# Supplementary material for: Multiomics analysis of platelet-rich plasma promoting biological performance of mesenchymal stem cells
Source: BMC Genomics. 2024 Jun 5;25:564. doi: 10.1186/s12864-024-10329-8 (PMC11151483; doi:10.1186/s12864-024-10329-8)
Supplement: Supplementary file 1 — Supplementary Material 1. [file 12864_2024_10329_MOESM1_ESM.zip]

Archive with 38 entries (38 files):
- Supplementary document-1 CONT FBS PRP Genes_fpkm_expression.xlsx
- Supplementary document-10 PRPVSCONT.KEGG_Enrichment.xlsx
- Supplementary document-11 PRPVSFBS.KEGG_Enrichment.xlsx
- Supplementary document-12 protein.raw.intensity.xls
- Supplementary document-13 identification.qc.combine.pptx
- Supplementary document-14 FBS_BP.significant.xls
- Supplementary document-15 PRP_BP.significant.xls
- Supplementary document-16 PRP_FBS.significant.xls
- Supplementary document-17 FBS vs BP.xlsx
- Supplementary document-18 PRP vs BP.xlsx
- Supplementary document-19 PRP vs FBS.xlsx
- Supplementary document-2 FBSVSCONT_Gene_differential_expression.xlsx
- Supplementary document-20 GO function was extracellular exosome.xlsx
- Supplementary document-21 idms1.hmdb.metabolite2feature.xls
- Supplementary document-22 idms1.kegg.metabolite2feature.xls
- Supplementary document-23 idms2.metabolite2feature.xls
- Supplementary document-24  idms2.kegg.xls
- Supplementary document-25 combine-norm-metaboAnalystInput.xls
- Supplementary document-26 combine.metabolite.correlation.pdf
- Supplementary document-27 PRP_FBS.significant.xls
- Supplementary document-28 PRP_FBS.significant.xls
- Supplementary document-29 PRP_FBS.pca.score.noqc.pptx
- Supplementary document-3 PRPVSCONT_Gene_differential_expression.xlsx
- Supplementary document-30 PRP_FBS.plsda.score.pptx
- Supplementary document-31 PRP_FBS.plsda.validation.pptx
- Supplementary document-32  idms1 pathway  PRP_FBS.xls
- Supplementary document-33  idms2 pathway PRP_FBS.xls
- Supplementary document-34  Sphingolipid signaling pathway.pptx
- Supplementary document-35  cAMP signaling pathway.pptx
- Supplementary document-36 Differential (upregulated) metabolite enrichment pathways.pptx
- Supplementary document-37 Gene and protein interaction network.tif
- Supplementary document-38 Graphical abstract.tif
- Supplementary document-4 PRPVSFBS_Gene_differential_expression.xlsx
- Supplementary document-5 RT-qPCR validation.pptx
- Supplementary document-6 FBSVSCONT.GO_Enrichment.xlsx
- Supplementary document-7 PRPVSCONT.GO_Enrichment.xlsx
- Supplementary document-8 PRPVSFBS.GO_Enrichment.xlsx
- Supplementary document-9 FBSVSCONT.KEGG_Enrichment.xlsx
