# Supplementary material for: Multiomics analysis of platelet-rich plasma promoting biological performance of mesenchymal stem cells
Source: BMC Genomics. 2024 Jun 5;25:564. doi: 10.1186/s12864-024-10329-8 (PMC11151483; doi:10.1186/s12864-024-10329-8)
Supplement: Supplementary file 1 — Supplementary Material 1. [file 12864_2024_10329_MOESM1_ESM.zip › Supplementary document-1 CONT FBS PRP Genes_fpkm_expression.xlsx]

## Sheet: Sheet1
gene_id	chr	start	end	strand	gene_name	EntrezID	transcript_id	GO	KEGG	KO_ENTRY	EC	Description	trans_type	FPKM.PRP_1	FPKM.PRP_2	FPKM.PRP_3	FPKM.FBS_1	FPKM.FBS_2	FPKM.FBS_3	FPKM.CONT_1	FPKM.CONT_2	FPKM.CONT_3	count.PRP_1	count.PRP_2	count.PRP_3	count.FBS_1	count.FBS_2	count.FBS_3	count.CONT_1	count.CONT_2	count.CONT_3
ENSCAFG00845000002	chr1	13886542	14093809	-	PHLPP1		ENSCAFT00845000002	GO:0002667(regulation of T cell anergy);GO:0004722(protein serine/threonine phosphatase activity);GO:0005515(protein binding);GO:0009649(entrainment of circadian clock);GO:0042981(regulation of apoptotic process);GO:0043408(regulation of MAPK cascade);GO:0046328(regulation of JNK cascade);GO:0051898(negative regulation of protein kinase B signaling);GO:1900744(regulation of p38MAPK cascade)	04151(PI3K-Akt signaling pathway)	K16340	EC:3.1.3.16	PH domain and leucine rich repeat protein phosphatase 1 [Source:HGNC Symbol;Acc:HGNC:20610]	protein_coding	2.6965	3.88168	3.20746	3.8105	3.75381	3.45554	3.70556	3.10824	2.46091	1030	1637	1414	1767	1682	1095	1770	1347	718
ENSCAFG00845000003	chr1	41931353	41935759	+	ENSCAFG00845000003		ENSCAFT00845000004	NA	NA	NA	NA		lncRNA	0.045692	0.242157	0.297177	0.192361	0.236391	0.232995	0.175954	0.206527	0.136194	13	76	97	66	79	55	63	67	30
ENSCAFG00845000004	chr1	41934295	41938044	-	ENSCAFG00845000004		ENSCAFT00845000005	NA	NA	NA	NA		lncRNA	0.348307	0.117281	0.723083	0.564348	0.546371	0.456842	0.193281	0.165902	0.041601	84	32	201	165	154	91	59	46	8
ENSCAFG00845000005	chr1	41935905	41938044	+	ENSCAFG00845000005		ENSCAFT00845000006	NA	NA	NA	NA		lncRNA	0	0.203342	0.028008	0.000422	0.322109	0.092429	0	0	0.060255	0	31	5	1	52	11	0	0	7
ENSCAFG00845000006	chr1	62317461	62324244	-	ENSCAFG00845000006		ENSCAFT00845000008	NA	NA	NA	NA		lncRNA	0	0	0	0.0304471	0	0	0	0	0	0	0	0	2	0	0	0	0	0
ENSCAFG00845000007	chr1	41940010	41984848	-	RMND1		ENSCAFT00845000009	GO:0005739(mitochondrion);GO:0070131(positive regulation of mitochondrial translation)	NA	NA	NA	required for meiotic nuclear division 1 homolog [Source:HGNC Symbol;Acc:HGNC:21176]	protein_coding	5.26048	3.10371	3.06879	3.26546	2.90542	3.00005	5.4684	4.69617	5.09473	694	452	467	523	450	329	902	703	514
ENSCAFG00845000008	chr1	48283	118098	-	ENPP1		ENSCAFT00845000010;ENSCAFT00845000011;ENSCAFT00845000016	GO:0003676(nucleic acid binding);GO:0005044(scavenger receptor activity);GO:0006955(immune response);GO:0016787(hydrolase activity);GO:0030247(polysaccharide binding);GO:0046872(metal ion binding);GO:0046872(metal ion binding)	00230(Purine metabolism);00240(Pyrimidine metabolism);00500(Starch and sucrose metabolism);00740(Riboflavin metabolism);00760(Nicotinate and nicotinamide metabolism);00770(Pantothenate and CoA biosynthesis);01100(Metabolic pathways);01100(Metabolic pathways)	K01513	EC:3.1.4.1;EC:3.6.1.9		protein_coding	5.34193	8.47903	8.91491	5.17374	4.76791	6.07187	6.69819	6.47145	6.67188	1121	1962	2156	1317	1173	1057	1756	1539	1069
ENSCAFG00845000009	chr1	62422598	62496418	+	CLVS2		ENSCAFT00845000012	GO:0005768(endosome);GO:0005802(trans-Golgi network);GO:0007040(lysosome organization);GO:0030136(clathrin-coated vesicle);GO:0080025(phosphatidylinositol-3,5-bisphosphate binding)	NA	NA	NA	clavesin 2 [Source:HGNC Symbol;Acc:HGNC:23046]	protein_coding	0	0.025883	0	0.015995	0	0.011706	0	0	0.012713	0	12	0	8	0	4	0	0	4
ENSCAFG00845000010	chr1	62496671	62499060	-	ENSCAFG00845000010		ENSCAFT00845000013	NA	NA	NA	NA		lncRNA	0	0.001184	0	0	0	0	0	0	0	0	1	0	0	0	0	0	0	0
ENSCAFG00845000011	chr1	41962100	41962224	-	U4	6069,6070,26835,26838,26839,26840,26841	ENSCAFT00845000014	GO:0000244(spliceosomal tri-snRNP complex assembly);GO:0000353(formation of quadruple SL/U4/U5/U6 snRNP);GO:0005687(U4 snRNP);GO:0017070(U6 snRNA binding);GO:0046540(U4/U6 x U5 tri-snRNP complex)	NA	NA	NA	U4 spliceosomal RNA [Source:RFAM;Acc:RF00015]	snRNA	0	0	0	0	0	0.18882	0	0.302531	0	0	0	0	0	0	2	0	3	0
ENSCAFG00845000012	chr1	62506120	62509679	+	ENSCAFG00845000012		ENSCAFT00845000015	NA	NA	NA	NA		lncRNA	0.02901	0	0	0	0	0	0	0	0	7	0	0	0	0	0	0	0	0
ENSCAFG00845000014	chr1	41984839	41999589	+	ARMT1		ENSCAFT00845000019	GO:0008757(S-adenosylmethionine-dependent methyltransferase activity);GO:0019899(enzyme binding);GO:0032259(methylation);GO:0051998(protein carboxyl O-methyltransferase activity);GO:2001020(regulation of response to DNA damage stimulus)	NA	NA	NA	acidic residue methyltransferase 1 [Source:HGNC Symbol;Acc:HGNC:17872]	protein_coding	18.8421	14.2223	13.5134	13.3546	11.7872	12.2954	21.8792	17.1636	20.3416	2744	2286	2270	2361	2014	1485	3984	2835	2262
ENSCAFG00845000016	chr1	14191690	14254282	-	ZCCHC2		ENSCAFT00845000020;ENSCAFT00845000022;ENSCAFT00845000024;ENSCAFT00845000029;ENSCAFT00845000035	GO:0003676(nucleic acid binding);GO:0005737(cytoplasm);GO:0008270(zinc ion binding);GO:0035091(phosphatidylinositol binding);GO:0035091(phosphatidylinositol binding)	NA	NA	NA	zinc finger CCHC-type containing 2 [Source:HGNC Symbol;Acc:HGNC:22916]	protein_coding	1.55722	4.82099	4.50395	2.48627	2.74245	2.96412	3.33806	2.95272	3.09365	570	1946	1901	1105	1177	900	1526	1226	864
ENSCAFG00845000018	chr1	237027	237962	+	ENSCAFG00845000018		ENSCAFT00845000023	GO:0035091(phosphatidylinositol binding)	NA	NA	NA		protein_coding	0.337816	0	0.279734	0	0	0	0	0	0	9	0	8	0	0	0	0	0	0
ENSCAFG00845000019	chr1	284163	363471	+	ENSCAFG00845000019		ENSCAFT00845000025	GO:0005515(protein binding);GO:0007163(establishment or maintenance of cell polarity)	04015(Rap1 signaling pathway);04144(Endocytosis);04360(Axon guidance);04390(Hippo signaling pathway);04530(Tight junction);05165(Human papillomavirus infection)	NA	NA		protein_coding	0.543661	0.989959	1.05821	1.36467	1.36159	1.19107	0.685257	0.692337	1.4126	48	96	107	145	140	87	75	69	95
ENSCAFG00845000020	chr1	42020714	42119544	+	CCDC170		ENSCAFT00845000026;ENSCAFT00845000027;ENSCAFT00845000031	GO:0000226(microtubule cytoskeleton organization);GO:0005794(Golgi apparatus);GO:0008017(microtubule binding);GO:0036064(ciliary basal body);GO:0036064(ciliary basal body)	NA	NA	NA	coiled-coil domain containing 170 [Source:HGNC Symbol;Acc:HGNC:21177]	protein_coding	0.455606	0.543944	0.444561	0.0366538	0.0505779	0.0715346	0.0830237	0.0196119	0.038844	123	162	138	12	16	16	28	6	8
ENSCAFG00845000021	chr1	399176	434130	-	ADNP2		ENSCAFT00845000028	GO:0003677(DNA binding)	NA	NA	NA	ADNP homeobox 2 [Source:HGNC Symbol;Acc:HGNC:23803]	protein_coding	2.50513	6.01011	7.1506	6.95694	7.45079	6.64438	8.06704	7.5588	8.48629	727	1924	2392	2449	2534	1598	2925	2486	1879
ENSCAFG00845000023	chr1	485596	489399	-	ENSCAFG00845000023		ENSCAFT00845000032	NA	NA	NA	NA		lncRNA	0.065247	0	0.056571	0.013529	0.069631	0.032278	0	0.014381	0.042581	16	0	16	4	20	7	0	4	8
ENSCAFG00845000024	chr1	490595	505165	-	RBFA		ENSCAFT00845000034	GO:0006364(rRNA processing)	NA	NA	NA	ribosome binding factor A [Source:HGNC Symbol;Acc:HGNC:26120]	protein_coding	30.3756	20.0097	15.0538	15.1444	14.87	15.7292	22.559	22.1533	18.8443	2811	2044	1607	1701	1614	1207	2611	2326	1332
ENSCAFG00845000026	chr1	520550	533021	+	TXNL4A		ENSCAFT00845000038;ENSCAFT00845000041;ENSCAFT00845000040	GO:0000398(mRNA splicing, via spliceosome);GO:0005634(nucleus);GO:0005654(nucleoplasm);GO:0005829(cytosol);GO:0031965(nuclear membrane);GO:0046540(U4/U6 x U5 tri-snRNP complex);GO:0071005(U2-type precatalytic spliceosome);GO:0071005(U2-type precatalytic spliceosome)	03040(Spliceosome);03040(Spliceosome)	NA	NA	thioredoxin like 4A [Source:HGNC Symbol;Acc:HGNC:30551]	protein_coding	25.1645	11.8115	10.2212	13.484	11.2431	11.5525	16.861	16.5957	16.5196	1413	733	663	920	741	539	1184	1058	709
ENSCAFG00845000027	chr1	14359742	14362313	-	ENSCAFG00845000027		ENSCAFT00845000037	NA	NA	NA	NA		lncRNA	1.27725	0.719757	1.05464	0.081569	0.155512	0.245038	0.173389	0.042539	0.062765	211	131	201	17	31	34	36	8	8
ENSCAFG00845000028	chr1	42267396	42570184	+	ESR1		ENSCAFT00845000039;ENSCAFT00845000042	GO:0000122(negative regulation of transcription by RNA polymerase II);GO:0000785(chromatin);GO:0000791(euchromatin);GO:0000978(RNA polymerase II cis-regulatory region sequence-specific DNA binding);GO:0001093(TFIIB-class transcription factor binding);GO:0001221(transcription coregulator binding);GO:0001222(transcription corepressor binding);GO:0001223(transcription coactivator binding);GO:0001228…	01522(Endocrine resistance);04915(Estrogen signaling pathway);04917(Prolactin signaling pathway);04919(Thyroid hormone signaling pathway);04961(Endocrine and other factor-regulated calcium reabsorption);05200(Pathways in cancer);05205(Proteoglycans in cancer);05224(Breast cancer);05224(Breast cancer)	NA	NA	estrogen receptor 1 [Source:NCBI gene (formerly Entrezgene);Acc:403640]	protein_coding	0.078618	2.50597	0.0818044	0.0811797	0.119104	0.0503849	0.173146	0.242188	0.246087	32	1119	39	40	58	18	89	113	77
ENSCAFG00845000029	chr1	62606830	62967138	-	TRDN		ENSCAFT00845000051;ENSCAFT00845000049	GO:0005102(signaling receptor binding);GO:0005829(cytosol);GO:0005886(plasma membrane);GO:0009617(response to bacterium);GO:0014808(release of sequestered calcium ion into cytosol by sarcoplasmic reticulum);GO:0016020(membrane);GO:0016021(integral component of membrane);GO:0016529(sarcoplasmic reticulum);GO:0051649(establishment of localization in cell);GO:0060047(heart contraction);GO:0060047(he…	04020(Calcium signaling pathway);04260(Cardiac muscle contraction);04260(Cardiac muscle contraction)	NA	NA	triadin [Source:VGNC Symbol;Acc:VGNC:47791]	protein_coding	0	0.0100784	0.0315265	0	0	0	0	0	0	0	4	10	0	0	0	0	0	0
ENSCAFG00845000030	chr1	542223	544965	-	HSBP1L1		ENSCAFT00845000045	GO:0003714(transcription corepressor activity);GO:0045892(negative regulation of DNA-templated transcription)	NA	NA	NA	heat shock factor binding protein 1 like 1 [Source:HGNC Symbol;Acc:HGNC:37243]	protein_coding	0	0	0	0	0	0	0	0.236147	0	0	0	0	0	0	0	0	4	0
ENSCAFG00845000031	chr1	42381717	42381851	-	ENSCAFG00845000031		ENSCAFT00845000044	NA	NA	NA	NA		miRNA	0	0.022079	0	0	0	0	0	0	0	0	1	0	0	0	0	0	0	0
ENSCAFG00845000032	chr1	14362936	14416396	-	TNFRSF11A		ENSCAFT00845000048;ENSCAFT00845000050	GO:0001503(ossification);GO:0002250(adaptive immune response);GO:0004888(transmembrane signaling receptor activity);GO:0005031(tumor necrosis factor receptor activity);GO:0005515(protein binding);GO:0005829(cytosol);GO:0005886(plasma membrane);GO:0009897(external side of plasma membrane);GO:0009986(cell surface);GO:0019955(cytokine binding);GO:0030316(osteoclast differentiation);GO:0032496(respon…	04060(Cytokine-cytokine receptor interaction);04064(NF-kappa B signaling pathway);04380(Osteoclast differentiation);04917(Prolactin signaling pathway);05323(Rheumatoid arthritis);05323(Rheumatoid arthritis)	NA	NA	TNF receptor superfamily member 11a [Source:HGNC Symbol;Acc:HGNC:11908]	protein_coding	0.149807	0.527188	0.646817	0.0814581	0.186968	0.211046	0.166825	0.0855229	0	27	104	134	18	40	32	38	18	0
ENSCAFG00845000033	chr1	557584	603284	+	ENSCAFG00845000033		ENSCAFT00845000046;ENSCAFT00845000047;ENSCAFT00845000064	NA	NA	NA	NA		protein_coding	7.79253	5.93834	6.07767	5.54698	5.78156	5.57852	5.73598	5.7285	5.75074	3268	2749	2940	2824	2844	1940	3008	2725	1842
ENSCAFG00845000036	chr1	14438444	14544504	-	RELCH		ENSCAFT00845000060;ENSCAFT00845000066;ENSCAFT00845000072;ENSCAFT00845000077	GO:0005515(protein binding);GO:0005802(trans-Golgi network);GO:0032367(intracellular cholesterol transport);GO:0032367(intracellular cholesterol transport)	NA	NA	NA	RAB11 binding and LisH domain, coiled-coil and HEAT repeat containing [Source:HGNC Symbol;Acc:HGNC:29289]	protein_coding	5.08571	6.87887	7.36574	6.67438	7.11906	7.06993	8.60767	7.43171	9.52175	1819	2715	3039	2897	2987	2097	3849	3014	2601
ENSCAFG00845000040	chr1	85194253	85213101	-	ANXA1		ENSCAFT00845000063	GO:0001533(cornified envelope);GO:0001780(neutrophil homeostasis);GO:0002548(monocyte chemotaxis);GO:0002685(regulation of leukocyte migration);GO:0004859(phospholipase inhibitor activity);GO:0005509(calcium ion binding);GO:0005544(calcium-dependent phospholipid binding);GO:0005615(extracellular space);GO:0005634(nucleus);GO:0005654(nucleoplasm);GO:0005737(cytoplasm);GO:0005768(endosome);GO:00058…	NA	NA	NA	annexin A1 [Source:NCBI gene (formerly Entrezgene);Acc:476322]	protein_coding	479.382	380.116	373.531	297.363	264.967	271.055	617.056	553.885	720.518	44972	39359	40416	33861	29154	21087	72381	58937	51613
ENSCAFG00845000041	chr1	63115326	64065725	+	NKAIN2		ENSCAFT00845000065	GO:0002028(regulation of sodium ion transport);GO:0005886(plasma membrane);GO:0016021(integral component of membrane)	NA	NA	NA	sodium/potassium transporting ATPase interacting 2 [Source:HGNC Symbol;Acc:HGNC:16443]	protein_coding	0	0	0	0.0114801	0	0	0	0	0	0	0	0	4	0	0	0	0	0
ENSCAFG00845000042	chr1	85390360	85444756	+	ALDH1A1		ENSCAFT00845000073;ENSCAFT00845000075	GO:0004029(aldehyde dehydrogenase (NAD+) activity);GO:0005829(cytosol);GO:0016491(oxidoreductase activity);GO:0016620(oxidoreductase activity, acting on the aldehyde or oxo group of donors, NAD or NADP as acceptor);GO:0030392(fructosamine catabolic process);GO:0106373(3-deoxyglucosone dehydrogenase activity);GO:0110095(cellular detoxification of aldehyde);GO:0110095(cellular detoxification of ald…	00830(Retinol metabolism);01100(Metabolic pathways);01100(Metabolic pathways)	K07249	EC:1.2.1.36	aldehyde dehydrogenase 1 family member A1 [Source:NCBI gene (formerly Entrezgene);Acc:476323]	protein_coding	0.557293	0.279658	0.348053	0	0	0	0.167935	0	0.12342	81	46	58	0	0	0	31	0	14
ENSCAFG00845000043	chr1	42566922	43015508	-	SYNE1		ENSCAFT00845000076;ENSCAFT00845000107;ENSCAFT00845000110;ENSCAFT00845000116	GO:0000932(P-body);GO:0003779(actin binding);GO:0005515(protein binding);GO:0005521(lamin binding);GO:0005635(nuclear envelope);GO:0005654(nucleoplasm);GO:0005730(nucleolus);GO:0005737(cytoplasm);GO:0005794(Golgi apparatus);GO:0007030(Golgi organization);GO:0016021(integral component of membrane);GO:0019899(enzyme binding);GO:0030017(sarcomere);GO:0031965(nuclear membrane);GO:0034993(meiotic nucl…	NA	NA	NA	spectrin repeat containing nuclear envelope protein 1 [Source:HGNC Symbol;Acc:HGNC:17089]	protein_coding	1.8044	5.22086	4.94295	3.42144	3.91276	3.4079	4.95567	4.8786	5.60255	3290	10503	10392	7570	8365	5151	11294	10087	7798
ENSCAFG00845000044	chr1	64168719	64294050	+	RNF217		ENSCAFT00845000074	GO:0004842(ubiquitin-protein transferase activity);GO:0016567(protein ubiquitination)	NA	K11977	EC:2.3.2.31	ring finger protein 217 [Source:HGNC Symbol;Acc:HGNC:21487]	protein_coding	1.08041	1.27931	1.12515	1.03919	0.795789	1.2145	1.54333	1.10249	2.01402	256	335	308	299	221	239	457	297	365
ENSCAFG00845000045	chr1	563434	745698	-	CTDP1		ENSCAFT00845000078;ENSCAFT00845000091;ENSCAFT00845000080;ENSCAFT00845000083	GO:0000922(spindle pole);GO:0001096(TFIIF-class transcription factor complex binding);GO:0004721(phosphoprotein phosphatase activity);GO:0005634(nucleus);GO:0005654(nucleoplasm);GO:0005813(centrosome);GO:0005819(spindle);GO:0006470(protein dephosphorylation);GO:0008420(RNA polymerase II CTD heptapeptide repeat phosphatase activity);GO:0010458(exit from mitosis);GO:0030496(midbody);GO:0030957(Tat …	NA	K15732	EC:3.1.3.16	CTD phosphatase subunit 1 [Source:HGNC Symbol;Acc:HGNC:2498]	protein_coding	12.2693	6.32308	6.85844	9.18025	8.38097	8.4653	9.63614	10.0985	8.54489	3264	1856	2104	2963	2614	1867	3205	3046	1736
ENSCAFG00845000047	chr1	14527895	14529218	-	ENSCAFG00845000047		ENSCAFT00845000082	NA	NA	NA	NA		pseudogene	0.534141	0.398914	0.10184	0.288903	0.233397	0	0.186711	0.28071	0.527583	15	13	4	10	8	0	7	9	12
ENSCAFG00845000048	chr1	64327490	64425075	+	TPD52L1		ENSCAFT00845000086;ENSCAFT00845000103;ENSCAFT00845000099	GO:0000086(G2/M transition of mitotic cell cycle);GO:0005737(cytoplasm);GO:0042802(identical protein binding);GO:0042803(protein homodimerization activity);GO:0043406(positive regulation of MAP kinase activity);GO:0046330(positive regulation of JNK cascade);GO:0048471(perinuclear region of cytoplasm);GO:0110165(cellular anatomical entity);GO:2001235(positive regulation of apoptotic signaling path…	NA	NA	NA	TPD52 like 1 [Source:HGNC Symbol;Acc:HGNC:12006]	protein_coding	1.59923	0.535145	0.762053	0.239892	0.0780855	0.597714	0.207247	0.128215	0.0982112	132	49	74	25	8	42	22	12	7
ENSCAFG00845000049	chr1	85803902	85867916	-	ENSCAFG00845000049		ENSCAFT00845000081	NA	NA	NA	NA		lncRNA	0	0.088378	0	0	0.16214	0	0	0	0	0	3	0	0	6	0	0	0	0
ENSCAFG00845000050	chr1	101742090	101774245	+	PEG3		ENSCAFT00845000092;ENSCAFT00845000085;ENSCAFT00845000094	GO:0005634(nucleus);GO:0005634(nucleus)	NA	NA	NA	paternally expressed 3 [Source:HGNC Symbol;Acc:HGNC:8826]	protein_coding	2.507	9.75703	10.1514	10.5497	11.1942	10.6786	10.3075	10.0509	12.3206	1505	6464	7028	7686	7881	5315	7736	6843	5647
ENSCAFG00845000051	chr1	85804572	85808213	+	ENSCAFG00845000051		ENSCAFT00845000084	NA	NA	NA	NA		lncRNA	0.027728	0.138871	0.118968	0.04908	0.072631	0.056878	0.076267	0.022783	0.120921	7	36	33	14	20	12	23	7	22
ENSCAFG00845000052	chr1	14531799	14531896	-	U6	26825,26827	ENSCAFT00845000088	GO:0000244(spliceosomal tri-snRNP complex assembly);GO:0000353(formation of quadruple SL/U4/U5/U6 snRNP);GO:0005688(U6 snRNP);GO:0030621(U4 snRNA binding);GO:0046540(U4/U6 x U5 tri-snRNP complex)	NA	NA	NA	U6 spliceosomal RNA [Source:RFAM;Acc:RF00026]	snRNA	0	0.044275	0	0	0.206515	0	0	0	0	0	1	0	0	2	0	0	0	0
ENSCAFG00845000053	chr1	85865890	85868035	+	ENSCAFG00845000053		ENSCAFT00845000087	NA	NA	NA	NA		lncRNA	0.063068	0.103162	0.119038	0.144284	0.246967	0.05429	0.116087	0.318988	0.297342	9	16	19	25	40	7	20	50	32
ENSCAFG00845000054	chr1	85869210	85870319	+	ENSCAFG00845000054		ENSCAFT00845000089	NA	NA	NA	NA		lncRNA	0.155321	0.664861	0.949025	0.746442	0.503163	0.825433	0.388636	0.734462	0.978738	12	53	78	65	42	49	35	60	54
ENSCAFG00845000055	chr1	746329	749495	+	ENSCAFG00845000055		ENSCAFT00845000093	NA	NA	NA	NA		lncRNA	0.0453	0.073268	0.070971	0.056495	0.234876	0.075319	0.110632	0.044169	0.01283	10	17	17	14	56	13	29	11	2
ENSCAFG00845000056	chr1	85871695	85878925	+	ZFAND5		ENSCAFT00845000096	GO:0001701(in utero embryonic development);GO:0001944(vasculature development);GO:0003016(respiratory system process);GO:0003677(DNA binding);GO:0008270(zinc ion binding);GO:0010761(fibroblast migration);GO:0048008(platelet-derived growth factor receptor signaling pathway);GO:0048705(skeletal system morphogenesis);GO:0048745(smooth muscle tissue development);GO:0060324(face development)	NA	NA	NA	zinc finger AN1-type containing 5 [Source:HGNC Symbol;Acc:HGNC:13008]	protein_coding	24.2234	22.819	21.493	20.4129	18.5528	19.0162	15.6253	14.6692	14.963	4339	4512	4440	4438	3898	2825	3500	2981	2047
ENSCAFG00845000058	chr1	85882352	85884111	+	ENSCAFG00845000058		ENSCAFT00845000098	NA	NA	NA	NA		lncRNA	0.136408	0.167426	0.232951	0.087136	0.419416	0.163209	0.0334	0.06738	0.069102	16	21	31	12	56	16	5	9	6
ENSCAFG00845000059	chr1	791688	793821	+	ENSCAFG00845000059		ENSCAFT00845000100	NA	NA	NA	NA		lncRNA	0	0.053306	0.024957	0.065434	0.049582	0.087658	0.203124	0.137552	0.270518	0	9	4	11	8	10	35	22	29
ENSCAFG00845000061	chr1	101801126	101802541	+	ENSCAFG00845000061		ENSCAFT00845000102	NA	NA	NA	NA		protein_coding	0	0	0	0	0.037362	0.052843	0.021874	0	0	0	0	0	0	4	4	3	0	0
ENSCAFG00845000062	chr1	798091	802320	+	ENSCAFG00845000062		ENSCAFT00845000105;ENSCAFT00845000104	NA	NA	NA	NA		lncRNA	0	0.0369594	0	0	0	0	0.11148	0	0.113862	0	4	0	0	0	0	13	0	8
ENSCAFG00845000064	chr1	99636861	99660396	+	NOL8		ENSCAFT00845000111;ENSCAFT00845000113;ENSCAFT00845000115	GO:0003676(nucleic acid binding);GO:0003723(RNA binding);GO:0005694(chromosome);GO:0005730(nucleolus);GO:0006364(rRNA processing);GO:1902570(protein localization to nucleolus);GO:1902570(protein localization to nucleolus)	NA	NA	NA	nucleolar protein 8 [Source:HGNC Symbol;Acc:HGNC:23387]	protein_coding	14.6273	12.8403	13.0302	12.2864	11.4455	11.8446	18.6169	18.2989	17.8392	4089	3962	4202	4171	3754	2746	6509	5803	3808
ENSCAFG00845000066	chr1	64430523	64456268	-	HDDC2		ENSCAFT00845000114;ENSCAFT00845000118	GO:0002953(5'-deoxynucleotidase activity);GO:0002953(5'-deoxynucleotidase activity)	NA	NA	NA	HD domain containing 2 [Source:HGNC Symbol;Acc:HGNC:21078]	protein_coding	35.7277	11.4272	9.7557	15.2061	15.3733	16.4694	19.1986	19.8409	20.169	1903	672	600	983	961	727	1278	1198	820
ENSCAFG00845000068	chr1	14544755	14652948	+	PIGN		ENSCAFT00845000134;ENSCAFT00845000148	GO:0005789(endoplasmic reticulum membrane);GO:0005829(cytosol);GO:0005886(plasma membrane);GO:0006506(GPI anchor biosynthetic process);GO:0016021(integral component of membrane);GO:0016740(transferase activity);GO:0051377(mannose-ethanolamine phosphotransferase activity);GO:0051377(mannose-ethanolamine phosphotransferase activity)	00563(Glycosylphosphatidylinositol (GPI)-anchor biosynthesis);01100(Metabolic pathways);01100(Metabolic pathways)	NA	NA	phosphatidylinositol glycan anchor biosynthesis class N [Source:HGNC Symbol;Acc:HGNC:8967]	protein_coding	1.74744	3.95784	4.75644	3.49973	3.481	3.17621	3.18332	2.84624	3.67791	587	1466	1841	1426	1370	885	1336	1084	944
ENSCAFG00845000069	chr1	85936847	86037072	-	GDA	8034	ENSCAFT00845000131;ENSCAFT00845000139	GO:0006147(guanine catabolic process);GO:0008270(zinc ion binding);GO:0008892(guanine deaminase activity);GO:0016787(hydrolase activity);GO:0016810(hydrolase activity, acting on carbon-nitrogen (but not peptide) bonds);GO:0016810(hydrolase activity, acting on carbon-nitrogen (but not peptide) bonds)	00230(Purine metabolism);01100(Metabolic pathways);01100(Metabolic pathways)	K01487	EC:3.5.4.3	guanine deaminase [Source:HGNC Symbol;Acc:HGNC:4212]	protein_coding	1.46394	1.26336	1.37359	0.163954	0.20738	0.140699	0.156273	0.147601	0.197574	617	588	669	84	103	50	83	71	64
ENSCAFG00845000071	chr1	43040354	43041728	-	ENSCAFG00845000071		ENSCAFT00845000124	GO:0003746(translation elongation factor activity);GO:0003924(GTPase activity);GO:0005525(GTP binding);GO:0006414(translational elongation)	NA	NA	NA		protein_coding	0.426512	0.478367	0.174543	0.319135	0.268421	0.142995	0.36979	0.285465	0.45546	36	44	17	32	27	10	39	27	29
ENSCAFG00845000073	chr1	827017	923153	-	NFATC1		ENSCAFT00845000128;ENSCAFT00845000145;ENSCAFT00845000140;ENSCAFT00845000162;ENSCAFT00845000154;ENSCAFT00845000172	GO:0000785(chromatin);GO:0003677(DNA binding);GO:0003700(DNA-binding transcription factor activity);GO:0005634(nucleus);GO:0005654(nucleoplasm);GO:0006355(regulation of DNA-templated transcription);GO:0016604(nuclear body);GO:0033173(calcineurin-NFAT signaling cascade);GO:0035556(intracellular signal transduction);GO:0045893(positive regulation of DNA-templated transcription);GO:0045944(positive …	04010(MAPK signaling pathway);04022(cGMP-PKG signaling pathway);04024(cAMP signaling pathway);04218(Cellular senescence);04310(Wnt signaling pathway);04380(Osteoclast differentiation);04625(C-type lectin receptor signaling pathway);04650(Natural killer cell mediated cytotoxicity);04658(Th1 and Th2 cell differentiation);04659(Th17 cell differentiation);04660(T cell receptor signaling pathway);0466…	NA	NA	nuclear factor of activated T cells 1 [Source:HGNC Symbol;Acc:HGNC:7775]	protein_coding	4.72507	6.21684	5.35654	7.32062	7.37334	6.55028	12.7509	13.3909	11.8024	1490	2163	1947	2800	2724	1712	5022	4783	2839
ENSCAFG00845000077	chr1	43049590	43093349	+	MYCT1		ENSCAFT00845000130;ENSCAFT00845000137	NA	NA	NA	NA	MYC target 1 [Source:HGNC Symbol;Acc:HGNC:23172]	protein_coding	4.46685	7.97027	11.8287	0.122771	0.12193	0.11123	0.161767	0.237351	0.0908427	962	1893	2935	33	31	20	44	59	15
ENSCAFG00845000078	chr1	112125293	112133414	+	ZNF428		ENSCAFT00845000135	NA	NA	NA	NA	zinc finger protein 428 [Source:HGNC Symbol;Acc:HGNC:20804]	protein_coding	24.6175	5.14621	3.65115	5.5795	4.70655	6.64434	8.47261	6.56425	5.86781	1460	337	250	402	328	327	629	442	266
ENSCAFG00845000080	chr1	64806311	64810176	+	ENSCAFG00845000080		ENSCAFT00845000132	GO:0005839(proteasome core complex);GO:0019773(proteasome core complex, alpha-subunit complex);GO:0051603(proteolysis involved in protein catabolic process)	NA	NA	NA		protein_coding	0.008133	0.007271	0.024213	0.015153	0.013684	0.021108	0.025543	0.01415	0.02102	3	2	7	5	4	5	8	4	4
ENSCAFG00845000084	chr1	112127992	112129953	-	SRRM5		ENSCAFT00845000143	NA	NA	NA	NA	serine/arginine repetitive matrix 5 [Source:HGNC Symbol;Acc:HGNC:37248]	protein_coding	0.001124	0.184171	0.059302	0.145319	0.200927	0.241706	0.150521	0.375581	0.044774	1	26	9	23	30	26	24	54	5
ENSCAFG00845000085	chr1	43121202	43130243	+	VIP	27151	ENSCAFT00845000146	GO:0005179(hormone activity);GO:0005576(extracellular region);GO:0007189(adenylate cyclase-activating G protein-coupled receptor signaling pathway);GO:0032880(regulation of protein localization);GO:0045732(positive regulation of protein catabolic process);GO:0051428(peptide hormone receptor binding)	04024(cAMP signaling pathway);04080(Neuroactive ligand-receptor interaction)	NA	NA	vasoactive intestinal peptide [Source:HGNC Symbol;Acc:HGNC:12693]	protein_coding	0	0.038243	0	0	0.211104	0	0	0	0	0	4	0	0	24	0	0	0	0
ENSCAFG00845000086	chr1	119019420	119031947	-	KCTD15		ENSCAFT00845000147	GO:0005515(protein binding);GO:0005634(nucleus);GO:0042802(identical protein binding);GO:0051260(protein homooligomerization)	NA	NA	NA	potassium channel tetramerization domain containing 15 [Source:HGNC Symbol;Acc:HGNC:23297]	protein_coding	36.1606	20.714	21.1416	28.9912	33.1075	27.0731	27.6291	29.8161	28.114	2286	1445	1542	2225	2455	1419	2184	2138	1357
ENSCAFG00845000088	chr1	112139856	112142976	-	ZNF576	100170229	ENSCAFT00845000152	NA	NA	NA	NA	zinc finger protein 576 [Source:HGNC Symbol;Acc:HGNC:28357]	protein_coding	23.0986	19.3534	18.785	18.2631	14.9576	17.0545	18.8579	17.798	18.1685	1913	1769	1794	1836	1453	1171	1953	1672	1149
ENSCAFG00845000089	chr1	64839247	64850338	+	HEY2		ENSCAFT00845000151	GO:0000122(negative regulation of transcription by RNA polymerase II);GO:0000981(DNA-binding transcription factor activity, RNA polymerase II-specific);GO:0001227(DNA-binding transcription repressor activity, RNA polymerase II-specific);GO:0001568(blood vessel development);GO:0001570(vasculogenesis);GO:0003150(muscular septum morphogenesis);GO:0003151(outflow tract morphogenesis);GO:0003171(atrio…	04330(Notch signaling pathway);05165(Human papillomavirus infection);05200(Pathways in cancer);05224(Breast cancer)	NA	NA	hes related family bHLH transcription factor with YRPW motif 2 [Source:HGNC Symbol;Acc:HGNC:4881]	protein_coding	0	0.134572	0.24361	0.014787	0	0	0	0	0	0	21	40	3	0	0	0	0	0
ENSCAFG00845000090	chr1	107630266	107634131	-	DKKL1		ENSCAFT00845000156	GO:0001669(acrosomal vesicle);GO:0007341(penetration of zona pellucida);GO:0043065(positive regulation of apoptotic process);GO:0045600(positive regulation of fat cell differentiation);GO:2000225(negative regulation of testosterone biosynthetic process)	NA	NA	NA	dickkopf like acrosomal protein 1 [Source:HGNC Symbol;Acc:HGNC:16528]	protein_coding	2.26157	0.459206	0.670437	0.919714	1.78504	1.30475	0.489579	0.204984	0.523024	126	29	43	62	117	61	34	13	23
ENSCAFG00845000091	chr1	86125369	86136415	+	ENSCAFG00845000091		ENSCAFT00845000153	NA	NA	NA	NA		protein_coding	0	0.071433	0	0	0	0	0	0.077675	0	0	8	0	0	0	0	0	9	0
ENSCAFG00845000092	chr1	99662052	99730810	+	IARS1		ENSCAFT00845000164;ENSCAFT00845000170;ENSCAFT00845000175	GO:0000049(tRNA binding);GO:0000166(nucleotide binding);GO:0002161(aminoacyl-tRNA editing activity);GO:0004812(aminoacyl-tRNA ligase activity);GO:0004822(isoleucine-tRNA ligase activity);GO:0005524(ATP binding);GO:0006418(tRNA aminoacylation for protein translation);GO:0006428(isoleucyl-tRNA aminoacylation);GO:0106074(aminoacyl-tRNA metabolism involved in translational fidelity);GO:0106074(aminoa…	00970(Aminoacyl-tRNA biosynthesis);00970(Aminoacyl-tRNA biosynthesis)	K01870	EC:6.1.1.5		protein_coding	44.4178	56.8304	57.3277	50.761	54.6118	52.3047	60.5286	62.7816	63.5676	13140	18555	19558	18225	18947	12830	22387	21063	14358
ENSCAFG00845000094	chr1	116785571	116791384	+	ENSCAFG00845000094		ENSCAFT00845000160	NA	NA	NA	NA		lncRNA	0.065467	0.046951	0.045584	0.034698	0.009099	0.019305	0.004096	0.01885	0.021294	25	20	20	16	4	6	2	8	7
ENSCAFG00845000095	chr1	64850438	64853018	+	ENSCAFG00845000095		ENSCAFT00845000161	NA	NA	NA	NA		lncRNA	0.632083	0.906115	1.13098	0.182908	0.174641	0.285724	0.152912	0.062163	0.125938	105	166	216	37	34	40	32	12	16
ENSCAFG00845000096	chr1	43148086	43149490	-	ENSCAFG00845000096		ENSCAFT00845000163	GO:0004146(dihydrofolate reductase activity);GO:0006545(glycine biosynthetic process);GO:0046654(tetrahydrofolate biosynthetic process);GO:0050661(NADP binding)	NA	NA	NA		protein_coding	0.193576	0.222725	0.043781	0.058411	0.081465	0.064848	0.113023	0.183715	0.212116	17	21	5	6	8	5	12	18	14
ENSCAFG00845000097	chr1	112143862	112149648	+	IRGQ		ENSCAFT00845000168	GO:0005525(GTP binding)	NA	NA	NA	immunity related GTPase Q [Source:HGNC Symbol;Acc:HGNC:24868]	protein_coding	4.9497	8.74828	8.08819	7.56695	7.89106	7.38225	8.83021	8.00786	8.9582	1389	2709	2617	2577	2596	1717	3097	2548	1919
ENSCAFG00845000098	chr1	119058911	119183878	-	CHST8		ENSCAFT00845000165	GO:0001537(N-acetylgalactosamine 4-O-sulfotransferase activity);GO:0006790(sulfur compound metabolic process);GO:0008146(sulfotransferase activity);GO:0016021(integral component of membrane);GO:0016051(carbohydrate biosynthetic process);GO:0030166(proteoglycan biosynthetic process);GO:0042446(hormone biosynthetic process)	00513(Various types of N-glycan biosynthesis);01100(Metabolic pathways)	NA	NA	carbohydrate sulfotransferase 8 [Source:HGNC Symbol;Acc:HGNC:15993]	protein_coding	0.699588	0.295955	0.271893	0.339206	0.176769	0.282025	0.852951	0.892035	0.467348	115	54	52	68	35	39	176	167	59
ENSCAFG00845000099	chr1	86196854	86257503	-	C1H9orf85		ENSCAFT00845000166	NA	NA	NA	NA	chromosome 9 open reading frame 85 [Source:HGNC Symbol;Acc:HGNC:28784]	protein_coding	2.64349	1.27453	1.84499	2.24257	1.83751	1.75375	2.75774	2.62469	2.60473	230	123	185	237	188	127	300	259	173
ENSCAFG00845000101	chr1	102000369	102006096	+	ENSCAFG00845000101		ENSCAFT00845000169	NA	NA	NA	NA		protein_coding	0.109628	0.342052	0.221043	0.264966	0.324244	0.198189	0.315178	0.129086	0.571036	16	55	37	47	56	24	58	22	64
ENSCAFG00845000102	chr1	64853679	64856481	+	ENSCAFG00845000102		ENSCAFT00845000171	NA	NA	NA	NA		lncRNA	0	0	0.018227	0	0	0	0	0	0.054869	0	0	4	0	0	0	0	0	8
ENSCAFG00845000103	chr1	14653086	14653787	+	ENSCAFG00845000103		ENSCAFT00845000173	GO:0003735(structural constituent of ribosome);GO:0005840(ribosome);GO:0006412(translation)	NA	NA	NA		protein_coding	0.917711	0.027142	0.09001	0	0.072833	0.045068	0.109001	0	0	42	2	5	0	4	2	7	0	0
ENSCAFG00845000104	chr1	43322263	43332336	-	FBXO5		ENSCAFT00845000177	GO:0001556(oocyte maturation);GO:0005515(protein binding);GO:0005634(nucleus);GO:0005654(nucleoplasm);GO:0005737(cytoplasm);GO:0005819(spindle);GO:0006275(regulation of DNA replication);GO:0007057(spindle assembly involved in female meiosis I);GO:0007346(regulation of mitotic cell cycle);GO:0008284(positive regulation of cell population proliferation);GO:0010971(positive regulation of G2/M transi…	04114(Oocyte meiosis)	NA	NA	F-box protein 5 [Source:HGNC Symbol;Acc:HGNC:13584]	protein_coding	4.09147	5.23392	5.18997	7.36274	6.06855	6.73986	9.45495	8.98567	9.69518	361	510	528	788	628	493	1042	899	653
ENSCAFG00845000105	chr1	86265261	86267116	-	ENSCAFG00845000105		ENSCAFT00845000174	NA	NA	NA	NA		lncRNA	0.035451	0.192918	0.028987	0.18134	0.341956	0.104441	0.259748	0.222445	0.112397	5	26	4	27	48	11	39	30	11
ENSCAFG00845000106	chr1	86271334	86273542	-	ENSCAFG00845000106		ENSCAFT00845000176	NA	NA	NA	NA		lncRNA	0	0.013024	0	0	0.011975	0	0.022465	0.070388	0.037219	0	3	0	0	2	0	4	12	5
ENSCAFG00845000107	chr1	102010682	102031352	-	SMIM17		ENSCAFT00845000179	NA	NA	NA	NA	small integral membrane protein 17 [Source:HGNC Symbol;Acc:HGNC:27114]	protein_coding	0	0.024919	0	0.022659	0	0.0857	0	0	0	0	4	0	4	0	11	0	0	0
ENSCAFG00845000108	chr1	112153211	112157712	-	PINLYP		ENSCAFT00845000178	GO:0004859(phospholipase inhibitor activity);GO:0005576(extracellular region)	NA	NA	NA	phospholipase A2 inhibitor and LY6/PLAUR domain containing [Source:HGNC Symbol;Acc:HGNC:44206]	protein_coding	0	0.011859	0	0	0	0	0	0	0	0	2	0	0	0	0	0	0	0
ENSCAFG00845000109	chr1	86271335	86273536	+	ENSCAFG00845000109		ENSCAFT00845000180	NA	NA	NA	NA		lncRNA	0	0.013065	0	0	0.012013	0	0.022536	0.070612	0.037337	0	3	0	0	2	0	4	12	5
ENSCAFG00845000111	chr1	107635410	107650874	+	TEAD2		ENSCAFT00845000189;ENSCAFT00845000191	GO:0000978(RNA polymerase II cis-regulatory region sequence-specific DNA binding);GO:0000981(DNA-binding transcription factor activity, RNA polymerase II-specific);GO:0001223(transcription coactivator binding);GO:0001570(vasculogenesis);GO:0001843(neural tube closure);GO:0003143(embryonic heart tube morphogenesis);GO:0003677(DNA binding);GO:0003700(DNA-binding transcription factor activity);GO:00…	04390(Hippo signaling pathway);04392(Hippo signaling pathway - multiple species);04392(Hippo signaling pathway - multiple species)	NA	NA	TEA domain transcription factor 2 [Source:HGNC Symbol;Acc:HGNC:11715]	protein_coding	15.1232	15.0423	12.5176	17.8118	17.4961	17.7414	18.1935	21.3763	20.7493	1987	2181	1897	2840	2696	1933	2989	3185	2082
ENSCAFG00845000112	chr1	86279091	86283977	+	ENSCAFG00845000112		ENSCAFT00845000182	NA	NA	NA	NA		lncRNA	0.016324	0.014611	0.010459	0.017638	0.047958	0.032235	0.044047	0.066788	0.08237	6	6	4	7	18	9	18	24	20
ENSCAFG00845000113	chr1	116792788	116855941	-	ZNF529		ENSCAFT00845000183	GO:0006355(regulation of DNA-templated transcription)	05168(Herpes simplex virus 1 infection)	NA	NA	zinc finger protein 529 [Source:HGNC Symbol;Acc:HGNC:29328]	protein_coding	1.53247	1.4122	1.59598	1.42491	1.17167	1.31264	1.00422	1.27323	1.86662	332	338	399	375	298	236	273	313	309
ENSCAFG00845000114	chr1	14797232	14806980	-	ENSCAFG00845000114		ENSCAFT00845000184	NA	NA	NA	NA		lncRNA	0	0	0	0	0	0.007675	0.00509	0	0	0	0	0	0	0	4	4	0	0
ENSCAFG00845000115	chr1	86279098	86285046	-	ENSCAFG00845000115		ENSCAFT00845000185	NA	NA	NA	NA		lncRNA	0.023096	0.012003	0.084908	0.077496	0.080329	0.044259	0.065736	0.054866	0.157812	9	6	38	36	36	14	32	24	46
ENSCAFG00845000116	chr1	14839592	14848417	-	ENSCAFG00845000116		ENSCAFT00845000186	NA	NA	NA	NA		lncRNA	0.356959	0.439944	0.757264	0.233873	0.192421	0.118079	0.167041	0.120973	0.121581	67	91	163	53	43	19	39	26	18
ENSCAFG00845000117	chr1	102037377	102044823	+	ENSCAFG00845000117		ENSCAFT00845000187	NA	NA	NA	NA		protein_coding	3.5343	3.85341	3.93578	3.90434	4.02688	3.89261	2.04368	2.63265	2.34241	693	834	890	929	926	633	501	586	351
ENSCAFG00845000118	chr1	14849942	14851902	-	ENSCAFG00845000118		ENSCAFT00845000188	NA	NA	NA	NA		lncRNA	0.335319	1.75518	2.33746	0.939154	1.1931	1.06224	0.333307	0.220177	0.248634	43	244	339	144	176	111	53	32	24
ENSCAFG00845000119	chr1	14852213	14855161	+	ENSCAFG00845000119		ENSCAFT00845000190	NA	NA	NA	NA		lncRNA	2.28823	2.94623	3.28433	1.7925	1.35697	1.37057	0.448192	0.436059	0.212401	433	615	716	411	301	215	106	94	31
ENSCAFG00845000120	chr1	43336148	43350213	-	MTRF1L		ENSCAFT00845000194;ENSCAFT00845000200	GO:0003747(translation release factor activity);GO:0005739(mitochondrion);GO:0006415(translational termination);GO:0006415(translational termination)	NA	NA	NA	mitochondrial translation release factor 1 like [Source:HGNC Symbol;Acc:HGNC:21051]	protein_coding	2.92347	1.74264	2.05501	1.94599	1.67456	1.40205	2.08447	1.83297	1.95264	734	483	595	592	493	292	654	521	375
ENSCAFG00845000121	chr1	102046720	102050200	-	ENSCAFG00845000121		ENSCAFT00845000192	NA	NA	NA	NA		lncRNA	0.057723	0.129415	0.164042	0.160997	0.177887	0.051069	0.070825	0.062861	0.058283	13	32	43	44	47	10	20	16	10
ENSCAFG00845000122	chr1	99664126	99664257	+	ENSCAFG00845000122		ENSCAFT00845000193	GO:0005730(nucleolus);GO:0006396(RNA processing)	NA	NA	NA		snoRNA	0	0.217232	0.162754	0	0.052452	0	0.166526	0.446419	0	0	3	2	0	1	0	2	5	0
ENSCAFG00845000123	chr1	86302240	86343493	+	ABHD17B		ENSCAFT00845000199;ENSCAFT00845000195	GO:0002084(protein depalmitoylation);GO:0005886(plasma membrane);GO:0006508(proteolysis);GO:0008236(serine-type peptidase activity);GO:0008474(palmitoyl-(protein) hydrolase activity);GO:0014069(postsynaptic density);GO:0055038(recycling endosome membrane);GO:1902473(regulation of protein localization to synapse);GO:1902817(negative regulation of protein localization to microtubule);GO:1902950(reg…	NA	K01076	EC:3.1.2.22	abhydrolase domain containing 17B, depalmitoylase [Source:HGNC Symbol;Acc:HGNC:24278]	protein_coding	9.49732	10.4054	9.84463	8.02832	7.14382	6.57984	7.50965	5.8422	7.30233	1166	1410	1395	1197	1029	670	1153	814	685
ENSCAFG00845000124	chr1	107641879	107642013	+	ENSCAFG00845000124		ENSCAFT00845000197	NA	NA	NA	NA		miRNA	0	0.06987	0.108321	0.071158	0	0	0	0	0	0	1	2	1	0	0	0	0	0
ENSCAFG00845000125	chr1	102046720	102050196	+	ENSCAFG00845000125		ENSCAFT00845000196	NA	NA	NA	NA		lncRNA	0.057789	0.129564	0.164231	0.161182	0.178092	0.051128	0.070906	0.062934	0.05835	13	32	43	44	47	10	20	16	10
ENSCAFG00845000126	chr1	116829615	116880948	+	ZNF382		ENSCAFT00845000201;ENSCAFT00845000205	GO:0006355(regulation of DNA-templated transcription);GO:0006355(regulation of DNA-templated transcription)	05168(Herpes simplex virus 1 infection);05168(Herpes simplex virus 1 infection)	NA	NA	zinc finger protein 382 [Source:HGNC Symbol;Acc:HGNC:17409]	protein_coding	1.47106	2.25694	1.75755	1.28005	1.45594	1.55487	1.91595	1.6173	1.96042	254	430	350	269	295	223	413	317	259
ENSCAFG00845000127	chr1	99733256	99733401	+	U4	6069,6070,26835,26838,26839,26840,26841	ENSCAFT00845000198	GO:0000244(spliceosomal tri-snRNP complex assembly);GO:0000353(formation of quadruple SL/U4/U5/U6 snRNP);GO:0005687(U4 snRNP);GO:0017070(U6 snRNA binding);GO:0046540(U4/U6 x U5 tri-snRNP complex)	NA	NA	NA	U4 spliceosomal RNA [Source:RFAM;Acc:RF00015]	snRNA	0	0	0	0	0	0	0	0.104361	0.235336	0	0	0	0	0	0	0	2	2
ENSCAFG00845000128	chr1	119262261	119371682	+	PEPD		ENSCAFT00845000206;ENSCAFT00845000217	GO:0008233(peptidase activity);GO:0030145(manganese ion binding);GO:0070006(metalloaminopeptidase activity);GO:0070006(metalloaminopeptidase activity)	NA	K14213	EC:3.4.13.9	peptidase D [Source:HGNC Symbol;Acc:HGNC:8840]	protein_coding	26.7645	14.4803	15.4237	10.9621	9.60119	11.0884	11.1684	10.368	10.9497	4445	2654	2955	2211	1871	1528	2320	1953	1389
ENSCAFG00845000132	chr1	43350420	43353210	-	ENSCAFG00845000132		ENSCAFT00845000202	NA	NA	NA	NA		lncRNA	0.705308	0.664294	0.753574	0.500368	0.527057	0.512708	0.940624	0.458179	0.710305	127	132	156	109	111	76	211	93	97
ENSCAFG00845000133	chr1	99747883	99784307	+	ZNF484		ENSCAFT00845000207	GO:0006355(regulation of DNA-templated transcription)	05168(Herpes simplex virus 1 infection)	NA	NA		protein_coding	0.113184	0.298475	0.1559	0.392079	0.452048	0.1373	0.804184	0.377662	0.821942	30	85	47	123	137	30	259	111	162
ENSCAFG00845000134	chr1	938796	1175952	-	ATP9B		ENSCAFT00845000265;ENSCAFT00845000212;ENSCAFT00845000228;ENSCAFT00845000246	GO:0000166(nucleotide binding);GO:0000287(magnesium ion binding);GO:0005215(transporter activity);GO:0005524(ATP binding);GO:0005802(trans-Golgi network);GO:0015914(phospholipid transport);GO:0016021(integral component of membrane);GO:0016887(ATP hydrolysis activity);GO:0048471(perinuclear region of cytoplasm);GO:0140326(ATPase-coupled intramembrane lipid transporter activity);GO:0140326(ATPase-c…	NA	K01530	EC:7.6.2.1	ATPase phospholipid transporting 9B (putative) [Source:HGNC Symbol;Acc:HGNC:13541]	protein_coding	6.52391	8.17322	9.6196	7.71158	8.18048	7.55803	5.84097	4.39016	5.36719	1546	2138	2631	2219	2275	1486	1731	1181	972
ENSCAFG00845000135	chr1	112158850	112181954	+	XRCC1		ENSCAFT00845000235	GO:0000012(single strand break repair);GO:0000781(chromosome, telomeric region);GO:0000785(chromatin);GO:0003684(damaged DNA binding);GO:0005634(nucleus);GO:0005654(nucleoplasm);GO:0005730(nucleolus);GO:0006281(DNA repair);GO:0006303(double-strand break repair via nonhomologous end joining);GO:0010836(negative regulation of protein ADP-ribosylation);GO:0019899(enzyme binding);GO:0021587(cerebellu…	03410(Base excision repair)	NA	NA	X-ray repair cross complementing 1 [Source:NCBI gene (formerly Entrezgene);Acc:476447]	protein_coding	21.1281	13.6145	13.5504	16.1057	18.8168	17.4633	21.3746	22.4683	20.5321	2897	2061	2143	2681	3026	1986	3665	3494	2150
ENSCAFG00845000136	chr1	99785630	99791151	+	ENSCAFG00845000136		ENSCAFT00845000210	NA	NA	NA	NA		lncRNA	0.588381	1.4127	1.2494	1.2915	1.1677	1.24879	0.933665	0.937215	0.841941	182	482	445	484	423	320	361	329	199
ENSCAFG00845000138	chr1	102050660	102068954	-	ZNF71		ENSCAFT00845000214;ENSCAFT00845000216;ENSCAFT00845000219	GO:0006355(regulation of DNA-templated transcription);GO:0006355(regulation of DNA-templated transcription)	05168(Herpes simplex virus 1 infection);05168(Herpes simplex virus 1 infection)	NA	NA	zinc finger protein 71 [Source:HGNC Symbol;Acc:HGNC:13141]	protein_coding	1.24658	1.48641	1.26544	1.45939	1.3295	1.24536	1.23145	1.37724	1.21234	238	312	279	338	297	197	293	297	176
ENSCAFG00845000139	chr1	64864866	65025551	+	NCOA7		ENSCAFT00845000234;ENSCAFT00845000221;ENSCAFT00845000238;ENSCAFT00845000241;ENSCAFT00845000259;ENSCAFT00845000256	GO:0016922(nuclear receptor binding);GO:0030374(nuclear receptor coactivator activity);GO:0045944(positive regulation of transcription by RNA polymerase II);GO:1900408(negative regulation of cellular response to oxidative stress);GO:1902083(negative regulation of peptidyl-cysteine S-nitrosylation);GO:1903204(negative regulation of oxidative stress-induced neuron death);GO:1903204(negative regulat…	NA	NA	NA	nuclear receptor coactivator 7 [Source:HGNC Symbol;Acc:HGNC:21081]	protein_coding	3.71011	5.89934	7.35776	5.21034	4.81037	4.86948	5.48654	5.39326	6.1485	1590	2791	3637	2711	2418	1731	2940	2622	2012
ENSCAFG00845000140	chr1	99812518	99814590	-	ENSCAFG00845000140		ENSCAFT00845000215	NA	NA	NA	NA		lncRNA	0	0.036128	0	0.098639	0.06363	0.070252	0.054946	0.024087	0.098	0	6	0	16	10	8	10	4	10
ENSCAFG00845000141	chr1	43356366	43448494	-	RGS17		ENSCAFT00845000220;ENSCAFT00845000225	NA	NA	NA	NA	regulator of G protein signaling 17 [Source:HGNC Symbol;Acc:HGNC:14088]	protein_coding	0.328043	1.0135	0.588896	0.770363	0.676793	0.718691	0.89025	0.761213	0.964539	69	234	142	196	167	125	233	181	154
ENSCAFG00845000142	chr1	116899528	116901399	-	ENSCAFG00845000142		ENSCAFT00845000218	NA	NA	NA	NA		lncRNA	0	0	0	0	0	0	0	0.029223	0	0	0	0	0	0	0	0	4	0
ENSCAFG00845000143	chr1	107642990	107656750	-	ENSCAFG00845000143		ENSCAFT00845000222;ENSCAFT00845000226;ENSCAFT00845000232;ENSCAFT00845000240	GO:0016021(integral component of membrane);GO:0016021(integral component of membrane)	04640(Hematopoietic cell lineage);04640(Hematopoietic cell lineage)	NA	NA		protein_coding	2.75671	3.03604	4.02375	0.374106	0.265681	0.446075	0.0355622	0.113376	0.0851199	387	470	650	65	45	53	7	19	10
ENSCAFG00845000145	chr1	99818718	99887797	-	MFSD14B		ENSCAFT00845000230	GO:0016021(integral component of membrane);GO:0022857(transmembrane transporter activity);GO:0055085(transmembrane transport)	NA	NA	NA		protein_coding	20.9873	32.5478	37.4256	34.1784	32.6594	34.359	29.6969	26.7561	28.6455	3836	6566	7889	7582	7001	5208	6787	5547	3998
ENSCAFG00845000147	chr1	102051293	102052628	+	ENSCAFG00845000147		ENSCAFT00845000227	NA	NA	NA	NA		protein_coding	0	0	0.032586	0	0	0	0	0	0.049047	0	0	4	0	0	0	0	0	4
ENSCAFG00845000149	chr1	102071645	102074854	+	ENSCAFG00845000149		ENSCAFT00845000231	NA	NA	NA	NA		lncRNA	0.05799	0.105079	0.100278	0.063326	0.047231	0.149638	0.046378	0.068168	0.02523	12	24	24	16	12	26	12	16	4
ENSCAFG00845000150	chr2	60303780	60348358	+	AMFR		ENSCAFT00845000239	GO:0000209(protein polyubiquitination);GO:0004842(ubiquitin-protein transferase activity);GO:0005783(endoplasmic reticulum);GO:0005789(endoplasmic reticulum membrane);GO:0005794(Golgi apparatus);GO:0006511(ubiquitin-dependent protein catabolic process);GO:0030176(integral component of endoplasmic reticulum membrane);GO:0030433(ubiquitin-dependent ERAD pathway);GO:0030674(protein-macromolecule ada…	04141(Protein processing in endoplasmic reticulum)	K10636	EC:2.3.2.27	autocrine motility factor receptor [Source:HGNC Symbol;Acc:HGNC:463]	protein_coding	53.4314	72.3059	75.0084	68.7442	67.0491	66.084	71.1206	66.6367	69.3028	11503	17182	18625	17964	16930	11798	19145	16272	11393
ENSCAFG00845000152	chr1	119376715	119377158	-	CEBPG		ENSCAFT00845000236	GO:0003700(DNA-binding transcription factor activity);GO:0006355(regulation of DNA-templated transcription)	05152(Tuberculosis)	NA	NA	CCAAT enhancer binding protein gamma [Source:HGNC Symbol;Acc:HGNC:1837]	protein_coding	21.1883	23.4528	24.103	35.602	37.2422	31.0968	46.2211	47.1926	53.5426	603	736	791	1229	1242	734	1644	1522	1163
ENSCAFG00845000154	chr2	23724291	23767912	-	OPTN		ENSCAFT00845000247	GO:0001920(negative regulation of receptor recycling);GO:0005794(Golgi apparatus);GO:0005802(trans-Golgi network);GO:0005829(cytosol);GO:0006914(autophagy);GO:0007030(Golgi organization);GO:0008022(protein C-terminus binding);GO:0008104(protein localization);GO:0010508(positive regulation of autophagy);GO:0016192(vesicle-mediated transport);GO:0030674(protein-macromolecule adaptor activity);GO:00…	04137(Mitophagy - animal);05014(Amyotrophic lateral sclerosis);05022(Pathways of neurodegeneration - multiple diseases)	NA	NA	optineurin [Source:HGNC Symbol;Acc:HGNC:17142]	protein_coding	29.6546	19.7738	18.3868	26.609	24.3056	24.8999	19.619	16.9512	19.2171	8739	6432	6250	9518	8401	6085	7230	5666	4325
ENSCAFG00845000155	chr1	99941501	99941557	+	ENSCAFG00845000155		ENSCAFT00845000243	NA	NA	NA	NA		miRNA	12.7325	2.95661	1.35982	0.242266	2.92562	0.880287	1.07901	51.2672	0.286246	47	12	6	2	13	3	5	213	1
ENSCAFG00845000157	chr1	116906017	116940997	-	ZNF461		ENSCAFT00845000250;ENSCAFT00845000248;ENSCAFT00845000253	GO:0006355(regulation of DNA-templated transcription);GO:0006355(regulation of DNA-templated transcription)	05168(Herpes simplex virus 1 infection);05168(Herpes simplex virus 1 infection)	NA	NA	zinc finger protein 461 [Source:HGNC Symbol;Acc:HGNC:21629]	protein_coding	0.757007	1.47208	1.18494	0.87896	0.887227	0.920267	0.614244	0.627925	1.24617	122	262	220	173	169	123	125	115	154
ENSCAFG00845000158	chr1	119447807	119449313	+	ENSCAFG00845000158		ENSCAFT00845000245	NA	NA	NA	NA		lncRNA	5.62278	2.00329	2.53263	0.498122	0.581009	0.297744	0.359572	0.305145	0.359184	543	214	282	59	66	24	44	34	27
ENSCAFG00845000162	chr1	102075339	102093129	-	ZNF470		ENSCAFT00845000254;ENSCAFT00845000260	GO:0005654(nucleoplasm);GO:0006355(regulation of DNA-templated transcription);GO:0016604(nuclear body);GO:0016604(nuclear body)	05168(Herpes simplex virus 1 infection);05168(Herpes simplex virus 1 infection)	NA	NA	zinc finger protein 470 [Source:HGNC Symbol;Acc:HGNC:22220]	protein_coding	0.466885	0.834287	0.797178	0.738311	1.03338	0.667998	0.903247	1.02815	1.03476	146	288	288	281	380	174	353	365	248
ENSCAFG00845000165	chr1	86395688	86473661	+	CEMIP2		ENSCAFT00845000281;ENSCAFT00845000285;ENSCAFT00845000305	NA	NA	K22144	EC:3.2.1.35	cell migration inducing hyaluronidase 2 [Source:HGNC Symbol;Acc:HGNC:11869]	protein_coding	6.10721	12.8049	15.3901	10.1477	11.2905	9.97894	8.20786	8.17117	9.13467	2412	5581	7010	4864	5230	3268	4054	3661	2755
ENSCAFG00845000166	chr2	23849972	23965171	+	CCDC3		ENSCAFT00845000263	GO:0005576(extracellular region);GO:0005783(endoplasmic reticulum);GO:0008610(lipid biosynthetic process);GO:0010629(negative regulation of gene expression);GO:0010804(negative regulation of tumor necrosis factor-mediated signaling pathway);GO:0045600(positive regulation of fat cell differentiation);GO:0045833(negative regulation of lipid metabolic process);GO:0046889(positive regulation of lipid…	NA	NA	NA	coiled-coil domain containing 3 [Source:HGNC Symbol;Acc:HGNC:23813]	protein_coding	1.42289	3.46029	3.26627	0.301763	0.59837	0.434969	0.453756	0.299703	0.315264	293	785	775	76	145	75	117	70	50
ENSCAFG00845000167	chr1	112184983	112189316	-	ZNF575		ENSCAFT00845000264	NA	NA	NA	NA	zinc finger protein 575 [Source:HGNC Symbol;Acc:HGNC:27606]	protein_coding	0.180956	0.435194	0.481539	0.509606	0.48934	0.412637	1.49271	0.657678	0.489418	37	98	113	126	117	70	380	152	77
ENSCAFG00845000168	chr1	119506605	119521705	+	SLC7A10		ENSCAFT00845000268	GO:0015175(neutral amino acid transmembrane transporter activity);GO:0015804(neutral amino acid transport);GO:0016020(membrane);GO:0022857(transmembrane transporter activity);GO:0042941(D-alanine transport);GO:0042942(D-serine transport);GO:0055085(transmembrane transport)	NA	NA	NA	solute carrier family 7 member 10 [Source:HGNC Symbol;Acc:HGNC:11058]	protein_coding	0	0	0	0	0	0	0.044543	0	0	0	0	0	0	0	0	7	0	0
ENSCAFG00845000170	chr1	99983785	99987066	+	ENSCAFG00845000170		ENSCAFT00845000266	NA	NA	NA	NA		lncRNA	0.003648	0.041928	0.116011	0.103437	0.030424	0	0.052515	0.095087	0.01238	1	10	29	27	8	0	14	23	2
ENSCAFG00845000171	chr3	2394932	2608932	+	ENSCAFG00845000171		ENSCAFT00845000269	NA	NA	NA	NA		lncRNA	0.0729707	0	0.0508587	0.0447184	0	0	0	0	0.0417959	12	0	10	9	0	0	0	0	6
ENSCAFG00845000172	chr2	23965383	23967939	+	ENSCAFG00845000172		ENSCAFT00845000267	NA	NA	NA	NA		lncRNA	0	0	0.042221	0	0.016663	0	0	0.020963	0	0	0	8	0	4	0	0	4	0
ENSCAFG00845000173	chr1	112215358	112215467	-	U6	26825,26827	ENSCAFT00845000271	GO:0000244(spliceosomal tri-snRNP complex assembly);GO:0000353(formation of quadruple SL/U4/U5/U6 snRNP);GO:0005688(U6 snRNP);GO:0030621(U4 snRNA binding);GO:0046540(U4/U6 x U5 tri-snRNP complex)	NA	NA	NA	U6 spliceosomal RNA [Source:RFAM;Acc:RF00026]	snRNA	0	0.138914	0.105038	0.112282	0	0.376637	0	0	0	0	2	1	1	0	3	0	0	0
ENSCAFG00845000174	chr1	99983785	99987064	-	ENSCAFG00845000174		ENSCAFT00845000270	NA	NA	NA	NA		lncRNA	0.00365	0.041615	0.115916	0.103292	0.030285	0	0.052547	0.094642	0.012388	1	10	29	27	8	0	14	23	2
ENSCAFG00845000175	chr1	116958921	116986167	+	ENSCAFG00845000175		ENSCAFT00845000275	GO:0006355(regulation of DNA-templated transcription)	05168(Herpes simplex virus 1 infection)	NA	NA		protein_coding	2.06207	3.04102	3.68075	3.3459	2.86027	2.74875	2.40265	2.33779	2.49301	403	656	830	794	656	446	587	519	372
ENSCAFG00845000177	chr2	76872072	76934863	-	KDM1A		ENSCAFT00845000283;ENSCAFT00845000287	GO:0000122(negative regulation of transcription by RNA polymerase II);GO:0000781(chromosome, telomeric region);GO:0000785(chromatin);GO:0002039(p53 binding);GO:0002052(positive regulation of neuroblast proliferation);GO:0003682(chromatin binding);GO:0005515(protein binding);GO:0005634(nucleus);GO:0005654(nucleoplasm);GO:0006355(regulation of DNA-templated transcription);GO:0006357(regulation of t…	04714(Thermogenesis);04714(Thermogenesis)	K11450	EC:1.14.99.66	lysine demethylase 1A [Source:HGNC Symbol;Acc:HGNC:29079]	protein_coding	18.7594	18.1495	17.431	16.2671	17.702	16.681	23.8247	21.5018	21.4815	4553	4863	4880	4793	5040	3358	7231	5920	3982
ENSCAFG00845000178	chr1	102101607	102121465	-	ZFP28		ENSCAFT00845000278	GO:0006355(regulation of DNA-templated transcription)	05168(Herpes simplex virus 1 infection)	NA	NA	ZFP28 zinc finger protein [Source:HGNC Symbol;Acc:HGNC:17801]	protein_coding	0.346331	1.65639	1.77162	1.16375	1.6086	1.51332	1.77852	1.75057	2.03364	93	486	543	376	502	334	591	528	413
ENSCAFG00845000179	chr2	23980043	23981593	+	ENSCAFG00845000179		ENSCAFT00845000277	NA	NA	NA	NA		lncRNA	0	0	0	0.020129	0	0	0	0	0	0	0	0	3	0	0	0	0	0
ENSCAFG00845000180	chr1	99991445	99998932	-	ENSCAFG00845000180		ENSCAFT00845000279	GO:0003676(nucleic acid binding);GO:0003677(DNA binding)	NA	NA	NA		protein_coding	0.578547	1.16092	1.11773	1.11807	1.10567	1.02206	1.24531	1.19146	1.28213	208	459	462	486	465	304	558	484	351
ENSCAFG00845000181	chr1	107678345	107828249	-	TRPM4		ENSCAFT00845000289	GO:0002407(dendritic cell chemotaxis);GO:0002724(regulation of T cell cytokine production);GO:0005216(ion channel activity);GO:0005227(calcium activated cation channel activity);GO:0005262(calcium channel activity);GO:0005509(calcium ion binding);GO:0005524(ATP binding);GO:0005654(nucleoplasm);GO:0005783(endoplasmic reticulum);GO:0005794(Golgi apparatus);GO:0005886(plasma membrane);GO:0006811(ion…	04911(Insulin secretion)	NA	NA	transient receptor potential cation channel subfamily M member 4 [Source:HGNC Symbol;Acc:HGNC:17993]	protein_coding	2.36198	2.99306	3.02777	2.90035	2.82922	2.93368	2.66149	2.3099	2.05124	630	881	931	939	885	649	887	699	418
ENSCAFG00845000182	chr1	116998263	117001128	+	ENSCAFG00845000182		ENSCAFT00845000280	NA	NA	NA	NA		lncRNA	0.049113	0.043904	0.093858	0.022296	0	0.052172	0.03832	0.009544	0.014177	10	9	20	5	0	8	9	2	2
ENSCAFG00845000185	chr1	116998263	117001126	-	ENSCAFG00845000185		ENSCAFT00845000286	NA	NA	NA	NA		lncRNA	0.049147	0.043935	0.093923	0.022311	0	0.052208	0.038346	0.00955	0.014187	10	9	20	5	0	8	9	2	2
ENSCAFG00845000186	chr3	2520918	2525488	-	ENSCAFG00845000186		ENSCAFT00845000288	NA	NA	NA	NA		lncRNA	0	0.009311	0	0	0	0	0	0	0	0	3	0	0	0	0	0	0	0
ENSCAFG00845000187	chr1	100001086	100010478	+	ENSCAFG00845000187		ENSCAFT00845000292	NA	NA	NA	NA		protein_coding	3.7055	3.21762	3.1686	4.43683	5.04678	3.89142	5.80168	5.99343	5.40386	732	702	722	1064	1169	638	1433	1343	815
ENSCAFG00845000188	chr1	117001627	117005279	+	ENSCAFG00845000188		ENSCAFT00845000290	NA	NA	NA	NA		lncRNA	0.55137	0.101222	0.199716	0.379569	0.272279	0.01955	0.327173	0.16939	0.031626	129	27	54	108	75	4	96	45	6
ENSCAFG00845000189	chr1	102127090	102141225	-	ENSCAFG00845000189		ENSCAFT00845000293	GO:0006355(regulation of DNA-templated transcription)	NA	NA	NA		protein_coding	0.232558	0.598804	0.473412	0.549517	0.543438	0.526779	0.606632	0.734267	0.82106	90	255	211	258	246	169	293	322	242
ENSCAFG00845000190	chr1	117001852	117043959	-	ENSCAFG00845000190		ENSCAFT00845000295	NA	NA	NA	NA		lncRNA	0.15597	0.497775	0.366693	0.08553	0.15387	0.290388	0.153853	0.322045	0.192327	32	111	86	21	37	49	39	74	30
ENSCAFG00845000191	chr1	1217017	1234659	-	SALL3		ENSCAFT00845000294	NA	NA	NA	NA	spalt like transcription factor 3 [Source:HGNC Symbol;Acc:HGNC:10527]	protein_coding	0	0	0	0.009111	0	0	0	0	0	0	0	0	4	0	0	0	0	0
ENSCAFG00845000192	chr3	2575748	2588051	-	ENSCAFG00845000192		ENSCAFT00845000296	NA	NA	NA	NA		lncRNA	0	0.0118755	0.0394832	0.0474412	0.0122431	0	0.0450904	0.0266378	0.0381177	0	4	13	16	4	0	16	9	9
ENSCAFG00845000193	chr2	55265213	55340215	+	MCCC2		ENSCAFT00845000301;ENSCAFT00845000308;ENSCAFT00845000314	GO:0016874(ligase activity);GO:0016874(ligase activity)	00280(Valine, leucine and isoleucine degradation);01100(Metabolic pathways);01100(Metabolic pathways)	K01969	EC:6.4.1.4		protein_coding	9.42305	18.6437	18.2778	18.2246	18.7544	18.1053	35.7312	32.9114	32.561	1947	4251	4354	4570	4544	3101	9227	7710	5135
ENSCAFG00845000194	chr2	24052523	24484827	-	CAMK1D		ENSCAFT00845000302	GO:0004672(protein kinase activity);GO:0004683(calmodulin-dependent protein kinase activity);GO:0005524(ATP binding);GO:0005634(nucleus);GO:0005737(cytoplasm);GO:0006468(protein phosphorylation);GO:0010976(positive regulation of neuron projection development);GO:0032793(positive regulation of CREB transcription factor activity);GO:0043065(positive regulation of apoptotic process);GO:0043066(negat…	04020(Calcium signaling pathway);04921(Oxytocin signaling pathway);04925(Aldosterone synthesis and secretion);05214(Glioma)	K08794	EC:2.7.11.17	calcium/calmodulin dependent protein kinase ID [Source:HGNC Symbol;Acc:HGNC:19341]	protein_coding	4.38503	6.02816	4.98554	12.585	13.1465	11.3373	5.93481	5.26846	4.99255	1918	2910	2515	6681	6744	4112	3246	2614	1668
ENSCAFG00845000195	chr1	119520574	119534638	-	LRP3		ENSCAFT00845000303;ENSCAFT00845000309	GO:0005515(protein binding);GO:0010628(positive regulation of gene expression);GO:0010629(negative regulation of gene expression);GO:0045599(negative regulation of fat cell differentiation);GO:0045669(positive regulation of osteoblast differentiation);GO:0045669(positive regulation of osteoblast differentiation)	NA	NA	NA	LDL receptor related protein 3 [Source:HGNC Symbol;Acc:HGNC:6695]	protein_coding	0.131895	0.121232	0.0972944	0.0875202	0.0745619	0.0429901	0.190923	0.223495	0.138578	30	30	26	24	20	8	54	57	24
ENSCAFG00845000196	chr1	102159085	102173061	-	ENSCAFG00845000196		ENSCAFT00845000299	NA	NA	NA	NA		lncRNA	0	0.085722	0.03383	0.020403	0.034613	0.150524	0.051144	0	0	0	31	13	8	14	41	21	0	0
ENSCAFG00845000198	chr3	2597014	2607972	-	ENSCAFG00845000198		ENSCAFT00845000306	NA	NA	NA	NA		lncRNA	0	0	0.104905	0	0	0	0.078258	0	0	0	0	6	0	0	0	5	0	0
ENSCAFG00845000199	chr1	102173255	102176592	-	ENSCAFG00845000199		ENSCAFT00845000307	NA	NA	NA	NA		lncRNA	0	0	0	0.038158	0	0	0	0	0	0	0	0	10	0	0	0	0	0
ENSCAFG00845000200	chr1	100015100	100017619	+	UBE2M		ENSCAFT00845000310	GO:0004842(ubiquitin-protein transferase activity);GO:0019788(NEDD8 transferase activity);GO:0036211(protein modification process);GO:0045116(protein neddylation)	04120(Ubiquitin mediated proteolysis)	K10579	EC:2.3.2.34	ubiquitin conjugating enzyme E2 M [Source:HGNC Symbol;Acc:HGNC:12491]	protein_coding	70.6505	32.3395	33.6085	43.8642	41.3635	41.2248	51.2807	47.8057	46.7026	3353	1694	1840	2527	2302	1623	3043	2573	1693
ENSCAFG00845000201	chr1	102173267	102176595	+	ENSCAFG00845000201		ENSCAFT00845000311	NA	NA	NA	NA		lncRNA	0	0	0	0.038261	0	0	0	0	0	0	0	0	10	0	0	0	0	0
ENSCAFG00845000202	chr2	24407687	24407816	-	ENSCAFG00845000202		ENSCAFT00845000312	NA	NA	NA	NA		snRNA	0	0	0	0	0	0	0	0.132738	0.092295	0	0	0	0	0	0	0	2	1
ENSCAFG00845000203	chr1	107682619	107710319	+	SLC6A16		ENSCAFT00845000316	GO:0016021(integral component of membrane)	NA	NA	NA	solute carrier family 6 member 16 [Source:HGNC Symbol;Acc:HGNC:13622]	protein_coding	0	0.020581	0	0	0	0	0	0	0	0	4	0	0	0	0	0	0	0
ENSCAFG00845000204	chr1	117060609	117083471	-	ZNF146		ENSCAFT00845000313;ENSCAFT00845000315	NA	NA	NA	NA		protein_coding	18.0023	19.0858	19.5052	20.7291	20.6547	19.0898	27.5518	24.419	32.5652	4437	5192	5545	6200	5971	3902	8490	6826	6128
ENSCAFG00845000205	chr1	44253530	44552166	-	IPCEF1		ENSCAFT00845000319;ENSCAFT00845000318;ENSCAFT00845000348;ENSCAFT00845000336;ENSCAFT00845000333	GO:0005515(protein binding);GO:0005737(cytoplasm);GO:0009966(regulation of signal transduction);GO:0016020(membrane);GO:0016020(membrane)	NA	NA	NA	CNKSR family member 3 [Source:HGNC Symbol;Acc:HGNC:23034]	protein_coding	1.79716	3.32518	3.0314	2.49189	2.87404	2.75625	2.26528	2.01306	2.26188	772	1576	1501	1299	1447	981	1216	980	742
ENSCAFG00845000206	chr1	100019387	100021348	+	CHMP2A		ENSCAFT00845000317	GO:0000421(autophagosome membrane);GO:0000776(kinetochore);GO:0000785(chromatin);GO:0000815(ESCRT III complex);GO:0001778(plasma membrane repair);GO:0005635(nuclear envelope);GO:0005643(nuclear pore);GO:0005765(lysosomal membrane);GO:0005828(kinetochore microtubule);GO:0005829(cytosol);GO:0005886(plasma membrane);GO:0006914(autophagy);GO:0006997(nucleus organization);GO:0007034(vacuolar transport…	04144(Endocytosis);04217(Necroptosis)	NA	NA	charged multivesicular body protein 2A [Source:HGNC Symbol;Acc:HGNC:30216]	protein_coding	141.909	53.3234	56.1897	57.9879	47.242	54.8332	50.8885	59.1163	53.5551	7288	3023	3329	3615	2846	2336	3268	3444	2101
ENSCAFG00845000208	chr1	117083557	117116534	+	ZNF565		ENSCAFT00845000322	GO:0006355(regulation of DNA-templated transcription)	05168(Herpes simplex virus 1 infection)	NA	NA	zinc finger protein 565 [Source:HGNC Symbol;Acc:HGNC:26726]	protein_coding	1.00259	1.30955	1.42961	1.28443	1.32637	1.44432	0.970223	1.11923	1.36154	183	264	301	285	284	219	222	232	190
ENSCAFG00845000209	chr1	119560799	119606552	-	WDR88		ENSCAFT00845000340	GO:0005515(protein binding)	NA	NA	NA	WD repeat domain 88 [Source:HGNC Symbol;Acc:HGNC:26999]	protein_coding	0	0	0	0.030438	0.021292	0	0	0	0.041068	0	0	0	5	3	0	0	0	4
ENSCAFG00845000210	chr2	24554623	24610311	-	CDC123		ENSCAFT00845000329;ENSCAFT00845000332	GO:0005737(cytoplasm);GO:0005737(cytoplasm)	NA	NA	NA	cell division cycle 123 [Source:HGNC Symbol;Acc:HGNC:16827]	protein_coding	22.9869	17.947	19.7559	17.9385	15.6175	17.2822	19.8944	18.3967	18.4675	3457	2980	3427	3275	2755	2155	3741	3138	2121
ENSCAFG00845000211	chr1	102194969	102275949	-	ZNF667		ENSCAFT00845000335;ENSCAFT00845000324;ENSCAFT00845000337	GO:0006355(regulation of DNA-templated transcription);GO:0006355(regulation of DNA-templated transcription)	05168(Herpes simplex virus 1 infection);05168(Herpes simplex virus 1 infection)	NA	NA	zinc finger protein 667 [Source:HGNC Symbol;Acc:HGNC:28854]	protein_coding	1.88299	1.98567	1.69542	2.22216	2.09456	1.85081	1.93745	1.72556	2.11968	963	1121	999	1379	1256	785	1238	1000	828
ENSCAFG00845000212	chr3	2621815	2824358	+	PJA2		ENSCAFT00845000330;ENSCAFT00845000342	GO:0004842(ubiquitin-protein transferase activity);GO:0010738(regulation of protein kinase A signaling);GO:0016567(protein ubiquitination);GO:0035329(hippo signaling);GO:0035329(hippo signaling)	NA	K10634	EC:2.3.2.27	praja ring finger ubiquitin ligase 2 [Source:HGNC Symbol;Acc:HGNC:17481]	protein_coding	21.0122	33.0257	30.4592	26.1797	25.1544	24.1885	30.85	31.5518	37.7141	4297	7454	7184	6498	6033	4102	7888	7318	5889
ENSCAFG00845000213	chr3	62856660	62861787	+	TMEM129		ENSCAFT00845000327	GO:0000209(protein polyubiquitination);GO:0005783(endoplasmic reticulum);GO:0016021(integral component of membrane);GO:0016567(protein ubiquitination);GO:0030433(ubiquitin-dependent ERAD pathway);GO:0030970(retrograde protein transport, ER to cytosol);GO:0061630(ubiquitin protein ligase activity)	NA	K22380	EC:2.3.2.27	transmembrane protein 129, E3 ubiquitin ligase [Source:HGNC Symbol;Acc:HGNC:25137]	protein_coding	17.3584	11.972	12.7972	12.9152	13.7215	14.1266	14.2301	14.3065	12.5281	2719	2070	2312	2456	2521	1835	2787	2542	1499
ENSCAFG00845000214	chr5	19083126	19086447	-	ENSCAFG00845000214		ENSCAFT00845000323	GO:0008168(methyltransferase activity)	00760(Nicotinate and nicotinamide metabolism);01100(Metabolic pathways)	K00541	EC:2.1.1.1		protein_coding	0	0	0	0	0	0	0	0.054972	0	0	0	0	0	0	0	0	6	0
ENSCAFG00845000215	chr5	26280594	26284853	+	MSANTD4		ENSCAFT00845000325	GO:0005634(nucleus)	NA	NA	NA	Myb/SANT DNA binding domain containing 4 with coiled-coils [Source:HGNC Symbol;Acc:HGNC:29383]	protein_coding	7.93455	3.01681	3.037	4.42153	3.54645	3.58568	3.85334	3.58285	4.55246	1584	665	700	1072	831	594	962	812	694
ENSCAFG00845000217	chr4	6889414	6892158	-	MAP10		ENSCAFT00845000328	GO:0000226(microtubule cytoskeleton organization);GO:0005813(centrosome);GO:0005881(cytoplasmic microtubule);GO:0008017(microtubule binding);GO:0030496(midbody);GO:0031122(cytoplasmic microtubule organization);GO:0032467(positive regulation of cytokinesis);GO:0032886(regulation of microtubule-based process);GO:0051256(mitotic spindle midzone assembly);GO:0097431(mitotic spindle pole);GO:1990023(m…	NA	NA	NA	microtubule associated protein 10 [Source:HGNC Symbol;Acc:HGNC:29265]	protein_coding	0.918824	0.624638	0.672417	0.614116	0.339604	0.230967	0.638198	0.520027	0.653762	162	122	137	132	71	34	141	104	88
ENSCAFG00845000219	chr1	117148693	117150328	+	COX7A1		ENSCAFT00845000338	GO:0005746(mitochondrial respirasome);GO:0005751(mitochondrial respiratory chain complex IV);GO:0006123(mitochondrial electron transport, cytochrome c to oxygen)	00190(Oxidative phosphorylation);01100(Metabolic pathways);04260(Cardiac muscle contraction);04714(Thermogenesis);04932(Non-alcoholic fatty liver disease);05010(Alzheimer disease);05012(Parkinson disease);05014(Amyotrophic lateral sclerosis);05016(Huntington disease);05020(Prion disease);05022(Pathways of neurodegeneration - multiple diseases)	NA	NA	cytochrome c oxidase subunit 7A1 [Source:HGNC Symbol;Acc:HGNC:2287]	protein_coding	8.14973	3.12839	1.45533	2.4276	2.63138	3.22905	2.07405	2.8058	1.92155	180	76	37	65	68	59	57	70	33
ENSCAFG00845000220	chr5	19106853	19291539	-	ZBTB16		ENSCAFT00845000341	GO:0000122(negative regulation of transcription by RNA polymerase II);GO:0000978(RNA polymerase II cis-regulatory region sequence-specific DNA binding);GO:0001222(transcription corepressor binding);GO:0001227(DNA-binding transcription repressor activity, RNA polymerase II-specific);GO:0001501(skeletal system development);GO:0001673(male germ cell nucleus);GO:0001823(mesonephros development);GO:00…	05200(Pathways in cancer);05202(Transcriptional misregulation in cancer);05221(Acute myeloid leukemia)	NA	NA	zinc finger and BTB domain containing 16 [Source:HGNC Symbol;Acc:HGNC:12930]	protein_coding	0	0.207166	0.134416	0	0	0	0.315449	0.16648	0.503288	0	35	24	0	0	0	61	29	59
ENSCAFG00845000222	chr5	14549582	14620322	-	CBL		ENSCAFT00845000345	GO:0001784(phosphotyrosine residue binding);GO:0004842(ubiquitin-protein transferase activity);GO:0005509(calcium ion binding);GO:0005515(protein binding);GO:0005794(Golgi apparatus);GO:0005829(cytosol);GO:0005886(plasma membrane);GO:0005929(cilium);GO:0006511(ubiquitin-dependent protein catabolic process);GO:0007166(cell surface receptor signaling pathway);GO:0014068(positive regulation of phosp…	04012(ErbB signaling pathway);04120(Ubiquitin mediated proteolysis);04144(Endocytosis);04910(Insulin signaling pathway);05100(Bacterial invasion of epithelial cells);05200(Pathways in cancer);05205(Proteoglycans in cancer);05220(Chronic myeloid leukemia)	K04707	EC:2.3.2.27	Cbl proto-oncogene [Source:HGNC Symbol;Acc:HGNC:1541]	protein_coding	0.794271	5.49464	5.34284	3.2711	4.10356	3.58405	5.69217	6.02739	6.61363	192	1467	1490	960	1164	719	1721	1653	1221
ENSCAFG00845000223	chr1	100022040	100028984	-	TRIM28		ENSCAFT00845000357;ENSCAFT00845000354	GO:0000122(negative regulation of transcription by RNA polymerase II);GO:0000785(chromatin);GO:0000791(euchromatin);GO:0000792(heterochromatin);GO:0001701(in utero embryonic development);GO:0001837(epithelial to mesenchymal transition);GO:0003677(DNA binding);GO:0003682(chromatin binding);GO:0003713(transcription coactivator activity);GO:0003714(transcription corepressor activity);GO:0004672(prot…	NA	K08882	EC:2.3.2.27	tripartite motif containing 28 [Source:HGNC Symbol;Acc:HGNC:16384]	protein_coding	52.9555	32.7564	30.0333	40.0313	41.2709	42.4936	56.8174	61.4129	53.4205	12300	8398	8046	11286	11243	8185	16501	16179	9474
ENSCAFG00845000226	chr2	55691446	55771854	+	MAP1B		ENSCAFT00845000355;ENSCAFT00845000346	GO:0000226(microtubule cytoskeleton organization);GO:0001578(microtubule bundle formation);GO:0001750(photoreceptor outer segment);GO:0005829(cytosol);GO:0005874(microtubule);GO:0005886(plasma membrane);GO:0007399(nervous system development);GO:0007409(axonogenesis);GO:0008017(microtubule binding);GO:0014069(postsynaptic density);GO:0016358(dendrite development);GO:0030425(dendrite);GO:0032387(ne…	NA	NA	NA	microtubule associated protein 1B [Source:HGNC Symbol;Acc:HGNC:6836]	protein_coding	5.35552	35.2785	28.8092	28.8141	31.2395	30.4165	67.4661	66.1753	78.1275	3206	23300	19882	20928	21924	15093	50476	44913	35695
ENSCAFG00845000230	chr1	102220489	102238388	+	ZNF583		ENSCAFT00845000351	GO:0006355(regulation of DNA-templated transcription)	05168(Herpes simplex virus 1 infection)	NA	NA	zinc finger protein 583 [Source:HGNC Symbol;Acc:HGNC:26427]	protein_coding	0.768347	0.945973	0.957507	1.26471	0.985601	0.891923	1.00741	1.24872	1.17684	215	292	309	429	323	207	352	396	251
ENSCAFG00845000233	chr2	34229563	34308978	-	WDR37		ENSCAFT00845000361;ENSCAFT00845000391;ENSCAFT00845000376;ENSCAFT00845000411;ENSCAFT00845000418	GO:0005515(protein binding);GO:0005634(nucleus);GO:0005737(cytoplasm);GO:0005737(cytoplasm)	NA	NA	NA	WD repeat domain 37 [Source:HGNC Symbol;Acc:HGNC:31406]	protein_coding	5.29738	6.84003	6.50449	7.27543	7.6803	7.7321	7.59579	6.96922	7.34967	2186	3115	3096	3644	3717	2646	3919	3262	2317
ENSCAFG00845000234	chr4	37573854	37653650	-	CPLX2		ENSCAFT00845000360	GO:0006836(neurotransmitter transport);GO:0019905(syntaxin binding)	NA	NA	NA	complexin 2 [Source:HGNC Symbol;Acc:HGNC:2310]	protein_coding	0	0	0	0.581953	0.450189	0	2.76305	1.50193	1.34635	0	0	0	26	19	0	124	61	37
ENSCAFG00845000235	chr3	52832595	52835253	-	ENSCAFG00845000235		ENSCAFT00845000356	NA	NA	NA	NA		lncRNA	0.011668	0	0	0	0	0	0	0	0	2	0	0	0	0	0	0	0	0
ENSCAFG00845000237	chr4	44977395	44980140	-	ENSCAFG00845000237		ENSCAFT00845000359	NA	NA	NA	NA		lncRNA	0	0	0	0	0	0.027249	0	0	0	0	0	0	0	0	4	0	0	0
ENSCAFG00845000239	chr1	112219678	112239045	+	PHLDB3		ENSCAFT00845000476;ENSCAFT00845000496;ENSCAFT00845000537	GO:0019899(enzyme binding);GO:0019899(enzyme binding)	NA	NA	NA	pleckstrin homology like domain family B member 3 [Source:HGNC Symbol;Acc:HGNC:30499]	protein_coding	7.80728	3.24034	2.5551	3.82035	3.72304	3.42389	5.57464	4.95344	4.4873	1168	536	443	694	654	427	1043	841	514
ENSCAFG00845000240	chr2	82570758	82606257	-	ENSCAFG00845000240		ENSCAFT00845000373;ENSCAFT00845000398	GO:0004190(aspartic-type endopeptidase activity);GO:0005515(protein binding);GO:0006355(regulation of DNA-templated transcription);GO:0006508(proteolysis);GO:0010829(negative regulation of glucose transmembrane transport);GO:0045920(negative regulation of exocytosis);GO:0045920(negative regulation of exocytosis)	NA	NA	NA		protein_coding	0.8955	3.54112	3.3124	3.11427	2.97479	3.67603	5.37647	5.11975	6.47666	196	853	834	826	762	665	1467	1268	1080
ENSCAFG00845000242	chr3	38809081	39266027	-	ENSCAFG00845000242		ENSCAFT00845000380;ENSCAFT00845000368;ENSCAFT00845000393	GO:0016021(integral component of membrane);GO:0016021(integral component of membrane)	NA	NA	NA		protein_coding	5.64002	2.18408	2.22674	2.47282	2.93146	2.56972	3.79372	3.48622	2.43957	2171	928	988	1156	1323	820	1826	1522	718
ENSCAFG00845000245	chr5	14561217	14561346	-	ENSCAFG00845000245		ENSCAFT00845000365	GO:0005730(nucleolus);GO:0006396(RNA processing)	NA	NA	NA		snoRNA	0	0	0.255526	0	0.106518	0	0	0.122854	0	0	0	3	0	2	0	0	2	0
ENSCAFG00845000247	chr1	107811395	107833766	+	HRC		ENSCAFT00845000374	GO:0001503(ossification);GO:0002027(regulation of heart rate);GO:0005509(calcium ion binding);GO:0007155(cell adhesion);GO:0010460(positive regulation of heart rate);GO:0010880(regulation of release of sequestered calcium ion into cytosol by sarcoplasmic reticulum);GO:0030018(Z disc);GO:0033135(regulation of peptidyl-serine phosphorylation);GO:0044325(transmembrane transporter binding);GO:0045823…	04020(Calcium signaling pathway);04260(Cardiac muscle contraction)	NA	NA	histidine rich calcium binding protein [Source:HGNC Symbol;Acc:HGNC:5178]	protein_coding	0.0220614	0	0.0412989	0.0328687	0.0934371	0.0288487	0.0553938	0.0312588	0.0257025	5	0	9	8	21	5	13	7	4
ENSCAFG00845000251	chr1	102315100	102347903	-	ENSCAFG00845000251		ENSCAFT00845000378	NA	NA	NA	NA		protein_coding	0	0	0	0	0.038546	0	0	0	0	0	0	0	0	4	0	0	0	0
ENSCAFG00845000256	chr1	65036893	65127836	+	TRMT11		ENSCAFT00845000406;ENSCAFT00845000430;ENSCAFT00845000442	GO:0001510(RNA methylation);GO:0003676(nucleic acid binding);GO:0003824(catalytic activity);GO:0006807(nitrogen compound metabolic process);GO:0008168(methyltransferase activity);GO:0032259(methylation);GO:0034470(ncRNA processing);GO:0043414(macromolecule methylation);GO:0044238(primary metabolic process);GO:0044238(primary metabolic process)	NA	K15430	EC:2.1.1.214	tRNA methyltransferase 11 homolog [Source:HGNC Symbol;Acc:HGNC:21080]	protein_coding	4.10449	4.15813	3.74347	3.15408	3.11708	2.71036	2.98267	2.44709	2.78202	1809	2023	1903	1688	1612	992	1644	1224	937
ENSCAFG00845000257	chr1	119608228	119651359	-	GPATCH1		ENSCAFT00845000388;ENSCAFT00845000394	GO:0003676(nucleic acid binding);GO:0006397(mRNA processing);GO:0071013(catalytic step 2 spliceosome);GO:0071013(catalytic step 2 spliceosome)	NA	NA	NA	G-patch domain containing 1 [Source:HGNC Symbol;Acc:HGNC:24658]	protein_coding	1.76219	2.22153	2.50547	2.47195	2.62776	2.37866	2.49224	2.63374	2.52489	360	500	589	612	629	403	636	609	393
ENSCAFG00845000258	chr2	76910050	76910117	-	ENSCAFG00845000258		ENSCAFT00845000381	NA	NA	NA	NA		miRNA	0	0.094325	0.130091	0	0	0	0	0	0	0	1	1	0	0	0	0	0	0
ENSCAFG00845000261	chr3	62862384	62876763	+	SLBP		ENSCAFT00845000408;ENSCAFT00845000416;ENSCAFT00845000423	GO:0002191(cap-dependent translational initiation);GO:0003723(RNA binding);GO:0003729(mRNA binding);GO:0005634(nucleus);GO:0005654(nucleoplasm);GO:0005730(nucleolus);GO:0005737(cytoplasm);GO:0005829(cytosol);GO:0006398(mRNA 3'-end processing by stem-loop binding and cleavage);GO:0042802(identical protein binding);GO:0051028(mRNA transport);GO:0062073(histone mRNA stem-loop binding complex);GO:007…	NA	NA	NA	stem-loop binding protein [Source:HGNC Symbol;Acc:HGNC:10904]	protein_coding	16.6461	12.9265	13.8713	11.9476	10.9198	10.9876	14.771	12.9185	14.0052	1916	1643	1842	1669	1474	1049	2126	1686	1231
ENSCAFG00845000266	chr4	61581425	61979976	+	ARL15		ENSCAFT00845000413;ENSCAFT00845000405;ENSCAFT00845000424;ENSCAFT00845000417;ENSCAFT00845000438	GO:0003924(GTPase activity);GO:0005525(GTP binding);GO:0005525(GTP binding)	NA	NA	NA	ADP ribosylation factor like GTPase 15 [Source:HGNC Symbol;Acc:HGNC:25945]	protein_coding	0.929252	1.36951	1.59156	0.861236	0.817851	0.742448	0.920483	0.615647	0.988327	498	807	980	558	513	330	615	373	404
ENSCAFG00845000267	chr2	24610578	24636671	+	NUDT5		ENSCAFT00845000407;ENSCAFT00845000400;ENSCAFT00845000415;ENSCAFT00845000419;ENSCAFT00845000422	GO:0000287(magnesium ion binding);GO:0005634(nucleus);GO:0006139(nucleobase-containing compound metabolic process);GO:0006338(chromatin remodeling);GO:0009191(ribonucleoside diphosphate catabolic process);GO:0016779(nucleotidyltransferase activity);GO:0016787(hydrolase activity);GO:0017110(nucleoside diphosphate phosphatase activity);GO:0019144(ADP-sugar diphosphatase activity);GO:0019303(D-ribos…	00230(Purine metabolism);01100(Metabolic pathways);01100(Metabolic pathways)	K13987	EC:2.7.7.96;EC:3.6.1.13;EC:3.6.1.58	nudix hydrolase 5 [Source:HGNC Symbol;Acc:HGNC:8052]	protein_coding	14.5064	8.87092	8.54149	10.7805	9.77626	10.8331	13.0226	11.8328	11.6115	2203	1488	1498	1989	1742	1366	2473	2038	1347
ENSCAFG00845000268	chr1	44685185	44686609	+	ENSCAFG00845000268		ENSCAFT00845000397	GO:0003924(GTPase activity);GO:0005525(GTP binding)	NA	NA	NA		protein_coding	32.3265	11.4539	11.149	11.0961	11.0542	11.9626	13.4932	16.6238	16.6733	752	294	299	314	302	231	393	439	296
ENSCAFG00845000273	chr2	55780193	55867989	-	MRPS27		ENSCAFT00845000414;ENSCAFT00845000428;ENSCAFT00845000451	GO:0000049(tRNA binding);GO:0005515(protein binding);GO:0005730(nucleolus);GO:0005737(cytoplasm);GO:0005739(mitochondrion);GO:0005763(mitochondrial small ribosomal subunit);GO:0008283(cell population proliferation);GO:0019843(rRNA binding);GO:0070131(positive regulation of mitochondrial translation);GO:0097177(mitochondrial ribosome binding);GO:0097177(mitochondrial ribosome binding)	NA	NA	NA	mitochondrial ribosomal protein S27 [Source:HGNC Symbol;Acc:HGNC:14512]	protein_coding	16.2672	7.13853	6.68554	6.7672	6.87166	7.28409	8.50582	8.64176	7.86151	2893	1403	1373	1462	1434	1075	1893	1745	1069
ENSCAFG00845000275	chr1	2532833	2548666	-	GALR1		ENSCAFT00845000409	GO:0004930(G protein-coupled receptor activity);GO:0004966(galanin receptor activity);GO:0005886(plasma membrane);GO:0007186(G protein-coupled receptor signaling pathway);GO:0007194(negative regulation of adenylate cyclase activity);GO:0007204(positive regulation of cytosolic calcium ion concentration);GO:0016021(integral component of membrane);GO:0017046(peptide hormone binding);GO:0045944(posit…	NA	NA	NA	galanin receptor 1 [Source:HGNC Symbol;Acc:HGNC:4132]	protein_coding	0.30937	0.406277	0.708308	0.061508	0.021134	0	0.01015	0	0	97	141	256	24	8	0	4	0	0
ENSCAFG00845000277	chr3	39129274	39134296	+	ENSCAFG00845000277		ENSCAFT00845000412	GO:0003824(catalytic activity)	NA	NA	NA		protein_coding	0.003316	0.017532	0.023651	0.006446	0.003131	0.031283	0.001976	0.016444	0.023655	2	7	9	3	2	9	1	6	6
ENSCAFG00845000278	chr1	117151015	117159238	-	CAPNS1		ENSCAFT00845000471;ENSCAFT00845000482	GO:0004198(calcium-dependent cysteine-type endopeptidase activity);GO:0005509(calcium ion binding);GO:0005829(cytosol);GO:0016020(membrane);GO:0110158(calpain complex);GO:0110158(calpain complex)	NA	NA	NA	calpain small subunit 1 [Source:HGNC Symbol;Acc:HGNC:1481]	protein_coding	183.136	184.941	173.486	183.064	177.56	183.446	279.457	287.496	259.921	16031	17869	17516	19451	18231	13317	30588	28545	17374
ENSCAFG00845000279	chr5	26299273	26677404	-	GRIA4		ENSCAFT00845000426;ENSCAFT00845000436;ENSCAFT00845000454;ENSCAFT00845000461	GO:0004970(ionotropic glutamate receptor activity);GO:0004971(AMPA glutamate receptor activity);GO:0005216(ion channel activity);GO:0006811(ion transport);GO:0015276(ligand-gated ion channel activity);GO:0016020(membrane);GO:0034392(negative regulation of smooth muscle cell apoptotic process);GO:0038023(signaling receptor activity);GO:0038023(signaling receptor activity)	04024(cAMP signaling pathway);04080(Neuroactive ligand-receptor interaction);04713(Circadian entrainment);04723(Retrograde endocannabinoid signaling);04724(Glutamatergic synapse);04728(Dopaminergic synapse);05016(Huntington disease);05022(Pathways of neurodegeneration - multiple diseases);05031(Amphetamine addiction);05033(Nicotine addiction);05033(Nicotine addiction)	NA	NA	glutamate ionotropic receptor AMPA type subunit 4 [Source:HGNC Symbol;Acc:HGNC:4574]	protein_coding	0.00777764	0.0272167	0.0426102	0	0.0132623	0	0	0.0171423	0	4	16	26	0	8	0	0	11	0
ENSCAFG00845000280	chr1	16003441	16004931	+	MC4R		ENSCAFT00845000421	GO:0004930(G protein-coupled receptor activity);GO:0004977(melanocortin receptor activity);GO:0004980(melanocyte-stimulating hormone receptor activity);GO:0007186(G protein-coupled receptor signaling pathway);GO:0007189(adenylate cyclase-activating G protein-coupled receptor signaling pathway);GO:0016021(integral component of membrane);GO:0031625(ubiquitin protein ligase binding);GO:0042923(neuro…	04080(Neuroactive ligand-receptor interaction)	NA	NA	melanocortin 4 receptor [Source:NCBI gene (formerly Entrezgene);Acc:483961]	protein_coding	0	0.112861	0	0	0	0	0	0	0	0	12	0	0	0	0	0	0	0
ENSCAFG00845000281	chr2	82630021	82639219	+	AGMAT		ENSCAFT00845000425	GO:0016813(hydrolase activity, acting on carbon-nitrogen (but not peptide) bonds, in linear amidines);GO:0046872(metal ion binding)	00330(Arginine and proline metabolism);01100(Metabolic pathways)	K01480	EC:3.5.3.11	agmatinase [Source:HGNC Symbol;Acc:HGNC:18407]	protein_coding	0	0	0	0.103012	0	0.054645	0	0.035697	0	0	0	0	16	0	6	0	6	0
ENSCAFG00845000282	chr4	45057208	45061992	+	ENSCAFG00845000282		ENSCAFT00845000420	NA	NA	NA	NA		lncRNA	0	0	0	0	0.022112	0	0	0	0	0	0	0	0	8	0	0	0	0
ENSCAFG00845000283	chr2	76956623	76969508	+	LACTBL1		ENSCAFT00845000437	NA	NA	NA	NA	lactamase beta like 1 [Source:HGNC Symbol;Acc:HGNC:35445]	protein_coding	0	0	0	0	0	0	0	0	0.008123	0	0	0	0	0	0	0	0	1
ENSCAFG00845000286	chr1	107833777	107856389	-	PPFIA3		ENSCAFT00845000449;ENSCAFT00845000459	GO:0001669(acrosomal vesicle);GO:0005515(protein binding);GO:0007269(neurotransmitter secretion);GO:0016079(synaptic vesicle exocytosis);GO:0016081(synaptic vesicle docking);GO:0045202(synapse);GO:0048786(presynaptic active zone);GO:0098831(presynaptic active zone cytoplasmic component);GO:0098978(glutamatergic synapse);GO:0098978(glutamatergic synapse)	NA	NA	NA	PTPRF interacting protein alpha 3 [Source:HGNC Symbol;Acc:HGNC:9247]	protein_coding	0.311417	0.214423	0.086506	0.3479	0.392747	0.216235	0.203447	0.126248	0.162059	91	70	30	124	135	53	75	42	37
ENSCAFG00845000287	chr1	119660327	119718090	+	RHPN2		ENSCAFT00845000441	GO:0003094(glomerular filtration);GO:0005515(protein binding);GO:0005886(plasma membrane);GO:0007165(signal transduction);GO:0051497(negative regulation of stress fiber assembly)	NA	NA	NA	rhophilin Rho GTPase binding protein 2 [Source:NCBI gene (formerly Entrezgene);Acc:403518]	protein_coding	0.703307	0.756944	0.717256	0.385447	0.454861	0.533712	0.519762	0.60762	0.423289	145	172	170	97	110	91	134	142	67
ENSCAFG00845000288	chr5	33162526	33179478	+	PFAS		ENSCAFT00845000445;ENSCAFT00845000465	GO:0004642(phosphoribosylformylglycinamidine synthase activity);GO:0006177(GMP biosynthetic process);GO:0006189('de novo' IMP biosynthetic process);GO:0044208('de novo' AMP biosynthetic process);GO:0097065(anterior head development);GO:0097294('de novo' XMP biosynthetic process);GO:0097294('de novo' XMP biosynthetic process)	00230(Purine metabolism);01100(Metabolic pathways);01100(Metabolic pathways)	K01952	EC:6.3.5.3	phosphoribosylformylglycinamidine synthase [Source:HGNC Symbol;Acc:HGNC:8863]	protein_coding	12.2575	9.08866	9.66101	11.1324	12.0058	11.1222	22.0484	23.5523	20.205	3625	2968	3296	3997	4165	2729	8154	7900	4563
ENSCAFG00845000289	chr5	19378789	19435866	-	HTR3B		ENSCAFT00845000472;ENSCAFT00845000460	GO:0004888(transmembrane signaling receptor activity);GO:0005216(ion channel activity);GO:0005230(extracellular ligand-gated ion channel activity);GO:0005887(integral component of plasma membrane);GO:0006811(ion transport);GO:0007210(serotonin receptor signaling pathway);GO:0009986(cell surface);GO:0015276(ligand-gated ion channel activity);GO:0016021(integral component of membrane);GO:0022850(se…	04726(Serotonergic synapse);04742(Taste transduction);04742(Taste transduction)	NA	NA	5-hydroxytryptamine receptor 3B [Source:HGNC Symbol;Acc:HGNC:5298]	protein_coding	0.0943972	0.301481	0.318593	0.122155	0.171138	0.27858	0.0610996	0.100003	0.08773	42	147	162	66	89	102	34	50	30
ENSCAFG00845000290	chr3	62889030	62890199	+	ENSCAFG00845000290		ENSCAFT00845000432	NA	NA	NA	NA		lncRNA	0	0.019187	0.022991	0	0	0	0.076289	0.018514	0	0	2	2	0	0	0	8	2	0
ENSCAFG00845000291	chr1	2549120	2605570	-	ENSCAFG00845000291		ENSCAFT00845000433;ENSCAFT00845000439;ENSCAFT00845000440;ENSCAFT00845000444;ENSCAFT00845000446;ENSCAFT00845000447	NA	NA	NA	NA		lncRNA	0.0805054	0.170751	0.211529	0.0220268	0.0188694	0.00892577	0.0212438	0	0	45	103	133	15	12	4	15	0	0
ENSCAFG00845000294	chr1	44739839	44821101	+	SCAF8		ENSCAFT00845000486	GO:0003676(nucleic acid binding);GO:0003723(RNA binding);GO:0005634(nucleus);GO:0005654(nucleoplasm);GO:0032786(positive regulation of DNA-templated transcription, elongation);GO:0043175(RNA polymerase core enzyme binding);GO:1990269(RNA polymerase II C-terminal domain phosphoserine binding);GO:2000805(negative regulation of termination of RNA polymerase II transcription, poly(A)-coupled)	NA	NA	NA	SR-related CTD associated factor 8 [Source:HGNC Symbol;Acc:HGNC:20959]	protein_coding	8.58467	13.5962	12.626	12.2854	11.5116	10.9064	15.7422	15.3106	15.8304	2574	4499	4366	4470	4048	2711	5901	5206	3624
ENSCAFG00845000295	chr3	52918628	52943290	-	RHCG		ENSCAFT00845000458	GO:0005886(plasma membrane);GO:0005887(integral component of plasma membrane);GO:0006873(cellular ion homeostasis);GO:0006885(regulation of pH);GO:0008519(ammonium transmembrane transporter activity);GO:0016020(membrane);GO:0016323(basolateral plasma membrane);GO:0016324(apical plasma membrane);GO:0030506(ankyrin binding);GO:0042802(identical protein binding);GO:0070634(transepithelial ammonium t…	NA	NA	NA	Rh family C glycoprotein [Source:NCBI gene (formerly Entrezgene);Acc:479040]	protein_coding	0	0	0	0	0	0	0	0	0.009041	0	0	0	0	0	0	0	0	2
ENSCAFG00845000296	chr1	102385111	102389578	+	ENSCAFG00845000296		ENSCAFT00845000443	NA	NA	NA	NA		lncRNA	0	0.006291	0	0	0.011841	0	0	0	0	0	2	0	0	4	0	0	0	0
ENSCAFG00845000297	chr2	34310839	34316208	+	IDI1		ENSCAFT00845000448	GO:0004452(isopentenyl-diphosphate delta-isomerase activity);GO:0005777(peroxisome);GO:0008299(isoprenoid biosynthetic process)	00900(Terpenoid backbone biosynthesis);01100(Metabolic pathways)	K01823	EC:5.3.3.2	isopentenyl-diphosphate delta isomerase 1 [Source:HGNC Symbol;Acc:HGNC:5387]	protein_coding	21.8925	17.605	16.6353	29.0022	27.2812	28.7833	31.9543	27.6697	26.0308	2907	2580	2547	4674	4248	3169	5304	4167	2639
ENSCAFG00845000300	chr1	102385124	102389578	-	ENSCAFG00845000300		ENSCAFT00845000452	NA	NA	NA	NA		lncRNA	0	0.00631	0	0	0.011875	0	0	0	0	0	2	0	0	4	0	0	0	0
ENSCAFG00845000302	chr3	62898381	62916586	+	FAM53A		ENSCAFT00845000463	NA	NA	NA	NA	family with sequence similarity 53 member A [Source:HGNC Symbol;Acc:HGNC:31860]	protein_coding	0.372933	0.228923	0.277216	0.134402	0.196158	0.189514	0.044615	0.101252	0.170689	79	54	68	35	49	34	12	25	28
ENSCAFG00845000303	chr1	2633894	2637910	+	ENSCAFG00845000303		ENSCAFT00845000462	NA	NA	NA	NA		lncRNA	0.014099	0	0.013393	0	0	0	0.049415	0	0	4	0	4	0	0	0	16	0	0
ENSCAFG00845000304	chr1	16340520	16344361	-	PMAIP1		ENSCAFT00845000467	GO:0001836(release of cytochrome c from mitochondria);GO:0005634(nucleus);GO:0005739(mitochondrion);GO:0005829(cytosol);GO:0006915(apoptotic process);GO:0006919(activation of cysteine-type endopeptidase activity involved in apoptotic process);GO:0006974(cellular response to DNA damage stimulus);GO:0010498(proteasomal protein catabolic process);GO:0010907(positive regulation of glucose metabolic p…	01524(Platinum drug resistance);04115(p53 signaling pathway);04210(Apoptosis);04215(Apoptosis - multiple species);05200(Pathways in cancer);05203(Viral carcinogenesis);05210(Colorectal cancer)	NA	NA	phorbol-12-myristate-13-acetate-induced protein 1 [Source:NCBI gene (formerly Entrezgene);Acc:100502558]	protein_coding	3.54966	2.95663	1.81287	1.89514	1.68654	2.65439	2.10437	1.89256	0.534019	39	36	23	25	22	24	29	24	5
ENSCAFG00845000306	chr1	107840564	107840670	-	U6	26825,26827	ENSCAFT00845000469	GO:0000244(spliceosomal tri-snRNP complex assembly);GO:0000353(formation of quadruple SL/U4/U5/U6 snRNP);GO:0005688(U6 snRNP);GO:0030621(U4 snRNA binding);GO:0046540(U4/U6 x U5 tri-snRNP complex)	NA	NA	NA	U6 spliceosomal RNA [Source:RFAM;Acc:RF00026]	snRNA	0	0	0	0	0	0.251091	0	0	0	0	0	0	0	0	2	0	0	0
ENSCAFG00845000307	chr1	102390178	102401656	-	ZNF444		ENSCAFT00845000470	GO:1990837(sequence-specific double-stranded DNA binding)	NA	NA	NA	zinc finger protein 444 [Source:HGNC Symbol;Acc:HGNC:16052]	protein_coding	9.65634	4.04572	2.97206	3.05214	2.28431	3.07294	2.37443	2.71054	2.07322	918	425	326	352	255	242	282	292	151
ENSCAFG00845000308	chr1	100041887	100056901	+	ZBTB45		ENSCAFT00845000474;ENSCAFT00845000484;ENSCAFT00845000525;ENSCAFT00845000498;ENSCAFT00845000509;ENSCAFT00845000536;ENSCAFT00845000549;ENSCAFT00845000561;ENSCAFT00845000567	GO:0001676(long-chain fatty acid metabolic process);GO:0004467(long-chain fatty acid-CoA ligase activity);GO:0005515(protein binding);GO:0006699(bile acid biosynthetic process);GO:0015245(fatty acid transmembrane transporter activity);GO:0015908(fatty acid transport);GO:0016021(integral component of membrane);GO:0031957(very long-chain fatty acid-CoA ligase activity);GO:0031957(very long-chain fa…	NA	NA	NA		protein_coding	0.62637	0.747159	0.889783	0.911586	0.779919	0.784754	1.12781	1.12371	1.13926	324	428	532	572	474	339	731	659	451
ENSCAFG00845000310	chr4	37641724	37772357	-	HRH2		ENSCAFT00845000497;ENSCAFT00845000488;ENSCAFT00845000515;ENSCAFT00845000506;ENSCAFT00845000522;ENSCAFT00845000538	GO:0001696(gastric acid secretion);GO:0004930(G protein-coupled receptor activity);GO:0004969(histamine receptor activity);GO:0007186(G protein-coupled receptor signaling pathway);GO:0016021(integral component of membrane);GO:0045907(positive regulation of vasoconstriction);GO:0045907(positive regulation of vasoconstriction)	04020(Calcium signaling pathway);04080(Neuroactive ligand-receptor interaction);04971(Gastric acid secretion);04971(Gastric acid secretion)	NA	NA	histamine receptor H2 [Source:NCBI gene (formerly Entrezgene);Acc:403812]	protein_coding	2.79476	8.2085	6.57629	34.6367	36.0374	35.1723	10.8658	11.4355	9.59143	927	3005	2514	13937	14011	9669	4505	4300	2428
ENSCAFG00845000312	chr1	65096236	65096436	-	U4	6069,6070,26835,26838,26839,26840,26841	ENSCAFT00845000475	GO:0000244(spliceosomal tri-snRNP complex assembly);GO:0000353(formation of quadruple SL/U4/U5/U6 snRNP);GO:0005687(U4 snRNP);GO:0017070(U6 snRNA binding);GO:0046540(U4/U6 x U5 tri-snRNP complex)	NA	NA	NA	U4 spliceosomal RNA [Source:RFAM;Acc:RF00015]	snRNA	0	0.24027	0	0	0	0	0	0	0	0	4	0	0	0	0	0	0	0
ENSCAFG00845000315	chr2	82639648	82680558	-	DNAJC16		ENSCAFT00845000487;ENSCAFT00845000493	NA	NA	NA	NA	DnaJ heat shock protein family (Hsp40) member C16 [Source:HGNC Symbol;Acc:HGNC:29157]	protein_coding	2.59653	5.92027	5.94593	4.49934	4.85015	4.88663	6.32064	5.17117	5.56336	919	2311	2425	1931	2012	1433	2795	2074	1502
ENSCAFG00845000316	chr4	7047336	7260591	+	SIPA1L2		ENSCAFT00845000683;ENSCAFT00845000550;ENSCAFT00845000588;ENSCAFT00845000623	GO:0005096(GTPase activator activity);GO:0005515(protein binding);GO:0050790(regulation of catalytic activity);GO:0051056(regulation of small GTPase mediated signal transduction);GO:0051056(regulation of small GTPase mediated signal transduction)	04015(Rap1 signaling pathway);04015(Rap1 signaling pathway)	NA	NA	signal induced proliferation associated 1 like 2 [Source:HGNC Symbol;Acc:HGNC:23800]	protein_coding	1.92523	3.19846	3.86282	0.210583	0.120553	0.12998	0.095717	0.162854	0.123448	805	1474	1860	108	59	45	50	78	40
ENSCAFG00845000319	chr2	60350811	60526437	-	GNAO1		ENSCAFT00845000491;ENSCAFT00845000504	GO:0003924(GTPase activity);GO:0005525(GTP binding);GO:0007165(signal transduction);GO:0007186(G protein-coupled receptor signaling pathway);GO:0007188(adenylate cyclase-modulating G protein-coupled receptor signaling pathway);GO:0019001(guanyl nucleotide binding);GO:0031683(G-protein beta/gamma-subunit complex binding);GO:0031683(G-protein beta/gamma-subunit complex binding)	04015(Rap1 signaling pathway);04713(Circadian entrainment);04723(Retrograde endocannabinoid signaling);04724(Glutamatergic synapse);04725(Cholinergic synapse);04726(Serotonergic synapse);04727(GABAergic synapse);04728(Dopaminergic synapse);04730(Long-term depression);04915(Estrogen signaling pathway);04916(Melanogenesis);04921(Oxytocin signaling pathway);04926(Relaxin signaling pathway);05032(Mor…	NA	NA		protein_coding	0.0745339	0.13613	0.164191	0.0612001	0.0735612	0.0529793	0.0939268	0.126151	0.160369	37	76	94	37	44	22	59	72	61
ENSCAFG00845000320	chr5	14631272	14635497	-	PDZD3		ENSCAFT00845000530;ENSCAFT00845000572	GO:0005515(protein binding);GO:0005903(brush border);GO:0006811(ion transport);GO:0007168(receptor guanylyl cyclase signaling pathway);GO:0008022(protein C-terminus binding);GO:0010754(negative regulation of cGMP-mediated signaling);GO:0030251(guanylate cyclase inhibitor activity);GO:0043296(apical junction complex);GO:0045177(apical part of cell);GO:1990381(ubiquitin-specific protease binding);G…	NA	NA	NA	PDZ domain containing 3 [Source:HGNC Symbol;Acc:HGNC:19891]	protein_coding	1.12792	0.628196	0.290902	0.688368	1.29503	1.0919	0.506691	0.610706	0.456571	136	84	41	101	183	109	77	84	42
ENSCAFG00845000321	chr2	34322193	34340957	-	GTPBP4		ENSCAFT00845000495	GO:0000079(regulation of cyclin-dependent protein serine/threonine kinase activity);GO:0000463(maturation of LSU-rRNA from tricistronic rRNA transcript (SSU-rRNA, 5.8S rRNA, LSU-rRNA));GO:0003924(GTPase activity);GO:0005525(GTP binding);GO:0005634(nucleus);GO:0005654(nucleoplasm);GO:0005730(nucleolus);GO:0005737(cytoplasm);GO:0005829(cytosol);GO:0008156(negative regulation of DNA replication);GO:…	03008(Ribosome biogenesis in eukaryotes)	NA	NA	GTP binding protein 4 [Source:HGNC Symbol;Acc:HGNC:21535]	protein_coding	47.5047	25.3444	24.3511	29.2784	27.7988	28.2412	46.6307	49.058	47.2923	7417	4368	4385	5549	5091	3657	9103	8688	5638
ENSCAFG00845000323	chr2	76985696	77172430	-	EPHB2		ENSCAFT00845000518	GO:0000166(nucleotide binding);GO:0000902(cell morphogenesis);GO:0001525(angiogenesis);GO:0001540(amyloid-beta binding);GO:0001655(urogenital system development);GO:0001933(negative regulation of protein phosphorylation);GO:0002639(positive regulation of immunoglobulin production);GO:0004672(protein kinase activity);GO:0004713(protein tyrosine kinase activity);GO:0005003(ephrin receptor activity)…	04360(Axon guidance)	K05111	EC:2.7.10.1	EPH receptor B2 [Source:HGNC Symbol;Acc:HGNC:3393]	protein_coding	1.68323	2.05314	1.81195	2.26799	3.12531	2.36426	3.29212	3.37872	3.75803	643	865	798	1051	1399	749	1572	1463	1096
ENSCAFG00845000324	chr5	19384027	19384130	-	U6	26825,26827	ENSCAFT00845000489	GO:0000244(spliceosomal tri-snRNP complex assembly);GO:0000353(formation of quadruple SL/U4/U5/U6 snRNP);GO:0005688(U6 snRNP);GO:0030621(U4 snRNA binding);GO:0046540(U4/U6 x U5 tri-snRNP complex)	NA	NA	NA	U6 spliceosomal RNA [Source:RFAM;Acc:RF00026]	snRNA	0	0.185021	0	0	0	0	0	0	0	0	2	0	0	0	0	0	0	0
ENSCAFG00845000326	chr4	46587964	46588353	-	ENSCAFG00845000326		ENSCAFT00845000494	NA	NA	NA	NA		pseudogene	0.130648	0	0	0	0	0	0	0	0	3	0	0	0	0	0	0	0	0
ENSCAFG00845000327	chr1	65376496	65384045	+	CENPW		ENSCAFT00845000501	GO:0000278(mitotic cell cycle);GO:0000775(chromosome, centromeric region);GO:0000776(kinetochore);GO:0003677(DNA binding);GO:0005654(nucleoplasm);GO:0007059(chromosome segregation);GO:0046982(protein heterodimerization activity);GO:0051276(chromosome organization);GO:0051382(kinetochore assembly)	NA	NA	NA	centromere protein W [Source:HGNC Symbol;Acc:HGNC:21488]	protein_coding	1.52756	0.604675	0.9033	1.88733	1.52921	1.26349	2.49256	2.4925	1.71565	141	62	96	211	166	97	287	261	121
ENSCAFG00845000328	chr4	62102149	62218931	-	ENSCAFG00845000328		ENSCAFT00845000514;ENSCAFT00845000502	GO:0005747(mitochondrial respiratory chain complex I);GO:0022900(electron transport chain);GO:0022900(electron transport chain)	00190(Oxidative phosphorylation);01100(Metabolic pathways);04714(Thermogenesis);04723(Retrograde endocannabinoid signaling);04932(Non-alcoholic fatty liver disease);05010(Alzheimer disease);05012(Parkinson disease);05014(Amyotrophic lateral sclerosis);05016(Huntington disease);05020(Prion disease);05022(Pathways of neurodegeneration - multiple diseases);05022(Pathways of neurodegeneration - multi…	NA	NA		protein_coding	3.63069	3.15117	2.53559	3.36566	2.22364	3.27475	2.96047	3.739	2.97163	985	943	793	1108	707	737	1004	1150	616
ENSCAFG00845000329	chr1	102419996	102445096	+	ZNF787		ENSCAFT00845000500;ENSCAFT00845000507	GO:1990837(sequence-specific double-stranded DNA binding);GO:1990837(sequence-specific double-stranded DNA binding)	NA	NA	NA	zinc finger protein 787 [Source:HGNC Symbol;Acc:HGNC:26998]	protein_coding	6.84305	4.17887	3.91455	3.19522	3.00096	2.91407	4.74563	3.06347	3.26827	1013	683	669	575	521	359	878	515	370
ENSCAFG00845000330	chr2	55867859	55898818	+	PTCD2		ENSCAFT00845000547	GO:0001822(kidney development);GO:0001889(liver development);GO:0005515(protein binding);GO:0005739(mitochondrion);GO:0007005(mitochondrion organization);GO:0007507(heart development);GO:0010468(regulation of gene expression);GO:0050684(regulation of mRNA processing);GO:0055001(muscle cell development);GO:0055010(ventricular cardiac muscle tissue morphogenesis)	NA	NA	NA	pentatricopeptide repeat domain 2 [Source:HGNC Symbol;Acc:HGNC:25734]	protein_coding	10.7543	7.97269	7.90183	8.88374	6.85664	7.97138	12.3574	10.4182	12.234	1277	1045	1082	1281	955	785	1835	1403	1110
ENSCAFG00845000331	chr1	119715282	119722428	-	FAAP24		ENSCAFT00845000511;ENSCAFT00845000505;ENSCAFT00845000520	GO:0000785(chromatin);GO:0003682(chromatin binding);GO:0005654(nucleoplasm);GO:0036297(interstrand cross-link repair);GO:0043231(intracellular membrane-bounded organelle);GO:0043240(Fanconi anaemia nuclear complex);GO:0071821(FANCM-MHF complex);GO:0071821(FANCM-MHF complex)	03460(Fanconi anemia pathway);03460(Fanconi anemia pathway)	NA	NA	FA core complex associated protein 24 [Source:HGNC Symbol;Acc:HGNC:28467]	protein_coding	2.39348	2.63876	2.88451	2.8828	2.42166	2.56501	3.55917	2.9976	3.19175	749	912	1041	1095	888	666	1391	1063	763
ENSCAFG00845000332	chr1	44858059	44862885	-	ENSCAFG00845000332		ENSCAFT00845000499	NA	NA	NA	NA		lncRNA	0.042961	0.012974	0.024832	0.011798	0.010858	0.016921	0.059916	0.044188	0.056263	12	4	8	4	4	4	21	14	12
ENSCAFG00845000333	chr4	47051631	47054616	+	ENSCAFG00845000333		ENSCAFT00845000503	NA	NA	NA	NA		lncRNA	0	0.018827	0	0	0	0	0	0	0	0	4	0	0	0	0	0	0	0
ENSCAFG00845000334	chr1	117163669	117165936	+	ENSCAFG00845000334		ENSCAFT00845000512	GO:0005515(protein binding)	NA	NA	NA		protein_coding	0.898525	1.74758	2.02678	2.10461	1.80358	1.42366	2.50237	2.23889	2.89891	42	89	108	118	98	55	145	118	103
ENSCAFG00845000335	chr3	91738334	91738561	-	ENSCAFG00845000335		ENSCAFT00845000508	GO:0005751(mitochondrial respiratory chain complex IV);GO:0006123(mitochondrial electron transport, cytochrome c to oxygen)	NA	NA	NA		protein_coding	3.38723	1.05895	1.07977	3.81695	1.17225	0.856243	2.05382	3.29266	2.57023	50	18	19	68	21	11	38	55	29
ENSCAFG00845000338	chr2	24635382	24663850	-	SEC61A2		ENSCAFT00845000565;ENSCAFT00845000586;ENSCAFT00845000595	GO:0015031(protein transport);GO:0016020(membrane);GO:0043022(ribosome binding);GO:0043022(ribosome binding)	03060(Protein export);04141(Protein processing in endoplasmic reticulum);04145(Phagosome);04145(Phagosome)	NA	NA	SEC61 translocon subunit alpha 2 [Source:HGNC Symbol;Acc:HGNC:17702]	protein_coding	3.96256	9.35838	9.49032	12.0524	11.9143	12.0917	8.84983	8.78587	10.0759	634	1651	1749	2337	2232	1603	1769	1592	1230
ENSCAFG00845000339	chr3	2758188	3187807	-	FER		ENSCAFT00845000642;ENSCAFT00845000543;ENSCAFT00845000551;ENSCAFT00845000574;ENSCAFT00845000606;ENSCAFT00845000672;ENSCAFT00845000679	GO:0000166(nucleotide binding);GO:0000226(microtubule cytoskeleton organization);GO:0000785(chromatin);GO:0001932(regulation of protein phosphorylation);GO:0004672(protein kinase activity);GO:0004713(protein tyrosine kinase activity);GO:0004715(non-membrane spanning protein tyrosine kinase activity);GO:0005154(epidermal growth factor receptor binding);GO:0005524(ATP binding);GO:0005634(nucleus);G…	04520(Adherens junction);04520(Adherens junction)	K08889	EC:2.7.10.2	FER tyrosine kinase [Source:NCBI gene (formerly Entrezgene);Acc:403754]	protein_coding	1.41786	4.3993	4.29847	3.78742	3.91957	3.6992	4.30745	4.25783	5.30019	660	2258	2304	2137	2137	1427	2504	2244	1883
ENSCAFG00845000340	chr1	107857485	107861164	-	LIN7B		ENSCAFT00845000533;ENSCAFT00845000527;ENSCAFT00845000517	GO:0005515(protein binding);GO:0005515(protein binding)	NA	NA	NA		protein_coding	3.93857	1.71745	1.7634	1.77834	1.77477	1.99113	2.1421	1.73003	2.08201	420	202	217	231	222	176	285	209	169
ENSCAFG00845000341	chr3	53000601	53046153	+	TICRR		ENSCAFT00845000529	GO:0003682(chromatin binding);GO:0005634(nucleus);GO:0005654(nucleoplasm);GO:0005829(cytosol);GO:0006260(DNA replication);GO:0010212(response to ionizing radiation);GO:0030174(regulation of DNA-templated DNA replication initiation);GO:0033314(mitotic DNA replication checkpoint signaling);GO:0043231(intracellular membrane-bounded organelle)	NA	NA	NA	TOPBP1 interacting checkpoint and replication regulator [Source:HGNC Symbol;Acc:HGNC:28704]	protein_coding	0.542624	1.05813	1.0372	1.80572	2.23606	2.01162	2.95739	3.0785	2.56602	224	481	493	902	1079	687	1522	1437	806
ENSCAFG00845000343	chr1	65388802	65388903	+	U6	26825,26827	ENSCAFT00845000519	GO:0000244(spliceosomal tri-snRNP complex assembly);GO:0000353(formation of quadruple SL/U4/U5/U6 snRNP);GO:0005688(U6 snRNP);GO:0030621(U4 snRNA binding);GO:0046540(U4/U6 x U5 tri-snRNP complex)	NA	NA	NA	U6 spliceosomal RNA [Source:RFAM;Acc:RF00026]	snRNA	0	0	0	0	0	0	0.166526	0	0	0	0	0	0	0	0	2	0	0
ENSCAFG00845000344	chr4	14962691	14963503	+	ADO		ENSCAFT00845000521	GO:0005506(iron ion binding);GO:0016702(oxidoreductase activity, acting on single donors with incorporation of molecular oxygen, incorporation of two atoms of oxygen);GO:0047800(cysteamine dioxygenase activity);GO:0071456(cellular response to hypoxia)	00430(Taurine and hypotaurine metabolism);01100(Metabolic pathways)	K10712	EC:1.13.11.19	2-aminoethanethiol dioxygenase [Source:HGNC Symbol;Acc:HGNC:23506]	protein_coding	1.77026	3.91151	3.14858	2.30369	2.07097	2.35834	4.39747	4.12241	3.04622	93	225	190	146	127	102	287	244	122
ENSCAFG00845000347	chr1	117169591	117170819	+	ENSCAFG00845000347		ENSCAFT00845000528	GO:0016788(hydrolase activity, acting on ester bonds)	NA	NA	NA		protein_coding	0	0	0	0	0	0	0	0	0.151495	0	0	0	0	0	0	0	0	3
ENSCAFG00845000348	chr3	63122139	63149785	-	UVSSA		ENSCAFT00845000548;ENSCAFT00845000559	GO:0000993(RNA polymerase II complex binding);GO:0005654(nucleoplasm);GO:0005694(chromosome);GO:0006283(transcription-coupled nucleotide-excision repair);GO:0009411(response to UV);GO:0016567(protein ubiquitination);GO:0016567(protein ubiquitination)	NA	NA	NA	UV stimulated scaffold protein A [Source:HGNC Symbol;Acc:HGNC:29304]	protein_coding	2.38816	5.12597	5.6975	5.13944	5.71389	4.82754	5.05611	5.32303	4.30863	720	1706	1981	1881	2020	1207	1905	1820	993
ENSCAFG00845000349	chr4	14963942	14968011	+	ENSCAFG00845000349		ENSCAFT00845000531	NA	NA	NA	NA		lncRNA	6.29107	6.14839	5.92995	7.31104	6.02194	6.73152	8.64712	7.38564	8.63766	1640	1769	1783	2313	1841	1455	2818	2184	1719
ENSCAFG00845000352	chr2	34363036	34364940	+	ENSCAFG00845000352		ENSCAFT00845000534	NA	NA	NA	NA		lncRNA	0.002492	0	0	0	0	0.078557	0	0	0	1	0	0	0	0	8	0	0	0
ENSCAFG00845000353	chr1	2644344	2759352	+	MBP	4153,5553	ENSCAFT00845000611;ENSCAFT00845000587;ENSCAFT00845000541	GO:0000165(MAPK cascade);GO:0002020(protease binding);GO:0005516(calmodulin binding);GO:0007605(sensory perception of sound);GO:0009636(response to toxic substance);GO:0019911(structural constituent of myelin sheath);GO:0032755(positive regulation of interleukin-6 production);GO:0032991(protein-containing complex);GO:0033269(internode region of axon);GO:0034115(negative regulation of heterotypic …	NA	NA	NA	myelin basic protein [Source:HGNC Symbol;Acc:HGNC:6925]	protein_coding	0.265811	0.231513	0.345814	0.117596	0.128354	0.142091	0.102873	0.0763389	0.0498923	124	120	186	68	70	55	60	41	18
ENSCAFG00845000356	chr2	60526458	60533472	+	ENSCAFG00845000356		ENSCAFT00845000542	NA	NA	NA	NA		lncRNA	0	0	0.102151	0	0	0	0	0	0	0	0	12	0	0	0	0	0	0
ENSCAFG00845000357	chr4	62271936	62277253	-	FST		ENSCAFT00845000562	GO:0000122(negative regulation of transcription by RNA polymerase II);GO:0001501(skeletal system development);GO:0002244(hematopoietic progenitor cell differentiation);GO:0005515(protein binding);GO:0005634(nucleus);GO:0005737(cytoplasm);GO:0007276(gamete generation);GO:0007389(pattern specification process);GO:0008585(female gonad development);GO:0030509(BMP signaling pathway);GO:0030857(negativ…	04350(TGF-beta signaling pathway)	NA	NA	follistatin [Source:HGNC Symbol;Acc:HGNC:3971]	protein_coding	16.2505	5.52267	5.64187	2.10245	2.2131	1.7312	0.619964	0.322592	1.02804	1394	523	558	219	223	124	67	32	68
ENSCAFG00845000358	chr2	77209676	77214730	-	C1QB		ENSCAFT00845000545	GO:0005515(protein binding);GO:0006958(complement activation, classical pathway);GO:0042802(identical protein binding);GO:0045202(synapse);GO:0048839(inner ear development);GO:0098794(postsynapse);GO:0098883(synapse pruning)	04610(Complement and coagulation cascades);05020(Prion disease);05133(Pertussis);05142(Chagas disease);05150(Staphylococcus aureus infection);05171(Coronavirus disease - COVID-19);05322(Systemic lupus erythematosus)	NA	NA	complement C1q B chain [Source:HGNC Symbol;Acc:HGNC:1242]	protein_coding	161.59	64.634	76.0483	2.76924	2.50736	4.09919	0.543658	0.239546	0.079668	10555	4660	5729	220	193	223	45	18	4
ENSCAFG00845000360	chr2	34368400	34369504	+	ENSCAFG00845000360		ENSCAFT00845000546	NA	NA	NA	NA		lncRNA	0	0	0.024344	0	0	0	0	0.020517	0	0	0	2	0	0	0	0	2	0
ENSCAFG00845000363	chr4	48135774	48137094	-	ENSCAFG00845000363		ENSCAFT00845000556	NA	NA	NA	NA		lncRNA	0.06762	0.009711	0.080906	0.038698	0	0	0.093915	0	0	6	1	8	4	0	0	10	0	0
ENSCAFG00845000364	chr2	34368400	34369500	-	ENSCAFG00845000364		ENSCAFT00845000557	NA	NA	NA	NA		lncRNA	0	0	0.024432	0	0	0	0	0.020592	0	0	0	2	0	0	0	0	2	0
ENSCAFG00845000366	chr4	37678666	37679047	+	ENSCAFG00845000366		ENSCAFT00845000568	GO:0003735(structural constituent of ribosome);GO:0005840(ribosome);GO:0006412(translation)	NA	NA	NA		protein_coding	0.7253	0	0	0.398836	0.35802	0.553447	0	0	0.346544	12	0	0	8	7	8	0	0	5
ENSCAFG00845000367	chr1	117179000	117188992	-	TBCB		ENSCAFT00845000575;ENSCAFT00845000570	GO:0005515(protein binding);GO:0005737(cytoplasm);GO:0005829(cytosol);GO:0005829(cytosol)	NA	NA	NA	tubulin folding cofactor B [Source:HGNC Symbol;Acc:HGNC:1989]	protein_coding	25.6357	12.8629	13.1176	16.9196	15.6626	18.8078	32.2563	30.5958	26.8231	2776	1539	1640	2224	1990	1689	4368	3758	2218
ENSCAFG00845000368	chr2	34388329	34391429	-	ENSCAFG00845000368		ENSCAFT00845000566	NA	NA	NA	NA		lncRNA	0.060029	0.054386	0.052047	0.098909	0.134937	0.024129	0.031845	0.035282	0.02559	12	12	12	24	32	4	8	8	4
ENSCAFG00845000369	chr1	65787952	65788401	+	ENSCAFG00845000369		ENSCAFT00845000569	GO:0006486(protein glycosylation);GO:0008250(oligosaccharyltransferase complex);GO:0016021(integral component of membrane)	NA	NA	NA		protein_coding	0.748221	1.33564	1.72302	2.70067	2.15003	2.14421	2.58825	1.66974	3.48156	22	43	58	95	73	52	94	55	77
ENSCAFG00845000370	chr4	14969462	14976019	-	EGR2		ENSCAFT00845000585;ENSCAFT00845000577	GO:0000976(transcription cis-regulatory region binding);GO:0000978(RNA polymerase II cis-regulatory region sequence-specific DNA binding);GO:0000981(DNA-binding transcription factor activity, RNA polymerase II-specific);GO:0001228(DNA-binding transcription activator activity, RNA polymerase II-specific);GO:0003677(DNA binding);GO:0003682(chromatin binding);GO:0003700(DNA-binding transcription fac…	04625(C-type lectin receptor signaling pathway);05161(Hepatitis B);05166(Human T-cell leukemia virus 1 infection);05203(Viral carcinogenesis);05203(Viral carcinogenesis)	NA	NA	early growth response 2 [Source:HGNC Symbol;Acc:HGNC:3239]	protein_coding	10.2023	16.4438	13.002	17.3971	17.5503	17.8899	21.6788	24.0224	23.8271	2008	3573	2951	4156	4051	2920	5335	5362	3581
ENSCAFG00845000371	chr1	119722549	119798448	+	CEP89		ENSCAFT00845000579	GO:0000922(spindle pole);GO:0005813(centrosome);GO:0005814(centriole);GO:0005829(cytosol);GO:0005886(plasma membrane);GO:0007005(mitochondrion organization);GO:0007268(chemical synaptic transmission);GO:0031514(motile cilium);GO:0060271(cilium assembly);GO:0097539(ciliary transition fiber);GO:0097730(non-motile cilium);GO:1905515(non-motile cilium assembly)	NA	NA	NA	centrosomal protein 89 [Source:HGNC Symbol;Acc:HGNC:25907]	protein_coding	8.35305	7.2737	6.82771	7.02023	6.48461	7.70358	11.2993	10.7374	10.2074	1400	1345	1320	1428	1275	1071	2367	2041	1306
ENSCAFG00845000372	chr1	107865361	107881086	-	SNRNP70		ENSCAFT00845000578;ENSCAFT00845000590	GO:0000398(mRNA splicing, via spliceosome);GO:0003676(nucleic acid binding);GO:0003723(RNA binding);GO:0005634(nucleus);GO:0005654(nucleoplasm);GO:0005681(spliceosomal complex);GO:0005685(U1 snRNP);GO:0016607(nuclear speck);GO:0030619(U1 snRNA binding);GO:0043484(regulation of RNA splicing);GO:0048026(positive regulation of mRNA splicing, via spliceosome);GO:0048026(positive regulation of mRNA sp…	NA	NA	NA	small nuclear ribonucleoprotein U1 subunit 70 [Source:HGNC Symbol;Acc:HGNC:11150]	protein_coding	77.1308	47.8549	44.8772	50.5969	51.8533	49.3408	43.6743	40.913	39.0501	16324	11179	10955	12998	12872	8661	11559	9822	6311
ENSCAFG00845000374	chr4	62286035	62286205	-	ENSCAFG00845000374		ENSCAFT00845000573	GO:0003735(structural constituent of ribosome);GO:0005840(ribosome);GO:0006412(translation);GO:0022625(cytosolic large ribosomal subunit)	NA	NA	NA		protein_coding	0	0.059573	0	0	0	0	0	0	0	0	1	0	0	0	0	0	0	0
ENSCAFG00845000375	chr5	27169891	27186517	+	CASP4		ENSCAFT00845000624;ENSCAFT00845000645;ENSCAFT00845000662	GO:0004197(cysteine-type endopeptidase activity);GO:0006508(proteolysis);GO:0008234(cysteine-type peptidase activity);GO:0042981(regulation of apoptotic process);GO:0042981(regulation of apoptotic process)	04621(NOD-like receptor signaling pathway);05132(Salmonella infection);05132(Salmonella infection)	K04394	EC:3.4.22.57;EC:3.4.22.64	caspase 4, apoptosis-related cysteine peptidase [Source:NCBI gene (formerly Entrezgene);Acc:403724]	protein_coding	2.79181	3.70883	5.48068	1.31852	1.69333	1.6291	0	0	0	293	430	663	169	209	142	0	0	0
ENSCAFG00845000377	chr1	66003562	66005622	-	EIF3L		ENSCAFT00845000576	GO:0003743(translation initiation factor activity);GO:0005737(cytoplasm);GO:0005852(eukaryotic translation initiation factor 3 complex)	NA	NA	NA		protein_coding	0.691207	0.225597	0.291175	0.128196	0.15406	0.039317	0.34536	0.214064	0.214859	77	28	38	18	21	4	49	27	19
ENSCAFG00845000378	chr2	77219286	77223830	-	C1QC		ENSCAFT00845000593;ENSCAFT00845000582	GO:0005515(protein binding);GO:0005576(extracellular region);GO:0006958(complement activation, classical pathway);GO:0030853(negative regulation of granulocyte differentiation);GO:0045202(synapse);GO:0045650(negative regulation of macrophage differentiation);GO:0062167(complement component C1q complex);GO:0098794(postsynapse);GO:0098883(synapse pruning);GO:0098883(synapse pruning)	04610(Complement and coagulation cascades);05020(Prion disease);05133(Pertussis);05142(Chagas disease);05150(Staphylococcus aureus infection);05171(Coronavirus disease - COVID-19);05322(Systemic lupus erythematosus);05322(Systemic lupus erythematosus)	NA	NA	complement C1q C chain [Source:HGNC Symbol;Acc:HGNC:1245]	protein_coding	100.84	67.2813	82.7767	2.99087	3.39061	3.44573	0.138795	0.0781921	0.102002	7717	5683	7306	278	305	220	14	8	6
ENSCAFG00845000379	chr2	82682995	82725574	+	CASP9		ENSCAFT00845000619;ENSCAFT00845000603;ENSCAFT00845000583;ENSCAFT00845000639	GO:0004197(cysteine-type endopeptidase activity);GO:0005634(nucleus);GO:0005829(cytosol);GO:0006508(proteolysis);GO:0006915(apoptotic process);GO:0006919(activation of cysteine-type endopeptidase activity involved in apoptotic process);GO:0006974(cellular response to DNA damage stimulus);GO:0008233(peptidase activity);GO:0008234(cysteine-type peptidase activity);GO:0008303(caspase complex);GO:000…	01524(Platinum drug resistance);04115(p53 signaling pathway);04151(PI3K-Akt signaling pathway);04210(Apoptosis);04215(Apoptosis - multiple species);04370(VEGF signaling pathway);04919(Thyroid hormone signaling pathway);05010(Alzheimer disease);05012(Parkinson disease);05014(Amyotrophic lateral sclerosis);05016(Huntington disease);05020(Prion disease);05022(Pathways of neurodegeneration - multiple…	K04399	EC:3.4.22.62	caspase 9 [Source:NCBI gene (formerly Entrezgene);Acc:487432]	protein_coding	10.0177	9.95212	10.3421	10.9301	11.1602	10.8556	18.7252	19.0181	19.2887	1334	1463	1589	1766	1744	1199	3117	2874	1962
ENSCAFG00845000381	chr1	100056955	100059322	+	ENSCAFG00845000381		ENSCAFT00845000584	NA	NA	NA	NA		lncRNA	0.042646	0.302173	0.289556	0.446967	0.30468	0.259362	0.128973	0.11644	0.325547	7	51	51	83	55	33	25	21	38
ENSCAFG00845000382	chr3	92126341	92279634	+	LCORL		ENSCAFT00845000596;ENSCAFT00845000602;ENSCAFT00845000610;ENSCAFT00845000618;ENSCAFT00845000631	GO:0003677(DNA binding);GO:0005634(nucleus);GO:0005634(nucleus)	NA	NA	NA	ligand dependent nuclear receptor corepressor like [Source:HGNC Symbol;Acc:HGNC:30776]	protein_coding	1.00718	1.33671	1.42529	1.53633	1.10891	1.09406	1.44406	1.07671	1.61743	935	1369	1526	1730	1207	843	1676	1133	1147
ENSCAFG00845000383	chr2	55972245	56041849	-	ZNF366		ENSCAFT00845000591	GO:0000122(negative regulation of transcription by RNA polymerase II);GO:0003714(transcription corepressor activity);GO:0005634(nucleus);GO:0005654(nucleoplasm);GO:0005886(plasma membrane);GO:0030331(nuclear estrogen receptor binding);GO:0033147(negative regulation of intracellular estrogen receptor signaling pathway);GO:0043627(response to estrogen)	NA	NA	NA	zinc finger protein 366 [Source:HGNC Symbol;Acc:HGNC:18316]	protein_coding	0.403253	1.20863	1.38111	0.063734	0.065223	0.120173	0.369465	0.257488	0.401865	137	454	542	27	26	34	157	100	105
ENSCAFG00845000384	chr3	39375026	39624599	-	TJP1		ENSCAFT00845000741;ENSCAFT00845000668;ENSCAFT00845000707;ENSCAFT00845000632;ENSCAFT00845000785	GO:0001825(blastocyst formation);GO:0005515(protein binding);GO:0005634(nucleus);GO:0005737(cytoplasm);GO:0005886(plasma membrane);GO:0005911(cell-cell junction);GO:0005912(adherens junction);GO:0005923(bicellular tight junction);GO:0007605(sensory perception of sound);GO:0014704(intercalated disc);GO:0016020(membrane);GO:0016324(apical plasma membrane);GO:0016327(apicolateral plasma membrane);GO…	04520(Adherens junction);04530(Tight junction);04540(Gap junction);04540(Gap junction)	NA	NA	tight junction protein 1 [Source:VGNC Symbol;Acc:VGNC:47386]	protein_coding	13.7622	35.4028	36.3401	24.5695	25.9053	25.0653	34.2894	31.9773	34.5595	6810	19335	20738	14758	15033	10285	21215	17946	13059
ENSCAFG00845000385	chr6	21022479	21026418	+	ENSCAFG00845000385		ENSCAFT00845000589	NA	NA	NA	NA		lncRNA	0	0.007134	0	0	0	0	0	0	0	0	2	0	0	0	0	0	0	0
ENSCAFG00845000386	chr5	14645675	14645778	+	U6	26825,26827	ENSCAFT00845000592	GO:0000244(spliceosomal tri-snRNP complex assembly);GO:0000353(formation of quadruple SL/U4/U5/U6 snRNP);GO:0005688(U6 snRNP);GO:0030621(U4 snRNA binding);GO:0046540(U4/U6 x U5 tri-snRNP complex)	NA	NA	NA	U6 spliceosomal RNA [Source:RFAM;Acc:RF00026]	snRNA	0	0	0.180534	0	0	0.135203	0.060846	0	0	0	0	2	0	0	1	1	0	0
ENSCAFG00845000387	chr1	100059637	100065349	-	ENSCAFG00845000387		ENSCAFT00845000597	NA	NA	NA	NA		protein_coding	0.557917	0.796597	0.755696	0.667642	0.904023	0.795243	0.468242	0.409202	0.416298	126	198	196	183	239	149	132	105	72
ENSCAFG00845000388	chr6	21082879	21095241	-	ENSCAFG00845000388		ENSCAFT00845000599	NA	NA	NA	NA		lncRNA	0.055899	0.099342	0.127492	0.156675	0.088765	0.113839	0.121403	0.20385	0.215695	12	23	31	39	22	20	32	48	34
ENSCAFG00845000389	chr4	48137166	48156900	-	MAT2B		ENSCAFT00845000615;ENSCAFT00845000604	NA	00270(Cysteine and methionine metabolism);01100(Metabolic pathways);01230(Biosynthesis of amino acids);01240(Biosynthesis of cofactors);01240(Biosynthesis of cofactors)	K00789	EC:2.5.1.6		protein_coding	13.9395	11.1846	11.5158	8.41701	7.93656	7.67337	7.81889	6.33464	7.88449	4003	3545	3813	2934	2673	1828	2807	2064	1729
ENSCAFG00845000390	chr4	62652443	62665845	+	ENSCAFG00845000390		ENSCAFT00845000613	GO:0005829(cytosol);GO:0006777(Mo-molybdopterin cofactor biosynthetic process)	00790(Folate biosynthesis);01100(Metabolic pathways);01240(Biosynthesis of cofactors);04122(Sulfur relay system)	K03635	EC:2.8.1.12		protein_coding	5.81096	4.90695	5.03611	4.46132	4.00182	3.99351	3.85549	3.36924	3.68745	1833	1709	1833	1709	1481	1045	1521	1206	889
ENSCAFG00845000391	chr5	19437389	19501355	+	USP28		ENSCAFT00845000711;ENSCAFT00845000720;ENSCAFT00845000744	GO:0004843(cysteine-type deubiquitinase activity);GO:0005515(protein binding);GO:0006511(ubiquitin-dependent protein catabolic process);GO:0016579(protein deubiquitination);GO:0016579(protein deubiquitination)	NA	K21122	EC:3.4.19.12	ubiquitin specific peptidase 28 [Source:HGNC Symbol;Acc:HGNC:12625]	protein_coding	4.46875	6.98955	7.2687	6.42531	6.72371	6.48449	6.73972	6.65486	6.88529	1307	2256	2451	2280	2306	1572	2464	2207	1537
ENSCAFG00845000392	chr5	63337345	63349048	-	LZIC		ENSCAFT00845000605;ENSCAFT00845000621;ENSCAFT00845000629	GO:0008013(beta-catenin binding);GO:0008013(beta-catenin binding)	NA	NA	NA	leucine zipper and CTNNBIP1 domain containing [Source:HGNC Symbol;Acc:HGNC:17497]	protein_coding	6.05462	8.62802	8.4521	6.81902	6.57426	6.22907	7.88068	6.92865	7.85885	1680	2642	2704	2296	2139	1434	2734	2180	1665
ENSCAFG00845000393	chr4	72966799	73125121	+	CAPSL		ENSCAFT00845000641	GO:0005509(calcium ion binding);GO:0008194(UDP-glycosyltransferase activity)	NA	NA	NA	UDP glycosyltransferase family 3 member A2 [Source:HGNC Symbol;Acc:HGNC:27266]	protein_coding	0	0	0	0	0.00769056	0	0	0	0	0	0	0	0	4	0	0	0	0
ENSCAFG00845000394	chr3	53046492	53065700	-	KIF7		ENSCAFT00845000614	GO:0003777(microtubule motor activity);GO:0005524(ATP binding);GO:0005929(cilium);GO:0007018(microtubule-based movement);GO:0008017(microtubule binding)	04340(Hedgehog signaling pathway);05200(Pathways in cancer);05217(Basal cell carcinoma)	NA	NA	kinesin family member 7 [Source:HGNC Symbol;Acc:HGNC:30497]	protein_coding	7.06641	4.20723	3.65098	3.53446	3.61967	3.55147	4.3484	4.32533	3.98967	2148	1411	1280	1304	1290	895	1653	1491	926
ENSCAFG00845000395	chr1	117189300	117190522	+	POLR2I		ENSCAFT00845000622;ENSCAFT00845000609	GO:0003676(nucleic acid binding);GO:0005634(nucleus);GO:0005654(nucleoplasm);GO:0005665(RNA polymerase II, core complex);GO:0006351(DNA-templated transcription);GO:0006366(transcription by RNA polymerase II);GO:0006379(mRNA cleavage);GO:0008270(zinc ion binding);GO:0008270(zinc ion binding)	03020(RNA polymerase);05016(Huntington disease);05016(Huntington disease)	NA	NA	RNA polymerase II subunit I [Source:HGNC Symbol;Acc:HGNC:9196]	protein_coding	15.589	5.76406	4.31183	6.43168	5.16447	5.678	6.5003	7.44848	8.40975	662	271	211	332	258	200	346	359	273
ENSCAFG00845000398	chr2	34412588	34506181	+	ENSCAFG00845000398		ENSCAFT00845000626;ENSCAFT00845000636	GO:0003676(nucleic acid binding);GO:0003723(RNA binding);GO:0003723(RNA binding)	NA	NA	NA		protein_coding	5.94645	5.68959	5.85043	5.24943	5.68298	5.69573	6.44881	6.16924	6.11249	3446	3640	3911	3693	3863	2738	4674	4055	2706
ENSCAFG00845000400	chr2	77227333	77230230	-	C1QA		ENSCAFT00845000616	GO:0001774(microglial cell activation);GO:0005515(protein binding);GO:0005576(extracellular region);GO:0006958(complement activation, classical pathway);GO:0007568(aging);GO:0016322(neuron remodeling);GO:0045202(synapse);GO:0048143(astrocyte activation);GO:0050808(synapse organization);GO:0062167(complement component C1q complex);GO:0098794(postsynapse);GO:0098883(synapse pruning);GO:0150062(comp…	04610(Complement and coagulation cascades);05020(Prion disease);05133(Pertussis);05142(Chagas disease);05150(Staphylococcus aureus infection);05171(Coronavirus disease - COVID-19);05322(Systemic lupus erythematosus)	NA	NA	complement C1q A chain [Source:HGNC Symbol;Acc:HGNC:1241]	protein_coding	132.457	90.1272	112.417	4.03811	4.79542	3.63822	0.243953	0.501613	0.320876	8593	6453	8411	318	365	196	20	37	16
ENSCAFG00845000401	chr2	24668726	24720383	-	DHTKD1		ENSCAFT00845000627	GO:0002244(hematopoietic progenitor cell differentiation);GO:0004591(oxoglutarate dehydrogenase (succinyl-transferring) activity);GO:0005739(mitochondrion);GO:0006091(generation of precursor metabolites and energy);GO:0006099(tricarboxylic acid cycle);GO:0016624(oxidoreductase activity, acting on the aldehyde or oxo group of donors, disulfide as acceptor);GO:0030976(thiamine pyrophosphate binding)	00310(Lysine degradation);00380(Tryptophan metabolism);01100(Metabolic pathways)	K15791	EC:1.2.4.2	dehydrogenase E1 and transketolase domain containing 1 [Source:HGNC Symbol;Acc:HGNC:23537]	protein_coding	0.616232	0.77889	0.614761	0.822974	1.07699	1.11294	1.68999	1.62779	1.67775	186	260	214	302	381	279	637	557	387
ENSCAFG00845000402	chr6	21092940	21093130	-	U2	6066,26853,26854,26855	ENSCAFT00845000620	NA	NA	NA	NA	U2 spliceosomal RNA [Source:RFAM;Acc:RF00004]	snRNA	0.312876	0.069138	0	0.401463	0.190543	0.460115	0.109855	0.421932	0	4	1	0	6	3	5	2	6	0
ENSCAFG00845000404	chr4	15222273	15255423	+	NRBF2		ENSCAFT00845000628;ENSCAFT00845000640	GO:0005737(cytoplasm);GO:0006914(autophagy);GO:0034976(response to endoplasmic reticulum stress);GO:0035032(phosphatidylinositol 3-kinase complex, class III);GO:0043550(regulation of lipid kinase activity);GO:0043550(regulation of lipid kinase activity)	04140(Autophagy - animal);05010(Alzheimer disease);05014(Amyotrophic lateral sclerosis);05016(Huntington disease);05017(Spinocerebellar ataxia);05022(Pathways of neurodegeneration - multiple diseases);05022(Pathways of neurodegeneration - multiple diseases)	NA	NA	nuclear receptor binding factor 2 [Source:HGNC Symbol;Acc:HGNC:19692]	protein_coding	14.5878	14.6411	13.1955	13.9167	13.1517	11.2988	18.5309	16.7792	17.5067	1749	1938	1825	2025	1850	1124	2778	2282	1603
ENSCAFG00845000407	chr3	63154149	63193133	-	ENSCAFG00845000407		ENSCAFT00845000657;ENSCAFT00845000667	GO:0004842(ubiquitin-protein transferase activity);GO:0005515(protein binding);GO:0016567(protein ubiquitination);GO:0043161(proteasome-mediated ubiquitin-dependent protein catabolic process);GO:0061630(ubiquitin protein ligase activity);GO:0061630(ubiquitin protein ligase activity)	NA	NA	NA		protein_coding	12.9875	11.1785	11.3491	10.7639	12.4509	11.2367	12.7928	13.0151	12.7747	4026	3825	4058	4050	4527	2889	4958	4576	3024
ENSCAFG00845000408	chr1	66047221	66133297	+	RSPO3		ENSCAFT00845000635;ENSCAFT00845000680;ENSCAFT00845000664;ENSCAFT00845000650	GO:0030177(positive regulation of Wnt signaling pathway);GO:0030177(positive regulation of Wnt signaling pathway)	04310(Wnt signaling pathway);04310(Wnt signaling pathway)	NA	NA		protein_coding	0.409431	1.99871	0.294637	2.62589	2.43637	2.17691	0.390917	0.232531	0.253213	90	483	75	698	626	396	108	58	43
ENSCAFG00845000409	chr6	21096294	21098105	+	ENSCAFG00845000409		ENSCAFT00845000633	NA	NA	NA	NA		lncRNA	0.006895	0	0.027	0.044022	0.026061	0.037414	0.03768	0.014893	0.015049	1	0	4	7	4	4	6	2	2
ENSCAFG00845000410	chr1	107895849	107901548	+	NTF4		ENSCAFT00845000638	GO:0005102(signaling receptor binding);GO:0005576(extracellular region);GO:0007402(ganglion mother cell fate determination);GO:0007616(long-term memory);GO:0008052(sensory organ boundary specification);GO:0008083(growth factor activity);GO:0008344(adult locomotory behavior);GO:0008544(epidermis development);GO:0042490(mechanoreceptor differentiation);GO:0060384(innervation);GO:0060548(negative re…	04010(MAPK signaling pathway);04014(Ras signaling pathway);04151(PI3K-Akt signaling pathway);04722(Neurotrophin signaling pathway)	NA	NA	neurotrophin 4 [Source:NCBI gene (formerly Entrezgene);Acc:611987]	protein_coding	0.370514	0.053699	0	0	0	0	0	0.136791	0.24912	16	3	0	0	0	0	0	7	9
ENSCAFG00845000411	chr1	45053768	45184501	+	TIAM2		ENSCAFT00845000656;ENSCAFT00845000688;ENSCAFT00845000726;ENSCAFT00845000715;ENSCAFT00845000735;ENSCAFT00845000743;ENSCAFT00845000754	GO:0005085(guanyl-nucleotide exchange factor activity);GO:0005096(GTPase activator activity);GO:0005515(protein binding);GO:0005737(cytoplasm);GO:0007165(signal transduction);GO:0007264(small GTPase mediated signal transduction);GO:0016020(membrane);GO:0035556(intracellular signal transduction);GO:0090630(activation of GTPase activity);GO:0090630(activation of GTPase activity)	NA	NA	NA	TIAM Rac1 associated GEF 2 [Source:HGNC Symbol;Acc:HGNC:11806]	protein_coding	1.61142	3.34427	2.75695	5.47134	5.49135	5.31152	5.4568	5.43392	5.17504	930	2126	1832	3824	3709	2537	3929	3549	2277
ENSCAFG00845000412	chr5	14651065	14664525	-	ABCG4		ENSCAFT00845000646	GO:0000166(nucleotide binding);GO:0005524(ATP binding);GO:0005768(endosome);GO:0005886(plasma membrane);GO:0006355(regulation of DNA-templated transcription);GO:0010008(endosome membrane);GO:0010875(positive regulation of cholesterol efflux);GO:0015918(sterol transport);GO:0016020(membrane);GO:0016887(ATP hydrolysis activity);GO:0031410(cytoplasmic vesicle);GO:0033344(cholesterol efflux);GO:00340…	02010(ABC transporters)	NA	NA	ATP binding cassette subfamily G member 4 [Source:HGNC Symbol;Acc:HGNC:13884]	protein_coding	0	0.266819	0.194114	0.398093	0.352242	0.395393	0.186507	0.34775	0.291286	0	73	56	119	102	81	58	98	55
ENSCAFG00845000413	chr4	37851044	37891571	-	SFXN1		ENSCAFT00845000648;ENSCAFT00845000658;ENSCAFT00845000663	GO:0005739(mitochondrion);GO:0006730(one-carbon metabolic process);GO:0006811(ion transport);GO:0006826(iron ion transport);GO:0015075(ion transmembrane transporter activity);GO:0015180(L-alanine transmembrane transporter activity);GO:0015194(L-serine transmembrane transporter activity);GO:0015808(L-alanine transport);GO:0015825(L-serine transport);GO:0016020(membrane);GO:0030218(erythrocyte diff…	NA	NA	NA	sideroflexin 1 [Source:HGNC Symbol;Acc:HGNC:16085]	protein_coding	23.99	29.0124	28.2998	37.9974	36.1889	34.0998	31.4157	29.4383	34.1747	7216	9631	9817	13870	12765	8505	11814	10043	7849
ENSCAFG00845000414	chr1	86695268	87570308	+	TRPM3		ENSCAFT00845000712;ENSCAFT00845000755;ENSCAFT00845000742;ENSCAFT00845000786;ENSCAFT00845000921	GO:0005216(ion channel activity);GO:0005227(calcium activated cation channel activity);GO:0005261(cation channel activity);GO:0006811(ion transport);GO:0006812(cation transport);GO:0016020(membrane);GO:0016021(integral component of membrane);GO:0016048(detection of temperature stimulus);GO:0034220(ion transmembrane transport);GO:0050951(sensory perception of temperature stimulus);GO:0051262(prote…	NA	NA	NA	transient receptor potential cation channel subfamily M member 3 [Source:HGNC Symbol;Acc:HGNC:17992]	protein_coding	0.0748226	0.119525	0.126228	0.0538304	0.0335191	0.0850976	0.0741224	0.0742112	0.11707	76	132	145	66	40	71	93	84	90
ENSCAFG00845000415	chr5	33186657	33192231	-	SLC25A35		ENSCAFT00845000644;ENSCAFT00845000647	NA	NA	NA	NA	solute carrier family 25 member 35 [Source:HGNC Symbol;Acc:HGNC:31921]	protein_coding	0.37999	0.886844	0.976164	0.3931	0.61334	0.472319	0.688418	0.754134	0.720156	72	184	211	91	136	74	162	161	103
ENSCAFG00845000416	chr1	117190570	117192468	-	OVOL3		ENSCAFT00845000649	GO:0003677(DNA binding)	NA	NA	NA	ovo like zinc finger 3 [Source:HGNC Symbol;Acc:HGNC:14186]	protein_coding	0	0	0	0.191002	0.074978	0	0	0	0	0	0	0	9	4	0	0	0	0
ENSCAFG00845000417	chr5	63349103	63379006	+	NMNAT1		ENSCAFT00845000653	GO:0000309(nicotinamide-nucleotide adenylyltransferase activity);GO:0003824(catalytic activity);GO:0004515(nicotinate-nucleotide adenylyltransferase activity);GO:0005634(nucleus);GO:0005654(nucleoplasm);GO:0009058(biosynthetic process);GO:0009435(NAD biosynthetic process);GO:0009611(response to wounding);GO:0016604(nuclear body);GO:0016779(nucleotidyltransferase activity);GO:0042802(identical pro…	00760(Nicotinate and nicotinamide metabolism);01100(Metabolic pathways);01240(Biosynthesis of cofactors)	K06210	EC:2.7.7.1;EC:2.7.7.18	nicotinamide nucleotide adenylyltransferase 1 [Source:HGNC Symbol;Acc:HGNC:17877]	protein_coding	7.83714	6.58904	6.56888	6.52838	6.14142	6.28948	7.97915	8.29126	8.02343	706	655	683	714	649	470	899	847	552
ENSCAFG00845000419	chr1	16468224	16697173	+	CCBE1		ENSCAFT00845000660	GO:0001945(lymph vessel development);GO:0001946(lymphangiogenesis);GO:0002020(protease binding);GO:0003016(respiratory system process);GO:0005509(calcium ion binding);GO:0005518(collagen binding);GO:0005615(extracellular space);GO:0007585(respiratory gaseous exchange by respiratory system);GO:0010575(positive regulation of vascular endothelial growth factor production);GO:0010595(positive regulat…	NA	NA	NA	collagen and calcium binding EGF domains 1 [Source:HGNC Symbol;Acc:HGNC:29426]	protein_coding	0	0	0	0	0	0	0.201487	0.239545	0.180647	0	0	0	0	0	0	22	24	12
ENSCAFG00845000420	chr1	107903907	107908589	+	ENSCAFG00845000420		ENSCAFT00845000661	GO:0005179(hormone activity);GO:0005576(extracellular region)	NA	NA	NA		protein_coding	0	0.06574	0.099753	0.047567	0.027201	0.074391	0	0	0	0	7	11	6	4	6	0	0	0
ENSCAFG00845000421	chr1	102667478	102690272	-	NLRP9		ENSCAFT00845000670	GO:0005515(protein binding)	NA	NA	NA		protein_coding	0.069536	0	0	0	0	0	0	0	0	15	0	0	0	0	0	0	0	0
ENSCAFG00845000422	chr1	100080264	100093715	-	ZNF324		ENSCAFT00845000690;ENSCAFT00845000682;ENSCAFT00845000673;ENSCAFT00845000701;ENSCAFT00845000706	GO:0006355(regulation of DNA-templated transcription);GO:0006355(regulation of DNA-templated transcription)	NA	NA	NA		protein_coding	1.68222	2.20862	2.09987	2.00172	2.25448	2.16395	2.0514	2.22387	1.76001	815	1179	1171	1175	1280	869	1241	1221	651
ENSCAFG00845000423	chr2	56278940	56370542	+	TNPO1		ENSCAFT00845000675;ENSCAFT00845000704	GO:0006606(protein import into nucleus);GO:0006886(intracellular protein transport);GO:0031267(small GTPase binding);GO:0031267(small GTPase binding)	NA	NA	NA	transportin 1 [Source:HGNC Symbol;Acc:HGNC:6401]	protein_coding	11.0663	24.6131	26.0837	27.3161	26.2047	26.0736	43.6553	41.5013	50.7418	2502	6141	6802	7495	6948	4889	12339	10641	8759
ENSCAFG00845000424	chr6	21098386	21117178	+	ZKSCAN2		ENSCAFT00845000669	GO:0006355(regulation of DNA-templated transcription)	NA	NA	NA	zinc finger with KRAB and SCAN domains 2 [Source:HGNC Symbol;Acc:HGNC:25677]	protein_coding	0.97609	2.30814	2.22802	1.57113	1.81973	1.66565	1.55581	1.54594	1.65254	412	1075	1084	805	900	583	821	740	533
ENSCAFG00845000425	chr5	63391142	63408521	+	RBP7		ENSCAFT00845000671	GO:0005501(retinoid binding);GO:0008289(lipid binding)	NA	NA	NA	retinol binding protein 7 [Source:HGNC Symbol;Acc:HGNC:30316]	protein_coding	0.276343	0	0.050206	0	0	0	0	0	0	25	0	6	0	0	0	0	0	0
ENSCAFG00845000426	chr2	24741678	24844088	+	UPF2		ENSCAFT00845000676	GO:0000184(nuclear-transcribed mRNA catabolic process, nonsense-mediated decay);GO:0001889(liver development);GO:0003723(RNA binding);GO:0005515(protein binding);GO:0005634(nucleus);GO:0005737(cytoplasm);GO:0005829(cytosol);GO:0031100(animal organ regeneration);GO:0035145(exon-exon junction complex);GO:0036464(cytoplasmic ribonucleoprotein granule);GO:0042162(telomeric DNA binding)	03013(RNA transport);03015(mRNA surveillance pathway)	NA	NA	UPF2 regulator of nonsense mediated mRNA decay [Source:HGNC Symbol;Acc:HGNC:17854]	protein_coding	9.83725	10.4472	10.6033	8.58641	9.2472	9.0974	9.11391	9.28966	9.19996	3283	3848	4081	3478	3620	2518	3803	3516	2345
ENSCAFG00845000427	chr3	53074803	53087586	-	PLIN1		ENSCAFT00845000677	GO:0005811(lipid droplet);GO:0006629(lipid metabolic process)	03320(PPAR signaling pathway);04371(Apelin signaling pathway);04714(Thermogenesis);04923(Regulation of lipolysis in adipocytes)	NA	NA	perilipin 1 [Source:HGNC Symbol;Acc:HGNC:9076]	protein_coding	0	0.054983	0.081508	0.027141	0	0.094636	0	0.024592	0.027052	0	11	17	6	0	14	0	5	4
ENSCAFG00845000428	chr1	119806922	119830085	+	SLC7A9		ENSCAFT00845000685	GO:0015175(neutral amino acid transmembrane transporter activity);GO:0015184(L-cystine transmembrane transporter activity);GO:0015804(neutral amino acid transport);GO:0015811(L-cystine transport);GO:0016020(membrane);GO:0016324(apical plasma membrane);GO:0022857(transmembrane transporter activity);GO:0031526(brush border membrane);GO:0055085(transmembrane transport)	04974(Protein digestion and absorption)	NA	NA	solute carrier family 7 member 9 [Source:NCBI gene (formerly Entrezgene);Acc:484601]	protein_coding	0	0.0333021	0	0	0	0	0	0	0	0	5	0	0	0	0	0	0	0
ENSCAFG00845000429	chr2	34691854	34853382	+	DIP2C		ENSCAFT00845000691	NA	NA	NA	NA	disco interacting protein 2 homolog C [Source:HGNC Symbol;Acc:HGNC:29150]	protein_coding	4.31934	6.46945	5.79971	6.3236	6.03379	5.12399	8.27077	8.4057	8.40043	2237	3698	3464	3975	3665	2201	5356	4938	3322
ENSCAFG00845000430	chr1	117197203	117245435	-	WDR62		ENSCAFT00845000695	GO:0000922(spindle pole);GO:0005515(protein binding);GO:0005634(nucleus);GO:0005813(centrosome);GO:0005829(cytosol);GO:0007052(mitotic spindle organization);GO:0007099(centriole replication);GO:0021987(cerebral cortex development);GO:0022008(neurogenesis);GO:0034451(centriolar satellite)	NA	NA	NA	WD repeat domain 62 [Source:HGNC Symbol;Acc:HGNC:24502]	protein_coding	0.634457	0.706476	0.76159	1.50977	1.65885	1.38963	3.73091	3.95237	3.11758	221	271	305	637	676	400	1620	1556	827
ENSCAFG00845000431	chr1	16710246	16711693	+	ENSCAFG00845000431		ENSCAFT00845000678	NA	NA	NA	NA		lncRNA	0	0.038824	0	0	0	0	0	0	0	0	4	0	0	0	0	0	0	0
ENSCAFG00845000432	chr4	62668472	62766954	-	ITGA2		ENSCAFT00845000697;ENSCAFT00845000731	GO:0001540(amyloid-beta binding);GO:0005518(collagen binding);GO:0005886(plasma membrane);GO:0005925(focal adhesion);GO:0006929(substrate-dependent cell migration);GO:0007155(cell adhesion);GO:0007160(cell-matrix adhesion);GO:0007229(integrin-mediated signaling pathway);GO:0008305(integrin complex);GO:0009897(external side of plasma membrane);GO:0009986(cell surface);GO:0031589(cell-substrate adh…	04145(Phagosome);04151(PI3K-Akt signaling pathway);04510(Focal adhesion);04512(ECM-receptor interaction);04611(Platelet activation);04640(Hematopoietic cell lineage);04810(Regulation of actin cytoskeleton);05165(Human papillomavirus infection);05200(Pathways in cancer);05205(Proteoglycans in cancer);05222(Small cell lung cancer);05410(Hypertrophic cardiomyopathy);05412(Arrhythmogenic right ventri…	NA	NA	integrin subunit alpha 2 [Source:HGNC Symbol;Acc:HGNC:6137]	protein_coding	0.48629	4.44512	4.35632	1.91212	1.96384	1.97173	1.43803	1.50727	1.3033	138	1380	1413	653	648	460	506	481	280
ENSCAFG00845000434	chr5	33187276	33188691	+	RANGRF		ENSCAFT00845000702;ENSCAFT00845000693	GO:0003254(regulation of membrane depolarization);GO:0005085(guanyl-nucleotide exchange factor activity);GO:0005634(nucleus);GO:0005654(nucleoplasm);GO:0005737(cytoplasm);GO:0005791(rough endoplasmic reticulum);GO:0005829(cytosol);GO:0005901(caveola);GO:0006888(endoplasmic reticulum to Golgi vesicle-mediated transport);GO:0014704(intercalated disc);GO:0017080(sodium channel regulator activity);GO…	NA	NA	NA	RAN guanine nucleotide release factor [Source:HGNC Symbol;Acc:HGNC:17679]	protein_coding	6.37012	2.70773	3.17693	3.454	3.77033	4.46699	7.57681	7.9789	6.12224	411	193	236	271	286	239	611	584	302
ENSCAFG00845000435	chr1	102707976	102710190	+	ENSCAFG00845000435		ENSCAFT00845000689	GO:0005515(protein binding)	NA	NA	NA		protein_coding	0.213782	0.304117	0.2946	0.148033	0	0.152229	0.139449	0.15671	0	12	19	19	10	0	7	10	10	0
ENSCAFG00845000436	chr1	112245132	112248897	+	LYPD3		ENSCAFT00845000696	GO:0034392(negative regulation of smooth muscle cell apoptotic process)	NA	NA	NA	LY6/PLAUR domain containing 3 [Source:HGNC Symbol;Acc:HGNC:24880]	protein_coding	0	0.125177	0.057078	0.28403	0.101862	0	0.111407	0.153193	0.224794	0	12	6	29	10	0	12	15	15
ENSCAFG00845000437	chr5	14674940	14686159	-	HINFP		ENSCAFT00845000698	GO:0000077(DNA damage checkpoint signaling);GO:0000082(G1/S transition of mitotic cell cycle);GO:0000083(regulation of transcription involved in G1/S transition of mitotic cell cycle);GO:0000122(negative regulation of transcription by RNA polymerase II);GO:0000976(transcription cis-regulatory region binding);GO:0000977(RNA polymerase II transcription regulatory region sequence-specific DNA bindin…	NA	NA	NA	histone H4 transcription factor [Source:HGNC Symbol;Acc:HGNC:17850]	protein_coding	17.2452	13.7209	12.4502	18.5384	16.8961	18.0601	20.2415	22.1672	19.5127	2695	2367	2244	3516	3097	2341	3955	3929	2328
ENSCAFG00845000439	chr1	107908893	107925182	-	RUVBL2		ENSCAFT00845000699	GO:0000723(telomere maintenance);GO:0000786(nucleosome);GO:0000791(euchromatin);GO:0000812(Swr1 complex);GO:0000978(RNA polymerase II cis-regulatory region sequence-specific DNA binding);GO:0000979(RNA polymerase II core promoter sequence-specific DNA binding);GO:0001094(TFIID-class transcription factor complex binding);GO:0003678(DNA helicase activity);GO:0003714(transcription corepressor activi…	NA	K11338	EC:3.6.4.12	RuvB like AAA ATPase 2 [Source:HGNC Symbol;Acc:HGNC:10475]	protein_coding	30.7485	25.5065	24.0692	31.0406	28.9152	30.0866	38.8729	43.6825	40.8527	3017	2762	2724	3697	3327	2448	4769	4861	3061
ENSCAFG00845000440	chr2	24880962	24921881	-	ENSCAFG00845000440		ENSCAFT00845000694	NA	NA	NA	NA		protein_coding	1.85427	1.63447	2.11612	0.046624	0.05768	0.018744	0.108417	0.124391	0.060795	475	462	624	15	18	4	35	37	12
ENSCAFG00845000442	chr4	37916400	37921094	+	DRD1		ENSCAFT00845000703	GO:0001588(dopamine neurotransmitter receptor activity, coupled via Gs);GO:0004930(G protein-coupled receptor activity);GO:0004952(dopamine neurotransmitter receptor activity);GO:0005886(plasma membrane);GO:0005887(integral component of plasma membrane);GO:0005929(cilium);GO:0007186(G protein-coupled receptor signaling pathway);GO:0007187(G protein-coupled receptor signaling pathway, coupled to c…	04020(Calcium signaling pathway);04024(cAMP signaling pathway);04080(Neuroactive ligand-receptor interaction);04540(Gap junction);04728(Dopaminergic synapse);05012(Parkinson disease);05030(Cocaine addiction);05031(Amphetamine addiction);05032(Morphine addiction);05034(Alcoholism)	NA	NA	dopamine receptor D1 [Source:HGNC Symbol;Acc:HGNC:3020]	protein_coding	0	0.087046	0.121552	0	0.027305	0.01931	0.019167	0	0	0	24	35	0	8	4	6	0	0
ENSCAFG00845000443	chr1	16746354	16773529	+	LMAN1		ENSCAFT00845000820	GO:0005537(mannose binding);GO:0005783(endoplasmic reticulum);GO:0005793(endoplasmic reticulum-Golgi intermediate compartment);GO:0005794(Golgi apparatus);GO:0006888(endoplasmic reticulum to Golgi vesicle-mediated transport);GO:0007029(endoplasmic reticulum organization);GO:0007030(Golgi organization);GO:0010638(positive regulation of organelle organization);GO:0016020(membrane);GO:0030017(sarcom…	04141(Protein processing in endoplasmic reticulum)	NA	NA	lectin, mannose binding 1 [Source:HGNC Symbol;Acc:HGNC:6631]	protein_coding	40.0655	69.4962	64.9844	87.0758	85.4431	92.568	125.489	111.765	124.664	4313	8257	8068	11378	10788	8263	16891	13646	10247
ENSCAFG00845000444	chr2	82724357	82751233	-	ENSCAFG00845000444		ENSCAFT00845000713;ENSCAFT00845000750	GO:0004252(serine-type endopeptidase activity);GO:0006508(proteolysis);GO:0006508(proteolysis)	NA	K01311	EC:3.4.21.2		protein_coding	0.267272	0.164425	0.0448628	0.0523753	0.131201	0.10148	0.0404583	0.0539273	0.0507596	38	26	8	9	22	12	8	9	6
ENSCAFG00845000445	chr3	92276185	92319196	-	NCAPG		ENSCAFT00845000822;ENSCAFT00845000858;ENSCAFT00845000901;ENSCAFT00845000953	GO:0000796(condensin complex);GO:0007076(mitotic chromosome condensation);GO:1905821(positive regulation of chromosome condensation);GO:1905821(positive regulation of chromosome condensation)	NA	NA	NA	non-SMC condensin I complex subunit G [Source:HGNC Symbol;Acc:HGNC:24304]	protein_coding	4.25156	4.41584	4.47837	10.247	11.1447	10.2259	24.7616	24.1073	26.2046	1248	1430	1516	3649	3835	2489	9084	8022	5870
ENSCAFG00845000446	chr1	112251964	112252070	-	U6	26825,26827	ENSCAFT00845000709	GO:0000244(spliceosomal tri-snRNP complex assembly);GO:0000353(formation of quadruple SL/U4/U5/U6 snRNP);GO:0005688(U6 snRNP);GO:0030621(U4 snRNA binding);GO:0046540(U4/U6 x U5 tri-snRNP complex)	NA	NA	NA	U6 spliceosomal RNA [Source:RFAM;Acc:RF00026]	snRNA	0	0	0	0	0	0	0	0	0.152911	0	0	0	0	0	0	0	0	1
ENSCAFG00845000447	chr1	100096900	100099576	+	ENSCAFG00845000447		ENSCAFT00845000710	NA	NA	NA	NA		lncRNA	0	0	0.010048	0.009548	0.017544	0.006988	0.028637	0.015326	0.022733	0	0	2	2	4	1	7	3	3
ENSCAFG00845000448	chr1	2765933	2870223	-	ZNF236		ENSCAFT00845000779;ENSCAFT00845000813;ENSCAFT00845000723;ENSCAFT00845000826	NA	NA	NA	NA	zinc finger protein 236 [Source:HGNC Symbol;Acc:HGNC:13028]	protein_coding	0.78687	3.08197	2.6394	2.69617	3.21211	2.4172	2.83498	3.08242	3.02543	427	1845	1651	1775	2044	1088	1923	1897	1254
ENSCAFG00845000449	chr3	63229452	63360877	+	ENSCAFG00845000449		ENSCAFT00845000727	NA	NA	NA	NA		protein_coding	0	0.121322	0.172286	0.066248	0.014218	0	0.065877	0.046967	0.072405	0	32	48	20	4	0	20	13	14
ENSCAFG00845000450	chr4	38375888	38381225	-	MSX2		ENSCAFT00845000718	GO:0000122(negative regulation of transcription by RNA polymerase II);GO:0000981(DNA-binding transcription factor activity, RNA polymerase II-specific);GO:0003677(DNA binding);GO:0005829(cytosol);GO:0006355(regulation of DNA-templated transcription);GO:0016607(nuclear speck);GO:0043565(sequence-specific DNA binding);GO:1990837(sequence-specific double-stranded DNA binding)	05166(Human T-cell leukemia virus 1 infection)	NA	NA	msh homeobox 2 [Source:NCBI gene (formerly Entrezgene);Acc:403663]	protein_coding	0.611708	1.36988	1.07753	1.48651	1.70892	2.31827	0.606957	0.735034	0.298956	59	145	119	173	192	185	73	80	22
ENSCAFG00845000451	chr6	21124953	21132569	-	AQP8		ENSCAFT00845000717	GO:0006833(water transport);GO:0015267(channel activity);GO:0016020(membrane);GO:0045177(apical part of cell);GO:0055085(transmembrane transport);GO:0071320(cellular response to cAMP)	04976(Bile secretion)	NA	NA	aquaporin 8 [Source:HGNC Symbol;Acc:HGNC:642]	protein_coding	0	0	0	0	0	0	0.023402	0	0	0	0	0	0	0	0	3	0	0
ENSCAFG00845000452	chr1	100096904	100099579	-	ENSCAFG00845000452		ENSCAFT00845000714	NA	NA	NA	NA		lncRNA	0	0	0.010052	0.009551	0.020176	0.00699	0.028399	0.015332	0.022741	0	0	2	2	5	1	7	3	3
ENSCAFG00845000453	chr2	60780757	60850933	+	CES1		ENSCAFT00845000760	NA	00983(Drug metabolism - other enzymes)	K01044;K15743	EC:3.1.1.1	carboxylesterase 5A [Source:NCBI gene (formerly Entrezgene);Acc:445456]	protein_coding	0.0617982	0.0589253	0	0	0	0	0	0	0	17	18	0	0	0	0	0	0	0
ENSCAFG00845000454	chr3	53090755	53101151	-	PEX11A		ENSCAFT00845000721;ENSCAFT00845000733	GO:0005777(peroxisome);GO:0005779(integral component of peroxisomal membrane);GO:0007031(peroxisome organization);GO:0007165(signal transduction);GO:0016559(peroxisome fission);GO:0032991(protein-containing complex);GO:0042803(protein homodimerization activity);GO:0044375(regulation of peroxisome size);GO:0050873(brown fat cell differentiation);GO:0050873(brown fat cell differentiation)	04146(Peroxisome);04146(Peroxisome)	NA	NA	peroxisomal biogenesis factor 11 alpha [Source:HGNC Symbol;Acc:HGNC:8852]	protein_coding	5.14494	5.38683	6.22405	5.18624	3.62221	5.89273	4.71727	4.74252	5.08084	775	895	1080	948	640	736	888	810	585
ENSCAFG00845000456	chr5	14689974	14699207	-	C2CD2L		ENSCAFT00845000730	GO:0005886(plasma membrane);GO:0008526(phosphatidylinositol transfer activity);GO:0016021(integral component of membrane);GO:0032541(cortical endoplasmic reticulum);GO:0035091(phosphatidylinositol binding);GO:0035774(positive regulation of insulin secretion involved in cellular response to glucose stimulus);GO:0043559(insulin binding);GO:0098592(cytoplasmic side of apical plasma membrane);GO:0140…	NA	NA	NA	C2CD2 like [Source:HGNC Symbol;Acc:HGNC:29000]	protein_coding	7.15316	5.41446	4.83885	7.15033	7.39311	6.6737	5.3222	5.7644	5.18469	1524	1273	1189	1848	1847	1179	1417	1393	843
ENSCAFG00845000457	chr1	102712496	102727223	-	EPN1		ENSCAFT00845000728;ENSCAFT00845000737	GO:0001701(in utero embryonic development);GO:0007219(Notch signaling pathway);GO:0007565(female pregnancy);GO:0048568(embryonic organ development);GO:0048568(embryonic organ development)	04144(Endocytosis);04144(Endocytosis)	NA	NA		protein_coding	23.3267	18.3452	15.973	22.852	22.6721	21.9876	43.5354	45.6516	39.3962	4421	3837	3492	5256	5040	3456	10315	9812	5701
ENSCAFG00845000458	chr1	66191010	66213917	+	RNF146		ENSCAFT00845000722;ENSCAFT00845000736;ENSCAFT00845000747;ENSCAFT00845000758	GO:0004842(ubiquitin-protein transferase activity);GO:0005654(nucleoplasm);GO:0005829(cytosol);GO:0005886(plasma membrane);GO:0006511(ubiquitin-dependent protein catabolic process);GO:0008270(zinc ion binding);GO:0016055(Wnt signaling pathway);GO:0051865(protein autoubiquitination);GO:0061630(ubiquitin protein ligase activity);GO:0070936(protein K48-linked ubiquitination);GO:0072572(poly-ADP-D-ri…	NA	K15700	EC:2.3.2.27	ring finger protein 146 [Source:HGNC Symbol;Acc:HGNC:21336]	protein_coding	18.5326	12.9834	13.2314	14.7937	14.6537	15.3906	15.1566	14.0544	13.7874	3884	3003	3198	3763	3601	2676	3971	3341	2207
ENSCAFG00845000459	chr2	24967867	24991070	-	ECHDC3		ENSCAFT00845000724;ENSCAFT00845000746	GO:0003824(catalytic activity);GO:1900078(positive regulation of cellular response to insulin stimulus);GO:1900078(positive regulation of cellular response to insulin stimulus)	NA	NA	NA	enoyl-CoA hydratase domain containing 3 [Source:HGNC Symbol;Acc:HGNC:23489]	protein_coding	8.89452	3.82717	4.21628	4.66059	4.86496	5.93252	5.30227	5.03781	4.93301	2878	1367	1575	1831	1847	1592	2146	1850	1219
ENSCAFG00845000461	chr4	48173528	48218336	-	HMMR		ENSCAFT00845000763;ENSCAFT00845000766;ENSCAFT00845000782	GO:0005540(hyaluronic acid binding);GO:0005813(centrosome);GO:0005819(spindle);GO:0005829(cytosol);GO:0015630(microtubule cytoskeleton);GO:0015630(microtubule cytoskeleton)	04512(ECM-receptor interaction);04512(ECM-receptor interaction)	NA	NA	hyaluronan mediated motility receptor [Source:HGNC Symbol;Acc:HGNC:5012]	protein_coding	1.25969	3.0145	2.92501	5.53408	5.3723	4.77827	12.4243	11.0005	13.6708	327	864	876	1744	1637	1030	4033	3240	2710
ENSCAFG00845000463	chr1	107925736	107941952	+	GYS1		ENSCAFT00845000761;ENSCAFT00845000748	GO:0004373(glycogen (starch) synthase activity);GO:0005737(cytoplasm);GO:0005829(cytosol);GO:0005978(glycogen biosynthetic process);GO:0007507(heart development);GO:0016234(inclusion body);GO:0019901(protein kinase binding);GO:0061547(glycogen synthase activity, transferring glucose-1-phosphate);GO:0061547(glycogen synthase activity, transferring glucose-1-phosphate)	00500(Starch and sucrose metabolism);01100(Metabolic pathways);04151(PI3K-Akt signaling pathway);04152(AMPK signaling pathway);04910(Insulin signaling pathway);04922(Glucagon signaling pathway);04931(Insulin resistance);04931(Insulin resistance)	K00693	EC:2.4.1.11	glycogen synthase 1 [Source:HGNC Symbol;Acc:HGNC:4706]	protein_coding	10.1956	19.1461	18.8745	18.3903	19.1348	16.8311	15.2956	15.6444	14.5266	2326	4821	4967	5092	5119	3185	4363	4049	2531
ENSCAFG00845000464	chr3	3481784	3983327	+	FBXL17		ENSCAFT00845000752;ENSCAFT00845000768	GO:0000209(protein polyubiquitination);GO:0005515(protein binding);GO:0005634(nucleus);GO:0005654(nucleoplasm);GO:0005737(cytoplasm);GO:0006515(protein quality control for misfolded or incompletely synthesized proteins);GO:0008589(regulation of smoothened signaling pathway);GO:0016567(protein ubiquitination);GO:0019005(SCF ubiquitin ligase complex);GO:0031146(SCF-dependent proteasomal ubiquitin-d…	NA	NA	NA	F-box and leucine rich repeat protein 17 [Source:HGNC Symbol;Acc:HGNC:13615]	protein_coding	1.61096	4.08701	2.68998	3.55705	3.20107	3.33941	3.77314	2.57732	4.06733	275	767	528	735	639	471	802	498	528
ENSCAFG00845000465	chr2	56373998	56375158	-	ENSCAFG00845000465		ENSCAFT00845000739	NA	NA	NA	NA		lncRNA	15.8488	16.9827	21.2489	18.6958	17.6819	15.6144	17.7381	16.2591	19.1222	1179	1394	1822	1688	1542	963	1649	1372	1086
ENSCAFG00845000466	chr1	100127130	100139564	+	ZNF132		ENSCAFT00845000745;ENSCAFT00845000751	GO:0006355(regulation of DNA-templated transcription);GO:0006355(regulation of DNA-templated transcription)	NA	NA	NA	zinc finger protein 132 [Source:HGNC Symbol;Acc:HGNC:12916]	protein_coding	0.455258	0.663843	0.658165	0.562149	0.600457	0.591686	0.414672	0.451314	0.595269	235	379	392	353	364	254	269	265	235
ENSCAFG00845000469	chr1	117245396	117259368	+	THAP8		ENSCAFT00845000756	NA	NA	NA	NA	THAP domain containing 8 [Source:HGNC Symbol;Acc:HGNC:23191]	protein_coding	0.568851	1.24485	0.611453	0.550497	0.636698	0.908207	0.810243	1.48038	1.38219	48	116	60	57	63	64	86	142	90
ENSCAFG00845000471	chr1	119832505	119900715	-	TDRD12		ENSCAFT00845000792	GO:0003676(nucleic acid binding);GO:0005524(ATP binding)	NA	K18409	EC:3.6.4.13	tudor domain containing 12 [Source:HGNC Symbol;Acc:HGNC:25044]	protein_coding	0	0	0	0	0	0.027152	0	0	0	0	0	0	0	0	6	0	0	0
ENSCAFG00845000472	chr2	25101969	25105970	-	ENSCAFG00845000472		ENSCAFT00845000762	NA	NA	NA	NA		lncRNA	0	0	0	0	0	0	0.0124	0	0	0	0	0	0	0	0	4	0	0
ENSCAFG00845000473	chr5	33199053	33213946	+	ARHGEF15		ENSCAFT00845000774;ENSCAFT00845000796;ENSCAFT00845000805	GO:0005085(guanyl-nucleotide exchange factor activity);GO:0030425(dendrite);GO:0050790(regulation of catalytic activity);GO:0061299(retina vasculature morphogenesis in camera-type eye);GO:2000297(negative regulation of synapse maturation);GO:2000297(negative regulation of synapse maturation)	NA	NA	NA	Rho guanine nucleotide exchange factor 15 [Source:HGNC Symbol;Acc:HGNC:15590]	protein_coding	5.71515	3.43885	4.17755	0.19265	0.080545	0.0915934	0.106794	0.0631735	0.176715	1685	1120	1421	69	28	23	40	22	40
ENSCAFG00845000474	chr1	112303341	112309328	+	ENSCAFG00845000474		ENSCAFT00845000769	NA	NA	NA	NA		protein_coding	0	0.031853	0	0.101716	0.163602	0	0	0	0	0	4	0	14	22	0	0	0	0
ENSCAFG00845000475	chr4	7547642	7897205	-	DISC1		ENSCAFT00845000773	GO:0000226(microtubule cytoskeleton organization);GO:0001764(neuron migration);GO:0002052(positive regulation of neuroblast proliferation);GO:0005739(mitochondrion);GO:0005813(centrosome);GO:0005829(cytosol);GO:0030177(positive regulation of Wnt signaling pathway);GO:0042802(identical protein binding);GO:0045111(intermediate filament cytoskeleton);GO:0097546(ciliary base);GO:1905515(non-motile ci…	NA	NA	NA	DISC1 scaffold protein [Source:HGNC Symbol;Acc:HGNC:2888]	protein_coding	2.22536	2.53041	1.99202	2.90117	3.00911	3.33017	1.08201	1.54288	1.13677	526	660	543	832	834	652	320	414	205
ENSCAFG00845000476	chr5	19504034	19504140	+	U6	26825,26827	ENSCAFT00845000767	GO:0000244(spliceosomal tri-snRNP complex assembly);GO:0000353(formation of quadruple SL/U4/U5/U6 snRNP);GO:0005688(U6 snRNP);GO:0030621(U4 snRNA binding);GO:0046540(U4/U6 x U5 tri-snRNP complex)	NA	NA	NA	U6 spliceosomal RNA [Source:RFAM;Acc:RF00026]	snRNA	0	0	0.194032	0	0	0	0	0	0	0	0	2	0	0	0	0	0	0
ENSCAFG00845000477	chr2	25103065	25105999	+	ENSCAFG00845000477		ENSCAFT00845000765	NA	NA	NA	NA		lncRNA	0	0	0	0	0	0	0.016908	0	0	0	0	0	0	0	0	4	0	0
ENSCAFG00845000478	chr1	45182619	45255027	-	TFB1M		ENSCAFT00845000770	GO:0000154(rRNA modification);GO:0000179(rRNA (adenine-N6,N6-)-dimethyltransferase activity);GO:0006364(rRNA processing);GO:0008649(rRNA methyltransferase activity);GO:0042645(mitochondrial nucleoid)	NA	NA	NA	transcription factor B1, mitochondrial [Source:HGNC Symbol;Acc:HGNC:17037]	protein_coding	3.17015	1.73226	2.27212	2.35023	2.33896	2.87866	3.72184	2.93431	2.73823	631	381	522	568	546	475	926	662	416
ENSCAFG00845000479	chr5	14704093	14708640	+	DPAGT1		ENSCAFT00845000772	GO:0003975(UDP-N-acetylglucosamine-dolichyl-phosphate N-acetylglucosaminephosphotransferase activity);GO:0003976(UDP-N-acetylglucosamine-lysosomal-enzyme N-acetylglucosaminephosphotransferase activity);GO:0006487(protein N-linked glycosylation);GO:0006488(dolichol-linked oligosaccharide biosynthetic process);GO:0008963(phospho-N-acetylmuramoyl-pentapeptide-transferase activity);GO:0016020(membran…	00510(N-Glycan biosynthesis);01100(Metabolic pathways)	K01001	EC:2.7.8.15	dolichyl-phosphate N-acetylglucosaminephosphotransferase 1 [Source:HGNC Symbol;Acc:HGNC:2995]	protein_coding	17.8681	24.7258	25.5177	32.4885	33.4394	33.3857	34.1637	31.8916	29.3527	2176	3323	3583	4801	4775	3371	5201	4404	2729
ENSCAFG00845000480	chr1	102727693	102744903	-	U2AF2		ENSCAFT00845000776	GO:0000398(mRNA splicing, via spliceosome);GO:0000974(Prp19 complex);GO:0003676(nucleic acid binding);GO:0003723(RNA binding);GO:0005634(nucleus);GO:0005681(spliceosomal complex);GO:0006397(mRNA processing);GO:0008380(RNA splicing);GO:0016607(nuclear speck);GO:0019899(enzyme binding);GO:0030628(pre-mRNA 3'-splice site binding);GO:0031397(negative regulation of protein ubiquitination);GO:0033120(p…	03040(Spliceosome)	NA	NA	U2 small nuclear RNA auxiliary factor 2 [Source:HGNC Symbol;Acc:HGNC:23156]	protein_coding	55.8311	49.1707	46.9691	52.82	56.4279	53.294	76.5188	76.5236	69.2361	7555	7344	7330	8675	8955	5980	12946	11745	7154
ENSCAFG00845000481	chr1	107943145	107944610	-	FTL		ENSCAFT00845000775	GO:0006826(iron ion transport);GO:0006879(cellular iron ion homeostasis);GO:0008199(ferric iron binding)	04216(Ferroptosis);04217(Necroptosis);04978(Mineral absorption)	NA	NA	ferritin light chain [Source:NCBI gene (formerly Entrezgene);Acc:477042]	protein_coding	3058.41	1321.98	1448.1	848.695	791.111	865.737	1184.33	1074.6	1144.47	176065	83999	96148	59304	53415	41329	85250	70167	50308
ENSCAFG00845000482	chr5	27197878	27214431	+	CASP12		ENSCAFT00845000823;ENSCAFT00845000843;ENSCAFT00845000873;ENSCAFT00845000887;ENSCAFT00845000907	GO:0004197(cysteine-type endopeptidase activity);GO:0006508(proteolysis);GO:0008234(cysteine-type peptidase activity);GO:0008234(cysteine-type peptidase activity)	04141(Protein processing in endoplasmic reticulum);04210(Apoptosis);04621(NOD-like receptor signaling pathway);05010(Alzheimer disease);05014(Amyotrophic lateral sclerosis);05020(Prion disease);05022(Pathways of neurodegeneration - multiple diseases);05161(Hepatitis B);05161(Hepatitis B)	NA	NA	caspase 12 [Source:NCBI gene (formerly Entrezgene);Acc:479458]	protein_coding	0.869314	0.808749	1.10629	1.26319	1.72102	0.995674	0.0974321	0.102717	0.0926946	136	141	201	240	317	131	19	19	12
ENSCAFG00845000483	chr5	19512405	19513091	-	CLDN25		ENSCAFT00845000777	GO:0005198(structural molecule activity);GO:0005923(bicellular tight junction);GO:0016021(integral component of membrane)	04514(Cell adhesion molecules);04530(Tight junction);04670(Leukocyte transendothelial migration);05160(Hepatitis C)	NA	NA	claudin 25 [Source:HGNC Symbol;Acc:HGNC:37218]	protein_coding	0	0	0.05466	0	0	0	0	0	0	0	0	3	0	0	0	0	0	0
ENSCAFG00845000484	chr3	3525981	3526388	-	LSM8		ENSCAFT00845000781	GO:0000398(mRNA splicing, via spliceosome);GO:0003723(RNA binding);GO:0005688(U6 snRNP);GO:0046540(U4/U6 x U5 tri-snRNP complex)	NA	NA	NA		protein_coding	0.702233	0	0.06593	0.174065	0.129667	0.055388	0.120813	0.067041	0.099586	19	0	2	6	4	2	4	2	2
ENSCAFG00845000485	chr1	45201449	45202108	+	CLDN20		ENSCAFT00845000783	GO:0005198(structural molecule activity);GO:0005923(bicellular tight junction);GO:0016021(integral component of membrane);GO:0070160(tight junction)	04514(Cell adhesion molecules);04530(Tight junction);04670(Leukocyte transendothelial migration);05160(Hepatitis C)	NA	NA	claudin 20 [Source:HGNC Symbol;Acc:HGNC:2042]	protein_coding	0	0	0.058263	0	0	0	0.148359	0.077324	0	0	0	3	0	0	0	8	4	0
ENSCAFG00845000486	chr4	62773037	62773357	+	ENSCAFG00845000486		ENSCAFT00845000784	GO:0003735(structural constituent of ribosome);GO:0005840(ribosome);GO:0006412(translation)	03010(Ribosome);05171(Coronavirus disease - COVID-19)	NA	NA		protein_coding	0.761528	0.166905	0.304827	0.486839	0.080193	1.04582	0.077297	0.168705	0	16	4	8	13	2	18	2	4	0
ENSCAFG00845000488	chr1	117260889	117273887	+	CLIP3		ENSCAFT00845000790	GO:0001934(positive regulation of protein phosphorylation);GO:0005515(protein binding);GO:0005802(trans-Golgi network);GO:0005886(plasma membrane);GO:0008017(microtubule binding);GO:0010828(positive regulation of glucose transmembrane transport);GO:0018230(peptidyl-L-cysteine S-palmitoylation);GO:0031115(negative regulation of microtubule polymerization);GO:0031901(early endosome membrane);GO:003…	NA	NA	NA	CAP-Gly domain containing linker protein 3 [Source:HGNC Symbol;Acc:HGNC:24314]	protein_coding	10.6476	24.7748	21.6998	21.2122	20.9014	18.7925	23.1246	22.5342	19.974	2295	5893	5393	5549	5283	3358	6231	5508	3287
ENSCAFG00845000489	chr6	21166717	21207673	-	LCMT1		ENSCAFT00845000797;ENSCAFT00845000810	GO:0003880(protein C-terminal carboxyl O-methyltransferase activity);GO:0005829(cytosol);GO:0006479(protein methylation);GO:0006481(C-terminal protein methylation);GO:0008168(methyltransferase activity);GO:0008276(protein methyltransferase activity);GO:0010906(regulation of glucose metabolic process);GO:0031333(negative regulation of protein-containing complex assembly);GO:0032259(methylation);GO…	NA	K18203	EC:2.1.1.233	leucine carboxyl methyltransferase 1 [Source:HGNC Symbol;Acc:HGNC:17557]	protein_coding	20.4243	11.7306	11.3487	12.3326	12.0369	12.445	14.4931	16.5029	16.426	1770	1122	1135	1297	1224	895	1571	1623	1088
ENSCAFG00845000490	chr3	53109604	53149721	+	WDR93		ENSCAFT00845000803	GO:0005515(protein binding);GO:0005747(mitochondrial respiratory chain complex I);GO:0022900(electron transport chain)	NA	NA	NA	WD repeat domain 93 [Source:HGNC Symbol;Acc:HGNC:26924]	protein_coding	0.09939	0	0.117182	0	0	0.009304	0.192586	0.073702	0.123745	15	0	20	0	0	2	36	13	14
ENSCAFG00845000491	chr1	66215324	66262684	-	ECHDC1		ENSCAFT00845000800;ENSCAFT00845000795;ENSCAFT00845000806	GO:0003824(catalytic activity);GO:0003824(catalytic activity)	00640(Propanoate metabolism);01100(Metabolic pathways);01100(Metabolic pathways)	K18426	EC:4.1.1.94		protein_coding	17.0307	11.4796	11.8265	14.6152	10.7442	13.588	22.9017	20.4517	19.8337	2235	1663	1790	2327	1654	1479	3756	3043	1987
ENSCAFG00845000492	chr3	63364818	63370404	-	MED28		ENSCAFT00845000791;ENSCAFT00845000801	NA	NA	NA	NA	mediator complex subunit 28 [Source:HGNC Symbol;Acc:HGNC:24628]	protein_coding	25.7814	33.5569	32.0848	40.3794	35.9717	36.8472	40.8479	38.488	44.941	4330	6219	6214	8230	7085	5131	8577	7331	5762
ENSCAFG00845000493	chr3	3987684	3990083	-	ENSCAFG00845000493		ENSCAFT00845000788	NA	NA	NA	NA		lncRNA	0	0.062726	0.014518	0.033594	0	0.015588	0	0.014533	0	0	11	3	7	0	2	0	3	0
ENSCAFG00845000495	chr4	7713302	7713880	+	RAC1	6035	ENSCAFT00845000802	GO:0003924(GTPase activity);GO:0005525(GTP binding)	NA	NA	NA		protein_coding	24.1404	25.9301	28.5311	26.462	25.0822	32.1065	39.1345	39.9426	42.9763	896	1062	1221	1191	1091	988	1815	1680	1217
ENSCAFG00845000497	chr5	14709465	14709896	+	H2AX		ENSCAFT00845000804	GO:0000077(DNA damage checkpoint signaling);GO:0000724(double-strand break repair via homologous recombination);GO:0000781(chromosome, telomeric region);GO:0000785(chromatin);GO:0000786(nucleosome);GO:0000794(condensed nuclear chromosome);GO:0001673(male germ cell nucleus);GO:0001741(XY body);GO:0003677(DNA binding);GO:0003684(damaged DNA binding);GO:0005634(nucleus);GO:0005654(nucleoplasm);GO:00…	04217(Necroptosis);05034(Alcoholism);05322(Systemic lupus erythematosus)	NA	NA	H2A.X variant histone [Source:HGNC Symbol;Acc:HGNC:4739]	protein_coding	14.7398	10.1443	6.39936	4.78016	4.07704	3.55015	28.0099	10.87	8.60049	408	310	205	161	133	82	969	342	182
ENSCAFG00845000498	chr4	48218321	48228997	+	NUDCD2		ENSCAFT00845000807	GO:0005829(cytosol);GO:0015630(microtubule cytoskeleton);GO:0045171(intercellular bridge);GO:0072686(mitotic spindle)	NA	NA	NA	NudC domain containing 2 [Source:HGNC Symbol;Acc:HGNC:30535]	protein_coding	4.7006	4.21949	4.75343	4.13992	3.84559	3.75486	3.83295	3.36357	3.85397	1732	1716	2020	1851	1662	1147	1766	1406	1084
ENSCAFG00845000499	chr4	73141707	73173377	-	IL7R		ENSCAFT00845000818;ENSCAFT00845000809	GO:0000902(cell morphogenesis);GO:0001782(B cell homeostasis);GO:0001913(T cell mediated cytotoxicity);GO:0001915(negative regulation of T cell mediated cytotoxicity);GO:0004896(cytokine receptor activity);GO:0005515(protein binding);GO:0005654(nucleoplasm);GO:0005829(cytosol);GO:0005886(plasma membrane);GO:0008284(positive regulation of cell population proliferation);GO:0008361(regulation of cel…	04060(Cytokine-cytokine receptor interaction);04068(FoxO signaling pathway);04151(PI3K-Akt signaling pathway);04630(JAK-STAT signaling pathway);04640(Hematopoietic cell lineage);05200(Pathways in cancer);05340(Primary immunodeficiency);05340(Primary immunodeficiency)	NA	NA	interleukin 7 receptor [Source:HGNC Symbol;Acc:HGNC:6024]	protein_coding	0	0.0539002	0.278599	0	0.081197	0.141496	0	0	0	0	7	37	0	11	14	0	0	0
ENSCAFG00845000500	chr1	107947430	107951107	-	BAX		ENSCAFT00845000812	GO:0001541(ovarian follicle development);GO:0001764(neuron migration);GO:0001776(leukocyte homeostasis);GO:0001777(T cell homeostatic proliferation);GO:0001782(B cell homeostasis);GO:0001783(B cell apoptotic process);GO:0001822(kidney development);GO:0001836(release of cytochrome c from mitochondria);GO:0001844(protein insertion into mitochondrial membrane involved in apoptotic signaling pathway)…	01521(EGFR tyrosine kinase inhibitor resistance);01522(Endocrine resistance);01524(Platinum drug resistance);04071(Sphingolipid signaling pathway);04115(p53 signaling pathway);04141(Protein processing in endoplasmic reticulum);04210(Apoptosis);04211(Longevity regulating pathway);04215(Apoptosis - multiple species);04217(Necroptosis);04722(Neurotrophin signaling pathway);04932(Non-alcoholic fatty …	NA	NA	BCL2 associated X, apoptosis regulator [Source:NCBI gene (formerly Entrezgene);Acc:403523]	protein_coding	78.9625	25.0325	21.8337	25.503	19.5982	27.4394	18.5445	19.9994	19.3166	3505	1227	1118	1374	1021	1010	1029	1007	655
ENSCAFG00845000502	chr4	38977353	38980879	+	ENSCAFG00845000502		ENSCAFT00845000811	NA	NA	NA	NA		lncRNA	4.34765	3.69099	3.98901	2.5318	2.65968	2.76143	2.50101	2.11748	3.8414	982	921	1040	695	705	518	707	543	663
ENSCAFG00845000503	chr1	102745318	102749837	-	CCDC106		ENSCAFT00845000819;ENSCAFT00845000832;ENSCAFT00845000829	GO:0005654(nucleoplasm);GO:0005829(cytosol);GO:0005829(cytosol)	NA	NA	NA	coiled-coil domain containing 106 [Source:HGNC Symbol;Acc:HGNC:30181]	protein_coding	6.17797	4.54823	3.34128	5.63024	5.97235	3.61046	6.6598	6.53091	6.60343	640	520	400	709	726	311	863	768	523
ENSCAFG00845000504	chr5	14710308	14710665	+	ENSCAFG00845000504		ENSCAFT00845000815	NA	NA	NA	NA		protein_coding	0.600939	0	0	0	0	0	0	0	0	10	0	0	0	0	0	0	0	0
ENSCAFG00845000505	chr4	7959001	7992287	-	TSNAX		ENSCAFT00845000814	GO:0005654(nucleoplasm);GO:0005737(cytoplasm);GO:0005794(Golgi apparatus);GO:0030422(siRNA processing);GO:0043565(sequence-specific DNA binding);GO:1902555(endoribonuclease complex)	NA	NA	NA	translin associated factor X [Source:HGNC Symbol;Acc:HGNC:12380]	protein_coding	7.4668	5.72699	5.30863	5.71314	4.95957	5.60262	7.48527	6.86476	8.76092	2815	2383	2308	2614	2193	1752	3528	2935	2522
ENSCAFG00845000507	chr5	19517176	19573826	+	ZW10		ENSCAFT00845000860;ENSCAFT00845000837;ENSCAFT00845000821	GO:0000070(mitotic sister chromatid segregation);GO:0000132(establishment of mitotic spindle orientation);GO:0000278(mitotic cell cycle);GO:0000775(chromosome, centromeric region);GO:0000776(kinetochore);GO:0000922(spindle pole);GO:0005634(nucleus);GO:0005783(endoplasmic reticulum);GO:0005811(lipid droplet);GO:0005828(kinetochore microtubule);GO:0005829(cytosol);GO:0006888(endoplasmic reticulum t…	NA	NA	NA	zw10 kinetochore protein [Source:HGNC Symbol;Acc:HGNC:13194]	protein_coding	9.86566	8.66563	8.7866	11.6059	11.7509	12.4872	18.9712	19.6086	20.0494	2500	2425	2568	3570	3493	2625	6013	5637	3880
ENSCAFG00845000508	chr4	15270914	15526382	-	JMJD1C		ENSCAFT00845001060;ENSCAFT00845001102;ENSCAFT00845000927;ENSCAFT00845000999	GO:0032454(histone H3-methyl-lysine-9 demethylase activity);GO:0033169(histone H3-K9 demethylation);GO:0033169(histone H3-K9 demethylation)	05202(Transcriptional misregulation in cancer);05202(Transcriptional misregulation in cancer)	NA	NA	jumonji domain containing 1C [Source:HGNC Symbol;Acc:HGNC:12313]	protein_coding	7.31949	11.7007	12.5457	6.32459	6.08382	5.77359	6.83128	5.8534	7.92249	4214	7434	8328	4420	4108	2756	4918	3821	3482
ENSCAFG00845000510	chr3	63373449	63399580	-	LAP3	7852	ENSCAFT00845000825	GO:0005654(nucleoplasm);GO:0005737(cytoplasm);GO:0005829(cytosol);GO:0006508(proteolysis);GO:0008233(peptidase activity);GO:0019538(protein metabolic process);GO:0030145(manganese ion binding);GO:0030496(midbody);GO:0070006(metalloaminopeptidase activity)	00330(Arginine and proline metabolism);00480(Glutathione metabolism);01100(Metabolic pathways)	K11142	EC:3.4.11.1;EC:3.4.11.5	leucine aminopeptidase 3 [Source:HGNC Symbol;Acc:HGNC:18449]	protein_coding	88.6356	80.7171	75.7177	101.888	93.2818	104.219	86.08	77.9218	87.1667	11363	11422	11196	15855	14026	11080	13799	11331	8533
ENSCAFG00845000511	chr4	38983109	39036711	-	CPEB4		ENSCAFT00845000824	GO:0002931(response to ischemia);GO:0003676(nucleic acid binding);GO:0003723(RNA binding);GO:0003730(mRNA 3'-UTR binding);GO:0005634(nucleus);GO:0005737(cytoplasm);GO:0005783(endoplasmic reticulum);GO:0006417(regulation of translation);GO:0014069(postsynaptic density);GO:0030425(dendrite);GO:0045182(translation regulator activity);GO:0045202(synapse);GO:0071230(cellular response to amino acid sti…	NA	NA	NA	cytoplasmic polyadenylation element binding protein 4 [Source:HGNC Symbol;Acc:HGNC:21747]	protein_coding	0.402701	2.81988	2.97775	1.6258	2.03546	1.67583	1.81936	1.89578	2.36207	81	626	690	397	480	280	457	432	363
ENSCAFG00845000512	chr3	4169390	4439740	+	EFNA5		ENSCAFT00845000841;ENSCAFT00845000845;ENSCAFT00845000852	GO:0005169(neurotrophin TRKB receptor binding);GO:0005604(basement membrane);GO:0005886(plasma membrane);GO:0005912(adherens junction);GO:0007411(axon guidance);GO:0016020(membrane);GO:0022407(regulation of cell-cell adhesion);GO:0022604(regulation of cell morphogenesis);GO:0031290(retinal ganglion cell axon guidance);GO:0031362(anchored component of external side of plasma membrane);GO:0032956(r…	04010(MAPK signaling pathway);04014(Ras signaling pathway);04015(Rap1 signaling pathway);04151(PI3K-Akt signaling pathway);04360(Axon guidance);05206(MicroRNAs in cancer);05206(MicroRNAs in cancer)	NA	NA	ephrin A5 [Source:HGNC Symbol;Acc:HGNC:3225]	protein_coding	0.247837	0.313772	0.2595	0.311149	0.61649	0.435197	0.357854	0.354455	0.205076	39	55	49	61	115	58	71	64	26
ENSCAFG00845000513	chr1	117274286	117279361	+	ALKBH6		ENSCAFT00845000839;ENSCAFT00845000846	GO:0005654(nucleoplasm);GO:0005925(focal adhesion);GO:0005925(focal adhesion)	NA	NA	NA	alkB homolog 6 [Source:HGNC Symbol;Acc:HGNC:28243]	protein_coding	6.39667	6.07187	6.02946	6.66352	6.17491	6.40544	8.89507	7.16338	6.36646	675	707	734	853	764	561	1172	856	513
ENSCAFG00845000514	chr4	8078996	8136236	+	EGLN1		ENSCAFT00845000828	GO:0001666(response to hypoxia);GO:0005506(iron ion binding);GO:0005737(cytoplasm);GO:0006879(cellular iron ion homeostasis);GO:0008198(ferrous iron binding);GO:0014069(postsynaptic density);GO:0016705(oxidoreductase activity, acting on paired donors, with incorporation or reduction of molecular oxygen);GO:0016706(2-oxoglutarate-dependent dioxygenase activity);GO:0018401(peptidyl-proline hydroxyl…	04066(HIF-1 signaling pathway);05200(Pathways in cancer);05211(Renal cell carcinoma)	K09592	EC:1.14.11.29	egl-9 family hypoxia inducible factor 1 [Source:HGNC Symbol;Acc:HGNC:1232]	protein_coding	23.1167	24.1331	22.7977	17.9936	16.962	17.3539	14.4235	13.1432	11.8882	5587	6438	6355	5279	4808	3478	4359	3603	2194
ENSCAFG00845000515	chr6	21215796	21221677	-	ENSCAFG00845000515		ENSCAFT00845000833	NA	NA	NA	NA		protein_coding	0.24865	0.281011	0.158328	0.4279	0.420439	0.286921	0.496205	0.599601	0.750381	86	107	63	180	170	83	214	235	198
ENSCAFG00845000516	chr1	119907508	119912764	-	NUDT19		ENSCAFT00845000830	GO:0000287(magnesium ion binding);GO:0015938(coenzyme A catabolic process);GO:0016787(hydrolase activity);GO:0036114(medium-chain fatty-acyl-CoA catabolic process);GO:0044580(butyryl-CoA catabolic process);GO:1901289(succinyl-CoA catabolic process);GO:1902858(propionyl-CoA metabolic process);GO:2001294(malonyl-CoA catabolic process)	04146(Peroxisome)	NA	NA	nudix hydrolase 19 [Source:HGNC Symbol;Acc:HGNC:32036]	protein_coding	5.17124	6.11056	6.34722	6.73979	6.61946	6.14071	10.9551	9.73635	10.1916	449	586	636	710	674	442	1189	959	676
ENSCAFG00845000517	chr2	34875416	35005327	-	ZMYND11		ENSCAFT00845000855;ENSCAFT00845000969;ENSCAFT00845000957;ENSCAFT00845000941;ENSCAFT00845000900;ENSCAFT00845001014	GO:0005515(protein binding);GO:0005515(protein binding)	NA	NA	NA		protein_coding	6.41739	10.3606	9.22579	8.93758	8.03199	7.89619	11.6084	10.8653	11.5511	3127	5572	5185	5285	4590	3191	7072	6006	4299
ENSCAFG00845000518	chr2	25114276	25262514	+	USP6NL		ENSCAFT00845000838;ENSCAFT00845000857;ENSCAFT00845000893	GO:0005096(GTPase activator activity);GO:0005886(plasma membrane);GO:0007030(Golgi organization);GO:0019068(virion assembly);GO:0031267(small GTPase binding);GO:0031410(cytoplasmic vesicle);GO:0035526(retrograde transport, plasma membrane to Golgi);GO:0043547(positive regulation of GTPase activity);GO:0048227(plasma membrane to endosome transport);GO:1903358(regulation of Golgi organization);GO:1…	NA	NA	NA	USP6 N-terminal like [Source:HGNC Symbol;Acc:HGNC:16858]	protein_coding	1.33866	7.07671	6.51951	8.92599	7.67677	6.77089	8.5699	8.05547	9.25908	352	2052	1975	2846	2365	1475	2814	2400	1858
ENSCAFG00845000519	chr6	8494958	8500926	+	MOGAT3		ENSCAFT00845000836	GO:0008374(O-acyltransferase activity)	00561(Glycerolipid metabolism);01100(Metabolic pathways);04975(Fat digestion and absorption)	K14456	EC:2.3.1.20;EC:2.3.1.22	monoacylglycerol O-acyltransferase 3 [Source:HGNC Symbol;Acc:HGNC:23249]	protein_coding	0	0.015174	0	0.029112	0.063143	0.017761	0.019284	0.039794	0.121412	0	4	0	8	17	4	6	11	21
ENSCAFG00845000521	chr4	62791553	62953332	-	ITGA1		ENSCAFT00845000905;ENSCAFT00845000849;ENSCAFT00845000960	GO:0005925(focal adhesion);GO:0007155(cell adhesion);GO:0007160(cell-matrix adhesion);GO:0008285(negative regulation of cell population proliferation);GO:0008305(integrin complex);GO:0009897(external side of plasma membrane);GO:0009986(cell surface);GO:0019903(protein phosphatase binding);GO:0030593(neutrophil chemotaxis);GO:0032516(positive regulation of phosphoprotein phosphatase activity);GO:0…	03015(mRNA surveillance pathway);04151(PI3K-Akt signaling pathway);04510(Focal adhesion);04512(ECM-receptor interaction);04640(Hematopoietic cell lineage);04810(Regulation of actin cytoskeleton);05165(Human papillomavirus infection);05410(Hypertrophic cardiomyopathy);05412(Arrhythmogenic right ventricular cardiomyopathy);05414(Dilated cardiomyopathy);05414(Dilated cardiomyopathy)	NA	NA	integrin subunit alpha 1 [Source:HGNC Symbol;Acc:HGNC:6134]	protein_coding	18.7657	38.0893	39.8568	24.3996	23.8985	23.639	22.6079	21.5658	24.443	9159	20515	22431	14452	13678	9567	13795	11937	9109
ENSCAFG00845000523	chr2	56405494	56526744	+	FCHO2		ENSCAFT00845001001;ENSCAFT00845000954;ENSCAFT00845000862;ENSCAFT00845000898	GO:0001786(phosphatidylserine binding);GO:0005546(phosphatidylinositol-4,5-bisphosphate binding);GO:0005886(plasma membrane);GO:0005905(clathrin-coated pit);GO:0010324(membrane invagination);GO:0030136(clathrin-coated vesicle);GO:0035091(phosphatidylinositol binding);GO:0042802(identical protein binding);GO:0048268(clathrin coat assembly);GO:0048488(synaptic vesicle endocytosis);GO:0072583(clathr…	NA	NA	NA	FCH and mu domain containing endocytic adaptor 2 [Source:HGNC Symbol;Acc:HGNC:25180]	protein_coding	5.89734	14.837	14.4911	8.98613	9.05716	8.4528	8.09399	7.59554	9.93798	1911	5305	5415	3534	3443	2271	3280	2791	2459
ENSCAFG00845000524	chr4	8113793	8113878	+	ENSCAFG00845000524		ENSCAFT00845000844	GO:0005730(nucleolus);GO:0006396(RNA processing)	NA	NA	NA		snoRNA	0	0	0	0	0	0	0	0.183574	0	0	0	0	0	0	0	0	2	0
ENSCAFG00845000526	chr1	107958938	107969721	-	DHDH		ENSCAFT00845000856;ENSCAFT00845000861;ENSCAFT00845000866	GO:0000166(nucleotide binding);GO:0042843(D-xylose catabolic process);GO:0047837(D-xylose 1-dehydrogenase (NADP+) activity);GO:0047837(D-xylose 1-dehydrogenase (NADP+) activity)	00040(Pentose and glucuronate interconversions);00980(Metabolism of xenobiotics by cytochrome P450);01100(Metabolic pathways);01100(Metabolic pathways)	K00078	EC:1.1.1.179;EC:1.3.1.20	dihydrodiol dehydrogenase [Source:NCBI gene (formerly Entrezgene);Acc:403786]	protein_coding	16.0556	7.4566	10.8499	0.737291	0.562501	0.441911	0.448595	0.422853	0.239098	1136	584	886	64	47	26	40	34	13
ENSCAFG00845000527	chr1	2769281	2773633	+	ENSCAFG00845000527		ENSCAFT00845000853	NA	NA	NA	NA		protein_coding	0	0.020807	0	0.083741	0.060736	0	0.055176	0.145345	0	0	1	0	4	3	0	3	6	0
ENSCAFG00845000528	chr6	21221810	21221954	-	ENSCAFG00845000528		ENSCAFT00845000847	NA	NA	NA	NA		miRNA	0	0.015612	0	0	0	0	0	0	0	0	1	0	0	0	0	0	0	0
ENSCAFG00845000530	chr1	119911711	119913035	+	ENSCAFG00845000530		ENSCAFT00845000851	NA	NA	NA	NA		protein_coding	0	0	0	0	0	0	0.020377	0	0	0	0	0	0	0	0	2	0	0
ENSCAFG00845000531	chr4	48231625	48238937	-	CCNG1		ENSCAFT00845000876;ENSCAFT00845000885;ENSCAFT00845000889	GO:0051726(regulation of cell cycle);GO:0051726(regulation of cell cycle)	04115(p53 signaling pathway);05206(MicroRNAs in cancer);05206(MicroRNAs in cancer)	NA	NA	cyclin G1 [Source:HGNC Symbol;Acc:HGNC:1592]	protein_coding	252.419	235.058	222.367	213.126	192.549	184.412	159.985	137.348	182.869	40038	41153	40680	41035	35821	24258	31730	24712	22150
ENSCAFG00845000532	chr3	53155145	53156534	-	MESP1		ENSCAFT00845000854	GO:0000976(transcription cis-regulatory region binding);GO:0000978(RNA polymerase II cis-regulatory region sequence-specific DNA binding);GO:0000987(cis-regulatory region sequence-specific DNA binding);GO:0001228(DNA-binding transcription activator activity, RNA polymerase II-specific);GO:0001947(heart looping);GO:0003007(heart morphogenesis);GO:0003139(secondary heart field specification);GO:000…	NA	NA	NA	mesoderm posterior bHLH transcription factor 1 [Source:HGNC Symbol;Acc:HGNC:29658]	protein_coding	0.049642	0	0	0	0	0	0	0	0	4	0	0	0	0	0	0	0	0
ENSCAFG00845000533	chr1	102750724	102753266	-	ZNF581	29903	ENSCAFT00845000850	NA	NA	NA	NA	zinc finger protein 581 [Source:HGNC Symbol;Acc:HGNC:25017]	protein_coding	0.963124	1.13056	1.28439	0.628526	1.49239	0.810709	1.02326	0.821253	0.985191	122	158	188	97	222	86	162	118	96
ENSCAFG00845000534	chr6	8511790	8512195	+	ENSCAFG00845000534		ENSCAFT00845000868	NA	NA	NA	NA		pseudogene	0.889894	0.410424	0.506141	0.668812	0.73971	1.59846	1.97997	1.58169	0.623293	20	10	13	18	19	29	54	39	11
ENSCAFG00845000535	chr4	39105503	39105832	+	ENSCAFG00845000535		ENSCAFT00845000859	GO:0005786(signal recognition particle, endoplasmic reticulum targeting);GO:0006614(SRP-dependent cotranslational protein targeting to membrane);GO:0008312(7S RNA binding);GO:0030942(endoplasmic reticulum signal peptide binding);GO:0048500(signal recognition particle)	NA	NA	NA		protein_coding	0	0	0	0	0	0.165872	0	0	0	0	0	0	0	0	3	0	0	0
ENSCAFG00845000537	chr1	66334562	66410731	-	SOGA3		ENSCAFT00845000892;ENSCAFT00845000915;ENSCAFT00845000935	GO:0005615(extracellular space);GO:0010506(regulation of autophagy);GO:0010506(regulation of autophagy)	NA	NA	NA	SOGA family member 3 [Source:HGNC Symbol;Acc:HGNC:21494]	protein_coding	0.0983475	0.347315	0.213695	0.349066	0.493948	0.297776	0.303983	0.365517	0.259947	51	197	128	218	298	127	196	213	103
ENSCAFG00845000539	chr1	119914126	119920680	+	ENSCAFG00845000539		ENSCAFT00845000864	NA	NA	NA	NA		lncRNA	0.164353	0.280945	0.215402	0.241677	0.152018	0.137094	0.097299	0.111069	0.085531	69	131	105	124	75	48	52	53	28
ENSCAFG00845000540	chr1	100146472	100149329	-	ENSCAFG00845000540		ENSCAFT00845000867	NA	NA	NA	NA		lncRNA	0.087208	0.076371	0.049918	0.068905	0.019908	0.059441	0.090139	0.047853	0.017461	16	16	11	16	5	10	21	10	3
ENSCAFG00845000541	chr1	2875582	2875684	-	U6	26825,26827	ENSCAFT00845000870	GO:0000244(spliceosomal tri-snRNP complex assembly);GO:0000353(formation of quadruple SL/U4/U5/U6 snRNP);GO:0005688(U6 snRNP);GO:0030621(U4 snRNA binding);GO:0046540(U4/U6 x U5 tri-snRNP complex)	NA	NA	NA	U6 spliceosomal RNA [Source:RFAM;Acc:RF00026]	snRNA	0	0.175828	0.881639	0	0.089627	0	0.082455	0.433093	0.015885	0	2	7	0	1	0	1	4	1
ENSCAFG00845000543	chr1	102753804	102754319	-	ZNF580		ENSCAFT00845000872	GO:0001938(positive regulation of endothelial cell proliferation);GO:0002690(positive regulation of leukocyte chemotaxis);GO:0005634(nucleus);GO:0005654(nucleoplasm);GO:0010595(positive regulation of endothelial cell migration);GO:0010628(positive regulation of gene expression);GO:0032757(positive regulation of interleukin-8 production);GO:0070301(cellular response to hydrogen peroxide);GO:199083…	NA	NA	NA	zinc finger protein 580 [Source:HGNC Symbol;Acc:HGNC:29473]	protein_coding	3.89888	2.844	4.35382	1.16855	0.538784	1.41798	11.4057	5.29733	3.46412	129	104	166	47	21	39	472	199	88
ENSCAFG00845000545	chr1	100146881	100149316	+	ENSCAFG00845000545		ENSCAFT00845000877	NA	NA	NA	NA		lncRNA	0	0	0.007689	0	0.023357	0.022205	0	0	0	0	0	2	0	5	3	0	0	0
ENSCAFG00845000546	chr3	39735791	39812008	+	TARS3		ENSCAFT00845000963;ENSCAFT00845000955	GO:0000166(nucleotide binding);GO:0004812(aminoacyl-tRNA ligase activity);GO:0004829(threonine-tRNA ligase activity);GO:0005524(ATP binding);GO:0005737(cytoplasm);GO:0006418(tRNA aminoacylation for protein translation);GO:0006435(threonyl-tRNA aminoacylation);GO:0043039(tRNA aminoacylation);GO:0043039(tRNA aminoacylation)	00970(Aminoacyl-tRNA biosynthesis);00970(Aminoacyl-tRNA biosynthesis)	K01868	EC:6.1.1.3		protein_coding	3.024	2.74658	2.72876	0.628171	0.639363	0.575566	0.513708	0.472006	0.534034	596	598	620	151	148	95	127	106	81
ENSCAFG00845000547	chr1	119922821	119923531	-	RGS9BP		ENSCAFT00845000879	GO:0050908(detection of light stimulus involved in visual perception)	NA	NA	NA	regulator of G protein signaling 9 binding protein [Source:HGNC Symbol;Acc:HGNC:30304]	protein_coding	0	0	0	0	0	0	0.011008	0	0	0	0	0	0	0	0	1	0	0
ENSCAFG00845000548	chr5	33238192	33245151	-	ENSCAFG00845000548		ENSCAFT00845000880	NA	NA	NA	NA		lncRNA	1.81167	2.64711	2.60929	1.96157	2.07405	2.31171	1.27724	1.4655	1.02061	324	522	538	425	435	343	286	297	140
ENSCAFG00845000550	chr3	53173970	53176717	+	MESP2		ENSCAFT00845000884	GO:0003700(DNA-binding transcription factor activity);GO:0046983(protein dimerization activity);GO:1990837(sequence-specific double-stranded DNA binding)	NA	NA	NA	mesoderm posterior bHLH transcription factor 2 [Source:HGNC Symbol;Acc:HGNC:29659]	protein_coding	0.0326	0	0	0	0	0	0	0	0	4	0	0	0	0	0	0	0	0
ENSCAFG00845000551	chr1	2911406	2915214	-	ENSCAFG00845000551		ENSCAFT00845000881	NA	NA	NA	NA		protein_coding	0.014863	0.012659	0.024395	0.034882	0.017986	0.008662	0.011349	0.012714	0.008534	4	4	7	11	6	2	4	4	2
ENSCAFG00845000552	chr1	100150130	100154455	-	ENSCAFG00845000552		ENSCAFT00845000883	NA	NA	NA	NA		lncRNA	0.009468	0.030722	0.006135	0.022176	0.058848	0.012508	0.051351	0.012603	0.046858	3	10	2	8	20	3	18	4	10
ENSCAFG00845000553	chr5	63443104	63568238	+	UBE4B		ENSCAFT00845000904;ENSCAFT00845000926;ENSCAFT00845000939	GO:0000151(ubiquitin ligase complex);GO:0004842(ubiquitin-protein transferase activity);GO:0006511(ubiquitin-dependent protein catabolic process);GO:0008626(granzyme-mediated apoptotic signaling pathway);GO:0009411(response to UV);GO:0016567(protein ubiquitination);GO:0034450(ubiquitin-ubiquitin ligase activity);GO:0043161(proteasome-mediated ubiquitin-dependent protein catabolic process);GO:0043…	04120(Ubiquitin mediated proteolysis);04141(Protein processing in endoplasmic reticulum);04141(Protein processing in endoplasmic reticulum)	K10597	EC:2.3.2.27	ubiquitination factor E4B [Source:HGNC Symbol;Acc:HGNC:12500]	protein_coding	6.676	10.3377	9.9998	8.39732	8.65662	8.89936	12.7266	12.1172	12.8926	2551	4360	4406	3894	3879	2820	6080	5250	3761
ENSCAFG00845000555	chr2	82763458	82886141	-	FHAD1		ENSCAFT00845000970	GO:0005515(protein binding)	NA	NA	NA	forkhead associated phosphopeptide binding domain 1 [Source:HGNC Symbol;Acc:HGNC:29408]	protein_coding	0.0473457	0.0550603	0.0739193	0	0	0	0.0611721	0	0	16	21	29	0	0	0	26	0	0
ENSCAFG00845000556	chr1	3090926	3094602	-	ENSCAFG00845000556		ENSCAFT00845000888	NA	NA	NA	NA		lncRNA	0	0.035815	0.029263	0.027805	0.028776	0	0.03374	0.094845	0	0	10	8	8	8	0	10	26	0
ENSCAFG00845000558	chr1	100150130	100154436	+	ENSCAFG00845000558		ENSCAFT00845000890	NA	NA	NA	NA		lncRNA	0.003109	0.030858	0.006162	0.014488	0	0.012563	0.051578	0.012659	0.036256	1	10	2	5	0	3	18	4	8
ENSCAFG00845000560	chr1	107978615	108001085	-	NUCB1		ENSCAFT00845000899	GO:0005509(calcium ion binding);GO:0005793(endoplasmic reticulum-Golgi intermediate compartment)	NA	NA	NA	nucleobindin 1 [Source:HGNC Symbol;Acc:HGNC:8043]	protein_coding	222.697	157.174	167.765	182.856	191.859	197.804	60.7178	63.0604	58.076	32457	25284	28201	32349	32796	23907	11065	10425	6464
ENSCAFG00845000561	chr6	8520536	8523897	+	VGF		ENSCAFT00845000896;ENSCAFT00845000909	GO:0001541(ovarian follicle development);GO:0002021(response to dietary excess);GO:0005184(neuropeptide hormone activity);GO:0005615(extracellular space);GO:0005794(Golgi apparatus);GO:0006091(generation of precursor metabolites and energy);GO:0007165(signal transduction);GO:0009409(response to cold);GO:0019953(sexual reproduction);GO:0030073(insulin secretion);GO:0031410(cytoplasmic vesicle);GO:…	NA	NA	NA	VGF nerve growth factor inducible [Source:HGNC Symbol;Acc:HGNC:12684]	protein_coding	0.211353	0.136569	0.158299	0.0980763	0.138707	0.107535	0.16204	0.236951	0.174988	39	28	34	22	30	17	38	50	25
ENSCAFG00845000562	chr1	3093853	3098196	+	ENSCAFG00845000562		ENSCAFT00845000895	NA	NA	NA	NA		lncRNA	0	0.012443	0	0.012873	0	0.018843	0	0.036116	0	0	4	0	4	0	4	0	11	0
ENSCAFG00845000563	chr1	102769509	102772832	+	ZNF784		ENSCAFT00845000903;ENSCAFT00845000910	GO:0002244(hematopoietic progenitor cell differentiation);GO:1990837(sequence-specific double-stranded DNA binding);GO:1990837(sequence-specific double-stranded DNA binding)	NA	NA	NA	zinc finger protein 784 [Source:HGNC Symbol;Acc:HGNC:33111]	protein_coding	3.81778	1.86887	1.57649	2.43549	2.22263	2.26251	2.94293	2.31313	2.83903	503	273	240	390	344	247	485	346	286
ENSCAFG00845000564	chr4	39259295	39266394	+	ENSCAFG00845000564		ENSCAFT00845000911	NA	NA	NA	NA		protein_coding	12.4689	10.762	9.53189	10.4399	11.5777	11.4189	18.3694	20.0079	16.5305	849	809	749	863	925	645	1564	1545	860
ENSCAFG00845000566	chr1	3108342	3111258	-	ENSCAFG00845000566		ENSCAFT00845000902	NA	NA	NA	NA		lncRNA	0	0	0	0	0	0	0.017012	0	0	0	0	0	0	0	0	4	0	0
ENSCAFG00845000568	chr1	117279808	117283665	+	ALKBH6		ENSCAFT00845000933	GO:0005635(nuclear envelope);GO:0016020(membrane);GO:0016021(integral component of membrane);GO:0031309(integral component of nuclear outer membrane);GO:0034993(meiotic nuclear membrane microtubule tethering complex);GO:0045198(establishment of epithelial cell apical/basal polarity)	NA	NA	NA	spectrin repeat containing nuclear envelope family member 4 [Source:HGNC Symbol;Acc:HGNC:26703]	protein_coding	1.50449	1.17095	0.756338	0.91451	1.75536	2.73401	1.84253	1.45398	1.68506	115	99	67	85	158	174	176	126	99
ENSCAFG00845000569	chr5	14710641	14718554	-	HMBS		ENSCAFT00845000983;ENSCAFT00845000994	GO:0004418(hydroxymethylbilane synthase activity);GO:0006783(heme biosynthetic process);GO:0018160(peptidyl-pyrromethane cofactor linkage);GO:0033014(tetrapyrrole biosynthetic process);GO:0033014(tetrapyrrole biosynthetic process)	00860(Porphyrin and chlorophyll metabolism);01100(Metabolic pathways);01240(Biosynthesis of cofactors);01240(Biosynthesis of cofactors)	K01749	EC:2.5.1.61	hydroxymethylbilane synthase [Source:HGNC Symbol;Acc:HGNC:4982]	protein_coding	18.7856	6.39951	6.75819	12.4588	11.1109	11.5739	18.4441	19.2303	17.4191	2201	828	913	1772	1527	1125	2702	2556	1559
ENSCAFG00845000571	chr1	3113519	3114594	-	ENSCAFG00845000571		ENSCAFT00845000913	NA	NA	NA	NA		lncRNA	0	0.026123	0	0	0	0	0	0	0	0	2	0	0	0	0	0	0	0
ENSCAFG00845000572	chr4	8145629	8158778	-	SPRTN		ENSCAFT00845000923;ENSCAFT00845000930;ENSCAFT00845000934;ENSCAFT00845000947	GO:0000785(chromatin);GO:0003677(DNA binding);GO:0003690(double-stranded DNA binding);GO:0003697(single-stranded DNA binding);GO:0004222(metalloendopeptidase activity);GO:0005634(nucleus);GO:0005654(nucleoplasm);GO:0006281(DNA repair);GO:0006508(proteolysis);GO:0006974(cellular response to DNA damage stimulus);GO:0009411(response to UV);GO:0016540(protein autoprocessing);GO:0016607(nuclear speck)…	NA	NA	NA	SprT-like N-terminal domain [Source:HGNC Symbol;Acc:HGNC:25356]	protein_coding	3.96981	4.52431	3.71826	4.27436	3.36317	3.40312	4.10717	3.62243	3.79572	661	831	714	865	657	470	855	684	483
ENSCAFG00845000573	chr1	112320743	112529981	+	CEACAM1		ENSCAFT00845000974;ENSCAFT00845000942;ENSCAFT00845000920;ENSCAFT00845000995;ENSCAFT00845001015;ENSCAFT00845001049;ENSCAFT00845001076;ENSCAFT00845001092	NA	NA	NA	NA	CEA cell adhesion molecule 1 [Source:NCBI gene (formerly Entrezgene);Acc:612435]	protein_coding	1.76903	4.1384	3.83744	4.72461	4.66888	4.88225	3.64815	2.97694	3.29657	806	2078	2014	2609	2490	1843	2076	1537	1146
ENSCAFG00845000575	chr4	49190830	49192821	+	ENSCAFG00845000575		ENSCAFT00845000929	GO:0003676(nucleic acid binding);GO:0003723(RNA binding);GO:0006355(regulation of DNA-templated transcription)	NA	NA	NA		protein_coding	0	0	0	0.047153	0.061298	0	0.104021	0.059109	0	0	0	0	7	8	0	14	8	0
ENSCAFG00845000576	chr1	102775421	102778609	-	ZNF865		ENSCAFT00845000922	NA	NA	NA	NA	zinc finger protein 865 [Source:HGNC Symbol;Acc:HGNC:38705]	protein_coding	2.22363	3.1561	2.19336	2.06131	1.72826	1.65567	3.18373	2.76622	2.27311	455	712	517	511	414	281	813	641	355
ENSCAFG00845000577	chr1	100158788	100168531	-	ZNF584		ENSCAFT00845000931;ENSCAFT00845000924;ENSCAFT00845000938	GO:0006355(regulation of DNA-templated transcription);GO:0006355(regulation of DNA-templated transcription)	05168(Herpes simplex virus 1 infection);05168(Herpes simplex virus 1 infection)	NA	NA	zinc finger protein 584 [Source:HGNC Symbol;Acc:HGNC:27318]	protein_coding	0.638953	0.993868	0.527685	0.649951	0.641423	1.14999	0.765663	1.07647	1.14861	165	284	158	205	194	247	248	316	227
ENSCAFG00845000578	chr5	33247896	33254306	-	KRBA2		ENSCAFT00845000925;ENSCAFT00845000937	GO:0003676(nucleic acid binding);GO:0015074(DNA integration);GO:0015074(DNA integration)	NA	NA	NA	KRAB-A domain containing 2 [Source:HGNC Symbol;Acc:HGNC:26989]	protein_coding	0.877743	2.20548	1.8712	1.81659	1.76702	1.7227	2.39423	2.22182	1.88697	293	810	718	733	689	476	996	839	480
ENSCAFG00845000579	chr6	8524828	8530772	-	AP1S1		ENSCAFT00845000936	GO:0005794(Golgi apparatus);GO:0006886(intracellular protein transport);GO:0009615(response to virus);GO:0015031(protein transport);GO:0016192(vesicle-mediated transport);GO:0030117(membrane coat);GO:0043231(intracellular membrane-bounded organelle)	04142(Lysosome);05170(Human immunodeficiency virus 1 infection)	NA	NA	adaptor related protein complex 1 subunit sigma 1 [Source:HGNC Symbol;Acc:HGNC:559]	protein_coding	71.203	33.1316	31.6475	32.323	32.4941	30.7853	39.2338	41.6953	41.4727	5900	3031	3025	3251	3158	2116	4065	3919	2625
ENSCAFG00845000580	chr6	21222712	21311972	+	ARHGAP17		ENSCAFT00845000998;ENSCAFT00845001023;ENSCAFT00845000940	GO:0005515(protein binding);GO:0005737(cytoplasm);GO:0005829(cytosol);GO:0005886(plasma membrane);GO:0007165(signal transduction);GO:0110165(cellular anatomical entity);GO:0110165(cellular anatomical entity)	04530(Tight junction);04530(Tight junction)	NA	NA	Rho GTPase activating protein 17 [Source:HGNC Symbol;Acc:HGNC:18239]	protein_coding	5.9224	14.4462	13.2111	9.74305	10.5461	10.0374	13.0597	12.977	11.3413	996	2679	2560	1988	2078	1398	2743	2472	1456
ENSCAFG00845000581	chr1	108002711	108009538	+	TULP2		ENSCAFT00845000949	GO:0044877(protein-containing complex binding)	NA	NA	NA	TUB like protein 2 [Source:HGNC Symbol;Acc:HGNC:12424]	protein_coding	0	0.070908	0.096056	0	0	0	0.157327	0.075877	0.172098	0	8	12	0	0	0	20	9	14
ENSCAFG00845000583	chr4	39385015	39394932	-	ENSCAFG00845000583		ENSCAFT00845000952;ENSCAFT00845000946	NA	NA	NA	NA		lncRNA	0.504229	0.416924	0.305287	0	0.610683	0.522438	0.137631	0.10478	0	22	20	16	0	31	19	8	5	0
ENSCAFG00845000585	chr1	102786261	102787052	-	ZNF524		ENSCAFT00845000948	GO:1990837(sequence-specific double-stranded DNA binding)	NA	NA	NA	zinc finger protein 524 [Source:HGNC Symbol;Acc:HGNC:28322]	protein_coding	13.0369	4.32774	3.26124	3.16509	1.95194	3.38561	4.65369	3.67195	3.52329	662	243	191	195	117	143	296	212	137
ENSCAFG00845000586	chr1	16897390	16913091	-	SEC11C		ENSCAFT00845000958	GO:0004252(serine-type endopeptidase activity);GO:0005787(signal peptidase complex);GO:0005789(endoplasmic reticulum membrane);GO:0006465(signal peptide processing);GO:0008233(peptidase activity);GO:0008236(serine-type peptidase activity);GO:0016020(membrane);GO:0016021(integral component of membrane)	03060(Protein export)	K13280	EC:3.4.21.89	SEC11 homolog C, signal peptidase complex subunit [Source:VGNC Symbol;Acc:VGNC:45961]	protein_coding	81.5602	33.1648	37.4346	30.2538	22.4825	24.5947	37.6546	31.4829	26.6567	4341	1948	2298	1955	1404	1086	2506	1901	1084
ENSCAFG00845000587	chr5	27272248	27273210	+	ENSCAFG00845000587		ENSCAFT00845000951	NA	04110(Cell cycle);04114(Oocyte meiosis);04151(PI3K-Akt signaling pathway);04390(Hippo signaling pathway);05160(Hepatitis C);05161(Hepatitis B);05203(Viral carcinogenesis)	NA	NA		protein_coding	0	0	0	0	0	0	0	0.093199	0	0	0	0	0	0	0	0	5	0
ENSCAFG00845000589	chr1	119924441	119978601	+	ANKRD27		ENSCAFT00845000971;ENSCAFT00845000982	GO:0000149(SNARE binding);GO:0005085(guanyl-nucleotide exchange factor activity);GO:0005515(protein binding);GO:0005764(lysosome);GO:0005769(early endosome);GO:0005770(late endosome);GO:0005829(cytosol);GO:0005886(plasma membrane);GO:0030133(transport vesicle);GO:0031267(small GTPase binding);GO:0032456(endocytic recycling);GO:0035544(negative regulation of SNARE complex assembly);GO:0035646(endo…	NA	NA	NA	ankyrin repeat domain 27 [Source:HGNC Symbol;Acc:HGNC:25310]	protein_coding	12.1455	12.4035	12.4578	12.7857	13.0621	12.2117	13.8179	14.1739	14.271	3769	4248	4458	4816	4754	3142	5361	4988	3381
ENSCAFG00845000590	chr1	3115169	3249626	+	ZNF516		ENSCAFT00845000980;ENSCAFT00845000965;ENSCAFT00845000956;ENSCAFT00845000990	GO:0000987(cis-regulatory region sequence-specific DNA binding);GO:0005634(nucleus);GO:0009409(response to cold);GO:0045893(positive regulation of DNA-templated transcription);GO:0050873(brown fat cell differentiation);GO:0060612(adipose tissue development);GO:0120162(positive regulation of cold-induced thermogenesis);GO:0140297(DNA-binding transcription factor binding);GO:0140297(DNA-binding tra…	04714(Thermogenesis);04714(Thermogenesis)	NA	NA	zinc finger protein 516 [Source:HGNC Symbol;Acc:HGNC:28990]	protein_coding	0.506932	3.47946	2.42373	2.64697	3.02405	2.89707	3.08908	3.10054	3.15277	186	1407	1025	1176	1298	880	1414	1288	881
ENSCAFG00845000592	chr1	100196940	100197941	-	RNF225		ENSCAFT00845000962	NA	NA	NA	NA	ring finger protein 225 [Source:HGNC Symbol;Acc:HGNC:51249]	protein_coding	0.05777	0.140451	0.353321	0.063173	0.026399	0.158122	0	0.027298	0	4	10	27	5	2	9	0	2	0
ENSCAFG00845000593	chr2	25374477	25375958	-	ENSCAFG00845000593		ENSCAFT00845000968	NA	NA	NA	NA		protein_coding	0.721695	0.656914	1.18954	0.136568	0.093649	0.164144	0	0.264965	0	15	15	28	4	3	3	0	6	0
ENSCAFG00845000594	chr1	117289181	117292423	+	ENSCAFG00845000594		ENSCAFT00845000967	NA	NA	NA	NA		protein_coding	4.9843	1.30943	1.11725	0.900003	0.789608	0.925506	1.98997	1.52381	1.47798	1036	301	268	227	193	160	517	359	235
ENSCAFG00845000595	chr4	73204851	73367946	-	SPEF2		ENSCAFT00845001164	GO:0005515(protein binding);GO:0007288(sperm axoneme assembly);GO:0036126(sperm flagellum);GO:0046983(protein dimerization activity)	NA	NA	NA	sperm flagellar 2 [Source:HGNC Symbol;Acc:HGNC:26293]	protein_coding	0	0.0260851	0	0	0	0	0	0	0	0	15	0	0	0	0	0	0	0
ENSCAFG00845000596	chr1	66334562	66352994	-	KIAA0408		ENSCAFT00845000972	NA	NA	NA	NA	KIAA0408 [Source:HGNC Symbol;Acc:HGNC:21636]	protein_coding	0	0	0	0	0	0	0	0.060889	0.212278	0	0	0	0	0	0	0	14	31
ENSCAFG00845000597	chr1	102790096	102795204	+	FIZ1		ENSCAFT00845000977	GO:0000785(chromatin);GO:0001934(positive regulation of protein phosphorylation);GO:0005634(nucleus);GO:0005737(cytoplasm);GO:0006468(protein phosphorylation);GO:0030971(receptor tyrosine kinase binding)	NA	NA	NA	FLT3 interacting zinc finger 1 [Source:HGNC Symbol;Acc:HGNC:25917]	protein_coding	1.35526	2.66023	2.19503	2.58174	2.93272	2.82545	3.48614	3.73818	3.14743	227	492	424	525	576	392	730	710	402
ENSCAFG00845000598	chr1	86902724	86902996	-	ENSCAFG00845000598		ENSCAFT00845000973	GO:0000785(chromatin);GO:0005634(nucleus);GO:0031492(nucleosomal DNA binding)	NA	NA	NA		protein_coding	2.31178	0.514812	0.2956	1.37412	0.290682	2.27959	0.899423	0	2.23247	41	10	6	30	6	34	20	0	30
ENSCAFG00845000599	chr1	108011176	108014910	-	PPP1R15A		ENSCAFT00845000975	NA	04141(Protein processing in endoplasmic reticulum)	NA	NA	protein phosphatase 1 regulatory subunit 15A [Source:HGNC Symbol;Acc:HGNC:14375]	protein_coding	38.2281	35.4146	28.8806	16.5842	18.0038	17.4818	19.9715	18.8139	19.8632	6434	6578	5606	3388	3554	2440	4203	3592	2553
ENSCAFG00845000600	chr3	63444950	63462417	+	QDPR		ENSCAFT00845000986;ENSCAFT00845001037;ENSCAFT00845001034;ENSCAFT00845001020;ENSCAFT00845001008	GO:0004155(6,7-dihydropteridine reductase activity);GO:0005737(cytoplasm);GO:0016491(oxidoreductase activity);GO:0016491(oxidoreductase activity)	00790(Folate biosynthesis);01100(Metabolic pathways);01100(Metabolic pathways)	K00357	EC:1.5.1.34	quinoid dihydropteridine reductase [Source:HGNC Symbol;Acc:HGNC:9752]	protein_coding	28.196	14.6059	13.0212	14.1011	12.8926	14.2153	15.7627	14.1576	14.3142	3808	2179	2030	2312	2044	1592	2662	2169	1477
ENSCAFG00845000604	chr4	8159118	8206163	+	EXOC8		ENSCAFT00845000985	GO:0000145(exocyst);GO:0005770(late endosome);GO:0006887(exocytosis);GO:0007032(endosome organization);GO:0022617(extracellular matrix disassembly);GO:0031267(small GTPase binding);GO:0035091(phosphatidylinositol binding)	NA	NA	NA	exocyst complex component 8 [Source:HGNC Symbol;Acc:HGNC:24659]	protein_coding	1.38711	4.10388	4.29418	3.12608	3.52777	3.15867	2.49102	3.52162	3.82115	181	591	647	495	540	342	407	522	381
ENSCAFG00845000605	chr4	39524206	39534846	+	STC2		ENSCAFT00845000991	GO:0005179(hormone activity);GO:0005576(extracellular region);GO:0005783(endoplasmic reticulum);GO:0010629(negative regulation of gene expression);GO:0019899(enzyme binding);GO:0020037(heme binding);GO:0042803(protein homodimerization activity);GO:0046885(regulation of hormone biosynthetic process);GO:0048471(perinuclear region of cytoplasm)	NA	NA	NA	stanniocalcin 2 [Source:HGNC Symbol;Acc:HGNC:11374]	protein_coding	20.4253	37.3838	35.9154	28.6476	34.9196	32.4291	19.5871	18.8412	18.7338	2224	4492	4510	3786	4459	2928	2667	2327	1558
ENSCAFG00845000607	chr6	8540391	8550490	-	SERPINE1		ENSCAFT00845000996	GO:0001525(angiogenesis);GO:0002020(protease binding);GO:0004867(serine-type endopeptidase inhibitor activity);GO:0005102(signaling receptor binding);GO:0005576(extracellular region);GO:0005615(extracellular space);GO:0010469(regulation of signaling receptor activity);GO:0010757(negative regulation of plasminogen activation);GO:0010951(negative regulation of endopeptidase activity);GO:0014912(neg…	04066(HIF-1 signaling pathway);04115(p53 signaling pathway);04218(Cellular senescence);04371(Apelin signaling pathway);04390(Hippo signaling pathway);04610(Complement and coagulation cascades);04933(AGE-RAGE signaling pathway in diabetic complications);05142(Chagas disease)	NA	NA	serpin family E member 1 [Source:NCBI gene (formerly Entrezgene);Acc:403476]	protein_coding	215.462	704.89	692.76	1107.21	1166.95	1145.41	430.853	461.991	432.768	76229	275257	282680	475479	484228	336047	190598	185393	116912
ENSCAFG00845000608	chr5	33255271	33261468	-	RPL26		ENSCAFT00845000997;ENSCAFT00845001006	GO:0003723(RNA binding);GO:0003735(structural constituent of ribosome);GO:0005840(ribosome);GO:0006412(translation);GO:0015934(large ribosomal subunit);GO:0031090(organelle membrane);GO:1990904(ribonucleoprotein complex);GO:1990904(ribonucleoprotein complex)	03010(Ribosome);05171(Coronavirus disease - COVID-19);05171(Coronavirus disease - COVID-19)	NA	NA	ribosomal protein L26 [Source:NCBI gene (formerly Entrezgene);Acc:479496]	protein_coding	468.931	147.336	136.275	163.003	141.428	159.517	146.313	182.877	175.625	21230	7363	7117	8959	7510	5990	8284	9392	6072
ENSCAFG00845000609	chr1	87018801	87019298	-	ENSCAFG00845000609		ENSCAFT00845000987	NA	NA	NA	NA		processed_pseudogene	1.21099	0.623401	0.747428	0.438249	0.587103	0.611257	0.440948	0.537084	0.620034	39	22	28	17	22	17	18	20	16
ENSCAFG00845000611	chr1	117289181	117292423	-	SDHAF1		ENSCAFT00845000992	GO:0005654(nucleoplasm);GO:0005739(mitochondrion);GO:0034553(mitochondrial respiratory chain complex II assembly)	NA	NA	NA	succinate dehydrogenase complex assembly factor 1 [Source:HGNC Symbol;Acc:HGNC:33867]	protein_coding	4.98055	1.30943	1.11725	0.900003	0.789608	0.925506	1.98997	1.52381	1.47798	1035	301	268	227	193	160	517	359	235
ENSCAFG00845000613	chr1	16951691	17020762	-	ENSCAFG00845000613		ENSCAFT00845001007	GO:0016747(acyltransferase activity, transferring groups other than amino-acyl groups)	NA	NA	NA		protein_coding	0	0.173644	0.114335	0	0	0.037431	0	0	0	0	25	17	0	0	4	0	0	0
ENSCAFG00845000616	chr1	102803110	102806315	+	ZNF579		ENSCAFT00845001004	GO:0000976(transcription cis-regulatory region binding);GO:0000981(DNA-binding transcription factor activity, RNA polymerase II-specific);GO:0006357(regulation of transcription by RNA polymerase II)	NA	NA	NA	zinc finger protein 579 [Source:HGNC Symbol;Acc:HGNC:26646]	protein_coding	3.80265	2.14614	1.47594	1.57079	0.872741	0.986188	4.317	2.28194	1.31815	525	327	235	264	142	113	745	358	139
ENSCAFG00845000619	chr5	19525195	19581737	+	TMPRSS5		ENSCAFT00845001019;ENSCAFT00845001088	GO:0004252(serine-type endopeptidase activity);GO:0005044(scavenger receptor activity);GO:0005886(plasma membrane);GO:0006508(proteolysis);GO:0008233(peptidase activity);GO:0016020(membrane);GO:0043025(neuronal cell body);GO:0043025(neuronal cell body)	NA	NA	NA	transmembrane serine protease 5 [Source:HGNC Symbol;Acc:HGNC:14908]	protein_coding	0.13951	0.0276717	0.0347975	0.112723	0.0529895	0	0.137538	0.153415	0.0212839	42	10	12	41	19	0	51	52	5
ENSCAFG00845000620	chr1	87571971	87574877	+	ENSCAFG00845000620		ENSCAFT00845001010	NA	NA	NA	NA		lncRNA	0.10405	0.241708	0.185173	0.087807	0.122782	0.056878	0.008535	0.0407	0.097838	20	50	40	20	27	9	2	9	14
ENSCAFG00845000621	chr6	8553173	8565187	+	ENSCAFG00845000621		ENSCAFT00845001013	NA	NA	NA	NA		lncRNA	3.62731	2.62388	2.37177	2.1578	2.45185	2.18387	2.40139	1.958	2.38746	347	277	262	251	275	173	287	213	175
ENSCAFG00845000622	chr1	3986276	4034599	-	ENSCAFG00845000622		ENSCAFT00845001016	NA	NA	NA	NA		lncRNA	0	0	0	0	0	0	0.0167188	0	0	0	0	0	0	0	0	4	0	0
ENSCAFG00845000623	chr1	117331617	117337645	-	LRFN3		ENSCAFT00845001018	GO:0005515(protein binding);GO:0009986(cell surface)	NA	NA	NA	leucine rich repeat and fibronectin type III domain containing 3 [Source:HGNC Symbol;Acc:HGNC:28370]	protein_coding	0.765744	1.09983	1.10064	1.00604	0.686833	1.13888	1.03569	0.794116	0.576383	129	205	214	206	136	160	219	152	75
ENSCAFG00845000625	chr1	100199459	100205015	-	RPS5		ENSCAFT00845001030;ENSCAFT00845001022;ENSCAFT00845001039	GO:0003723(RNA binding);GO:0003729(mRNA binding);GO:0003735(structural constituent of ribosome);GO:0006412(translation);GO:0006450(regulation of translational fidelity);GO:0015935(small ribosomal subunit);GO:0022626(cytosolic ribosome);GO:0022627(cytosolic small ribosomal subunit);GO:1990904(ribonucleoprotein complex);GO:1990904(ribonucleoprotein complex)	03010(Ribosome);05171(Coronavirus disease - COVID-19);05171(Coronavirus disease - COVID-19)	NA	NA	ribosomal protein S5 [Source:HGNC Symbol;Acc:HGNC:10426]	protein_coding	665.363	320.535	295.344	292.282	288.343	307.061	336.361	347.119	378.552	40136	21342	20549	21402	20401	15361	25372	23750	17438
ENSCAFG00845000627	chr5	27910863	28139447	+	PDGFD		ENSCAFT00845001026;ENSCAFT00845001033	GO:0005161(platelet-derived growth factor receptor binding);GO:0008083(growth factor activity);GO:0016020(membrane);GO:0048008(platelet-derived growth factor receptor signaling pathway);GO:0050730(regulation of peptidyl-tyrosine phosphorylation);GO:0071230(cellular response to amino acid stimulus);GO:0071230(cellular response to amino acid stimulus)	01521(EGFR tyrosine kinase inhibitor resistance);04010(MAPK signaling pathway);04014(Ras signaling pathway);04015(Rap1 signaling pathway);04020(Calcium signaling pathway);04072(Phospholipase D signaling pathway);04151(PI3K-Akt signaling pathway);04510(Focal adhesion);04540(Gap junction);04810(Regulation of actin cytoskeleton);05215(Prostate cancer);05218(Melanoma);05231(Choline metabolism in canc…	NA	NA	platelet derived growth factor D [Source:HGNC Symbol;Acc:HGNC:30620]	protein_coding	5.58355	8.99624	10.3701	1.62286	1.6227	2.008	2.57879	2.14585	1.9992	1473	2618	3154	520	502	439	851	643	403
ENSCAFG00845000628	chr1	87660922	87683173	+	KLF9		ENSCAFT00845001024	GO:0005634(nucleus);GO:0005654(nucleoplasm);GO:0005829(cytosol);GO:0005886(plasma membrane);GO:0007623(circadian rhythm);GO:0010839(negative regulation of keratinocyte proliferation);GO:0071387(cellular response to cortisol stimulus);GO:0097067(cellular response to thyroid hormone stimulus)	NA	NA	NA	Kruppel like factor 9 [Source:HGNC Symbol;Acc:HGNC:1123]	protein_coding	2.09564	2.28134	3.02384	1.54026	2.20129	2.21683	4.33897	3.24489	4.54845	109	130	181	97	134	95	281	190	180
ENSCAFG00845000629	chr6	17987133	17999517	+	KIF22		ENSCAFT00845001035	GO:0000785(chromatin);GO:0003777(microtubule motor activity);GO:0005524(ATP binding);GO:0005819(spindle);GO:0005829(cytosol);GO:0007018(microtubule-based movement);GO:0007062(sister chromatid cohesion);GO:0007080(mitotic metaphase plate congression);GO:0008017(microtubule binding);GO:0016607(nuclear speck);GO:0051310(metaphase plate congression);GO:0072686(mitotic spindle)	04914(Progesterone-mediated oocyte maturation)	NA	NA	kinesin family member 22 [Source:HGNC Symbol;Acc:HGNC:6391]	protein_coding	4.02566	3.45065	3.66186	9.11566	8.63788	8.16211	22.4853	22.0627	20.7655	619	586	650	1701	1557	1041	4321	3846	2437
ENSCAFG00845000631	chr6	8566839	8571863	-	TRIM56		ENSCAFT00845001025	GO:0006513(protein monoubiquitination);GO:0008270(zinc ion binding);GO:0051607(defense response to virus);GO:0060340(positive regulation of type I interferon-mediated signaling pathway);GO:0061630(ubiquitin protein ligase activity)	NA	K12026	EC:2.3.2.27	tripartite motif containing 56 [Source:HGNC Symbol;Acc:HGNC:19028]	protein_coding	6.20164	9.34295	8.46245	8.57189	8.64716	8.52913	8.45446	8.69479	8.48482	1652	2746	2599	2771	2701	1884	2815	2626	1726
ENSCAFG00845000632	chr5	33269415	33270020	-	RNF222		ENSCAFT00845001029	NA	NA	NA	NA	ring finger protein 222 [Source:HGNC Symbol;Acc:HGNC:34517]	protein_coding	0.100331	0	0.088778	0.08379	0.04365	0	0	0	0	4	0	4	4	2	0	0	0	0
ENSCAFG00845000634	chr4	39614913	39618296	+	NKX2-5		ENSCAFT00845001038	GO:0000122(negative regulation of transcription by RNA polymerase II);GO:0000976(transcription cis-regulatory region binding);GO:0000978(RNA polymerase II cis-regulatory region sequence-specific DNA binding);GO:0000981(DNA-binding transcription factor activity, RNA polymerase II-specific);GO:0001216(DNA-binding transcription activator activity);GO:0001228(DNA-binding transcription activator activ…	NA	NA	NA	NK2 homeobox 5 [Source:NCBI gene (formerly Entrezgene);Acc:489113]	protein_coding	0.119343	0.135955	0.04497	0.305333	0.155634	0.090478	0.059502	0.409546	0.135851	13	16	6	40	20	8	8	50	11
ENSCAFG00845000635	chr1	108016431	108042605	+	PLEKHA4		ENSCAFT00845001051;ENSCAFT00845001043	GO:0005546(phosphatidylinositol-4,5-bisphosphate binding);GO:0031234(extrinsic component of cytoplasmic side of plasma membrane);GO:0032266(phosphatidylinositol-3-phosphate binding);GO:0043325(phosphatidylinositol-3,4-bisphosphate binding);GO:0080025(phosphatidylinositol-3,5-bisphosphate binding);GO:0090263(positive regulation of canonical Wnt signaling pathway);GO:2000096(positive regulation of …	NA	NA	NA	pleckstrin homology domain containing A4 [Source:HGNC Symbol;Acc:HGNC:14339]	protein_coding	22.2599	10.9724	11.1281	12.3652	12.4754	10.8594	15.4271	17.4142	17.169	4331	2357	2497	2921	2847	1753	3753	3843	2551
ENSCAFG00845000636	chr1	46509497	46986887	+	ARID1B		ENSCAFT00845001041;ENSCAFT00845001073;ENSCAFT00845001096;ENSCAFT00845001142;ENSCAFT00845001169;ENSCAFT00845001206;ENSCAFT00845001234;ENSCAFT00845001241	GO:0003677(DNA binding);GO:0006338(chromatin remodeling);GO:0016514(SWI/SNF complex);GO:0035060(brahma complex);GO:0070603(SWI/SNF superfamily-type complex);GO:0071565(nBAF complex);GO:0071565(nBAF complex)	04714(Thermogenesis);05225(Hepatocellular carcinoma);05225(Hepatocellular carcinoma)	NA	NA	AT-rich interaction domain 1B [Source:HGNC Symbol;Acc:HGNC:18040]	protein_coding	4.94774	11.2977	10.8911	8.54469	9.60702	8.95789	8.87199	8.24618	9.53046	2877	7248	7302	6029	6549	4321	6449	5438	4231
ENSCAFG00845000637	chr1	87683402	87686335	+	ENSCAFG00845000637		ENSCAFT00845001036	NA	NA	NA	NA		lncRNA	1.38874	1.38304	0	1.64534	1.58405	2.7543	5.24443	3.62299	3.4173	261	287	0	376	350	430	1233	773	491
ENSCAFG00845000638	chr1	4037376	4114612	-	TSHZ1		ENSCAFT00845001053;ENSCAFT00845001046	GO:0003677(DNA binding);GO:0009952(anterior/posterior pattern specification);GO:0010468(regulation of gene expression);GO:0042474(middle ear morphogenesis);GO:0060023(soft palate development);GO:0060023(soft palate development)	NA	NA	NA	teashirt zinc finger homeobox 1 [Source:HGNC Symbol;Acc:HGNC:10669]	protein_coding	2.73525	6.19143	5.14373	4.37069	4.43355	4.23569	5.9807	5.75486	6.3579	800	1997	1734	1551	1520	1027	2185	1908	1419
ENSCAFG00845000639	chr3	53181130	53203507	-	ANPEP		ENSCAFT00845001074;ENSCAFT00845001107	GO:0005615(extracellular space);GO:0005793(endoplasmic reticulum-Golgi intermediate compartment);GO:0005886(plasma membrane);GO:0006508(proteolysis);GO:0008237(metallopeptidase activity);GO:0008270(zinc ion binding);GO:0009897(external side of plasma membrane);GO:0070062(extracellular exosome);GO:0070062(extracellular exosome)	00480(Glutathione metabolism);01100(Metabolic pathways);04614(Renin-angiotensin system);04640(Hematopoietic cell lineage);04640(Hematopoietic cell lineage)	K11140	EC:3.4.11.2	alanyl aminopeptidase, membrane [Source:NCBI gene (formerly Entrezgene);Acc:403913]	protein_coding	14.1457	28.5129	31.7474	26.0998	28.1208	27.8685	30.3189	29.0291	28.0286	3456	7689	8946	7740	8058	5646	9263	8045	5229
ENSCAFG00845000641	chr1	87683405	87686343	-	ENSCAFG00845000641		ENSCAFT00845001045	NA	NA	NA	NA		lncRNA	1.38638	1.38069	2.79002	1.64379	1.58055	0	0	0	0.809048	261	287	606	376	349	0	0	0	117
ENSCAFG00845000642	chr4	8180644	8215139	-	GNPAT		ENSCAFT00845001056;ENSCAFT00845001085	GO:0003824(catalytic activity);GO:0005777(peroxisome);GO:0007416(synapse assembly);GO:0008374(O-acyltransferase activity);GO:0008611(ether lipid biosynthetic process);GO:0016287(glycerone-phosphate O-acyltransferase activity);GO:0016746(acyltransferase activity);GO:0021587(cerebellum morphogenesis);GO:0030913(paranodal junction assembly);GO:0042552(myelination);GO:0044255(cellular lipid metabolic…	00564(Glycerophospholipid metabolism);04146(Peroxisome);04146(Peroxisome)	K00649	EC:2.3.1.42	glyceronephosphate O-acyltransferase [Source:HGNC Symbol;Acc:HGNC:4416]	protein_coding	18.0462	13.4798	13.4839	14.2174	12.6701	12.4	15.2796	14.0057	15.8556	3383	2789	2915	3235	2785	1928	3581	2978	2270
ENSCAFG00845000643	chr4	49352953	49353051	+	ENSCAFG00845000643		ENSCAFT00845001047	NA	NA	NA	NA		miRNA	0	0	0	0.048517	0	0	0.102607	0	0	0	0	0	1	0	0	1	0	0
ENSCAFG00845000645	chr4	64141331	64152087	-	ISL1		ENSCAFT00845001065	GO:0000122(negative regulation of transcription by RNA polymerase II);GO:0000981(DNA-binding transcription factor activity, RNA polymerase II-specific);GO:0000987(cis-regulatory region sequence-specific DNA binding);GO:0001228(DNA-binding transcription activator activity, RNA polymerase II-specific);GO:0001755(neural crest cell migration);GO:0003007(heart morphogenesis);GO:0003139(secondary heart…	04550(Signaling pathways regulating pluripotency of stem cells)	NA	NA	ISL LIM homeobox 1 [Source:HGNC Symbol;Acc:HGNC:6132]	protein_coding	0.121026	0.289791	0.297035	0.31108	0.295186	0.2166	0.385459	0.230432	0.321051	16	40	43	48	44	23	61	33	31
ENSCAFG00845000646	chr5	33289925	33304402	+	ENSCAFG00845000646		ENSCAFT00845001054	NA	NA	NA	NA		lncRNA	0	0	0	0.10583	0.110352	0	0	0	0	0	0	0	29	30	0	0	0	0
ENSCAFG00845000648	chr4	39623370	39626349	+	ENSCAFG00845000648		ENSCAFT00845001055	NA	NA	NA	NA		lncRNA	0.199626	0.271895	0.320539	0.185703	0.199752	0.147453	0.188711	0.267784	0.175785	39	58	71	44	45	24	46	58	26
ENSCAFG00845000649	chr1	117359870	117363633	+	TYROBP		ENSCAFT00845001070;ENSCAFT00845001082	NA	04380(Osteoclast differentiation);04650(Natural killer cell mediated cytotoxicity);04650(Natural killer cell mediated cytotoxicity)	NA	NA	transmembrane immune signaling adaptor TYROBP [Source:NCBI gene (formerly Entrezgene);Acc:476477]	protein_coding	17.7991	11.936	13.4601	1.26672	1.26349	1.2225	0.212496	0	0	1686	1248	1470	146	142	97	26	0	0
ENSCAFG00845000650	chr5	28023275	28024477	-	DDI1		ENSCAFT00845001058	GO:0004190(aspartic-type endopeptidase activity);GO:0005515(protein binding);GO:0006508(proteolysis);GO:0010498(proteasomal protein catabolic process);GO:0031647(regulation of protein stability);GO:0072711(cellular response to hydroxyurea);GO:0097752(regulation of DNA stability)	NA	NA	NA	DNA damage inducible 1 homolog 1 [Source:HGNC Symbol;Acc:HGNC:18961]	protein_coding	0	0.023366	0	0	0.043977	0	0	0	0	0	2	0	0	4	0	0	0	0
ENSCAFG00845000652	chr3	63503404	63505673	+	ENSCAFG00845000652		ENSCAFT00845001062	NA	NA	NA	NA		protein_coding	58.9303	17.7891	18.2827	18.151	18.4507	19.2182	25.284	23.5115	20.1891	7193	2397	2574	2689	2642	1946	3859	3255	1882
ENSCAFG00845000654	chr1	100216408	100218231	+	ENSCAFG00845000654		ENSCAFT00845001069	NA	NA	NA	NA		protein_coding	2.58631	0.816699	1.12456	0.823562	0.841323	1.44818	1.94151	2.02279	1.45854	76	27	38	30	29	36	71	67	33
ENSCAFG00845000655	chr4	39631613	39637334	+	ENSCAFG00845000655		ENSCAFT00845001066	NA	NA	NA	NA		lncRNA	0	0	0.035053	0	0	0.045502	0.021645	0.075862	0	0	0	15	0	0	14	10	32	0
ENSCAFG00845000656	chr6	21260571	21260685	+	ENSCAFG00845000656		ENSCAFT00845001071	NA	NA	NA	NA		miRNA	0	0	0	0.00895	0	0.851526	0.566188	0	0	0	0	0	1	0	6	6	0	0
ENSCAFG00845000657	chr3	39813684	39826160	+	TM2D3		ENSCAFT00845001077;ENSCAFT00845001090;ENSCAFT00845001117;ENSCAFT00845001109;ENSCAFT00845001128	GO:0046331(lateral inhibition);GO:0046331(lateral inhibition)	NA	NA	NA	TM2 domain containing 3 [Source:HGNC Symbol;Acc:HGNC:24128]	protein_coding	15.1988	6.87474	6.12555	7.68103	6.59705	7.89479	4.76448	5.27543	4.99082	1729	864	804	1063	882	745	679	683	434
ENSCAFG00845000658	chr2	35125241	35150039	+	PAIP2		ENSCAFT00845001079;ENSCAFT00845001098;ENSCAFT00845001094	GO:0000900(mRNA regulatory element binding translation repressor activity);GO:0045947(negative regulation of translational initiation);GO:0045947(negative regulation of translational initiation)	NA	NA	NA		protein_coding	23.1604	20.377	21.2584	18.822	17.8543	19.2981	17.189	17.1754	18.1452	5171	5023	5475	5101	4676	3573	4799	4350	3095
ENSCAFG00845000660	chr3	63504689	63504769	+	ENSCAFG00845000660		ENSCAFT00845001081	NA	NA	NA	NA		miRNA	0.00405	0.008782	0.005114	0.007277	0.006593	0.070544	0.016617	0.172765	0.093505	1	1	1	1	1	1	1	2	1
ENSCAFG00845000661	chr1	100218861	100222373	-	ENSCAFG00845000661		ENSCAFT00845001084	NA	NA	NA	NA		lncRNA	0.018358	0.153177	0.208592	0.189485	0.046956	0.146049	0.099973	0.487732	0.423074	2	19	27	25	6	14	14	60	35
ENSCAFG00845000662	chr3	7452163	7455820	+	ENSCAFG00845000662		ENSCAFT00845001083	NA	NA	NA	NA		lncRNA	0	0	0	0	0.013929	0	0	0	0	0	0	0	0	4	0	0	0	0
ENSCAFG00845000664	chr1	4115391	4123070	+	ZADH2		ENSCAFT00845001089;ENSCAFT00845001095	GO:0005777(peroxisome);GO:0008270(zinc ion binding);GO:0016491(oxidoreductase activity);GO:0036132(13-prostaglandin reductase activity);GO:0045599(negative regulation of fat cell differentiation);GO:0045599(negative regulation of fat cell differentiation)	NA	K07119	EC:1.3.1.48	zinc binding alcohol dehydrogenase domain containing 2 [Source:HGNC Symbol;Acc:HGNC:28697]	protein_coding	9.65846	5.95068	6.19858	4.58178	4.5779	4.83089	8.0928	6.81194	7.23396	1114	758	825	642	619	463	1167	891	638
ENSCAFG00845000665	chr3	7485389	7489639	+	ENSCAFG00845000665		ENSCAFT00845001087	NA	NA	NA	NA		lncRNA	0	0	0	0	0	0	0	0	0.019116	0	0	0	0	0	0	0	0	4
ENSCAFG00845000666	chr1	87744103	87837180	-	ENSCAFG00845000666		ENSCAFT00845001101;ENSCAFT00845001112	GO:0000724(double-strand break repair via homologous recombination);GO:0005524(ATP binding);GO:0006281(DNA repair);GO:0016887(ATP hydrolysis activity);GO:0030915(Smc5-Smc6 complex);GO:0030915(Smc5-Smc6 complex)	NA	NA	NA		protein_coding	13.9518	18.8686	18.0924	18.5902	17.5	17.1649	16.1367	15.0506	19.1343	4969	7417	7432	8036	7310	5070	7186	6080	5203
ENSCAFG00845000667	chr4	64171625	64171897	-	ENSCAFG00845000667		ENSCAFT00845001093	GO:0000785(chromatin);GO:0005634(nucleus);GO:0031492(nucleosomal DNA binding)	NA	NA	NA		protein_coding	0	0	0	0	0	0	0.234234	0	0	0	0	0	0	0	0	6	0	0
ENSCAFG00845000668	chr4	39631660	39637344	-	ENSCAFG00845000668		ENSCAFT00845001091	NA	NA	NA	NA		lncRNA	0.006556	0.110833	0.035281	0.104676	0.112639	0.048852	0.022445	0.083549	0.125529	3	45	15	47	49	15	11	35	35
ENSCAFG00845000669	chr5	28436359	28778782	-	DYNC2H1		ENSCAFT00845001104	NA	NA	NA	NA		protein_coding	2.68523	1.59465	1.41098	1.79754	1.76364	1.85588	1.83437	1.66096	1.68614	560	367	340	455	432	321	479	393	269
ENSCAFG00845000670	chr2	77326001	77399433	-	ZBTB40		ENSCAFT00845001118;ENSCAFT00845001170;ENSCAFT00845001200;ENSCAFT00845001208	GO:0005515(protein binding);GO:0005634(nucleus);GO:0006974(cellular response to DNA damage stimulus);GO:0006974(cellular response to DNA damage stimulus)	NA	NA	NA	zinc finger and BTB domain containing 40 [Source:HGNC Symbol;Acc:HGNC:29045]	protein_coding	5.12778	7.6819	7.61278	6.62699	6.98846	6.64631	6.2408	6.86971	7.23825	2635	4356	4512	4133	4212	2832	4009	4004	2840
ENSCAFG00845000672	chr3	7502497	7503378	+	ENSCAFG00845000672		ENSCAFT00845001100	NA	NA	NA	NA		processed_pseudogene	0	0	0	0.086938	0	0	0	0	0	0	0	0	6	0	0	0	0	0
ENSCAFG00845000673	chr1	17029740	17138566	-	ZNF532		ENSCAFT00845001148;ENSCAFT00845001116;ENSCAFT00845001136;ENSCAFT00845001167	NA	NA	NA	NA	zinc finger protein 532 [Source:HGNC Symbol;Acc:HGNC:30940]	protein_coding	10.7062	24.4187	24.5611	19.6574	20.1489	18.9288	21.5375	22.4459	21.9336	4290	10797	11350	9560	9468	6290	10789	10201	6710
ENSCAFG00845000676	chr3	63671237	63673168	-	ENSCAFG00845000676		ENSCAFT00845001113	NA	04550(Signaling pathways regulating pluripotency of stem cells);05016(Huntington disease)	NA	NA		protein_coding	0	0.129945	0	0	0	0	0	0	0	0	9	0	0	0	0	0	0	0
ENSCAFG00845000677	chr4	39638848	39642052	+	ENSCAFG00845000677		ENSCAFT00845001106	NA	NA	NA	NA		lncRNA	0	0.017541	0.050358	0.09859	0.02476	0.023346	0.115763	0.042614	0.12337	0	4	12	25	6	4	30	10	20
ENSCAFG00845000678	chr1	4227225	4232306	+	ENSCAFG00845000678		ENSCAFT00845001108	NA	NA	NA	NA		lncRNA	0.038026	0.052049	0	0.072197	0.019313	0.059884	0.012214	0	0	10	15	0	23	6	13	4	0	0
ENSCAFG00845000679	chr1	117363893	117365203	-	HCST		ENSCAFT00845001115	GO:0005102(signaling receptor binding);GO:0006468(protein phosphorylation);GO:0009986(cell surface);GO:0014068(positive regulation of phosphatidylinositol 3-kinase signaling);GO:0016020(membrane);GO:0043548(phosphatidylinositol 3-kinase binding);GO:0050776(regulation of immune response)	04650(Natural killer cell mediated cytotoxicity)	NA	NA	hematopoietic cell signal transducer [Source:HGNC Symbol;Acc:HGNC:16977]	protein_coding	0.242169	0	0	0	0.283663	0.173762	0	0	0	5	0	0	0	6	3	0	0	0
ENSCAFG00845000680	chr1	119980797	119986923	-	PDCD5		ENSCAFT00845001129;ENSCAFT00845001125;ENSCAFT00845001137;ENSCAFT00845001149	GO:0003677(DNA binding);GO:0003677(DNA binding)	NA	NA	NA		protein_coding	24.5461	9.84207	7.39169	10.8139	10.562	11.8807	12.9019	12.7649	12.6427	1710	758	595	915	864	688	1124	1010	673
ENSCAFG00845000681	chr3	7510713	7516637	+	ENSCAFG00845000681		ENSCAFT00845001110	NA	NA	NA	NA		lncRNA	0	0	0	0.008338	0.008929	0	0	0.004617	0	0	0	0	4	4	0	0	2	0
ENSCAFG00845000683	chr1	108042665	108171959	+	HSD17B14		ENSCAFT00845001133	GO:0005515(protein binding);GO:0016491(oxidoreductase activity)	NA	NA	NA	hydroxysteroid 17-beta dehydrogenase 14 [Source:NCBI gene (formerly Entrezgene);Acc:476420]	protein_coding	1.33952	0.804066	0.729228	0.868678	1.07133	0.849523	0.659371	0.983116	0.872778	223	148	140	176	209	118	138	186	111
ENSCAFG00845000685	chr4	39647543	39650968	+	ENSCAFG00845000685		ENSCAFT00845001122	NA	NA	NA	NA		lncRNA	0	0.032818	0	0.02093	0.030884	0	0.119669	0.119757	0.064631	0	8	0	6	8	0	33	30	11
ENSCAFG00845000686	chr5	14720318	14730032	-	VPS11		ENSCAFT00845001165;ENSCAFT00845001157;ENSCAFT00845001181	GO:0005515(protein binding);GO:0005769(early endosome);GO:0005884(actin filament);GO:0006886(intracellular protein transport);GO:0016192(vesicle-mediated transport);GO:0030123(AP-3 adaptor complex);GO:0033263(CORVET complex);GO:0048786(presynaptic active zone);GO:1901998(toxin transport);GO:1901998(toxin transport)	05132(Salmonella infection);05132(Salmonella infection)	NA	NA	VPS11 core subunit of CORVET and HOPS complexes [Source:HGNC Symbol;Acc:HGNC:14583]	protein_coding	11.1552	15.0637	14.5379	11.7141	10.2005	11.446	10.412	10.6528	10.2276	2407	3585	3616	3067	2581	2048	2809	2606	1685
ENSCAFG00845000687	chr3	7520198	7527983	+	ENSCAFG00845000687		ENSCAFT00845001123	NA	NA	NA	NA		lncRNA	0	0	0	0.003283	0	0	0	0.007026	0	0	0	0	2	0	0	0	4	0
ENSCAFG00845000688	chr2	56813709	56815556	-	ENSCAFG00845000688		ENSCAFT00845001127	GO:0003700(DNA-binding transcription factor activity);GO:0006355(regulation of DNA-templated transcription);GO:0043565(sequence-specific DNA binding)	NA	NA	NA		protein_coding	0.067153	0.03675	0.087336	0.013831	0	0.032338	0.026853	0	0.039103	8	5	12	2	0	4	4	0	4
ENSCAFG00845000689	chr1	100230261	100248034	+	A1BG		ENSCAFT00845001134	GO:0005576(extracellular region)	NA	NA	NA	alpha-1-B glycoprotein [Source:HGNC Symbol;Acc:HGNC:5]	protein_coding	0.0447176	0.0888808	0.127034	0.185162	0.182187	0.183641	0.169555	0.151663	0.226432	9	18	27	42	40	28	39	32	32
ENSCAFG00845000691	chr4	39655497	39658065	-	ENSCAFG00845000691		ENSCAFT00845001132	NA	NA	NA	NA		lncRNA	0	0.163829	0.185243	0.119058	0.28333	0.17202	0.250664	0.136627	0.162086	0	30	36	24	55	24	52	26	21
ENSCAFG00845000692	chr5	33307740	33375499	+	NDEL1		ENSCAFT00845001163;ENSCAFT00845001145	GO:0000226(microtubule cytoskeleton organization);GO:0000776(kinetochore);GO:0001764(neuron migration);GO:0001833(inner cell mass cell proliferation);GO:0005813(centrosome);GO:0005815(microtubule organizing center);GO:0005875(microtubule associated complex);GO:0007059(chromosome segregation);GO:0007100(mitotic centrosome separation);GO:0007399(nervous system development);GO:0008017(microtubule bi…	NA	NA	NA	nudE neurodevelopment protein 1 like 1 [Source:HGNC Symbol;Acc:HGNC:17620]	protein_coding	5.04953	6.95724	6.53812	7.866	7.96735	7.5339	7.99616	8.77349	7.72611	2264	3444	3381	4281	4190	2801	4482	4462	2645
ENSCAFG00845000693	chr4	8215214	8229905	+	C4H1orf131		ENSCAFT00845001138	GO:0005694(chromosome)	NA	NA	NA	chromosome 1 open reading frame 131 [Source:HGNC Symbol;Acc:HGNC:25332]	protein_coding	25.768	9.10419	9.40932	9.83005	9.67372	9.73117	12.3477	11.2983	11.8062	2083	813	877	965	917	653	1248	1036	729
ENSCAFG00845000694	chr2	35152908	35162973	-	SLC23A1	9962	ENSCAFT00845001158	GO:0008520(L-ascorbate:sodium symporter activity);GO:0015882(L-ascorbic acid transmembrane transport);GO:0016020(membrane);GO:0022857(transmembrane transporter activity);GO:0055085(transmembrane transport)	04977(Vitamin digestion and absorption)	NA	NA	solute carrier family 23 member 1 [Source:NCBI gene (formerly Entrezgene);Acc:478025]	protein_coding	0	0	0	0	0	0.020575	0	0	0	0	0	0	0	0	3	0	0	0
ENSCAFG00845000695	chr5	28616293	28693196	-	ENSCAFG00845000695		ENSCAFT00845001153	GO:0007018(microtubule-based movement);GO:0008569(minus-end-directed microtubule motor activity);GO:0030286(dynein complex);GO:0045505(dynein intermediate chain binding);GO:0051959(dynein light intermediate chain binding)	NA	NA	NA		protein_coding	2.285	5.43662	5.25897	4.42206	4.54693	4.38819	4.26127	4.40394	4.28992	467	1225	1239	1096	1089	743	1088	1020	669
ENSCAFG00845000696	chr2	56834384	56834776	-	RPS24		ENSCAFT00845001139	GO:0003735(structural constituent of ribosome);GO:0005840(ribosome);GO:0006412(translation)	NA	NA	NA		protein_coding	837.294	264.944	300.717	320.934	270.969	397.985	357.027	296.618	399.411	21072	7360	8729	9804	7998	8306	11235	8467	7676
ENSCAFG00845000697	chr6	8809457	8816935	+	ACHE		ENSCAFT00845001162;ENSCAFT00845001183	GO:0001919(regulation of receptor recycling);GO:0002076(osteoblast development);GO:0003990(acetylcholinesterase activity);GO:0004104(cholinesterase activity);GO:0005518(collagen binding);GO:0005576(extracellular region);GO:0005604(basement membrane);GO:0005615(extracellular space);GO:0005794(Golgi apparatus);GO:0005886(plasma membrane);GO:0006581(acetylcholine catabolic process);GO:0007155(cell a…	00564(Glycerophospholipid metabolism);04725(Cholinergic synapse);04725(Cholinergic synapse)	K01049	EC:3.1.1.7	acetylcholinesterase (Cartwright blood group) [Source:HGNC Symbol;Acc:HGNC:108]	protein_coding	2.00427	2.04421	1.50053	3.59868	3.11239	3.1928	1.46281	1.11352	1.39439	504	567	435	1098	917	665	460	318	268
ENSCAFG00845000698	chr1	4233744	4679679	-	ZNF407		ENSCAFT00845001182;ENSCAFT00845001144	GO:0003676(nucleic acid binding);GO:0008270(zinc ion binding);GO:0008270(zinc ion binding)	NA	NA	NA	zinc finger protein 407 [Source:HGNC Symbol;Acc:HGNC:19904]	protein_coding	1.11846	2.63831	2.48215	2.18083	2.22288	2.09705	2.23316	2.38992	2.7072	497	1294	1272	1176	1159	774	1241	1205	919
ENSCAFG00845000700	chr5	19754070	19815870	+	DRD2		ENSCAFT00845001159	GO:0001591(dopamine neurotransmitter receptor activity, coupled via Gi/Go);GO:0001659(temperature homeostasis);GO:0001764(neuron migration);GO:0001964(startle response);GO:0001975(response to amphetamine);GO:0001976(nervous system process involved in regulation of systemic arterial blood pressure);GO:0002027(regulation of heart rate);GO:0002028(regulation of sodium ion transport);GO:0002052(posit…	04015(Rap1 signaling pathway);04024(cAMP signaling pathway);04080(Neuroactive ligand-receptor interaction);04540(Gap junction);04728(Dopaminergic synapse);05012(Parkinson disease);05030(Cocaine addiction);05034(Alcoholism)	NA	NA	dopamine receptor D2 [Source:NCBI gene (formerly Entrezgene);Acc:403701]	protein_coding	0	0	0	0	0.027834	0	0	0	0	0	0	0	0	6	0	0	0	0
ENSCAFG00845000701	chr1	112581089	112597759	+	CXCL17		ENSCAFT00845001151	GO:0005615(extracellular space);GO:0010575(positive regulation of vascular endothelial growth factor production);GO:0010759(positive regulation of macrophage chemotaxis);GO:0050728(negative regulation of inflammatory response);GO:0070374(positive regulation of ERK1 and ERK2 cascade);GO:0090026(positive regulation of monocyte chemotaxis)	04060(Cytokine-cytokine receptor interaction)	NA	NA	C-X-C motif chemokine ligand 17 [Source:HGNC Symbol;Acc:HGNC:19232]	protein_coding	0	0	0	0	0	0	0	0.106668	0	0	0	0	0	0	0	0	6	0
ENSCAFG00845000702	chr2	56859514	56860275	-	ENSCAFG00845000702		ENSCAFT00845001154	NA	NA	NA	NA		protein_coding	0	0	0	0	0	0.446618	0.561402	0	0	0	0	0	0	0	9	17	0	0
ENSCAFG00845000703	chr6	17999063	18005197	+	MAZ		ENSCAFT00845001220;ENSCAFT00845001240;ENSCAFT00845001271	GO:0000122(negative regulation of transcription by RNA polymerase II);GO:0000978(RNA polymerase II cis-regulatory region sequence-specific DNA binding);GO:0000981(DNA-binding transcription factor activity, RNA polymerase II-specific);GO:0006367(transcription initiation at RNA polymerase II promoter);GO:0006369(termination of RNA polymerase II transcription);GO:0008284(positive regulation of cell …	NA	NA	NA	MYC associated zinc finger protein [Source:HGNC Symbol;Acc:HGNC:6914]	protein_coding	17.0689	10.3944	9.4997	9.14043	12.5745	12.4714	24.5953	24.8833	22.3988	3322	2233	2133	2160	2870	2014	5983	5492	3328
ENSCAFG00845000705	chr6	37002409	37040835	-	C16orf96		ENSCAFT00845001186	NA	NA	NA	NA	chromosome 16 open reading frame 96 [Source:HGNC Symbol;Acc:HGNC:40031]	protein_coding	0.096908	0.114089	0.056652	0.032764	0.011459	0	0	0.018718	0	19	25	13	8	3	0	0	5	0
ENSCAFG00845000706	chr4	39658806	39674397	-	BNIP1		ENSCAFT00845001173;ENSCAFT00845001160	GO:0005484(SNAP receptor activity);GO:0006890(retrograde vesicle-mediated transport, Golgi to endoplasmic reticulum);GO:0006890(retrograde vesicle-mediated transport, Golgi to endoplasmic reticulum)	04130(SNARE interactions in vesicular transport);04130(SNARE interactions in vesicular transport)	NA	NA	BCL2 interacting protein 1 [Source:HGNC Symbol;Acc:HGNC:1082]	protein_coding	1.80708	2.93994	3.4008	4.01322	4.21008	3.56586	4.78233	4.65699	4.92008	695	1246	1506	1870	1896	1135	2297	2029	1443
ENSCAFG00845000707	chr1	87855515	88001528	-	MAMDC2		ENSCAFT00845001178	GO:0005783(endoplasmic reticulum);GO:0016020(membrane)	NA	NA	NA	MAM domain containing 2 [Source:HGNC Symbol;Acc:HGNC:23673]	protein_coding	1.52799	3.61407	2.86307	2.08367	2.34239	1.78599	1.12894	1.03546	1.09244	255	666	551	422	459	247	236	196	140
ENSCAFG00845000708	chr3	63985615	64362099	+	LDB2		ENSCAFT00845001188;ENSCAFT00845001176	GO:0001942(hair follicle development);GO:0003712(transcription coregulator activity);GO:0005634(nucleus);GO:0005654(nucleoplasm);GO:0005667(transcription regulator complex);GO:0005730(nucleolus);GO:0005886(plasma membrane);GO:0006357(regulation of transcription by RNA polymerase II);GO:0010669(epithelial structure maintenance);GO:0019899(enzyme binding);GO:0030274(LIM domain binding);GO:0030334(r…	NA	NA	NA	LIM domain binding 2 [Source:HGNC Symbol;Acc:HGNC:6533]	protein_coding	11.4988	11.3176	11.6982	5.91744	5.40979	5.33482	8.63159	8.14969	7.29726	2182	2371	2561	1364	1205	840	2048	1755	1058
ENSCAFG00845000709	chr2	60862947	60908293	-	SLC6A2		ENSCAFT00845001216	GO:0003779(actin binding);GO:0005326(neurotransmitter transmembrane transporter activity);GO:0005328(neurotransmitter:sodium symporter activity);GO:0005887(integral component of plasma membrane);GO:0006836(neurotransmitter transport);GO:0008504(monoamine transmembrane transporter activity);GO:0015844(monoamine transport);GO:0016020(membrane);GO:0016021(integral component of membrane);GO:0048265(r…	04721(Synaptic vesicle cycle)	NA	NA	solute carrier family 6 member 2 [Source:NCBI gene (formerly Entrezgene);Acc:487272]	protein_coding	0	0	0	0.00848596	0	0	0	0	0	0	0	0	3	0	0	0	0	0
ENSCAFG00845000710	chr6	21321902	21363411	-	SLC5A11		ENSCAFT00845001195	GO:0016020(membrane);GO:0022857(transmembrane transporter activity);GO:0032409(regulation of transporter activity);GO:0055085(transmembrane transport)	NA	NA	NA	solute carrier family 5 member 11 [Source:HGNC Symbol;Acc:HGNC:23091]	protein_coding	0	0	0.164857	0	0	0	0.019324	0	0	0	0	32	0	0	0	4	0	0
ENSCAFG00845000711	chr1	117366573	117374251	+	NFKBID		ENSCAFT00845001171;ENSCAFT00845001184;ENSCAFT00845001199	GO:0005515(protein binding);GO:0005515(protein binding)	NA	NA	NA	NFKB inhibitor delta [Source:HGNC Symbol;Acc:HGNC:15671]	protein_coding	0.599591	1.11625	0.864397	1.16289	1.52431	1.20176	0.51272	0.527371	0.620665	125	257	208	294	371	208	133	126	100
ENSCAFG00845000712	chr1	102848764	102874616	-	SSC5D		ENSCAFT00845001201;ENSCAFT00845001217;ENSCAFT00845001233;ENSCAFT00845001250;ENSCAFT00845001177	GO:0001968(fibronectin binding);GO:0005044(scavenger receptor activity);GO:0005615(extracellular space);GO:0006897(endocytosis);GO:0006952(defense response);GO:0016020(membrane);GO:0032677(regulation of interleukin-8 production);GO:0032717(negative regulation of interleukin-8 production);GO:0042494(detection of bacterial lipoprotein);GO:0043236(laminin binding);GO:0050829(defense response to Gram…	NA	NA	NA	scavenger receptor cysteine rich family member with 5 domains [Source:HGNC Symbol;Acc:HGNC:26641]	protein_coding	1.53905	3.33087	1.9896	8.70007	9.15981	9.55946	9.49273	9.89071	8.8353	485	1156	722	3313	3371	2488	3724	3521	2118
ENSCAFG00845000713	chr1	112599020	112600090	+	ENSCAFG00845000713		ENSCAFT00845001166	NA	NA	NA	NA		protein_coding	0	0.026245	0	0	0	0	0	0.025539	0.134181	0	2	0	0	0	0	0	2	8
ENSCAFG00845000714	chr5	28778877	28781657	+	ENSCAFG00845000714		ENSCAFT00845001168	GO:0005741(mitochondrial outer membrane);GO:0006820(anion transport);GO:0008308(voltage-gated anion channel activity);GO:0016021(integral component of membrane);GO:0055085(transmembrane transport);GO:0098656(anion transmembrane transport)	04020(Calcium signaling pathway);04022(cGMP-PKG signaling pathway);04217(Necroptosis);04218(Cellular senescence);04621(NOD-like receptor signaling pathway);04979(Cholesterol metabolism);05010(Alzheimer disease);05012(Parkinson disease);05014(Amyotrophic lateral sclerosis);05016(Huntington disease);05017(Spinocerebellar ataxia);05020(Prion disease);05022(Pathways of neurodegeneration - multiple di…	NA	NA		protein_coding	0.540953	0.396394	0.67702	0.902464	0.700865	0.765958	0.636254	0.494383	0.716928	97	78	140	196	147	114	142	100	98
ENSCAFG00845000715	chr1	100249833	100261674	-	ZSCAN22		ENSCAFT00845001175	NA	NA	NA	NA	zinc finger and SCAN domain containing 22 [Source:HGNC Symbol;Acc:HGNC:4929]	protein_coding	2.58883	7.24198	7.40275	6.91127	7.52185	6.71305	9.07733	9.64743	9.41968	916	2826	3018	2966	3119	1968	4012	3868	2543
ENSCAFG00845000716	chr4	8238783	8284632	-	TRIM67		ENSCAFT00845001221	GO:0005515(protein binding);GO:0005737(cytoplasm);GO:0008270(zinc ion binding);GO:0010976(positive regulation of neuron projection development);GO:0046580(negative regulation of Ras protein signal transduction);GO:0046872(metal ion binding);GO:0110165(cellular anatomical entity);GO:2000060(positive regulation of ubiquitin-dependent protein catabolic process)	NA	NA	NA	tripartite motif containing 67 [Source:HGNC Symbol;Acc:HGNC:31859]	protein_coding	0	0	0	0	0.024984	0	0	0	0	0	0	0	0	5	0	0	0	0
ENSCAFG00845000717	chr2	56860188	56868496	+	BTF3	10384	ENSCAFT00845001193;ENSCAFT00845001189	GO:0005737(cytoplasm);GO:0005829(cytosol);GO:0005854(nascent polypeptide-associated complex);GO:1905551(negative regulation of protein localization to endoplasmic reticulum);GO:1905551(negative regulation of protein localization to endoplasmic reticulum)	NA	NA	NA	basic transcription factor 3 [Source:NCBI gene (formerly Entrezgene);Acc:608628]	protein_coding	127.72	67.0183	63.7804	67.0019	61.584	61.0462	81.0405	73.799	76.9725	19016	11014	10953	12109	10754	7538	15087	12463	8751
ENSCAFG00845000719	chr3	7558466	7562146	+	ENSCAFG00845000719		ENSCAFT00845001187	NA	NA	NA	NA		lncRNA	0	0	0.014615	0	0	0	0	0	0	0	0	4	0	0	0	0	0	0
ENSCAFG00845000721	chr1	112607340	112617499	+	LIPE		ENSCAFT00845001196	GO:0004771(sterol esterase activity);GO:0004806(triglyceride lipase activity);GO:0005829(cytosol);GO:0008203(cholesterol metabolic process);GO:0016042(lipid catabolic process);GO:0016298(lipase activity);GO:0016787(hydrolase activity);GO:0033878(hormone-sensitive lipase activity);GO:0050253(retinyl-palmitate esterase activity)	04024(cAMP signaling pathway);04152(AMPK signaling pathway);04371(Apelin signaling pathway);04714(Thermogenesis);04910(Insulin signaling pathway);04923(Regulation of lipolysis in adipocytes);04925(Aldosterone synthesis and secretion)	K07188	EC:3.1.1.79	lipase E, hormone sensitive type [Source:HGNC Symbol;Acc:HGNC:6621]	protein_coding	0.863037	1.09886	1.36157	1.23496	0.984277	1.36277	1.43248	1.53	1.4609	141	198	256	244	188	184	292	283	182
ENSCAFG00845000722	chr3	92319295	92330500	+	DCAF16		ENSCAFT00845001194	NA	NA	NA	NA		protein_coding	1.48575	3.11304	2.74576	2.68111	2.57627	2.60222	2.28472	1.76652	1.68608	220	509	469	482	447	320	423	297	191
ENSCAFG00845000723	chr1	100276942	100283165	-	ENSCAFG00845000723		ENSCAFT00845001191	NA	NA	NA	NA		lncRNA	0	0	0	0	0.116949	0	0.022731	0	0	0	0	0	0	12	0	3	0	0
ENSCAFG00845000727	chr4	39682441	39736999	-	CREBRF		ENSCAFT00845001212	GO:0000977(RNA polymerase II transcription regulatory region sequence-specific DNA binding);GO:0001228(DNA-binding transcription activator activity, RNA polymerase II-specific);GO:0003700(DNA-binding transcription factor activity);GO:0005654(nucleoplasm);GO:0006355(regulation of DNA-templated transcription);GO:0006986(response to unfolded protein);GO:0045944(positive regulation of transcription b…	NA	NA	NA	CREB3 regulatory factor [Source:HGNC Symbol;Acc:HGNC:24050]	protein_coding	0.723962	2.36884	2.06128	0.907464	1.08522	0.786745	1.04408	0.922673	1.45571	220	794	722	335	387	199	397	318	338
ENSCAFG00845000730	chr1	4582302	4582409	-	U6	26825,26827	ENSCAFT00845001204	GO:0000244(spliceosomal tri-snRNP complex assembly);GO:0000353(formation of quadruple SL/U4/U5/U6 snRNP);GO:0005688(U6 snRNP);GO:0030621(U4 snRNA binding);GO:0046540(U4/U6 x U5 tri-snRNP complex)	NA	NA	NA	U6 spliceosomal RNA [Source:RFAM;Acc:RF00026]	snRNA	0	0	0	0	0	0	0.138772	0	0	0	0	0	0	0	0	2	0	0
ENSCAFG00845000731	chr6	869908	964733	+	RABGEF1		ENSCAFT00845001273;ENSCAFT00845001245;ENSCAFT00845001227;ENSCAFT00845001311;ENSCAFT00845001286;ENSCAFT00845001336	GO:0003677(DNA binding);GO:0005085(guanyl-nucleotide exchange factor activity);GO:0005515(protein binding);GO:0008270(zinc ion binding);GO:0016192(vesicle-mediated transport);GO:0050790(regulation of catalytic activity);GO:0051260(protein homooligomerization);GO:0051260(protein homooligomerization)	NA	NA	NA	RAB guanine nucleotide exchange factor 1 [Source:HGNC Symbol;Acc:HGNC:17676]	protein_coding	2.83716	3.55943	3.77854	3.56369	3.46284	3.45294	3.57461	3.24301	3.81004	1430	1981	2198	2181	2049	1444	2255	1855	1469
ENSCAFG00845000732	chr5	28791138	28819007	+	DCUN1D5		ENSCAFT00845001214;ENSCAFT00845001230	NA	NA	NA	NA		protein_coding	13.121	8.3842	7.92464	11.0321	6.86237	7.54992	18.1745	12.4075	12.2171	1640	1156	1142	1673	1006	782	2839	1758	1166
ENSCAFG00845000733	chr3	7578536	7580820	+	ENSCAFG00845000733		ENSCAFT00845001205	NA	NA	NA	NA		lncRNA	0	0.020145	0	0.011186	0	0	0	0	0	0	4	0	2	0	0	0	0	0
ENSCAFG00845000735	chr4	49391705	49393175	-	ENSCAFG00845000735		ENSCAFT00845001207	GO:0003824(catalytic activity);GO:0004459(L-lactate dehydrogenase activity);GO:0005737(cytoplasm);GO:0016491(oxidoreductase activity);GO:0016616(oxidoreductase activity, acting on the CH-OH group of donors, NAD or NADP as acceptor);GO:0019752(carboxylic acid metabolic process)	NA	NA	NA		protein_coding	1.02015	0.272671	0.155547	0.221746	0.272541	0.285173	0.398768	0.209241	0.396801	97	29	17	26	31	23	47	23	29
ENSCAFG00845000736	chr6	8816991	8829303	-	SRRT		ENSCAFT00845001226	GO:0003676(nucleic acid binding);GO:0003677(DNA binding);GO:0005654(nucleoplasm);GO:0005737(cytoplasm);GO:0006355(regulation of DNA-templated transcription);GO:0006397(mRNA processing);GO:0030674(protein-macromolecule adaptor activity);GO:0031053(primary miRNA processing);GO:0032991(protein-containing complex);GO:0050769(positive regulation of neurogenesis);GO:0097150(neuronal stem cell populatio…	NA	NA	NA	serrate, RNA effector molecule [Source:HGNC Symbol;Acc:HGNC:24101]	protein_coding	43.3796	29.388	29.2778	36.3937	35.7378	37.6625	40.1326	42.2027	36.7867	8470	6334	6593	8625	8184	6098	9798	9346	5485
ENSCAFG00845000737	chr6	37029688	37031858	-	ENSCAFG00845000737		ENSCAFT00845001213	GO:0003676(nucleic acid binding);GO:0003723(RNA binding)	NA	NA	NA		protein_coding	0	0	1.70904	1.49333	0	1.78671	2.82083	0	0	0	0	100	92	0	76	179	0	0
ENSCAFG00845000740	chr1	88035085	88037006	+	ENSCAFG00845000740		ENSCAFT00845001218	GO:0003676(nucleic acid binding);GO:0003723(RNA binding)	NA	NA	NA		protein_coding	0.157831	0.01392	0.080393	0.063672	0.025558	0.044267	0.03712	0.126361	0	10	1	6	5	2	3	3	9	0
ENSCAFG00845000741	chr1	100283177	100295926	-	ZNF8		ENSCAFT00845001219;ENSCAFT00845001223	GO:0000122(negative regulation of transcription by RNA polymerase II);GO:0005634(nucleus);GO:0006355(regulation of DNA-templated transcription);GO:0030509(BMP signaling pathway);GO:0030509(BMP signaling pathway)	05168(Herpes simplex virus 1 infection);05168(Herpes simplex virus 1 infection)	NA	NA	zinc finger protein 8 [Source:HGNC Symbol;Acc:HGNC:13154]	protein_coding	2.5189	3.19131	3.5204	3.6353	3.89821	3.31657	3.74793	3.15783	3.21092	749	1047	1206	1311	1358	817	1391	1064	729
ENSCAFG00845000742	chr1	17232316	17291990	-	MALT1		ENSCAFT00845001268	GO:0001650(fibrillar center);GO:0001923(B-1 B cell differentiation);GO:0002020(protease binding);GO:0002096(polkadots);GO:0002726(positive regulation of T cell cytokine production);GO:0004175(endopeptidase activity);GO:0004197(cysteine-type endopeptidase activity);GO:0004842(ubiquitin-protein transferase activity);GO:0005634(nucleus);GO:0005737(cytoplasm);GO:0005829(cytosol);GO:0006508(proteolysi…	04064(NF-kappa B signaling pathway);04625(C-type lectin receptor signaling pathway);04660(T cell receptor signaling pathway);04662(B cell receptor signaling pathway);05152(Tuberculosis)	NA	NA	MALT1 paracaspase [Source:HGNC Symbol;Acc:HGNC:6819]	protein_coding	4.31851	9.48136	10.0747	7.37294	7.09586	6.22807	7.73064	7.23528	7.80645	1457	3529	3919	3018	2807	1742	3260	2768	2011
ENSCAFG00845000743	chr2	56887002	56900333	-	ANKRA2		ENSCAFT00845001224	GO:0005515(protein binding);GO:0005634(nucleus);GO:0005737(cytoplasm);GO:0005829(cytosol);GO:0016020(membrane);GO:0019901(protein kinase binding);GO:0031625(ubiquitin protein ligase binding);GO:0032991(protein-containing complex);GO:0042826(histone deacetylase binding);GO:0043254(regulation of protein-containing complex assembly);GO:0050750(low-density lipoprotein particle receptor binding);GO:19…	NA	NA	NA	ankyrin repeat family A member 2 [Source:HGNC Symbol;Acc:HGNC:13208]	protein_coding	15.4307	13.6588	13.6872	17.5954	16.527	14.6575	17.4744	16.3245	17.4428	1752	1712	1793	2425	2201	1380	2481	2103	1513
ENSCAFG00845000744	chr1	108063615	108073930	+	BCAT2		ENSCAFT00845001249;ENSCAFT00845001275;ENSCAFT00845001283	GO:0003824(catalytic activity);GO:0004084(branched-chain-amino-acid transaminase activity);GO:0005654(nucleoplasm);GO:0005739(mitochondrion);GO:0006549(isoleucine metabolic process);GO:0006550(isoleucine catabolic process);GO:0006551(leucine metabolic process);GO:0006573(valine metabolic process);GO:0009081(branched-chain amino acid metabolic process);GO:0009083(branched-chain amino acid cataboli…	00270(Cysteine and methionine metabolism);00280(Valine, leucine and isoleucine degradation);00290(Valine, leucine and isoleucine biosynthesis);00770(Pantothenate and CoA biosynthesis);01100(Metabolic pathways);01210(2-Oxocarboxylic acid metabolism);01230(Biosynthesis of amino acids);01240(Biosynthesis of cofactors);01240(Biosynthesis of cofactors)	K00826	EC:2.6.1.42	branched chain amino acid transaminase 2 [Source:HGNC Symbol;Acc:HGNC:977]	protein_coding	11.7818	6.70181	7.17638	10.1003	9.1009	9.53137	13.9343	16.2372	15.0489	1464	920	1030	1524	1327	982	2166	2290	1428
ENSCAFG00845000746	chr6	37031231	37031270	-	ENSCAFG00845000746		ENSCAFT00845001225	NA	NA	NA	NA		miRNA	0.25507	0.278258	0	0.000358	0.434949	0.037884	0.163119	0.165217	0.44994	1	1	0	1	2	1	1	1	1
ENSCAFG00845000748	chr2	35168802	35171867	-	PROB1		ENSCAFT00845001231	GO:0005654(nucleoplasm)	NA	NA	NA	proline rich basic protein 1 [Source:HGNC Symbol;Acc:HGNC:41906]	protein_coding	0.12136	0.140841	0.122829	0.036479	0	0	0.039377	0.034488	0.066261	24	31	28	9	0	0	10	8	10
ENSCAFG00845000751	chr1	4686288	4722599	-	CNDP1		ENSCAFT00845001246	GO:0016787(hydrolase activity);GO:0070573(metallodipeptidase activity)	00330(Arginine and proline metabolism);00340(Histidine metabolism);00410(beta-Alanine metabolism);01100(Metabolic pathways)	K05604	EC:3.4.13.20	carnosine dipeptidase 1 [Source:HGNC Symbol;Acc:HGNC:20675]	protein_coding	0.0189702	0.107766	0.0934065	0.0470963	0.0742578	0.0460601	0.0184512	0.0332794	0.0286204	4	25	23	12	19	8	5	8	5
ENSCAFG00845000753	chr5	63595373	63740394	+	ENSCAFG00845000753		ENSCAFT00845001411;ENSCAFT00845001269;ENSCAFT00845001278;ENSCAFT00845001421	GO:0003777(microtubule motor activity);GO:0005515(protein binding);GO:0005524(ATP binding);GO:0007018(microtubule-based movement);GO:0008017(microtubule binding);GO:0008017(microtubule binding)	NA	NA	NA		protein_coding	4.29267	10.8041	10.734	11.1011	11.4227	10.953	14.6912	13.0547	16.9309	3075	8540	8866	9651	9595	6505	13154	10604	9258
ENSCAFG00845000754	chr2	82898442	82900778	-	ENSCAFG00845000754		ENSCAFT00845001238	NA	NA	NA	NA		lncRNA	1.04502	1.2039	1.86452	2.66401	2.7431	2.32579	0.712706	0.541218	0.975479	157	199	322	484	482	289	134	92	112
ENSCAFG00845000755	chr2	77659490	77687070	+	WNT4		ENSCAFT00845001244	GO:0001656(metanephros development);GO:0001658(branching involved in ureteric bud morphogenesis);GO:0001822(kidney development);GO:0001823(mesonephros development);GO:0001837(epithelial to mesenchymal transition);GO:0001838(embryonic epithelial tube formation);GO:0001889(liver development);GO:0003714(transcription corepressor activity);GO:0005102(signaling receptor binding);GO:0005109(frizzled bi…	04150(mTOR signaling pathway);04310(Wnt signaling pathway);04360(Axon guidance);04390(Hippo signaling pathway);04550(Signaling pathways regulating pluripotency of stem cells);04916(Melanogenesis);04919(Thyroid hormone signaling pathway);04934(Cushing syndrome);05010(Alzheimer disease);05022(Pathways of neurodegeneration - multiple diseases);05165(Human papillomavirus infection);05200(Pathways in …	NA	NA	Wnt family member 4 [Source:HGNC Symbol;Acc:HGNC:12783]	protein_coding	0.01441	0.040832	0.055552	0.035137	0.012204	0.104262	0.017287	0.051073	0.009689	4	13	18	12	4	24	6	16	3
ENSCAFG00845000756	chr3	64601990	64667206	+	TAPT1		ENSCAFT00845001248	GO:0005654(nucleoplasm);GO:0005813(centrosome);GO:0005829(cytosol);GO:0036064(ciliary basal body);GO:0045724(positive regulation of cilium assembly);GO:0048706(embryonic skeletal system development);GO:0048856(anatomical structure development)	NA	NA	NA	transmembrane anterior posterior transformation 1 [Source:HGNC Symbol;Acc:HGNC:26887]	protein_coding	11.5677	13.7381	13.9078	12.7815	12.9845	13.1205	10.4092	9.00262	9.46342	3056	4006	4238	4099	4023	2874	3438	2698	1909
ENSCAFG00845000757	chr6	8830220	8834260	-	TRIP6		ENSCAFT00845001251	GO:0005149(interleukin-1 receptor binding);GO:0005634(nucleus);GO:0005829(cytosol);GO:0005856(cytoskeleton);GO:0005886(plasma membrane);GO:0005925(focal adhesion);GO:0019900(kinase binding);GO:0030335(positive regulation of cell migration);GO:0043009(chordate embryonic development);GO:1901224(positive regulation of NIK/NF-kappaB signaling)	04621(NOD-like receptor signaling pathway)	NA	NA	thyroid hormone receptor interactor 6 [Source:HGNC Symbol;Acc:HGNC:12311]	protein_coding	16.3639	14.3081	13.4914	17.8175	16.785	19.6616	19.4105	18.592	18.0067	2001	1931	1903	2644	2407	1994	2967	2578	1681
ENSCAFG00845000758	chr4	39749007	39780996	-	ATP6V0E1		ENSCAFT00845001260;ENSCAFT00845001274	GO:0033179(proton-transporting V-type ATPase, V0 domain);GO:0046961(proton-transporting ATPase activity, rotational mechanism);GO:1902600(proton transmembrane transport);GO:1902600(proton transmembrane transport)	00190(Oxidative phosphorylation);01100(Metabolic pathways);04145(Phagosome);04721(Synaptic vesicle cycle);04966(Collecting duct acid secretion);05165(Human papillomavirus infection);05323(Rheumatoid arthritis);05323(Rheumatoid arthritis)	NA	NA	ATPase H+ transporting V0 subunit e1 [Source:NCBI gene (formerly Entrezgene);Acc:403729]	protein_coding	87.5386	85.4315	86.3756	84.8165	73.1367	79.5117	56.5964	52.8346	53.9609	4502	4850	5124	5295	4412	3391	3640	3082	2120
ENSCAFG00845000759	chr3	39974274	40160332	+	PCSK6		ENSCAFT00845001399;ENSCAFT00845001285;ENSCAFT00845001316;ENSCAFT00845001349;ENSCAFT00845001375	GO:0004175(endopeptidase activity);GO:0004252(serine-type endopeptidase activity);GO:0005615(extracellular space);GO:0006508(proteolysis);GO:0007354(zygotic determination of anterior/posterior axis, embryo);GO:0007368(determination of left/right symmetry);GO:0008201(heparin binding);GO:0008236(serine-type peptidase activity);GO:0009100(glycoprotein metabolic process);GO:0009986(cell surface);GO:0…	NA	NA	NA	proprotein convertase subtilisin/kexin type 6 [Source:HGNC Symbol;Acc:HGNC:8569]	protein_coding	6.60913	9.89204	12.0471	6.10614	6.13091	6.38234	7.36799	6.69306	6.92498	2042	3373	4293	2290	2222	1637	2847	2346	1635
ENSCAFG00845000760	chr3	53222853	53281066	-	AP3S2		ENSCAFT00845001253;ENSCAFT00845001270	GO:0006886(intracellular protein transport);GO:0008089(anterograde axonal transport);GO:0015031(protein transport);GO:0016192(vesicle-mediated transport);GO:0030117(membrane coat);GO:0030123(AP-3 adaptor complex);GO:0043231(intracellular membrane-bounded organelle);GO:0048490(anterograde synaptic vesicle transport);GO:0048490(anterograde synaptic vesicle transport)	04142(Lysosome);04142(Lysosome)	NA	NA	adaptor related protein complex 3 subunit sigma 2 [Source:NCBI gene (formerly Entrezgene);Acc:479042]	protein_coding	21.8158	8.11329	17.8202	24.1426	23.4792	23.5642	29.7733	29.0148	31.3355	2804	1151	2643	3767	3540	2513	4785	4231	3076
ENSCAFG00845000761	chr5	28903544	28915284	+	MMP13		ENSCAFT00845001254	GO:0001958(endochondral ossification);GO:0003417(growth plate cartilage development);GO:0004175(endopeptidase activity);GO:0004222(metalloendopeptidase activity);GO:0005509(calcium ion binding);GO:0005518(collagen binding);GO:0005576(extracellular region);GO:0006508(proteolysis);GO:0008233(peptidase activity);GO:0008237(metallopeptidase activity);GO:0008270(zinc ion binding);GO:0019538(protein me…	04657(IL-17 signaling pathway);04926(Relaxin signaling pathway);04928(Parathyroid hormone synthesis, secretion and action)	NA	NA	matrix metallopeptidase 13 [Source:HGNC Symbol;Acc:HGNC:7159]	protein_coding	0	0	0.059882	0.245326	0.39193	0.406416	0.256837	0.096485	0	0	0	9	39	60	44	42	15	0
ENSCAFG00845000762	chr1	88117512	88209962	-	CFAP95		ENSCAFT00845001257	GO:0005737(cytoplasm);GO:0005886(plasma membrane)	NA	NA	NA	cilia and flagella associated protein 95 [Source:HGNC Symbol;Acc:HGNC:31422]	protein_coding	0	0	0.011533	0.04577	0	0	0	0.026562	0.018344	0	0	4	16	0	0	0	9	4
ENSCAFG00845000763	chr4	49421345	49497276	-	GABRA1		ENSCAFT00845001265;ENSCAFT00845001295	GO:0004888(transmembrane signaling receptor activity);GO:0004890(GABA-A receptor activity);GO:0005216(ion channel activity);GO:0005230(extracellular ligand-gated ion channel activity);GO:0006811(ion transport);GO:0006821(chloride transport);GO:0007214(gamma-aminobutyric acid signaling pathway);GO:0016020(membrane);GO:0016021(integral component of membrane);GO:0022851(GABA-gated chloride ion chann…	04080(Neuroactive ligand-receptor interaction);04723(Retrograde endocannabinoid signaling);04727(GABAergic synapse);04742(Taste transduction);05032(Morphine addiction);05033(Nicotine addiction);05033(Nicotine addiction)	NA	NA	gamma-aminobutyric acid type A receptor subunit alpha1 [Source:HGNC Symbol;Acc:HGNC:4075]	protein_coding	0.0868726	0.332666	0.125083	1.54929	1.41707	1.51904	0.17479	0.141264	0.119927	24	101	41	513	453	344	60	44	25
ENSCAFG00845000764	chr4	8403591	8424970	+	FAM89A		ENSCAFT00845001258	NA	NA	NA	NA	family with sequence similarity 89 member A [Source:HGNC Symbol;Acc:HGNC:25057]	protein_coding	3.60586	2.00619	2.16587	0.202765	0.48202	0.556767	0.361963	0.384102	0.480949	771	473	534	53	121	99	97	94	79
ENSCAFG00845000765	chr6	37057064	37090602	+	CDIP1		ENSCAFT00845001263	GO:0005634(nucleus);GO:0006915(apoptotic process);GO:0033209(tumor necrosis factor-mediated signaling pathway);GO:0042771(intrinsic apoptotic signaling pathway in response to DNA damage by p53 class mediator);GO:0098560(cytoplasmic side of late endosome membrane);GO:0098574(cytoplasmic side of lysosomal membrane)	NA	NA	NA	cell death inducing p53 target 1 [Source:HGNC Symbol;Acc:HGNC:13234]	protein_coding	4.49319	5.47068	4.95827	5.19564	5.5845	4.69818	3.31832	3.20385	3.59077	2167	2912	2758	3041	3159	1879	2001	1753	1323
ENSCAFG00845000766	chr2	82901367	82957028	-	TMEM51		ENSCAFT00845001262	NA	NA	NA	NA	transmembrane protein 51 [Source:HGNC Symbol;Acc:HGNC:25488]	protein_coding	18.3842	12.1569	10.3831	22.2638	25.746	24.5992	8.67821	8.56533	8.41612	2256	1647	1470	3316	3705	2503	1332	1192	789
ENSCAFG00845000767	chr5	19850775	19894042	-	TTC12		ENSCAFT00845001279;ENSCAFT00845001272	GO:0005515(protein binding);GO:0005737(cytoplasm);GO:0005813(centrosome);GO:0007288(sperm axoneme assembly);GO:0070286(axonemal dynein complex assembly);GO:0070286(axonemal dynein complex assembly)	NA	NA	NA	tetratricopeptide repeat domain 12 [Source:HGNC Symbol;Acc:HGNC:23700]	protein_coding	0.153822	0.205758	0.271993	0.362416	0.337218	0.214128	0.308256	0.45527	0.425324	30	44	61	84	76	34	74	98	63
ENSCAFG00845000769	chr1	112634896	112637709	-	MEGF8		ENSCAFT00845001267	NA	NA	NA	NA		protein_coding	12.3429	9.84749	9.39613	12.7147	12.7938	13.309	8.34497	8.63884	7.36368	1044	919	917	1305	1269	933	882	829	476
ENSCAFG00845000770	chr3	7580961	7595765	+	NUDT12		ENSCAFT00845001280;ENSCAFT00845001288;ENSCAFT00845001296	GO:0000210(NAD+ diphosphatase activity);GO:0005515(protein binding);GO:0005634(nucleus);GO:0005737(cytoplasm);GO:0005777(peroxisome);GO:0006742(NADP catabolic process);GO:0016787(hydrolase activity);GO:0019677(NAD catabolic process);GO:0035529(NADH pyrophosphatase activity);GO:0046872(metal ion binding);GO:0110155(NAD-cap decapping);GO:0110156(methylguanosine-cap decapping);GO:1990174(phosphodies…	00760(Nicotinate and nicotinamide metabolism);01100(Metabolic pathways);04146(Peroxisome);04146(Peroxisome)	K03426	EC:3.6.1.22	nudix hydrolase 12 [Source:HGNC Symbol;Acc:HGNC:18826]	protein_coding	3.29047	7.72431	8.29008	7.14317	7.43009	6.83712	8.09666	7.22014	9.07084	987	2557	2867	2601	2614	1701	3036	2456	2077
ENSCAFG00845000771	chr3	92374989	92398326	+	ENSCAFG00845000771		ENSCAFT00845001281;ENSCAFT00845001432;ENSCAFT00845001439;ENSCAFT00845001455	GO:0003714(transcription corepressor activity);GO:0016616(oxidoreductase activity, acting on the CH-OH group of donors, NAD or NADP as acceptor);GO:0045892(negative regulation of DNA-templated transcription);GO:0051287(NAD binding);GO:0051287(NAD binding)	04310(Wnt signaling pathway);04330(Notch signaling pathway);05200(Pathways in cancer);05220(Chronic myeloid leukemia);05220(Chronic myeloid leukemia)	NA	NA		protein_coding	16.1133	12.9186	12.7623	13.4735	13.7034	14.7331	19.7888	19.3062	16.6781	3657	3236	3341	3711	3647	2773	5613	4969	2890
ENSCAFG00845000772	chr2	82986420	82987669	-	ENSCAFG00845000772		ENSCAFT00845001276	NA	NA	NA	NA		lncRNA	0.032482	0	0.129118	0	0	0	0	0	0.032505	3	0	12	0	0	0	0	0	2
ENSCAFG00845000773	chr2	35173795	35178956	-	SPATA24		ENSCAFT00845001293;ENSCAFT00845001301;ENSCAFT00845001313	GO:0001673(male germ cell nucleus);GO:0003677(DNA binding);GO:0005654(nucleoplasm);GO:0005737(cytoplasm);GO:0005829(cytosol);GO:0042802(identical protein binding);GO:0042802(identical protein binding)	NA	NA	NA	spermatogenesis associated 24 [Source:HGNC Symbol;Acc:HGNC:27322]	protein_coding	3.70414	1.68897	2.01387	1.6561	1.76083	1.2711	1.17354	1.61396	0.912859	816	412	513	443	456	233	324	403	155
ENSCAFG00845000774	chr4	73614226	73779840	+	PRLR		ENSCAFT00845001307	GO:0004925(prolactin receptor activity);GO:0005515(protein binding);GO:0007171(activation of transmembrane receptor protein tyrosine kinase activity);GO:0007259(receptor signaling pathway via JAK-STAT);GO:0007595(lactation);GO:0009617(response to bacterium);GO:0009986(cell surface);GO:0017046(peptide hormone binding);GO:0030155(regulation of cell adhesion);GO:0030856(regulation of epithelial cell…	04060(Cytokine-cytokine receptor interaction);04080(Neuroactive ligand-receptor interaction);04151(PI3K-Akt signaling pathway);04630(JAK-STAT signaling pathway);04917(Prolactin signaling pathway)	NA	NA	prolactin receptor [Source:HGNC Symbol;Acc:HGNC:9446]	protein_coding	0	1.28065	0	0	0	0	0	0	0	0	215	0	0	0	0	0	0	0
ENSCAFG00845000775	chr6	21385514	21385780	-	ENSCAFG00845000775		ENSCAFT00845001284	NA	NA	NA	NA		protein_coding	15.774	9.22897	9.44323	8.04323	9.93173	7.59386	11.6163	9.73769	7.35958	270	175	187	167	200	108	249	189	97
ENSCAFG00845000776	chr6	8834369	8843881	-	SLC12A9		ENSCAFT00845001303	GO:0006811(ion transport);GO:0016020(membrane);GO:0022857(transmembrane transporter activity);GO:0055085(transmembrane transport)	NA	NA	NA	solute carrier family 12 member 9 [Source:HGNC Symbol;Acc:HGNC:17435]	protein_coding	8.81372	8.9825	10.8052	8.9522	9.77915	9.38969	5.95867	5.82616	5.03968	1873	2107	2648	2309	2437	1655	1584	1405	818
ENSCAFG00845000777	chr1	4725241	4742200	-	CNDP2		ENSCAFT00845001287	GO:0005654(nucleoplasm);GO:0005829(cytosol);GO:0006508(proteolysis);GO:0008233(peptidase activity);GO:0016787(hydrolase activity);GO:0016805(dipeptidase activity);GO:0070573(metallodipeptidase activity)	00330(Arginine and proline metabolism);00340(Histidine metabolism);00410(beta-Alanine metabolism);01100(Metabolic pathways)	K08660	EC:3.4.13.18	carnosine dipeptidase 2 [Source:HGNC Symbol;Acc:HGNC:24437]	protein_coding	36.4428	21.2314	21.6335	15.9404	15.8446	16.0598	27.923	28.0537	27.2818	4864	3128	3330	2583	2480	1778	4660	4247	2780
ENSCAFG00845000778	chr1	112676028	112693506	+	PAFAH1B3		ENSCAFT00845001289	NA	00565(Ether lipid metabolism);01100(Metabolic pathways)	K16795	EC:3.1.1.47		protein_coding	81.002	28.9633	29.8541	42.7523	38.4122	39.6721	43.5429	49.6541	50.0183	4285	1691	1822	2745	2383	1741	2880	2979	2021
ENSCAFG00845000779	chr4	8433790	8449888	-	ARV1		ENSCAFT00845001299	GO:0005789(endoplasmic reticulum membrane);GO:0008206(bile acid metabolic process);GO:0030301(cholesterol transport);GO:0032366(intracellular sterol transport);GO:0032383(regulation of intracellular cholesterol transport);GO:0090181(regulation of cholesterol metabolic process)	NA	NA	NA	ARV1 homolog, fatty acid homeostasis modulator [Source:HGNC Symbol;Acc:HGNC:29561]	protein_coding	3.93145	8.67226	9.80235	8.32579	7.87987	9.08807	5.93161	5.92249	5.0505	390	950	1122	1003	917	748	736	667	383
ENSCAFG00845000780	chr1	102875659	102878827	-	NAT14		ENSCAFT00845001290	GO:0008080(N-acetyltransferase activity)	NA	NA	NA	N-acetyltransferase 14 (putative) [Source:HGNC Symbol;Acc:HGNC:28918]	protein_coding	10.1991	2.45824	2.88162	4.1406	3.14345	3.15874	1.81889	1.85698	2.08404	1342	357	438	662	485	345	300	278	210
ENSCAFG00845000782	chr1	47055300	47094422	-	TMEM242		ENSCAFT00845001291;ENSCAFT00845001297	NA	NA	NA	NA		protein_coding	6.8986	5.61848	5.94638	4.60968	3.56807	4.71072	3.76403	2.83364	4.03065	2734	2458	2718	2218	1658	1549	1866	1274	1220
ENSCAFG00845000783	chr1	88254903	88304455	+	PTAR1		ENSCAFT00845001298	GO:0008318(protein prenyltransferase activity);GO:0018342(protein prenylation)	NA	NA	NA	protein prenyltransferase alpha subunit repeat containing 1 [Source:HGNC Symbol;Acc:HGNC:30449]	protein_coding	0.530124	1.84828	1.61694	1.72808	1.61909	1.55447	1.8781	1.6608	2.14788	230	884	808	909	823	559	1018	816	711
ENSCAFG00845000784	chr6	40568469	40576429	+	RGS11		ENSCAFT00845001306	GO:0007186(G protein-coupled receptor signaling pathway);GO:0031681(G-protein beta-subunit binding);GO:0032991(protein-containing complex);GO:0035556(intracellular signal transduction)	NA	NA	NA	regulator of G protein signaling 11 [Source:HGNC Symbol;Acc:HGNC:9993]	protein_coding	17.1239	9.04527	7.0646	9.00929	8.82803	8.03026	5.04476	5.42006	4.34346	2221	1295	1057	1419	1343	864	818	798	431
ENSCAFG00845000785	chr1	117377575	117386219	-	APLP1		ENSCAFT00845001300;ENSCAFT00845001324;ENSCAFT00845001373;ENSCAFT00845001396	GO:0005654(nucleoplasm);GO:0005794(Golgi apparatus);GO:0005886(plasma membrane);GO:0006378(mRNA polyadenylation);GO:0006417(regulation of translation);GO:0008201(heparin binding);GO:0016020(membrane);GO:0016021(integral component of membrane);GO:0030198(extracellular matrix organization);GO:0030900(forebrain development);GO:0031694(alpha-2A adrenergic receptor binding);GO:0031695(alpha-2B adrener…	NA	NA	NA	amyloid beta precursor like protein 1 [Source:HGNC Symbol;Acc:HGNC:597]	protein_coding	11.5926	7.81407	8.21747	11.856	11.3799	12.6863	4.19318	4.07407	4.6319	2083	1550	1703	2584	2397	1890	943	831	636
ENSCAFG00845000786	chr6	37085038	37117547	-	HMOX2		ENSCAFT00845001304;ENSCAFT00845001310	GO:0001666(response to hypoxia);GO:0004392(heme oxygenase (decyclizing) activity);GO:0005886(plasma membrane);GO:0006788(heme oxidation);GO:0006788(heme oxidation)	00860(Porphyrin and chlorophyll metabolism);01100(Metabolic pathways);04978(Mineral absorption);04978(Mineral absorption)	K21418	EC:1.14.14.18	heme oxygenase 2 [Source:HGNC Symbol;Acc:HGNC:5014]	protein_coding	26.6932	9.33445	9.99091	11.2568	9.35884	10.444	11.0393	13.2637	12.8279	3250	1256	1404	1664	1337	1055	1682	1832	1193
ENSCAFG00845000787	chr3	53285293	53296918	-	ARPIN	100526783	ENSCAFT00845001309	GO:0051126(negative regulation of actin nucleation)	NA	NA	NA	actin related protein 2/3 complex inhibitor [Source:NCBI gene (formerly Entrezgene);Acc:100846982]	protein_coding	10.7119	10.446	10.754	11.4042	10.797	11.0233	14.8353	14.0826	14.8329	1915	2061	2217	2474	2264	1634	3316	2855	2025
ENSCAFG00845000788	chr1	108096198	108097768	-	FGF21		ENSCAFT00845001302	GO:0005104(fibroblast growth factor receptor binding);GO:0005576(extracellular region);GO:0005615(extracellular space);GO:0008083(growth factor activity);GO:0008284(positive regulation of cell population proliferation);GO:0008543(fibroblast growth factor receptor signaling pathway);GO:0046326(positive regulation of glucose import);GO:0070374(positive regulation of ERK1 and ERK2 cascade);GO:009008…	04010(MAPK signaling pathway);04014(Ras signaling pathway);04015(Rap1 signaling pathway);04020(Calcium signaling pathway);04151(PI3K-Akt signaling pathway);04714(Thermogenesis);04810(Regulation of actin cytoskeleton);05200(Pathways in cancer);05218(Melanoma);05224(Breast cancer);05226(Gastric cancer)	NA	NA	fibroblast growth factor 21 [Source:HGNC Symbol;Acc:HGNC:3678]	protein_coding	0.301424	0.250933	0.19257	0.635526	0.633192	0.670373	1.1107	1.02073	0.682592	13	12	9	32	30	23	57	47	22
ENSCAFG00845000789	chr1	120058806	120128613	-	DPY19L3		ENSCAFT00845001315;ENSCAFT00845001354;ENSCAFT00845001360;ENSCAFT00845001383;ENSCAFT00845001404;ENSCAFT00845001436;ENSCAFT00845001442	GO:0016021(integral component of membrane);GO:0016021(integral component of membrane)	NA	NA	NA	dpy-19 like C-mannosyltransferase 3 [Source:HGNC Symbol;Acc:HGNC:27120]	protein_coding	10.009	15.2382	16.8865	8.04465	7.87615	8.08839	6.28855	5.45221	6.54526	4058	6819	7896	3960	3744	2721	3188	2509	2027
ENSCAFG00845000791	chr6	18006312	18010071	+	PRRT2		ENSCAFT00845001338	GO:0005886(plasma membrane);GO:0008021(synaptic vesicle);GO:0016020(membrane);GO:0016021(integral component of membrane);GO:0017075(syntaxin-1 binding);GO:0031629(synaptic vesicle fusion to presynaptic active zone membrane);GO:0031982(vesicle);GO:0035544(negative regulation of SNARE complex assembly);GO:0042734(presynaptic membrane);GO:0043679(axon terminus);GO:0050884(neuromuscular process contr…	NA	NA	NA	proline rich transmembrane protein 2 [Source:HGNC Symbol;Acc:HGNC:30500]	protein_coding	0.203292	0.609636	0.602628	0.938442	0.960429	0.869003	2.60911	2.68904	2.76652	33	109	112	184	182	117	526	492	341
ENSCAFG00845000792	chr1	102878734	102885280	-	ZNF628		ENSCAFT00845001308	GO:0003677(DNA binding);GO:0003700(DNA-binding transcription factor activity);GO:0005634(nucleus);GO:0006355(regulation of DNA-templated transcription);GO:0007283(spermatogenesis)	NA	NA	NA	zinc finger protein 628 [Source:HGNC Symbol;Acc:HGNC:28054]	protein_coding	2.69119	1.48082	1.25437	1.32765	1.46014	1.12323	2.39417	1.8305	1.74439	595	362	320	357	379	206	662	459	295
ENSCAFG00845000793	chr1	100337632	100359785	-	ZNF274		ENSCAFT00845001323;ENSCAFT00845001335	GO:0003682(chromatin binding);GO:0005634(nucleus);GO:0006355(regulation of DNA-templated transcription);GO:0043565(sequence-specific DNA binding);GO:1900112(regulation of histone H3-K9 trimethylation);GO:1990837(sequence-specific double-stranded DNA binding);GO:1990837(sequence-specific double-stranded DNA binding)	04722(Neurotrophin signaling pathway);04722(Neurotrophin signaling pathway)	NA	NA	zinc finger protein 274 [Source:HGNC Symbol;Acc:HGNC:13068]	protein_coding	5.07057	6.78048	6.84995	7.87428	6.69998	7.36328	6.93742	6.97862	6.81512	868	1280	1351	1633	1343	1044	1483	1353	890
ENSCAFG00845000794	chr4	49587904	49589075	-	ENSCAFG00845000794		ENSCAFT00845001317	GO:0006408(snRNA export from nucleus)	03013(RNA transport)	NA	NA		protein_coding	3.83376	1.87962	2.28633	2.98799	1.76754	2.27897	4.15457	3.54274	5.51052	253	137	174	239	137	125	343	265	278
ENSCAFG00845000795	chr5	33342582	33463639	-	MYH10		ENSCAFT00845001348;ENSCAFT00845001451;ENSCAFT00845001366	GO:0000146(microfilament motor activity);GO:0000281(mitotic cytokinesis);GO:0001725(stress fiber);GO:0003774(cytoskeletal motor activity);GO:0005515(protein binding);GO:0005524(ATP binding);GO:0005737(cytoplasm);GO:0005829(cytosol);GO:0005844(polysome);GO:0005938(cell cortex);GO:0016459(myosin complex);GO:0016460(myosin II complex);GO:0030048(actin filament-based movement);GO:0030496(midbody);GO:…	04270(Vascular smooth muscle contraction);04530(Tight junction);04810(Regulation of actin cytoskeleton);04810(Regulation of actin cytoskeleton)	NA	NA	myosin heavy chain 10 [Source:HGNC Symbol;Acc:HGNC:7568]	protein_coding	9.74481	21.1903	17.924	21.1442	22.6966	21.7824	61.6662	61.7604	62.4016	5283	12676	11204	13910	14427	9790	41787	37965	25824
ENSCAFG00845000796	chr2	77709738	77756679	-	CDC42		ENSCAFT00845001325;ENSCAFT00845001333;ENSCAFT00845001339	GO:0003924(GTPase activity);GO:0005525(GTP binding);GO:0005737(cytoplasm);GO:0005886(plasma membrane);GO:0007163(establishment or maintenance of cell polarity);GO:0007264(small GTPase mediated signal transduction);GO:0009653(anatomical structure morphogenesis);GO:0043227(membrane-bounded organelle);GO:0051130(positive regulation of cellular component organization);GO:0071944(cell periphery);GO:00…	NA	NA	NA		protein_coding	140.132	123.502	119.621	126.235	117.325	116.673	131.768	116.936	123.547	17266	16795	16999	18879	16955	11922	20301	16343	11624
ENSCAFG00845000798	chr5	28969618	28984462	+	MMP12		ENSCAFT00845001320;ENSCAFT00845001346	GO:0000122(negative regulation of transcription by RNA polymerase II);GO:0001046(core promoter sequence-specific DNA binding);GO:0004222(metalloendopeptidase activity);GO:0005509(calcium ion binding);GO:0005518(collagen binding);GO:0005615(extracellular space);GO:0005634(nucleus);GO:0005737(cytoplasm);GO:0006508(proteolysis);GO:0006606(protein import into nucleus);GO:0008237(metallopeptidase acti…	NA	K01413	EC:3.4.24.65	matrix metallopeptidase 12 [Source:NCBI gene (formerly Entrezgene);Acc:611789]	protein_coding	112.369	182.104	186.204	214.261	219.077	243.806	1.36953	0.982958	1.83705	15089	26990	28839	34923	34504	27149	230	150	189
ENSCAFG00845000799	chr5	14738464	14751437	+	HYOU1		ENSCAFT00845001395;ENSCAFT00845001347;ENSCAFT00845001441;ENSCAFT00845001450	GO:0002931(response to ischemia);GO:0005524(ATP binding);GO:0006457(protein folding);GO:0006888(endoplasmic reticulum to Golgi vesicle-mediated transport);GO:0034663(endoplasmic reticulum chaperone complex);GO:0034976(response to endoplasmic reticulum stress);GO:0043066(negative regulation of apoptotic process);GO:0071456(cellular response to hypoxia);GO:0140662(ATP-dependent protein folding chap…	04141(Protein processing in endoplasmic reticulum);04141(Protein processing in endoplasmic reticulum)	NA	NA	hypoxia up-regulated 1 [Source:HGNC Symbol;Acc:HGNC:16931]	protein_coding	29.6778	38.2847	41.5957	61.5685	65.706	67.0243	56.4475	58.1817	54.0315	9581	13642	15489	24126	24879	17943	22785	21304	13319
ENSCAFG00845000800	chr1	47065796	47088615	-	ENSCAFG00845000800		ENSCAFT00845001319	GO:0003824(catalytic activity);GO:0004459(L-lactate dehydrogenase activity);GO:0005737(cytoplasm);GO:0016491(oxidoreductase activity);GO:0016616(oxidoreductase activity, acting on the CH-OH group of donors, NAD or NADP as acceptor);GO:0019752(carboxylic acid metabolic process)	00010(Glycolysis / Gluconeogenesis);00270(Cysteine and methionine metabolism);00620(Pyruvate metabolism);00640(Propanoate metabolism);01100(Metabolic pathways);04066(HIF-1 signaling pathway);04922(Glucagon signaling pathway);05230(Central carbon metabolism in cancer)	K00016	EC:1.1.1.27		protein_coding	0.59171	1.42811	1.25398	1.19258	1.26095	0.777313	0.979758	1.47852	1.90297	122	323	297	297	303	133	251	344	298
ENSCAFG00845000801	chr1	88304928	88308039	+	ENSCAFG00845000801		ENSCAFT00845001322	NA	NA	NA	NA		lncRNA	4.52183	6.17838	6.27107	5.33143	4.73234	4.68351	4.05977	3.4288	3.33292	902	1359	1442	1290	1107	774	1012	776	508
ENSCAFG00845000802	chr2	56900404	56917119	+	UTP15		ENSCAFT00845001329;ENSCAFT00845001345;ENSCAFT00845001358	GO:0001650(fibrillar center);GO:0005515(protein binding);GO:0005730(nucleolus);GO:0005737(cytoplasm);GO:0005783(endoplasmic reticulum);GO:0006364(rRNA processing);GO:0045943(positive regulation of transcription by RNA polymerase I);GO:2000234(positive regulation of rRNA processing);GO:2000234(positive regulation of rRNA processing)	03008(Ribosome biogenesis in eukaryotes);03008(Ribosome biogenesis in eukaryotes)	NA	NA	UTP15 small subunit processome component [Source:HGNC Symbol;Acc:HGNC:25758]	protein_coding	6.08907	6.19091	6.83085	6.41134	7.28271	6.77717	8.86861	7.67219	9.0336	1540	1728	1991	1967	2158	1421	2802	2199	1744
ENSCAFG00845000803	chr1	108103552	108108135	+	ENSCAFG00845000803		ENSCAFT00845001330	GO:0005102(signaling receptor binding);GO:0007342(fusion of sperm to egg plasma membrane involved in single fertilization);GO:0016021(integral component of membrane);GO:0035036(sperm-egg recognition)	NA	NA	NA		protein_coding	0.616451	0.893425	0.936269	1.50724	1.40939	1.13648	1.03866	1.14929	0.988579	57	90	99	167	151	86	119	119	69
ENSCAFG00845000806	chr3	53418062	53419270	-	ENSCAFG00845000806		ENSCAFT00845001331	NA	NA	NA	NA		lncRNA	0.009645	0.013263	0.016426	0	0	0	0	0.015943	0	1	2	2	0	0	0	0	2	0
ENSCAFG00845000807	chr4	15541539	15552203	-	ENSCAFG00845000807		ENSCAFT00845001332	NA	NA	NA	NA		lncRNA	0	0	0	0	0.022355	0	0.015657	0.011248	0.0174	0	0	0	0	8	0	6	4	5
ENSCAFG00845000808	chr6	37122349	37132010	+	NMRAL1		ENSCAFT00845001337	GO:0005654(nucleoplasm);GO:0042802(identical protein binding)	NA	NA	NA	NmrA like redox sensor 1 [Source:HGNC Symbol;Acc:HGNC:24987]	protein_coding	26.7459	8.53406	7.41897	10.1011	8.91365	9.43722	16.0199	13.9211	13.9278	2708	954	867	1242	1059	793	2028	1599	1077
ENSCAFG00845000809	chr1	112676511	112684868	-	TMEM145		ENSCAFT00845001352	GO:0007186(G protein-coupled receptor signaling pathway);GO:0019236(response to pheromone)	NA	NA	NA	transmembrane protein 145 [Source:HGNC Symbol;Acc:HGNC:26912]	protein_coding	0.444203	0.414167	0.435756	0.750009	1.01379	0.988198	0.208956	0.179467	0.339805	63	65	71	128	167	115	37	29	37
ENSCAFG00845000811	chr2	35185521	35212960	-	DNAJC18		ENSCAFT00845001340	NA	NA	NA	NA	DnaJ heat shock protein family (Hsp40) member C18 [Source:HGNC Symbol;Acc:HGNC:28429]	protein_coding	8.39377	13.3879	14.7317	14.661	15.2623	15.7887	7.69581	7.98391	8.31225	2603	4582	5269	5518	5551	4060	2984	2808	1968
ENSCAFG00845000812	chr1	47131000	47402551	+	ZDHHC14		ENSCAFT00845001344	GO:0005783(endoplasmic reticulum);GO:0016409(palmitoyltransferase activity);GO:0018230(peptidyl-L-cysteine S-palmitoylation);GO:0018345(protein palmitoylation)	NA	K16675	EC:2.3.1.225	zinc finger DHHC-type palmitoyltransferase 14 [Source:HGNC Symbol;Acc:HGNC:20341]	protein_coding	1.80987	2.57941	2.06353	0.355294	0.206188	0.244487	0.217111	0.04232	0.078756	225	354	296	54	31	26	34	6	8
ENSCAFG00845000813	chr4	15566944	15572083	+	ENSCAFG00845000813		ENSCAFT00845001343	NA	NA	NA	NA		lncRNA	0	0.02144	0	0	0.051164	0.036182	0	0.077584	0	0	4	0	0	8	4	0	12	0
ENSCAFG00845000814	chr1	88315049	88317093	+	ENSCAFG00845000814		ENSCAFT00845001342	NA	NA	NA	NA		lncRNA	0.057061	0.195515	0.267756	0.083175	0.186198	0.173422	0.079206	0.062388	0.008586	8	29	41	14	29	19	13	10	1
ENSCAFG00845000815	chr2	60946479	61014303	-	LPCAT2		ENSCAFT00845001355;ENSCAFT00845001379	GO:0003841(1-acylglycerol-3-phosphate O-acyltransferase activity);GO:0005509(calcium ion binding);GO:0005783(endoplasmic reticulum);GO:0005789(endoplasmic reticulum membrane);GO:0005795(Golgi stack);GO:0005811(lipid droplet);GO:0006663(platelet activating factor biosynthetic process);GO:0016020(membrane);GO:0016746(acyltransferase activity);GO:0036151(phosphatidylcholine acyl-chain remodeling);GO…	00564(Glycerophospholipid metabolism);00565(Ether lipid metabolism);01100(Metabolic pathways);01100(Metabolic pathways)	K13510	EC:2.3.1.23;EC:2.3.1.67	lysophosphatidylcholine acyltransferase 2 [Source:HGNC Symbol;Acc:HGNC:26032]	protein_coding	33.2868	42.3102	41.7839	54.8654	54.7403	51.507	23.4198	21.4286	24.6922	7297	10237	10564	14599	14074	9363	6419	5329	4133
ENSCAFG00845000816	chr6	8861521	8879316	+	EPHB4		ENSCAFT00845001384;ENSCAFT00845001362	GO:0002042(cell migration involved in sprouting angiogenesis);GO:0004672(protein kinase activity);GO:0004713(protein tyrosine kinase activity);GO:0004714(transmembrane receptor protein tyrosine kinase activity);GO:0005003(ephrin receptor activity);GO:0005515(protein binding);GO:0005524(ATP binding);GO:0005887(integral component of plasma membrane);GO:0006468(protein phosphorylation);GO:0007155(ce…	04360(Axon guidance);04360(Axon guidance)	K05113	EC:2.7.10.1	EPH receptor B4 [Source:HGNC Symbol;Acc:HGNC:3395]	protein_coding	12.7593	15.0323	14.6276	12.2647	13.6872	14.1286	8.34269	8.08511	8.62411	3454	4492	4568	4030	4346	3172	2825	2483	1783
ENSCAFG00845000817	chr1	4770708	4790466	+	DIPK1C		ENSCAFT00845001382	NA	NA	NA	NA	divergent protein kinase domain 1C [Source:HGNC Symbol;Acc:HGNC:31729]	protein_coding	0	0	0	0.0215332	0.0444202	0	0	0	0.021901	0	0	0	6	12	0	0	0	4
ENSCAFG00845000818	chr2	25377290	25889395	-	CELF2		ENSCAFT00845001483;ENSCAFT00845001549;ENSCAFT00845001539;ENSCAFT00845001646;ENSCAFT00845001662	GO:0003676(nucleic acid binding);GO:0003723(RNA binding);GO:0005634(nucleus);GO:0005737(cytoplasm);GO:0006376(mRNA splice site selection);GO:1990904(ribonucleoprotein complex);GO:1990904(ribonucleoprotein complex)	NA	NA	NA	CUGBP Elav-like family member 2 [Source:HGNC Symbol;Acc:HGNC:2550]	protein_coding	0.17126	0.441931	0.328206	0.0872374	0.0481763	0.0857312	0.195806	0.25653	0.226389	66	188	145	41	23	28	94	112	67
ENSCAFG00845000819	chr1	88315569	88321003	-	ENSCAFG00845000819		ENSCAFT00845001353	NA	NA	NA	NA		lncRNA	0.101867	0.036524	0.088894	0.082142	0.085048	0.216464	0.114174	0.041595	0.057774	22	9	22	21	22	38	31	10	10
ENSCAFG00845000821	chr1	100389752	100406877	+	ZNF329		ENSCAFT00845001356	NA	NA	NA	NA	zinc finger protein 329 [Source:HGNC Symbol;Acc:HGNC:14209]	protein_coding	3.43232	3.03983	3.17076	2.45311	2.69619	2.71763	2.31948	2.4924	2.7355	712	696	759	618	656	468	602	586	433
ENSCAFG00845000822	chr1	88325807	88327681	+	ENSCAFG00845000822		ENSCAFT00845001357	NA	NA	NA	NA		lncRNA	0.022617	0.088232	0.014347	0.052504	0	0.039974	0	0.014637	0.063773	3	12	2	8	0	4	0	2	6
ENSCAFG00845000823	chr2	77768638	77773822	-	ENSCAFG00845000823		ENSCAFT00845001361	NA	NA	NA	NA		protein_coding	45.3651	17.3483	17.1275	16.1447	14.6684	16.7035	24.7042	22.4237	24.6419	5561	2347	2422	2402	2109	1698	3786	3118	2307
ENSCAFG00845000824	chr1	88325811	88327688	-	ENSCAFG00845000824		ENSCAFT00845001364	NA	NA	NA	NA		lncRNA	0.022581	0.087499	0.014324	0.051894	0.117692	0.03991	0	0.014614	0.063671	3	12	2	8	17	4	0	2	6
ENSCAFG00845000825	chr6	995063	1028168	+	TMEM248		ENSCAFT00845001369	NA	NA	NA	NA	transmembrane protein 248 [Source:HGNC Symbol;Acc:HGNC:25476]	protein_coding	62.0411	74.3874	77.2992	54.6756	54.3838	52.6509	47.5722	45.0471	46.2019	17679	23397	25405	18912	18176	12442	16951	14560	10053
ENSCAFG00845000826	chr1	47403856	47405819	+	ENSCAFG00845000826		ENSCAFT00845001365	NA	NA	NA	NA		lncRNA	0.476447	1.19375	0.72894	0.104026	0.180242	0.142421	0	0	0	60	166	106	16	27	15	0	0	0
ENSCAFG00845000827	chr6	18009355	18013158	+	PAGR1		ENSCAFT00845001370	GO:0005634(nucleus);GO:0030331(nuclear estrogen receptor binding);GO:0033148(positive regulation of intracellular estrogen receptor signaling pathway);GO:0035097(histone methyltransferase complex);GO:0044666(MLL3/4 complex);GO:0045944(positive regulation of transcription by RNA polymerase II);GO:1902808(positive regulation of cell cycle G1/S phase transition)	NA	NA	NA	PAXIP1 associated glutamate rich protein 1 [Source:HGNC Symbol;Acc:HGNC:28707]	protein_coding	8.0957	3.38341	4.16	3.57704	3.91903	3.54597	5.34994	4.72203	4.50355	1213	560	719	651	689	441	1002	802	515
ENSCAFG00845000828	chr1	112686709	112687932	-	PRR19		ENSCAFT00845001367	GO:0005634(nucleus);GO:0005694(chromosome)	NA	NA	NA	proline rich 19 [Source:HGNC Symbol;Acc:HGNC:33728]	protein_coding	0.13247	0.083142	0.043132	0.166885	0.214322	0.328804	0.209024	0.07426	0	10	7	4	15	18	20	19	6	0
ENSCAFG00845000829	chr4	8450033	8527678	+	TTC13		ENSCAFT00845001377;ENSCAFT00845001423	GO:0005515(protein binding);GO:0005515(protein binding)	NA	NA	NA	tetratricopeptide repeat domain 13 [Source:HGNC Symbol;Acc:HGNC:26204]	protein_coding	9.21689	10.2673	11.6578	10.6452	9.98309	8.79674	8.87789	8.63792	9.77337	1951	2399	2845	2735	2479	1545	2350	2074	1580
ENSCAFG00845000830	chr1	17326519	17446007	+	ALPK2		ENSCAFT00845001371;ENSCAFT00845001428	GO:0003007(heart morphogenesis);GO:0003308(negative regulation of Wnt signaling pathway involved in heart development);GO:0004674(protein serine/threonine kinase activity);GO:0005524(ATP binding);GO:0006468(protein phosphorylation);GO:0010468(regulation of gene expression);GO:0016323(basolateral plasma membrane);GO:0030010(establishment of cell polarity);GO:0042981(regulation of apoptotic process…	NA	NA	NA	alpha kinase 2 [Source:HGNC Symbol;Acc:HGNC:20565]	protein_coding	0.807323	0.935057	0.938814	1.02769	1.25656	1.10066	2.93776	3.00042	3.12189	523	667	700	806	953	590	2374	2199	1541
ENSCAFG00845000831	chr1	108107111	108121992	+	RASIP1		ENSCAFT00845001374	GO:0001525(angiogenesis);GO:0001570(vasculogenesis);GO:0005515(protein binding);GO:0005911(cell-cell junction);GO:0007165(signal transduction);GO:0010507(negative regulation of autophagy);GO:0032991(protein-containing complex);GO:0033625(positive regulation of integrin activation);GO:0035024(negative regulation of Rho protein signal transduction);GO:0042803(protein homodimerization activity);GO:0…	NA	NA	NA	Ras interacting protein 1 [Source:HGNC Symbol;Acc:HGNC:24716]	protein_coding	7.13626	5.07066	5.97093	0.780552	0.871153	0.66959	0.898605	1.05989	0.754106	1814	1423	1751	241	260	142	286	306	147
ENSCAFG00845000832	chr3	7584480	7712382	+	ENSCAFG00845000832		ENSCAFT00845001389	GO:0005515(protein binding)	NA	NA	NA		protein_coding	0	0.0130027	0.0111079	0	0	0	0.011123	0	0	0	5	5	0	0	0	5	0	0
ENSCAFG00845000833	chr4	64605277	64776813	-	PARP8		ENSCAFT00845001438;ENSCAFT00845001390;ENSCAFT00845001502;ENSCAFT00845001561;ENSCAFT00845001633;ENSCAFT00845001672;ENSCAFT00845001731	GO:0003950(NAD+ ADP-ribosyltransferase activity);GO:0070213(protein auto-ADP-ribosylation);GO:0140289(protein mono-ADP-ribosylation);GO:1990404(NAD+-protein ADP-ribosyltransferase activity);GO:1990404(NAD+-protein ADP-ribosyltransferase activity)	NA	K15258	EC:2.4.2.30	poly(ADP-ribose) polymerase family member 8 [Source:HGNC Symbol;Acc:HGNC:26124]	protein_coding	3.86854	6.49759	6.30813	8.22306	8.29758	7.0269	5.24494	5.02545	6.13986	1957	3626	3679	5046	4921	2946	3317	2883	2371
ENSCAFG00845000835	chr1	100425683	100427612	+	ENSCAFG00845000835		ENSCAFT00845001378	GO:0000813(ESCRT I complex);GO:0043130(ubiquitin binding);GO:0043162(ubiquitin-dependent protein catabolic process via the multivesicular body sorting pathway)	NA	NA	NA		protein_coding	0	0.186902	0.045589	0.061368	0	0.052205	0	0.122692	0	0	16	4	6	0	4	0	11	0
ENSCAFG00845000836	chr1	102900171	102906789	+	ISOC2		ENSCAFT00845001380;ENSCAFT00845001386;ENSCAFT00845001394	GO:0005634(nucleus);GO:0005737(cytoplasm);GO:0031648(protein destabilization);GO:0031648(protein destabilization)	NA	NA	NA	isochorismatase domain containing 2 [Source:HGNC Symbol;Acc:HGNC:26278]	protein_coding	27.96	8.51215	8.56754	8.99902	8.12975	9.59556	10.8485	12.4698	11.5186	1980	666	701	774	676	564	961	1002	624
ENSCAFG00845000839	chr1	66804293	67357612	-	PTPRK		ENSCAFT00845001716;ENSCAFT00845001446;ENSCAFT00845001492;ENSCAFT00845001624;ENSCAFT00845001660	GO:0004725(protein tyrosine phosphatase activity);GO:0005515(protein binding);GO:0005886(plasma membrane);GO:0005911(cell-cell junction);GO:0006470(protein dephosphorylation);GO:0007155(cell adhesion);GO:0007165(signal transduction);GO:0007179(transforming growth factor beta receptor signaling pathway);GO:0008013(beta-catenin binding);GO:0008285(negative regulation of cell population proliferatio…	NA	K06776	EC:3.1.3.48	protein tyrosine phosphatase receptor type K [Source:HGNC Symbol;Acc:HGNC:9674]	protein_coding	6.50064	10.6925	12.1983	7.15959	7.75248	7.22884	3.04455	3.05904	3.76216	2798	5079	6056	3741	3913	2580	1639	1494	1237
ENSCAFG00845000841	chr4	15593812	15691775	+	REEP3		ENSCAFT00845001392;ENSCAFT00845001403;ENSCAFT00845001422	GO:0006998(nuclear envelope organization);GO:0007084(mitotic nuclear membrane reassembly);GO:0007084(mitotic nuclear membrane reassembly)	NA	NA	NA	receptor accessory protein 3 [Source:HGNC Symbol;Acc:HGNC:23711]	protein_coding	32.4764	49.6218	54.3561	37.6149	35.4998	35.1385	30.9051	25.8371	32.4726	9837	16590	18990	13830	12612	8827	11706	8878	7511
ENSCAFG00845000842	chr5	29000797	29009386	+	MMP3		ENSCAFT00845001397	GO:0004175(endopeptidase activity);GO:0004222(metalloendopeptidase activity);GO:0006508(proteolysis);GO:0008233(peptidase activity);GO:0008237(metallopeptidase activity);GO:0008270(zinc ion binding);GO:0010727(negative regulation of hydrogen peroxide metabolic process);GO:0031012(extracellular matrix);GO:0031334(positive regulation of protein-containing complex assembly);GO:0071492(cellular respo…	04657(IL-17 signaling pathway);04668(TNF signaling pathway);05171(Coronavirus disease - COVID-19);05202(Transcriptional misregulation in cancer);05215(Prostate cancer);05323(Rheumatoid arthritis)	K01394	EC:3.4.24.17	matrix metallopeptidase 3 (stromelysin 1, progelatinase) [Source:NCBI gene (formerly Entrezgene);Acc:403445]	protein_coding	0.636166	1.53959	0.58807	20.0943	19.6336	23.7594	0	0.0729078	0.181098	75	199	80	2856	2696	2307	0	10	17
ENSCAFG00845000843	chr3	53420419	53482438	+	ZNF710		ENSCAFT00845001417;ENSCAFT00845001425	NA	NA	NA	NA	zinc finger protein 710 [Source:HGNC Symbol;Acc:HGNC:25352]	protein_coding	1.53089	2.91217	3.03849	2.46968	2.25981	2.08502	2.40622	2.42416	2.13156	235	494	539	460	407	266	462	422	250
ENSCAFG00845000844	chr6	18013502	18036825	+	MVP	50951	ENSCAFT00845001413	GO:0005634(nucleus);GO:0005737(cytoplasm);GO:0005829(cytosol);GO:0005856(cytoskeleton);GO:0019901(protein kinase binding);GO:0019903(protein phosphatase binding);GO:0031953(negative regulation of protein autophosphorylation);GO:0038127(ERBB signaling pathway);GO:0042059(negative regulation of epidermal growth factor receptor signaling pathway);GO:0042802(identical protein binding);GO:0048471(peri…	NA	NA	NA	major vault protein [Source:NCBI gene (formerly Entrezgene);Acc:479783]	protein_coding	50.1002	36.6196	33.6212	46.459	49.1387	46.7941	59.9339	62.8468	59.8542	9272	7480	7177	10437	10666	7182	13869	13192	8458
ENSCAFG00845000845	chr1	88335277	88532244	+	APBA1		ENSCAFT00845001398;ENSCAFT00845001433	GO:0001540(amyloid-beta binding);GO:0005515(protein binding);GO:0007268(chemical synaptic transmission);GO:0008021(synaptic vesicle);GO:0065003(protein-containing complex assembly);GO:0065003(protein-containing complex assembly)	NA	NA	NA	amyloid beta precursor protein binding family A member 1 [Source:HGNC Symbol;Acc:HGNC:578]	protein_coding	0.389312	0.489311	0.514371	0.14559	0.165874	0.14207	0.220015	0.129577	0.149976	170	234	257	77	85	52	120	64	50
ENSCAFG00845000846	chr1	112694408	112721047	-	CIC		ENSCAFT00845001418	GO:0000122(negative regulation of transcription by RNA polymerase II);GO:0003682(chromatin binding);GO:0006366(transcription by RNA polymerase II);GO:0007420(brain development);GO:0007612(learning);GO:0007613(memory);GO:0032991(protein-containing complex);GO:0035176(social behavior);GO:0045892(negative regulation of DNA-templated transcription);GO:0048286(lung alveolus development)	05017(Spinocerebellar ataxia)	NA	NA	capicua transcriptional repressor [Source:HGNC Symbol;Acc:HGNC:14214]	protein_coding	4.20311	7.95214	6.97089	9.58129	10.6343	9.85957	14.1848	14.9277	13.3247	2272	4744	4346	6286	6741	4419	9586	9151	5499
ENSCAFG00845000847	chr6	1061200	1068574	-	ENSCAFG00845000847		ENSCAFT00845001400;ENSCAFT00845001412	GO:0042254(ribosome biogenesis);GO:0042256(mature ribosome assembly);GO:0042256(mature ribosome assembly)	03008(Ribosome biogenesis in eukaryotes);03008(Ribosome biogenesis in eukaryotes)	NA	NA		protein_coding	31.0141	23.3282	21.8114	22.7395	20.3486	20.2062	26.5878	24.4599	24.4224	3701	3073	3002	3294	2848	2000	3967	3311	2225
ENSCAFG00845000848	chr6	40577359	40616660	-	FAM234A		ENSCAFT00845001430;ENSCAFT00845001447;ENSCAFT00845001456;ENSCAFT00845001467	GO:0005515(protein binding);GO:0009986(cell surface);GO:0009986(cell surface)	NA	NA	NA	family with sequence similarity 234 member A [Source:HGNC Symbol;Acc:HGNC:14163]	protein_coding	37.5384	28.5245	27.8696	30.7096	31.7052	32.0042	19.8546	18.7017	17.6872	7703	6462	6597	7650	7633	5446	5095	4354	2773
ENSCAFG00845000849	chr1	100440760	100454587	+	ZSCAN18		ENSCAFT00845001402;ENSCAFT00845001410	GO:0005634(nucleus);GO:0005634(nucleus)	NA	NA	NA	zinc finger and SCAN domain containing 18 [Source:HGNC Symbol;Acc:HGNC:21037]	protein_coding	8.11089	11.7605	10.9482	11.9036	11.4437	11.8768	9.73964	11.0524	10.4778	1683	2694	2621	2999	2785	2044	2528	2602	1660
ENSCAFG00845000850	chr1	108123423	108127967	+	MAMSTR		ENSCAFT00845001405	GO:0005634(nucleus);GO:0010831(positive regulation of myotube differentiation);GO:0043066(negative regulation of apoptotic process);GO:0045944(positive regulation of transcription by RNA polymerase II)	NA	NA	NA	MEF2 activating motif and SAP domain containing transcriptional regulator [Source:HGNC Symbol;Acc:HGNC:26689]	protein_coding	0.362088	0.216869	0.25345	0.141392	0.136501	0.081694	0.179729	0.182065	0.243933	32	21	26	15	14	6	20	18	16
ENSCAFG00845000851	chr2	82988859	83996696	-	KAZN		ENSCAFT00845001515;ENSCAFT00845001574	GO:0001533(cornified envelope);GO:0005515(protein binding);GO:0005654(nucleoplasm);GO:0005829(cytosol);GO:0016607(nuclear speck);GO:0030057(desmosome);GO:0030057(desmosome)	NA	NA	NA	kazrin, periplakin interacting protein [Source:HGNC Symbol;Acc:HGNC:29173]	protein_coding	0.414105	0.434158	0.474156	0.434748	0.277205	0.32149	0.595214	0.618105	0.609731	114	132	150	145	90	74	204	193	128
ENSCAFG00845000852	chr4	39786076	39910354	-	ERGIC1		ENSCAFT00845001449;ENSCAFT00845001424;ENSCAFT00845001477;ENSCAFT00845001501;ENSCAFT00845001531;ENSCAFT00845001544;ENSCAFT00845001568;ENSCAFT00845001589	GO:0005654(nucleoplasm);GO:0005793(endoplasmic reticulum-Golgi intermediate compartment);GO:0006888(endoplasmic reticulum to Golgi vesicle-mediated transport);GO:0043231(intracellular membrane-bounded organelle);GO:0043231(intracellular membrane-bounded organelle)	NA	NA	NA	endoplasmic reticulum-golgi intermediate compartment 1 [Source:HGNC Symbol;Acc:HGNC:29205]	protein_coding	8.52972	16.367	16.3944	15.17	15.5051	15.4961	16.7122	16.0893	18.0673	4340	9190	9620	9367	9250	6538	10630	9285	7020
ENSCAFG00845000853	chr2	77815775	77816599	+	ENSCAFG00845000853		ENSCAFT00845001416	NA	NA	NA	NA		protein_coding	0.110546	0.077289	0	0.060716	0	0	0	0	0	6	5	0	4	0	0	0	0	0
ENSCAFG00845000855	chr3	40069519	40069890	-	ENSCAFG00845000855		ENSCAFT00845001427	GO:0003735(structural constituent of ribosome);GO:0005840(ribosome);GO:0006412(translation)	NA	NA	NA		protein_coding	0.780266	0.44576	0.178593	0	0.167508	0	0.172345	0.467325	0	19	12	5	0	5	0	6	13	0
ENSCAFG00845000856	chr1	100460151	100469899	-	ZNF135		ENSCAFT00845001426	GO:0006355(regulation of DNA-templated transcription)	05168(Herpes simplex virus 1 infection)	NA	NA	zinc finger protein 135 [Source:HGNC Symbol;Acc:HGNC:12919]	protein_coding	1.48801	3.43782	3.60838	2.9741	3.31375	3.18125	2.9791	3.7165	3.70476	284	723	793	688	740	503	710	803	539
ENSCAFG00845000857	chr3	7844463	7862952	-	MACIR		ENSCAFT00845001431	GO:0005737(cytoplasm);GO:0010631(epithelial cell migration);GO:0010633(negative regulation of epithelial cell migration);GO:0010761(fibroblast migration);GO:0010764(negative regulation of fibroblast migration);GO:0035869(ciliary transition zone);GO:0050728(negative regulation of inflammatory response);GO:1900016(negative regulation of cytokine production involved in inflammatory response)	NA	NA	NA	macrophage immunometabolism regulator [Source:HGNC Symbol;Acc:HGNC:25052]	protein_coding	6.98665	8.19558	7.85473	7.71499	7.62131	6.80867	8.32005	6.39778	7.01874	1335	1728	1731	1789	1708	1079	1988	1387	1024
ENSCAFG00845000859	chr1	4842492	4877301	-	C18orf63		ENSCAFT00845001435	NA	NA	NA	NA	chromosome 18 open reading frame 63 [Source:HGNC Symbol;Acc:HGNC:40037]	protein_coding	0.106572	0.387044	0.307714	0.311841	0.36501	0.35399	0.212824	0.138806	0.644238	16	63	52	56	63	43	39	24	72
ENSCAFG00845000860	chr5	63748109	63751845	+	ENSCAFG00845000860		ENSCAFT00845001437	NA	NA	NA	NA		lncRNA	0.010197	0.457463	0.226477	0.514765	0.370263	0.199354	0.268081	0.215652	0.328732	3	121	63	150	104	40	81	59	61
ENSCAFG00845000862	chr1	108162543	108173876	-	ENSCAFG00845000862		ENSCAFT00845001440	GO:0005975(carbohydrate metabolic process);GO:0008107(galactoside 2-alpha-L-fucosyltransferase activity);GO:0016020(membrane)	00601(Glycosphingolipid biosynthesis - lacto and neolacto series);00603(Glycosphingolipid biosynthesis - globo and isoglobo series);01100(Metabolic pathways)	K00718	EC:2.4.1.69		protein_coding	0	0.143585	0.083669	0.095779	0.191059	0.023274	0.22718	0.215837	0.177355	0	33	20	24	47	4	59	51	28
ENSCAFG00845000863	chr1	100476149	100493376	-	ZSCAN1		ENSCAFT00845001444	GO:0005634(nucleus);GO:1990837(sequence-specific double-stranded DNA binding)	NA	NA	NA	zinc finger and SCAN domain containing 1 [Source:HGNC Symbol;Acc:HGNC:23712]	protein_coding	1.31767	0.438765	0.167011	0.287715	0.300461	0.275711	0.569353	0.521096	0.291457	139	51	21	37	38	25	75	63	24
ENSCAFG00845000864	chr3	53482701	53484588	-	ENSCAFG00845000864		ENSCAFT00845001445	NA	NA	NA	NA		lncRNA	2.31876	3.05532	3.72058	3.29806	3.02444	2.46634	1.97247	1.94627	1.26103	281	408	519	484	429	248	299	267	117
ENSCAFG00845000865	chr2	61016193	61041733	-	MMP2		ENSCAFT00845001453;ENSCAFT00845001478	GO:0001666(response to hypoxia);GO:0001955(blood vessel maturation);GO:0001957(intramembranous ossification);GO:0004175(endopeptidase activity);GO:0004222(metalloendopeptidase activity);GO:0005615(extracellular space);GO:0005886(plasma membrane);GO:0006508(proteolysis);GO:0007566(embryo implantation);GO:0008233(peptidase activity);GO:0008237(metallopeptidase activity);GO:0008270(zinc ion binding)…	01522(Endocrine resistance);04670(Leukocyte transendothelial migration);04912(GnRH signaling pathway);04915(Estrogen signaling pathway);04926(Relaxin signaling pathway);04933(AGE-RAGE signaling pathway in diabetic complications);05200(Pathways in cancer);05205(Proteoglycans in cancer);05219(Bladder cancer);05418(Fluid shear stress and atherosclerosis);05418(Fluid shear stress and atherosclerosis)	K01398	EC:3.4.24.24	matrix metallopeptidase 2 [Source:HGNC Symbol;Acc:HGNC:7166]	protein_coding	486.819	644.752	576.382	1372.08	1453.1	1430.52	377.852	383.516	367.041	102998	150564	140647	352360	360581	250982	99959	92035	59297
ENSCAFG00845000866	chr4	8554189	8589665	+	ENSCAFG00845000866		ENSCAFT00845001457	NA	NA	NA	NA		protein_coding	39.3044	58.0327	54.81	52.6902	52.1543	49.725	62.5694	54.1374	52.2996	14163	23080	22778	23045	22042	14858	28191	22126	14390
ENSCAFG00845000868	chr1	102905126	102925247	+	SHISA7		ENSCAFT00845001458	GO:0007214(gamma-aminobutyric acid signaling pathway);GO:0007613(memory);GO:0014069(postsynaptic density);GO:0035255(ionotropic glutamate receptor binding);GO:0050811(GABA receptor binding);GO:0097112(gamma-aminobutyric acid receptor clustering);GO:0098962(regulation of postsynaptic neurotransmitter receptor activity);GO:0098978(glutamatergic synapse);GO:0098985(asymmetric, glutamatergic, excitat…	NA	NA	NA	shisa family member 7 [Source:HGNC Symbol;Acc:HGNC:35409]	protein_coding	0.0519218	0.0409761	0.022658	0.0370574	0.0389279	0.0266916	0.0460287	0.0154943	0.0364794	22	19	11	19	19	10	24	8	12
ENSCAFG00845000869	chr6	37123075	37171919	-	DNAJA3		ENSCAFT00845001481;ENSCAFT00845001494;ENSCAFT00845001535;ENSCAFT00845001563;ENSCAFT00845001519	GO:0000122(negative regulation of transcription by RNA polymerase II);GO:0005524(ATP binding);GO:0005634(nucleus);GO:0005739(mitochondrion);GO:0005759(mitochondrial matrix);GO:0005829(cytosol);GO:0005884(actin filament);GO:0006264(mitochondrial DNA replication);GO:0006457(protein folding);GO:0006915(apoptotic process);GO:0006924(activation-induced cell death of T cells);GO:0007005(mitochondrion o…	05203(Viral carcinogenesis);05203(Viral carcinogenesis)	NA	NA	DnaJ heat shock protein family (Hsp40) member A3 [Source:HGNC Symbol;Acc:HGNC:11808]	protein_coding	8.53217	8.92852	7.74934	8.62447	7.18776	9.11401	12.0255	11.9994	10.9154	2044	2361	2141	2508	2021	1811	3602	3261	1997
ENSCAFG00845000870	chr3	53483589	53484849	+	ENSCAFG00845000870		ENSCAFT00845001452	NA	NA	NA	NA		lncRNA	4.51613	1.54755	1.41933	1.32778	1.40359	1.0486	0.843726	1.56748	1.91383	365	138	133	131	133	71	86	144	119
ENSCAFG00845000871	chr5	29029685	29075950	+	MMP1		ENSCAFT00845001475	GO:0004175(endopeptidase activity);GO:0004222(metalloendopeptidase activity);GO:0006508(proteolysis);GO:0008233(peptidase activity);GO:0008237(metallopeptidase activity);GO:0008270(zinc ion binding);GO:0031012(extracellular matrix);GO:0031334(positive regulation of protein-containing complex assembly);GO:0071492(cellular response to UV-A)	03320(PPAR signaling pathway);04657(IL-17 signaling pathway);04926(Relaxin signaling pathway);05171(Coronavirus disease - COVID-19);05200(Pathways in cancer);05219(Bladder cancer);05323(Rheumatoid arthritis)	K01388	EC:3.4.24.7	matrix metallopeptidase 1 [Source:HGNC Symbol;Acc:HGNC:7155]	protein_coding	1.94624	3.37233	2.08526	12.1484	12.2726	14.7264	0	0	0.464653	240	459	296	1815	1772	1503	0	0	44
ENSCAFG00845000873	chr3	40169112	40182678	+	ENSCAFG00845000873		ENSCAFT00845001473;ENSCAFT00845001463	GO:0005515(protein binding);GO:0005515(protein binding)	03040(Spliceosome);03040(Spliceosome)	NA	NA		protein_coding	29.4735	13.5879	15.9462	18.0242	18.2826	18.8376	26.1499	23.2582	23.9468	2853	1452	1780	2118	2076	1513	3165	2553	1770
ENSCAFG00845000874	chr5	63800302	63812244	+	ENSCAFG00845000874		ENSCAFT00845001462	GO:0005509(calcium ion binding);GO:0005886(plasma membrane);GO:0007155(cell adhesion);GO:0007156(homophilic cell adhesion via plasma membrane adhesion molecules);GO:0016020(membrane);GO:0098609(cell-cell adhesion)	04015(Rap1 signaling pathway);04371(Apelin signaling pathway);04390(Hippo signaling pathway);04514(Cell adhesion molecules);04520(Adherens junction);05100(Bacterial invasion of epithelial cells);05200(Pathways in cancer);05213(Endometrial cancer);05216(Thyroid cancer);05218(Melanoma);05219(Bladder cancer);05226(Gastric cancer)	NA	NA		protein_coding	0	0	0.019026	0	0	0	0	0	0	0	0	3	0	0	0	0	0	0
ENSCAFG00845000875	chr2	35217688	35243000	-	ECSCR		ENSCAFT00845001504;ENSCAFT00845001510;ENSCAFT00845001476;ENSCAFT00845001566;ENSCAFT00845001581;ENSCAFT00845001595	GO:0000045(autophagosome assembly);GO:0000139(Golgi membrane);GO:0002218(activation of innate immune response);GO:0002230(positive regulation of defense response to virus by host);GO:0005654(nucleoplasm);GO:0005737(cytoplasm);GO:0005741(mitochondrial outer membrane);GO:0005768(endosome);GO:0005776(autophagosome);GO:0005777(peroxisome);GO:0005783(endoplasmic reticulum);GO:0005789(endoplasmic retic…	04621(NOD-like receptor signaling pathway);04622(RIG-I-like receptor signaling pathway);04623(Cytosolic DNA-sensing pathway);05163(Human cytomegalovirus infection);05168(Herpes simplex virus 1 infection);05170(Human immunodeficiency virus 1 infection);05171(Coronavirus disease - COVID-19);05171(Coronavirus disease - COVID-19)	NA	NA	stimulator of interferon response cGAMP interactor 1 [Source:HGNC Symbol;Acc:HGNC:27962]	protein_coding	9.1168	7.2768	9.83507	0.394293	0.685036	0.614482	0.165445	0.214471	0.0811163	2792	2459	3473	148	247	157	64	75	19
ENSCAFG00845000876	chr1	112729426	112736627	+	ERF	2107	ENSCAFT00845001465	GO:0000122(negative regulation of transcription by RNA polymerase II);GO:0001217(DNA-binding transcription repressor activity);GO:0001227(DNA-binding transcription repressor activity, RNA polymerase II-specific);GO:0003700(DNA-binding transcription factor activity);GO:0005654(nucleoplasm);GO:0005829(cytosol);GO:0006355(regulation of DNA-templated transcription);GO:0043565(sequence-specific DNA bi…	NA	NA	NA	ETS2 repressor factor [Source:HGNC Symbol;Acc:HGNC:3444]	protein_coding	9.9605	9.56465	7.22054	8.68038	6.24596	6.8567	11.4617	10.3224	9.60296	1456	1543	1217	1540	1071	831	2095	1711	1072
ENSCAFG00845000877	chr4	73854315	73877947	-	DNAJC21		ENSCAFT00845001472	GO:0003676(nucleic acid binding);GO:0005730(nucleolus);GO:0005829(cytosol);GO:0008270(zinc ion binding)	NA	NA	NA	DnaJ heat shock protein family (Hsp40) member C21 [Source:HGNC Symbol;Acc:HGNC:27030]	protein_coding	9.35669	8.28334	6.48917	9.00215	7.76214	7.21983	9.19868	8.73928	9.01457	1326	1296	1061	1548	1290	849	1630	1405	975
ENSCAFG00845000878	chr1	47530968	47644779	+	SNX9		ENSCAFT00845001468;ENSCAFT00845001493;ENSCAFT00845001537;ENSCAFT00845001578;ENSCAFT00845001614	GO:0000278(mitotic cell cycle);GO:0000281(mitotic cytokinesis);GO:0005515(protein binding);GO:0005545(1-phosphatidylinositol binding);GO:0005737(cytoplasm);GO:0005802(trans-Golgi network);GO:0005829(cytosol);GO:0005886(plasma membrane);GO:0006886(intracellular protein transport);GO:0006897(endocytosis);GO:0006898(receptor-mediated endocytosis);GO:0015031(protein transport);GO:0016197(endosomal tr…	05132(Salmonella infection);05132(Salmonella infection)	NA	NA	sorting nexin 9 [Source:HGNC Symbol;Acc:HGNC:14973]	protein_coding	20.926	25.5404	27.0802	19.0575	17.3647	16.8211	24.2523	21.5444	23.0094	5954	8020	8886	6580	5795	3968	8627	6951	4999
ENSCAFG00845000879	chr1	100536028	100558442	+	ZNF606		ENSCAFT00845001469	GO:0005654(nucleoplasm);GO:0006355(regulation of DNA-templated transcription)	05168(Herpes simplex virus 1 infection)	NA	NA	zinc finger protein 606 [Source:HGNC Symbol;Acc:HGNC:25879]	protein_coding	1.78445	2.42959	2.44169	2.09017	2.15539	1.82381	1.97436	1.99951	1.89998	498	749	786	708	706	422	689	633	405
ENSCAFG00845000880	chr1	120144123	120183663	-	ZNF507		ENSCAFT00845001470	NA	NA	NA	NA	zinc finger protein 507 [Source:HGNC Symbol;Acc:HGNC:23783]	protein_coding	1.63836	3.96993	4.30999	4.16021	3.97218	4.22182	5.00638	5.05325	5.61283	721	1928	2187	2221	2049	1540	2754	2521	1885
ENSCAFG00845000882	chr1	88549332	88616233	-	FAM189A2		ENSCAFT00845001490;ENSCAFT00845001505	GO:0016021(integral component of membrane);GO:0016021(integral component of membrane)	NA	NA	NA	family with sequence similarity 189 member A2 [Source:HGNC Symbol;Acc:HGNC:24820]	protein_coding	1.16648	0.670132	0.661038	0.330265	0.291793	0.184175	0.133796	0.144744	0.215549	454	289	298	156	134	60	66	64	65
ENSCAFG00845000883	chr3	92411007	92417965	+	ENSCAFG00845000883		ENSCAFT00845001482	NA	NA	NA	NA		protein_coding	31.9007	5.87381	6.73855	6.47049	3.8634	5.17102	6.10612	5.42855	4.48683	3947	803	962	972	561	531	945	762	424
ENSCAFG00845000884	chr6	1068799	1278169	+	ENSCAFG00845000884		ENSCAFT00845001491;ENSCAFT00845001495;ENSCAFT00845001541	GO:0003824(catalytic activity);GO:0008033(tRNA processing);GO:0010181(FMN binding);GO:0051536(iron-sulfur cluster binding);GO:0051539(4 iron, 4 sulfur cluster binding);GO:0051539(4 iron, 4 sulfur cluster binding)	NA	K15449	EC:4.1.3.44		protein_coding	9.8427	14.6312	16.012	13.6663	12.7936	14.4635	13.0961	12.3334	13.8331	2215	3634	4156	3734	3378	2700	3687	3150	2378
ENSCAFG00845000886	chr4	17635104	17640202	-	ENSCAFG00845000886		ENSCAFT00845001484	NA	NA	NA	NA		lncRNA	0.163791	0.497281	0.500532	0.125284	0.031126	0.097305	0.080601	0.118015	0.110649	54	180	189	50	12	27	33	44	28
ENSCAFG00845000887	chr6	18043835	18048346	-	CDIPT		ENSCAFT00845001534;ENSCAFT00845001496;ENSCAFT00845001512	GO:0008654(phospholipid biosynthetic process);GO:0016020(membrane);GO:0016780(phosphotransferase activity, for other substituted phosphate groups);GO:0016780(phosphotransferase activity, for other substituted phosphate groups)	00562(Inositol phosphate metabolism);00564(Glycerophospholipid metabolism);01100(Metabolic pathways);04070(Phosphatidylinositol signaling system);04070(Phosphatidylinositol signaling system)	K00999	EC:2.7.8.11		protein_coding	28.714	28.0063	29.2929	35.4906	32.1371	33.3478	34.59	35.7273	31.0967	3639	3918	4282	5460	4778	3505	5482	5136	3010
ENSCAFG00845000888	chr2	77860347	77926289	+	HSPG2		ENSCAFT00845001518	GO:0005509(calcium ion binding);GO:0005515(protein binding);GO:0008022(protein C-terminus binding)	04512(ECM-receptor interaction);05161(Hepatitis B);05205(Proteoglycans in cancer)	NA	NA	heparan sulfate proteoglycan 2 [Source:HGNC Symbol;Acc:HGNC:5273]	protein_coding	104.844	238.315	229.982	135.556	158.324	147.332	118.173	135.164	122.533	95261	238994	241005	149499	168720	111009	134254	139297	85011
ENSCAFG00845000889	chr1	108193424	108198872	+	CA11	56287	ENSCAFT00845001486;ENSCAFT00845001488;ENSCAFT00845001498	GO:0004089(carbonate dehydratase activity);GO:0008270(zinc ion binding);GO:0016323(basolateral plasma membrane);GO:0016323(basolateral plasma membrane)	NA	NA	NA	carbonic anhydrase 11 [Source:HGNC Symbol;Acc:HGNC:1370]	protein_coding	0.391986	0.750339	0.336758	0.496417	0.318794	0.512844	0.42517	0.585275	0.215941	67	140	66	102	64	72	90	113	28
ENSCAFG00845000891	chr1	112741641	112751092	+	GSK3A		ENSCAFT00845001508	GO:0003073(regulation of systemic arterial blood pressure);GO:0003214(cardiac left ventricle morphogenesis);GO:0004672(protein kinase activity);GO:0004674(protein serine/threonine kinase activity);GO:0005102(signaling receptor binding);GO:0005524(ATP binding);GO:0006349(regulation of gene expression by genomic imprinting);GO:0006468(protein phosphorylation);GO:0008286(insulin receptor signaling p…	04062(Chemokine signaling pathway);04728(Dopaminergic synapse);04932(Non-alcoholic fatty liver disease)	K08822	EC:2.7.11.26	glycogen synthase kinase 3 alpha [Source:HGNC Symbol;Acc:HGNC:4616]	protein_coding	12.0408	18.2877	15.8779	19.8095	19.8896	19.2571	20.8207	22.6768	19.6681	1401	2349	2131	2798	2715	1859	3030	2993	1748
ENSCAFG00845000892	chr4	73881060	73891154	-	BRIX1		ENSCAFT00845001499	GO:0005694(chromosome);GO:0005730(nucleolus);GO:0006364(rRNA processing);GO:0019843(rRNA binding)	NA	NA	NA	biogenesis of ribosomes BRX1 [Source:HGNC Symbol;Acc:HGNC:24170]	protein_coding	30.5108	19.5235	23.5549	24.9148	21.7038	20.1052	28.155	25.7969	28.72	2386	1685	2125	2365	1991	1304	2753	2288	1715
ENSCAFG00845000893	chr3	40188094	40197506	+	SELENOS		ENSCAFT00845001500	GO:0002865(negative regulation of acute inflammatory response to antigenic stimulus);GO:0005783(endoplasmic reticulum);GO:0005881(cytoplasmic microtubule);GO:0006886(intracellular protein transport);GO:0006983(ER overload response);GO:0009749(response to glucose);GO:0016209(antioxidant activity);GO:0019899(enzyme binding);GO:0030176(integral component of endoplasmic reticulum membrane);GO:0030433…	04141(Protein processing in endoplasmic reticulum)	NA	NA	selenoprotein S [Source:NCBI gene (formerly Entrezgene);Acc:607791]	protein_coding	99.2189	46.5522	46.1117	54.6602	51.7193	52.9601	36.0069	38.452	36.04	6983	3616	3743	4670	4269	3091	3169	3070	1937
ENSCAFG00845000894	chr1	100570525	100582514	+	C1H19orf18		ENSCAFT00845001514;ENSCAFT00845001503	NA	NA	NA	NA		protein_coding	0	0	0	0	0	0.123304	0	0	0	0	0	0	0	0	7	0	0	0
ENSCAFG00845000895	chr5	63814459	63818237	+	ENSCAFG00845000895		ENSCAFT00845001527;ENSCAFT00845001521	GO:0006144(purine nucleobase metabolic process);GO:0033971(hydroxyisourate hydrolase activity);GO:0033971(hydroxyisourate hydrolase activity)	NA	NA	NA		protein_coding	0.669123	0.512897	0.472718	0.343485	0.452009	0.372974	0.191203	0.320452	0.179778	38	33	30	23	30	18	14	21	8
ENSCAFG00845000896	chr1	102936348	102940651	+	UBE2S		ENSCAFT00845001507	GO:0004842(ubiquitin-protein transferase activity);GO:0005524(ATP binding);GO:0005680(anaphase-promoting complex);GO:0010458(exit from mitosis);GO:0010994(free ubiquitin chain polymerization);GO:0010997(anaphase-promoting complex binding);GO:0031145(anaphase-promoting complex-dependent catabolic process);GO:0035519(protein K29-linked ubiquitination);GO:0044314(protein K27-linked ubiquitination);G…	04120(Ubiquitin mediated proteolysis)	K10583	EC:2.3.2.23	ubiquitin conjugating enzyme E2 S [Source:NCBI gene (formerly Entrezgene);Acc:403671]	protein_coding	93.1261	33.0024	26.1829	46.2372	38.5202	43.925	100.761	72.8848	67.4671	6012	2352	1950	3623	2917	2352	8133	5337	3326
ENSCAFG00845000898	chr1	117387312	117395263	-	KIRREL2		ENSCAFT00845001569	GO:0001933(negative regulation of protein phosphorylation);GO:0005886(plasma membrane);GO:0005911(cell-cell junction);GO:0036057(slit diaphragm);GO:0042802(identical protein binding);GO:0098609(cell-cell adhesion)	NA	NA	NA	kirre like nephrin family adhesion molecule 2 [Source:HGNC Symbol;Acc:HGNC:18816]	protein_coding	0.062742	0.019076	0.017153	0.044821	0.057771	0.07566	0.010623	0	0	12	4	4	11	13	12	3	0	0
ENSCAFG00845000900	chr7	4634653	4635276	+	ENSCAFG00845000900		ENSCAFT00845001509	GO:0003779(actin binding);GO:0015629(actin cytoskeleton);GO:0030042(actin filament depolymerization);GO:0051015(actin filament binding)	04360(Axon guidance);04666(Fc gamma R-mediated phagocytosis);04810(Regulation of actin cytoskeleton);05133(Pertussis);05170(Human immunodeficiency virus 1 infection)	NA	NA		protein_coding	4.04161	1.85535	1.57722	2.21576	1.59649	1.64275	2.54046	3.40333	3.01999	162	82	73	108	75	55	127	155	93
ENSCAFG00845000901	chr2	56952119	57224714	+	ARHGEF28		ENSCAFT00845001526;ENSCAFT00845001594;ENSCAFT00845001648;ENSCAFT00845001694;ENSCAFT00845001768;ENSCAFT00845001842	GO:0005085(guanyl-nucleotide exchange factor activity);GO:0005085(guanyl-nucleotide exchange factor activity)	05135(Yersinia infection);05135(Yersinia infection)	NA	NA	Rho guanine nucleotide exchange factor 28 [Source:HGNC Symbol;Acc:HGNC:30322]	protein_coding	1.78	2.94674	3.51062	0.284946	0.263673	0.345919	0.295684	0.319426	0.447527	666	1213	1510	130	116	107	139	136	129
ENSCAFG00845000902	chr6	21385944	21591644	-	TNRC6A		ENSCAFT00845001949;ENSCAFT00845001788;ENSCAFT00845001849;ENSCAFT00845001901;ENSCAFT00845001713;ENSCAFT00845001551;ENSCAFT00845001601;ENSCAFT00845001998	GO:0000932(P-body);GO:0003676(nucleic acid binding);GO:0005654(nucleoplasm);GO:0005794(Golgi apparatus);GO:0009267(cellular response to starvation);GO:0016442(RISC complex);GO:0035195(miRNA-mediated gene silencing);GO:0035278(miRNA-mediated gene silencing by inhibition of translation);GO:0043231(intracellular membrane-bounded organelle);GO:0043231(intracellular membrane-bounded organelle)	NA	NA	NA	trinucleotide repeat containing adaptor 6A [Source:HGNC Symbol;Acc:HGNC:11969]	protein_coding	2.04835	9.08937	7.64987	8.24663	8.9776	8.64727	13.4173	13.6134	14.9385	996	4875	4287	4862	5115	3484	8150	7500	5541
ENSCAFG00845000903	chr6	40577773	40672545	-	ENSCAFG00845000903		ENSCAFT00845001533;ENSCAFT00845001547	GO:0005506(iron ion binding);GO:0005833(hemoglobin complex);GO:0015671(oxygen transport);GO:0019825(oxygen binding);GO:0020037(heme binding);GO:0020037(heme binding)	05143(African trypanosomiasis);05144(Malaria);05144(Malaria)	NA	NA		protein_coding	0.0163649	0.032101	0.0219797	0.0238786	0	0.021386	0.0765287	0.0664236	0.0232243	4	9	6	7	0	4	22	17	4
ENSCAFG00845000904	chr6	8883026	8917805	-	ZAN		ENSCAFT00845001715	GO:0005515(protein binding);GO:0016020(membrane)	NA	NA	NA	zonadhesin [Source:HGNC Symbol;Acc:HGNC:12857]	protein_coding	0.00162909	0	0	0	0	0	0	0	0	2	0	0	0	0	0	0	0	0
ENSCAFG00845000905	chr2	61049279	61050003	+	ENSCAFG00845000905		ENSCAFT00845001520	NA	NA	NA	NA		pseudogene	0	0	0	0.205692	0	0	0	0	0	0	0	0	11	0	0	0	0	0
ENSCAFG00845000906	chr7	4657758	4662199	+	ENSCAFG00845000906		ENSCAFT00845001516	NA	NA	NA	NA		lncRNA	0	0	0.012112	0.000811	0	0	0	0	0	0	0	4	1	0	0	0	0	0
ENSCAFG00845000907	chr4	17640624	19300489	-	CTNNA3		ENSCAFT00845001540	GO:0005829(cytosol);GO:0005912(adherens junction);GO:0005916(fascia adherens);GO:0007015(actin filament organization);GO:0007155(cell adhesion);GO:0008013(beta-catenin binding);GO:0030027(lamellipodium);GO:0045296(cadherin binding);GO:0051015(actin filament binding);GO:0086073(bundle of His cell-Purkinje myocyte adhesion involved in cell communication);GO:0086091(regulation of heart rate by cardi…	04390(Hippo signaling pathway);04520(Adherens junction);04670(Leukocyte transendothelial migration);05100(Bacterial invasion of epithelial cells);05200(Pathways in cancer);05213(Endometrial cancer);05226(Gastric cancer);05412(Arrhythmogenic right ventricular cardiomyopathy)	NA	NA	catenin alpha 3 [Source:HGNC Symbol;Acc:HGNC:2511]	protein_coding	0	0.025029	0.065127	0	0.042176	0.00803	0	0.043009	0.028704	0	10	27	0	18	3	0	18	8
ENSCAFG00845000908	chr1	120986942	121058542	+	TSHZ3		ENSCAFT00845001522;ENSCAFT00845001532	GO:0003677(DNA binding);GO:0003682(chromatin binding);GO:0005634(nucleus);GO:0005654(nucleoplasm);GO:0005886(plasma membrane);GO:0010468(regulation of gene expression);GO:0045892(negative regulation of DNA-templated transcription);GO:0045892(negative regulation of DNA-templated transcription)	NA	NA	NA	teashirt zinc finger homeobox 3 [Source:HGNC Symbol;Acc:HGNC:30700]	protein_coding	2.48544	6.20665	4.98716	5.62694	5.43115	5.0305	5.82291	5.95415	6.47869	949	2615	2197	2608	2432	1593	2779	2579	1889
ENSCAFG00845000909	chr3	53486432	53503494	-	IDH2		ENSCAFT00845001600;ENSCAFT00845001571;ENSCAFT00845001545;ENSCAFT00845001634	GO:0000287(magnesium ion binding);GO:0004448(isocitrate dehydrogenase [NAD(P)+] activity);GO:0004450(isocitrate dehydrogenase (NADP+) activity);GO:0005739(mitochondrion);GO:0005777(peroxisome);GO:0005829(cytosol);GO:0006102(isocitrate metabolic process);GO:0016616(oxidoreductase activity, acting on the CH-OH group of donors, NAD or NADP as acceptor);GO:0051287(NAD binding);GO:0051287(NAD binding)	00020(Citrate cycle (TCA cycle));00480(Glutathione metabolism);01100(Metabolic pathways);01200(Carbon metabolism);01210(2-Oxocarboxylic acid metabolism);01230(Biosynthesis of amino acids);04146(Peroxisome);05230(Central carbon metabolism in cancer);05230(Central carbon metabolism in cancer)	K00031	EC:1.1.1.42	isocitrate dehydrogenase (NADP(+)) 2 [Source:HGNC Symbol;Acc:HGNC:5383]	protein_coding	141.959	92.1713	87.9703	116.452	112.23	115.579	104.796	102.572	96.0641	17246	12360	12326	17172	15992	11645	15918	14134	8911
ENSCAFG00845000910	chr3	40235605	40306490	+	CHSY1		ENSCAFT00845001524	GO:0002063(chondrocyte development);GO:0005576(extracellular region);GO:0008376(acetylgalactosaminyltransferase activity);GO:0009954(proximal/distal pattern formation);GO:0016757(glycosyltransferase activity);GO:0030206(chondroitin sulfate biosynthetic process);GO:0030279(negative regulation of ossification);GO:0032580(Golgi cisterna membrane);GO:0045880(positive regulation of smoothened signalin…	00532(Glycosaminoglycan biosynthesis - chondroitin sulfate / dermatan sulfate);01100(Metabolic pathways)	K13499	EC:2.4.1.175;EC:2.4.1.226	chondroitin sulfate synthase 1 [Source:HGNC Symbol;Acc:HGNC:17198]	protein_coding	9.78342	31.8169	30.2181	34.4765	35.5272	35.7457	30.3614	29.2475	31.5559	1560	5600	5558	6673	6644	4727	6054	5290	3842
ENSCAFG00845000911	chr7	4664348	4667864	+	ENSCAFG00845000911		ENSCAFT00845001523	NA	NA	NA	NA		lncRNA	0	0.007992	0.022945	0	0	0	0	0	0	0	2	6	0	0	0	0	0	0
ENSCAFG00845000912	chr5	14766743	14773278	+	SLC37A4		ENSCAFT00845001567;ENSCAFT00845001593	GO:0001780(neutrophil homeostasis);GO:0002318(myeloid progenitor cell differentiation);GO:0005789(endoplasmic reticulum membrane);GO:0005977(glycogen metabolic process);GO:0006089(lactate metabolic process);GO:0006094(gluconeogenesis);GO:0006641(triglyceride metabolic process);GO:0006874(cellular calcium ion homeostasis);GO:0008202(steroid metabolic process);GO:0015760(glucose-6-phosphate transpo…	04973(Carbohydrate digestion and absorption);04973(Carbohydrate digestion and absorption)	NA	NA	solute carrier family 37 member 4 [Source:NCBI gene (formerly Entrezgene);Acc:489375]	protein_coding	3.4885	4.90302	5.07705	5.84003	5.63671	6.3469	4.35967	4.93615	4.5502	488	757	819	991	924	736	763	783	486
ENSCAFG00845000913	chr1	100596908	100598640	-	ENSCAFG00845000913		ENSCAFT00845001525	NA	NA	NA	NA		lncRNA	0.089512	0.256902	0.34138	0.228063	0.12211	0.235443	0.283949	0.235162	0.320053	10	32	44	31	16	22	40	30	28
ENSCAFG00845000915	chr5	19916523	20212993	-	NCAM1		ENSCAFT00845001669;ENSCAFT00845001629;ENSCAFT00845001615;ENSCAFT00845001770;ENSCAFT00845001681;ENSCAFT00845001922	GO:0005515(protein binding);GO:0007155(cell adhesion);GO:0016020(membrane);GO:0016020(membrane)	04514(Cell adhesion molecules);05020(Prion disease);05020(Prion disease)	NA	NA	neural cell adhesion molecule 1 [Source:NCBI gene (formerly Entrezgene);Acc:479435]	protein_coding	2.45894	3.32667	3.24945	2.39559	2.64348	2.70355	2.47842	2.8335	2.46065	1590	2374	2422	1880	2004	1450	2002	2078	1215
ENSCAFG00845000916	chr4	50356890	50598347	+	ATP10B		ENSCAFT00845001550	GO:0000166(nucleotide binding);GO:0000287(magnesium ion binding);GO:0005215(transporter activity);GO:0005524(ATP binding);GO:0005783(endoplasmic reticulum);GO:0015914(phospholipid transport);GO:0016020(membrane);GO:0016021(integral component of membrane);GO:0016887(ATP hydrolysis activity);GO:0031902(late endosome membrane);GO:0097212(lysosomal membrane organization);GO:0140326(ATPase-coupled int…	NA	K01530	EC:7.6.2.1	ATPase phospholipid transporting 10B (putative) [Source:HGNC Symbol;Acc:HGNC:13543]	protein_coding	0	0	0	0.00953472	0	0.0255982	0	0	0	0	0	0	5	0	10	0	0	0
ENSCAFG00845000917	chr7	4690725	4692570	+	ENSCAFG00845000917		ENSCAFT00845001536	NA	NA	NA	NA		lncRNA	0.236419	0.233001	0.172124	0.155559	0.242253	0.097254	0.401701	0.158315	0.166776	28	31	24	23	34	10	60	22	16
ENSCAFG00845000918	chr1	108199346	108205288	+	DBP	2638,3295	ENSCAFT00845001543;ENSCAFT00845001553	GO:0000977(RNA polymerase II transcription regulatory region sequence-specific DNA binding);GO:0001228(DNA-binding transcription activator activity, RNA polymerase II-specific);GO:0003700(DNA-binding transcription factor activity);GO:0005634(nucleus);GO:0006355(regulation of DNA-templated transcription);GO:0006357(regulation of transcription by RNA polymerase II);GO:0007623(circadian rhythm);GO:0…	NA	NA	NA	D-box binding PAR bZIP transcription factor [Source:HGNC Symbol;Acc:HGNC:2697]	protein_coding	8.2985	3.60822	3.46912	1.64396	1.72273	1.73901	2.22549	1.93127	2.10381	954	458	461	230	233	167	320	253	186
ENSCAFG00845000920	chr1	88662299	88663005	+	ENSCAFG00845000920		ENSCAFT00845001552	GO:0017183(peptidyl-diphthamide biosynthetic process from peptidyl-histidine);GO:0046872(metal ion binding)	NA	NA	NA		protein_coding	0.010797	0	0	0	0	0	0	0	0	1	0	0	0	0	0	0	0	0
ENSCAFG00845000921	chr1	112753705	112758719	-	ZNF526		ENSCAFT00845001548	NA	NA	NA	NA	zinc finger protein 526 [Source:HGNC Symbol;Acc:HGNC:29415]	protein_coding	3.84601	2.52501	2.767	2.91298	3.05796	2.58461	3.27423	3.43873	3.15463	698	506	579	641	651	389	743	708	437
ENSCAFG00845000922	chr3	64732612	64855496	+	PROM1		ENSCAFT00845001573;ENSCAFT00845001722;ENSCAFT00845001659	GO:0005783(endoplasmic reticulum);GO:0005793(endoplasmic reticulum-Golgi intermediate compartment);GO:0005886(plasma membrane);GO:0009986(cell surface);GO:0016021(integral component of membrane);GO:0042622(photoreceptor outer segment membrane);GO:0042805(actinin binding);GO:0045296(cadherin binding);GO:0045494(photoreceptor cell maintenance);GO:0060042(retina morphogenesis in camera-type eye);GO:…	05202(Transcriptional misregulation in cancer);05202(Transcriptional misregulation in cancer)	NA	NA	prominin 1 [Source:NCBI gene (formerly Entrezgene);Acc:488816]	protein_coding	0.333873	0.60946	0.928781	0.113485	0.101164	0.171077	0.16632	0.0984807	0.184041	87	175	279	36	31	37	54	29	37
ENSCAFG00845000923	chr4	73891311	73957736	+	RAD1	2072,6039,6236	ENSCAFT00845001582	GO:0000077(DNA damage checkpoint signaling);GO:0005634(nucleus);GO:0005654(nucleoplasm);GO:0005694(chromosome);GO:0008408(3'-5' exonuclease activity);GO:0043231(intracellular membrane-bounded organelle);GO:0051598(meiotic recombination checkpoint signaling);GO:0071479(cellular response to ionizing radiation)	04218(Cellular senescence)	K02830	EC:3.1.11.2	RAD1 checkpoint DNA exonuclease [Source:HGNC Symbol;Acc:HGNC:9806]	protein_coding	6.72607	5.81025	5.71323	6.26701	5.54403	5.75942	5.8023	4.78584	5.95293	1425	1359	1396	1611	1377	1012	1537	1150	963
ENSCAFG00845000924	chr1	102955020	102958034	-	RPL28		ENSCAFT00845001560	GO:0003735(structural constituent of ribosome);GO:0005840(ribosome);GO:0006412(translation);GO:0022625(cytosolic large ribosomal subunit);GO:0022626(cytosolic ribosome);GO:0030425(dendrite);GO:0036464(cytoplasmic ribonucleoprotein granule);GO:0044297(cell body)	03010(Ribosome);05171(Coronavirus disease - COVID-19)	NA	NA	ribosomal protein L28 [Source:HGNC Symbol;Acc:HGNC:10330]	protein_coding	835.658	247.37	237.082	224.912	208.506	235.749	227.928	260.216	215.53	29271	9564	9578	9563	8566	6848	9983	10339	5765
ENSCAFG00845000925	chr3	40267050	40268527	-	ENSCAFG00845000925		ENSCAFT00845001556	GO:0043248(proteasome assembly)	NA	NA	NA		protein_coding	0	0.374466	0.260772	0.326085	0.217515	0.246567	0.13052	0.332694	0.250581	0	9	7	9	6	5	4	9	5
ENSCAFG00845000926	chr1	4881337	4922028	+	CYB5A		ENSCAFT00845001575;ENSCAFT00845001564;ENSCAFT00845001605	GO:0020037(heme binding);GO:0020037(heme binding)	NA	NA	NA	cytochrome b5 type A (microsomal) [Source:NCBI gene (formerly Entrezgene);Acc:476167]	protein_coding	21.8498	17.9893	19.1981	24.1278	21.9596	21.3203	35.4529	29.1966	35.6326	7531	6844	7633	10095	8878	6095	15279	11414	9378
ENSCAFG00845000927	chr5	63817448	63837160	-	ENSCAFG00845000927		ENSCAFT00845001562	GO:0008017(microtubule binding);GO:0031267(small GTPase binding);GO:0031514(motile cilium);GO:0048870(cell motility)	NA	NA	NA		protein_coding	7.25718	4.0256	4.43176	4.58222	4.28727	4.79741	5.64811	6.34803	6.15832	731	448	515	560	507	401	711	725	474
ENSCAFG00845000929	chr1	100614061	100653464	+	ENSCAFG00845000929		ENSCAFT00845001565;ENSCAFT00845001579	GO:0006355(regulation of DNA-templated transcription);GO:0006355(regulation of DNA-templated transcription)	NA	NA	NA		protein_coding	0.909725	0.914437	1.28994	0.877487	1.03054	0.767907	0.927287	1.08479	1.13472	158	176	259	185	211	111	202	214	151
ENSCAFG00845000930	chr6	18049333	18050351	+	ENSCAFG00845000930		ENSCAFT00845001572	NA	NA	NA	NA		protein_coding	1.90362	1.55017	2.01833	2.41637	2.06188	3.06482	2.52658	1.76011	0.787432	33	30	40	51	42	44	55	35	11
ENSCAFG00845000932	chr7	4693827	4951586	+	DENND1B		ENSCAFT00845001588	GO:0005085(guanyl-nucleotide exchange factor activity);GO:0005829(cytosol);GO:0016607(nuclear speck);GO:0031267(small GTPase binding);GO:0032456(endocytic recycling);GO:0043547(positive regulation of GTPase activity);GO:0050776(regulation of immune response);GO:0050852(T cell receptor signaling pathway);GO:2000553(positive regulation of T-helper 2 cell cytokine production)	NA	NA	NA	DENN domain containing 1B [Source:HGNC Symbol;Acc:HGNC:28404]	protein_coding	0.356171	0.710666	1.16375	0.80555	0.780915	0.550023	1.00194	1.10289	2.09456	60	131	224	163	153	76	209	209	267
ENSCAFG00845000934	chr1	112760449	112776717	+	DEDD2		ENSCAFT00845001586	GO:0005515(protein binding);GO:0005654(nucleoplasm);GO:0005730(nucleolus);GO:0006915(apoptotic process);GO:0008625(extrinsic apoptotic signaling pathway via death domain receptors);GO:0030262(apoptotic nuclear changes);GO:0042981(regulation of apoptotic process);GO:2001238(positive regulation of extrinsic apoptotic signaling pathway)	NA	NA	NA	death effector domain containing 2 [Source:HGNC Symbol;Acc:HGNC:24450]	protein_coding	11.1349	6.9614	6.58409	4.15964	4.17528	3.98739	4.76142	3.91883	3.82994	1355	935	924	615	596	403	725	541	356
ENSCAFG00845000936	chr1	102959975	102960502	+	TMEM238		ENSCAFT00845001587	NA	NA	NA	NA	transmembrane protein 238 [Source:HGNC Symbol;Acc:HGNC:40042]	protein_coding	0.188502	0	0	0	0	0.010938	0.034062	0	0.022724	7	0	0	0	0	1	2	0	1
ENSCAFG00845000937	chr5	63841630	63850101	+	DBNDD1		ENSCAFT00845001597	GO:0005737(cytoplasm)	NA	NA	NA	dysbindin domain containing 1 [Source:HGNC Symbol;Acc:HGNC:28455]	protein_coding	0.489211	0.754274	1.02896	0.567538	0.982186	1.07437	0.631261	0.392372	0.552377	55	94	134	78	130	101	89	50	48
ENSCAFG00845000938	chr5	33539991	33549148	-	CCDC42		ENSCAFT00845001628	GO:0007286(spermatid development)	NA	NA	NA	coiled-coil domain containing 42 [Source:HGNC Symbol;Acc:HGNC:26528]	protein_coding	0.0227621	0	0	0	0	0	0.0454496	0.0557589	0.0707238	4	0	0	0	0	0	10	12	10
ENSCAFG00845000939	chr3	92450161	92480515	+	ENSCAFG00845000939		ENSCAFT00845001608	GO:0000795(synaptonemal complex);GO:0006311(meiotic gene conversion);GO:0007131(reciprocal meiotic recombination);GO:0019789(SUMO transferase activity);GO:0051026(chiasma assembly)	NA	NA	NA		protein_coding	0	0.027251	0	0	0	0	0	0	0	0	3	0	0	0	0	0	0	0
ENSCAFG00845000940	chr4	18591459	18754738	+	LRRTM3		ENSCAFT00845001596	GO:0005515(protein binding);GO:0051965(positive regulation of synapse assembly);GO:0098978(glutamatergic synapse);GO:0099054(presynapse assembly);GO:0099061(integral component of postsynaptic density membrane);GO:1902004(positive regulation of amyloid-beta formation)	NA	NA	NA	leucine rich repeat transmembrane neuronal 3 [Source:HGNC Symbol;Acc:HGNC:19410]	protein_coding	0	0.031186	0	0.018905	0	0	0.009145	0	0	0	12	0	8	0	0	4	0	0
ENSCAFG00845000941	chr6	1287299	1293293	+	ENSCAFG00845000941		ENSCAFT00845001598	NA	NA	NA	NA		lncRNA	0.036584	0.026811	0	0.025995	0.037436	0.023731	0.13934	0.098261	0.108224	14	11	0	12	16	8	63	41	30
ENSCAFG00845000942	chr6	37157307	37157411	+	U6	26825,26827	ENSCAFT00845001602	GO:0000244(spliceosomal tri-snRNP complex assembly);GO:0000353(formation of quadruple SL/U4/U5/U6 snRNP);GO:0005688(U6 snRNP);GO:0030621(U4 snRNA binding);GO:0046540(U4/U6 x U5 tri-snRNP complex)	NA	NA	NA	U6 spliceosomal RNA [Source:RFAM;Acc:RF00026]	snRNA	0	0	0	0	0	0	0	0.152104	0	0	0	0	0	0	0	0	2	0
ENSCAFG00845000943	chr1	100670550	100681841	+	ENSCAFG00845000943		ENSCAFT00845001603	GO:0006355(regulation of DNA-templated transcription)	NA	NA	NA		protein_coding	1.45149	3.42368	3.05289	2.34005	2.43366	2.22493	2.32484	2.34882	2.64005	346	900	838	676	680	440	692	634	480
ENSCAFG00845000944	chr7	4952441	4959475	-	ENSCAFG00845000944		ENSCAFT00845001606	NA	NA	NA	NA		lncRNA	1.90213	2.0184	2.23306	1.53949	1.32453	1.56301	1.49755	1.24924	1.81538	857	1004	1161	842	700	584	844	639	625
ENSCAFG00845000947	chr1	108205468	108212765	-	SPHK2		ENSCAFT00845001631;ENSCAFT00845001644	GO:0000786(nucleosome);GO:0001568(blood vessel development);GO:0002720(positive regulation of cytokine production involved in immune response);GO:0003951(NAD+ kinase activity);GO:0005634(nucleus);GO:0005654(nucleoplasm);GO:0005737(cytoplasm);GO:0005739(mitochondrion);GO:0005743(mitochondrial inner membrane);GO:0005783(endoplasmic reticulum);GO:0005829(cytosol);GO:0006669(sphinganine-1-phosphate b…	00600(Sphingolipid metabolism);01100(Metabolic pathways);04020(Calcium signaling pathway);04071(Sphingolipid signaling pathway);04072(Phospholipase D signaling pathway);04370(VEGF signaling pathway);04371(Apelin signaling pathway);04666(Fc gamma R-mediated phagocytosis);05152(Tuberculosis);05152(Tuberculosis)	K04718	EC:2.7.1.91	sphingosine kinase 2 [Source:HGNC Symbol;Acc:HGNC:18859]	protein_coding	3.47814	2.89373	3.18376	3.58645	4.61781	4.73828	7.78548	8.48078	8.79461	805	739	850	1008	1253	909	2252	2224	1553
ENSCAFG00845000948	chr6	1306614	1308589	-	ENSCAFG00845000948		ENSCAFT00845001611	NA	NA	NA	NA		lncRNA	0	0	0.004568	0	0	0	0	0.013842	0	0	0	1	0	0	0	0	2	0
ENSCAFG00845000949	chr1	102963768	102965001	-	TMEM190		ENSCAFT00845001619	GO:0002079(inner acrosomal membrane);GO:0002244(hematopoietic progenitor cell differentiation);GO:0043621(protein self-association)	NA	NA	NA	transmembrane protein 190 [Source:NCBI gene (formerly Entrezgene);Acc:476379]	protein_coding	0.89521	0.243568	0	0.120475	0.128476	0.141652	0	0	0	35	11	0	6	6	5	0	0	0
ENSCAFG00845000950	chr1	100684920	100687041	+	ENSCAFG00845000950		ENSCAFT00845001616	NA	NA	NA	NA		lncRNA	0.027867	0.006445	0	0	0	0	0	0	0.019148	4	1	0	0	0	0	0	0	2
ENSCAFG00845000951	chr4	18960827	18968731	-	ENSCAFG00845000951		ENSCAFT00845001617	NA	NA	NA	NA		pseudogene	0	0	0.013742	0	0.006757	0	0	0	0	0	0	8	0	4	0	0	0	0
ENSCAFG00845000952	chr6	40591923	40595963	+	ENSCAFG00845000952		ENSCAFT00845001618	GO:0003824(catalytic activity)	NA	NA	NA		protein_coding	0.003767	0.098062	0.082918	0.064543	0.074249	0.049148	0.071705	0.134628	0.026383	1	28	25	20	22	11	23	39	6
ENSCAFG00845000953	chr4	39959082	39962196	+	DUSP1	11266	ENSCAFT00845001627	GO:0004721(phosphoprotein phosphatase activity);GO:0004722(protein serine/threonine phosphatase activity);GO:0004725(protein tyrosine phosphatase activity);GO:0005634(nucleus);GO:0005737(cytoplasm);GO:0006470(protein dephosphorylation);GO:0007162(negative regulation of cell adhesion);GO:0008138(protein tyrosine/serine/threonine phosphatase activity);GO:0008285(negative regulation of cell populati…	04010(MAPK signaling pathway);04726(Serotonergic synapse);05012(Parkinson disease);05418(Fluid shear stress and atherosclerosis)	K21278	EC:3.1.3.16;EC:3.1.3.48	dual specificity phosphatase 1 [Source:HGNC Symbol;Acc:HGNC:3064]	protein_coding	29.4798	88.066	75.4028	89.5467	81.0744	80.4796	156.205	142.924	162.196	3793	12505	11188	13983	12233	8586	25127	20856	15933
ENSCAFG00845000954	chr6	1306633	1308574	+	ENSCAFG00845000954		ENSCAFT00845001623	NA	NA	NA	NA		lncRNA	0	0	0	0	0	0	0	0.014085	0	0	0	0	0	0	0	0	2	0
ENSCAFG00845000955	chr1	100684924	100687837	-	ENSCAFG00845000955		ENSCAFT00845001622	NA	NA	NA	NA		lncRNA	0.020293	0.004694	0	0	0	0	0	0	0.013943	4	1	0	0	0	0	0	0	2
ENSCAFG00845000958	chr7	26928727	26930973	+	ENSCAFG00845000958		ENSCAFT00845001630	NA	NA	NA	NA		lncRNA	4.49168	3.20382	3.12102	2.68479	2.26155	2.65934	3.95169	3.74058	3.53676	647	509	518	469	382	318	711	611	389
ENSCAFG00845000959	chr6	1336924	1341442	-	ENSCAFG00845000959		ENSCAFT00845001636	NA	NA	NA	NA		lncRNA	0	0	0	0	0.011707	0	0.010981	0	0.025465	0	0	0	0	4	0	4	0	6
ENSCAFG00845000961	chr1	4965759	4966109	+	ENSCAFG00845000961		ENSCAFT00845001639	GO:0003735(structural constituent of ribosome);GO:0005840(ribosome);GO:0006412(translation)	NA	NA	NA		protein_coding	1.39051	0.178437	0.162532	0.115828	0.078902	0.105873	0.22417	0.144872	0.215977	32	5	5	4	3	2	7	4	4
ENSCAFG00845000962	chr4	19040882	19041340	+	ENSCAFG00845000962		ENSCAFT00845001773	GO:0005524(ATP binding)	04120(Ubiquitin mediated proteolysis)	K10580	EC:2.3.2.23		protein_coding	0.313465	0	0.058605	0.304217	0	0.21061	0.163261	0.059592	0	10	0	2	11	0	6	6	2	0
ENSCAFG00845000963	chr7	26928767	26958334	-	ENSCAFG00845000963		ENSCAFT00845001640	NA	NA	NA	NA		lncRNA	0.696181	0.540534	0.853597	0.377916	0.396965	0.404795	0.883797	0.573887	0.691806	99	85	140	65	66	48	157	92	75
ENSCAFG00845000964	chr1	100710770	100724123	+	ENSCAFG00845000964		ENSCAFT00845001641	GO:0006355(regulation of DNA-templated transcription)	05168(Herpes simplex virus 1 infection)	NA	NA		protein_coding	1.27055	1.60822	1.55364	1.40118	1.42462	1.55038	1.2896	1.08336	1.44497	474	662	668	634	623	480	602	459	412
ENSCAFG00845000965	chr4	40022402	40024627	-	ENSCAFG00845000965		ENSCAFT00845001642	NA	NA	NA	NA		lncRNA	0.027688	0.143139	0.164314	0.011482	0.10001	0.016807	0	0	0.014333	4	23	28	2	17	2	0	0	2
ENSCAFG00845000968	chr3	92482112	92532144	+	ENSCAFG00845000968		ENSCAFT00845001647	GO:0005887(integral component of plasma membrane);GO:0006821(chloride transport);GO:0008271(secondary active sulfate transmembrane transporter activity);GO:0008272(sulfate transport);GO:0015108(chloride transmembrane transporter activity);GO:0015116(sulfate transmembrane transporter activity);GO:0016020(membrane);GO:0016021(integral component of membrane);GO:0019531(oxalate transmembrane transpor…	NA	NA	NA		protein_coding	0.210861	0.050929	0.043412	0.021995	0	0.065649	0.117178	0.039524	0.023291	50	14	12	7	0	13	35	11	5
ENSCAFG00845000969	chr1	102965691	102972548	+	IL11		ENSCAFT00845001654	GO:0005125(cytokine activity);GO:0005142(interleukin-11 receptor binding);GO:0005737(cytoplasm);GO:0008083(growth factor activity);GO:0008283(cell population proliferation);GO:0008284(positive regulation of cell population proliferation);GO:0033138(positive regulation of peptidyl-serine phosphorylation);GO:0043410(positive regulation of MAPK cascade);GO:0045944(positive regulation of transcriptio…	NA	NA	NA	interleukin 11 [Source:HGNC Symbol;Acc:HGNC:5966]	protein_coding	23.4252	11.5348	9.80536	31.3922	34.3192	32.5791	1.17409	1.19346	1.1841	2407	1308	1162	3914	4135	2775	151	140	93
ENSCAFG00845000970	chr1	100733078	100745314	+	ENSCAFG00845000970		ENSCAFT00845001649	GO:0006355(regulation of DNA-templated transcription)	NA	NA	NA		protein_coding	0.626599	0.889829	0.653872	0.700175	0.884679	0.799733	0.622236	0.716093	0.737089	194	304	234	264	322	206	241	252	175
ENSCAFG00845000972	chr1	4986115	4992294	-	TIMM21		ENSCAFT00845001653;ENSCAFT00845001658	GO:0005744(TIM23 mitochondrial import inner membrane translocase complex);GO:0030150(protein import into mitochondrial matrix);GO:0032981(mitochondrial respiratory chain complex I assembly);GO:0033617(mitochondrial cytochrome c oxidase assembly);GO:0033617(mitochondrial cytochrome c oxidase assembly)	NA	NA	NA	translocase of inner mitochondrial membrane 21 [Source:HGNC Symbol;Acc:HGNC:25010]	protein_coding	20.5036	21.4553	23.3541	22.9311	19.8213	21.4413	18.3625	17.0398	17.226	2240	2587	2942	3040	2539	1942	2508	2112	1437
ENSCAFG00845000973	chr5	14773882	14776769	-	ENSCAFG00845000973		ENSCAFT00845001657	GO:0005783(endoplasmic reticulum);GO:0005794(Golgi apparatus);GO:0006888(endoplasmic reticulum to Golgi vesicle-mediated transport);GO:0016192(vesicle-mediated transport);GO:0030008(TRAPP complex)	NA	NA	NA		protein_coding	29.4238	15.0238	14.8527	17.4191	18.8963	16.872	14.3809	19.1759	18.8612	1839	1037	1071	1322	1386	875	1124	1360	901
ENSCAFG00845000975	chr1	100767327	100768109	-	ENSCAFG00845000975		ENSCAFT00845001661	NA	NA	NA	NA		pseudogene	0.533318	0.488825	0.217455	0.543807	0.220488	0.25733	0.580613	0.482539	0.253024	23	23	11	28	11	9	31	23	9
ENSCAFG00845000976	chr1	121572902	122002219	-	ZNF536		ENSCAFT00845001656;ENSCAFT00845001710;ENSCAFT00845001699;ENSCAFT00845001741	GO:0000122(negative regulation of transcription by RNA polymerase II);GO:0000978(RNA polymerase II cis-regulatory region sequence-specific DNA binding);GO:0001227(DNA-binding transcription repressor activity, RNA polymerase II-specific);GO:0044323(retinoic acid-responsive element binding);GO:0045665(negative regulation of neuron differentiation);GO:0048387(negative regulation of retinoic acid rec…	NA	NA	NA	zinc finger protein 536 [Source:HGNC Symbol;Acc:HGNC:29025]	protein_coding	0.0384776	0.104233	0.0874277	0.334304	0.318813	0.220896	0.134651	0.117496	0.131107	22	64	56	225	208	102	94	74	56
ENSCAFG00845000977	chr3	40377843	40513734	-	LRRK1		ENSCAFT00845001670;ENSCAFT00845001800;ENSCAFT00845001737	GO:0004672(protein kinase activity);GO:0005515(protein binding);GO:0005524(ATP binding);GO:0005739(mitochondrion);GO:0005829(cytosol);GO:0006468(protein phosphorylation);GO:0009966(regulation of signal transduction);GO:0018108(peptidyl-tyrosine phosphorylation);GO:0035556(intracellular signal transduction);GO:0036035(osteoclast development);GO:0042802(identical protein binding);GO:0045453(bone re…	NA	K08843	EC:2.7.11.1	leucine rich repeat kinase 1 [Source:HGNC Symbol;Acc:HGNC:18608]	protein_coding	2.50059	7.40866	6.65628	6.96126	7.71515	7.39307	7.62251	7.48447	7.70392	1268	4142	3889	4280	4585	3105	4828	4300	2980
ENSCAFG00845000978	chr5	63877522	63900136	-	DEF8		ENSCAFT00845001664;ENSCAFT00845001675;ENSCAFT00845001679;ENSCAFT00845001684	GO:0032418(lysosome localization);GO:0045780(positive regulation of bone resorption);GO:1900029(positive regulation of ruffle assembly);GO:1900029(positive regulation of ruffle assembly)	NA	NA	NA	differentially expressed in FDCP 8 homolog [Source:HGNC Symbol;Acc:HGNC:25969]	protein_coding	3.37229	6.02841	5.25152	7.57406	7.58715	8.3119	6.69347	6.30654	6.60454	1507	2971	2705	4104	3972	3077	3737	3194	2253
ENSCAFG00845000980	chr7	27051313	27107216	+	VAMP4		ENSCAFT00845001668;ENSCAFT00845001688	GO:0000226(microtubule cytoskeleton organization);GO:0005794(Golgi apparatus);GO:0009986(cell surface);GO:0016021(integral component of membrane);GO:0016192(vesicle-mediated transport);GO:0035493(SNARE complex assembly);GO:0090161(Golgi ribbon formation);GO:0090161(Golgi ribbon formation)	04130(SNARE interactions in vesicular transport);04130(SNARE interactions in vesicular transport)	NA	NA	vesicle associated membrane protein 4 [Source:HGNC Symbol;Acc:HGNC:12645]	protein_coding	9.73264	10.1672	9.56043	9.82956	9.51043	8.7127	8.53745	7.64714	9.5196	3520	4059	3988	4315	4034	2614	3861	3138	2630
ENSCAFG00845000981	chr2	35281967	35338066	+	UBE2D2		ENSCAFT00845001673;ENSCAFT00845001682	GO:0000151(ubiquitin ligase complex);GO:0000209(protein polyubiquitination);GO:0004842(ubiquitin-protein transferase activity);GO:0016567(protein ubiquitination);GO:0032991(protein-containing complex);GO:0051865(protein autoubiquitination);GO:0061630(ubiquitin protein ligase activity);GO:0061631(ubiquitin conjugating enzyme activity);GO:0070936(protein K48-linked ubiquitination);GO:0070936(protei…	04120(Ubiquitin mediated proteolysis);04141(Protein processing in endoplasmic reticulum);04141(Protein processing in endoplasmic reticulum)	K06689	EC:2.3.2.23	ubiquitin conjugating enzyme E2 D2 [Source:HGNC Symbol;Acc:HGNC:12475]	protein_coding	22.666	19.8506	21.07	20.8776	19.0505	20.2864	22.9768	17.943	19.9552	4384	4238	4701	4901	4322	3254	5556	3937	2948
ENSCAFG00845000982	chr3	92495751	92506687	-	FGFRL1		ENSCAFT00845001677	GO:0001501(skeletal system development);GO:0003179(heart valve morphogenesis);GO:0005007(fibroblast growth factor receptor activity);GO:0005794(Golgi apparatus);GO:0005886(plasma membrane);GO:0008201(heparin binding);GO:0008285(negative regulation of cell population proliferation);GO:0017134(fibroblast growth factor binding);GO:0030133(transport vesicle);GO:0042802(identical protein binding);GO:0…	NA	NA	NA	fibroblast growth factor receptor like 1 [Source:HGNC Symbol;Acc:HGNC:3693]	protein_coding	2.28194	1.2485	1.10264	0.475459	0.79829	0.77553	0.501555	0.352692	0.159492	370	223	206	94	152	105	102	65	20
ENSCAFG00845000983	chr4	73904118	73959170	-	TTC23L		ENSCAFT00845001686;ENSCAFT00845001703	GO:0005515(protein binding);GO:0005515(protein binding)	NA	NA	NA	tetratricopeptide repeat domain 23 like [Source:HGNC Symbol;Acc:HGNC:26355]	protein_coding	0.129511	0.230639	0.272491	0.183931	0.234825	0.107525	0.368238	0.246421	0.426743	28	56	68	49	60	20	100	61	71
ENSCAFG00845000984	chr6	1367490	1878353	+	CALN1		ENSCAFT00845001702;ENSCAFT00845001683	GO:0005509(calcium ion binding);GO:0005509(calcium ion binding)	NA	NA	NA		protein_coding	0.0188778	0.0110429	0.0277709	0.0592199	0.0280335	0.0459388	0.0591203	0.0819159	0.0505588	5	3	8	18	8	10	18	22	10
ENSCAFG00845000986	chr6	18054113	18073738	-	SEZ6L2		ENSCAFT00845001700	GO:0005783(endoplasmic reticulum);GO:0008344(adult locomotory behavior);GO:0021680(cerebellar Purkinje cell layer development);GO:0043025(neuronal cell body);GO:0060074(synapse maturation);GO:0090036(regulation of protein kinase C signaling)	NA	NA	NA	seizure related 6 homolog like 2 [Source:HGNC Symbol;Acc:HGNC:30844]	protein_coding	0.040347	0	0.0549538	0	0	0.100586	0	0.0442749	0	12	0	18	0	0	24	0	15	0
ENSCAFG00845000990	chr1	100776565	100807720	+	ENSCAFG00845000990		ENSCAFT00845001687;ENSCAFT00845001692	GO:0006355(regulation of DNA-templated transcription);GO:0006355(regulation of DNA-templated transcription)	05168(Herpes simplex virus 1 infection);05168(Herpes simplex virus 1 infection)	NA	NA		protein_coding	0.795399	1.35659	1.69648	1.42412	1.23079	1.66234	1.93005	1.70008	2.36211	277	521	681	602	503	480	840	672	628
ENSCAFG00845000991	chr5	14777187	14780020	+	RPS25		ENSCAFT00845001693	GO:0003735(structural constituent of ribosome);GO:0005634(nucleus);GO:0005730(nucleolus);GO:0005840(ribosome);GO:0006364(rRNA processing);GO:0014069(postsynaptic density);GO:0022626(cytosolic ribosome);GO:0022627(cytosolic small ribosomal subunit);GO:0042274(ribosomal small subunit biogenesis)	03010(Ribosome);05171(Coronavirus disease - COVID-19)	NA	NA	ribosomal protein S25 [Source:HGNC Symbol;Acc:HGNC:10413]	protein_coding	536.992	194.158	171.376	184.884	161.878	202.618	202.889	197.883	217.801	29091	11610	10708	12158	10286	9103	13744	12160	9010
ENSCAFG00845000993	chr4	40029453	40067344	-	NEURL1B		ENSCAFT00845001738	GO:0005829(cytosol);GO:0015629(actin cytoskeleton)	NA	K01931	EC:2.3.2.27	neuralized E3 ubiquitin protein ligase 1B [Source:HGNC Symbol;Acc:HGNC:35422]	protein_coding	0.770547	5.40016	6.01401	0.965654	0.856285	0.759911	2.10054	2.03786	2.18498	219	1690	1966	333	285	179	745	656	473
ENSCAFG00845000995	chr1	47669793	47768854	+	SYNJ2		ENSCAFT00845001707;ENSCAFT00845001751;ENSCAFT00845001835	GO:0003676(nucleic acid binding);GO:0003723(RNA binding);GO:0003824(catalytic activity);GO:0016791(phosphatase activity);GO:0034595(phosphatidylinositol phosphate 5-phosphatase activity);GO:0046856(phosphatidylinositol dephosphorylation);GO:0046856(phosphatidylinositol dephosphorylation)	00562(Inositol phosphate metabolism);01100(Metabolic pathways);04070(Phosphatidylinositol signaling system);04070(Phosphatidylinositol signaling system)	K20279	EC:3.1.3.36	synaptojanin 2 [Source:HGNC Symbol;Acc:HGNC:11504]	protein_coding	1.8817	5.10967	4.38195	2.41196	2.52862	2.2153	4.40266	4.20974	4.41206	1281	3839	3440	1993	2019	1252	3748	3250	2294
ENSCAFG00845000996	chr1	4992642	5040142	+	FBXO15		ENSCAFT00845001704	GO:0005515(protein binding)	NA	NA	NA	F-box protein 15 [Source:HGNC Symbol;Acc:HGNC:13617]	protein_coding	0.30376	0.049104	0.105457	0.166351	0.078986	0.178591	0.12812	0.153238	0	33	6	13	22	10	16	17	19	0
ENSCAFG00845000997	chr5	33575457	33631578	-	PIK3R6		ENSCAFT00845001771;ENSCAFT00845001714	GO:0005944(phosphatidylinositol 3-kinase complex, class IB);GO:0007186(G protein-coupled receptor signaling pathway);GO:0016020(membrane);GO:0042269(regulation of natural killer cell mediated cytotoxicity);GO:0043406(positive regulation of MAP kinase activity);GO:0045582(positive regulation of T cell differentiation);GO:0045766(positive regulation of angiogenesis);GO:0046934(phosphatidylinositol-…	04022(cGMP-PKG signaling pathway);04062(Chemokine signaling pathway);04072(Phospholipase D signaling pathway);04151(PI3K-Akt signaling pathway);04261(Adrenergic signaling in cardiomyocytes);04371(Apelin signaling pathway);04611(Platelet activation);04725(Cholinergic synapse);04921(Oxytocin signaling pathway);05145(Toxoplasmosis);05167(Kaposi sarcoma-associated herpesvirus infection);05167(Kaposi …	NA	NA	phosphoinositide-3-kinase regulatory subunit 6 [Source:HGNC Symbol;Acc:HGNC:27101]	protein_coding	0.853796	1.76818	1.51941	0.0408692	0.0551648	0.0905988	0	0.0292584	0	198	453	406	13	15	18	0	8	0
ENSCAFG00845000999	chr1	112794137	112870772	+	POU2F2		ENSCAFT00845001711;ENSCAFT00845001825;ENSCAFT00845001769;ENSCAFT00845001801	GO:0000976(transcription cis-regulatory region binding);GO:0000978(RNA polymerase II cis-regulatory region sequence-specific DNA binding);GO:0000981(DNA-binding transcription factor activity, RNA polymerase II-specific);GO:0001228(DNA-binding transcription activator activity, RNA polymerase II-specific);GO:0002335(mature B cell differentiation);GO:0003677(DNA binding);GO:0003700(DNA-binding trans…	05168(Herpes simplex virus 1 infection);05168(Herpes simplex virus 1 infection)	NA	NA	POU class 2 homeobox 2 [Source:HGNC Symbol;Acc:HGNC:9213]	protein_coding	0.134299	0.291456	0.217727	1.52188	1.5598	1.13359	0.0131616	0.0407677	0.0749032	34	80	63	458	454	234	5	12	15
ENSCAFG00845001002	chr5	63877567	63879195	+	CENPBD1	92806	ENSCAFT00845001708	GO:0003676(nucleic acid binding);GO:0003677(DNA binding)	NA	NA	NA		protein_coding	1.02764	1.77647	1.45507	1.32224	1.43754	1.41467	1.48241	1.38468	1.56885	108	205	176	168	176	123	194	164	125
ENSCAFG00845001003	chr2	35358152	35393529	+	PSD2		ENSCAFT00845001712	GO:0003677(DNA binding);GO:0008270(zinc ion binding)	NA	NA	NA	CXXC finger protein 5 [Source:HGNC Symbol;Acc:HGNC:26943]	protein_coding	33.5144	16.9914	17.2182	13.5632	12.9932	11.5512	28.2776	25.3736	24.2541	5572	3118	3302	2737	2534	1593	5878	4785	3079
ENSCAFG00845001004	chr2	84031037	84150473	-	PRDM2		ENSCAFT00845001763;ENSCAFT00845001723;ENSCAFT00845001743;ENSCAFT00845001774;ENSCAFT00845001793;ENSCAFT00845001803	GO:0000122(negative regulation of transcription by RNA polymerase II);GO:0000977(RNA polymerase II transcription regulatory region sequence-specific DNA binding);GO:0001227(DNA-binding transcription repressor activity, RNA polymerase II-specific);GO:0001228(DNA-binding transcription activator activity, RNA polymerase II-specific);GO:0005515(protein binding);GO:0005634(nucleus);GO:0005654(nucleopl…	00310(Lysine degradation);01100(Metabolic pathways);01100(Metabolic pathways)	K11432	EC:2.1.1.355	PR/SET domain 2 [Source:HGNC Symbol;Acc:HGNC:9347]	protein_coding	5.28661	10.4145	8.935	7.88107	7.80912	7.90156	9.68859	8.95587	9.10969	2765	6013	5391	5005	4793	3430	6338	5315	3640
ENSCAFG00845001006	chr1	100785685	100786781	+	ENSCAFG00845001006		ENSCAFT00845001717	NA	NA	NA	NA		protein_coding	0	0	0	0	0	0	0.187455	0	0	0	0	0	0	0	0	3	0	0
ENSCAFG00845001007	chr1	108212137	108218599	+	RPL18		ENSCAFT00845001766;ENSCAFT00845001791	GO:0003735(structural constituent of ribosome);GO:0005840(ribosome);GO:0006412(translation);GO:0006412(translation)	03010(Ribosome);05171(Coronavirus disease - COVID-19);05171(Coronavirus disease - COVID-19)	NA	NA	ribosomal protein L18 [Source:NCBI gene (formerly Entrezgene);Acc:476422]	protein_coding	1037.34	408.947	379.578	412.369	397.206	409.819	449.816	447.307	428.559	46499	20233	19625	22437	20883	15235	25212	22744	14669
ENSCAFG00845001010	chr2	77926330	77934808	-	LDLRAD2		ENSCAFT00845001733	GO:0005515(protein binding)	NA	NA	NA	low density lipoprotein receptor class A domain containing 2 [Source:HGNC Symbol;Acc:HGNC:32071]	protein_coding	4.34427	1.68085	1.22144	1.36865	0.915727	1.37306	0.546135	0.340264	0.458917	233	100	76	90	58	62	37	21	19
ENSCAFG00845001011	chr2	35413752	35416022	+	ENSCAFG00845001011		ENSCAFT00845001726	NA	NA	NA	NA		lncRNA	0	0	0	0	0.022045	0	0.101411	0.066365	0.060998	0	0	0	0	4	0	19	11	7
ENSCAFG00845001013	chr5	29277955	29336818	+	TMEM123	10360	ENSCAFT00845001734	GO:0009897(external side of plasma membrane);GO:0070267(oncosis)	NA	NA	NA	transmembrane protein 123 [Source:HGNC Symbol;Acc:HGNC:30138]	protein_coding	44.4725	77.3705	82.6219	45.8468	46.1816	47.9445	39.1949	35.8186	37.8915	7621	14634	16330	9536	9282	6813	8398	6962	4958
ENSCAFG00845001014	chr7	27136391	27148079	+	MYOC		ENSCAFT00845001747	GO:0001649(osteoblast differentiation);GO:0001952(regulation of cell-matrix adhesion);GO:0001953(negative regulation of cell-matrix adhesion);GO:0001968(fibronectin binding);GO:0005109(frizzled binding);GO:0005615(extracellular space);GO:0005741(mitochondrial outer membrane);GO:0005743(mitochondrial inner membrane);GO:0005758(mitochondrial intermembrane space);GO:0005783(endoplasmic reticulum);GO…	NA	NA	NA	myocilin [Source:NCBI gene (formerly Entrezgene);Acc:490344]	protein_coding	0	0	0.0131045	0	0	0	0	0	0	0	0	3	0	0	0	0	0	0
ENSCAFG00845001017	chr5	63909745	63919020	-	TCF25		ENSCAFT00845001745	GO:0005200(structural constituent of cytoskeleton);GO:0005525(GTP binding);GO:0005737(cytoplasm);GO:0005874(microtubule);GO:0007017(microtubule-based process);GO:0007411(axon guidance);GO:0015630(microtubule cytoskeleton);GO:0030027(lamellipodium);GO:0030175(filopodium);GO:0030424(axon);GO:0030425(dendrite);GO:0030426(growth cone);GO:0038007(netrin-activated signaling pathway);GO:0043025(neuronal…	04145(Phagosome);04540(Gap junction);05010(Alzheimer disease);05012(Parkinson disease);05014(Amyotrophic lateral sclerosis);05016(Huntington disease);05020(Prion disease);05022(Pathways of neurodegeneration - multiple diseases);05132(Salmonella infection)	NA	NA	tubulin beta 3 class III [Source:HGNC Symbol;Acc:HGNC:20772]	protein_coding	0.253802	0.22492	0.538773	0.643598	0.428151	0.369815	2.5634	2.49437	1.95328	32	31	77	96	62	38	393	347	183
ENSCAFG00845001019	chr1	100786130	100787340	-	ENSCAFG00845001019		ENSCAFT00845001744	GO:0005744(TIM23 mitochondrial import inner membrane translocase complex);GO:0008320(protein transmembrane transporter activity);GO:0030150(protein import into mitochondrial matrix)	NA	NA	NA		protein_coding	0	0.326533	0	0	0.130682	0.153444	0	0	0.496145	0	14	0	0	6	5	0	0	14
ENSCAFG00845001023	chr5	14779561	14786965	-	CCDC84	338657	ENSCAFT00845001777;ENSCAFT00845001754	GO:0005813(centrosome);GO:0010826(negative regulation of centrosome duplication);GO:0042176(regulation of protein catabolic process);GO:0042176(regulation of protein catabolic process)	NA	NA	NA	centrosomal AT-AC splicing factor [Source:HGNC Symbol;Acc:HGNC:30460]	protein_coding	3.42686	2.60712	3.25928	2.82189	2.54901	2.54534	3.57533	2.66803	2.77998	307	257	337	307	268	189	400	271	190
ENSCAFG00845001025	chr4	73937391	73937495	-	U6	26825,26827	ENSCAFT00845001757	NA	NA	NA	NA	U6 spliceosomal RNA [Source:RFAM;Acc:RF00026]	snRNA	0	0	0	0	0.55119	0.057392	0.166526	0	0	0	0	0	0	5	1	2	0	0
ENSCAFG00845001026	chr3	53575536	53600127	+	SEMA4B		ENSCAFT00845001762	GO:0005515(protein binding);GO:0005886(plasma membrane);GO:0016020(membrane);GO:0030215(semaphorin receptor binding);GO:0045202(synapse)	04360(Axon guidance)	NA	NA	semaphorin 4B [Source:HGNC Symbol;Acc:HGNC:10730]	protein_coding	3.82752	5.67727	4.88247	10.4251	11.6094	10.5194	3.73188	3.627	3.47427	837	1370	1231	2766	2976	1907	1020	900	580
ENSCAFG00845001028	chr1	5158211	5160784	+	MAPRE1		ENSCAFT00845001759	GO:0005515(protein binding);GO:0005815(microtubule organizing center);GO:0008017(microtubule binding);GO:0031110(regulation of microtubule polymerization or depolymerization);GO:0051010(microtubule plus-end binding)	NA	NA	NA		protein_coding	9.30062	6.14689	8.55378	7.63664	5.85023	6.99912	7.32327	8.41286	8.13249	1533	1119	1627	1528	1131	957	1510	1573	1024
ENSCAFG00845001029	chr3	92519804	92532813	-	IDUA		ENSCAFT00845001779;ENSCAFT00845001805;ENSCAFT00845001836	GO:0003940(L-iduronidase activity);GO:0004553(hydrolase activity, hydrolyzing O-glycosyl compounds);GO:0005515(protein binding);GO:0005975(carbohydrate metabolic process);GO:0030209(dermatan sulfate catabolic process);GO:0030211(heparin catabolic process);GO:0030211(heparin catabolic process)	00531(Glycosaminoglycan degradation);01100(Metabolic pathways);04142(Lysosome);04142(Lysosome)	K01217	EC:3.2.1.76	alpha-L-iduronidase [Source:NCBI gene (formerly Entrezgene);Acc:100505382]	protein_coding	8.17622	8.46497	7.77275	6.79732	6.18718	6.42563	4.03345	2.97041	3.64182	1651	1885	1809	1666	1464	1075	1018	681	561
ENSCAFG00845001030	chr1	102973590	103144307	+	PPP6R1		ENSCAFT00845001772;ENSCAFT00845001832	GO:0005861(troponin complex);GO:0006937(regulation of muscle contraction);GO:0006937(regulation of muscle contraction)	NA	NA	NA		protein_coding	0.315016	0.127746	0.124558	0.230415	0.1669	0.152616	0.0571509	0.127481	0.0585396	86	39	39	77	53	36	20	40	13
ENSCAFG00845001031	chr1	100818153	100837439	+	ENSCAFG00845001031		ENSCAFT00845001760	GO:0006355(regulation of DNA-templated transcription)	05168(Herpes simplex virus 1 infection)	NA	NA		protein_coding	0.710532	2.06198	2.08212	1.95206	2.43703	2.36422	2.26507	2.70144	2.99101	188	602	635	627	756	519	749	810	604
ENSCAFG00845001032	chr4	50640684	50642835	+	ENSCAFG00845001032		ENSCAFT00845001761	NA	NA	NA	NA		lncRNA	0	0.024808	0.112498	0.057553	0.062614	0.102443	0	0	0	0	4	18	10	11	12	0	0	0
ENSCAFG00845001033	chr6	63007741	63044758	+	ENSCAFG00845001033		ENSCAFT00845001765	NA	NA	NA	NA		protein_coding	0	0	0	0.09803	0.066527	0	0.467749	0.577024	0.427304	0	0	0	9	6	0	42	47	24
ENSCAFG00845001035	chr7	27157250	27160637	-	ENSCAFG00845001035		ENSCAFT00845001776	NA	NA	NA	NA		protein_coding	0	0.136662	0	0	0	0	0.040945	0	0	0	6	0	0	0	0	2	0	0
ENSCAFG00845001036	chr1	100838551	100841913	-	ENSCAFG00845001036		ENSCAFT00845001775	NA	NA	NA	NA		lncRNA	0.463848	1.27707	1.27786	1.59984	1.54921	1.39739	0.518584	0.886593	1.24847	100	304	318	419	392	250	140	217	206
ENSCAFG00845001037	chr3	7878296	7976837	-	PPIP5K2		ENSCAFT00845001829;ENSCAFT00845001886;ENSCAFT00845001933;ENSCAFT00845002008;ENSCAFT00845002069;ENSCAFT00845002083;ENSCAFT00845002129;ENSCAFT00845002148;ENSCAFT00845002225;ENSCAFT00845002267	GO:0000828(inositol hexakisphosphate kinase activity);GO:0000829(inositol heptakisphosphate kinase activity);GO:0005524(ATP binding);GO:0005829(cytosol);GO:0033857(diphosphoinositol-pentakisphosphate kinase activity);GO:0033857(diphosphoinositol-pentakisphosphate kinase activity)	04070(Phosphatidylinositol signaling system);04070(Phosphatidylinositol signaling system)	K13024	EC:2.7.4.24	diphosphoinositol pentakisphosphate kinase 2 [Source:HGNC Symbol;Acc:HGNC:29035]	protein_coding	11.5366	14.5341	14.5475	18.3713	17.1117	16.2733	21.2273	18.3333	24.2017	4390	6108	6386	8485	7637	5137	10099	7914	7034
ENSCAFG00845001039	chr4	50665370	50675263	+	ENSCAFG00845001039		ENSCAFT00845001784	NA	NA	NA	NA		lncRNA	0	0	0	0.0379876	0.0329678	0.0372771	0	0	0	0	0	0	6	5	4	0	0	0
ENSCAFG00845001040	chr2	35418835	35537499	+	PSD2		ENSCAFT00845001796;ENSCAFT00845001807	GO:0005085(guanyl-nucleotide exchange factor activity);GO:0005515(protein binding);GO:0005543(phospholipid binding);GO:0030425(dendrite);GO:0032012(regulation of ARF protein signal transduction);GO:0032154(cleavage furrow);GO:0032587(ruffle membrane);GO:0043025(neuronal cell body);GO:0098794(postsynapse);GO:0098978(glutamatergic synapse);GO:0098978(glutamatergic synapse)	04144(Endocytosis);04144(Endocytosis)	NA	NA	pleckstrin and Sec7 domain containing 2 [Source:HGNC Symbol;Acc:HGNC:19092]	protein_coding	0.236079	0.389344	0.465543	0.395406	0.391683	0.276312	0.249586	0.307201	0.193844	75	136	170	152	145	73	99	110	48
ENSCAFG00845001041	chr1	100838557	100841913	+	ENSCAFG00845001041		ENSCAFT00845001783	NA	NA	NA	NA		lncRNA	0.440092	0	0	0	0	0	0.497404	0	0	95	0	0	0	0	0	134	0	0
ENSCAFG00845001044	chr6	18074580	18079112	+	ASPHD1		ENSCAFT00845001790	GO:0018193(peptidyl-amino acid modification)	NA	NA	NA	aspartate beta-hydroxylase domain containing 1 [Source:HGNC Symbol;Acc:HGNC:27380]	protein_coding	3.40893	0.953642	0.693104	2.50782	2.31305	3.1911	0.449186	0.458844	0.396467	436	135	103	390	347	339	72	67	39
ENSCAFG00845001045	chr2	61509877	61582135	-	IRX5		ENSCAFT00845001815;ENSCAFT00845001808	GO:0000981(DNA-binding transcription factor activity, RNA polymerase II-specific);GO:0003677(DNA binding);GO:0005634(nucleus);GO:0006355(regulation of DNA-templated transcription);GO:0008406(gonad development);GO:0048701(embryonic cranial skeleton morphogenesis);GO:1990837(sequence-specific double-stranded DNA binding);GO:1990837(sequence-specific double-stranded DNA binding)	NA	NA	NA	iroquois homeobox 5 [Source:HGNC Symbol;Acc:HGNC:14361]	protein_coding	0.136902	0.185504	0.175889	0.270526	0.220063	0.214506	0.248733	0.282713	0.341975	25	37	36	59	47	32	55	58	48
ENSCAFG00845001046	chr5	29346852	29367441	-	BIRC2		ENSCAFT00845001819;ENSCAFT00845001848	GO:0000209(protein polyubiquitination);GO:0001890(placenta development);GO:0003713(transcription coactivator activity);GO:0004842(ubiquitin-protein transferase activity);GO:0005634(nucleus);GO:0005737(cytoplasm);GO:0008270(zinc ion binding);GO:0009898(cytoplasmic side of plasma membrane);GO:0035631(CD40 receptor complex);GO:0042802(identical protein binding);GO:0042981(regulation of apoptotic pro…	01524(Platinum drug resistance);04064(NF-kappa B signaling pathway);04120(Ubiquitin mediated proteolysis);04210(Apoptosis);04215(Apoptosis - multiple species);04217(Necroptosis);04390(Hippo signaling pathway);04510(Focal adhesion);04621(NOD-like receptor signaling pathway);04668(TNF signaling pathway);05132(Salmonella infection);05145(Toxoplasmosis);05168(Herpes simplex virus 1 infection);05200(P…	NA	NA	baculoviral IAP repeat containing 2 [Source:NCBI gene (formerly Entrezgene);Acc:479464]	protein_coding	22.4914	23.1552	21.4639	23.1444	21.1479	20.2935	25.6922	22.3205	26.9723	5499	6249	6053	6869	6065	4115	7855	6190	5036
ENSCAFG00845001047	chr1	100842353	100845128	+	ENSCAFG00845001047		ENSCAFT00845001792	NA	NA	NA	NA		lncRNA	0.954185	0.596817	0.387055	0.557123	0.887787	0.623162	0.344406	0.132257	0.201213	81	56	38	58	89	44	37	13	13
ENSCAFG00845001049	chr1	5929703	6044453	+	NETO1		ENSCAFT00845001824	GO:0005515(protein binding);GO:0048168(regulation of neuronal synaptic plasticity);GO:2000312(regulation of kainate selective glutamate receptor activity)	NA	NA	NA	neuropilin and tolloid like 1 [Source:HGNC Symbol;Acc:HGNC:13823]	protein_coding	0	0	0	0.0548453	0.0374425	0.0193392	0.0497554	0	0	0	0	0	17	11	4	16	0	0
ENSCAFG00845001050	chr6	1942357	2381649	-	GALNT17	442117	ENSCAFT00845001806;ENSCAFT00845001813	NA	00512(Mucin type O-glycan biosynthesis);00514(Other types of O-glycan biosynthesis);01100(Metabolic pathways);01100(Metabolic pathways)	K00710	EC:2.4.1.41	polypeptide N-acetylgalactosaminyltransferase 17 [Source:HGNC Symbol;Acc:HGNC:16347]	protein_coding	0.140308	0.179402	0.111934	0.207572	0.176189	0.307796	0.957029	1.06318	1.09114	40	56	37	71	59	72	336	338	233
ENSCAFG00845001051	chr4	50684050	50684107	-	ENSCAFG00845001051		ENSCAFT00845001798	NA	05206(MicroRNAs in cancer)	NA	NA		miRNA	0.18668	0.263458	0	0	0.263235	0	0	0	0	1	2	0	0	2	0	0	0	0
ENSCAFG00845001054	chr4	64775594	64779392	+	ENSCAFG00845001054		ENSCAFT00845001810	NA	NA	NA	NA		protein_coding	0.03511	0.160707	0.056675	0.103704	0.247207	0.201409	0.05105	0.05688	0	6	29	11	20	46	27	11	11	0
ENSCAFG00845001057	chr4	50737391	50744665	-	PTTG1		ENSCAFT00845001817	GO:0004869(cysteine-type endopeptidase inhibitor activity);GO:0005634(nucleus);GO:0005737(cytoplasm);GO:0007059(chromosome segregation);GO:0007064(mitotic sister chromatid cohesion);GO:0045143(homologous chromosome segregation);GO:0051276(chromosome organization)	04110(Cell cycle);04114(Oocyte meiosis);05166(Human T-cell leukemia virus 1 infection)	NA	NA		protein_coding	13.4119	5.28384	4.36115	14.689	15.4657	14.4326	41.6837	37.2155	41.4278	586	255	220	779	793	523	2277	1844	1382
ENSCAFG00845001058	chr1	108220587	108229313	+	FAM83E		ENSCAFT00845001828	GO:0019901(protein kinase binding)	NA	NA	NA	family with sequence similarity 83 member E [Source:HGNC Symbol;Acc:HGNC:25972]	protein_coding	0	0	0.021653	0	0	0	0	0	0	0	0	4	0	0	0	0	0	0
ENSCAFG00845001059	chr1	100849974	100899606	+	ENSCAFG00845001059		ENSCAFT00845001816;ENSCAFT00845001822	GO:0006355(regulation of DNA-templated transcription);GO:0006355(regulation of DNA-templated transcription)	05168(Herpes simplex virus 1 infection);05168(Herpes simplex virus 1 infection)	NA	NA		protein_coding	1.67652	2.69604	2.70863	2.85251	3.02036	3.28192	2.51961	2.93056	2.95756	408	724	760	842	862	662	766	808	549
ENSCAFG00845001060	chr4	8705603	8718382	+	AGT	189	ENSCAFT00845001823	GO:0001822(kidney development);GO:0003014(renal system process);GO:0003081(regulation of systemic arterial blood pressure by renin-angiotensin);GO:0004867(serine-type endopeptidase inhibitor activity);GO:0005615(extracellular space);GO:0007186(G protein-coupled receptor signaling pathway);GO:0008217(regulation of blood pressure);GO:0010536(positive regulation of activation of Janus kinase activit…	04072(Phospholipase D signaling pathway);04080(Neuroactive ligand-receptor interaction);04261(Adrenergic signaling in cardiomyocytes);04270(Vascular smooth muscle contraction);04614(Renin-angiotensin system);04924(Renin secretion);04925(Aldosterone synthesis and secretion);04927(Cortisol synthesis and secretion);04931(Insulin resistance);04933(AGE-RAGE signaling pathway in diabetic complications)…	NA	NA	angiotensinogen [Source:HGNC Symbol;Acc:HGNC:333]	protein_coding	0.042461	0	0.025754	0.024471	0.039602	0.053728	0	0	0	6	0	4	4	7	6	0	0	0
ENSCAFG00845001062	chr1	88673965	88778196	-	TJP2		ENSCAFT00845002173;ENSCAFT00845002166;ENSCAFT00845001939;ENSCAFT00845001996;ENSCAFT00845002042;ENSCAFT00845002203;ENSCAFT00845002238	GO:0005515(protein binding);GO:0005923(bicellular tight junction);GO:0005923(bicellular tight junction)	04530(Tight junction);04530(Tight junction)	NA	NA	tight junction protein 2 [Source:NCBI gene (formerly Entrezgene);Acc:403854]	protein_coding	3.61267	5.8757	5.7573	1.27912	1.18151	0.962493	2.59631	2.39107	2.47803	1317	2364	2420	567	506	293	1184	990	690
ENSCAFG00845001063	chr1	122157537	122241879	-	URI1		ENSCAFT00845001885;ENSCAFT00845001866	GO:0000122(negative regulation of transcription by RNA polymerase II);GO:0000993(RNA polymerase II complex binding);GO:0001558(regulation of cell growth);GO:0003682(chromatin binding);GO:0003714(transcription corepressor activity);GO:0005634(nucleus);GO:0005654(nucleoplasm);GO:0005737(cytoplasm);GO:0005829(cytosol);GO:0006357(regulation of transcription by RNA polymerase II);GO:0009615(response t…	NA	NA	NA	URI1 prefoldin like chaperone [Source:HGNC Symbol;Acc:HGNC:13236]	protein_coding	10.9727	9.03803	8.98983	8.65164	8.22965	8.59803	10.0965	9.33587	10.8512	3223	2930	3045	3084	2835	2094	3708	3110	2434
ENSCAFG00845001064	chr6	63092081	63223617	+	DDAH1		ENSCAFT00845001845;ENSCAFT00845001868	GO:0000052(citrulline metabolic process);GO:0003073(regulation of systemic arterial blood pressure);GO:0006527(arginine catabolic process);GO:0008285(negative regulation of cell population proliferation);GO:0016403(dimethylargininase activity);GO:0043116(negative regulation of vascular permeability);GO:0045429(positive regulation of nitric oxide biosynthetic process);GO:1900038(negative regulatio…	NA	K01482	EC:3.5.3.18	dimethylarginine dimethylaminohydrolase 1 [Source:HGNC Symbol;Acc:HGNC:2715]	protein_coding	9.02622	10.2069	9.00105	11.6971	10.3104	10.5975	16.2997	13.2796	15.7379	2338	2918	2689	3678	3133	2277	5278	3902	3112
ENSCAFG00845001065	chr6	40616511	40652360	+	LUC7L		ENSCAFT00845001827;ENSCAFT00845001843;ENSCAFT00845001853;ENSCAFT00845001876	GO:0003729(mRNA binding);GO:0005685(U1 snRNP);GO:0006376(mRNA splice site selection);GO:0042802(identical protein binding);GO:0042802(identical protein binding)	NA	NA	NA	LUC7 like [Source:HGNC Symbol;Acc:HGNC:6723]	protein_coding	65.0607	18.6212	20.5431	21.2865	23.381	22.9837	21.785	21.0826	18.9758	8622	2724	3142	3425	3635	2528	3611	3170	1921
ENSCAFG00845001066	chr4	64779690	64781697	+	ENSCAFG00845001066		ENSCAFT00845001821	NA	NA	NA	NA		lncRNA	0.015451	0.097989	0.053495	0.086711	0.112459	0.147428	0.060042	0.054487	0.101173	2	14	8	14	17	16	10	8	10
ENSCAFG00845001068	chr6	18079288	18093185	-	KCTD13		ENSCAFT00845001838;ENSCAFT00845001831	GO:0004842(ubiquitin-protein transferase activity);GO:0005515(protein binding);GO:0005654(nucleoplasm);GO:0016477(cell migration);GO:0016567(protein ubiquitination);GO:0016604(nuclear body);GO:0031267(small GTPase binding);GO:0031463(Cul3-RING ubiquitin ligase complex);GO:0035024(negative regulation of Rho protein signal transduction);GO:0042802(identical protein binding);GO:0043149(stress fiber …	NA	NA	NA	potassium channel tetramerization domain containing 13 [Source:HGNC Symbol;Acc:HGNC:22234]	protein_coding	1.04156	1.37148	1.03921	2.11986	2.13153	1.69961	2.34121	2.56753	2.82726	122	178	142	302	294	166	344	341	253
ENSCAFG00845001070	chr2	35540758	35596619	-	NRG2		ENSCAFT00845001841	GO:0005102(signaling receptor binding);GO:0007399(nervous system development)	01521(EGFR tyrosine kinase inhibitor resistance);04012(ErbB signaling pathway);05014(Amyotrophic lateral sclerosis)	NA	NA	neuregulin 2 [Source:HGNC Symbol;Acc:HGNC:7998]	protein_coding	0.066902	0	0	0.167133	0	0.089861	0.055728	0	0	9	0	0	27	0	10	10	0	0
ENSCAFG00845001072	chr2	62094083	62096571	+	IRX3		ENSCAFT00845001852	GO:0000122(negative regulation of transcription by RNA polymerase II);GO:0000978(RNA polymerase II cis-regulatory region sequence-specific DNA binding);GO:0000981(DNA-binding transcription factor activity, RNA polymerase II-specific);GO:0001227(DNA-binding transcription repressor activity, RNA polymerase II-specific);GO:0001228(DNA-binding transcription activator activity, RNA polymerase II-speci…	NA	NA	NA	iroquois homeobox 3 [Source:HGNC Symbol;Acc:HGNC:14360]	protein_coding	1.37513	0.569675	0.449066	0.586223	0.920394	0.468202	1.49943	1.41253	0.760431	148	68	56	77	116	42	201	172	63
ENSCAFG00845001074	chr1	100924800	100929941	-	ENSCAFG00845001074		ENSCAFT00845001857	GO:0006355(regulation of DNA-templated transcription)	NA	NA	NA		protein_coding	0	0.706363	0.188741	0.255364	0	0	0.772075	0	0	0	9	3	4	0	0	11	0	0
ENSCAFG00845001076	chr1	108224585	108224935	-	SPACA4		ENSCAFT00845001851	NA	NA	NA	NA	sperm acrosome associated 4 [Source:HGNC Symbol;Acc:HGNC:16441]	protein_coding	0	0	0	0	0	0	0.3971	0	0	0	0	0	0	0	0	12	0	0
ENSCAFG00845001078	chr4	50748743	50764508	+	SLU7		ENSCAFT00845001864	GO:0000375(RNA splicing, via transesterification reactions);GO:0000380(alternative mRNA splicing, via spliceosome);GO:0000386(second spliceosomal transesterification activity);GO:0000389(mRNA 3'-splice site recognition);GO:0000398(mRNA splicing, via spliceosome);GO:0005634(nucleus);GO:0005654(nucleoplasm);GO:0005681(spliceosomal complex);GO:0005737(cytoplasm);GO:0005829(cytosol);GO:0006886(intrac…	03040(Spliceosome)	NA	NA	SLU7 homolog, splicing factor [Source:HGNC Symbol;Acc:HGNC:16939]	protein_coding	20.1075	24.0803	24.3742	20.3345	20.052	19.3119	16.7987	15.2433	18.3687	5359	7084	7493	6579	6268	4269	5599	4608	3739
ENSCAFG00845001080	chr4	40225205	40322450	+	SH3PXD2B		ENSCAFT00845001865;ENSCAFT00845001874;ENSCAFT00845001920	GO:0001501(skeletal system development);GO:0001654(eye development);GO:0005515(protein binding);GO:0006801(superoxide metabolic process);GO:0007507(heart development);GO:0022617(extracellular matrix disassembly);GO:0035091(phosphatidylinositol binding);GO:0060348(bone development);GO:0071800(podosome assembly);GO:0072657(protein localization to membrane);GO:0072657(protein localization to membran…	NA	NA	NA	SH3 and PX domains 2B [Source:HGNC Symbol;Acc:HGNC:29242]	protein_coding	3.46857	25.3539	22.3105	21.0624	24.1836	21.0764	30.7186	28.849	37.3553	984	7933	7294	7246	8040	4954	10887	9275	8085
ENSCAFG00845001081	chr2	84201664	84231418	-	PDPN		ENSCAFT00845001867;ENSCAFT00845001880;ENSCAFT00845001895	NA	NA	NA	NA	podoplanin [Source:NCBI gene (formerly Entrezgene);Acc:403886]	protein_coding	132.453	145.598	150.986	215.764	198.147	212.668	109.53	96.698	102.05	28084	34074	36923	55528	49274	37393	29038	23256	16523
ENSCAFG00845001084	chr5	29370075	29371631	+	ENSCAFG00845001084		ENSCAFT00845001861	NA	NA	NA	NA		lncRNA	0	0	0	0	0	0	0.015559	0	0.038355	0	0	0	0	0	0	2	0	3
ENSCAFG00845001085	chr4	8726595	8777970	-	COG2		ENSCAFT00845001873	GO:0000301(retrograde transport, vesicle recycling within Golgi);GO:0005795(Golgi stack);GO:0006891(intra-Golgi vesicle-mediated transport);GO:0007030(Golgi organization);GO:0015031(protein transport);GO:0016020(membrane);GO:0017119(Golgi transport complex);GO:0070085(glycosylation)	NA	NA	NA	component of oligomeric golgi complex 2 [Source:HGNC Symbol;Acc:HGNC:6546]	protein_coding	16.966	16.9297	15.5172	16.6237	16.8337	15.5009	21.0184	18.3488	20.2808	3212	3538	3388	3820	3738	2434	4975	3940	2932
ENSCAFG00845001087	chr7	5233393	5277364	+	ZBTB41		ENSCAFT00845001875	GO:0005515(protein binding)	NA	NA	NA	zinc finger and BTB domain containing 41 [Source:HGNC Symbol;Acc:HGNC:24819]	protein_coding	3.72773	4.67417	5.12503	5.38113	5.14691	4.67263	5.77	5.75702	7.80623	1742	2411	2762	3053	2821	1811	3372	3052	2786
ENSCAFG00845001088	chr5	29370080	29371651	-	ENSCAFG00845001088		ENSCAFT00845001869	NA	NA	NA	NA		lncRNA	0	0	0.039345	0	0	0	0.021772	0.050448	0.037989	0	0	5	0	0	0	3	6	3
ENSCAFG00845001093	chr1	100990732	100997649	+	ENSCAFG00845001093		ENSCAFT00845001877	NA	NA	NA	NA		protein_coding	8.02999	6.44208	6.44503	6.02657	6.36823	5.24398	5.07612	5.66269	5.96177	1098	973	1017	1001	1022	595	868	879	623
ENSCAFG00845001095	chr1	102973994	102980807	+	FAM71E2		ENSCAFT00845001879	NA	NA	NA	NA		protein_coding	0.243875	0.323491	0.195731	0.311687	0.310844	0.350235	0.057419	0.043491	0.10996	54	80	50	84	81	65	16	11	19
ENSCAFG00845001096	chr2	77933330	78043356	+	USP48		ENSCAFT00845001900;ENSCAFT00845001955;ENSCAFT00845001992;ENSCAFT00845002065	GO:0004197(cysteine-type endopeptidase activity);GO:0004843(cysteine-type deubiquitinase activity);GO:0005515(protein binding);GO:0005654(nucleoplasm);GO:0005739(mitochondrion);GO:0005829(cytosol);GO:0006511(ubiquitin-dependent protein catabolic process);GO:0016579(protein deubiquitination);GO:0016579(protein deubiquitination)	NA	K11858	EC:3.4.19.12	ubiquitin specific peptidase 48 [Source:HGNC Symbol;Acc:HGNC:18533]	protein_coding	21.8343	22.5185	21.306	20.5773	21.1178	20.5989	27.9008	25.466	26.2291	5914	6731	6655	6765	6708	4625	9447	7823	5425
ENSCAFG00845001100	chr6	8940058	8941513	-	POP7		ENSCAFT00845001883	GO:0000172(ribonuclease MRP complex);GO:0001682(tRNA 5'-leader removal);GO:0003676(nucleic acid binding);GO:0004526(ribonuclease P activity);GO:0005655(nucleolar ribonuclease P complex);GO:0005730(nucleolus);GO:0006396(RNA processing);GO:0030681(multimeric ribonuclease P complex);GO:0033204(ribonuclease P RNA binding);GO:0043231(intracellular membrane-bounded organelle)	03008(Ribosome biogenesis in eukaryotes);03013(RNA transport)	K14527	EC:3.1.26.5	POP7 homolog, ribonuclease P/MRP subunit [Source:HGNC Symbol;Acc:HGNC:19949]	protein_coding	4.00166	4.14951	2.97398	3.8577	3.66967	4.33227	7.7052	6.86014	6.84948	374	428	320	437	402	335	899	726	488
ENSCAFG00845001102	chr4	64907865	64956791	+	EMB		ENSCAFT00845002062;ENSCAFT00845002070	GO:0005515(protein binding);GO:0005886(plasma membrane);GO:0007155(cell adhesion);GO:0007411(axon guidance);GO:0007411(axon guidance)	NA	NA	NA	embigin [Source:HGNC Symbol;Acc:HGNC:30465]	protein_coding	2.76064	3.40179	3.31574	0.706055	1.18297	1.13613	0.4701	0.586492	0.498732	269	365	372	84	135	93	57	65	38
ENSCAFG00845001103	chr7	5277372	5278601	-	ENSCAFG00845001103		ENSCAFT00845001887	NA	NA	NA	NA		lncRNA	8.11399	5.81438	5.82847	5.79647	5.34121	4.68846	4.58691	4.0049	4.06087	640	506	530	555	494	307	452	358	245
ENSCAFG00845001104	chr6	37184569	37252759	+	CORO7	100529144	ENSCAFT00845002154;ENSCAFT00845002202;ENSCAFT00845002145;ENSCAFT00845001953;ENSCAFT00845002021;ENSCAFT00845002080;ENSCAFT00845002250;ENSCAFT00845002266;ENSCAFT00845002273	GO:0003779(actin binding);GO:0005515(protein binding);GO:0005744(TIM23 mitochondrial import inner membrane translocase complex);GO:0005794(Golgi apparatus);GO:0005802(trans-Golgi network);GO:0006895(Golgi to endosome transport);GO:0007015(actin filament organization);GO:0007030(Golgi organization);GO:0016021(integral component of membrane);GO:0016477(cell migration);GO:0030010(establishment of ce…	NA	NA	NA	coronin 7 [Source:HGNC Symbol;Acc:HGNC:26161]	protein_coding	7.75928	4.71815	4.52057	5.3854	4.72646	5.41236	4.71988	5.03626	4.21097	2676	1798	1800	2255	1913	1549	2036	1971	1109
ENSCAFG00845001105	chr6	63252838	63263752	+	BCL10		ENSCAFT00845001891	GO:0001772(immunological synapse);GO:0001783(B cell apoptotic process);GO:0001819(positive regulation of cytokine production);GO:0001843(neural tube closure);GO:0002020(protease binding);GO:0002096(polkadots);GO:0002224(toll-like receptor signaling pathway);GO:0002250(adaptive immune response);GO:0002906(negative regulation of mature B cell apoptotic process);GO:0003713(transcription coactivator …	04064(NF-kappa B signaling pathway);04625(C-type lectin receptor signaling pathway);04660(T cell receptor signaling pathway);04662(B cell receptor signaling pathway);05152(Tuberculosis)	NA	NA	BCL10 immune signaling adaptor [Source:HGNC Symbol;Acc:HGNC:989]	protein_coding	18.5183	21.11	21.6532	28.6081	24.8553	27.0948	23.7414	18.4593	24.186	2910	3662	3925	5457	4582	3531	4665	3291	2903
ENSCAFG00845001106	chr5	29377570	29395969	-	BIRC3		ENSCAFT00845001898	GO:0004842(ubiquitin-protein transferase activity);GO:0005634(nucleus);GO:0005654(nucleoplasm);GO:0005737(cytoplasm);GO:0005829(cytosol);GO:0031398(positive regulation of protein ubiquitination);GO:0042981(regulation of apoptotic process);GO:0060544(regulation of necroptotic process)	01524(Platinum drug resistance);04064(NF-kappa B signaling pathway);04120(Ubiquitin mediated proteolysis);04210(Apoptosis);04215(Apoptosis - multiple species);04217(Necroptosis);04390(Hippo signaling pathway);04510(Focal adhesion);04621(NOD-like receptor signaling pathway);04668(TNF signaling pathway);05132(Salmonella infection);05145(Toxoplasmosis);05168(Herpes simplex virus 1 infection);05200(P…	NA	NA	baculoviral IAP repeat containing 3 [Source:NCBI gene (formerly Entrezgene);Acc:489433]	protein_coding	1.93768	1.73047	2.27987	1.74807	2.18064	1.42703	1.14504	1.19092	1.07157	552	544	749	605	729	337	408	385	233
ENSCAFG00845001107	chr4	73966399	74104912	-	RAI14		ENSCAFT00845002014;ENSCAFT00845001942;ENSCAFT00845001911;ENSCAFT00845001914	GO:0001650(fibrillar center);GO:0003779(actin binding);GO:0005515(protein binding);GO:0005654(nucleoplasm);GO:0005829(cytosol);GO:0005829(cytosol)	NA	NA	NA	retinoic acid induced 14 [Source:HGNC Symbol;Acc:HGNC:14873]	protein_coding	40.0367	64.4108	58.6993	119.085	117.784	110.686	118.428	114.545	118.879	13042	23159	22055	47087	45001	29900	48237	42323	29570
ENSCAFG00845001108	chr1	112879173	112885001	-	ZNF574		ENSCAFT00845001893;ENSCAFT00845001904	NA	NA	NA	NA	zinc finger protein 574 [Source:HGNC Symbol;Acc:HGNC:26166]	protein_coding	5.07042	5.28048	4.47832	4.81475	5.75695	5.41304	5.03741	5.62912	5.1934	1046	1202	1066	1206	1393	926	1300	1317	818
ENSCAFG00845001110	chr6	8949969	8952185	-	ENSCAFG00845001110		ENSCAFT00845001894	NA	NA	NA	NA		lncRNA	0.164561	0.079787	0.113562	0.06917	0.062358	0	0.188312	0.142862	0.033964	12	7	10	7	6	0	17	12	2
ENSCAFG00845001112	chr3	40522340	40560113	-	ALDH1A3		ENSCAFT00845001912;ENSCAFT00845001928	GO:0001758(retinal dehydrogenase activity);GO:0002072(optic cup morphogenesis involved in camera-type eye development);GO:0002138(retinoic acid biosynthetic process);GO:0004029(aldehyde dehydrogenase (NAD+) activity);GO:0004030(aldehyde dehydrogenase [NAD(P)+] activity);GO:0005737(cytoplasm);GO:0006915(apoptotic process);GO:0007626(locomotory behavior);GO:0016491(oxidoreductase activity);GO:00166…	00830(Retinol metabolism);01100(Metabolic pathways);01100(Metabolic pathways)	K07249	EC:1.2.1.36	aldehyde dehydrogenase 1 family member A3 [Source:HGNC Symbol;Acc:HGNC:409]	protein_coding	7.52481	14.1214	10.6994	18.0962	18.3839	15.8766	10.4088	9.17474	10.1412	1713	3548	2809	4999	4908	2997	2962	2369	1763
ENSCAFG00845001113	chr3	92540425	92551567	+	DGKQ		ENSCAFT00845001908;ENSCAFT00845001947	GO:0003951(NAD+ kinase activity);GO:0004143(diacylglycerol kinase activity);GO:0007165(signal transduction);GO:0007205(protein kinase C-activating G protein-coupled receptor signaling pathway);GO:0016301(kinase activity);GO:0016301(kinase activity)	00561(Glycerolipid metabolism);00564(Glycerophospholipid metabolism);01100(Metabolic pathways);04070(Phosphatidylinositol signaling system);04072(Phospholipase D signaling pathway);05231(Choline metabolism in cancer);05231(Choline metabolism in cancer)	K00901	EC:2.7.1.107	diacylglycerol kinase theta [Source:HGNC Symbol;Acc:HGNC:2856]	protein_coding	5.86186	3.00683	3.10316	2.51109	1.94027	2.19866	1.76982	1.5605	1.48724	1736	983	1061	903	674	540	656	524	337
ENSCAFG00845001114	chr1	101013729	101025275	+	ENSCAFG00845001114		ENSCAFT00845001902;ENSCAFT00845001907	GO:0006355(regulation of DNA-templated transcription);GO:0006355(regulation of DNA-templated transcription)	NA	NA	NA		protein_coding	1.20752	2.26968	2.65472	2.45784	2.89846	2.74256	2.58406	2.59244	3.08886	242	501	612	596	679	455	645	587	471
ENSCAFG00845001116	chr2	35630531	35635681	-	ENSCAFG00845001116		ENSCAFT00845001903	NA	NA	NA	NA		lncRNA	0	0	0	0	0	0	0.004801	0	0	0	0	0	0	0	0	2	0	0
ENSCAFG00845001117	chr4	50766441	50772284	+	ZBED8		ENSCAFT00845001905	GO:0005654(nucleoplasm)	NA	NA	NA	zinc finger BED-type containing 8 [Source:HGNC Symbol;Acc:HGNC:30804]	protein_coding	2.70888	2.62233	2.08935	3.55462	3.49327	3.36466	8.8252	6.42977	8.13718	430	459	382	684	650	443	1749	1156	985
ENSCAFG00845001119	chr4	8727104	8727163	-	ENSCAFG00845001119		ENSCAFT00845001910	NA	NA	NA	NA		miRNA	0.221955	0.002262	0.002934	0.002482	0.002286	0.004	0.002049	0.002186	0.002802	1	1	1	1	1	1	1	1	1
ENSCAFG00845001120	chr1	67721701	68304715	+	LAMA2		ENSCAFT00845001954	GO:0005102(signaling receptor binding);GO:0005604(basement membrane);GO:0007155(cell adhesion);GO:0030155(regulation of cell adhesion);GO:0030334(regulation of cell migration);GO:0045995(regulation of embryonic development)	04151(PI3K-Akt signaling pathway);04510(Focal adhesion);04512(ECM-receptor interaction);05145(Toxoplasmosis);05146(Amoebiasis);05165(Human papillomavirus infection);05200(Pathways in cancer);05222(Small cell lung cancer);05410(Hypertrophic cardiomyopathy);05412(Arrhythmogenic right ventricular cardiomyopathy);05414(Dilated cardiomyopathy);05416(Viral myocarditis)	NA	NA	laminin subunit alpha 2 [Source:HGNC Symbol;Acc:HGNC:6482]	protein_coding	26.0288	39.1035	40.7805	11.6741	12.9404	13.2836	24.1664	25.0599	25.7633	15981	26499	28878	8700	9319	6764	18553	17452	12079
ENSCAFG00845001122	chr4	50778823	50778929	+	U6	26825,26827	ENSCAFT00845001915	GO:0000244(spliceosomal tri-snRNP complex assembly);GO:0000353(formation of quadruple SL/U4/U5/U6 snRNP);GO:0005688(U6 snRNP);GO:0030621(U4 snRNA binding);GO:0046540(U4/U6 x U5 tri-snRNP complex)	NA	NA	NA	U6 spliceosomal RNA [Source:RFAM;Acc:RF00026]	snRNA	0	0	0	0	0	0.337917	0	0.034313	0	0	0	0	0	0	2	0	1	0
ENSCAFG00845001123	chr2	35630531	35635679	+	ENSCAFG00845001123		ENSCAFT00845001913	NA	NA	NA	NA		lncRNA	0	0	0	0	0	0	0.004803	0	0	0	0	0	0	0	0	2	0	0
ENSCAFG00845001124	chr1	102980651	102983647	+	COX6B2		ENSCAFT00845001917;ENSCAFT00845001925	GO:0005739(mitochondrion);GO:0030061(mitochondrial crista);GO:0045277(respiratory chain complex IV);GO:0045277(respiratory chain complex IV)	NA	NA	NA	cytochrome c oxidase subunit 6B2 [Source:HGNC Symbol;Acc:HGNC:24380]	protein_coding	0.088234	0.054596	0	0.0424298	0.0699385	0	0	0	0	12	8	0	7	12	0	0	0	0
ENSCAFG00845001125	chr2	84203982	84240622	+	ENSCAFG00845001125		ENSCAFT00845001958	NA	NA	NA	NA		pseudogene	0	0.179703	0.183774	0.631633	0.413313	0.337279	0.530716	0.341221	0.630496	0	7	7	25	16	10	22	13	16
ENSCAFG00845001126	chr7	5281133	5357008	+	ASPM		ENSCAFT00845001943	GO:0000922(spindle pole);GO:0001764(neuron migration);GO:0002052(positive regulation of neuroblast proliferation);GO:0005515(protein binding);GO:0005516(calmodulin binding);GO:0005634(nucleus);GO:0005737(cytoplasm);GO:0005874(microtubule);GO:0007051(spindle organization);GO:0007283(spermatogenesis);GO:0007405(neuroblast proliferation);GO:0007420(brain development);GO:0008356(asymmetric cell divis…	NA	NA	NA	assembly factor for spindle microtubules [Source:NCBI gene (formerly Entrezgene);Acc:480009]	protein_coding	1.11543	1.55404	1.64564	3.48377	3.352	3.46065	9.37606	9.30617	10.2257	758	1165	1290	2872	2671	1950	7963	7169	5303
ENSCAFG00845001127	chr5	33635875	33708207	-	PIK3R5		ENSCAFT00845001935;ENSCAFT00845001982	GO:0005829(cytosol);GO:0005944(phosphatidylinositol 3-kinase complex, class IB);GO:0034451(centriolar satellite);GO:0046935(1-phosphatidylinositol-3-kinase regulator activity);GO:0046935(1-phosphatidylinositol-3-kinase regulator activity)	04022(cGMP-PKG signaling pathway);04062(Chemokine signaling pathway);04072(Phospholipase D signaling pathway);04151(PI3K-Akt signaling pathway);04261(Adrenergic signaling in cardiomyocytes);04371(Apelin signaling pathway);04611(Platelet activation);04725(Cholinergic synapse);04921(Oxytocin signaling pathway);05145(Toxoplasmosis);05167(Kaposi sarcoma-associated herpesvirus infection);05167(Kaposi …	NA	NA	phosphoinositide-3-kinase regulatory subunit 5 [Source:HGNC Symbol;Acc:HGNC:30035]	protein_coding	0.741973	0.756886	0.954287	0.18737	0.145184	0.164497	0.111389	0.116851	0.106497	306	345	453	94	71	57	58	55	34
ENSCAFG00845001129	chr1	122317344	122327556	-	CCNE1		ENSCAFT00845001930	GO:0000082(G1/S transition of mitotic cell cycle);GO:0000122(negative regulation of transcription by RNA polymerase II);GO:0000307(cyclin-dependent protein kinase holoenzyme complex);GO:0000723(telomere maintenance);GO:0005634(nucleus);GO:0005654(nucleoplasm);GO:0006270(DNA replication initiation);GO:0006468(protein phosphorylation);GO:0007129(homologous chromosome pairing at meiosis);GO:0016055(…	04110(Cell cycle);04114(Oocyte meiosis);04115(p53 signaling pathway);04151(PI3K-Akt signaling pathway);04218(Cellular senescence);04934(Cushing syndrome);05161(Hepatitis B);05162(Measles);05165(Human papillomavirus infection);05166(Human T-cell leukemia virus 1 infection);05169(Epstein-Barr virus infection);05200(Pathways in cancer);05203(Viral carcinogenesis);05206(MicroRNAs in cancer);05215(Pro…	NA	NA	cyclin E1 [Source:HGNC Symbol;Acc:HGNC:1589]	protein_coding	1.46882	1.46688	1.43691	3.35136	2.70686	2.70613	4.56015	4.92036	4.31339	236	260	266	652	509	360	914	894	528
ENSCAFG00845001130	chr6	63269056	63280310	+	C6H1orf52		ENSCAFT00845001924;ENSCAFT00845001940	GO:0005654(nucleoplasm);GO:0005654(nucleoplasm)	NA	NA	NA	chromosome 1 open reading frame 52 [Source:HGNC Symbol;Acc:HGNC:24871]	protein_coding	4.21287	3.1212	3.05783	3.47266	2.95147	3.03577	3.03971	2.62919	3.18345	1135	928	950	1135	932	678	1024	804	655
ENSCAFG00845001132	chr2	35648980	35652871	+	ENSCAFG00845001132		ENSCAFT00845001923	NA	NA	NA	NA		lncRNA	0	0	0	0	0	0	0	0	0.01044	0	0	0	0	0	0	0	0	2
ENSCAFG00845001133	chr2	28444605	28465652	-	GATA3		ENSCAFT00845001972	GO:0000122(negative regulation of transcription by RNA polymerase II);GO:0000785(chromatin);GO:0000902(cell morphogenesis);GO:0000976(transcription cis-regulatory region binding);GO:0000977(RNA polymerase II transcription regulatory region sequence-specific DNA binding);GO:0000978(RNA polymerase II cis-regulatory region sequence-specific DNA binding);GO:0000981(DNA-binding transcription factor ac…	04658(Th1 and Th2 cell differentiation);04659(Th17 cell differentiation);04928(Parathyroid hormone synthesis, secretion and action);05321(Inflammatory bowel disease)	NA	NA	GATA binding protein 3 [Source:HGNC Symbol;Acc:HGNC:4172]	protein_coding	0.0920502	0.280232	0.081691	0.0776222	0.251854	0.0486934	0.158796	0.118666	0.0874272	14	46	14	14	44	6	30	20	10
ENSCAFG00845001134	chr1	47785904	47855825	-	SERAC1		ENSCAFT00845001997;ENSCAFT00845001971	GO:0005739(mitochondrion);GO:0005783(endoplasmic reticulum);GO:0030198(extracellular matrix organization);GO:0031012(extracellular matrix);GO:0032367(intracellular cholesterol transport);GO:0036148(phosphatidylglycerol acyl-chain remodeling);GO:0044233(mitochondria-associated endoplasmic reticulum membrane);GO:0044233(mitochondria-associated endoplasmic reticulum membrane)	NA	NA	NA	serine active site containing 1 [Source:HGNC Symbol;Acc:HGNC:21061]	protein_coding	4.76407	5.08023	5.7223	3.18348	2.6278	2.78602	3.65733	2.94681	3.62212	1207	1420	1671	979	781	585	1158	847	700
ENSCAFG00845001135	chr1	7786927	7837902	-	ENSCAFG00845001135		ENSCAFT00845001926;ENSCAFT00845001929	NA	NA	NA	NA		lncRNA	0.526525	0.462985	0.188911	0.354396	0.277026	0.312714	0.192958	0.288249	0.364919	28	27	12	23	18	14	13	18	15
ENSCAFG00845001136	chr1	101014565	101049242	+	ENSCAFG00845001136		ENSCAFT00845001927	NA	NA	NA	NA		protein_coding	0	0.049468	0	0.077586	0.012992	0	0.025005	0.087108	0	0	8	0	14	3	0	5	14	0
ENSCAFG00845001137	chr7	27173835	27276068	-	PRRC2C		ENSCAFT00845001957;ENSCAFT00845002010;ENSCAFT00845002058;ENSCAFT00845002102;ENSCAFT00845002163;ENSCAFT00845002201	GO:0002244(hematopoietic progenitor cell differentiation);GO:0005829(cytosol);GO:0008022(protein C-terminus binding);GO:0034063(stress granule assembly);GO:0034063(stress granule assembly)	NA	NA	NA	proline rich coiled-coil 2C [Source:HGNC Symbol;Acc:HGNC:24903]	protein_coding	7.6948	24.6856	23.2412	19.3139	22.3773	20.4495	24.7754	25.6611	26.8207	5207	18434	18136	15861	17758	11474	20959	19692	13855
ENSCAFG00845001138	chr2	35648984	35652870	-	ENSCAFG00845001138		ENSCAFT00845001931	NA	NA	NA	NA		lncRNA	0	0	0	0	0	0	0	0	0.010453	0	0	0	0	0	0	0	0	2
ENSCAFG00845001139	chr4	50787388	50808540	+	C1QTNF2		ENSCAFT00845001938	GO:0005515(protein binding)	NA	NA	NA	C1q and TNF related 2 [Source:HGNC Symbol;Acc:HGNC:14325]	protein_coding	18.567	7.1932	8.40851	6.76856	6.87237	6.38155	5.67935	4.76692	4.43747	2506	1072	1309	1109	1088	715	959	730	458
ENSCAFG00845001140	chr1	112889737	112941269	+	GRIK5		ENSCAFT00845001948	GO:0004970(ionotropic glutamate receptor activity);GO:0005216(ion channel activity);GO:0005654(nucleoplasm);GO:0005783(endoplasmic reticulum);GO:0005886(plasma membrane);GO:0006811(ion transport);GO:0015276(ligand-gated ion channel activity);GO:0015277(kainate selective glutamate receptor activity);GO:0016020(membrane);GO:0031630(regulation of synaptic vesicle fusion to presynaptic active zone me…	04080(Neuroactive ligand-receptor interaction);04724(Glutamatergic synapse)	NA	NA	glutamate ionotropic receptor kainate type subunit 5 [Source:NCBI gene (formerly Entrezgene);Acc:484480]	protein_coding	1.74959	2.77766	2.50543	1.79195	2.40586	1.97414	2.64479	2.31284	2.12457	431	754	711	535	694	403	814	646	399
ENSCAFG00845001141	chr2	57701049	57710976	-	ENC1		ENSCAFT00845001934	GO:0003779(actin binding);GO:0005515(protein binding);GO:0007399(nervous system development)	NA	NA	NA	ectodermal-neural cortex 1 [Source:HGNC Symbol;Acc:HGNC:3345]	protein_coding	2.35481	4.65568	4.85461	4.88695	6.07171	5.48266	3.20099	3.20171	3.55757	399	870	948	1004	1205	770	678	615	460
ENSCAFG00845001145	chr1	7788464	7792673	+	ENSCAFG00845001145		ENSCAFT00845001946	NA	NA	NA	NA		lncRNA	0.007369	0.013353	0.025558	0.019925	0.02509	0	0.01155	0.062529	0.038604	2	4	8	7	8	0	4	20	8
ENSCAFG00845001146	chr4	8942959	9049242	+	PGBD5		ENSCAFT00845001950	GO:0004803(transposase activity);GO:0005634(nucleus);GO:0005654(nucleoplasm);GO:0098038(non-replicative transposition, DNA-mediated)	NA	NA	NA	piggyBac transposable element derived 5 [Source:HGNC Symbol;Acc:HGNC:19405]	protein_coding	0	0.107542	0.11612	0.219675	0.209566	0.090534	0.085995	0.056089	0.109878	0	23	26	50	47	15	21	12	16
ENSCAFG00845001147	chr5	14852398	14864790	+	BCL9L		ENSCAFT00845001990;ENSCAFT00845001959;ENSCAFT00845001970	GO:0003713(transcription coactivator activity);GO:0005634(nucleus);GO:0005654(nucleoplasm);GO:0005730(nucleolus);GO:0006366(transcription by RNA polymerase II);GO:0008013(beta-catenin binding);GO:0010718(positive regulation of epithelial to mesenchymal transition);GO:0022604(regulation of cell morphogenesis);GO:0030512(negative regulation of transforming growth factor beta receptor signaling path…	NA	NA	NA	BCL9 like [Source:HGNC Symbol;Acc:HGNC:23688]	protein_coding	6.38047	13.7025	10.6027	16.5112	18.2308	16.9409	25.8839	26.4366	24.9364	2843	6738	5447	8927	9526	6258	14417	13357	8483
ENSCAFG00845001149	chr3	40765986	40815776	-	ASB7		ENSCAFT00845001960	GO:0005515(protein binding);GO:0035556(intracellular signal transduction)	NA	NA	NA	ankyrin repeat and SOCS box containing 7 [Source:HGNC Symbol;Acc:HGNC:17182]	protein_coding	2.26073	3.01972	2.62671	3.19876	3.15883	2.60511	4.10063	2.93323	3.28175	718	1059	962	1233	1177	686	1628	1057	796
ENSCAFG00845001150	chr6	18092584	18163339	+	TAOK2		ENSCAFT00845001984;ENSCAFT00845002006;ENSCAFT00845002057	GO:0004672(protein kinase activity);GO:0004674(protein serine/threonine kinase activity);GO:0005524(ATP binding);GO:0005654(nucleoplasm);GO:0005730(nucleolus);GO:0005829(cytosol);GO:0006468(protein phosphorylation);GO:0006974(cellular response to DNA damage stimulus);GO:0007095(mitotic G2 DNA damage checkpoint signaling);GO:0007409(axonogenesis);GO:0008360(regulation of cell shape);GO:0015629(act…	04010(MAPK signaling pathway);04010(MAPK signaling pathway)	K04429	EC:2.7.11.1	TAO kinase 2 [Source:HGNC Symbol;Acc:HGNC:16835]	protein_coding	11.5663	12.6822	12.6267	11.8704	12.7609	11.3982	11.0159	11.5997	11.7514	5689	6885	7162	7088	7362	4650	6775	6472	4415
ENSCAFG00845001151	chr7	10707433	10745177	+	FLVCR1		ENSCAFT00845001967	GO:0001568(blood vessel development);GO:0001701(in utero embryonic development);GO:0005739(mitochondrion);GO:0006839(mitochondrial transport);GO:0015232(heme transmembrane transporter activity);GO:0015886(heme transport);GO:0022857(transmembrane transporter activity);GO:0030218(erythrocyte differentiation);GO:0035108(limb morphogenesis);GO:0035264(multicellular organism growth);GO:0042733(embryon…	NA	NA	NA	FLVCR heme transporter 1 [Source:HGNC Symbol;Acc:HGNC:24682]	protein_coding	2.46536	4.44091	5.0077	4.74533	4.35458	3.93448	4.10701	4.37697	4.94292	728	1447	1705	1701	1508	964	1516	1466	1115
ENSCAFG00845001153	chr2	57745874	57775170	+	HEXB		ENSCAFT00845001966	GO:0001501(skeletal system development);GO:0001669(acrosomal vesicle);GO:0004553(hydrolase activity, hydrolyzing O-glycosyl compounds);GO:0004563(beta-N-acetylhexosaminidase activity);GO:0005615(extracellular space);GO:0005764(lysosome);GO:0005975(carbohydrate metabolic process);GO:0006687(glycosphingolipid metabolic process);GO:0006689(ganglioside catabolic process);GO:0006874(cellular calcium i…	00511(Other glycan degradation);00513(Various types of N-glycan biosynthesis);00520(Amino sugar and nucleotide sugar metabolism);00531(Glycosaminoglycan degradation);00603(Glycosphingolipid biosynthesis - globo and isoglobo series);00604(Glycosphingolipid biosynthesis - ganglio series);01100(Metabolic pathways);04142(Lysosome)	K12373	EC:3.2.1.52	hexosaminidase subunit beta [Source:HGNC Symbol;Acc:HGNC:4879]	protein_coding	194.722	138.244	167.896	80.7653	73.3218	82.3104	33.1653	29.6485	31.7996	23068	18076	22940	11614	10188	8087	4913	3984	2877
ENSCAFG00845001154	chr6	8956842	8966428	+	GIGYF1		ENSCAFT00845002037;ENSCAFT00845002084;ENSCAFT00845001978	GO:0005515(protein binding);GO:0032991(protein-containing complex);GO:0048009(insulin-like growth factor receptor signaling pathway);GO:0048009(insulin-like growth factor receptor signaling pathway)	NA	NA	NA	GRB10 interacting GYF protein 1 [Source:HGNC Symbol;Acc:HGNC:9126]	protein_coding	6.05955	7.29798	6.97326	7.01151	7.86809	7.00871	6.94116	7.42516	6.86795	2302	3061	3056	3233	3506	2209	3298	3201	1993
ENSCAFG00845001155	chr4	50844054	50898778	+	CCNJL		ENSCAFT00845001968	NA	NA	NA	NA		protein_coding	0.681425	0.891771	1.05323	0.280139	0.188466	0.180041	0.163962	0.22377	0.209702	91	131	162	46	30	20	28	34	22
ENSCAFG00845001156	chr4	40304493	40304617	+	SNORD22		ENSCAFT00845001965	GO:0005730(nucleolus);GO:0006396(RNA processing)	NA	NA	NA	Small nucleolar RNA SNORD22 [Source:RFAM;Acc:RF00099]	snoRNA	1.41257	1.10171	0.483832	1.63446	1.75826	0.855718	1.42946	1.58608	0.669728	12	10	5	16	17	6	15	15	5
ENSCAFG00845001157	chr5	29447525	29551237	-	YAP1		ENSCAFT00845002005;ENSCAFT00845002013;ENSCAFT00845002018	GO:0000122(negative regulation of transcription by RNA polymerase II);GO:0000902(cell morphogenesis);GO:0000976(transcription cis-regulatory region binding);GO:0000978(RNA polymerase II cis-regulatory region sequence-specific DNA binding);GO:0001570(vasculogenesis);GO:0001674(female germ cell nucleus);GO:0001824(blastocyst development);GO:0001829(trophectodermal cell differentiation);GO:0001894(t…	04390(Hippo signaling pathway);04392(Hippo signaling pathway - multiple species);04392(Hippo signaling pathway - multiple species)	NA	NA	Yes1 associated transcriptional regulator [Source:HGNC Symbol;Acc:HGNC:16262]	protein_coding	11.7793	21.288	15.9847	15.2958	15.8105	13.9953	18.6007	20.3916	21.2274	1976	3940	3092	3114	3110	1947	3900	3878	2718
ENSCAFG00845001158	chr2	35787255	35788223	+	PURA		ENSCAFT00845001969	GO:0000122(negative regulation of transcription by RNA polymerase II);GO:0000900(mRNA regulatory element binding translation repressor activity);GO:0000977(RNA polymerase II transcription regulatory region sequence-specific DNA binding);GO:0003677(DNA binding);GO:0003690(double-stranded DNA binding);GO:0003691(double-stranded telomeric DNA binding);GO:0003697(single-stranded DNA binding);GO:00037…	NA	NA	NA	purine rich element binding protein A [Source:HGNC Symbol;Acc:HGNC:9701]	protein_coding	9.08047	6.44639	6.44353	5.11689	5.95762	6.9979	5.03634	6.15703	5.3919	564	442	462	386	434	361	391	434	256
ENSCAFG00845001159	chr1	102986612	102995188	-	KMT5C		ENSCAFT00845001977;ENSCAFT00845002001	GO:0000779(condensed chromosome, centromeric region);GO:0000792(heterochromatin);GO:0003682(chromatin binding);GO:0005515(protein binding);GO:0005654(nucleoplasm);GO:0005721(pericentric heterochromatin);GO:0006281(DNA repair);GO:0016571(histone methylation);GO:0034772(histone H4-K20 dimethylation);GO:0034773(histone H4-K20 trimethylation);GO:0042393(histone binding);GO:0042799(histone methyltrans…	00310(Lysine degradation);01100(Metabolic pathways);01100(Metabolic pathways)	K11429	EC:2.1.1.362	lysine methyltransferase 5C [Source:HGNC Symbol;Acc:HGNC:28405]	protein_coding	1.77304	0.806615	0.71838	1.00211	0.990271	0.657705	1.06555	0.948333	0.886693	416	210	195	286	272	129	312	253	160
ENSCAFG00845001160	chr7	5370530	5396990	+	F13B		ENSCAFT00845001975	GO:0018149(peptide cross-linking);GO:0072378(blood coagulation, fibrin clot formation)	04610(Complement and coagulation cascades);05171(Coronavirus disease - COVID-19)	NA	NA	coagulation factor XIII B chain [Source:HGNC Symbol;Acc:HGNC:3534]	protein_coding	0	0	0	0.022462	0	0	0.018855	0	0	0	0	0	5	0	0	4	0	0
ENSCAFG00845001161	chr6	63314148	63360988	+	SYDE2		ENSCAFT00845001987	GO:0007165(signal transduction);GO:0016477(cell migration)	NA	NA	NA	synapse defective Rho GTPase homolog 2 [Source:HGNC Symbol;Acc:HGNC:25841]	protein_coding	0.690389	1.44569	1.37273	0.741902	0.986194	0.649018	0.718441	0.579951	0.696241	192	444	441	251	322	150	250	183	148
ENSCAFG00845001162	chr1	7849558	7895564	-	ENSCAFG00845001162		ENSCAFT00845001973;ENSCAFT00845001980;ENSCAFT00845001991;ENSCAFT00845001986;ENSCAFT00845001995	NA	NA	NA	NA		lncRNA	0.0315535	0	0.0509856	0.0266211	0	0	0.0333752	0.0270282	0.0248604	6	0	11	6	0	0	9	7	3
ENSCAFG00845001163	chr4	40327925	40331149	+	ENSCAFG00845001163		ENSCAFT00845001979	NA	NA	NA	NA		lncRNA	2.40592	4.34666	4.48376	2.94599	2.90076	3.01251	1.81885	1.57109	1.63119	467	930	1002	693	660	484	441	346	242
ENSCAFG00845001164	chr4	19404506	19405287	+	ENSCAFG00845001164		ENSCAFT00845001989	NA	03040(Spliceosome)	NA	NA		pseudogene	1.45597	0.603677	1.11969	2.60035	1.28569	0.820288	2.05734	0.85533	1.91529	68	31	60	147	71	32	120	46	68
ENSCAFG00845001165	chr2	35788342	35797178	+	ENSCAFG00845001165		ENSCAFT00845001981	NA	NA	NA	NA		lncRNA	1.68735	1.87518	1.98341	1.43063	1.76212	1.64265	1.53322	1.26678	1.45908	955	1172	1295	983	1170	771	1085	814	631
ENSCAFG00845001166	chr1	122393079	122395636	+	C19orf12		ENSCAFT00845001993	GO:0005739(mitochondrion);GO:0005783(endoplasmic reticulum);GO:0005829(cytosol);GO:0006914(autophagy);GO:0006915(apoptotic process);GO:0006979(response to oxidative stress);GO:0031966(mitochondrial membrane);GO:0051560(mitochondrial calcium ion homeostasis)	NA	NA	NA	chromosome 19 open reading frame 12 [Source:HGNC Symbol;Acc:HGNC:25443]	protein_coding	9.83377	3.51989	3.08815	3.47347	5.11567	4.12663	2.76233	2.68596	3.32875	305	121	111	131	186	106	107	95	79
ENSCAFG00845001168	chr1	108229579	108264555	-	SULT2B1		ENSCAFT00845001999	GO:0003676(nucleic acid binding);GO:0005829(cytosol);GO:0008146(sulfotransferase activity);GO:0008202(steroid metabolic process);GO:0008203(cholesterol metabolic process);GO:0008285(negative regulation of cell population proliferation);GO:0015485(cholesterol binding);GO:0043231(intracellular membrane-bounded organelle);GO:0045606(positive regulation of epidermal cell differentiation);GO:0050294(s…	00140(Steroid hormone biosynthesis)	K01015	EC:2.8.2.2	sulfotransferase family 2B member 1 [Source:HGNC Symbol;Acc:HGNC:11459]	protein_coding	0	0	0	0	0	0	0	0.037316	0	0	0	0	0	0	0	0	4	0
ENSCAFG00845001169	chr1	101059868	101091772	+	ENSCAFG00845001169		ENSCAFT00845002000;ENSCAFT00845002004;ENSCAFT00845002009;ENSCAFT00845002017;ENSCAFT00845002022	GO:0006355(regulation of DNA-templated transcription);GO:0006355(regulation of DNA-templated transcription)	NA	NA	NA		protein_coding	0.526687	0.876986	0.911711	0.953015	1.00127	0.628298	0.928588	0.928314	1.15677	231	426	461	508	516	229	510	463	387
ENSCAFG00845001170	chr2	28499869	28679399	-	TAF3		ENSCAFT00845002007	GO:0000122(negative regulation of transcription by RNA polymerase II);GO:0001673(male germ cell nucleus);GO:0002039(p53 binding);GO:0005634(nucleus);GO:0005654(nucleoplasm);GO:0005669(transcription factor TFIID complex);GO:0006468(protein phosphorylation);GO:0031965(nuclear membrane);GO:0042789(mRNA transcription by RNA polymerase II);GO:0043433(negative regulation of DNA-binding transcription fa…	03022(Basal transcription factors)	NA	NA	TATA-box binding protein associated factor 3 [Source:HGNC Symbol;Acc:HGNC:17303]	protein_coding	3.77172	3.22412	2.93835	2.44058	3.033	2.8161	3.33256	3.29898	2.80192	985	929	885	774	929	610	1088	977	559
ENSCAFG00845001172	chr1	7881529	7896870	+	ENSCAFG00845001172		ENSCAFT00845002002	NA	NA	NA	NA		lncRNA	0	0.104684	0	0	0.078053	0	0.116137	0.105205	0.096412	0	22	0	0	18	0	28	23	14
ENSCAFG00845001173	chr3	40816412	40837546	+	LINS1		ENSCAFT00845002020;ENSCAFT00845002024	GO:0050890(cognition);GO:0050890(cognition)	NA	NA	NA	lines homolog 1 [Source:HGNC Symbol;Acc:HGNC:30922]	protein_coding	4.40303	7.42442	9.41516	7.14756	6.73696	7.76256	9.72052	8.42533	9.13296	812	1511	2000	1599	1456	1186	2240	1761	1285
ENSCAFG00845001175	chr2	35801556	35801714	+	IGIP		ENSCAFT00845002012	NA	NA	NA	NA	IgA inducing protein [Source:HGNC Symbol;Acc:HGNC:33847]	protein_coding	3.37605	2.18667	4.25902	1.13607	2.13818	1.81133	1.44741	1.875	1.75277	35	25	51	15	26	16	19	22	14
ENSCAFG00845001176	chr1	122409980	122411377	-	PLEKHF1		ENSCAFT00845002016	GO:0046872(metal ion binding)	NA	NA	NA	pleckstrin homology and FYVE domain containing 1 [Source:HGNC Symbol;Acc:HGNC:20764]	protein_coding	3.58234	1.28789	1.45047	0.797342	0.231628	0.601325	1.73351	1.3927	1.63848	321	128	150	87	25	45	195	142	113
ENSCAFG00845001177	chr2	28680050	28681501	-	ENSCAFG00845001177		ENSCAFT00845002019	NA	NA	NA	NA		lncRNA	0	0.027284	0	0	0	0	0	0.004931	0	0	3	0	0	0	0	0	1	0
ENSCAFG00845001178	chr6	40695464	40733139	+	NPRL3		ENSCAFT00845002032;ENSCAFT00845002039;ENSCAFT00845002052	GO:0003281(ventricular septum development);GO:0005096(GTPase activator activity);GO:0005765(lysosomal membrane);GO:0032007(negative regulation of TOR signaling);GO:0034198(cellular response to amino acid starvation);GO:0035909(aorta morphogenesis);GO:0048738(cardiac muscle tissue development);GO:0060021(roof of mouth development);GO:1990130(GATOR1 complex);GO:1990130(GATOR1 complex)	04150(mTOR signaling pathway);04150(mTOR signaling pathway)	NA	NA	NPR3 like, GATOR1 complex subunit [Source:HGNC Symbol;Acc:HGNC:14124]	protein_coding	10.0625	4.31693	5.20401	4.54548	4.98881	4.27239	6.74929	7.08921	7.14357	1539	730	918	845	896	543	1293	1231	835
ENSCAFG00845001179	chr5	14864690	14876155	-	CXCR5		ENSCAFT00845002023	GO:0004930(G protein-coupled receptor activity);GO:0006935(chemotaxis);GO:0006955(immune response);GO:0007186(G protein-coupled receptor signaling pathway);GO:0009897(external side of plasma membrane);GO:0016021(integral component of membrane);GO:0016494(C-X-C chemokine receptor activity);GO:0030595(leukocyte chemotaxis);GO:0032467(positive regulation of cytokinesis);GO:0042113(B cell activation)…	04060(Cytokine-cytokine receptor interaction);04061(Viral protein interaction with cytokine and cytokine receptor);04062(Chemokine signaling pathway)	NA	NA	C-X-C motif chemokine receptor 5 [Source:HGNC Symbol;Acc:HGNC:1060]	protein_coding	0	0.025363	0	0	0	0	0.017107	0.018857	0	0	6	0	0	0	0	4	4	0
ENSCAFG00845001180	chr4	40365502	40437879	+	UBTD2		ENSCAFT00845002025;ENSCAFT00845002035	GO:0005515(protein binding);GO:0005515(protein binding)	NA	NA	NA	ubiquitin domain containing 2 [Source:HGNC Symbol;Acc:HGNC:24463]	protein_coding	10.8476	11.3052	11.6404	10.1398	10.132	10.331	9.90813	8.34883	8.97642	2736	3146	3386	3104	2997	2161	3124	2388	1729
ENSCAFG00845001181	chr7	5397028	5398408	+	ENSCAFG00845001181		ENSCAFT00845002026	NA	NA	NA	NA		lncRNA	0	0	0	0	0	0	0	0	0.058843	0	0	0	0	0	0	0	0	4
ENSCAFG00845001182	chr7	10727739	10727969	-	ENSCAFG00845001182		ENSCAFT00845002031	GO:0003735(structural constituent of ribosome);GO:0005840(ribosome);GO:0006412(translation)	NA	NA	NA		protein_coding	0.137912	0.12495	0	0	0	0.120654	0	0	0	3	3	0	0	0	2	0	0	0
ENSCAFG00845001184	chr2	28685518	28687425	-	ENSCAFG00845001184		ENSCAFT00845002027	NA	NA	NA	NA		lncRNA	0.054783	0.115187	0.098594	0.070397	0	0.078038	0.026009	0	0.04259	7	16	14	11	0	8	4	0	4
ENSCAFG00845001185	chr1	122417942	122420222	-	ENSCAFG00845001185		ENSCAFT00845002030	NA	NA	NA	NA		lncRNA	0.047695	0.045358	0	0	0	0	0.083349	0.018889	0	6	7	0	0	0	0	13	3	0
ENSCAFG00845001186	chr5	29514705	29514855	-	U1	26871	ENSCAFT00845002034	GO:0000395(mRNA 5'-splice site recognition);GO:0005685(U1 snRNP);GO:0030627(pre-mRNA 5'-splice site binding)	NA	NA	NA	U1 spliceosomal RNA [Source:RFAM;Acc:RF00003]	snRNA	0	0	0	0	0	0	0	0.340403	0	0	0	0	0	0	0	0	4	0
ENSCAFG00845001187	chr1	103013148	103021966	+	TMEM150B		ENSCAFT00845002041	GO:0005887(integral component of plasma membrane)	NA	NA	NA	transmembrane protein 150B [Source:HGNC Symbol;Acc:HGNC:34415]	protein_coding	6.63473	4.26695	4.8125	5.6054	5.79429	6.13638	0.574844	0.703946	0.536588	1154	819	965	1183	1182	885	125	139	72
ENSCAFG00845001188	chr1	101092794	101094637	+	ENSCAFG00845001188		ENSCAFT00845002036	NA	NA	NA	NA		lncRNA	0	0	0.087526	0	0.022624	0.040578	0.080734	0	0	0	0	12	0	4	4	12	0	0
ENSCAFG00845001189	chr1	7914977	7954284	-	SOCS6		ENSCAFT00845002038;ENSCAFT00845002043;ENSCAFT00845002046	GO:0001772(immunological synapse);GO:0005942(phosphatidylinositol 3-kinase complex);GO:0010498(proteasomal protein catabolic process);GO:0016567(protein ubiquitination);GO:0035556(intracellular signal transduction);GO:0040008(regulation of growth);GO:0046854(phosphatidylinositol phosphate biosynthetic process);GO:0046935(1-phosphatidylinositol-3-kinase regulator activity);GO:0050868(negative regu…	04630(JAK-STAT signaling pathway);04917(Prolactin signaling pathway);04917(Prolactin signaling pathway)	NA	NA	suppressor of cytokine signaling 6 [Source:HGNC Symbol;Acc:HGNC:16833]	protein_coding	5.12968	7.52636	8.13562	3.11959	6.56155	6.99721	8.29902	7.11293	8.90585	2086	3378	3815	1541	3130	2360	4220	3281	2766
ENSCAFG00845001191	chr4	19454710	19546039	+	SIRT1		ENSCAFT00845002061;ENSCAFT00845002088	GO:0070403(NAD+ binding);GO:0070403(NAD+ binding)	00760(Nicotinate and nicotinamide metabolism);01100(Metabolic pathways);04068(FoxO signaling pathway);04152(AMPK signaling pathway);04211(Longevity regulating pathway);04213(Longevity regulating pathway - multiple species);04218(Cellular senescence);04922(Glucagon signaling pathway);05031(Amphetamine addiction);05206(MicroRNAs in cancer);05206(MicroRNAs in cancer)	K11411	EC:2.3.1.286		protein_coding	2.47597	3.61813	3.40548	3.80431	3.31416	2.92141	5.60982	4.7683	5.66585	1148	1852	1822	2141	1802	1124	3252	2507	2006
ENSCAFG00845001192	chr7	10761949	10778254	-	ENSCAFG00845001192		ENSCAFT00845002044	NA	NA	NA	NA		lncRNA	0	0	0	0.051223	0	0	0	0	0	0	0	0	3	0	0	0	0	0
ENSCAFG00845001193	chr1	101097085	101098694	+	ENSCAFG00845001193		ENSCAFT00845002045	NA	NA	NA	NA		lncRNA	0	0.091395	0.050348	0.198925	0.058883	0.046475	0	0.01984	0	0	11	6	25	8	4	0	3	0
ENSCAFG00845001194	chr1	47855958	47868083	+	GTF2H5		ENSCAFT00845002049	GO:0000439(transcription factor TFIIH core complex);GO:0000462(maturation of SSU-rRNA from tricistronic rRNA transcript (SSU-rRNA, 5.8S rRNA, LSU-rRNA));GO:0005669(transcription factor TFIID complex);GO:0005730(nucleolus);GO:0006289(nucleotide-excision repair);GO:0006294(nucleotide-excision repair, preincision complex assembly);GO:0006362(transcription elongation by RNA polymerase I);GO:0006367(t…	03022(Basal transcription factors);03420(Nucleotide excision repair)	NA	NA	general transcription factor IIH subunit 5 [Source:HGNC Symbol;Acc:HGNC:21157]	protein_coding	13.4546	7.05964	6.83369	8.05814	6.90022	10.047	6.99677	8.41268	7.61431	509	295	298	370	306	315	331	361	220
ENSCAFG00845001196	chr4	9079878	9271118	-	GALNT2		ENSCAFT00845002101;ENSCAFT00845002077;ENSCAFT00845002066	GO:0004653(polypeptide N-acetylgalactosaminyltransferase activity);GO:0005794(Golgi apparatus);GO:0005795(Golgi stack);GO:0006493(protein O-linked glycosylation);GO:0016266(O-glycan processing);GO:0018242(protein O-linked glycosylation via serine);GO:0018243(protein O-linked glycosylation via threonine);GO:0030145(manganese ion binding);GO:0048471(perinuclear region of cytoplasm);GO:0051604(prote…	00512(Mucin type O-glycan biosynthesis);00514(Other types of O-glycan biosynthesis);01100(Metabolic pathways);01100(Metabolic pathways)	K00710	EC:2.4.1.41	polypeptide N-acetylgalactosaminyltransferase 2 [Source:HGNC Symbol;Acc:HGNC:4124]	protein_coding	37.0381	59.8225	60.4248	61.9425	64.4951	62.771	59.2989	60.0545	56.4048	10206	18194	19203	20717	20844	14343	20431	18770	11869
ENSCAFG00845001197	chr1	103018473	103018623	+	U4	6069,6070,26835,26838,26839,26840,26841	ENSCAFT00845002050	GO:0000244(spliceosomal tri-snRNP complex assembly);GO:0000353(formation of quadruple SL/U4/U5/U6 snRNP);GO:0005687(U4 snRNP);GO:0017070(U6 snRNA binding);GO:0046540(U4/U6 x U5 tri-snRNP complex)	NA	NA	NA	U4 spliceosomal RNA [Source:RFAM;Acc:RF00015]	snRNA	0.448156	1.24558	0.512909	1.72906	2.26439	1.1773	0.213947	0.171417	0	5	14	6	21	26	10	3	2	0
ENSCAFG00845001198	chr1	101102944	101104883	+	ENSCAFG00845001198		ENSCAFT00845002048	NA	NA	NA	NA		lncRNA	0	0.057373	0.034362	0.021848	0.183753	0.115709	0.002099	0.03248	0.010472	0	8	5	4	27	12	1	5	1
[truncated: 21,536 more rows]
