# Supplementary material for: Multiomics analysis of platelet-rich plasma promoting biological performance of mesenchymal stem cells
Source: BMC Genomics. 2024 Jun 5;25:564. doi: 10.1186/s12864-024-10329-8 (PMC11151483; doi:10.1186/s12864-024-10329-8)
Supplement: Supplementary file 1 — Supplementary Material 1. [file 12864_2024_10329_MOESM1_ESM.zip › Supplementary document-10 PRPVSCONT.KEGG_Enrichment.xlsx]

## Sheet: COND1.PRPVSCONT
Pathway_ID	KEGG_Level_1	KEGG_Level_2	Pathway_Name	IDs	S	TS	B	TB	Rich.Factor	P.value	Sig.Sign.P	Q.value	Sig.Sign.Q	S_Down_ID	S_Down_Num	S_Up_ID	S_Up_Num	MapID_Count	ZScore
cfa05323	Human Diseases	Immune disease	Rheumatoid arthritis	ENSCAFG00845008998|ENSCAFG00845008998, ENSCAFG00845017467|DLA-DRA, ENSCAFG00845019461|CTSK, ENSCAFG00845009083|CCL5, ENSCAFG00845018613|DLA-DMA, ENSCAFG00845013917|ITGAL, ENSCAFG00845012026|TLR4, ENSCAFG00845018536|DLA-DMB, ENSCAFG00845022561|CD86, ENSCAFG00845010910|ANGPT1, ENSCAFG00845018081|ACP5, ENSCAFG00845001557|IL18, ENSCAFG00845002371|CSF1, ENSCAFG00845023188|FLT1, ENSCAFG00845018055|TEK,…	39	1151	78	7229	0.5	2.02065e-12	****	6.60753e-10	****	ENSCAFG00845015304|FOS	1	ENSCAFG00845008998|ENSCAFG00845008998, ENSCAFG00845017467|DLA-DRA, ENSCAFG00845019461|CTSK, ENSCAFG00845009083|CCL5, ENSCAFG00845018613|DLA-DMA, ENSCAFG00845013917|ITGAL, ENSCAFG00845012026|TLR4, ENSCAFG00845018536|DLA-DMB, ENSCAFG00845022561|CD86, ENSCAFG00845010910|ANGPT1, ENSCAFG00845018081|ACP5, ENSCAFG00845001557|IL18, ENSCAFG00845002371|CSF1, ENSCAFG00845023188|FLT1, ENSCAFG00845018055|TEK,…	38	72	-2.00347
cfa04514	Environmental Information Processing	Signaling molecules and interaction	Cell adhesion molecules	ENSCAFG00845017467|DLA-DRA, ENSCAFG00845023211|PTPRC, ENSCAFG00845030092|F11R, ENSCAFG00845002498|CD34, ENSCAFG00845022888|PECAM1, ENSCAFG00845026589|SELPLG, ENSCAFG00845012033|ESAM, ENSCAFG00845028626|ITGA6, ENSCAFG00845018613|DLA-DMA, ENSCAFG00845013917|ITGAL, ENSCAFG00845018536|DLA-DMB, ENSCAFG00845022561|CD86, ENSCAFG00845011550|ITGAM, ENSCAFG00845014296|SIGLEC1, ENSCAFG00845016232|PDCD1LG2, …	52	1151	125	7229	0.416	4.16712e-12	****	6.81324e-10	****	ENSCAFG00845003158|MAG, ENSCAFG00845015743|IGSF11	2	ENSCAFG00845017467|DLA-DRA, ENSCAFG00845023211|PTPRC, ENSCAFG00845030092|F11R, ENSCAFG00845002498|CD34, ENSCAFG00845022888|PECAM1, ENSCAFG00845026589|SELPLG, ENSCAFG00845012033|ESAM, ENSCAFG00845028626|ITGA6, ENSCAFG00845018613|DLA-DMA, ENSCAFG00845013917|ITGAL, ENSCAFG00845018536|DLA-DMB, ENSCAFG00845022561|CD86, ENSCAFG00845011550|ITGAM, ENSCAFG00845014296|SIGLEC1, ENSCAFG00845016232|PDCD1LG2, …	50	115	-3.73002
cfa05140	Human Diseases	Infectious disease: parasitic	Leishmaniasis	ENSCAFG00845017467|DLA-DRA, ENSCAFG00845023727|CYBB, ENSCAFG00845018613|DLA-DMA, ENSCAFG00845012026|TLR4, ENSCAFG00845018536|DLA-DMB, ENSCAFG00845011691|FCGR1A, ENSCAFG00845011550|ITGAM, ENSCAFG00845004665|NCF2, ENSCAFG00845001935|NCF1, ENSCAFG00845001289|IL10, ENSCAFG00845002947|ITGB1, ENSCAFG00845021542|EEF1A2, ENSCAFG00845008166|NCF4, ENSCAFG00845017781|HLA-DQB1, ENSCAFG00845028176|TGFB2, ENSC…	33	1151	64	7229	0.5156	3.52329e-11	****	3.84039e-09	****	ENSCAFG00845027126|IRAK1, ENSCAFG00845015304|FOS	2	ENSCAFG00845017467|DLA-DRA, ENSCAFG00845023727|CYBB, ENSCAFG00845018613|DLA-DMA, ENSCAFG00845012026|TLR4, ENSCAFG00845018536|DLA-DMB, ENSCAFG00845011691|FCGR1A, ENSCAFG00845011550|ITGAM, ENSCAFG00845004665|NCF2, ENSCAFG00845001935|NCF1, ENSCAFG00845001289|IL10, ENSCAFG00845002947|ITGB1, ENSCAFG00845021542|EEF1A2, ENSCAFG00845008166|NCF4, ENSCAFG00845017781|HLA-DQB1, ENSCAFG00845028176|TGFB2, ENSC…	31	59	-2.21321
cfa04640	Organismal Systems	Immune system	Hematopoietic cell lineage	ENSCAFG00845017467|DLA-DRA, ENSCAFG00845025442|CD36, ENSCAFG00845002498|CD34, ENSCAFG00845001909|CD14, ENSCAFG00845008395|CSF1R, ENSCAFG00845010877|IL1R2, ENSCAFG00845001294|CD38, ENSCAFG00845028626|ITGA6, ENSCAFG00845018613|DLA-DMA, ENSCAFG00845011904|KIT, ENSCAFG00845018536|DLA-DMB, ENSCAFG00845011691|FCGR1A, ENSCAFG00845000143|ENSCAFG00845000143, ENSCAFG00845011550|ITGAM, ENSCAFG00845021612|EN…	38	1151	82	7229	0.4634	7.24574e-11	****	5.92339e-09	****	ENSCAFG00845003158|MAG, ENSCAFG00845020957|MME	2	ENSCAFG00845017467|DLA-DRA, ENSCAFG00845025442|CD36, ENSCAFG00845002498|CD34, ENSCAFG00845001909|CD14, ENSCAFG00845008395|CSF1R, ENSCAFG00845010877|IL1R2, ENSCAFG00845001294|CD38, ENSCAFG00845028626|ITGA6, ENSCAFG00845018613|DLA-DMA, ENSCAFG00845011904|KIT, ENSCAFG00845018536|DLA-DMB, ENSCAFG00845011691|FCGR1A, ENSCAFG00845000143|ENSCAFG00845000143, ENSCAFG00845011550|ITGAM, ENSCAFG00845021612|EN…	36	73	-3.51123
cfa05150	Human Diseases	Infectious disease: bacterial	Staphylococcus aureus infection	ENSCAFG00845000378|C1QC, ENSCAFG00845000400|C1QA, ENSCAFG00845017467|DLA-DRA, ENSCAFG00845000358|C1QB, ENSCAFG00845026589|SELPLG, ENSCAFG00845018613|DLA-DMA, ENSCAFG00845013917|ITGAL, ENSCAFG00845018536|DLA-DMB, ENSCAFG00845011691|FCGR1A, ENSCAFG00845011550|ITGAM, ENSCAFG00845025415|C1S, ENSCAFG00845001289|IL10, ENSCAFG00845028677|ENSCAFG00845028677, ENSCAFG00845029982|CFI, ENSCAFG00845004824|FPR…	32	1151	67	7229	0.4776	8.92489e-10	****	5.83687e-08	****	ENSCAFG00845021494|CBD103	1	ENSCAFG00845000378|C1QC, ENSCAFG00845000400|C1QA, ENSCAFG00845017467|DLA-DRA, ENSCAFG00845000358|C1QB, ENSCAFG00845026589|SELPLG, ENSCAFG00845018613|DLA-DMA, ENSCAFG00845013917|ITGAL, ENSCAFG00845018536|DLA-DMB, ENSCAFG00845011691|FCGR1A, ENSCAFG00845011550|ITGAM, ENSCAFG00845025415|C1S, ENSCAFG00845001289|IL10, ENSCAFG00845028677|ENSCAFG00845028677, ENSCAFG00845029982|CFI, ENSCAFG00845004824|FPR…	31	48	-3.17543
cfa04610	Organismal Systems	Immune system	Complement and coagulation cascades	ENSCAFG00845000378|C1QC, ENSCAFG00845000400|C1QA, ENSCAFG00845029798|VWF, ENSCAFG00845000358|C1QB, ENSCAFG00845010565|CLU, ENSCAFG00845030582|PROS1, ENSCAFG00845020645|SERPING1, ENSCAFG00845011550|ITGAM, ENSCAFG00845025415|C1S, ENSCAFG00845025193|CD59, ENSCAFG00845029982|CFI, ENSCAFG00845029192|CFH, ENSCAFG00845001711|C4BPA, ENSCAFG00845018768|PROCR, ENSCAFG00845022197|MASP1, ENSCAFG00845002422|E…	35	1151	80	7229	0.4375	2.80848e-09	****	1.53062e-07	****	ENSCAFG00845025426|SERPIND1	1	ENSCAFG00845000378|C1QC, ENSCAFG00845000400|C1QA, ENSCAFG00845029798|VWF, ENSCAFG00845000358|C1QB, ENSCAFG00845010565|CLU, ENSCAFG00845030582|PROS1, ENSCAFG00845020645|SERPING1, ENSCAFG00845011550|ITGAM, ENSCAFG00845025415|C1S, ENSCAFG00845025193|CD59, ENSCAFG00845029982|CFI, ENSCAFG00845029192|CFH, ENSCAFG00845001711|C4BPA, ENSCAFG00845018768|PROCR, ENSCAFG00845022197|MASP1, ENSCAFG00845002422|E…	34	65	-4.34122
cfa04145	Cellular Processes	Transport and catabolism	Phagosome	ENSCAFG00845017467|DLA-DRA, ENSCAFG00845013649|MRC1, ENSCAFG00845019241|CTSS, ENSCAFG00845025442|CD36, ENSCAFG00845001909|CD14, ENSCAFG00845023727|CYBB, ENSCAFG00845018613|DLA-DMA, ENSCAFG00845026991|CLEC7A, ENSCAFG00845012026|TLR4, ENSCAFG00845018536|DLA-DMB, ENSCAFG00845006098|THBS4, ENSCAFG00845011691|FCGR1A, ENSCAFG00845011550|ITGAM, ENSCAFG00845004665|NCF2, ENSCAFG00845001935|NCF1, ENSCAFG00…	47	1151	128	7229	0.3672	6.41717e-09	****	2.99773e-07	****	ENSCAFG00845014789|ENSCAFG00845014789, ENSCAFG00845001017|TCF25, ENSCAFG00845020819|ENSCAFG00845020819, ENSCAFG00845016995|MRC2, ENSCAFG00845021145|TUBA1B	5	ENSCAFG00845017467|DLA-DRA, ENSCAFG00845013649|MRC1, ENSCAFG00845019241|CTSS, ENSCAFG00845025442|CD36, ENSCAFG00845001909|CD14, ENSCAFG00845023727|CYBB, ENSCAFG00845018613|DLA-DMA, ENSCAFG00845026991|CLEC7A, ENSCAFG00845012026|TLR4, ENSCAFG00845018536|DLA-DMB, ENSCAFG00845006098|THBS4, ENSCAFG00845011691|FCGR1A, ENSCAFG00845011550|ITGAM, ENSCAFG00845004665|NCF2, ENSCAFG00845001935|NCF1, ENSCAFG00…	42	119	-3.48345
cfa05152	Human Diseases	Infectious disease: bacterial	Tuberculosis	ENSCAFG00845017467|DLA-DRA, ENSCAFG00845006874|CD74, ENSCAFG00845013649|MRC1, ENSCAFG00845019241|CTSS, ENSCAFG00845001909|CD14, ENSCAFG00845009905|CTSD, ENSCAFG00845018613|DLA-DMA, ENSCAFG00845026991|CLEC7A, ENSCAFG00845012026|TLR4, ENSCAFG00845018536|DLA-DMB, ENSCAFG00845011691|FCGR1A, ENSCAFG00845011550|ITGAM, ENSCAFG00845029387|FCER1G, ENSCAFG00845024745|VDR, ENSCAFG00845018106|SYK, ENSCAFG008…	53	1151	158	7229	0.3354	2.62524e-08	****	1.07307e-06	****	ENSCAFG00845024745|VDR, ENSCAFG00845000947|SPHK2, ENSCAFG00845000152|CEBPG, ENSCAFG00845027126|IRAK1, ENSCAFG00845016995|MRC2, ENSCAFG00845003424|ENSCAFG00845003424, ENSCAFG00845030024|CASP8	7	ENSCAFG00845017467|DLA-DRA, ENSCAFG00845006874|CD74, ENSCAFG00845013649|MRC1, ENSCAFG00845019241|CTSS, ENSCAFG00845001909|CD14, ENSCAFG00845009905|CTSD, ENSCAFG00845018613|DLA-DMA, ENSCAFG00845026991|CLEC7A, ENSCAFG00845012026|TLR4, ENSCAFG00845018536|DLA-DMB, ENSCAFG00845011691|FCGR1A, ENSCAFG00845011550|ITGAM, ENSCAFG00845029387|FCER1G, ENSCAFG00845018106|SYK, ENSCAFG00845001289|IL10, ENSCAFG00…	46	142	-3.10497
cfa04142	Cellular Processes	Transport and catabolism	Lysosome	ENSCAFG00845007384|LAPTM5, ENSCAFG00845027087|SLC11A1, ENSCAFG00845023581|CD68, ENSCAFG00845019241|CTSS, ENSCAFG00845019461|CTSK, ENSCAFG00845004604|PSAP, ENSCAFG00845029992|SCARB2, ENSCAFG00845021275|LGMN, ENSCAFG00845009905|CTSD, ENSCAFG00845018672|CTSB, ENSCAFG00845014286|NPC2, ENSCAFG00845016332|CTSA, ENSCAFG00845017089|ENSCAFG00845017089, ENSCAFG00845005115|CTSH, ENSCAFG00845014722|FUCA1, EN…	44	1151	125	7229	0.352	8.32167e-08	****	3.02354e-06	****		0	ENSCAFG00845007384|LAPTM5, ENSCAFG00845027087|SLC11A1, ENSCAFG00845023581|CD68, ENSCAFG00845019241|CTSS, ENSCAFG00845019461|CTSK, ENSCAFG00845004604|PSAP, ENSCAFG00845029992|SCARB2, ENSCAFG00845021275|LGMN, ENSCAFG00845009905|CTSD, ENSCAFG00845018672|CTSB, ENSCAFG00845014286|NPC2, ENSCAFG00845016332|CTSA, ENSCAFG00845017089|ENSCAFG00845017089, ENSCAFG00845005115|CTSH, ENSCAFG00845014722|FUCA1, EN…	44	118	-4.78699
cfa05144	Human Diseases	Infectious disease: parasitic	Malaria	ENSCAFG00845025442|CD36, ENSCAFG00845022888|PECAM1, ENSCAFG00845013917|ITGAL, ENSCAFG00845012026|TLR4, ENSCAFG00845006098|THBS4, ENSCAFG00845001289|IL10, ENSCAFG00845001557|IL18, ENSCAFG00845012277|VCAM1, ENSCAFG00845028176|TGFB2, ENSCAFG00845027986|ICAM1, ENSCAFG00845002098|SELE, ENSCAFG00845008825|IL6, ENSCAFG00845002395|TGFB1, ENSCAFG00845015760|TGFB3, ENSCAFG00845024613|GYPC, ENSCAFG008450108…	22	1151	44	7229	0.5	1.40072e-07	****	4.58035e-06	****		0	ENSCAFG00845025442|CD36, ENSCAFG00845022888|PECAM1, ENSCAFG00845013917|ITGAL, ENSCAFG00845012026|TLR4, ENSCAFG00845006098|THBS4, ENSCAFG00845001289|IL10, ENSCAFG00845001557|IL18, ENSCAFG00845012277|VCAM1, ENSCAFG00845028176|TGFB2, ENSCAFG00845027986|ICAM1, ENSCAFG00845002098|SELE, ENSCAFG00845008825|IL6, ENSCAFG00845002395|TGFB1, ENSCAFG00845015760|TGFB3, ENSCAFG00845024613|GYPC, ENSCAFG008450108…	22	40	-1.26491
cfa05200	Human Diseases	Cancer: overview	Pathways in cancer	ENSCAFG00845017615|MMP9, ENSCAFG00845029137|DLL4, ENSCAFG00845027004|BMP2, ENSCAFG00845022039|PDGFB, ENSCAFG00845008045|CSF2RB, ENSCAFG00845011723|HEYL, ENSCAFG00845014372|RASGRP3, ENSCAFG00845008395|CSF1R, ENSCAFG00845017057|IL2RG, ENSCAFG00845020341|COL4A2, ENSCAFG00845018797|COL4A1, ENSCAFG00845028626|ITGA6, ENSCAFG00845027587|PLCB2, ENSCAFG00845014841|ENSCAFG00845014841, ENSCAFG00845021203|CC…	123	1151	505	7229	0.2436	2.35412e-07	****	6.99817e-06	****	ENSCAFG00845021203|CCNA2, ENSCAFG00845001129|CCNE1, ENSCAFG00845007687|WNT2B, ENSCAFG00845012268|PAX8, ENSCAFG00845010485|PIM1, ENSCAFG00845019881|CKS2, ENSCAFG00845026259|DVL3, ENSCAFG00845018817|TFG, ENSCAFG00845027447|GNB3, ENSCAFG00845017837|FGF5, ENSCAFG00845015304|FOS, ENSCAFG00845019290|RARB, ENSCAFG00845003424|ENSCAFG00845003424, ENSCAFG00845026139|RUNX1, ENSCAFG00845004397|SKP2, ENSCAFG0…	24	ENSCAFG00845017615|MMP9, ENSCAFG00845029137|DLL4, ENSCAFG00845027004|BMP2, ENSCAFG00845022039|PDGFB, ENSCAFG00845008045|CSF2RB, ENSCAFG00845011723|HEYL, ENSCAFG00845014372|RASGRP3, ENSCAFG00845008395|CSF1R, ENSCAFG00845017057|IL2RG, ENSCAFG00845020341|COL4A2, ENSCAFG00845018797|COL4A1, ENSCAFG00845028626|ITGA6, ENSCAFG00845027587|PLCB2, ENSCAFG00845014841|ENSCAFG00845014841, ENSCAFG00845011904|KI…	99	470	-2.85985
cfa04061	Environmental Information Processing	Signaling molecules and interaction	Viral protein interaction with cytokine and cytokine receptor	ENSCAFG00845008998|ENSCAFG00845008998, ENSCAFG00845027671|ACKR3, ENSCAFG00845009083|CCL5, ENSCAFG00845012190|CCR1, ENSCAFG00845008395|CSF1R, ENSCAFG00845017057|IL2RG, ENSCAFG00845029862|CXCL10, ENSCAFG00845001289|IL10, ENSCAFG00845001557|IL18, ENSCAFG00845002371|CSF1, ENSCAFG00845012125|CCR5, ENSCAFG00845008966|CCL3, ENSCAFG00845001488|TNFRSF1B, ENSCAFG00845003194|IL10RA, ENSCAFG00845011516|IL37,…	31	1151	78	7229	0.3974	3.23776e-07	****	8.82289e-06	****	ENSCAFG00845011516|IL37, ENSCAFG00845010486|IL1RL1, ENSCAFG00845003329|CCL17	3	ENSCAFG00845008998|ENSCAFG00845008998, ENSCAFG00845027671|ACKR3, ENSCAFG00845009083|CCL5, ENSCAFG00845012190|CCR1, ENSCAFG00845008395|CSF1R, ENSCAFG00845017057|IL2RG, ENSCAFG00845029862|CXCL10, ENSCAFG00845001289|IL10, ENSCAFG00845001557|IL18, ENSCAFG00845002371|CSF1, ENSCAFG00845012125|CCR5, ENSCAFG00845008966|CCL3, ENSCAFG00845001488|TNFRSF1B, ENSCAFG00845003194|IL10RA, ENSCAFG00845008825|IL6, …	28	63	-1.00791
cfa04060	Environmental Information Processing	Signaling molecules and interaction	Cytokine-cytokine receptor interaction	ENSCAFG00845008998|ENSCAFG00845008998, ENSCAFG00845027671|ACKR3, ENSCAFG00845009083|CCL5, ENSCAFG00845027004|BMP2, ENSCAFG00845008045|CSF2RB, ENSCAFG00845012190|CCR1, ENSCAFG00845008395|CSF1R, ENSCAFG00845010877|IL1R2, ENSCAFG00845017057|IL2RG, ENSCAFG00845005623|TNFRSF11B, ENSCAFG00845011173|NGFR, ENSCAFG00845004370|BMP4, ENSCAFG00845021612|ENSCAFG00845021612, ENSCAFG00845029862|CXCL10, ENSCAFG0…	70	1151	249	7229	0.2811	5.05154e-07	****	1.27066e-05	****	ENSCAFG00845011516|IL37, ENSCAFG00845029124|LEPR, ENSCAFG00845024273|CNTFR, ENSCAFG00845010486|IL1RL1, ENSCAFG00845003329|CCL17, ENSCAFG00845003525|LIFR	6	ENSCAFG00845008998|ENSCAFG00845008998, ENSCAFG00845027671|ACKR3, ENSCAFG00845009083|CCL5, ENSCAFG00845027004|BMP2, ENSCAFG00845008045|CSF2RB, ENSCAFG00845012190|CCR1, ENSCAFG00845008395|CSF1R, ENSCAFG00845010877|IL1R2, ENSCAFG00845017057|IL2RG, ENSCAFG00845005623|TNFRSF11B, ENSCAFG00845011173|NGFR, ENSCAFG00845004370|BMP4, ENSCAFG00845021612|ENSCAFG00845021612, ENSCAFG00845029862|CXCL10, ENSCAFG0…	64	200	-1.41421
cfa05133	Human Diseases	Infectious disease: bacterial	Pertussis	ENSCAFG00845000378|C1QC, ENSCAFG00845000400|C1QA, ENSCAFG00845001909|CD14, ENSCAFG00845000358|C1QB, ENSCAFG00845012026|TLR4, ENSCAFG00845020645|SERPING1, ENSCAFG00845011550|ITGAM, ENSCAFG00845025415|C1S, ENSCAFG00845001289|IL10, ENSCAFG00845002947|ITGB1, ENSCAFG00845001711|C4BPA, ENSCAFG00845018347|NLRP3, ENSCAFG00845004258|IRF8, ENSCAFG00845018790|CALML4, ENSCAFG00845028855|LY96, ENSCAFG00845010…	29	1151	72	7229	0.4028	5.56013e-07	****	1.29869e-05	****	ENSCAFG00845027126|IRAK1, ENSCAFG00845015304|FOS, ENSCAFG00845003424|ENSCAFG00845003424	3	ENSCAFG00845000378|C1QC, ENSCAFG00845000400|C1QA, ENSCAFG00845001909|CD14, ENSCAFG00845000358|C1QB, ENSCAFG00845012026|TLR4, ENSCAFG00845020645|SERPING1, ENSCAFG00845011550|ITGAM, ENSCAFG00845025415|C1S, ENSCAFG00845001289|IL10, ENSCAFG00845002947|ITGB1, ENSCAFG00845001711|C4BPA, ENSCAFG00845018347|NLRP3, ENSCAFG00845004258|IRF8, ENSCAFG00845018790|CALML4, ENSCAFG00845028855|LY96, ENSCAFG00845010…	26	68	-1.69775
cfa05332	Human Diseases	Immune disease	Graft-versus-host disease	ENSCAFG00845017467|DLA-DRA, ENSCAFG00845018613|DLA-DMA, ENSCAFG00845018536|DLA-DMB, ENSCAFG00845022561|CD86, ENSCAFG00845017781|HLA-DQB1, ENSCAFG00845017366|DLA-79, ENSCAFG00845009719|DLA88, ENSCAFG00845010030|DLA-64, ENSCAFG00845008825|IL6, ENSCAFG00845011308|IL1A, ENSCAFG00845017245|DLA-12, ENSCAFG00845017728|DLA-DQA1, ENSCAFG00845010558|TNF, ENSCAFG00845016834|CD80, ENSCAFG00845011661|IL1B	15	1151	25	7229	0.6	6.5937e-07	****	1.43743e-05	****		0	ENSCAFG00845017467|DLA-DRA, ENSCAFG00845018613|DLA-DMA, ENSCAFG00845018536|DLA-DMB, ENSCAFG00845022561|CD86, ENSCAFG00845017781|HLA-DQB1, ENSCAFG00845017366|DLA-79, ENSCAFG00845009719|DLA88, ENSCAFG00845010030|DLA-64, ENSCAFG00845008825|IL6, ENSCAFG00845011308|IL1A, ENSCAFG00845017245|DLA-12, ENSCAFG00845017728|DLA-DQA1, ENSCAFG00845010558|TNF, ENSCAFG00845016834|CD80, ENSCAFG00845011661|IL1B	15	21	-1.52753
cfa04512	Environmental Information Processing	Signaling molecules and interaction	ECM-receptor interaction	ENSCAFG00845029798|VWF, ENSCAFG00845016131|SPP1, ENSCAFG00845025442|CD36, ENSCAFG00845020341|COL4A2, ENSCAFG00845028293|NPNT, ENSCAFG00845018797|COL4A1, ENSCAFG00845028626|ITGA6, ENSCAFG00845027693|COL6A5, ENSCAFG00845006098|THBS4, ENSCAFG00845005303|ITGA7, ENSCAFG00845023838|LAMB1, ENSCAFG00845028890|ITGA9, ENSCAFG00845002947|ITGB1, ENSCAFG00845012504|COL1A1, ENSCAFG00845017868|RELN, ENSCAFG0084…	32	1151	85	7229	0.3765	8.88683e-07	****	1.81625e-05	****	ENSCAFG00845012504|COL1A1, ENSCAFG00845000461|HMMR, ENSCAFG00845010094|TNN	3	ENSCAFG00845029798|VWF, ENSCAFG00845016131|SPP1, ENSCAFG00845025442|CD36, ENSCAFG00845020341|COL4A2, ENSCAFG00845028293|NPNT, ENSCAFG00845018797|COL4A1, ENSCAFG00845028626|ITGA6, ENSCAFG00845027693|COL6A5, ENSCAFG00845006098|THBS4, ENSCAFG00845005303|ITGA7, ENSCAFG00845023838|LAMB1, ENSCAFG00845028890|ITGA9, ENSCAFG00845002947|ITGB1, ENSCAFG00845017868|RELN, ENSCAFG00845020584|COL4A5, ENSCAFG0084…	29	80	-3.2423
cfa04940	Human Diseases	Endocrine and metabolic disease	Type I diabetes mellitus	ENSCAFG00845017467|DLA-DRA, ENSCAFG00845018613|DLA-DMA, ENSCAFG00845018536|DLA-DMB, ENSCAFG00845022561|CD86, ENSCAFG00845023498|ICA1, ENSCAFG00845017781|HLA-DQB1, ENSCAFG00845017366|DLA-79, ENSCAFG00845009719|DLA88, ENSCAFG00845007191|CPE, ENSCAFG00845010030|DLA-64, ENSCAFG00845011308|IL1A, ENSCAFG00845017245|DLA-12, ENSCAFG00845017728|DLA-DQA1, ENSCAFG00845010558|TNF, ENSCAFG00845003895|GAD2, EN…	17	1151	34	7229	0.5	3.77087e-06	****	7.25338e-05	****	ENSCAFG00845003895|GAD2	1	ENSCAFG00845017467|DLA-DRA, ENSCAFG00845018613|DLA-DMA, ENSCAFG00845018536|DLA-DMB, ENSCAFG00845022561|CD86, ENSCAFG00845023498|ICA1, ENSCAFG00845017781|HLA-DQB1, ENSCAFG00845017366|DLA-79, ENSCAFG00845009719|DLA88, ENSCAFG00845007191|CPE, ENSCAFG00845010030|DLA-64, ENSCAFG00845011308|IL1A, ENSCAFG00845017245|DLA-12, ENSCAFG00845017728|DLA-DQA1, ENSCAFG00845010558|TNF, ENSCAFG00845016834|CD80, EN…	16	27	-2.11695
cfa04924	Organismal Systems	Endocrine system	Renin secretion	ENSCAFG00845018672|CTSB, ENSCAFG00845018336|ACE, ENSCAFG00845020628|AQP1, ENSCAFG00845027587|PLCB2, ENSCAFG00845002906|PTGER4, ENSCAFG00845001483|NPR1, ENSCAFG00845015903|PDE1B, ENSCAFG00845003728|PTGER2, ENSCAFG00845025366|PLCB4, ENSCAFG00845010585|GUCY1B1, ENSCAFG00845010475|GUCY1A1, ENSCAFG00845018790|CALML4, ENSCAFG00845001994|NPPA, ENSCAFG00845024171|ADCY5, ENSCAFG00845021350|EDN1, ENSCAFG00…	25	1151	64	7229	0.3906	6.43908e-06	****	0.000116977	***	ENSCAFG00845003424|ENSCAFG00845003424	1	ENSCAFG00845018672|CTSB, ENSCAFG00845018336|ACE, ENSCAFG00845020628|AQP1, ENSCAFG00845027587|PLCB2, ENSCAFG00845002906|PTGER4, ENSCAFG00845001483|NPR1, ENSCAFG00845015903|PDE1B, ENSCAFG00845003728|PTGER2, ENSCAFG00845025366|PLCB4, ENSCAFG00845010585|GUCY1B1, ENSCAFG00845010475|GUCY1A1, ENSCAFG00845018790|CALML4, ENSCAFG00845001994|NPPA, ENSCAFG00845024171|ADCY5, ENSCAFG00845021350|EDN1, ENSCAFG00…	24	62	-3.048
cfa04151	Environmental Information Processing	Signal transduction	PI3K-Akt signaling pathway	ENSCAFG00845022531|ANGPT2, ENSCAFG00845029798|VWF, ENSCAFG00845016131|SPP1, ENSCAFG00845022039|PDGFB, ENSCAFG00845008395|CSF1R, ENSCAFG00845017057|IL2RG, ENSCAFG00845020341|COL4A2, ENSCAFG00845018797|COL4A1, ENSCAFG00845028626|ITGA6, ENSCAFG00845011173|NGFR, ENSCAFG00845027693|COL6A5, ENSCAFG00845014841|ENSCAFG00845014841, ENSCAFG00845012026|TLR4, ENSCAFG00845011904|KIT, ENSCAFG00845006098|THBS4,…	84	1151	341	7229	0.2463	1.36367e-05	****	0.000234695	***	ENSCAFG00845001129|CCNE1, ENSCAFG00845012504|COL1A1, ENSCAFG00845010094|TNN, ENSCAFG00845027447|GNB3, ENSCAFG00845017837|FGF5, ENSCAFG00845028997|CREB3L1, ENSCAFG00845005617|DDIT4, ENSCAFG00845006070|BRCA1, ENSCAFG00845000788|FGF21, ENSCAFG00845029554|VEGFD	10	ENSCAFG00845022531|ANGPT2, ENSCAFG00845029798|VWF, ENSCAFG00845016131|SPP1, ENSCAFG00845022039|PDGFB, ENSCAFG00845008395|CSF1R, ENSCAFG00845017057|IL2RG, ENSCAFG00845020341|COL4A2, ENSCAFG00845018797|COL4A1, ENSCAFG00845028626|ITGA6, ENSCAFG00845011173|NGFR, ENSCAFG00845027693|COL6A5, ENSCAFG00845014841|ENSCAFG00845014841, ENSCAFG00845012026|TLR4, ENSCAFG00845011904|KIT, ENSCAFG00845006098|THBS4,…	74	310	-2.38544
cfa05146	Human Diseases	Infectious disease: parasitic	Amoebiasis	ENSCAFG00845001909|CD14, ENSCAFG00845010877|IL1R2, ENSCAFG00845020341|COL4A2, ENSCAFG00845018797|COL4A1, ENSCAFG00845027587|PLCB2, ENSCAFG00845012026|TLR4, ENSCAFG00845011550|ITGAM, ENSCAFG00845023838|LAMB1, ENSCAFG00845025366|PLCB4, ENSCAFG00845001289|IL10, ENSCAFG00845017700|CD1A8, ENSCAFG00845012504|COL1A1, ENSCAFG00845020584|COL4A5, ENSCAFG00845028176|TGFB2, ENSCAFG00845001335|PRKCB, ENSCAFG0…	31	1151	91	7229	0.3407	1.4547e-05	****	0.000237844	***	ENSCAFG00845012504|COL1A1	1	ENSCAFG00845001909|CD14, ENSCAFG00845010877|IL1R2, ENSCAFG00845020341|COL4A2, ENSCAFG00845018797|COL4A1, ENSCAFG00845027587|PLCB2, ENSCAFG00845012026|TLR4, ENSCAFG00845011550|ITGAM, ENSCAFG00845023838|LAMB1, ENSCAFG00845025366|PLCB4, ENSCAFG00845001289|IL10, ENSCAFG00845017700|CD1A8, ENSCAFG00845020584|COL4A5, ENSCAFG00845028176|TGFB2, ENSCAFG00845001335|PRKCB, ENSCAFG00845020359|LAMC3, ENSCAFG00…	30	85	-2.38624
cfa04015	Environmental Information Processing	Signal transduction	Rap1 signaling pathway	ENSCAFG00845022531|ANGPT2, ENSCAFG00845008896|VAV1, ENSCAFG00845022039|PDGFB, ENSCAFG00845014372|RASGRP3, ENSCAFG00845008395|CSF1R, ENSCAFG00845011173|NGFR, ENSCAFG00845013917|ITGAL, ENSCAFG00845027587|PLCB2, ENSCAFG00845014841|ENSCAFG00845014841, ENSCAFG00845000316|SIPA1L2, ENSCAFG00845011904|KIT, ENSCAFG00845010910|ANGPT1, ENSCAFG00845016835|ARAP3, ENSCAFG00845006015|ENSCAFG00845006015, ENSCAFG…	56	1151	205	7229	0.2732	1.78755e-05	****	0.000278348	***	ENSCAFG00845024489|ENSCAFG00845024489, ENSCAFG00845017837|FGF5, ENSCAFG00845003424|ENSCAFG00845003424, ENSCAFG00845000788|FGF21, ENSCAFG00845029554|VEGFD	5	ENSCAFG00845022531|ANGPT2, ENSCAFG00845008896|VAV1, ENSCAFG00845022039|PDGFB, ENSCAFG00845014372|RASGRP3, ENSCAFG00845008395|CSF1R, ENSCAFG00845011173|NGFR, ENSCAFG00845013917|ITGAL, ENSCAFG00845027587|PLCB2, ENSCAFG00845014841|ENSCAFG00845014841, ENSCAFG00845000316|SIPA1L2, ENSCAFG00845011904|KIT, ENSCAFG00845010910|ANGPT1, ENSCAFG00845016835|ARAP3, ENSCAFG00845006015|ENSCAFG00845006015, ENSCAFG…	51	193	-3.81502
cfa04020	Environmental Information Processing	Signal transduction	Calcium signaling pathway	ENSCAFG00845022039|PDGFB, ENSCAFG00845001294|CD38, ENSCAFG00845027587|PLCB2, ENSCAFG00845006015|ENSCAFG00845006015, ENSCAFG00845017942|FGF1, ENSCAFG00845015903|PDE1B, ENSCAFG00845025366|PLCB4, ENSCAFG00845027103|P2RX7, ENSCAFG00845023354|CACNA1H, ENSCAFG00845012083|KDR, ENSCAFG00845001264|ADRA1B, ENSCAFG00845023188|FLT1, ENSCAFG00845017949|PLCG2, ENSCAFG00845018790|CALML4, ENSCAFG00845027774|EDNR…	61	1151	232	7229	0.2629	2.73819e-05	****	0.000406995	***	ENSCAFG00845001264|ADRA1B, ENSCAFG00845000947|SPHK2, ENSCAFG00845003039|PTGFR, ENSCAFG00845020441|ENSCAFG00845020441, ENSCAFG00845017837|FGF5, ENSCAFG00845003424|ENSCAFG00845003424, ENSCAFG00845000788|FGF21, ENSCAFG00845020291|CHRM5, ENSCAFG00845029554|VEGFD, ENSCAFG00845013041|PHKG1	10	ENSCAFG00845022039|PDGFB, ENSCAFG00845001294|CD38, ENSCAFG00845027587|PLCB2, ENSCAFG00845006015|ENSCAFG00845006015, ENSCAFG00845017942|FGF1, ENSCAFG00845015903|PDE1B, ENSCAFG00845025366|PLCB4, ENSCAFG00845027103|P2RX7, ENSCAFG00845023354|CACNA1H, ENSCAFG00845012083|KDR, ENSCAFG00845023188|FLT1, ENSCAFG00845017949|PLCG2, ENSCAFG00845018790|CALML4, ENSCAFG00845027774|EDNRB, ENSCAFG00845016647|TACR1…	51	209	-2.62851
cfa05145	Human Diseases	Infectious disease: parasitic	Toxoplasmosis	ENSCAFG00845017467|DLA-DRA, ENSCAFG00845028626|ITGA6, ENSCAFG00845018613|DLA-DMA, ENSCAFG00845012026|TLR4, ENSCAFG00845018536|DLA-DMB, ENSCAFG00845001127|PIK3R5, ENSCAFG00845026701|PIK3CG, ENSCAFG00845023838|LAMB1, ENSCAFG00845001289|IL10, ENSCAFG00845002947|ITGB1, ENSCAFG00845002192|HSPA2, ENSCAFG00845012125|CCR5, ENSCAFG00845000997|PIK3R6, ENSCAFG00845017781|HLA-DQB1, ENSCAFG00845005800|ENSCAFG…	32	1151	100	7229	0.32	4.44244e-05	****	0.000631599	***	ENSCAFG00845027126|IRAK1, ENSCAFG00845030024|CASP8	2	ENSCAFG00845017467|DLA-DRA, ENSCAFG00845028626|ITGA6, ENSCAFG00845018613|DLA-DMA, ENSCAFG00845012026|TLR4, ENSCAFG00845018536|DLA-DMB, ENSCAFG00845001127|PIK3R5, ENSCAFG00845026701|PIK3CG, ENSCAFG00845023838|LAMB1, ENSCAFG00845001289|IL10, ENSCAFG00845002947|ITGB1, ENSCAFG00845002192|HSPA2, ENSCAFG00845012125|CCR5, ENSCAFG00845000997|PIK3R6, ENSCAFG00845017781|HLA-DQB1, ENSCAFG00845005800|ENSCAFG…	30	96	-2.1433
cfa04380	Organismal Systems	Development and regeneration	Osteoclast differentiation	ENSCAFG00845019461|CTSK, ENSCAFG00845008395|CSF1R, ENSCAFG00845005623|TNFRSF11B, ENSCAFG00845011691|FCGR1A, ENSCAFG00845018081|ACP5, ENSCAFG00845004665|NCF2, ENSCAFG00845001935|NCF1, ENSCAFG00845002346|ENSCAFG00845002346, ENSCAFG00845018106|SYK, ENSCAFG00845002557|LCP2, ENSCAFG00845028677|ENSCAFG00845028677, ENSCAFG00845002371|CSF1, ENSCAFG00845008166|NCF4, ENSCAFG00845017949|PLCG2, ENSCAFG008450…	34	1151	109	7229	0.3119	4.67911e-05	****	0.000637529	***	ENSCAFG00845000073|NFATC1, ENSCAFG00845014621|SOCS3, ENSCAFG00845015304|FOS	3	ENSCAFG00845019461|CTSK, ENSCAFG00845008395|CSF1R, ENSCAFG00845005623|TNFRSF11B, ENSCAFG00845011691|FCGR1A, ENSCAFG00845018081|ACP5, ENSCAFG00845004665|NCF2, ENSCAFG00845001935|NCF1, ENSCAFG00845002346|ENSCAFG00845002346, ENSCAFG00845018106|SYK, ENSCAFG00845002557|LCP2, ENSCAFG00845028677|ENSCAFG00845028677, ENSCAFG00845002371|CSF1, ENSCAFG00845008166|NCF4, ENSCAFG00845017949|PLCG2, ENSCAFG008450…	31	104	-2.05922
cfa05321	Human Diseases	Immune disease	Inflammatory bowel disease	ENSCAFG00845017467|DLA-DRA, ENSCAFG00845017057|IL2RG, ENSCAFG00845018613|DLA-DMA, ENSCAFG00845012026|TLR4, ENSCAFG00845018536|DLA-DMB, ENSCAFG00845001289|IL10, ENSCAFG00845001557|IL18, ENSCAFG00845017781|HLA-DQB1, ENSCAFG00845004274|IL21R, ENSCAFG00845028176|TGFB2, ENSCAFG00845000073|NFATC1, ENSCAFG00845008825|IL6, ENSCAFG00845002395|TGFB1, ENSCAFG00845011308|IL1A, ENSCAFG00845015760|TGFB3, ENSCA…	21	1151	55	7229	0.3818	5.23923e-05	****	0.000685292	***	ENSCAFG00845000073|NFATC1, ENSCAFG00845010486|IL1RL1, ENSCAFG00845026634|STAT4	3	ENSCAFG00845017467|DLA-DRA, ENSCAFG00845017057|IL2RG, ENSCAFG00845018613|DLA-DMA, ENSCAFG00845012026|TLR4, ENSCAFG00845018536|DLA-DMB, ENSCAFG00845001289|IL10, ENSCAFG00845001557|IL18, ENSCAFG00845017781|HLA-DQB1, ENSCAFG00845004274|IL21R, ENSCAFG00845028176|TGFB2, ENSCAFG00845008825|IL6, ENSCAFG00845002395|TGFB1, ENSCAFG00845011308|IL1A, ENSCAFG00845015760|TGFB3, ENSCAFG00845017728|DLA-DQA1, ENS…	18	47	-0.58346
cfa04612	Organismal Systems	Immune system	Antigen processing and presentation	ENSCAFG00845017467|DLA-DRA, ENSCAFG00845006874|CD74, ENSCAFG00845019241|CTSS, ENSCAFG00845021275|LGMN, ENSCAFG00845018672|CTSB, ENSCAFG00845018613|DLA-DMA, ENSCAFG00845018536|DLA-DMB, ENSCAFG00845027739|CD4, ENSCAFG00845002192|HSPA2, ENSCAFG00845017781|HLA-DQB1, ENSCAFG00845017366|DLA-79, ENSCAFG00845023402|IFI30, ENSCAFG00845009719|DLA88, ENSCAFG00845010030|DLA-64, ENSCAFG00845013246|CIITA, ENSC…	19	1151	48	7229	0.3958	6.65342e-05	****	0.000805803	***		0	ENSCAFG00845017467|DLA-DRA, ENSCAFG00845006874|CD74, ENSCAFG00845019241|CTSS, ENSCAFG00845021275|LGMN, ENSCAFG00845018672|CTSB, ENSCAFG00845018613|DLA-DMA, ENSCAFG00845018536|DLA-DMB, ENSCAFG00845027739|CD4, ENSCAFG00845002192|HSPA2, ENSCAFG00845017781|HLA-DQB1, ENSCAFG00845017366|DLA-79, ENSCAFG00845023402|IFI30, ENSCAFG00845009719|DLA88, ENSCAFG00845010030|DLA-64, ENSCAFG00845013246|CIITA, ENSC…	19	44	-1.20605
cfa05416	Human Diseases	Cardiovascular disease	Viral myocarditis	ENSCAFG00845017467|DLA-DRA, ENSCAFG00845018613|DLA-DMA, ENSCAFG00845013917|ITGAL, ENSCAFG00845018536|DLA-DMB, ENSCAFG00845022561|CD86, ENSCAFG00845007348|RAC2, ENSCAFG00845012386|SGCA, ENSCAFG00845017781|HLA-DQB1, ENSCAFG00845027986|ICAM1, ENSCAFG00845017366|DLA-79, ENSCAFG00845009719|DLA88, ENSCAFG00845010030|DLA-64, ENSCAFG00845001766|ENSCAFG00845001766, ENSCAFG00845017245|DLA-12, ENSCAFG008450…	19	1151	48	7229	0.3958	6.65342e-05	****	0.000805803	***	ENSCAFG00845030024|CASP8	1	ENSCAFG00845017467|DLA-DRA, ENSCAFG00845018613|DLA-DMA, ENSCAFG00845013917|ITGAL, ENSCAFG00845018536|DLA-DMB, ENSCAFG00845022561|CD86, ENSCAFG00845007348|RAC2, ENSCAFG00845012386|SGCA, ENSCAFG00845017781|HLA-DQB1, ENSCAFG00845027986|ICAM1, ENSCAFG00845017366|DLA-79, ENSCAFG00845009719|DLA88, ENSCAFG00845010030|DLA-64, ENSCAFG00845001766|ENSCAFG00845001766, ENSCAFG00845017245|DLA-12, ENSCAFG008450…	18	48	-0.57735
cfa04062	Organismal Systems	Immune system	Chemokine signaling pathway	ENSCAFG00845008998|ENSCAFG00845008998, ENSCAFG00845009083|CCL5, ENSCAFG00845008896|VAV1, ENSCAFG00845012190|CCR1, ENSCAFG00845027587|PLCB2, ENSCAFG00845010301|FGR, ENSCAFG00845003562|GNG2, ENSCAFG00845020471|HCK, ENSCAFG00845001127|PIK3R5, ENSCAFG00845026701|PIK3CG, ENSCAFG00845001935|NCF1, ENSCAFG00845007348|RAC2, ENSCAFG00845029862|CXCL10, ENSCAFG00845025366|PLCB4, ENSCAFG00845012125|CCR5, ENSC…	47	1151	171	7229	0.2749	7.06986e-05	****	0.000825659	***	ENSCAFG00845027447|GNB3, ENSCAFG00845014088|SHC1, ENSCAFG00845003329|CCL17	3	ENSCAFG00845008998|ENSCAFG00845008998, ENSCAFG00845009083|CCL5, ENSCAFG00845008896|VAV1, ENSCAFG00845012190|CCR1, ENSCAFG00845027587|PLCB2, ENSCAFG00845010301|FGR, ENSCAFG00845003562|GNG2, ENSCAFG00845020471|HCK, ENSCAFG00845001127|PIK3R5, ENSCAFG00845026701|PIK3CG, ENSCAFG00845001935|NCF1, ENSCAFG00845007348|RAC2, ENSCAFG00845029862|CXCL10, ENSCAFG00845025366|PLCB4, ENSCAFG00845012125|CCR5, ENSC…	44	160	-1.1068
cfa05410	Human Diseases	Cardiovascular disease	Hypertrophic cardiomyopathy	ENSCAFG00845018336|ACE, ENSCAFG00845028626|ITGA6, ENSCAFG00845005303|ITGA7, ENSCAFG00845028890|ITGA9, ENSCAFG00845002947|ITGB1, ENSCAFG00845012386|SGCA, ENSCAFG00845011823|ITGA3, ENSCAFG00845024014|ITGB4, ENSCAFG00845028176|TGFB2, ENSCAFG00845008825|IL6, ENSCAFG00845021350|EDN1, ENSCAFG00845002395|TGFB1, ENSCAFG00845015760|TGFB3, ENSCAFG00845013285|CACNB2, ENSCAFG00845009366|IGF1, ENSCAFG00845030…	28	1151	85	7229	0.3294	7.4052e-05	****	0.000835	***	ENSCAFG00845020679|CACNA2D2	1	ENSCAFG00845018336|ACE, ENSCAFG00845028626|ITGA6, ENSCAFG00845005303|ITGA7, ENSCAFG00845028890|ITGA9, ENSCAFG00845002947|ITGB1, ENSCAFG00845012386|SGCA, ENSCAFG00845011823|ITGA3, ENSCAFG00845024014|ITGB4, ENSCAFG00845028176|TGFB2, ENSCAFG00845008825|IL6, ENSCAFG00845021350|EDN1, ENSCAFG00845002395|TGFB1, ENSCAFG00845015760|TGFB3, ENSCAFG00845013285|CACNB2, ENSCAFG00845009366|IGF1, ENSCAFG00845030…	27	81	-2.22222
cfa05310	Human Diseases	Immune disease	Asthma	ENSCAFG00845017467|DLA-DRA, ENSCAFG00845018613|DLA-DMA, ENSCAFG00845018536|DLA-DMB, ENSCAFG00845029387|FCER1G, ENSCAFG00845001289|IL10, ENSCAFG00845017781|HLA-DQB1, ENSCAFG00845019696|MS4A2, ENSCAFG00845017728|DLA-DQA1, ENSCAFG00845010558|TNF, ENSCAFG00845019935|ENSCAFG00845019935, ENSCAFG00845015284|FCER1A	11	1151	21	7229	0.5238	0.000119239	***	0.00129971	**		0	ENSCAFG00845017467|DLA-DRA, ENSCAFG00845018613|DLA-DMA, ENSCAFG00845018536|DLA-DMB, ENSCAFG00845029387|FCER1G, ENSCAFG00845001289|IL10, ENSCAFG00845017781|HLA-DQB1, ENSCAFG00845019696|MS4A2, ENSCAFG00845017728|DLA-DQA1, ENSCAFG00845010558|TNF, ENSCAFG00845019935|ENSCAFG00845019935, ENSCAFG00845015284|FCER1A	11	18	-2.35702
cfa05330	Human Diseases	Immune disease	Allograft rejection	ENSCAFG00845017467|DLA-DRA, ENSCAFG00845018613|DLA-DMA, ENSCAFG00845018536|DLA-DMB, ENSCAFG00845022561|CD86, ENSCAFG00845001289|IL10, ENSCAFG00845017781|HLA-DQB1, ENSCAFG00845017366|DLA-79, ENSCAFG00845009719|DLA88, ENSCAFG00845010030|DLA-64, ENSCAFG00845017245|DLA-12, ENSCAFG00845017728|DLA-DQA1, ENSCAFG00845010558|TNF, ENSCAFG00845016834|CD80	13	1151	28	7229	0.4643	0.000141095	***	0.00148833	**		0	ENSCAFG00845017467|DLA-DRA, ENSCAFG00845018613|DLA-DMA, ENSCAFG00845018536|DLA-DMB, ENSCAFG00845022561|CD86, ENSCAFG00845001289|IL10, ENSCAFG00845017781|HLA-DQB1, ENSCAFG00845017366|DLA-79, ENSCAFG00845009719|DLA88, ENSCAFG00845010030|DLA-64, ENSCAFG00845017245|DLA-12, ENSCAFG00845017728|DLA-DQA1, ENSCAFG00845010558|TNF, ENSCAFG00845016834|CD80	13	23	-1.87663
cfa05414	Human Diseases	Cardiovascular disease	Dilated cardiomyopathy	ENSCAFG00845028626|ITGA6, ENSCAFG00845005303|ITGA7, ENSCAFG00845028890|ITGA9, ENSCAFG00845002947|ITGB1, ENSCAFG00845012386|SGCA, ENSCAFG00845011823|ITGA3, ENSCAFG00845024014|ITGB4, ENSCAFG00845028176|TGFB2, ENSCAFG00845024171|ADCY5, ENSCAFG00845007035|PLN, ENSCAFG00845002395|TGFB1, ENSCAFG00845015760|TGFB3, ENSCAFG00845013285|CACNB2, ENSCAFG00845009366|IGF1, ENSCAFG00845030185|DES, ENSCAFG0084501…	28	1151	89	7229	0.3146	0.000181699	***	0.00185673	**	ENSCAFG00845020679|CACNA2D2	1	ENSCAFG00845028626|ITGA6, ENSCAFG00845005303|ITGA7, ENSCAFG00845028890|ITGA9, ENSCAFG00845002947|ITGB1, ENSCAFG00845012386|SGCA, ENSCAFG00845011823|ITGA3, ENSCAFG00845024014|ITGB4, ENSCAFG00845028176|TGFB2, ENSCAFG00845024171|ADCY5, ENSCAFG00845007035|PLN, ENSCAFG00845002395|TGFB1, ENSCAFG00845015760|TGFB3, ENSCAFG00845013285|CACNB2, ENSCAFG00845009366|IGF1, ENSCAFG00845030185|DES, ENSCAFG0084501…	27	84	-1.85485
cfa04510	Cellular Processes	Cellular community - eukaryotes	Focal adhesion	ENSCAFG00845029798|VWF, ENSCAFG00845016131|SPP1, ENSCAFG00845008896|VAV1, ENSCAFG00845022039|PDGFB, ENSCAFG00845020341|COL4A2, ENSCAFG00845018797|COL4A1, ENSCAFG00845028626|ITGA6, ENSCAFG00845027693|COL6A5, ENSCAFG00845014841|ENSCAFG00845014841, ENSCAFG00845006098|THBS4, ENSCAFG00845005303|ITGA7, ENSCAFG00845006015|ENSCAFG00845006015, ENSCAFG00845007348|RAC2, ENSCAFG00845023838|LAMB1, ENSCAFG0084…	49	1151	196	7229	0.25	0.000595193	***	0.00589782	**	ENSCAFG00845012504|COL1A1, ENSCAFG00845010094|TNN, ENSCAFG00845014088|SHC1, ENSCAFG00845029554|VEGFD	4	ENSCAFG00845029798|VWF, ENSCAFG00845016131|SPP1, ENSCAFG00845008896|VAV1, ENSCAFG00845022039|PDGFB, ENSCAFG00845020341|COL4A2, ENSCAFG00845018797|COL4A1, ENSCAFG00845028626|ITGA6, ENSCAFG00845027693|COL6A5, ENSCAFG00845014841|ENSCAFG00845014841, ENSCAFG00845006098|THBS4, ENSCAFG00845005303|ITGA7, ENSCAFG00845006015|ENSCAFG00845006015, ENSCAFG00845007348|RAC2, ENSCAFG00845023838|LAMB1, ENSCAFG0084…	45	187	-4.46076
cfa05134	Human Diseases	Infectious disease: bacterial	Legionellosis	ENSCAFG00845001909|CD14, ENSCAFG00845012026|TLR4, ENSCAFG00845011550|ITGAM, ENSCAFG00845001557|IL18, ENSCAFG00845021542|EEF1A2, ENSCAFG00845002192|HSPA2, ENSCAFG00845010104|C3, ENSCAFG00845008825|IL6, ENSCAFG00845011935|PYCARD, ENSCAFG00845012950|HSP70, ENSCAFG00845006275|CXCL8, ENSCAFG00845021592|ITGB2, ENSCAFG00845028735|BNIP3, ENSCAFG00845010558|TNF, ENSCAFG00845030024|CASP8, ENSCAFG0084501166…	17	1151	48	7229	0.3542	0.000745003	***	0.00716517	**	ENSCAFG00845030024|CASP8	1	ENSCAFG00845001909|CD14, ENSCAFG00845012026|TLR4, ENSCAFG00845011550|ITGAM, ENSCAFG00845001557|IL18, ENSCAFG00845021542|EEF1A2, ENSCAFG00845002192|HSPA2, ENSCAFG00845010104|C3, ENSCAFG00845008825|IL6, ENSCAFG00845011935|PYCARD, ENSCAFG00845012950|HSP70, ENSCAFG00845006275|CXCL8, ENSCAFG00845021592|ITGB2, ENSCAFG00845028735|BNIP3, ENSCAFG00845010558|TNF, ENSCAFG00845011661|IL1B, ENSCAFG00845030281…	16	46	-0.294884
cfa04670	Organismal Systems	Immune system	Leukocyte transendothelial migration	ENSCAFG00845017615|MMP9, ENSCAFG00845030092|F11R, ENSCAFG00845008896|VAV1, ENSCAFG00845022888|PECAM1, ENSCAFG00845023727|CYBB, ENSCAFG00845012033|ESAM, ENSCAFG00845013917|ITGAL, ENSCAFG00845011550|ITGAM, ENSCAFG00845004665|NCF2, ENSCAFG00845001935|NCF1, ENSCAFG00845007348|RAC2, ENSCAFG00845025684|RAPGEF3, ENSCAFG00845002947|ITGB1, ENSCAFG00845012097|CDH5, ENSCAFG00845008166|NCF4, ENSCAFG008450179…	30	1151	106	7229	0.283	0.000824068	***	0.00769915	**		0	ENSCAFG00845017615|MMP9, ENSCAFG00845030092|F11R, ENSCAFG00845008896|VAV1, ENSCAFG00845022888|PECAM1, ENSCAFG00845023727|CYBB, ENSCAFG00845012033|ESAM, ENSCAFG00845013917|ITGAL, ENSCAFG00845011550|ITGAM, ENSCAFG00845004665|NCF2, ENSCAFG00845001935|NCF1, ENSCAFG00845007348|RAC2, ENSCAFG00845025684|RAPGEF3, ENSCAFG00845002947|ITGB1, ENSCAFG00845012097|CDH5, ENSCAFG00845008166|NCF4, ENSCAFG008450179…	30	98	-5.35381
cfa04662	Organismal Systems	Immune system	B cell receptor signaling pathway	ENSCAFG00845020969|INPP5D, ENSCAFG00845008896|VAV1, ENSCAFG00845014372|RASGRP3, ENSCAFG00845007348|RAC2, ENSCAFG00845002346|ENSCAFG00845002346, ENSCAFG00845008349|CD72, ENSCAFG00845018106|SYK, ENSCAFG00845028677|ENSCAFG00845028677, ENSCAFG00845003158|MAG, ENSCAFG00845017949|PLCG2, ENSCAFG00845003698|ENSCAFG00845003698, ENSCAFG00845026424|BLNK, ENSCAFG00845001335|PRKCB, ENSCAFG00845025081|DAPP1, E…	21	1151	67	7229	0.3134	0.00119023	**	0.0108113	*	ENSCAFG00845003158|MAG, ENSCAFG00845000073|NFATC1, ENSCAFG00845015304|FOS	3	ENSCAFG00845020969|INPP5D, ENSCAFG00845008896|VAV1, ENSCAFG00845014372|RASGRP3, ENSCAFG00845007348|RAC2, ENSCAFG00845002346|ENSCAFG00845002346, ENSCAFG00845008349|CD72, ENSCAFG00845018106|SYK, ENSCAFG00845028677|ENSCAFG00845028677, ENSCAFG00845017949|PLCG2, ENSCAFG00845003698|ENSCAFG00845003698, ENSCAFG00845026424|BLNK, ENSCAFG00845001335|PRKCB, ENSCAFG00845025081|DAPP1, ENSCAFG00845010894|ENSCAF…	18	67	-2.07688
cfa05143	Human Diseases	Infectious disease: parasitic	African trypanosomiasis	ENSCAFG00845027587|PLCB2, ENSCAFG00845025366|PLCB4, ENSCAFG00845001289|IL10, ENSCAFG00845001557|IL18, ENSCAFG00845001994|NPPA, ENSCAFG00845012277|VCAM1, ENSCAFG00845027986|ICAM1, ENSCAFG00845001335|PRKCB, ENSCAFG00845002098|SELE, ENSCAFG00845008825|IL6, ENSCAFG00845010558|TNF, ENSCAFG00845004266|APOA1, ENSCAFG00845011661|IL1B	13	1151	34	7229	0.3824	0.00137499	**	0.0121519	*		0	ENSCAFG00845027587|PLCB2, ENSCAFG00845025366|PLCB4, ENSCAFG00845001289|IL10, ENSCAFG00845001557|IL18, ENSCAFG00845001994|NPPA, ENSCAFG00845012277|VCAM1, ENSCAFG00845027986|ICAM1, ENSCAFG00845001335|PRKCB, ENSCAFG00845002098|SELE, ENSCAFG00845008825|IL6, ENSCAFG00845010558|TNF, ENSCAFG00845004266|APOA1, ENSCAFG00845011661|IL1B	13	30	-1.09545
cfa00230	Metabolism	Nucleotide metabolism	Purine metabolism	ENSCAFG00845000069|GDA, ENSCAFG00845009737|PDE2A, ENSCAFG00845001483|NPR1, ENSCAFG00845015903|PDE1B, ENSCAFG00845025952|RRM2, ENSCAFG00845017825|PRPS1, ENSCAFG00845011496|DCK, ENSCAFG00845010585|GUCY1B1, ENSCAFG00845010475|GUCY1A1, ENSCAFG00845022978|PDE4C, ENSCAFG00845012734|ENPP4, ENSCAFG00845024195|IMPDH1, ENSCAFG00845003950|AK5, ENSCAFG00845002629|AMPD2, ENSCAFG00845024171|ADCY5, ENSCAFG00845…	33	1151	125	7229	0.264	0.00171862	**	0.0147892	*	ENSCAFG00845025952|RRM2, ENSCAFG00845017825|PRPS1, ENSCAFG00845011496|DCK, ENSCAFG00845024195|IMPDH1, ENSCAFG00845003950|AK5, ENSCAFG00845002629|AMPD2, ENSCAFG00845027175|GART, ENSCAFG00845000288|PFAS, ENSCAFG00845002507|NME7, ENSCAFG00845012948|NT5E, ENSCAFG00845012059|PKLR, ENSCAFG00845007500|RRM2B, ENSCAFG00845015140|NME1	13	ENSCAFG00845000069|GDA, ENSCAFG00845009737|PDE2A, ENSCAFG00845001483|NPR1, ENSCAFG00845015903|PDE1B, ENSCAFG00845010585|GUCY1B1, ENSCAFG00845010475|GUCY1A1, ENSCAFG00845022978|PDE4C, ENSCAFG00845012734|ENPP4, ENSCAFG00845024171|ADCY5, ENSCAFG00845025471|ENTPD1, ENSCAFG00845012424|XDH, ENSCAFG00845013933|ADA, ENSCAFG00845003912|GUCY1A2, ENSCAFG00845030199|PDE5A, ENSCAFG00845028786|PDE4B, ENSCAFG00…	20	116	-1.20702
cfa04933	Human Diseases	Endocrine and metabolic disease	AGE-RAGE signaling pathway in diabetic complications	ENSCAFG00845020341|COL4A2, ENSCAFG00845023727|CYBB, ENSCAFG00845018797|COL4A1, ENSCAFG00845027587|PLCB2, ENSCAFG00845025366|PLCB4, ENSCAFG00845017949|PLCG2, ENSCAFG00845012504|COL1A1, ENSCAFG00845020584|COL4A5, ENSCAFG00845012277|VCAM1, ENSCAFG00845028176|TGFB2, ENSCAFG00845027986|ICAM1, ENSCAFG00845001335|PRKCB, ENSCAFG00845002098|SELE, ENSCAFG00845000073|NFATC1, ENSCAFG00845008825|IL6, ENSCAFG0…	27	1151	97	7229	0.2784	0.00192237	**	0.0161183	*	ENSCAFG00845012504|COL1A1, ENSCAFG00845000073|NFATC1, ENSCAFG00845010485|PIM1, ENSCAFG00845029554|VEGFD	4	ENSCAFG00845020341|COL4A2, ENSCAFG00845023727|CYBB, ENSCAFG00845018797|COL4A1, ENSCAFG00845027587|PLCB2, ENSCAFG00845025366|PLCB4, ENSCAFG00845017949|PLCG2, ENSCAFG00845020584|COL4A5, ENSCAFG00845012277|VCAM1, ENSCAFG00845028176|TGFB2, ENSCAFG00845027986|ICAM1, ENSCAFG00845001335|PRKCB, ENSCAFG00845002098|SELE, ENSCAFG00845008825|IL6, ENSCAFG00845021350|EDN1, ENSCAFG00845002395|TGFB1, ENSCAFG0084…	23	96	-1.02062
cfa04270	Organismal Systems	Circulatory system	Vascular smooth muscle contraction	ENSCAFG00845023062|PRKCH, ENSCAFG00845008379|MYH11, ENSCAFG00845027587|PLCB2, ENSCAFG00845007816|VPS25, ENSCAFG00845001483|NPR1, ENSCAFG00845025366|PLCB4, ENSCAFG00845010585|GUCY1B1, ENSCAFG00845010475|GUCY1A1, ENSCAFG00845001264|ADRA1B, ENSCAFG00845022216|DGUOK, ENSCAFG00845018790|CALML4, ENSCAFG00845001994|NPPA, ENSCAFG00845001335|PRKCB, ENSCAFG00845024171|ADCY5, ENSCAFG00845023281|CRSP-3, ENSC…	33	1151	126	7229	0.2619	0.00198178	**	0.0162011	*	ENSCAFG00845001264|ADRA1B, ENSCAFG00845000795|MYH10, ENSCAFG00845003424|ENSCAFG00845003424, ENSCAFG00845022232|PLA2G3, ENSCAFG00845014806|IRAG1	5	ENSCAFG00845023062|PRKCH, ENSCAFG00845008379|MYH11, ENSCAFG00845027587|PLCB2, ENSCAFG00845007816|VPS25, ENSCAFG00845001483|NPR1, ENSCAFG00845025366|PLCB4, ENSCAFG00845010585|GUCY1B1, ENSCAFG00845010475|GUCY1A1, ENSCAFG00845022216|DGUOK, ENSCAFG00845018790|CALML4, ENSCAFG00845001994|NPPA, ENSCAFG00845001335|PRKCB, ENSCAFG00845024171|ADCY5, ENSCAFG00845023281|CRSP-3, ENSCAFG00845021350|EDN1, ENSCAF…	28	110	-2.86039
cfa01523	Human Diseases	Drug resistance: antineoplastic	Antifolate resistance	ENSCAFG00845014515|ABCC3, ENSCAFG00845020125|SHMT1, ENSCAFG00845010325|ENSCAFG00845010325, ENSCAFG00845008825|IL6, ENSCAFG00845027175|GART, ENSCAFG00845029791|GGH, ENSCAFG00845017004|ALOX12, ENSCAFG00845010558|TNF, ENSCAFG00845024339|ABCC5, ENSCAFG00845008054|ABCC4, ENSCAFG00845011661|IL1B	11	1151	28	7229	0.3929	0.00247594	**	0.0197471	*	ENSCAFG00845027175|GART, ENSCAFG00845017004|ALOX12, ENSCAFG00845008054|ABCC4	3	ENSCAFG00845014515|ABCC3, ENSCAFG00845020125|SHMT1, ENSCAFG00845010325|ENSCAFG00845010325, ENSCAFG00845008825|IL6, ENSCAFG00845029791|GGH, ENSCAFG00845010558|TNF, ENSCAFG00845024339|ABCC5, ENSCAFG00845011661|IL1B	8	27	0.96225
cfa04979	Organismal Systems	Digestive system	Cholesterol metabolism	ENSCAFG00845025442|CD36, ENSCAFG00845016517|PLTP, ENSCAFG00845029377|LPL, ENSCAFG00845010374|ABCA1, ENSCAFG00845014286|NPC2, ENSCAFG00845006666|APOC1, ENSCAFG00845029916|LIPA, ENSCAFG00845006010|ANGPTL4, ENSCAFG00845025863|NCEH1, ENSCAFG00845006705|APOE, ENSCAFG00845002996|SORT1, ENSCAFG00845024271|MYLIP, ENSCAFG00845004266|APOA1, ENSCAFG00845014235|TSPO, ENSCAFG00845010689|LRPAP1, ENSCAFG0084502…	16	1151	49	7229	0.3265	0.00278914	**	0.0217154	*		0	ENSCAFG00845025442|CD36, ENSCAFG00845016517|PLTP, ENSCAFG00845029377|LPL, ENSCAFG00845010374|ABCA1, ENSCAFG00845014286|NPC2, ENSCAFG00845006666|APOC1, ENSCAFG00845029916|LIPA, ENSCAFG00845006010|ANGPTL4, ENSCAFG00845025863|NCEH1, ENSCAFG00845006705|APOE, ENSCAFG00845002996|SORT1, ENSCAFG00845024271|MYLIP, ENSCAFG00845004266|APOA1, ENSCAFG00845014235|TSPO, ENSCAFG00845010689|LRPAP1, ENSCAFG0084502…	16	43	-1.52499
cfa04072	Environmental Information Processing	Signal transduction	Phospholipase D signaling pathway	ENSCAFG00845022039|PDGFB, ENSCAFG00845027587|PLCB2, ENSCAFG00845011904|KIT, ENSCAFG00845007265|CYTH4, ENSCAFG00845027433|PLPP1, ENSCAFG00845001127|PIK3R5, ENSCAFG00845026701|PIK3CG, ENSCAFG00845029387|FCER1G, ENSCAFG00845026714|ENSCAFG00845026714, ENSCAFG00845025684|RAPGEF3, ENSCAFG00845018106|SYK, ENSCAFG00845025366|PLCB4, ENSCAFG00845000997|PIK3R6, ENSCAFG00845017949|PLCG2, ENSCAFG00845000627|P…	36	1151	145	7229	0.2483	0.00342028	**	0.02601	*	ENSCAFG00845000947|SPHK2, ENSCAFG00845003039|PTGFR, ENSCAFG00845014088|SHC1	3	ENSCAFG00845022039|PDGFB, ENSCAFG00845027587|PLCB2, ENSCAFG00845011904|KIT, ENSCAFG00845007265|CYTH4, ENSCAFG00845027433|PLPP1, ENSCAFG00845001127|PIK3R5, ENSCAFG00845026701|PIK3CG, ENSCAFG00845029387|FCER1G, ENSCAFG00845026714|ENSCAFG00845026714, ENSCAFG00845025684|RAPGEF3, ENSCAFG00845018106|SYK, ENSCAFG00845025366|PLCB4, ENSCAFG00845000997|PIK3R6, ENSCAFG00845017949|PLCG2, ENSCAFG00845000627|P…	33	134	-1.90051
cfa04010	Environmental Information Processing	Signal transduction	MAPK signaling pathway	ENSCAFG00845022531|ANGPT2, ENSCAFG00845022039|PDGFB, ENSCAFG00845001909|CD14, ENSCAFG00845014372|RASGRP3, ENSCAFG00845008395|CSF1R, ENSCAFG00845011173|NGFR, ENSCAFG00845014841|ENSCAFG00845014841, ENSCAFG00845011904|KIT, ENSCAFG00845010910|ANGPT1, ENSCAFG00845006015|ENSCAFG00845006015, ENSCAFG00845014023|CDC25B, ENSCAFG00845017942|FGF1, ENSCAFG00845020246|MECOM, ENSCAFG00845013438|EFNA1, ENSCAFG00…	62	1151	281	7229	0.2206	0.00360301	**	0.0267769	*	ENSCAFG00845014023|CDC25B, ENSCAFG00845000073|NFATC1, ENSCAFG00845027126|IRAK1, ENSCAFG00845013328|MKNK2, ENSCAFG00845017837|FGF5, ENSCAFG00845015304|FOS, ENSCAFG00845020679|CACNA2D2, ENSCAFG00845011111|TAOK1, ENSCAFG00845000953|DUSP1, ENSCAFG00845000788|FGF21, ENSCAFG00845029554|VEGFD	11	ENSCAFG00845022531|ANGPT2, ENSCAFG00845022039|PDGFB, ENSCAFG00845001909|CD14, ENSCAFG00845014372|RASGRP3, ENSCAFG00845008395|CSF1R, ENSCAFG00845011173|NGFR, ENSCAFG00845014841|ENSCAFG00845014841, ENSCAFG00845011904|KIT, ENSCAFG00845010910|ANGPT1, ENSCAFG00845006015|ENSCAFG00845006015, ENSCAFG00845017942|FGF1, ENSCAFG00845020246|MECOM, ENSCAFG00845013438|EFNA1, ENSCAFG00845007348|RAC2, ENSCAFG0084…	51	268	-0.855186
cfa04022	Environmental Information Processing	Signal transduction	cGMP-PKG signaling pathway	ENSCAFG00845027587|PLCB2, ENSCAFG00845009737|PDE2A, ENSCAFG00845001127|PIK3R5, ENSCAFG00845026701|PIK3CG, ENSCAFG00845001483|NPR1, ENSCAFG00845025366|PLCB4, ENSCAFG00845010585|GUCY1B1, ENSCAFG00845010475|GUCY1A1, ENSCAFG00845001264|ADRA1B, ENSCAFG00845000997|PIK3R6, ENSCAFG00845018790|CALML4, ENSCAFG00845027774|EDNRB, ENSCAFG00845001994|NPPA, ENSCAFG00845024171|ADCY5, ENSCAFG00845000073|NFATC1, E…	38	1151	156	7229	0.2436	0.00381006	**	0.0268713	*	ENSCAFG00845001264|ADRA1B, ENSCAFG00845000073|NFATC1, ENSCAFG00845020441|ENSCAFG00845020441, ENSCAFG00845028997|CREB3L1, ENSCAFG00845003424|ENSCAFG00845003424, ENSCAFG00845014806|IRAG1	6	ENSCAFG00845027587|PLCB2, ENSCAFG00845009737|PDE2A, ENSCAFG00845001127|PIK3R5, ENSCAFG00845026701|PIK3CG, ENSCAFG00845001483|NPR1, ENSCAFG00845025366|PLCB4, ENSCAFG00845010585|GUCY1B1, ENSCAFG00845010475|GUCY1A1, ENSCAFG00845000997|PIK3R6, ENSCAFG00845018790|CALML4, ENSCAFG00845027774|EDNRB, ENSCAFG00845001994|NPPA, ENSCAFG00845024171|ADCY5, ENSCAFG00845013340|EDNRA, ENSCAFG00845007035|PLN, ENSCA…	32	145	-3.15573
cfa05165	Human Diseases	Infectious disease: viral	Human papillomavirus infection	ENSCAFG00845029798|VWF, ENSCAFG00845016131|SPP1, ENSCAFG00845011723|HEYL, ENSCAFG00845020341|COL4A2, ENSCAFG00845018797|COL4A1, ENSCAFG00845028626|ITGA6, ENSCAFG00845027693|COL6A5, ENSCAFG00845021203|CCNA2, ENSCAFG00845006098|THBS4, ENSCAFG00845016542|ENSCAFG00845016542, ENSCAFG00845005303|ITGA7, ENSCAFG00845002906|PTGER4, ENSCAFG00845009606|ENSCAFG00845009606, ENSCAFG00845008513|FZD6, ENSCAFG008…	68	1151	314	7229	0.2166	0.00381715	**	0.0268713	*	ENSCAFG00845021203|CCNA2, ENSCAFG00845001129|CCNE1, ENSCAFG00845012504|COL1A1, ENSCAFG00845007687|WNT2B, ENSCAFG00845010094|TNN, ENSCAFG00845026259|DVL3, ENSCAFG00845008386|TUBG1, ENSCAFG00845028997|CREB3L1, ENSCAFG00845030024|CASP8	9	ENSCAFG00845029798|VWF, ENSCAFG00845016131|SPP1, ENSCAFG00845011723|HEYL, ENSCAFG00845020341|COL4A2, ENSCAFG00845018797|COL4A1, ENSCAFG00845028626|ITGA6, ENSCAFG00845027693|COL6A5, ENSCAFG00845006098|THBS4, ENSCAFG00845016542|ENSCAFG00845016542, ENSCAFG00845005303|ITGA7, ENSCAFG00845002906|PTGER4, ENSCAFG00845009606|ENSCAFG00845009606, ENSCAFG00845008513|FZD6, ENSCAFG00845023838|LAMB1, ENSCAFG008…	59	289	-2.82353
cfa04620	Organismal Systems	Immune system	Toll-like receptor signaling pathway	ENSCAFG00845008998|ENSCAFG00845008998, ENSCAFG00845016131|SPP1, ENSCAFG00845019461|CTSK, ENSCAFG00845009083|CCL5, ENSCAFG00845001909|CD14, ENSCAFG00845012026|TLR4, ENSCAFG00845022561|CD86, ENSCAFG00845028394|ENSCAFG00845028394, ENSCAFG00845029862|CXCL10, ENSCAFG00845028303|TLR7, ENSCAFG00845004950|TLR1, ENSCAFG00845008966|CCL3, ENSCAFG00845028855|LY96, ENSCAFG00845021435|IRF5, ENSCAFG00845008825|…	25	1151	92	7229	0.2717	0.00394441	**	0.0268713	*	ENSCAFG00845027126|IRAK1, ENSCAFG00845015304|FOS, ENSCAFG00845030024|CASP8	3	ENSCAFG00845008998|ENSCAFG00845008998, ENSCAFG00845016131|SPP1, ENSCAFG00845019461|CTSK, ENSCAFG00845009083|CCL5, ENSCAFG00845001909|CD14, ENSCAFG00845012026|TLR4, ENSCAFG00845022561|CD86, ENSCAFG00845028394|ENSCAFG00845028394, ENSCAFG00845029862|CXCL10, ENSCAFG00845028303|TLR7, ENSCAFG00845004950|TLR1, ENSCAFG00845008966|CCL3, ENSCAFG00845028855|LY96, ENSCAFG00845021435|IRF5, ENSCAFG00845008825|…	22	80	0.33541
cfa04650	Organismal Systems	Immune system	Natural killer cell mediated cytotoxicity	ENSCAFG00845008896|VAV1, ENSCAFG00845013917|ITGAL, ENSCAFG00845030234|CD48, ENSCAFG00845007348|RAC2, ENSCAFG00845029387|FCER1G, ENSCAFG00845018106|SYK, ENSCAFG00845002557|LCP2, ENSCAFG00845017949|PLCG2, ENSCAFG00845027986|ICAM1, ENSCAFG00845001335|PRKCB, ENSCAFG00845019534|ENSCAFG00845019534, ENSCAFG00845027206|SH2D1B, ENSCAFG00845000073|NFATC1, ENSCAFG00845021592|ITGB2, ENSCAFG00845028772|ENSCAF…	25	1151	92	7229	0.2717	0.00394441	**	0.0268713	*	ENSCAFG00845000073|NFATC1, ENSCAFG00845012142|SH3BP2, ENSCAFG00845014088|SHC1	3	ENSCAFG00845008896|VAV1, ENSCAFG00845013917|ITGAL, ENSCAFG00845030234|CD48, ENSCAFG00845007348|RAC2, ENSCAFG00845029387|FCER1G, ENSCAFG00845018106|SYK, ENSCAFG00845002557|LCP2, ENSCAFG00845017949|PLCG2, ENSCAFG00845027986|ICAM1, ENSCAFG00845001335|PRKCB, ENSCAFG00845019534|ENSCAFG00845019534, ENSCAFG00845027206|SH2D1B, ENSCAFG00845021592|ITGB2, ENSCAFG00845028772|ENSCAFG00845028772, ENSCAFG008450…	22	78	-2.37778
cfa05412	Human Diseases	Cardiovascular disease	Arrhythmogenic right ventricular cardiomyopathy	ENSCAFG00845028626|ITGA6, ENSCAFG00845005303|ITGA7, ENSCAFG00845028890|ITGA9, ENSCAFG00845002947|ITGB1, ENSCAFG00845016150|PKP2, ENSCAFG00845012386|SGCA, ENSCAFG00845011823|ITGA3, ENSCAFG00845024014|ITGB4, ENSCAFG00845011207|DSC1, ENSCAFG00845013285|CACNB2, ENSCAFG00845030185|DES, ENSCAFG00845021351|ITGB3, ENSCAFG00845019410|ITGA11, ENSCAFG00845004002|LAMA1, ENSCAFG00845020679|CACNA2D2, ENSCAFG00…	21	1151	74	7229	0.2838	0.00457989	**	0.0305638	*	ENSCAFG00845016150|PKP2, ENSCAFG00845020679|CACNA2D2	2	ENSCAFG00845028626|ITGA6, ENSCAFG00845005303|ITGA7, ENSCAFG00845028890|ITGA9, ENSCAFG00845002947|ITGB1, ENSCAFG00845012386|SGCA, ENSCAFG00845011823|ITGA3, ENSCAFG00845024014|ITGB4, ENSCAFG00845011207|DSC1, ENSCAFG00845013285|CACNB2, ENSCAFG00845030185|DES, ENSCAFG00845021351|ITGB3, ENSCAFG00845019410|ITGA11, ENSCAFG00845004002|LAMA1, ENSCAFG00845002388|RYR2, ENSCAFG00845004282|SLC8A3, ENSCAFG0084…	19	71	-2.01753
cfa04672	Organismal Systems	Immune system	Intestinal immune network for IgA production	ENSCAFG00845017467|DLA-DRA, ENSCAFG00845018613|DLA-DMA, ENSCAFG00845018536|DLA-DMB, ENSCAFG00845022561|CD86, ENSCAFG00845001289|IL10, ENSCAFG00845017781|HLA-DQB1, ENSCAFG00845008825|IL6, ENSCAFG00845002395|TGFB1, ENSCAFG00845023070|TNFSF13, ENSCAFG00845019627|IL15, ENSCAFG00845017728|DLA-DQA1, ENSCAFG00845016834|CD80, ENSCAFG00845026834|CXCL12	13	1151	39	7229	0.3333	0.00555988	**	0.0363616	*		0	ENSCAFG00845017467|DLA-DRA, ENSCAFG00845018613|DLA-DMA, ENSCAFG00845018536|DLA-DMB, ENSCAFG00845022561|CD86, ENSCAFG00845001289|IL10, ENSCAFG00845017781|HLA-DQB1, ENSCAFG00845008825|IL6, ENSCAFG00845002395|TGFB1, ENSCAFG00845023070|TNFSF13, ENSCAFG00845019627|IL15, ENSCAFG00845017728|DLA-DQA1, ENSCAFG00845016834|CD80, ENSCAFG00845026834|CXCL12	13	33	-2.61116
cfa05142	Human Diseases	Infectious disease: parasitic	Chagas disease	ENSCAFG00845000378|C1QC, ENSCAFG00845008998|ENSCAFG00845008998, ENSCAFG00845000400|C1QA, ENSCAFG00845009083|CCL5, ENSCAFG00845000358|C1QB, ENSCAFG00845018336|ACE, ENSCAFG00845027587|PLCB2, ENSCAFG00845012026|TLR4, ENSCAFG00845025366|PLCB4, ENSCAFG00845001289|IL10, ENSCAFG00845008966|CCL3, ENSCAFG00845028176|TGFB2, ENSCAFG00845010104|C3, ENSCAFG00845008825|IL6, ENSCAFG00845010390|GNA15, ENSCAFG008…	26	1151	100	7229	0.26	0.00628843	**	0.0402967	*	ENSCAFG00845027126|IRAK1, ENSCAFG00845015304|FOS, ENSCAFG00845030024|CASP8	3	ENSCAFG00845000378|C1QC, ENSCAFG00845008998|ENSCAFG00845008998, ENSCAFG00845000400|C1QA, ENSCAFG00845009083|CCL5, ENSCAFG00845000358|C1QB, ENSCAFG00845018336|ACE, ENSCAFG00845027587|PLCB2, ENSCAFG00845012026|TLR4, ENSCAFG00845025366|PLCB4, ENSCAFG00845001289|IL10, ENSCAFG00845008966|CCL3, ENSCAFG00845028176|TGFB2, ENSCAFG00845010104|C3, ENSCAFG00845008825|IL6, ENSCAFG00845010390|GNA15, ENSCAFG008…	23	94	-0.721995
cfa03320	Organismal Systems	Endocrine system	PPAR signaling pathway	ENSCAFG00845025442|CD36, ENSCAFG00845009539|PKIB, ENSCAFG00845016517|PLTP, ENSCAFG00845014963|FABP4, ENSCAFG00845029377|LPL, ENSCAFG00845006076|FABP3, ENSCAFG00845014245|PLIN2, ENSCAFG00845024090|NR1H3, ENSCAFG00845006010|ANGPTL4, ENSCAFG00845007075|SLC27A6, ENSCAFG00845001633|HMGCS1, ENSCAFG00845014832|FABP5, ENSCAFG00845022213|CPT1C, ENSCAFG00845015457|GK, ENSCAFG00845029007|PPARG, ENSCAFG00845…	21	1151	76	7229	0.2763	0.00640803	**	0.0402967	*	ENSCAFG00845006076|FABP3, ENSCAFG00845001633|HMGCS1, ENSCAFG00845015457|GK, ENSCAFG00845011145|FADS2, ENSCAFG00845018826|ACOX2	5	ENSCAFG00845025442|CD36, ENSCAFG00845009539|PKIB, ENSCAFG00845016517|PLTP, ENSCAFG00845014963|FABP4, ENSCAFG00845029377|LPL, ENSCAFG00845014245|PLIN2, ENSCAFG00845024090|NR1H3, ENSCAFG00845006010|ANGPTL4, ENSCAFG00845007075|SLC27A6, ENSCAFG00845014832|FABP5, ENSCAFG00845022213|CPT1C, ENSCAFG00845029007|PPARG, ENSCAFG00845010405|PPARA, ENSCAFG00845021949|ADIPOQ, ENSCAFG00845004266|APOA1, ENSCAFG00…	16	67	-1.34386
cfa04330	Environmental Information Processing	Signal transduction	Notch signaling pathway	ENSCAFG00845029137|DLL4, ENSCAFG00845011723|HEYL, ENSCAFG00845016542|ENSCAFG00845016542, ENSCAFG00845008023|PSEN2, ENSCAFG00845007032|MFNG, ENSCAFG00845022668|JAG2, ENSCAFG00845017636|DTX4, ENSCAFG00845022372|DTX1, ENSCAFG00845029695|HEY1, ENSCAFG00845024085|JAG1, ENSCAFG00845026259|DVL3, ENSCAFG00845018638|NOTCH3, ENSCAFG00845022293|ENSCAFG00845022293, ENSCAFG00845000089|HEY2, ENSCAFG00845005453…	15	1151	49	7229	0.3061	0.00733341	**	0.0452458	*	ENSCAFG00845026259|DVL3	1	ENSCAFG00845029137|DLL4, ENSCAFG00845011723|HEYL, ENSCAFG00845016542|ENSCAFG00845016542, ENSCAFG00845008023|PSEN2, ENSCAFG00845007032|MFNG, ENSCAFG00845022668|JAG2, ENSCAFG00845017636|DTX4, ENSCAFG00845022372|DTX1, ENSCAFG00845029695|HEY1, ENSCAFG00845024085|JAG1, ENSCAFG00845018638|NOTCH3, ENSCAFG00845022293|ENSCAFG00845022293, ENSCAFG00845000089|HEY2, ENSCAFG00845005453|NOTCH1	14	49	-1.28571
cfa04014	Environmental Information Processing	Signal transduction	Ras signaling pathway	ENSCAFG00845022531|ANGPT2, ENSCAFG00845022039|PDGFB, ENSCAFG00845014372|RASGRP3, ENSCAFG00845008395|CSF1R, ENSCAFG00845011173|NGFR, ENSCAFG00845014841|ENSCAFG00845014841, ENSCAFG00845011904|KIT, ENSCAFG00845010910|ANGPT1, ENSCAFG00845006015|ENSCAFG00845006015, ENSCAFG00845017942|FGF1, ENSCAFG00845003562|GNG2, ENSCAFG00845013438|EFNA1, ENSCAFG00845007348|RAC2, ENSCAFG00845029168|ETS2, ENSCAFG00845…	49	1151	221	7229	0.2217	0.00822706	**	0.0498194	*	ENSCAFG00845027447|GNB3, ENSCAFG00845017837|FGF5, ENSCAFG00845022368|SYNGAP1, ENSCAFG00845003424|ENSCAFG00845003424, ENSCAFG00845014088|SHC1, ENSCAFG00845022232|PLA2G3, ENSCAFG00845000788|FGF21, ENSCAFG00845029554|VEGFD	8	ENSCAFG00845022531|ANGPT2, ENSCAFG00845022039|PDGFB, ENSCAFG00845014372|RASGRP3, ENSCAFG00845008395|CSF1R, ENSCAFG00845011173|NGFR, ENSCAFG00845014841|ENSCAFG00845014841, ENSCAFG00845011904|KIT, ENSCAFG00845010910|ANGPT1, ENSCAFG00845006015|ENSCAFG00845006015, ENSCAFG00845017942|FGF1, ENSCAFG00845003562|GNG2, ENSCAFG00845013438|EFNA1, ENSCAFG00845007348|RAC2, ENSCAFG00845029168|ETS2, ENSCAFG00845…	41	205	-2.37466
cfa05224	Human Diseases	Cancer: specific types	Breast cancer	ENSCAFG00845029137|DLL4, ENSCAFG00845011723|HEYL, ENSCAFG00845011904|KIT, ENSCAFG00845016542|ENSCAFG00845016542, ENSCAFG00845006015|ENSCAFG00845006015, ENSCAFG00845009606|ENSCAFG00845009606, ENSCAFG00845017942|FGF1, ENSCAFG00845008513|FZD6, ENSCAFG00845029513|WNT5B, ENSCAFG00845022668|JAG2, ENSCAFG00845007687|WNT2B, ENSCAFG00845029695|HEY1, ENSCAFG00845024085|JAG1, ENSCAFG00845026259|DVL3, ENSCAF…	33	1151	138	7229	0.2391	0.00897787	**	0.0533775	ns	ENSCAFG00845007687|WNT2B, ENSCAFG00845026259|DVL3, ENSCAFG00845017837|FGF5, ENSCAFG00845015304|FOS, ENSCAFG00845014088|SHC1, ENSCAFG00845006070|BRCA1, ENSCAFG00845000788|FGF21, ENSCAFG00845015124|E2F2	8	ENSCAFG00845029137|DLL4, ENSCAFG00845011723|HEYL, ENSCAFG00845011904|KIT, ENSCAFG00845016542|ENSCAFG00845016542, ENSCAFG00845006015|ENSCAFG00845006015, ENSCAFG00845009606|ENSCAFG00845009606, ENSCAFG00845017942|FGF1, ENSCAFG00845008513|FZD6, ENSCAFG00845029513|WNT5B, ENSCAFG00845022668|JAG2, ENSCAFG00845029695|HEY1, ENSCAFG00845024085|JAG1, ENSCAFG00845018638|NOTCH3, ENSCAFG00845019951|SHC3, ENSCA…	25	126	-0.712697
cfa04080	Environmental Information Processing	Signaling molecules and interaction	Neuroactive ligand-receptor interaction	ENSCAFG00845002906|PTGER4, ENSCAFG00845026714|ENSCAFG00845026714, ENSCAFG00845003728|PTGER2, ENSCAFG00845027103|P2RX7, ENSCAFG00845004824|FPR2, ENSCAFG00845031008|APLN, ENSCAFG00845001264|ADRA1B, ENSCAFG00845014681|CNR2, ENSCAFG00845027774|EDNRB, ENSCAFG00845016647|TACR1, ENSCAFG00845011545|RXFP1, ENSCAFG00845024918|INSL3, ENSCAFG00845010815|PTAFR, ENSCAFG00845006939|LTB4R, ENSCAFG00845010276|F2R…	63	1151	299	7229	0.2107	0.0097819	**	0.0571193	ns	ENSCAFG00845001264|ADRA1B, ENSCAFG00845009246|PMCH, ENSCAFG00845003039|PTGFR, ENSCAFG00845029124|LEPR, ENSCAFG00845015510|HTR1D, ENSCAFG00845012392|NTS, ENSCAFG00845025508|GABRE, ENSCAFG00845020151|GRID2, ENSCAFG00845008653|HTR1B, ENSCAFG00845020291|CHRM5	10	ENSCAFG00845002906|PTGER4, ENSCAFG00845026714|ENSCAFG00845026714, ENSCAFG00845003728|PTGER2, ENSCAFG00845027103|P2RX7, ENSCAFG00845004824|FPR2, ENSCAFG00845031008|APLN, ENSCAFG00845014681|CNR2, ENSCAFG00845027774|EDNRB, ENSCAFG00845016647|TACR1, ENSCAFG00845011545|RXFP1, ENSCAFG00845024918|INSL3, ENSCAFG00845010815|PTAFR, ENSCAFG00845006939|LTB4R, ENSCAFG00845010276|F2R, ENSCAFG00845023281|CRSP-3…	53	212	-4.1895
cfa04110	Cellular Processes	Cell growth and death	Cell cycle	ENSCAFG00845027328|BUB1B, ENSCAFG00845008495|BUB1, ENSCAFG00845002973|CDK1, ENSCAFG00845001570|PLK1, ENSCAFG00845021203|CCNA2, ENSCAFG00845009606|ENSCAFG00845009606, ENSCAFG00845014023|CDC25B, ENSCAFG00845016098|CCNB2, ENSCAFG00845019556|CDC20, ENSCAFG00845008754|CDC6, ENSCAFG00845009329|TTK, ENSCAFG00845011909|ENSCAFG00845011909, ENSCAFG00845001129|CCNE1, ENSCAFG00845026533|CCNB3, ENSCAFG0084502…	29	1151	120	7229	0.2417	0.0118703	*	0.0680982	ns	ENSCAFG00845027328|BUB1B, ENSCAFG00845008495|BUB1, ENSCAFG00845002973|CDK1, ENSCAFG00845001570|PLK1, ENSCAFG00845021203|CCNA2, ENSCAFG00845014023|CDC25B, ENSCAFG00845016098|CCNB2, ENSCAFG00845019556|CDC20, ENSCAFG00845008754|CDC6, ENSCAFG00845009329|TTK, ENSCAFG00845011909|ENSCAFG00845011909, ENSCAFG00845001129|CCNE1, ENSCAFG00845026533|CCNB3, ENSCAFG00845020502|ESPL1, ENSCAFG00845020101|CDC25C, …	25	ENSCAFG00845009606|ENSCAFG00845009606, ENSCAFG00845028176|TGFB2, ENSCAFG00845002395|TGFB1, ENSCAFG00845015760|TGFB3	4	119	2.93344
cfa05202	Human Diseases	Cancer: overview	Transcriptional misregulation in cancer	ENSCAFG00845017615|MMP9, ENSCAFG00845011212|IGFBP3, ENSCAFG00845001909|CD14, ENSCAFG00845008395|CSF1R, ENSCAFG00845010877|IL1R2, ENSCAFG00845011173|NGFR, ENSCAFG00845021203|CCNA2, ENSCAFG00845011691|FCGR1A, ENSCAFG00845022561|CD86, ENSCAFG00845009606|ENSCAFG00845009606, ENSCAFG00845011550|ITGAM, ENSCAFG00845025872|TSPAN7, ENSCAFG00845029042|ERG, ENSCAFG00845023188|FLT1, ENSCAFG00845008397|FLI1, E…	40	1151	178	7229	0.2247	0.0127766	*	0.0720334	ns	ENSCAFG00845021203|CCNA2, ENSCAFG00845013019|NSD2, ENSCAFG00845012268|PAX8, ENSCAFG00845031022|TFE3, ENSCAFG00845016202|HOXA11, ENSCAFG00845026139|RUNX1, ENSCAFG00845027359|WT1, ENSCAFG00845022548|SIX1, ENSCAFG00845025355|PBX1, ENSCAFG00845022621|SIX4	10	ENSCAFG00845017615|MMP9, ENSCAFG00845011212|IGFBP3, ENSCAFG00845001909|CD14, ENSCAFG00845008395|CSF1R, ENSCAFG00845010877|IL1R2, ENSCAFG00845011173|NGFR, ENSCAFG00845011691|FCGR1A, ENSCAFG00845022561|CD86, ENSCAFG00845009606|ENSCAFG00845009606, ENSCAFG00845011550|ITGAM, ENSCAFG00845025872|TSPAN7, ENSCAFG00845029042|ERG, ENSCAFG00845023188|FLT1, ENSCAFG00845008397|FLI1, ENSCAFG00845016124|MYCN, EN…	30	172	-2.82122
cfa04666	Organismal Systems	Immune system	Fc gamma R-mediated phagocytosis	ENSCAFG00845023211|PTPRC, ENSCAFG00845020969|INPP5D, ENSCAFG00845008896|VAV1, ENSCAFG00845011691|FCGR1A, ENSCAFG00845027433|PLPP1, ENSCAFG00845020471|HCK, ENSCAFG00845001935|NCF1, ENSCAFG00845007348|RAC2, ENSCAFG00845018106|SYK, ENSCAFG00845028677|ENSCAFG00845028677, ENSCAFG00845017949|PLCG2, ENSCAFG00845000947|SPHK2, ENSCAFG00845001335|PRKCB, ENSCAFG00845016093|GSN, ENSCAFG00845013841|PLPP3, ENS…	23	1151	91	7229	0.2527	0.0138673	*	0.0768577	ns	ENSCAFG00845000947|SPHK2	1	ENSCAFG00845023211|PTPRC, ENSCAFG00845020969|INPP5D, ENSCAFG00845008896|VAV1, ENSCAFG00845011691|FCGR1A, ENSCAFG00845027433|PLPP1, ENSCAFG00845020471|HCK, ENSCAFG00845001935|NCF1, ENSCAFG00845007348|RAC2, ENSCAFG00845018106|SYK, ENSCAFG00845028677|ENSCAFG00845028677, ENSCAFG00845017949|PLCG2, ENSCAFG00845001335|PRKCB, ENSCAFG00845016093|GSN, ENSCAFG00845013841|PLPP3, ENSCAFG00845023702|ASAP2, ENS…	22	90	-3.58391
cfa04668	Environmental Information Processing	Signal transduction	TNF signaling pathway	ENSCAFG00845017615|MMP9, ENSCAFG00845009083|CCL5, ENSCAFG00845029862|CXCL10, ENSCAFG00845007050|BCL3, ENSCAFG00845002371|CSF1, ENSCAFG00845001488|TNFRSF1B, ENSCAFG00845012277|VCAM1, ENSCAFG00845027986|ICAM1, ENSCAFG00845002098|SELE, ENSCAFG00845008825|IL6, ENSCAFG00845021350|EDN1, ENSCAFG00845024085|JAG1, ENSCAFG00845019627|IL15, ENSCAFG00845014621|SOCS3, ENSCAFG00845006313|CXCL6, ENSCAFG00845015…	26	1151	107	7229	0.243	0.0155012	*	0.0844814	ns	ENSCAFG00845007050|BCL3, ENSCAFG00845014621|SOCS3, ENSCAFG00845015304|FOS, ENSCAFG00845028997|CREB3L1, ENSCAFG00845010486|IL1RL1, ENSCAFG00845030024|CASP8, ENSCAFG00845029554|VEGFD	7	ENSCAFG00845017615|MMP9, ENSCAFG00845009083|CCL5, ENSCAFG00845029862|CXCL10, ENSCAFG00845002371|CSF1, ENSCAFG00845001488|TNFRSF1B, ENSCAFG00845012277|VCAM1, ENSCAFG00845027986|ICAM1, ENSCAFG00845002098|SELE, ENSCAFG00845008825|IL6, ENSCAFG00845021350|EDN1, ENSCAFG00845024085|JAG1, ENSCAFG00845019627|IL15, ENSCAFG00845006313|CXCL6, ENSCAFG00845010558|TNF, ENSCAFG00845005378|PTGS2, ENSCAFG008450056…	19	105	1.36626
cfa05320	Human Diseases	Immune disease	Autoimmune thyroid disease	ENSCAFG00845017467|DLA-DRA, ENSCAFG00845018613|DLA-DMA, ENSCAFG00845018536|DLA-DMB, ENSCAFG00845022561|CD86, ENSCAFG00845001289|IL10, ENSCAFG00845017781|HLA-DQB1, ENSCAFG00845017366|DLA-79, ENSCAFG00845009719|DLA88, ENSCAFG00845010030|DLA-64, ENSCAFG00845017245|DLA-12, ENSCAFG00845017728|DLA-DQA1, ENSCAFG00845016834|CD80	12	1151	40	7229	0.3	0.0184693	*	0.0990074	ns		0	ENSCAFG00845017467|DLA-DRA, ENSCAFG00845018613|DLA-DMA, ENSCAFG00845018536|DLA-DMB, ENSCAFG00845022561|CD86, ENSCAFG00845001289|IL10, ENSCAFG00845017781|HLA-DQB1, ENSCAFG00845017366|DLA-79, ENSCAFG00845009719|DLA88, ENSCAFG00845010030|DLA-64, ENSCAFG00845017245|DLA-12, ENSCAFG00845017728|DLA-DQA1, ENSCAFG00845016834|CD80	12	23	-2.29366
cfa00531	Metabolism	Glycan biosynthesis and metabolism	Glycosaminoglycan degradation	ENSCAFG00845001153|HEXB, ENSCAFG00845021381|HPSE, ENSCAFG00845001029|IDUA, ENSCAFG00845021903|HYAL1, ENSCAFG00845025040|HEXA, ENSCAFG00845013255|GUSB, ENSCAFG00845013218|SGSH	7	1151	19	7229	0.3684	0.022101	*	0.116565	ns		0	ENSCAFG00845001153|HEXB, ENSCAFG00845021381|HPSE, ENSCAFG00845001029|IDUA, ENSCAFG00845021903|HYAL1, ENSCAFG00845025040|HEXA, ENSCAFG00845013255|GUSB, ENSCAFG00845013218|SGSH	7	17	-2.66789
cfa04974	Organismal Systems	Digestive system	Protein digestion and absorption	ENSCAFG00845020278|COL5A3, ENSCAFG00845020341|COL4A2, ENSCAFG00845018797|COL4A1, ENSCAFG00845002028|ENSCAFG00845002028, ENSCAFG00845027693|COL6A5, ENSCAFG00845022231|COL18A1, ENSCAFG00845011629|KCNQ1, ENSCAFG00845011916|COL21A1, ENSCAFG00845003216|SLC7A8, ENSCAFG00845016609|SLC16A10, ENSCAFG00845012504|COL1A1, ENSCAFG00845020584|COL4A5, ENSCAFG00845020561|SLC15A1, ENSCAFG00845019587|COL11A2, ENSC…	23	1151	95	7229	0.2421	0.0228473	*	0.117971	ns	ENSCAFG00845012504|COL1A1, ENSCAFG00845030056|DPP4, ENSCAFG00845020957|MME	3	ENSCAFG00845020278|COL5A3, ENSCAFG00845020341|COL4A2, ENSCAFG00845018797|COL4A1, ENSCAFG00845002028|ENSCAFG00845002028, ENSCAFG00845027693|COL6A5, ENSCAFG00845022231|COL18A1, ENSCAFG00845011629|KCNQ1, ENSCAFG00845011916|COL21A1, ENSCAFG00845003216|SLC7A8, ENSCAFG00845016609|SLC16A10, ENSCAFG00845020584|COL4A5, ENSCAFG00845020561|SLC15A1, ENSCAFG00845019587|COL11A2, ENSCAFG00845030760|ATP1A4, ENSC…	20	78	-2.0381
cfa05222	Human Diseases	Cancer: specific types	Small cell lung cancer	ENSCAFG00845020341|COL4A2, ENSCAFG00845018797|COL4A1, ENSCAFG00845028626|ITGA6, ENSCAFG00845009606|ENSCAFG00845009606, ENSCAFG00845023838|LAMB1, ENSCAFG00845002947|ITGB1, ENSCAFG00845001129|CCNE1, ENSCAFG00845020584|COL4A5, ENSCAFG00845011823|ITGA3, ENSCAFG00845020359|LAMC3, ENSCAFG00845016729|ENSCAFG00845016729, ENSCAFG00845019881|CKS2, ENSCAFG00845014798|NOS2, ENSCAFG00845004476|LAMC2, ENSCAFG0…	22	1151	90	7229	0.2444	0.023089	*	0.117971	ns	ENSCAFG00845001129|CCNE1, ENSCAFG00845019881|CKS2, ENSCAFG00845019290|RARB, ENSCAFG00845004397|SKP2, ENSCAFG00845015124|E2F2	5	ENSCAFG00845020341|COL4A2, ENSCAFG00845018797|COL4A1, ENSCAFG00845028626|ITGA6, ENSCAFG00845009606|ENSCAFG00845009606, ENSCAFG00845023838|LAMB1, ENSCAFG00845002947|ITGB1, ENSCAFG00845020584|COL4A5, ENSCAFG00845011823|ITGA3, ENSCAFG00845020359|LAMC3, ENSCAFG00845016729|ENSCAFG00845016729, ENSCAFG00845014798|NOS2, ENSCAFG00845004476|LAMC2, ENSCAFG00845021985|FN1, ENSCAFG00845002725|BCL2, ENSCAFG008…	17	89	-0.635999
cfa04658	Organismal Systems	Immune system	Th1 and Th2 cell differentiation	ENSCAFG00845017467|DLA-DRA, ENSCAFG00845029137|DLL4, ENSCAFG00845017057|IL2RG, ENSCAFG00845018613|DLA-DMA, ENSCAFG00845018536|DLA-DMB, ENSCAFG00845027739|CD4, ENSCAFG00845017781|HLA-DQB1, ENSCAFG00845022668|JAG2, ENSCAFG00845024918|INSL3, ENSCAFG00845000073|NFATC1, ENSCAFG00845024085|JAG1, ENSCAFG00845011706|NFKBIE, ENSCAFG00845018638|NOTCH3, ENSCAFG00845015304|FOS, ENSCAFG00845017728|DLA-DQA1, E…	20	1151	81	7229	0.2469	0.0265342	*	0.133488	ns	ENSCAFG00845000073|NFATC1, ENSCAFG00845015304|FOS, ENSCAFG00845026634|STAT4	3	ENSCAFG00845017467|DLA-DRA, ENSCAFG00845029137|DLL4, ENSCAFG00845017057|IL2RG, ENSCAFG00845018613|DLA-DMA, ENSCAFG00845018536|DLA-DMB, ENSCAFG00845027739|CD4, ENSCAFG00845017781|HLA-DQB1, ENSCAFG00845022668|JAG2, ENSCAFG00845024918|INSL3, ENSCAFG00845024085|JAG1, ENSCAFG00845011706|NFKBIE, ENSCAFG00845018638|NOTCH3, ENSCAFG00845017728|DLA-DQA1, ENSCAFG00845022293|ENSCAFG00845022293, ENSCAFG008450…	17	74	-1.39497
cfa05418	Human Diseases	Cardiovascular disease	Fluid shear stress and atherosclerosis	ENSCAFG00845017615|MMP9, ENSCAFG00845022039|PDGFB, ENSCAFG00845022888|PECAM1, ENSCAFG00845010877|IL1R2, ENSCAFG00845004370|BMP4, ENSCAFG00845004665|NCF2, ENSCAFG00845001935|NCF1, ENSCAFG00845007348|RAC2, ENSCAFG00845012097|CDH5, ENSCAFG00845012083|KDR, ENSCAFG00845007599|SQSTM1, ENSCAFG00845018790|CALML4, ENSCAFG00845012277|VCAM1, ENSCAFG00845027986|ICAM1, ENSCAFG00845022016|TRPV4, ENSCAFG0084500…	29	1151	128	7229	0.2266	0.0277674	*	0.137575	ns	ENSCAFG00845022016|TRPV4, ENSCAFG00845015304|FOS, ENSCAFG00845003424|ENSCAFG00845003424, ENSCAFG00845000953|DUSP1, ENSCAFG00845009778|HMOX1	5	ENSCAFG00845017615|MMP9, ENSCAFG00845022039|PDGFB, ENSCAFG00845022888|PECAM1, ENSCAFG00845010877|IL1R2, ENSCAFG00845004370|BMP4, ENSCAFG00845004665|NCF2, ENSCAFG00845001935|NCF1, ENSCAFG00845007348|RAC2, ENSCAFG00845012097|CDH5, ENSCAFG00845012083|KDR, ENSCAFG00845007599|SQSTM1, ENSCAFG00845018790|CALML4, ENSCAFG00845012277|VCAM1, ENSCAFG00845027986|ICAM1, ENSCAFG00845002098|SELE, ENSCAFG00845021…	24	122	-2.89714
cfa04926	Organismal Systems	Endocrine system	Relaxin signaling pathway	ENSCAFG00845017615|MMP9, ENSCAFG00845020341|COL4A2, ENSCAFG00845018797|COL4A1, ENSCAFG00845027587|PLCB2, ENSCAFG00845003562|GNG2, ENSCAFG00845025366|PLCB4, ENSCAFG00845012504|COL1A1, ENSCAFG00845027774|EDNRB, ENSCAFG00845020584|COL4A5, ENSCAFG00845024171|ADCY5, ENSCAFG00845011545|RXFP1, ENSCAFG00845024918|INSL3, ENSCAFG00845010783|ENSCAFG00845010783, ENSCAFG00845011997|ARRB1, ENSCAFG00845021350|E…	28	1151	123	7229	0.2276	0.0285232	*	0.13921	ns	ENSCAFG00845012504|COL1A1, ENSCAFG00845027447|GNB3, ENSCAFG00845015304|FOS, ENSCAFG00845028997|CREB3L1, ENSCAFG00845014088|SHC1, ENSCAFG00845029554|VEGFD	6	ENSCAFG00845017615|MMP9, ENSCAFG00845020341|COL4A2, ENSCAFG00845018797|COL4A1, ENSCAFG00845027587|PLCB2, ENSCAFG00845003562|GNG2, ENSCAFG00845025366|PLCB4, ENSCAFG00845027774|EDNRB, ENSCAFG00845020584|COL4A5, ENSCAFG00845024171|ADCY5, ENSCAFG00845011545|RXFP1, ENSCAFG00845024918|INSL3, ENSCAFG00845010783|ENSCAFG00845010783, ENSCAFG00845011997|ARRB1, ENSCAFG00845021350|EDN1, ENSCAFG00845010390|GNA…	22	120	0.273861
cfa04066	Environmental Information Processing	Signal transduction	HIF-1 signaling pathway	ENSCAFG00845022531|ANGPT2, ENSCAFG00845023727|CYBB, ENSCAFG00845012026|TLR4, ENSCAFG00845010910|ANGPT1, ENSCAFG00845009606|ENSCAFG00845009606, ENSCAFG00845030091|ENSCAFG00845030091, ENSCAFG00845015278|SLC2A1, ENSCAFG00845030572|TIMP1, ENSCAFG00845023188|FLT1, ENSCAFG00845018055|TEK, ENSCAFG00845017949|PLCG2, ENSCAFG00845001712|PFKFB3, ENSCAFG00845012583|EGLN3, ENSCAFG00845001994|NPPA, ENSCAFG0084…	26	1151	113	7229	0.2301	0.0300166	*	0.144345	ns	ENSCAFG00845013328|MKNK2, ENSCAFG00845009778|HMOX1	2	ENSCAFG00845022531|ANGPT2, ENSCAFG00845023727|CYBB, ENSCAFG00845012026|TLR4, ENSCAFG00845010910|ANGPT1, ENSCAFG00845009606|ENSCAFG00845009606, ENSCAFG00845030091|ENSCAFG00845030091, ENSCAFG00845015278|SLC2A1, ENSCAFG00845030572|TIMP1, ENSCAFG00845023188|FLT1, ENSCAFG00845018055|TEK, ENSCAFG00845017949|PLCG2, ENSCAFG00845001712|PFKFB3, ENSCAFG00845012583|EGLN3, ENSCAFG00845001994|NPPA, ENSCAFG0084…	24	107	-2.51351
cfa00360	Metabolism	Amino acid metabolism	Phenylalanine metabolism	ENSCAFG00845006804|AOC3, ENSCAFG00845017865|GLYAT, ENSCAFG00845008762|ENSCAFG00845008762, ENSCAFG00845010355|DDC, ENSCAFG00845023604|HPD, ENSCAFG00845027440|MAOB	6	1151	16	7229	0.375	0.0306899	*	0.145443	ns	ENSCAFG00845017865|GLYAT	1	ENSCAFG00845006804|AOC3, ENSCAFG00845008762|ENSCAFG00845008762, ENSCAFG00845010355|DDC, ENSCAFG00845023604|HPD, ENSCAFG00845027440|MAOB	5	13	-1.38675
cfa00650	Metabolism	Carbohydrate metabolism	Butanoate metabolism	ENSCAFG00845001633|HMGCS1, ENSCAFG00845008135|ACSM5, ENSCAFG00845002156|OXCT1, ENSCAFG00845001848|ACAT2, ENSCAFG00845014053|ABAT, ENSCAFG00845011660|HMGCLL1, ENSCAFG00845003895|GAD2, ENSCAFG00845030658|BDH1	8	1151	25	7229	0.32	0.0349136	*	0.163097	ns	ENSCAFG00845001633|HMGCS1, ENSCAFG00845001848|ACAT2, ENSCAFG00845003895|GAD2, ENSCAFG00845030658|BDH1	4	ENSCAFG00845008135|ACSM5, ENSCAFG00845002156|OXCT1, ENSCAFG00845014053|ABAT, ENSCAFG00845011660|HMGCLL1	4	22	-1.70561
cfa04713	Organismal Systems	Environmental adaptation	Circadian entrainment	ENSCAFG00845027587|PLCB2, ENSCAFG00845003562|GNG2, ENSCAFG00845025366|PLCB4, ENSCAFG00845023354|CACNA1H, ENSCAFG00845010585|GUCY1B1, ENSCAFG00845010475|GUCY1A1, ENSCAFG00845018790|CALML4, ENSCAFG00845001335|PRKCB, ENSCAFG00845024171|ADCY5, ENSCAFG00845010783|ENSCAFG00845010783, ENSCAFG00845027808|PER1, ENSCAFG00845027447|GNB3, ENSCAFG00845003912|GUCY1A2, ENSCAFG00845015304|FOS, ENSCAFG00845019048…	22	1151	94	7229	0.234	0.0365734	*	0.168444	ns	ENSCAFG00845027808|PER1, ENSCAFG00845027447|GNB3, ENSCAFG00845015304|FOS, ENSCAFG00845003424|ENSCAFG00845003424	4	ENSCAFG00845027587|PLCB2, ENSCAFG00845003562|GNG2, ENSCAFG00845025366|PLCB4, ENSCAFG00845023354|CACNA1H, ENSCAFG00845010585|GUCY1B1, ENSCAFG00845010475|GUCY1A1, ENSCAFG00845018790|CALML4, ENSCAFG00845001335|PRKCB, ENSCAFG00845024171|ADCY5, ENSCAFG00845010783|ENSCAFG00845010783, ENSCAFG00845003912|GUCY1A2, ENSCAFG00845019048|MTNR1A, ENSCAFG00845020886|ADCYAP1R1, ENSCAFG00845002272|ENSCAFG008450022…	18	89	-0.847998
cfa04024	Environmental Information Processing	Signal transduction	cAMP signaling pathway	ENSCAFG00845008896|VAV1, ENSCAFG00845027383|SUCNR1, ENSCAFG00845016835|ARAP3, ENSCAFG00845007348|RAC2, ENSCAFG00845001483|NPR1, ENSCAFG00845003728|PTGER2, ENSCAFG00845025684|RAPGEF3, ENSCAFG00845022978|PDE4C, ENSCAFG00845003045|FFAR2, ENSCAFG00845018790|CALML4, ENSCAFG00845001994|NPPA, ENSCAFG00845024171|ADCY5, ENSCAFG00845010276|F2R, ENSCAFG00845012614|PTGER3, ENSCAFG00845000073|NFATC1, ENSCAFG0…	42	1151	203	7229	0.2069	0.0403699	*	0.183347	ns	ENSCAFG00845000073|NFATC1, ENSCAFG00845020385|SOX9, ENSCAFG00845015510|HTR1D, ENSCAFG00845015304|FOS, ENSCAFG00845028997|CREB3L1, ENSCAFG00845003424|ENSCAFG00845003424, ENSCAFG00845011836|GLI1, ENSCAFG00845008054|ABCC4, ENSCAFG00845008653|HTR1B	9	ENSCAFG00845008896|VAV1, ENSCAFG00845027383|SUCNR1, ENSCAFG00845016835|ARAP3, ENSCAFG00845007348|RAC2, ENSCAFG00845001483|NPR1, ENSCAFG00845003728|PTGER2, ENSCAFG00845025684|RAPGEF3, ENSCAFG00845022978|PDE4C, ENSCAFG00845003045|FFAR2, ENSCAFG00845018790|CALML4, ENSCAFG00845001994|NPPA, ENSCAFG00845024171|ADCY5, ENSCAFG00845010276|F2R, ENSCAFG00845012614|PTGER3, ENSCAFG00845021350|EDN1, ENSCAFG008…	33	183	-2.88296
cfa05166	Human Diseases	Infectious disease: viral	Human T-cell leukemia virus 1 infection	ENSCAFG00845017467|DLA-DRA, ENSCAFG00845027328|BUB1B, ENSCAFG00845010877|IL1R2, ENSCAFG00845017057|IL2RG, ENSCAFG00845018613|DLA-DMA, ENSCAFG00845013917|ITGAL, ENSCAFG00845021203|CCNA2, ENSCAFG00845018536|DLA-DMB, ENSCAFG00845009606|ENSCAFG00845009606, ENSCAFG00845016098|CCNB2, ENSCAFG00845019556|CDC20, ENSCAFG00845029168|ETS2, ENSCAFG00845027739|CD4, ENSCAFG00845015278|SLC2A1, ENSCAFG00845017781…	42	1151	204	7229	0.2059	0.0433068	*	0.192302	ns	ENSCAFG00845027328|BUB1B, ENSCAFG00845021203|CCNA2, ENSCAFG00845016098|CCNB2, ENSCAFG00845019556|CDC20, ENSCAFG00845001129|CCNE1, ENSCAFG00845020502|ESPL1, ENSCAFG00845000073|NFATC1, ENSCAFG00845001057|PTTG1, ENSCAFG00845020441|ENSCAFG00845020441, ENSCAFG00845015304|FOS, ENSCAFG00845028997|CREB3L1, ENSCAFG00845015124|E2F2	12	ENSCAFG00845017467|DLA-DRA, ENSCAFG00845010877|IL1R2, ENSCAFG00845017057|IL2RG, ENSCAFG00845018613|DLA-DMA, ENSCAFG00845013917|ITGAL, ENSCAFG00845018536|DLA-DMB, ENSCAFG00845009606|ENSCAFG00845009606, ENSCAFG00845029168|ETS2, ENSCAFG00845027739|CD4, ENSCAFG00845015278|SLC2A1, ENSCAFG00845017781|HLA-DQB1, ENSCAFG00845028176|TGFB2, ENSCAFG00845027986|ICAM1, ENSCAFG00845024171|ADCY5, ENSCAFG00845024…	30	198	1.066
cfa04216	Cellular Processes	Cell growth and death	Ferroptosis	ENSCAFG00845023727|CYBB, ENSCAFG00845025480|SLC39A8, ENSCAFG00845030091|ENSCAFG00845030091, ENSCAFG00845015741|GCLM, ENSCAFG00845029840|TFRC, ENSCAFG00845023697|SLC39A14, ENSCAFG00845023529|CP, ENSCAFG00845022942|SLC7A11, ENSCAFG00845010380|ENSCAFG00845010380, ENSCAFG00845009778|HMOX1, ENSCAFG00845023786|ENSCAFG00845023786	11	1151	40	7229	0.275	0.0435179	*	0.192302	ns	ENSCAFG00845015741|GCLM, ENSCAFG00845022942|SLC7A11, ENSCAFG00845009778|HMOX1	3	ENSCAFG00845023727|CYBB, ENSCAFG00845025480|SLC39A8, ENSCAFG00845030091|ENSCAFG00845030091, ENSCAFG00845029840|TFRC, ENSCAFG00845023697|SLC39A14, ENSCAFG00845023529|CP, ENSCAFG00845010380|ENSCAFG00845010380, ENSCAFG00845023786|ENSCAFG00845023786	8	40	-0.316228
cfa04625	Organismal Systems	Immune system	C-type lectin receptor signaling pathway	ENSCAFG00845026991|CLEC7A, ENSCAFG00845029387|FCER1G, ENSCAFG00845018106|SYK, ENSCAFG00845001289|IL10, ENSCAFG00845007050|BCL3, ENSCAFG00845028310|CD209, ENSCAFG00845017949|PLCG2, ENSCAFG00845018347|NLRP3, ENSCAFG00845018790|CALML4, ENSCAFG00845000073|NFATC1, ENSCAFG00845008825|IL6, ENSCAFG00845006183|CARD9, ENSCAFG00845011935|PYCARD, ENSCAFG00845019362|EGR3, ENSCAFG00845022895|CLEC4D, ENSCAFG008…	22	1151	96	7229	0.2292	0.0451802	*	0.196986	ns	ENSCAFG00845007050|BCL3, ENSCAFG00845000073|NFATC1, ENSCAFG00845003424|ENSCAFG00845003424, ENSCAFG00845030024|CASP8, ENSCAFG00845003329|CCL17	5	ENSCAFG00845026991|CLEC7A, ENSCAFG00845029387|FCER1G, ENSCAFG00845018106|SYK, ENSCAFG00845001289|IL10, ENSCAFG00845028310|CD209, ENSCAFG00845017949|PLCG2, ENSCAFG00845018347|NLRP3, ENSCAFG00845018790|CALML4, ENSCAFG00845008825|IL6, ENSCAFG00845006183|CARD9, ENSCAFG00845011935|PYCARD, ENSCAFG00845019362|EGR3, ENSCAFG00845022895|CLEC4D, ENSCAFG00845023026|CLEC4E, ENSCAFG00845010558|TNF, ENSCAFG0084…	17	92	-0.208514
cfa01522	Human Diseases	Drug resistance: antineoplastic	Endocrine resistance	ENSCAFG00845017615|MMP9, ENSCAFG00845029137|DLL4, ENSCAFG00845016542|ENSCAFG00845016542, ENSCAFG00845009606|ENSCAFG00845009606, ENSCAFG00845001249|HBEGF, ENSCAFG00845022668|JAG2, ENSCAFG00845024171|ADCY5, ENSCAFG00845008614|GPER1, ENSCAFG00845024085|JAG1, ENSCAFG00845018638|NOTCH3, ENSCAFG00845019951|SHC3, ENSCAFG00845015398|ENSCAFG00845015398, ENSCAFG00845015304|FOS, ENSCAFG00845009366|IGF1, ENS…	21	1151	91	7229	0.2308	0.0463554	*	0.19945	ns	ENSCAFG00845015304|FOS, ENSCAFG00845014088|SHC1, ENSCAFG00845022768|ENSCAFG00845022768, ENSCAFG00845015124|E2F2	4	ENSCAFG00845017615|MMP9, ENSCAFG00845029137|DLL4, ENSCAFG00845016542|ENSCAFG00845016542, ENSCAFG00845009606|ENSCAFG00845009606, ENSCAFG00845001249|HBEGF, ENSCAFG00845022668|JAG2, ENSCAFG00845024171|ADCY5, ENSCAFG00845008614|GPER1, ENSCAFG00845024085|JAG1, ENSCAFG00845018638|NOTCH3, ENSCAFG00845019951|SHC3, ENSCAFG00845015398|ENSCAFG00845015398, ENSCAFG00845009366|IGF1, ENSCAFG00845022293|ENSCAFG0…	17	88	-1.49241
cfa04623	Organismal Systems	Immune system	Cytosolic DNA-sensing pathway	ENSCAFG00845009083|CCL5, ENSCAFG00845000875|ECSCR, ENSCAFG00845029862|CXCL10, ENSCAFG00845016615|POLR3G, ENSCAFG00845001557|IL18, ENSCAFG00845008825|IL6, ENSCAFG00845002454|POLR3E, ENSCAFG00845011935|PYCARD, ENSCAFG00845012039|CGAS, ENSCAFG00845008857|CCL4, ENSCAFG00845012986|ENSCAFG00845012986, ENSCAFG00845024013|IL33, ENSCAFG00845011661|IL1B	13	1151	51	7229	0.2549	0.0523848	ns	0.222465	ns	ENSCAFG00845016615|POLR3G, ENSCAFG00845002454|POLR3E	2	ENSCAFG00845009083|CCL5, ENSCAFG00845000875|ECSCR, ENSCAFG00845029862|CXCL10, ENSCAFG00845001557|IL18, ENSCAFG00845008825|IL6, ENSCAFG00845011935|PYCARD, ENSCAFG00845012039|CGAS, ENSCAFG00845008857|CCL4, ENSCAFG00845012986|ENSCAFG00845012986, ENSCAFG00845024013|IL33, ENSCAFG00845011661|IL1B	11	41	1.24939
cfa00532	Metabolism	Glycan biosynthesis and metabolism	Glycosaminoglycan biosynthesis - chondroitin sulfate / dermatan sulfate	ENSCAFG00845029347|CHST7, ENSCAFG00845027662|CSGALNACT2, ENSCAFG00845024829|CPXM2, ENSCAFG00845016200|CSGALNACT1, ENSCAFG00845006372|CHST12, ENSCAFG00845028597|ENSCAFG00845028597	6	1151	18	7229	0.3333	0.0537647	ns	0.225398	ns		0	ENSCAFG00845029347|CHST7, ENSCAFG00845027662|CSGALNACT2, ENSCAFG00845024829|CPXM2, ENSCAFG00845016200|CSGALNACT1, ENSCAFG00845006372|CHST12, ENSCAFG00845028597|ENSCAFG00845028597	6	18	-0.942809
cfa04970	Organismal Systems	Digestive system	Salivary secretion	ENSCAFG00845017223|LYZ, ENSCAFG00845001294|CD38, ENSCAFG00845027587|PLCB2, ENSCAFG00845025366|PLCB4, ENSCAFG00845010585|GUCY1B1, ENSCAFG00845010475|GUCY1A1, ENSCAFG00845001264|ADRA1B, ENSCAFG00845018790|CALML4, ENSCAFG00845001335|PRKCB, ENSCAFG00845024171|ADCY5, ENSCAFG00845028353|ENSCAFG00845028353, ENSCAFG00845011389|KCNMA1, ENSCAFG00845030760|ATP1A4, ENSCAFG00845003912|GUCY1A2, ENSCAFG00845003…	17	1151	72	7229	0.2361	0.0567262	ns	0.234803	ns	ENSCAFG00845001264|ADRA1B, ENSCAFG00845003424|ENSCAFG00845003424	2	ENSCAFG00845017223|LYZ, ENSCAFG00845001294|CD38, ENSCAFG00845027587|PLCB2, ENSCAFG00845025366|PLCB4, ENSCAFG00845010585|GUCY1B1, ENSCAFG00845010475|GUCY1A1, ENSCAFG00845018790|CALML4, ENSCAFG00845001335|PRKCB, ENSCAFG00845024171|ADCY5, ENSCAFG00845028353|ENSCAFG00845028353, ENSCAFG00845011389|KCNMA1, ENSCAFG00845030760|ATP1A4, ENSCAFG00845003912|GUCY1A2, ENSCAFG00845010552|ENSCAFG00845010552, ENS…	15	62	-1.778
cfa00600	Metabolism	Lipid metabolism	Sphingolipid metabolism	ENSCAFG00845004604|PSAP, ENSCAFG00845017089|ENSCAFG00845017089, ENSCAFG00845027433|PLPP1, ENSCAFG00845007383|SMPD1, ENSCAFG00845012760|GBA, ENSCAFG00845000947|SPHK2, ENSCAFG00845013841|PLPP3, ENSCAFG00845029643|CERS4, ENSCAFG00845026951|ARSA, ENSCAFG00845018270|SPHK1, ENSCAFG00845019662|CERS1, ENSCAFG00845004234|DEGS2	12	1151	47	7229	0.2553	0.060213	ns	0.243082	ns	ENSCAFG00845000947|SPHK2	1	ENSCAFG00845004604|PSAP, ENSCAFG00845017089|ENSCAFG00845017089, ENSCAFG00845027433|PLPP1, ENSCAFG00845007383|SMPD1, ENSCAFG00845012760|GBA, ENSCAFG00845013841|PLPP3, ENSCAFG00845029643|CERS4, ENSCAFG00845026951|ARSA, ENSCAFG00845018270|SPHK1, ENSCAFG00845019662|CERS1, ENSCAFG00845004234|DEGS2	11	44	-0.904534
cfa03460	Genetic Information Processing	Replication and repair	Fanconi anemia pathway	ENSCAFG00845015432|UBE2T, ENSCAFG00845002090|SLX4, ENSCAFG00845005152|USP1, ENSCAFG00845008276|FANCD2, ENSCAFG00845001871|FANCM, ENSCAFG00845002429|BLM, ENSCAFG00845027066|BRIP1, ENSCAFG00845028730|RAD51, ENSCAFG00845001750|FANCA, ENSCAFG00845029118|FANCB, ENSCAFG00845006070|BRCA1, ENSCAFG00845003340|CENPS	12	1151	47	7229	0.2553	0.060213	ns	0.243082	ns	ENSCAFG00845015432|UBE2T, ENSCAFG00845002090|SLX4, ENSCAFG00845005152|USP1, ENSCAFG00845008276|FANCD2, ENSCAFG00845001871|FANCM, ENSCAFG00845002429|BLM, ENSCAFG00845027066|BRIP1, ENSCAFG00845028730|RAD51, ENSCAFG00845001750|FANCA, ENSCAFG00845029118|FANCB, ENSCAFG00845006070|BRCA1, ENSCAFG00845003340|CENPS	12		0	47	1.89624
cfa04371	Environmental Information Processing	Signal transduction	Apelin signaling pathway	ENSCAFG00845016131|SPP1, ENSCAFG00845027587|PLCB2, ENSCAFG00845004492|CCN2, ENSCAFG00845003562|GNG2, ENSCAFG00845001127|PIK3R5, ENSCAFG00845026701|PIK3CG, ENSCAFG00845025366|PLCB4, ENSCAFG00845031008|APLN, ENSCAFG00845000997|PIK3R6, ENSCAFG00845018790|CALML4, ENSCAFG00845000947|SPHK2, ENSCAFG00845024171|ADCY5, ENSCAFG00845010783|ENSCAFG00845010783, ENSCAFG00845008311|PPARGC1A, ENSCAFG00845023767|…	28	1151	132	7229	0.2121	0.0636232	ns	0.253717	ns	ENSCAFG00845000947|SPHK2, ENSCAFG00845027447|GNB3, ENSCAFG00845003424|ENSCAFG00845003424	3	ENSCAFG00845016131|SPP1, ENSCAFG00845027587|PLCB2, ENSCAFG00845004492|CCN2, ENSCAFG00845003562|GNG2, ENSCAFG00845001127|PIK3R5, ENSCAFG00845026701|PIK3CG, ENSCAFG00845025366|PLCB4, ENSCAFG00845031008|APLN, ENSCAFG00845000997|PIK3R6, ENSCAFG00845018790|CALML4, ENSCAFG00845024171|ADCY5, ENSCAFG00845010783|ENSCAFG00845010783, ENSCAFG00845008311|PPARGC1A, ENSCAFG00845023767|GABARAPL2, ENSCAFG00845017…	25	124	-2.15526
cfa05163	Human Diseases	Infectious disease: viral	Human cytomegalovirus infection	ENSCAFG00845008998|ENSCAFG00845008998, ENSCAFG00845009083|CCL5, ENSCAFG00845000875|ECSCR, ENSCAFG00845012190|CCR1, ENSCAFG00845027587|PLCB2, ENSCAFG00845002906|PTGER4, ENSCAFG00845009606|ENSCAFG00845009606, ENSCAFG00845003562|GNG2, ENSCAFG00845007348|RAC2, ENSCAFG00845003728|PTGER2, ENSCAFG00845025366|PLCB4, ENSCAFG00845012125|CCR5, ENSCAFG00845008966|CCL3, ENSCAFG00845018790|CALML4, ENSCAFG00845…	42	1151	210	7229	0.2	0.0644076	ns	0.25375	ns	ENSCAFG00845000073|NFATC1, ENSCAFG00845027447|GNB3, ENSCAFG00845028997|CREB3L1, ENSCAFG00845003424|ENSCAFG00845003424, ENSCAFG00845030024|CASP8, ENSCAFG00845015124|E2F2	6	ENSCAFG00845008998|ENSCAFG00845008998, ENSCAFG00845009083|CCL5, ENSCAFG00845000875|ECSCR, ENSCAFG00845012190|CCR1, ENSCAFG00845027587|PLCB2, ENSCAFG00845002906|PTGER4, ENSCAFG00845009606|ENSCAFG00845009606, ENSCAFG00845003562|GNG2, ENSCAFG00845007348|RAC2, ENSCAFG00845003728|PTGER2, ENSCAFG00845025366|PLCB4, ENSCAFG00845012125|CCR5, ENSCAFG00845008966|CCL3, ENSCAFG00845018790|CALML4, ENSCAFG00845…	36	195	0.787726
cfa04540	Cellular Processes	Cellular community - eukaryotes	Gap junction	ENSCAFG00845022039|PDGFB, ENSCAFG00845002973|CDK1, ENSCAFG00845027587|PLCB2, ENSCAFG00845025366|PLCB4, ENSCAFG00845014789|ENSCAFG00845014789, ENSCAFG00845010585|GUCY1B1, ENSCAFG00845010475|GUCY1A1, ENSCAFG00845000627|PDGFD, ENSCAFG00845001335|PRKCB, ENSCAFG00845024171|ADCY5, ENSCAFG00845007028|HTR2A, ENSCAFG00845001017|TCF25, ENSCAFG00845020819|ENSCAFG00845020819, ENSCAFG00845021145|TUBA1B, ENSCA…	19	1151	84	7229	0.2262	0.0667019	ns	0.259661	ns	ENSCAFG00845002973|CDK1, ENSCAFG00845014789|ENSCAFG00845014789, ENSCAFG00845001017|TCF25, ENSCAFG00845020819|ENSCAFG00845020819, ENSCAFG00845021145|TUBA1B	5	ENSCAFG00845022039|PDGFB, ENSCAFG00845027587|PLCB2, ENSCAFG00845025366|PLCB4, ENSCAFG00845010585|GUCY1B1, ENSCAFG00845010475|GUCY1A1, ENSCAFG00845000627|PDGFD, ENSCAFG00845001335|PRKCB, ENSCAFG00845024171|ADCY5, ENSCAFG00845007028|HTR2A, ENSCAFG00845003912|GUCY1A2, ENSCAFG00845008241|PDGFRB, ENSCAFG00845029842|TUBA4A, ENSCAFG00845023075|ADCY2, ENSCAFG00845029863|ENSCAFG00845029863	14	80	-0.447214
cfa01240	Metabolism	Global and overview maps	Biosynthesis of cofactors	ENSCAFG00845030692|ALAS1, ENSCAFG00845019268|ENSCAFG00845019268, ENSCAFG00845015741|GCLM, ENSCAFG00845020125|SHMT1, ENSCAFG00845013520|KYNU, ENSCAFG00845003950|AK5, ENSCAFG00845021709|MTHFD2, ENSCAFG00845030785|CTPS2, ENSCAFG00845013255|GUSB, ENSCAFG00845004366|KMO, ENSCAFG00845029791|GGH, ENSCAFG00845025017|ENSCAFG00845025017, ENSCAFG00845015437|NAPRT, ENSCAFG00845008931|CTPS1, ENSCAFG0084500250…	28	1151	133	7229	0.2105	0.0688662	ns	0.264932	ns	ENSCAFG00845015741|GCLM, ENSCAFG00845003950|AK5, ENSCAFG00845021709|MTHFD2, ENSCAFG00845030785|CTPS2, ENSCAFG00845008931|CTPS1, ENSCAFG00845002507|NME7, ENSCAFG00845012059|PKLR, ENSCAFG00845025132|GMPPB, ENSCAFG00845001328|DHRS3, ENSCAFG00845013534|BCAT1, ENSCAFG00845004049|COX10, ENSCAFG00845006464|CAD, ENSCAFG00845009708|COQ7, ENSCAFG00845015140|NME1	14	ENSCAFG00845030692|ALAS1, ENSCAFG00845019268|ENSCAFG00845019268, ENSCAFG00845020125|SHMT1, ENSCAFG00845013520|KYNU, ENSCAFG00845013255|GUSB, ENSCAFG00845004366|KMO, ENSCAFG00845029791|GGH, ENSCAFG00845025017|ENSCAFG00845025017, ENSCAFG00845015437|NAPRT, ENSCAFG00845004555|NMNAT2, ENSCAFG00845003571|RDH12, ENSCAFG00845023604|HPD, ENSCAFG00845003699|AK7, ENSCAFG00845027464|NMNAT3	14	129	-2.37722
cfa01521	Human Diseases	Drug resistance: antineoplastic	EGFR tyrosine kinase inhibitor resistance	ENSCAFG00845022039|PDGFB, ENSCAFG00845012083|KDR, ENSCAFG00845014867|NRG1, ENSCAFG00845009241|BCL2L11, ENSCAFG00845017949|PLCG2, ENSCAFG00845027414|GAS6, ENSCAFG00845000627|PDGFD, ENSCAFG00845001335|PRKCB, ENSCAFG00845008825|IL6, ENSCAFG00845014397|IL6R, ENSCAFG00845019951|SHC3, ENSCAFG00845015398|ENSCAFG00845015398, ENSCAFG00845009366|IGF1, ENSCAFG00845008241|PDGFRB, ENSCAFG00845002725|BCL2, ENS…	18	1151	80	7229	0.225	0.0760476	ns	0.289158	ns	ENSCAFG00845014867|NRG1, ENSCAFG00845014088|SHC1	2	ENSCAFG00845022039|PDGFB, ENSCAFG00845012083|KDR, ENSCAFG00845009241|BCL2L11, ENSCAFG00845017949|PLCG2, ENSCAFG00845027414|GAS6, ENSCAFG00845000627|PDGFD, ENSCAFG00845001335|PRKCB, ENSCAFG00845008825|IL6, ENSCAFG00845014397|IL6R, ENSCAFG00845019951|SHC3, ENSCAFG00845015398|ENSCAFG00845015398, ENSCAFG00845009366|IGF1, ENSCAFG00845008241|PDGFRB, ENSCAFG00845002725|BCL2, ENSCAFG00845006158|ERBB3, EN…	16	78	-1.58519
cfa04064	Environmental Information Processing	Signal transduction	NF-kappa B signaling pathway	ENSCAFG00845001909|CD14, ENSCAFG00845012026|TLR4, ENSCAFG00845018106|SYK, ENSCAFG00845017949|PLCG2, ENSCAFG00845026424|BLNK, ENSCAFG00845012277|VCAM1, ENSCAFG00845027986|ICAM1, ENSCAFG00845001335|PRKCB, ENSCAFG00845028855|LY96, ENSCAFG00845027126|IRAK1, ENSCAFG00845006275|CXCL8, ENSCAFG00845008857|CCL4, ENSCAFG00845005023|ENSCAFG00845005023, ENSCAFG00845010558|TNF, ENSCAFG00845005361|CCL21, ENSCA…	20	1151	91	7229	0.2198	0.0782915	ns	0.293227	ns	ENSCAFG00845027126|IRAK1	1	ENSCAFG00845001909|CD14, ENSCAFG00845012026|TLR4, ENSCAFG00845018106|SYK, ENSCAFG00845017949|PLCG2, ENSCAFG00845026424|BLNK, ENSCAFG00845012277|VCAM1, ENSCAFG00845027986|ICAM1, ENSCAFG00845001335|PRKCB, ENSCAFG00845028855|LY96, ENSCAFG00845006275|CXCL8, ENSCAFG00845008857|CCL4, ENSCAFG00845005023|ENSCAFG00845005023, ENSCAFG00845010558|TNF, ENSCAFG00845005361|CCL21, ENSCAFG00845002725|BCL2, ENSCAF…	19	90	-0.316228
cfa00240	Metabolism	Nucleotide metabolism	Pyrimidine metabolism	ENSCAFG00845025952|RRM2, ENSCAFG00845011496|DCK, ENSCAFG00845014087|DCTPP1, ENSCAFG00845030785|CTPS2, ENSCAFG00845025471|ENTPD1, ENSCAFG00845008931|CTPS1, ENSCAFG00845002507|NME7, ENSCAFG00845012948|NT5E, ENSCAFG00845007500|RRM2B, ENSCAFG00845014848|TK1, ENSCAFG00845006464|CAD, ENSCAFG00845015140|NME1	12	1151	49	7229	0.2449	0.0789112	ns	0.293227	ns	ENSCAFG00845025952|RRM2, ENSCAFG00845011496|DCK, ENSCAFG00845014087|DCTPP1, ENSCAFG00845030785|CTPS2, ENSCAFG00845008931|CTPS1, ENSCAFG00845002507|NME7, ENSCAFG00845012948|NT5E, ENSCAFG00845007500|RRM2B, ENSCAFG00845014848|TK1, ENSCAFG00845006464|CAD, ENSCAFG00845015140|NME1	11	ENSCAFG00845025471|ENTPD1	1	47	0.729325
cfa04921	Organismal Systems	Endocrine system	Oxytocin signaling pathway	ENSCAFG00845001294|CD38, ENSCAFG00845027587|PLCB2, ENSCAFG00845009606|ENSCAFG00845009606, ENSCAFG00845001127|PIK3R5, ENSCAFG00845026701|PIK3CG, ENSCAFG00845001483|NPR1, ENSCAFG00845025366|PLCB4, ENSCAFG00845010585|GUCY1B1, ENSCAFG00845010475|GUCY1A1, ENSCAFG00845000997|PIK3R6, ENSCAFG00845018790|CALML4, ENSCAFG00845001994|NPPA, ENSCAFG00845001335|PRKCB, ENSCAFG00845024171|ADCY5, ENSCAFG0084500007…	29	1151	141	7229	0.2057	0.0829638	ns	0.304822	ns	ENSCAFG00845000073|NFATC1, ENSCAFG00845015304|FOS, ENSCAFG00845003424|ENSCAFG00845003424, ENSCAFG00845020679|CACNA2D2	4	ENSCAFG00845001294|CD38, ENSCAFG00845027587|PLCB2, ENSCAFG00845009606|ENSCAFG00845009606, ENSCAFG00845001127|PIK3R5, ENSCAFG00845026701|PIK3CG, ENSCAFG00845001483|NPR1, ENSCAFG00845025366|PLCB4, ENSCAFG00845010585|GUCY1B1, ENSCAFG00845010475|GUCY1A1, ENSCAFG00845000997|PIK3R6, ENSCAFG00845018790|CALML4, ENSCAFG00845001994|NPPA, ENSCAFG00845001335|PRKCB, ENSCAFG00845024171|ADCY5, ENSCAFG0084501728…	25	133	-1.73422
cfa04621	Organismal Systems	Immune system	NOD-like receptor signaling pathway	ENSCAFG00845009083|CCL5, ENSCAFG00845000875|ECSCR, ENSCAFG00845018672|CTSB, ENSCAFG00845023727|CYBB, ENSCAFG00845027587|PLCB2, ENSCAFG00845012026|TLR4, ENSCAFG00845025366|PLCB4, ENSCAFG00845027103|P2RX7, ENSCAFG00845001557|IL18, ENSCAFG00845000375|CASP4, ENSCAFG00845000482|CASP12, ENSCAFG00845018347|NLRP3, ENSCAFG00845011435|TXNIP, ENSCAFG00845018127|GBP1, ENSCAFG00845008825|IL6, ENSCAFG008450061…	30	1151	147	7229	0.2041	0.0855547	ns	0.310849	ns	ENSCAFG00845021494|CBD103, ENSCAFG00845030024|CASP8	2	ENSCAFG00845009083|CCL5, ENSCAFG00845000875|ECSCR, ENSCAFG00845018672|CTSB, ENSCAFG00845023727|CYBB, ENSCAFG00845027587|PLCB2, ENSCAFG00845012026|TLR4, ENSCAFG00845025366|PLCB4, ENSCAFG00845027103|P2RX7, ENSCAFG00845001557|IL18, ENSCAFG00845000375|CASP4, ENSCAFG00845000482|CASP12, ENSCAFG00845018347|NLRP3, ENSCAFG00845011435|TXNIP, ENSCAFG00845018127|GBP1, ENSCAFG00845008825|IL6, ENSCAFG008450061…	28	131	-1.22319
cfa00860	Metabolism	Metabolism of cofactors and vitamins	Porphyrin metabolism	ENSCAFG00845030692|ALAS1, ENSCAFG00845027558|HEPH, ENSCAFG00845013255|GUSB, ENSCAFG00845023529|CP, ENSCAFG00845004049|COX10, ENSCAFG00845009778|HMOX1, ENSCAFG00845023786|ENSCAFG00845023786	7	1151	25	7229	0.28	0.0897792	ns	0.322613	ns	ENSCAFG00845004049|COX10, ENSCAFG00845009778|HMOX1	2	ENSCAFG00845030692|ALAS1, ENSCAFG00845027558|HEPH, ENSCAFG00845013255|GUSB, ENSCAFG00845023529|CP, ENSCAFG00845023786|ENSCAFG00845023786	5	24	-0.816497
cfa04611	Organismal Systems	Immune system	Platelet activation	ENSCAFG00845031075|TBXAS1, ENSCAFG00845029798|VWF, ENSCAFG00845030758|FERMT3, ENSCAFG00845027587|PLCB2, ENSCAFG00845001127|PIK3R5, ENSCAFG00845026701|PIK3CG, ENSCAFG00845029387|FCER1G, ENSCAFG00845018106|SYK, ENSCAFG00845025366|PLCB4, ENSCAFG00845002557|LCP2, ENSCAFG00845002947|ITGB1, ENSCAFG00845010585|GUCY1B1, ENSCAFG00845010475|GUCY1A1, ENSCAFG00845000997|PIK3R6, ENSCAFG00845017949|PLCG2, ENSC…	24	1151	115	7229	0.2087	0.0942085	ns	0.33485	ns	ENSCAFG00845012504|COL1A1	1	ENSCAFG00845031075|TBXAS1, ENSCAFG00845029798|VWF, ENSCAFG00845030758|FERMT3, ENSCAFG00845027587|PLCB2, ENSCAFG00845001127|PIK3R5, ENSCAFG00845026701|PIK3CG, ENSCAFG00845029387|FCER1G, ENSCAFG00845018106|SYK, ENSCAFG00845025366|PLCB4, ENSCAFG00845002557|LCP2, ENSCAFG00845002947|ITGB1, ENSCAFG00845010585|GUCY1B1, ENSCAFG00845010475|GUCY1A1, ENSCAFG00845000997|PIK3R6, ENSCAFG00845017949|PLCG2, ENSC…	23	106	-3.10811
cfa04750	Organismal Systems	Sensory system	Inflammatory mediator regulation of TRP channels	ENSCAFG00845023062|PRKCH, ENSCAFG00845027587|PLCB2, ENSCAFG00845002906|PTGER4, ENSCAFG00845003728|PTGER2, ENSCAFG00845025366|PLCB4, ENSCAFG00845017949|PLCG2, ENSCAFG00845018790|CALML4, ENSCAFG00845001335|PRKCB, ENSCAFG00845022016|TRPV4, ENSCAFG00845024171|ADCY5, ENSCAFG00845007028|HTR2A, ENSCAFG00845017004|ALOX12, ENSCAFG00845008786|P2RY2, ENSCAFG00845009366|IGF1, ENSCAFG00845003563|BDKRB1, ENSCA…	21	1151	99	7229	0.2121	0.0980704	ns	0.344828	ns	ENSCAFG00845022016|TRPV4, ENSCAFG00845017004|ALOX12, ENSCAFG00845003424|ENSCAFG00845003424, ENSCAFG00845022726|CYP2C18	4	ENSCAFG00845023062|PRKCH, ENSCAFG00845027587|PLCB2, ENSCAFG00845002906|PTGER4, ENSCAFG00845003728|PTGER2, ENSCAFG00845025366|PLCB4, ENSCAFG00845017949|PLCG2, ENSCAFG00845018790|CALML4, ENSCAFG00845001335|PRKCB, ENSCAFG00845024171|ADCY5, ENSCAFG00845007028|HTR2A, ENSCAFG00845008786|P2RY2, ENSCAFG00845009366|IGF1, ENSCAFG00845003563|BDKRB1, ENSCAFG00845024451|IL1RAP, ENSCAFG00845023075|ADCY2, ENSCA…	17	89	-1.272
cfa04931	Human Diseases	Endocrine and metabolic disease	Insulin resistance	ENSCAFG00845025442|CD36, ENSCAFG00845024090|NR1H3, ENSCAFG00845006488|GFPT2, ENSCAFG00845015278|SLC2A1, ENSCAFG00845016825|TRIB3, ENSCAFG00845007075|SLC27A6, ENSCAFG00845011855|RPS6KA1, ENSCAFG00845029564|PPP1R3C, ENSCAFG00845001335|PRKCB, ENSCAFG00845008825|IL6, ENSCAFG00845008311|PPARGC1A, ENSCAFG00845024744|GFPT1, ENSCAFG00845020724|SLC2A4, ENSCAFG00845010405|PPARA, ENSCAFG00845014621|SOCS3, E…	22	1151	105	7229	0.2095	0.102171	ns	0.35312	ns	ENSCAFG00845006488|GFPT2, ENSCAFG00845016825|TRIB3, ENSCAFG00845024744|GFPT1, ENSCAFG00845014621|SOCS3, ENSCAFG00845028997|CREB3L1, ENSCAFG00845024003|TBC1D4	6	ENSCAFG00845025442|CD36, ENSCAFG00845024090|NR1H3, ENSCAFG00845015278|SLC2A1, ENSCAFG00845007075|SLC27A6, ENSCAFG00845011855|RPS6KA1, ENSCAFG00845029564|PPP1R3C, ENSCAFG00845001335|PRKCB, ENSCAFG00845008825|IL6, ENSCAFG00845008311|PPARGC1A, ENSCAFG00845020724|SLC2A4, ENSCAFG00845010405|PPARA, ENSCAFG00845010558|TNF, ENSCAFG00845003394|MLXIPL, ENSCAFG00845029235|PYGM, ENSCAFG00845001620|SLC27A3, E…	16	101	-1.29355
cfa04115	Cellular Processes	Cell growth and death	p53 signaling pathway	ENSCAFG00845010016|GTSE1, ENSCAFG00845011212|IGFBP3, ENSCAFG00845002973|CDK1, ENSCAFG00845009606|ENSCAFG00845009606, ENSCAFG00845016098|CCNB2, ENSCAFG00845025952|RRM2, ENSCAFG00845011909|ENSCAFG00845011909, ENSCAFG00845001129|CCNE1, ENSCAFG00845009366|IGF1, ENSCAFG00845018942|SESN3, ENSCAFG00845002725|BCL2, ENSCAFG00845007500|RRM2B, ENSCAFG00845010570|SESN2, ENSCAFG00845030024|CASP8, ENSCAFG00845…	15	1151	67	7229	0.2239	0.102588	ns	0.35312	ns	ENSCAFG00845010016|GTSE1, ENSCAFG00845002973|CDK1, ENSCAFG00845016098|CCNB2, ENSCAFG00845025952|RRM2, ENSCAFG00845011909|ENSCAFG00845011909, ENSCAFG00845001129|CCNE1, ENSCAFG00845007500|RRM2B, ENSCAFG00845010570|SESN2, ENSCAFG00845030024|CASP8, ENSCAFG00845023369|MDM4	10	ENSCAFG00845011212|IGFBP3, ENSCAFG00845009606|ENSCAFG00845009606, ENSCAFG00845009366|IGF1, ENSCAFG00845018942|SESN3, ENSCAFG00845002725|BCL2	5	67	0.610847
cfa00380	Metabolism	Amino acid metabolism	Tryptophan metabolism	ENSCAFG00845019268|ENSCAFG00845019268, ENSCAFG00845017370|CYP1A1, ENSCAFG00845013520|KYNU, ENSCAFG00845024098|CAT, ENSCAFG00845000401|DHTKD1, ENSCAFG00845004366|KMO, ENSCAFG00845025017|ENSCAFG00845025017, ENSCAFG00845001848|ACAT2, ENSCAFG00845010355|DDC, ENSCAFG00845027440|MAOB	10	1151	41	7229	0.2439	0.105423	ns	0.359099	ns	ENSCAFG00845000401|DHTKD1, ENSCAFG00845001848|ACAT2	2	ENSCAFG00845019268|ENSCAFG00845019268, ENSCAFG00845017370|CYP1A1, ENSCAFG00845013520|KYNU, ENSCAFG00845024098|CAT, ENSCAFG00845004366|KMO, ENSCAFG00845025017|ENSCAFG00845025017, ENSCAFG00845010355|DDC, ENSCAFG00845027440|MAOB	8	38	-3.40665
cfa00250	Metabolism	Amino acid metabolism	Alanine, aspartate and glutamate metabolism	ENSCAFG00845004011|GLUL, ENSCAFG00845006488|GFPT2, ENSCAFG00845025397|FOLH1B, ENSCAFG00845024744|GFPT1, ENSCAFG00845013432|ASL, ENSCAFG00845014053|ABAT, ENSCAFG00845003895|GAD2, ENSCAFG00845015616|ASPA, ENSCAFG00845006464|CAD	9	1151	36	7229	0.25	0.106926	ns	0.360462	ns	ENSCAFG00845006488|GFPT2, ENSCAFG00845024744|GFPT1, ENSCAFG00845003895|GAD2, ENSCAFG00845006464|CAD	4	ENSCAFG00845004011|GLUL, ENSCAFG00845025397|FOLH1B, ENSCAFG00845013432|ASL, ENSCAFG00845014053|ABAT, ENSCAFG00845015616|ASPA	5	32	-1.06066
cfa00430	Metabolism	Metabolism of other amino acids	Taurine and hypotaurine metabolism	ENSCAFG00845005340|CDO1, ENSCAFG00845021812|CSAD, ENSCAFG00845022970|GGT1, ENSCAFG00845003895|GAD2	4	1151	12	7229	0.3333	0.109633	ns	0.365817	ns	ENSCAFG00845003895|GAD2	1	ENSCAFG00845005340|CDO1, ENSCAFG00845021812|CSAD, ENSCAFG00845022970|GGT1	3	9	-1.66667
cfa04659	Organismal Systems	Immune system	Th17 cell differentiation	ENSCAFG00845017467|DLA-DRA, ENSCAFG00845017057|IL2RG, ENSCAFG00845018613|DLA-DMA, ENSCAFG00845018536|DLA-DMB, ENSCAFG00845027739|CD4, ENSCAFG00845017781|HLA-DQB1, ENSCAFG00845004274|IL21R, ENSCAFG00845024918|INSL3, ENSCAFG00845000073|NFATC1, ENSCAFG00845008825|IL6, ENSCAFG00845002395|TGFB1, ENSCAFG00845014397|IL6R, ENSCAFG00845011706|NFKBIE, ENSCAFG00845015304|FOS, ENSCAFG00845017728|DLA-DQA1, EN…	20	1151	95	7229	0.2105	0.110879	ns	0.366238	ns	ENSCAFG00845000073|NFATC1, ENSCAFG00845015304|FOS, ENSCAFG00845026139|RUNX1	3	ENSCAFG00845017467|DLA-DRA, ENSCAFG00845017057|IL2RG, ENSCAFG00845018613|DLA-DMA, ENSCAFG00845018536|DLA-DMB, ENSCAFG00845027739|CD4, ENSCAFG00845017781|HLA-DQB1, ENSCAFG00845004274|IL21R, ENSCAFG00845024918|INSL3, ENSCAFG00845008825|IL6, ENSCAFG00845002395|TGFB1, ENSCAFG00845014397|IL6R, ENSCAFG00845011706|NFKBIE, ENSCAFG00845017728|DLA-DQA1, ENSCAFG00845024451|IL1RAP, ENSCAFG00845024036|IL12RB1…	17	88	-0.319801
cfa04530	Cellular Processes	Cellular community - eukaryotes	Tight junction	ENSCAFG00845030092|F11R, ENSCAFG00845008379|MYH11, ENSCAFG00845020698|HCLS1, ENSCAFG00845014789|ENSCAFG00845014789, ENSCAFG00845002947|ITGB1, ENSCAFG00845017700|CD1A8, ENSCAFG00845024289|CLDN1, ENSCAFG00845029797|IGSF5, ENSCAFG00845000795|MYH10, ENSCAFG00845006489|SYNPO, ENSCAFG00845020819|ENSCAFG00845020819, ENSCAFG00845025658|WAS, ENSCAFG00845004971|ENSCAFG00845004971, ENSCAFG00845021145|TUBA1B…	31	1151	157	7229	0.1975	0.11426	ns	0.37363	ns	ENSCAFG00845014789|ENSCAFG00845014789, ENSCAFG00845000795|MYH10, ENSCAFG00845020819|ENSCAFG00845020819, ENSCAFG00845021145|TUBA1B, ENSCAFG00845026139|RUNX1, ENSCAFG00845030294|AMOTL2	6	ENSCAFG00845030092|F11R, ENSCAFG00845008379|MYH11, ENSCAFG00845020698|HCLS1, ENSCAFG00845002947|ITGB1, ENSCAFG00845017700|CD1A8, ENSCAFG00845024289|CLDN1, ENSCAFG00845029797|IGSF5, ENSCAFG00845006489|SYNPO, ENSCAFG00845025658|WAS, ENSCAFG00845004971|ENSCAFG00845004971, ENSCAFG00845001062|TJP2, ENSCAFG00845012629|MARVELD2, ENSCAFG00845017109|CD1B, ENSCAFG00845012752|OCLN, ENSCAFG00845007542|BVES, …	25	152	-4.13665
cfa05164	Human Diseases	Infectious disease: viral	Influenza A	ENSCAFG00845017467|DLA-DRA, ENSCAFG00845009083|CCL5, ENSCAFG00845018613|DLA-DMA, ENSCAFG00845024319|KPNA2, ENSCAFG00845012026|TLR4, ENSCAFG00845018536|DLA-DMB, ENSCAFG00845029862|CXCL10, ENSCAFG00845028303|TLR7, ENSCAFG00845001557|IL18, ENSCAFG00845017781|HLA-DQB1, ENSCAFG00845018347|NLRP3, ENSCAFG00845027986|ICAM1, ENSCAFG00845001335|PRKCB, ENSCAFG00845008825|IL6, ENSCAFG00845013246|CIITA, ENSCA…	29	1151	146	7229	0.1986	0.116695	ns	0.377814	ns	ENSCAFG00845024319|KPNA2, ENSCAFG00845020441|ENSCAFG00845020441, ENSCAFG00845014621|SOCS3, ENSCAFG00845030024|CASP8, ENSCAFG00845002469|HNRNPUL1	5	ENSCAFG00845017467|DLA-DRA, ENSCAFG00845009083|CCL5, ENSCAFG00845018613|DLA-DMA, ENSCAFG00845012026|TLR4, ENSCAFG00845018536|DLA-DMB, ENSCAFG00845029862|CXCL10, ENSCAFG00845028303|TLR7, ENSCAFG00845001557|IL18, ENSCAFG00845017781|HLA-DQB1, ENSCAFG00845018347|NLRP3, ENSCAFG00845027986|ICAM1, ENSCAFG00845001335|PRKCB, ENSCAFG00845008825|IL6, ENSCAFG00845013246|CIITA, ENSCAFG00845011308|IL1A, ENSCAF…	24	125	1.69941
cfa00511	Metabolism	Glycan biosynthesis and metabolism	Other glycan degradation	ENSCAFG00845014722|FUCA1, ENSCAFG00845001153|HEXB, ENSCAFG00845017174|MAN2B1, ENSCAFG00845012760|GBA, ENSCAFG00845025040|HEXA	5	1151	17	7229	0.2941	0.120178	ns	0.385275	ns		0	ENSCAFG00845014722|FUCA1, ENSCAFG00845001153|HEXB, ENSCAFG00845017174|MAN2B1, ENSCAFG00845012760|GBA, ENSCAFG00845025040|HEXA	5	16	-2
cfa00260	Metabolism	Amino acid metabolism	Glycine, serine and threonine metabolism	ENSCAFG00845006804|AOC3, ENSCAFG00845030692|ALAS1, ENSCAFG00845020125|SHMT1, ENSCAFG00845012905|ENSCAFG00845012905, ENSCAFG00845009717|PIPOX, ENSCAFG00845005659|GCAT, ENSCAFG00845017169|CBS, ENSCAFG00845012536|GAMT, ENSCAFG00845027440|MAOB	9	1151	37	7229	0.2432	0.122392	ns	0.388564	ns	ENSCAFG00845012905|ENSCAFG00845012905, ENSCAFG00845005659|GCAT, ENSCAFG00845017169|CBS	3	ENSCAFG00845006804|AOC3, ENSCAFG00845030692|ALAS1, ENSCAFG00845020125|SHMT1, ENSCAFG00845009717|PIPOX, ENSCAFG00845012536|GAMT, ENSCAFG00845027440|MAOB	6	33	-0.870388
cfa05205	Human Diseases	Cancer: overview	Proteoglycans in cancer	ENSCAFG00845017615|MMP9, ENSCAFG00845008896|VAV1, ENSCAFG00845020698|HCLS1, ENSCAFG00845010998|TIMP3, ENSCAFG00845012026|TLR4, ENSCAFG00845009606|ENSCAFG00845009606, ENSCAFG00845008513|FZD6, ENSCAFG00845001249|HBEGF, ENSCAFG00845021381|HPSE, ENSCAFG00845002947|ITGB1, ENSCAFG00845012083|KDR, ENSCAFG00845017949|PLCG2, ENSCAFG00845029513|WNT5B, ENSCAFG00845012504|COL1A1, ENSCAFG00845028176|TGFB2, EN…	37	1151	193	7229	0.1917	0.126084	ns	0.396438	ns	ENSCAFG00845012504|COL1A1, ENSCAFG00845007687|WNT2B, ENSCAFG00845002592|ANK3	3	ENSCAFG00845017615|MMP9, ENSCAFG00845008896|VAV1, ENSCAFG00845020698|HCLS1, ENSCAFG00845010998|TIMP3, ENSCAFG00845012026|TLR4, ENSCAFG00845009606|ENSCAFG00845009606, ENSCAFG00845008513|FZD6, ENSCAFG00845001249|HBEGF, ENSCAFG00845021381|HPSE, ENSCAFG00845002947|ITGB1, ENSCAFG00845012083|KDR, ENSCAFG00845017949|PLCG2, ENSCAFG00845029513|WNT5B, ENSCAFG00845028176|TGFB2, ENSCAFG00845001335|PRKCB, ENS…	34	180	-3.1305
cfa04976	Organismal Systems	Digestive system	Bile secretion	ENSCAFG00845020628|AQP1, ENSCAFG00845007730|ABCB4, ENSCAFG00845017325|CA2, ENSCAFG00845009397|EPHX1, ENSCAFG00845015278|SLC2A1, ENSCAFG00845014515|ABCC3, ENSCAFG00845025863|NCEH1, ENSCAFG00845024171|ADCY5, ENSCAFG00845015193|AQP9, ENSCAFG00845030760|ATP1A4, ENSCAFG00845007972|ABCB1, ENSCAFG00845023075|ADCY2, ENSCAFG00845008054|ABCC4, ENSCAFG00845002132|SLC22A1	14	1151	64	7229	0.2188	0.12956	ns	0.399407	ns	ENSCAFG00845008054|ABCC4	1	ENSCAFG00845020628|AQP1, ENSCAFG00845007730|ABCB4, ENSCAFG00845017325|CA2, ENSCAFG00845009397|EPHX1, ENSCAFG00845015278|SLC2A1, ENSCAFG00845014515|ABCC3, ENSCAFG00845025863|NCEH1, ENSCAFG00845024171|ADCY5, ENSCAFG00845015193|AQP9, ENSCAFG00845030760|ATP1A4, ENSCAFG00845007972|ABCB1, ENSCAFG00845023075|ADCY2, ENSCAFG00845002132|SLC22A1	13	50	-0.141421
cfa00983	Metabolism	Xenobiotics biodegradation and metabolism	Drug metabolism - other enzymes	ENSCAFG00845025952|RRM2, ENSCAFG00845024195|IMPDH1, ENSCAFG00845010523|CES2, ENSCAFG00845013255|GUSB, ENSCAFG00845012424|XDH, ENSCAFG00845024350|ENSCAFG00845024350, ENSCAFG00845002507|NME7, ENSCAFG00845028681|TPMT, ENSCAFG00845007500|RRM2B, ENSCAFG00845014848|TK1, ENSCAFG00845015140|NME1	11	1151	48	7229	0.2292	0.130621	ns	0.399407	ns	ENSCAFG00845025952|RRM2, ENSCAFG00845024195|IMPDH1, ENSCAFG00845002507|NME7, ENSCAFG00845028681|TPMT, ENSCAFG00845007500|RRM2B, ENSCAFG00845014848|TK1, ENSCAFG00845015140|NME1	7	ENSCAFG00845010523|CES2, ENSCAFG00845013255|GUSB, ENSCAFG00845012424|XDH, ENSCAFG00845024350|ENSCAFG00845024350	4	46	-2.65396
cfa04810	Cellular Processes	Cell motility	Regulation of actin cytoskeleton	ENSCAFG00845019341|ENSCAFG00845019341, ENSCAFG00845008896|VAV1, ENSCAFG00845022039|PDGFB, ENSCAFG00845016220|NCKAP1L, ENSCAFG00845008379|MYH11, ENSCAFG00845028626|ITGA6, ENSCAFG00845013917|ITGAL, ENSCAFG00845005303|ITGA7, ENSCAFG00845017942|FGF1, ENSCAFG00845011550|ITGAM, ENSCAFG00845007348|RAC2, ENSCAFG00845028890|ITGA9, ENSCAFG00845002947|ITGB1, ENSCAFG00845008852|IQGAP3, ENSCAFG00845011823|ITG…	40	1151	211	7229	0.1896	0.130693	ns	0.399407	ns	ENSCAFG00845019341|ENSCAFG00845019341, ENSCAFG00845008852|IQGAP3, ENSCAFG00845000795|MYH10, ENSCAFG00845024489|ENSCAFG00845024489, ENSCAFG00845017837|FGF5, ENSCAFG00845000788|FGF21, ENSCAFG00845020291|CHRM5	7	ENSCAFG00845008896|VAV1, ENSCAFG00845022039|PDGFB, ENSCAFG00845016220|NCKAP1L, ENSCAFG00845008379|MYH11, ENSCAFG00845028626|ITGA6, ENSCAFG00845013917|ITGAL, ENSCAFG00845005303|ITGA7, ENSCAFG00845017942|FGF1, ENSCAFG00845011550|ITGAM, ENSCAFG00845007348|RAC2, ENSCAFG00845028890|ITGA9, ENSCAFG00845002947|ITGB1, ENSCAFG00845011823|ITGA3, ENSCAFG00845024014|ITGB4, ENSCAFG00845000627|PDGFD, ENSCAFG008…	33	197	-4.13233
cfa04630	Environmental Information Processing	Signal transduction	JAK-STAT signaling pathway	ENSCAFG00845022039|PDGFB, ENSCAFG00845008045|CSF2RB, ENSCAFG00845017057|IL2RG, ENSCAFG00845009606|ENSCAFG00845009606, ENSCAFG00845021612|ENSCAFG00845021612, ENSCAFG00845001289|IL10, ENSCAFG00845020961|CRLF2, ENSCAFG00845021143|ENSCAFG00845021143, ENSCAFG00845003194|IL10RA, ENSCAFG00845004274|IL21R, ENSCAFG00845024918|INSL3, ENSCAFG00845008825|IL6, ENSCAFG00845021192|SOCS2, ENSCAFG00845010485|PIM1…	29	1151	148	7229	0.1959	0.132304	ns	0.400587	ns	ENSCAFG00845010485|PIM1, ENSCAFG00845029124|LEPR, ENSCAFG00845024273|CNTFR, ENSCAFG00845014621|SOCS3, ENSCAFG00845026634|STAT4, ENSCAFG00845003525|LIFR	6	ENSCAFG00845022039|PDGFB, ENSCAFG00845008045|CSF2RB, ENSCAFG00845017057|IL2RG, ENSCAFG00845009606|ENSCAFG00845009606, ENSCAFG00845021612|ENSCAFG00845021612, ENSCAFG00845001289|IL10, ENSCAFG00845020961|CRLF2, ENSCAFG00845021143|ENSCAFG00845021143, ENSCAFG00845003194|IL10RA, ENSCAFG00845004274|IL21R, ENSCAFG00845024918|INSL3, ENSCAFG00845008825|IL6, ENSCAFG00845021192|SOCS2, ENSCAFG00845000774|PRLR…	23	124	-0.179605
cfa05322	Human Diseases	Immune disease	Systemic lupus erythematosus	ENSCAFG00845000378|C1QC, ENSCAFG00845000400|C1QA, ENSCAFG00845017467|DLA-DRA, ENSCAFG00845000358|C1QB, ENSCAFG00845018613|DLA-DMA, ENSCAFG00845018536|DLA-DMB, ENSCAFG00845011691|FCGR1A, ENSCAFG00845022561|CD86, ENSCAFG00845025415|C1S, ENSCAFG00845001289|IL10, ENSCAFG00845017781|HLA-DQB1, ENSCAFG00845010104|C3, ENSCAFG00845002627|C7, ENSCAFG00845028772|ENSCAFG00845028772, ENSCAFG00845014898|C5, EN…	20	1151	98	7229	0.2041	0.14011	ns	0.420329	ns	ENSCAFG00845015738|H2BC13, ENSCAFG00845026304|H2AC10	2	ENSCAFG00845000378|C1QC, ENSCAFG00845000400|C1QA, ENSCAFG00845017467|DLA-DRA, ENSCAFG00845000358|C1QB, ENSCAFG00845018613|DLA-DMA, ENSCAFG00845018536|DLA-DMB, ENSCAFG00845011691|FCGR1A, ENSCAFG00845022561|CD86, ENSCAFG00845025415|C1S, ENSCAFG00845001289|IL10, ENSCAFG00845017781|HLA-DQB1, ENSCAFG00845010104|C3, ENSCAFG00845002627|C7, ENSCAFG00845028772|ENSCAFG00845028772, ENSCAFG00845014898|C5, EN…	18	88	-3.51781
cfa00630	Metabolism	Carbohydrate metabolism	Glyoxylate and dicarboxylate metabolism	ENSCAFG00845004011|GLUL, ENSCAFG00845020125|SHMT1, ENSCAFG00845020335|PCCB, ENSCAFG00845024098|CAT, ENSCAFG00845001848|ACAT2, ENSCAFG00845029887|HOGA1, ENSCAFG00845004360|MDH2	7	1151	28	7229	0.25	0.145486	ns	0.4289	ns	ENSCAFG00845020335|PCCB, ENSCAFG00845001848|ACAT2, ENSCAFG00845029887|HOGA1, ENSCAFG00845004360|MDH2	4	ENSCAFG00845004011|GLUL, ENSCAFG00845020125|SHMT1, ENSCAFG00845024098|CAT	3	26	-0.392232
cfa02010	Environmental Information Processing	Membrane transport	ABC transporters	ENSCAFG00845004382|ABCA3, ENSCAFG00845010374|ABCA1, ENSCAFG00845007730|ABCB4, ENSCAFG00845014515|ABCC3, ENSCAFG00845009128|ABCC10, ENSCAFG00845030427|ABCG1, ENSCAFG00845014429|ABCC9, ENSCAFG00845021983|ENSCAFG00845021983, ENSCAFG00845007972|ABCB1, ENSCAFG00845024339|ABCC5, ENSCAFG00845008054|ABCC4	11	1151	49	7229	0.2245	0.14559	ns	0.4289	ns	ENSCAFG00845009128|ABCC10, ENSCAFG00845008054|ABCC4	2	ENSCAFG00845004382|ABCA3, ENSCAFG00845010374|ABCA1, ENSCAFG00845007730|ABCB4, ENSCAFG00845014515|ABCC3, ENSCAFG00845030427|ABCG1, ENSCAFG00845014429|ABCC9, ENSCAFG00845021983|ENSCAFG00845021983, ENSCAFG00845007972|ABCB1, ENSCAFG00845024339|ABCC5	9	41	-0.468521
cfa00330	Metabolism	Amino acid metabolism	Arginine and proline metabolism	ENSCAFG00845019268|ENSCAFG00845019268, ENSCAFG00845018958|CKB, ENSCAFG00845002995|SRM, ENSCAFG00845008603|PYCR1, ENSCAFG00845025122|ALDH18A1, ENSCAFG00845014798|NOS2, ENSCAFG00845029887|HOGA1, ENSCAFG00845012536|GAMT, ENSCAFG00845027440|MAOB, ENSCAFG00845026581|ENSCAFG00845026581	10	1151	44	7229	0.2273	0.15114	ns	0.441275	ns	ENSCAFG00845018958|CKB, ENSCAFG00845002995|SRM, ENSCAFG00845008603|PYCR1, ENSCAFG00845025122|ALDH18A1, ENSCAFG00845029887|HOGA1	5	ENSCAFG00845019268|ENSCAFG00845019268, ENSCAFG00845014798|NOS2, ENSCAFG00845012536|GAMT, ENSCAFG00845027440|MAOB, ENSCAFG00845026581|ENSCAFG00845026581	5	40	-1.26491
cfa05032	Human Diseases	Substance dependence	Morphine addiction	ENSCAFG00845009737|PDE2A, ENSCAFG00845003562|GNG2, ENSCAFG00845015903|PDE1B, ENSCAFG00845022978|PDE4C, ENSCAFG00845001335|PRKCB, ENSCAFG00845024171|ADCY5, ENSCAFG00845010783|ENSCAFG00845010783, ENSCAFG00845011997|ARRB1, ENSCAFG00845027447|GNB3, ENSCAFG00845014197|ADORA1, ENSCAFG00845028786|PDE4B, ENSCAFG00845025508|GABRE, ENSCAFG00845023075|ADCY2, ENSCAFG00845015431|PDE1A, ENSCAFG00845022048|PDE1…	18	1151	88	7229	0.2045	0.153173	ns	0.443251	ns	ENSCAFG00845027447|GNB3, ENSCAFG00845025508|GABRE	2	ENSCAFG00845009737|PDE2A, ENSCAFG00845003562|GNG2, ENSCAFG00845015903|PDE1B, ENSCAFG00845022978|PDE4C, ENSCAFG00845001335|PRKCB, ENSCAFG00845024171|ADCY5, ENSCAFG00845010783|ENSCAFG00845010783, ENSCAFG00845011997|ARRB1, ENSCAFG00845014197|ADORA1, ENSCAFG00845028786|PDE4B, ENSCAFG00845023075|ADCY2, ENSCAFG00845015431|PDE1A, ENSCAFG00845022048|PDE1C, ENSCAFG00845006883|GABBR2, ENSCAFG00845001608|GN…	16	75	0
cfa04725	Organismal Systems	Nervous system	Cholinergic synapse	ENSCAFG00845027587|PLCB2, ENSCAFG00845011629|KCNQ1, ENSCAFG00845003562|GNG2, ENSCAFG00845001127|PIK3R5, ENSCAFG00845026701|PIK3CG, ENSCAFG00845025366|PLCB4, ENSCAFG00845000997|PIK3R6, ENSCAFG00845001335|PRKCB, ENSCAFG00845024171|ADCY5, ENSCAFG00845010783|ENSCAFG00845010783, ENSCAFG00845009123|KCNQ4, ENSCAFG00845027447|GNB3, ENSCAFG00845015304|FOS, ENSCAFG00845028997|CREB3L1, ENSCAFG00845002725|BC…	22	1151	111	7229	0.1982	0.158266	ns	0.453973	ns	ENSCAFG00845027447|GNB3, ENSCAFG00845015304|FOS, ENSCAFG00845028997|CREB3L1, ENSCAFG00845020291|CHRM5	4	ENSCAFG00845027587|PLCB2, ENSCAFG00845011629|KCNQ1, ENSCAFG00845003562|GNG2, ENSCAFG00845001127|PIK3R5, ENSCAFG00845026701|PIK3CG, ENSCAFG00845025366|PLCB4, ENSCAFG00845000997|PIK3R6, ENSCAFG00845001335|PRKCB, ENSCAFG00845024171|ADCY5, ENSCAFG00845010783|ENSCAFG00845010783, ENSCAFG00845009123|KCNQ4, ENSCAFG00845002725|BCL2, ENSCAFG00845023075|ADCY2, ENSCAFG00845001608|GNG5, ENSCAFG00845011313|KCN…	18	104	-0.0980581
cfa04916	Organismal Systems	Endocrine system	Melanogenesis	ENSCAFG00845027587|PLCB2, ENSCAFG00845011904|KIT, ENSCAFG00845008513|FZD6, ENSCAFG00845025366|PLCB4, ENSCAFG00845029513|WNT5B, ENSCAFG00845018790|CALML4, ENSCAFG00845027774|EDNRB, ENSCAFG00845001335|PRKCB, ENSCAFG00845024171|ADCY5, ENSCAFG00845007687|WNT2B, ENSCAFG00845021350|EDN1, ENSCAFG00845026259|DVL3, ENSCAFG00845028997|CREB3L1, ENSCAFG00845003424|ENSCAFG00845003424, ENSCAFG00845008006|WNT9A…	19	1151	95	7229	0.2	0.169419	ns	0.481739	ns	ENSCAFG00845007687|WNT2B, ENSCAFG00845026259|DVL3, ENSCAFG00845028997|CREB3L1, ENSCAFG00845003424|ENSCAFG00845003424	4	ENSCAFG00845027587|PLCB2, ENSCAFG00845011904|KIT, ENSCAFG00845008513|FZD6, ENSCAFG00845025366|PLCB4, ENSCAFG00845029513|WNT5B, ENSCAFG00845018790|CALML4, ENSCAFG00845027774|EDNRB, ENSCAFG00845001335|PRKCB, ENSCAFG00845024171|ADCY5, ENSCAFG00845021350|EDN1, ENSCAFG00845008006|WNT9A, ENSCAFG00845023657|WNT7A, ENSCAFG00845023075|ADCY2, ENSCAFG00845001355|ENSCAFG00845001355, ENSCAFG00845026417|WNT5A	15	84	0.218218
cfa05167	Human Diseases	Infectious disease: viral	Kaposi sarcoma-associated herpesvirus infection	ENSCAFG00845022531|ANGPT2, ENSCAFG00845022039|PDGFB, ENSCAFG00845012190|CCR1, ENSCAFG00845022561|CD86, ENSCAFG00845009606|ENSCAFG00845009606, ENSCAFG00845003562|GNG2, ENSCAFG00845020471|HCK, ENSCAFG00845001127|PIK3R5, ENSCAFG00845026701|PIK3CG, ENSCAFG00845018106|SYK, ENSCAFG00845012125|CCR5, ENSCAFG00845000997|PIK3R6, ENSCAFG00845017949|PLCG2, ENSCAFG00845018790|CALML4, ENSCAFG00845027986|ICAM1,…	33	1151	176	7229	0.1875	0.174313	ns	0.489169	ns	ENSCAFG00845000073|NFATC1, ENSCAFG00845027447|GNB3, ENSCAFG00845015304|FOS, ENSCAFG00845003424|ENSCAFG00845003424, ENSCAFG00845030024|CASP8, ENSCAFG00845015124|E2F2	6	ENSCAFG00845022531|ANGPT2, ENSCAFG00845022039|PDGFB, ENSCAFG00845012190|CCR1, ENSCAFG00845022561|CD86, ENSCAFG00845009606|ENSCAFG00845009606, ENSCAFG00845003562|GNG2, ENSCAFG00845020471|HCK, ENSCAFG00845001127|PIK3R5, ENSCAFG00845026701|PIK3CG, ENSCAFG00845018106|SYK, ENSCAFG00845012125|CCR5, ENSCAFG00845000997|PIK3R6, ENSCAFG00845017949|PLCG2, ENSCAFG00845018790|CALML4, ENSCAFG00845027986|ICAM1,…	27	161	-0.394055
cfa05135	Human Diseases	Infectious disease: bacterial	Yersinia infection	ENSCAFG00845008896|VAV1, ENSCAFG00845012026|TLR4, ENSCAFG00845007348|RAC2, ENSCAFG00845003156|FYB1, ENSCAFG00845027739|CD4, ENSCAFG00845002557|LCP2, ENSCAFG00845001289|IL10, ENSCAFG00845002947|ITGB1, ENSCAFG00845000901|ARHGEF28, ENSCAFG00845001557|IL18, ENSCAFG00845018347|NLRP3, ENSCAFG00845011855|RPS6KA1, ENSCAFG00845000073|NFATC1, ENSCAFG00845008825|IL6, ENSCAFG00845027126|IRAK1, ENSCAFG0084501…	24	1151	124	7229	0.1935	0.175024	ns	0.489169	ns	ENSCAFG00845000073|NFATC1, ENSCAFG00845027126|IRAK1, ENSCAFG00845015304|FOS	3	ENSCAFG00845008896|VAV1, ENSCAFG00845012026|TLR4, ENSCAFG00845007348|RAC2, ENSCAFG00845003156|FYB1, ENSCAFG00845027739|CD4, ENSCAFG00845002557|LCP2, ENSCAFG00845001289|IL10, ENSCAFG00845002947|ITGB1, ENSCAFG00845000901|ARHGEF28, ENSCAFG00845001557|IL18, ENSCAFG00845018347|NLRP3, ENSCAFG00845011855|RPS6KA1, ENSCAFG00845008825|IL6, ENSCAFG00845011935|PYCARD, ENSCAFG00845006275|CXCL8, ENSCAFG0084502…	21	121	-2.36364
cfa04726	Organismal Systems	Nervous system	Serotonergic synapse	ENSCAFG00845027587|PLCB2, ENSCAFG00845003562|GNG2, ENSCAFG00845025684|RAPGEF3, ENSCAFG00845025366|PLCB4, ENSCAFG00845015660|APP, ENSCAFG00845001335|PRKCB, ENSCAFG00845024171|ADCY5, ENSCAFG00845010783|ENSCAFG00845010783, ENSCAFG00845007028|HTR2A, ENSCAFG00845017004|ALOX12, ENSCAFG00845015510|HTR1D, ENSCAFG00845027447|GNB3, ENSCAFG00845010355|DDC, ENSCAFG00845005378|PTGS2, ENSCAFG00845022726|CYP2C1…	21	1151	107	7229	0.1963	0.176906	ns	0.49024	ns	ENSCAFG00845017004|ALOX12, ENSCAFG00845015510|HTR1D, ENSCAFG00845027447|GNB3, ENSCAFG00845022726|CYP2C18, ENSCAFG00845000953|DUSP1, ENSCAFG00845008653|HTR1B	6	ENSCAFG00845027587|PLCB2, ENSCAFG00845003562|GNG2, ENSCAFG00845025684|RAPGEF3, ENSCAFG00845025366|PLCB4, ENSCAFG00845015660|APP, ENSCAFG00845001335|PRKCB, ENSCAFG00845024171|ADCY5, ENSCAFG00845010783|ENSCAFG00845010783, ENSCAFG00845007028|HTR2A, ENSCAFG00845010355|DDC, ENSCAFG00845005378|PTGS2, ENSCAFG00845013501|PTGS1, ENSCAFG00845027440|MAOB, ENSCAFG00845001608|GNG5, ENSCAFG00845000289|HTR3B	15	95	-0.205196
cfa05226	Human Diseases	Cancer: specific types	Gastric cancer	ENSCAFG00845009606|ENSCAFG00845009606, ENSCAFG00845017942|FGF1, ENSCAFG00845008513|FZD6, ENSCAFG00845001129|CCNE1, ENSCAFG00845029513|WNT5B, ENSCAFG00845028176|TGFB2, ENSCAFG00845007687|WNT2B, ENSCAFG00845002395|TGFB1, ENSCAFG00845015760|TGFB3, ENSCAFG00845026259|DVL3, ENSCAFG00845019951|SHC3, ENSCAFG00845015398|ENSCAFG00845015398, ENSCAFG00845017837|FGF5, ENSCAFG00845019290|RARB, ENSCAFG00845007…	27	1151	142	7229	0.1901	0.182316	ns	0.500986	ns	ENSCAFG00845001129|CCNE1, ENSCAFG00845007687|WNT2B, ENSCAFG00845026259|DVL3, ENSCAFG00845017837|FGF5, ENSCAFG00845019290|RARB, ENSCAFG00845014088|SHC1, ENSCAFG00845000788|FGF21, ENSCAFG00845015124|E2F2	8	ENSCAFG00845009606|ENSCAFG00845009606, ENSCAFG00845017942|FGF1, ENSCAFG00845008513|FZD6, ENSCAFG00845029513|WNT5B, ENSCAFG00845028176|TGFB2, ENSCAFG00845002395|TGFB1, ENSCAFG00845015760|TGFB3, ENSCAFG00845019951|SHC3, ENSCAFG00845015398|ENSCAFG00845015398, ENSCAFG00845007972|ABCB1, ENSCAFG00845002725|BCL2, ENSCAFG00845007778|LRP5, ENSCAFG00845008006|WNT9A, ENSCAFG00845023657|WNT7A, ENSCAFG0084502…	19	128	-0.53033
cfa04657	Organismal Systems	Immune system	IL-17 signaling pathway	ENSCAFG00845017615|MMP9, ENSCAFG00845029862|CXCL10, ENSCAFG00845029755|LCN2, ENSCAFG00845008825|IL6, ENSCAFG00845006275|CXCL8, ENSCAFG00845006313|CXCL6, ENSCAFG00845015304|FOS, ENSCAFG00845010558|TNF, ENSCAFG00845009566|IL17B, ENSCAFG00845005378|PTGS2, ENSCAFG00845026900|MAPK6, ENSCAFG00845000842|MMP3, ENSCAFG00845030024|CASP8, ENSCAFG00845011661|IL1B, ENSCAFG00845003329|CCL17, ENSCAFG00845002217…	16	1151	80	7229	0.2	0.19515	ns	0.531784	ns	ENSCAFG00845015304|FOS, ENSCAFG00845026900|MAPK6, ENSCAFG00845030024|CASP8, ENSCAFG00845003329|CCL17	4	ENSCAFG00845017615|MMP9, ENSCAFG00845029862|CXCL10, ENSCAFG00845029755|LCN2, ENSCAFG00845008825|IL6, ENSCAFG00845006275|CXCL8, ENSCAFG00845006313|CXCL6, ENSCAFG00845010558|TNF, ENSCAFG00845009566|IL17B, ENSCAFG00845005378|PTGS2, ENSCAFG00845000842|MMP3, ENSCAFG00845011661|IL1B, ENSCAFG00845002217|S100A8	12	71	1.78017
cfa04350	Environmental Information Processing	Signal transduction	TGF-beta signaling pathway	ENSCAFG00845027004|BMP2, ENSCAFG00845004370|BMP4, ENSCAFG00845017586|BMP6, ENSCAFG00845028176|TGFB2, ENSCAFG00845011687|BAMBI, ENSCAFG00845000357|FST, ENSCAFG00845022941|THSD4, ENSCAFG00845018632|INHBA, ENSCAFG00845002395|TGFB1, ENSCAFG00845015760|TGFB3, ENSCAFG00845016014|PITX2, ENSCAFG00845003226|NBL1, ENSCAFG00845018646|ID1, ENSCAFG00845010558|TNF, ENSCAFG00845028322|SMAD9, ENSCAFG00845011506|…	17	1151	86	7229	0.1977	0.199629	ns	0.539493	ns	ENSCAFG00845016014|PITX2, ENSCAFG00845028322|SMAD9, ENSCAFG00845011506|ENSCAFG00845011506	3	ENSCAFG00845027004|BMP2, ENSCAFG00845004370|BMP4, ENSCAFG00845017586|BMP6, ENSCAFG00845028176|TGFB2, ENSCAFG00845011687|BAMBI, ENSCAFG00845000357|FST, ENSCAFG00845022941|THSD4, ENSCAFG00845018632|INHBA, ENSCAFG00845002395|TGFB1, ENSCAFG00845015760|TGFB3, ENSCAFG00845003226|NBL1, ENSCAFG00845018646|ID1, ENSCAFG00845010558|TNF, ENSCAFG00845011840|BMP5	14	82	-1.21475
cfa04261	Organismal Systems	Circulatory system	Adrenergic signaling in cardiomyocytes	ENSCAFG00845027587|PLCB2, ENSCAFG00845011629|KCNQ1, ENSCAFG00845001127|PIK3R5, ENSCAFG00845026701|PIK3CG, ENSCAFG00845025684|RAPGEF3, ENSCAFG00845025366|PLCB4, ENSCAFG00845001264|ADRA1B, ENSCAFG00845000997|PIK3R6, ENSCAFG00845018790|CALML4, ENSCAFG00845024171|ADCY5, ENSCAFG00845007035|PLN, ENSCAFG00845030760|ATP1A4, ENSCAFG00845018286|SCN7A, ENSCAFG00845030126|SCN5A, ENSCAFG00845013285|CACNB2, EN…	26	1151	138	7229	0.1884	0.201282	ns	0.539502	ns	ENSCAFG00845001264|ADRA1B, ENSCAFG00845028997|CREB3L1, ENSCAFG00845003424|ENSCAFG00845003424, ENSCAFG00845020679|CACNA2D2	4	ENSCAFG00845027587|PLCB2, ENSCAFG00845011629|KCNQ1, ENSCAFG00845001127|PIK3R5, ENSCAFG00845026701|PIK3CG, ENSCAFG00845025684|RAPGEF3, ENSCAFG00845025366|PLCB4, ENSCAFG00845000997|PIK3R6, ENSCAFG00845018790|CALML4, ENSCAFG00845024171|ADCY5, ENSCAFG00845007035|PLN, ENSCAFG00845030760|ATP1A4, ENSCAFG00845018286|SCN7A, ENSCAFG00845030126|SCN5A, ENSCAFG00845013285|CACNB2, ENSCAFG00845002725|BCL2, ENSC…	22	127	-1.59724
cfa04218	Cellular Processes	Cell growth and death	Cellular senescence	ENSCAFG00845011212|IGFBP3, ENSCAFG00845002973|CDK1, ENSCAFG00845013268|MYBL2, ENSCAFG00845021203|CCNA2, ENSCAFG00845009606|ENSCAFG00845009606, ENSCAFG00845016098|CCNB2, ENSCAFG00845011909|ENSCAFG00845011909, ENSCAFG00845001129|CCNE1, ENSCAFG00845026533|CCNB3, ENSCAFG00845007599|SQSTM1, ENSCAFG00845018790|CALML4, ENSCAFG00845024978|FOXM1, ENSCAFG00845028176|TGFB2, ENSCAFG00845022016|TRPV4, ENSCAFG…	28	1151	150	7229	0.1867	0.204927	ns	0.544807	ns	ENSCAFG00845002973|CDK1, ENSCAFG00845013268|MYBL2, ENSCAFG00845021203|CCNA2, ENSCAFG00845016098|CCNB2, ENSCAFG00845011909|ENSCAFG00845011909, ENSCAFG00845001129|CCNE1, ENSCAFG00845026533|CCNB3, ENSCAFG00845024978|FOXM1, ENSCAFG00845022016|TRPV4, ENSCAFG00845000073|NFATC1, ENSCAFG00845020441|ENSCAFG00845020441, ENSCAFG00845003424|ENSCAFG00845003424, ENSCAFG00845020955|LIN54, ENSCAFG00845015124|E2F2	14	ENSCAFG00845011212|IGFBP3, ENSCAFG00845009606|ENSCAFG00845009606, ENSCAFG00845007599|SQSTM1, ENSCAFG00845018790|CALML4, ENSCAFG00845028176|TGFB2, ENSCAFG00845017366|DLA-79, ENSCAFG00845009719|DLA88, ENSCAFG00845010030|DLA-64, ENSCAFG00845008825|IL6, ENSCAFG00845002395|TGFB1, ENSCAFG00845011308|IL1A, ENSCAFG00845015760|TGFB3, ENSCAFG00845017245|DLA-12, ENSCAFG00845006275|CXCL8	14	147	0.989743
cfa04210	Cellular Processes	Cell growth and death	Apoptosis	ENSCAFG00845019241|CTSS, ENSCAFG00845019461|CTSK, ENSCAFG00845008045|CSF2RB, ENSCAFG00845009905|CTSD, ENSCAFG00845018672|CTSB, ENSCAFG00845005115|CTSH, ENSCAFG00845021612|ENSCAFG00845021612, ENSCAFG00845014789|ENSCAFG00845014789, ENSCAFG00845026305|CTSC, ENSCAFG00845009241|BCL2L11, ENSCAFG00845000482|CASP12, ENSCAFG00845010706|LMNB1, ENSCAFG00845012685|CTSF, ENSCAFG00845020819|ENSCAFG00845020819,…	24	1151	128	7229	0.1875	0.220098	ns	0.58042	ns	ENSCAFG00845014789|ENSCAFG00845014789, ENSCAFG00845010706|LMNB1, ENSCAFG00845020819|ENSCAFG00845020819, ENSCAFG00845021145|TUBA1B, ENSCAFG00845015304|FOS, ENSCAFG00845024290|PTPN13, ENSCAFG00845021290|SEPTIN4, ENSCAFG00845030024|CASP8	8	ENSCAFG00845019241|CTSS, ENSCAFG00845019461|CTSK, ENSCAFG00845008045|CSF2RB, ENSCAFG00845009905|CTSD, ENSCAFG00845018672|CTSB, ENSCAFG00845005115|CTSH, ENSCAFG00845021612|ENSCAFG00845021612, ENSCAFG00845026305|CTSC, ENSCAFG00845009241|BCL2L11, ENSCAFG00845000482|CASP12, ENSCAFG00845012685|CTSF, ENSCAFG00845005023|ENSCAFG00845005023, ENSCAFG00845010558|TNF, ENSCAFG00845002725|BCL2, ENSCAFG00845029…	16	125	-0.626099
cfa00280	Metabolism	Amino acid metabolism	Valine, leucine and isoleucine degradation	ENSCAFG00845019268|ENSCAFG00845019268, ENSCAFG00845001633|HMGCS1, ENSCAFG00845020335|PCCB, ENSCAFG00845028164|IVD, ENSCAFG00845002156|OXCT1, ENSCAFG00845001848|ACAT2, ENSCAFG00845014053|ABAT, ENSCAFG00845011660|HMGCLL1, ENSCAFG00845013534|BCAT1, ENSCAFG00845000193|MCCC2	10	1151	48	7229	0.2083	0.224829	ns	0.588151	ns	ENSCAFG00845001633|HMGCS1, ENSCAFG00845020335|PCCB, ENSCAFG00845028164|IVD, ENSCAFG00845001848|ACAT2, ENSCAFG00845013534|BCAT1, ENSCAFG00845000193|MCCC2	6	ENSCAFG00845019268|ENSCAFG00845019268, ENSCAFG00845002156|OXCT1, ENSCAFG00845014053|ABAT, ENSCAFG00845011660|HMGCLL1	4	46	-1.7693
cfa04923	Organismal Systems	Endocrine system	Regulation of lipolysis in adipocytes	ENSCAFG00845014963|FABP4, ENSCAFG00845017684|MGLL, ENSCAFG00845001483|NPR1, ENSCAFG00845001994|NPPA, ENSCAFG00845024171|ADCY5, ENSCAFG00845012614|PTGER3, ENSCAFG00845005378|PTGS2, ENSCAFG00845013501|PTGS1, ENSCAFG00845014197|ADORA1, ENSCAFG00845023075|ADCY2, ENSCAFG00845024484|INSR	11	1151	54	7229	0.2037	0.232375	ns	0.600499	ns		0	ENSCAFG00845014963|FABP4, ENSCAFG00845017684|MGLL, ENSCAFG00845001483|NPR1, ENSCAFG00845001994|NPPA, ENSCAFG00845024171|ADCY5, ENSCAFG00845012614|PTGER3, ENSCAFG00845005378|PTGS2, ENSCAFG00845013501|PTGS1, ENSCAFG00845014197|ADORA1, ENSCAFG00845023075|ADCY2, ENSCAFG00845024484|INSR	11	48	-1.73205
cfa00340	Metabolism	Amino acid metabolism	Histidine metabolism	ENSCAFG00845019268|ENSCAFG00845019268, ENSCAFG00845024156|AMDHD1, ENSCAFG00845008762|ENSCAFG00845008762, ENSCAFG00845027440|MAOB, ENSCAFG00845015616|ASPA	5	1151	21	7229	0.2381	0.233706	ns	0.600499	ns		0	ENSCAFG00845019268|ENSCAFG00845019268, ENSCAFG00845024156|AMDHD1, ENSCAFG00845008762|ENSCAFG00845008762, ENSCAFG00845027440|MAOB, ENSCAFG00845015616|ASPA	5	15	-2.84019
cfa05206	Human Diseases	Cancer: overview	MicroRNAs in cancer	ENSCAFG00845017615|MMP9, ENSCAFG00845021115|KIF23, ENSCAFG00845022039|PDGFB, ENSCAFG00845010998|TIMP3, ENSCAFG00845016542|ENSCAFG00845016542, ENSCAFG00845009606|ENSCAFG00845009606, ENSCAFG00845014023|CDC25B, ENSCAFG00845013438|EFNA1, ENSCAFG00845027036|ENSCAFG00845027036, ENSCAFG00845009241|BCL2L11, ENSCAFG00845017949|PLCG2, ENSCAFG00845001129|CCNE1, ENSCAFG00845028176|TGFB2, ENSCAFG00845001335|P…	39	1151	218	7229	0.1789	0.235058	ns	0.600499	ns	ENSCAFG00845021115|KIF23, ENSCAFG00845014023|CDC25B, ENSCAFG00845027036|ENSCAFG00845027036, ENSCAFG00845001129|CCNE1, ENSCAFG00845020101|CDC25C, ENSCAFG00845010485|PIM1, ENSCAFG00845010596|IGF2BP1, ENSCAFG00845010094|TNN, ENSCAFG00845005617|DDIT4, ENSCAFG00845014088|SHC1, ENSCAFG00845006070|BRCA1, ENSCAFG00845023369|MDM4, ENSCAFG00845009778|HMOX1, ENSCAFG00845015124|E2F2	14	ENSCAFG00845017615|MMP9, ENSCAFG00845022039|PDGFB, ENSCAFG00845010998|TIMP3, ENSCAFG00845016542|ENSCAFG00845016542, ENSCAFG00845009606|ENSCAFG00845009606, ENSCAFG00845013438|EFNA1, ENSCAFG00845009241|BCL2L11, ENSCAFG00845017949|PLCG2, ENSCAFG00845028176|TGFB2, ENSCAFG00845001335|PRKCB, ENSCAFG00845019028|HOXD10, ENSCAFG00845029061|PDCD4, ENSCAFG00845006491|ST14, ENSCAFG00845018638|NOTCH3, ENSCAFG…	25	180	-0.819892
cfa05340	Human Diseases	Immune disease	Primary immunodeficiency	ENSCAFG00845023211|PTPRC, ENSCAFG00845017057|IL2RG, ENSCAFG00845027739|CD4, ENSCAFG00845026424|BLNK, ENSCAFG00845024918|INSL3, ENSCAFG00845013246|CIITA, ENSCAFG00845013933|ADA	7	1151	32	7229	0.2188	0.238881	ns	0.600878	ns		0	ENSCAFG00845023211|PTPRC, ENSCAFG00845017057|IL2RG, ENSCAFG00845027739|CD4, ENSCAFG00845026424|BLNK, ENSCAFG00845024918|INSL3, ENSCAFG00845013246|CIITA, ENSCAFG00845013933|ADA	7	28	-1.51186
cfa03030	Genetic Information Processing	Replication and repair	DNA replication	ENSCAFG00845002340|POLE2, ENSCAFG00845002233|DNA2, ENSCAFG00845026128|POLE, ENSCAFG00845028253|MCM4, ENSCAFG00845025031|POLA2, ENSCAFG00845009614|MCM5, ENSCAFG00845021789|RFC4	7	1151	32	7229	0.2188	0.238881	ns	0.600878	ns	ENSCAFG00845002340|POLE2, ENSCAFG00845002233|DNA2, ENSCAFG00845026128|POLE, ENSCAFG00845028253|MCM4, ENSCAFG00845025031|POLA2, ENSCAFG00845009614|MCM5, ENSCAFG00845021789|RFC4	7		0	32	2.47487
cfa00604	Metabolism	Glycan biosynthesis and metabolism	Glycosphingolipid biosynthesis - ganglio series	ENSCAFG00845001153|HEXB, ENSCAFG00845013809|ST3GAL5, ENSCAFG00845025040|HEXA, ENSCAFG00845020962|B3GALT4	4	1151	16	7229	0.25	0.242996	ns	0.601968	ns		0	ENSCAFG00845001153|HEXB, ENSCAFG00845013809|ST3GAL5, ENSCAFG00845025040|HEXA, ENSCAFG00845020962|B3GALT4	4	15	-0.774597
cfa00910	Metabolism	Energy metabolism	Nitrogen metabolism	ENSCAFG00845004011|GLUL, ENSCAFG00845017325|CA2, ENSCAFG00845008914|CA9, ENSCAFG00845017000|CA13	4	1151	16	7229	0.25	0.242996	ns	0.601968	ns		0	ENSCAFG00845004011|GLUL, ENSCAFG00845017325|CA2, ENSCAFG00845008914|CA9, ENSCAFG00845017000|CA13	4	12	-2.02073
cfa04977	Organismal Systems	Digestive system	Vitamin digestion and absorption	ENSCAFG00845020756|TCN2, ENSCAFG00845008243|LMBRD1, ENSCAFG00845025397|FOLH1B, ENSCAFG00845019530|TCN1, ENSCAFG00845004266|APOA1, ENSCAFG00845005860|SLC5A6	6	1151	27	7229	0.2222	0.251863	ns	0.619242	ns	ENSCAFG00845019530|TCN1, ENSCAFG00845005860|SLC5A6	2	ENSCAFG00845020756|TCN2, ENSCAFG00845008243|LMBRD1, ENSCAFG00845025397|FOLH1B, ENSCAFG00845004266|APOA1	4	20	-0.223607
cfa05217	Human Diseases	Cancer: specific types	Basal cell carcinoma	ENSCAFG00845027004|BMP2, ENSCAFG00845004370|BMP4, ENSCAFG00845009606|ENSCAFG00845009606, ENSCAFG00845008513|FZD6, ENSCAFG00845029513|WNT5B, ENSCAFG00845007687|WNT2B, ENSCAFG00845026259|DVL3, ENSCAFG00845008006|WNT9A, ENSCAFG00845011836|GLI1, ENSCAFG00845023657|WNT7A, ENSCAFG00845001355|ENSCAFG00845001355, ENSCAFG00845026417|WNT5A	12	1151	61	7229	0.1967	0.257247	ns	0.627758	ns	ENSCAFG00845007687|WNT2B, ENSCAFG00845026259|DVL3, ENSCAFG00845011836|GLI1	3	ENSCAFG00845027004|BMP2, ENSCAFG00845004370|BMP4, ENSCAFG00845009606|ENSCAFG00845009606, ENSCAFG00845008513|FZD6, ENSCAFG00845029513|WNT5B, ENSCAFG00845008006|WNT9A, ENSCAFG00845023657|WNT7A, ENSCAFG00845001355|ENSCAFG00845001355, ENSCAFG00845026417|WNT5A	9	54	0
cfa00590	Metabolism	Lipid metabolism	Arachidonic acid metabolism	ENSCAFG00845031075|TBXAS1, ENSCAFG00845017004|ALOX12, ENSCAFG00845022970|GGT1, ENSCAFG00845007863|LTC4S, ENSCAFG00845005378|PTGS2, ENSCAFG00845005146|PTGDS, ENSCAFG00845022726|CYP2C18, ENSCAFG00845013501|PTGS1, ENSCAFG00845022232|PLA2G3, ENSCAFG00845027003|GPX1, ENSCAFG00845005989|GPX3	11	1151	56	7229	0.1964	0.27172	ns	0.650235	ns	ENSCAFG00845017004|ALOX12, ENSCAFG00845022726|CYP2C18, ENSCAFG00845022232|PLA2G3, ENSCAFG00845027003|GPX1	4	ENSCAFG00845031075|TBXAS1, ENSCAFG00845022970|GGT1, ENSCAFG00845007863|LTC4S, ENSCAFG00845005378|PTGS2, ENSCAFG00845005146|PTGDS, ENSCAFG00845013501|PTGS1, ENSCAFG00845005989|GPX3	7	42	0.92582
cfa00561	Metabolism	Lipid metabolism	Glycerolipid metabolism	ENSCAFG00845029377|LPL, ENSCAFG00845017684|MGLL, ENSCAFG00845027433|PLPP1, ENSCAFG00845019268|ENSCAFG00845019268, ENSCAFG00845013841|PLPP3, ENSCAFG00845015457|GK, ENSCAFG00845019519|DGKG, ENSCAFG00845029366|GPAM, ENSCAFG00845018820|AGPAT3, ENSCAFG00845001113|DGKQ, ENSCAFG00845013056|PLPP5	11	1151	56	7229	0.1964	0.27172	ns	0.650235	ns	ENSCAFG00845015457|GK, ENSCAFG00845029366|GPAM, ENSCAFG00845013056|PLPP5	3	ENSCAFG00845029377|LPL, ENSCAFG00845017684|MGLL, ENSCAFG00845027433|PLPP1, ENSCAFG00845019268|ENSCAFG00845019268, ENSCAFG00845013841|PLPP3, ENSCAFG00845019519|DGKG, ENSCAFG00845018820|AGPAT3, ENSCAFG00845001113|DGKQ	8	50	-0.565685
cfa04925	Organismal Systems	Endocrine system	Aldosterone synthesis and secretion	ENSCAFG00845027587|PLCB2, ENSCAFG00845009737|PDE2A, ENSCAFG00845001483|NPR1, ENSCAFG00845025366|PLCB4, ENSCAFG00845023354|CACNA1H, ENSCAFG00845018790|CALML4, ENSCAFG00845001994|NPPA, ENSCAFG00845001335|PRKCB, ENSCAFG00845024171|ADCY5, ENSCAFG00845030760|ATP1A4, ENSCAFG00845028885|KCNK3, ENSCAFG00845028997|CREB3L1, ENSCAFG00845003424|ENSCAFG00845003424, ENSCAFG00845025175|NR4A2, ENSCAFG00845009151…	17	1151	91	7229	0.1868	0.273976	ns	0.650235	ns	ENSCAFG00845028997|CREB3L1, ENSCAFG00845003424|ENSCAFG00845003424	2	ENSCAFG00845027587|PLCB2, ENSCAFG00845009737|PDE2A, ENSCAFG00845001483|NPR1, ENSCAFG00845025366|PLCB4, ENSCAFG00845023354|CACNA1H, ENSCAFG00845018790|CALML4, ENSCAFG00845001994|NPPA, ENSCAFG00845001335|PRKCB, ENSCAFG00845024171|ADCY5, ENSCAFG00845030760|ATP1A4, ENSCAFG00845028885|KCNK3, ENSCAFG00845025175|NR4A2, ENSCAFG00845009151|CAMK1, ENSCAFG00845014419|CYP21A2, ENSCAFG00845023075|ADCY2	15	83	0.76835
cfa05219	Human Diseases	Cancer: specific types	Bladder cancer	ENSCAFG00845017615|MMP9, ENSCAFG00845009606|ENSCAFG00845009606, ENSCAFG00845001249|HBEGF, ENSCAFG00845006275|CXCL8, ENSCAFG00845005073|DAPK1, ENSCAFG00845010704|CDH1, ENSCAFG00845015124|E2F2, ENSCAFG00845021918|DAPK2	8	1151	39	7229	0.2051	0.274411	ns	0.650235	ns	ENSCAFG00845015124|E2F2	1	ENSCAFG00845017615|MMP9, ENSCAFG00845009606|ENSCAFG00845009606, ENSCAFG00845001249|HBEGF, ENSCAFG00845006275|CXCL8, ENSCAFG00845005073|DAPK1, ENSCAFG00845010704|CDH1, ENSCAFG00845021918|DAPK2	7	38	0.324443
cfa04960	Organismal Systems	Excretory system	Aldosterone-regulated sodium reabsorption	ENSCAFG00845001335|PRKCB, ENSCAFG00845030760|ATP1A4, ENSCAFG00845029331|SCNN1A, ENSCAFG00845009366|IGF1, ENSCAFG00845017011|SLC9A3R2, ENSCAFG00845024484|INSR, ENSCAFG00845001896|SCNN1B	7	1151	34	7229	0.2059	0.291431	ns	0.685596	ns	ENSCAFG00845029331|SCNN1A	1	ENSCAFG00845001335|PRKCB, ENSCAFG00845030760|ATP1A4, ENSCAFG00845009366|IGF1, ENSCAFG00845017011|SLC9A3R2, ENSCAFG00845024484|INSR, ENSCAFG00845001896|SCNN1B	6	29	-2.04265
cfa04664	Organismal Systems	Immune system	Fc epsilon RI signaling pathway	ENSCAFG00845020969|INPP5D, ENSCAFG00845008896|VAV1, ENSCAFG00845007348|RAC2, ENSCAFG00845029387|FCER1G, ENSCAFG00845018106|SYK, ENSCAFG00845002557|LCP2, ENSCAFG00845017949|PLCG2, ENSCAFG00845019696|MS4A2, ENSCAFG00845010558|TNF, ENSCAFG00845009278|VAV3, ENSCAFG00845019935|ENSCAFG00845019935, ENSCAFG00845015284|FCER1A	12	1151	63	7229	0.1905	0.295832	ns	0.690979	ns		0	ENSCAFG00845020969|INPP5D, ENSCAFG00845008896|VAV1, ENSCAFG00845007348|RAC2, ENSCAFG00845029387|FCER1G, ENSCAFG00845018106|SYK, ENSCAFG00845002557|LCP2, ENSCAFG00845017949|PLCG2, ENSCAFG00845019696|MS4A2, ENSCAFG00845010558|TNF, ENSCAFG00845009278|VAV3, ENSCAFG00845019935|ENSCAFG00845019935, ENSCAFG00845015284|FCER1A	12	59	-1.95283
cfa00601	Metabolism	Glycan biosynthesis and metabolism	Glycosphingolipid biosynthesis - lacto and neolacto series	ENSCAFG00845009303|ST3GAL4, ENSCAFG00845019386|GCNT2, ENSCAFG00845014498|A4GALT, ENSCAFG00845025345|FUT7, ENSCAFG00845022489|B3GNT4	5	1151	23	7229	0.2174	0.298881	ns	0.69315	ns	ENSCAFG00845009303|ST3GAL4	1	ENSCAFG00845019386|GCNT2, ENSCAFG00845014498|A4GALT, ENSCAFG00845025345|FUT7, ENSCAFG00845022489|B3GNT4	4	19	-0.688247
cfa00670	Metabolism	Metabolism of cofactors and vitamins	One carbon pool by folate	ENSCAFG00845006151|ALDH1L2, ENSCAFG00845020125|SHMT1, ENSCAFG00845021709|MTHFD2, ENSCAFG00845027175|GART	4	1151	18	7229	0.2222	0.319377	ns	0.735467	ns	ENSCAFG00845006151|ALDH1L2, ENSCAFG00845021709|MTHFD2, ENSCAFG00845027175|GART	3	ENSCAFG00845020125|SHMT1	1	17	-0.242536
cfa04068	Environmental Information Processing	Signal transduction	FoxO signaling pathway	ENSCAFG00845001570|PLK1, ENSCAFG00845029116|PLK2, ENSCAFG00845009606|ENSCAFG00845009606, ENSCAFG00845016098|CCNB2, ENSCAFG00845026928|PLK4, ENSCAFG00845001289|IL10, ENSCAFG00845009241|BCL2L11, ENSCAFG00845011909|ENSCAFG00845011909, ENSCAFG00845026533|CCNB3, ENSCAFG00845028176|TGFB2, ENSCAFG00845008825|IL6, ENSCAFG00845024098|CAT, ENSCAFG00845002395|TGFB1, ENSCAFG00845023767|GABARAPL2, ENSCAFG0084…	22	1151	124	7229	0.1774	0.323939	ns	0.740755	ns	ENSCAFG00845001570|PLK1, ENSCAFG00845016098|CCNB2, ENSCAFG00845026928|PLK4, ENSCAFG00845011909|ENSCAFG00845011909, ENSCAFG00845026533|CCNB3, ENSCAFG00845026179|CDKN2D, ENSCAFG00845004397|SKP2	7	ENSCAFG00845029116|PLK2, ENSCAFG00845009606|ENSCAFG00845009606, ENSCAFG00845001289|IL10, ENSCAFG00845009241|BCL2L11, ENSCAFG00845028176|TGFB2, ENSCAFG00845008825|IL6, ENSCAFG00845024098|CAT, ENSCAFG00845002395|TGFB1, ENSCAFG00845023767|GABARAPL2, ENSCAFG00845015760|TGFB3, ENSCAFG00845020724|SLC2A4, ENSCAFG00845028735|BNIP3, ENSCAFG00845009366|IGF1, ENSCAFG00845019115|HOMER3, ENSCAFG00845024484|IN…	15	117	-0.7396
cfa04114	Cellular Processes	Cell growth and death	Oocyte meiosis	ENSCAFG00845008495|BUB1, ENSCAFG00845002973|CDK1, ENSCAFG00845001570|PLK1, ENSCAFG00845016098|CCNB2, ENSCAFG00845019556|CDC20, ENSCAFG00845029207|AURKA, ENSCAFG00845020400|SGO1, ENSCAFG00845011909|ENSCAFG00845011909, ENSCAFG00845001129|CCNE1, ENSCAFG00845011855|RPS6KA1, ENSCAFG00845018790|CALML4, ENSCAFG00845020502|ESPL1, ENSCAFG00845024171|ADCY5, ENSCAFG00845020101|CDC25C, ENSCAFG00845001057|PTT…	20	1151	113	7229	0.177	0.339162	ns	0.763212	ns	ENSCAFG00845008495|BUB1, ENSCAFG00845002973|CDK1, ENSCAFG00845001570|PLK1, ENSCAFG00845016098|CCNB2, ENSCAFG00845019556|CDC20, ENSCAFG00845029207|AURKA, ENSCAFG00845020400|SGO1, ENSCAFG00845011909|ENSCAFG00845011909, ENSCAFG00845001129|CCNE1, ENSCAFG00845020502|ESPL1, ENSCAFG00845020101|CDC25C, ENSCAFG00845001057|PTTG1, ENSCAFG00845029049|SMC1A, ENSCAFG00845003424|ENSCAFG00845003424, ENSCAFG00845…	15	ENSCAFG00845011855|RPS6KA1, ENSCAFG00845018790|CALML4, ENSCAFG00845024171|ADCY5, ENSCAFG00845009366|IGF1, ENSCAFG00845023075|ADCY2	5	108	-0.481125
cfa04972	Organismal Systems	Digestive system	Pancreatic secretion	ENSCAFG00845001294|CD38, ENSCAFG00845027587|PLCB2, ENSCAFG00845011629|KCNQ1, ENSCAFG00845017325|CA2, ENSCAFG00845025366|PLCB4, ENSCAFG00845001335|PRKCB, ENSCAFG00845024171|ADCY5, ENSCAFG00845011389|KCNMA1, ENSCAFG00845030760|ATP1A4, ENSCAFG00845019892|RAB3D, ENSCAFG00845010552|ENSCAFG00845010552, ENSCAFG00845002388|RYR2, ENSCAFG00845023075|ADCY2, ENSCAFG00845003233|ATP2A1, ENSCAFG00845017972|ATP2…	16	1151	89	7229	0.1798	0.339174	ns	0.763212	ns	ENSCAFG00845022232|PLA2G3	1	ENSCAFG00845001294|CD38, ENSCAFG00845027587|PLCB2, ENSCAFG00845011629|KCNQ1, ENSCAFG00845017325|CA2, ENSCAFG00845025366|PLCB4, ENSCAFG00845001335|PRKCB, ENSCAFG00845024171|ADCY5, ENSCAFG00845011389|KCNMA1, ENSCAFG00845030760|ATP1A4, ENSCAFG00845019892|RAB3D, ENSCAFG00845010552|ENSCAFG00845010552, ENSCAFG00845002388|RYR2, ENSCAFG00845023075|ADCY2, ENSCAFG00845003233|ATP2A1, ENSCAFG00845017972|ATP2…	15	72	-2.23917
cfa00350	Metabolism	Amino acid metabolism	Tyrosine metabolism	ENSCAFG00845006804|AOC3, ENSCAFG00845028665|COMT, ENSCAFG00845008762|ENSCAFG00845008762, ENSCAFG00845010355|DDC, ENSCAFG00845023604|HPD, ENSCAFG00845027440|MAOB	6	1151	30	7229	0.2	0.340761	ns	0.763212	ns		0	ENSCAFG00845006804|AOC3, ENSCAFG00845028665|COMT, ENSCAFG00845008762|ENSCAFG00845008762, ENSCAFG00845010355|DDC, ENSCAFG00845023604|HPD, ENSCAFG00845027440|MAOB	6	24	-1.22474
cfa05169	Human Diseases	Infectious disease: viral	Epstein-Barr virus infection	ENSCAFG00845017467|DLA-DRA, ENSCAFG00845018613|DLA-DMA, ENSCAFG00845013917|ITGAL, ENSCAFG00845021203|CCNA2, ENSCAFG00845018536|DLA-DMB, ENSCAFG00845009606|ENSCAFG00845009606, ENSCAFG00845018106|SYK, ENSCAFG00845029862|CXCL10, ENSCAFG00845009241|BCL2L11, ENSCAFG00845017949|PLCG2, ENSCAFG00845017781|HLA-DQB1, ENSCAFG00845001129|CCNE1, ENSCAFG00845026424|BLNK, ENSCAFG00845027986|ICAM1, ENSCAFG008450…	31	1151	180	7229	0.1722	0.345106	ns	0.765006	ns	ENSCAFG00845021203|CCNA2, ENSCAFG00845001129|CCNE1, ENSCAFG00845027126|IRAK1, ENSCAFG00845004397|SKP2, ENSCAFG00845030024|CASP8, ENSCAFG00845015124|E2F2	6	ENSCAFG00845017467|DLA-DRA, ENSCAFG00845018613|DLA-DMA, ENSCAFG00845013917|ITGAL, ENSCAFG00845018536|DLA-DMB, ENSCAFG00845009606|ENSCAFG00845009606, ENSCAFG00845018106|SYK, ENSCAFG00845029862|CXCL10, ENSCAFG00845009241|BCL2L11, ENSCAFG00845017949|PLCG2, ENSCAFG00845017781|HLA-DQB1, ENSCAFG00845026424|BLNK, ENSCAFG00845027986|ICAM1, ENSCAFG00845024918|INSL3, ENSCAFG00845017366|DLA-79, ENSCAFG00845…	25	167	0
cfa00980	Metabolism	Xenobiotics biodegradation and metabolism	Metabolism of xenobiotics by cytochrome P450	ENSCAFG00845000526|DHDH, ENSCAFG00845009397|EPHX1, ENSCAFG00845002717|HSD11B1, ENSCAFG00845017370|CYP1A1, ENSCAFG00845024350|ENSCAFG00845024350, ENSCAFG00845008762|ENSCAFG00845008762, ENSCAFG00845002678|ENSCAFG00845002678	7	1151	36	7229	0.1944	0.346241	ns	0.765006	ns	ENSCAFG00845002678|ENSCAFG00845002678	1	ENSCAFG00845000526|DHDH, ENSCAFG00845009397|EPHX1, ENSCAFG00845002717|HSD11B1, ENSCAFG00845017370|CYP1A1, ENSCAFG00845024350|ENSCAFG00845024350, ENSCAFG00845008762|ENSCAFG00845008762	6	31	-2.33487
cfa04927	Organismal Systems	Endocrine system	Cortisol synthesis and secretion	ENSCAFG00845027587|PLCB2, ENSCAFG00845025366|PLCB4, ENSCAFG00845023354|CACNA1H, ENSCAFG00845025863|NCEH1, ENSCAFG00845024171|ADCY5, ENSCAFG00845028885|KCNK3, ENSCAFG00845028997|CREB3L1, ENSCAFG00845014419|CYP21A2, ENSCAFG00845023075|ADCY2, ENSCAFG00845025355|PBX1, ENSCAFG00845001892|ENSCAFG00845001892	11	1151	60	7229	0.1833	0.355573	ns	0.777724	ns	ENSCAFG00845028997|CREB3L1, ENSCAFG00845025355|PBX1	2	ENSCAFG00845027587|PLCB2, ENSCAFG00845025366|PLCB4, ENSCAFG00845023354|CACNA1H, ENSCAFG00845025863|NCEH1, ENSCAFG00845024171|ADCY5, ENSCAFG00845028885|KCNK3, ENSCAFG00845014419|CYP21A2, ENSCAFG00845023075|ADCY2, ENSCAFG00845001892|ENSCAFG00845001892	9	54	1.49691
cfa05214	Human Diseases	Cancer: specific types	Glioma	ENSCAFG00845022039|PDGFB, ENSCAFG00845009606|ENSCAFG00845009606, ENSCAFG00845017949|PLCG2, ENSCAFG00845018790|CALML4, ENSCAFG00845001335|PRKCB, ENSCAFG00845019951|SHC3, ENSCAFG00845015398|ENSCAFG00845015398, ENSCAFG00845009366|IGF1, ENSCAFG00845008241|PDGFRB, ENSCAFG00845003424|ENSCAFG00845003424, ENSCAFG00845009151|CAMK1, ENSCAFG00845014088|SHC1, ENSCAFG00845015124|E2F2	13	1151	72	7229	0.1806	0.356754	ns	0.777724	ns	ENSCAFG00845003424|ENSCAFG00845003424, ENSCAFG00845014088|SHC1, ENSCAFG00845015124|E2F2	3	ENSCAFG00845022039|PDGFB, ENSCAFG00845009606|ENSCAFG00845009606, ENSCAFG00845017949|PLCG2, ENSCAFG00845018790|CALML4, ENSCAFG00845001335|PRKCB, ENSCAFG00845019951|SHC3, ENSCAFG00845015398|ENSCAFG00845015398, ENSCAFG00845009366|IGF1, ENSCAFG00845008241|PDGFRB, ENSCAFG00845009151|CAMK1	10	71	-0.356034
cfa04928	Organismal Systems	Endocrine system	Parathyroid hormone synthesis, secretion and action	ENSCAFG00845027587|PLCB2, ENSCAFG00845009606|ENSCAFG00845009606, ENSCAFG00845024745|VDR, ENSCAFG00845001249|HBEGF, ENSCAFG00845025366|PLCB4, ENSCAFG00845022978|PDE4C, ENSCAFG00845001335|PRKCB, ENSCAFG00845024171|ADCY5, ENSCAFG00845011997|ARRB1, ENSCAFG00845017289|MEF2C, ENSCAFG00845010997|PTH1R, ENSCAFG00845015304|FOS, ENSCAFG00845028997|CREB3L1, ENSCAFG00845025175|NR4A2, ENSCAFG00845002725|BCL2,…	18	1151	103	7229	0.1748	0.372387	ns	0.796483	ns	ENSCAFG00845024745|VDR, ENSCAFG00845015304|FOS, ENSCAFG00845028997|CREB3L1	3	ENSCAFG00845027587|PLCB2, ENSCAFG00845009606|ENSCAFG00845009606, ENSCAFG00845001249|HBEGF, ENSCAFG00845025366|PLCB4, ENSCAFG00845022978|PDE4C, ENSCAFG00845001335|PRKCB, ENSCAFG00845024171|ADCY5, ENSCAFG00845011997|ARRB1, ENSCAFG00845017289|MEF2C, ENSCAFG00845010997|PTH1R, ENSCAFG00845025175|NR4A2, ENSCAFG00845002725|BCL2, ENSCAFG00845007778|LRP5, ENSCAFG00845028786|PDE4B, ENSCAFG00845023075|ADCY2	15	97	-0.406138
cfa04973	Organismal Systems	Digestive system	Carbohydrate digestion and absorption	ENSCAFG00845028641|SLC2A5, ENSCAFG00845027587|PLCB2, ENSCAFG00845025366|PLCB4, ENSCAFG00845001335|PRKCB, ENSCAFG00845011564|HK3, ENSCAFG00845030760|ATP1A4, ENSCAFG00845010552|ENSCAFG00845010552, ENSCAFG00845024416|MGAM	8	1151	43	7229	0.186	0.375817	ns	0.796483	ns		0	ENSCAFG00845028641|SLC2A5, ENSCAFG00845027587|PLCB2, ENSCAFG00845025366|PLCB4, ENSCAFG00845001335|PRKCB, ENSCAFG00845011564|HK3, ENSCAFG00845030760|ATP1A4, ENSCAFG00845010552|ENSCAFG00845010552, ENSCAFG00845024416|MGAM	8	33	-1.21854
cfa00520	Metabolism	Carbohydrate metabolism	Amino sugar and nucleotide sugar metabolism	ENSCAFG00845001153|HEXB, ENSCAFG00845006488|GFPT2, ENSCAFG00845025040|HEXA, ENSCAFG00845011564|HK3, ENSCAFG00845014655|CYB5R1, ENSCAFG00845024744|GFPT1, ENSCAFG00845004288|NPL, ENSCAFG00845025132|GMPPB, ENSCAFG00845021692|CMAH	9	1151	49	7229	0.1837	0.376761	ns	0.796483	ns	ENSCAFG00845006488|GFPT2, ENSCAFG00845024744|GFPT1, ENSCAFG00845025132|GMPPB	3	ENSCAFG00845001153|HEXB, ENSCAFG00845025040|HEXA, ENSCAFG00845011564|HK3, ENSCAFG00845014655|CYB5R1, ENSCAFG00845004288|NPL, ENSCAFG00845021692|CMAH	6	48	-1.73205
cfa04978	Organismal Systems	Digestive system	Mineral absorption	ENSCAFG00845030091|ENSCAFG00845030091, ENSCAFG00845024745|VDR, ENSCAFG00845027558|HEPH, ENSCAFG00845011131|STEAP2, ENSCAFG00845030760|ATP1A4, ENSCAFG00845004282|SLC8A3, ENSCAFG00845010380|ENSCAFG00845010380, ENSCAFG00845010735|SLC39A4, ENSCAFG00845009778|HMOX1	9	1151	49	7229	0.1837	0.376761	ns	0.796483	ns	ENSCAFG00845024745|VDR, ENSCAFG00845011131|STEAP2, ENSCAFG00845010735|SLC39A4, ENSCAFG00845009778|HMOX1	4	ENSCAFG00845030091|ENSCAFG00845030091, ENSCAFG00845027558|HEPH, ENSCAFG00845030760|ATP1A4, ENSCAFG00845004282|SLC8A3, ENSCAFG00845010380|ENSCAFG00845010380	5	42	-0.308607
cfa04934	Human Diseases	Endocrine and metabolic disease	Cushing syndrome	ENSCAFG00845027587|PLCB2, ENSCAFG00845009606|ENSCAFG00845009606, ENSCAFG00845008513|FZD6, ENSCAFG00845025366|PLCB4, ENSCAFG00845023354|CACNA1H, ENSCAFG00845025863|NCEH1, ENSCAFG00845001129|CCNE1, ENSCAFG00845029513|WNT5B, ENSCAFG00845024171|ADCY5, ENSCAFG00845007687|WNT2B, ENSCAFG00845002453|AIPL1, ENSCAFG00845026259|DVL3, ENSCAFG00845028885|KCNK3, ENSCAFG00845028997|CREB3L1, ENSCAFG00845020144|C…	25	1151	146	7229	0.1712	0.378567	ns	0.796483	ns	ENSCAFG00845001129|CCNE1, ENSCAFG00845007687|WNT2B, ENSCAFG00845002453|AIPL1, ENSCAFG00845026259|DVL3, ENSCAFG00845028997|CREB3L1, ENSCAFG00845025355|PBX1, ENSCAFG00845015124|E2F2	7	ENSCAFG00845027587|PLCB2, ENSCAFG00845009606|ENSCAFG00845009606, ENSCAFG00845008513|FZD6, ENSCAFG00845025366|PLCB4, ENSCAFG00845023354|CACNA1H, ENSCAFG00845025863|NCEH1, ENSCAFG00845029513|WNT5B, ENSCAFG00845024171|ADCY5, ENSCAFG00845028885|KCNK3, ENSCAFG00845020144|CRHR2, ENSCAFG00845008006|WNT9A, ENSCAFG00845014419|CYP21A2, ENSCAFG00845023657|WNT7A, ENSCAFG00845023075|ADCY2, ENSCAFG00845001355|…	18	134	0.777482
cfa04932	Human Diseases	Endocrine and metabolic disease	Non-alcoholic fatty liver disease	ENSCAFG00845024090|NR1H3, ENSCAFG00845009241|BCL2L11, ENSCAFG00845018689|COX4I2, ENSCAFG00845020324|MAP3K11, ENSCAFG00845010422|NDUFA4L2, ENSCAFG00845008825|IL6, ENSCAFG00845002395|TGFB1, ENSCAFG00845011308|IL1A, ENSCAFG00845006275|CXCL8, ENSCAFG00845014397|IL6R, ENSCAFG00845029124|LEPR, ENSCAFG00845010405|PPARA, ENSCAFG00845014621|SOCS3, ENSCAFG00845015304|FOS, ENSCAFG00845010558|TNF, ENSCAFG008…	23	1151	134	7229	0.1716	0.381537	ns	0.796483	ns	ENSCAFG00845029124|LEPR, ENSCAFG00845014621|SOCS3, ENSCAFG00845015304|FOS, ENSCAFG00845012059|PKLR, ENSCAFG00845030024|CASP8	5	ENSCAFG00845024090|NR1H3, ENSCAFG00845009241|BCL2L11, ENSCAFG00845018689|COX4I2, ENSCAFG00845020324|MAP3K11, ENSCAFG00845010422|NDUFA4L2, ENSCAFG00845008825|IL6, ENSCAFG00845002395|TGFB1, ENSCAFG00845011308|IL1A, ENSCAFG00845006275|CXCL8, ENSCAFG00845014397|IL6R, ENSCAFG00845010405|PPARA, ENSCAFG00845010558|TNF, ENSCAFG00845003394|MLXIPL, ENSCAFG00845021949|ADIPOQ, ENSCAFG00845011661|IL1B, ENSCAF…	18	130	-4.20988
cfa00040	Metabolism	Carbohydrate metabolism	Pentose and glucuronate interconversions	ENSCAFG00845000526|DHDH, ENSCAFG00845013255|GUSB, ENSCAFG00845028851|SORD	3	1151	14	7229	0.2143	0.390031	ns	0.796483	ns	ENSCAFG00845028851|SORD	1	ENSCAFG00845000526|DHDH, ENSCAFG00845013255|GUSB	2	13	-1.38675
cfa04914	Organismal Systems	Endocrine system	Progesterone-mediated oocyte maturation	ENSCAFG00845008495|BUB1, ENSCAFG00845000629|KIF22, ENSCAFG00845002973|CDK1, ENSCAFG00845001570|PLK1, ENSCAFG00845021203|CCNA2, ENSCAFG00845014023|CDC25B, ENSCAFG00845016098|CCNB2, ENSCAFG00845029207|AURKA, ENSCAFG00845011909|ENSCAFG00845011909, ENSCAFG00845011855|RPS6KA1, ENSCAFG00845026533|CCNB3, ENSCAFG00845024171|ADCY5, ENSCAFG00845020101|CDC25C, ENSCAFG00845009366|IGF1, ENSCAFG00845023075|ADC…	15	1151	86	7229	0.1744	0.393519	ns	0.796483	ns	ENSCAFG00845008495|BUB1, ENSCAFG00845000629|KIF22, ENSCAFG00845002973|CDK1, ENSCAFG00845001570|PLK1, ENSCAFG00845021203|CCNA2, ENSCAFG00845014023|CDC25B, ENSCAFG00845016098|CCNB2, ENSCAFG00845029207|AURKA, ENSCAFG00845011909|ENSCAFG00845011909, ENSCAFG00845026533|CCNB3, ENSCAFG00845020101|CDC25C	11	ENSCAFG00845011855|RPS6KA1, ENSCAFG00845024171|ADCY5, ENSCAFG00845009366|IGF1, ENSCAFG00845023075|ADCY2	4	83	0.109764
cfa04742	Organismal Systems	Sensory system	Taste transduction	ENSCAFG00845027587|PLCB2, ENSCAFG00845015903|PDE1B, ENSCAFG00845025366|PLCB4, ENSCAFG00845029331|SCNN1A, ENSCAFG00845015510|HTR1D, ENSCAFG00845027447|GNB3, ENSCAFG00845026792|P2RX2, ENSCAFG00845015431|PDE1A, ENSCAFG00845022048|PDE1C, ENSCAFG00845006883|GABBR2, ENSCAFG00845001896|SCNN1B, ENSCAFG00845008653|HTR1B, ENSCAFG00845000289|HTR3B	13	1151	74	7229	0.1757	0.396364	ns	0.796483	ns	ENSCAFG00845029331|SCNN1A, ENSCAFG00845015510|HTR1D, ENSCAFG00845027447|GNB3, ENSCAFG00845008653|HTR1B	4	ENSCAFG00845027587|PLCB2, ENSCAFG00845015903|PDE1B, ENSCAFG00845025366|PLCB4, ENSCAFG00845026792|P2RX2, ENSCAFG00845015431|PDE1A, ENSCAFG00845022048|PDE1C, ENSCAFG00845006883|GABBR2, ENSCAFG00845001896|SCNN1B, ENSCAFG00845000289|HTR3B	9	50	-0.424264
cfa00100	Metabolism	Lipid metabolism	Steroid biosynthesis	ENSCAFG00845029916|LIPA, ENSCAFG00845014247|DHCR24, ENSCAFG00845021255|NSDHL, ENSCAFG00845022957|CYP2R1	4	1151	20	7229	0.2	0.397207	ns	0.796483	ns	ENSCAFG00845014247|DHCR24, ENSCAFG00845021255|NSDHL, ENSCAFG00845022957|CYP2R1	3	ENSCAFG00845029916|LIPA	1	19	2.52357
cfa04915	Organismal Systems	Endocrine system	Estrogen signaling pathway	ENSCAFG00845017615|MMP9, ENSCAFG00845009905|CTSD, ENSCAFG00845027587|PLCB2, ENSCAFG00845001249|HBEGF, ENSCAFG00845025366|PLCB4, ENSCAFG00845002192|HSPA2, ENSCAFG00845018790|CALML4, ENSCAFG00845024171|ADCY5, ENSCAFG00845012950|HSP70, ENSCAFG00845008614|GPER1, ENSCAFG00845019951|SHC3, ENSCAFG00845015398|ENSCAFG00845015398, ENSCAFG00845015304|FOS, ENSCAFG00845028997|CREB3L1, ENSCAFG00845003424|ENSCA…	21	1151	123	7229	0.1707	0.399971	ns	0.796483	ns	ENSCAFG00845015304|FOS, ENSCAFG00845028997|CREB3L1, ENSCAFG00845003424|ENSCAFG00845003424, ENSCAFG00845014088|SHC1	4	ENSCAFG00845017615|MMP9, ENSCAFG00845009905|CTSD, ENSCAFG00845027587|PLCB2, ENSCAFG00845001249|HBEGF, ENSCAFG00845025366|PLCB4, ENSCAFG00845002192|HSPA2, ENSCAFG00845018790|CALML4, ENSCAFG00845024171|ADCY5, ENSCAFG00845012950|HSP70, ENSCAFG00845008614|GPER1, ENSCAFG00845019951|SHC3, ENSCAFG00845015398|ENSCAFG00845015398, ENSCAFG00845002725|BCL2, ENSCAFG00845023075|ADCY2, ENSCAFG00845013676|KRT20,…	17	105	-0.48795
cfa04913	Organismal Systems	Endocrine system	Ovarian steroidogenesis	ENSCAFG00845017370|CYP1A1, ENSCAFG00845017586|BMP6, ENSCAFG00845024171|ADCY5, ENSCAFG00845009366|IGF1, ENSCAFG00845005378|PTGS2, ENSCAFG00845023075|ADCY2, ENSCAFG00845024484|INSR, ENSCAFG00845008784|HSD17B1	8	1151	44	7229	0.1818	0.401758	ns	0.796483	ns		0	ENSCAFG00845017370|CYP1A1, ENSCAFG00845017586|BMP6, ENSCAFG00845024171|ADCY5, ENSCAFG00845009366|IGF1, ENSCAFG00845005378|PTGS2, ENSCAFG00845023075|ADCY2, ENSCAFG00845024484|INSR, ENSCAFG00845008784|HSD17B1	8	34	0.857493
cfa00500	Metabolism	Carbohydrate metabolism	Starch and sucrose metabolism	ENSCAFG00845013429|GAA, ENSCAFG00845011564|HK3, ENSCAFG00845010552|ENSCAFG00845010552, ENSCAFG00845029235|PYGM, ENSCAFG00845024416|MGAM, ENSCAFG00845013603|AGL	6	1151	32	7229	0.1875	0.40176	ns	0.796483	ns	ENSCAFG00845013603|AGL	1	ENSCAFG00845013429|GAA, ENSCAFG00845011564|HK3, ENSCAFG00845010552|ENSCAFG00845010552, ENSCAFG00845029235|PYGM, ENSCAFG00845024416|MGAM	5	27	-1.34715
cfa00232	Metabolism	Biosynthesis of other secondary metabolites	Caffeine metabolism	ENSCAFG00845012424|XDH	1	1151	3	7229	0.3333	0.40569	ns	0.796483	ns		0	ENSCAFG00845012424|XDH	1	2	-1.41421
cfa00290	Metabolism	Amino acid metabolism	Valine, leucine and isoleucine biosynthesis	ENSCAFG00845013534|BCAT1	1	1151	3	7229	0.3333	0.40569	ns	0.796483	ns	ENSCAFG00845013534|BCAT1	1		0	3	0.57735
cfa00780	Metabolism	Metabolism of cofactors and vitamins	Biotin metabolism	ENSCAFG00845027738|HLCS	1	1151	3	7229	0.3333	0.40569	ns	0.796483	ns	ENSCAFG00845027738|HLCS	1		0	3	-0.57735
cfa04310	Environmental Information Processing	Signal transduction	Wnt signaling pathway	ENSCAFG00845027587|PLCB2, ENSCAFG00845013723|SERPINF1, ENSCAFG00845008513|FZD6, ENSCAFG00845007348|RAC2, ENSCAFG00845025366|PLCB4, ENSCAFG00845009450|SFRP2, ENSCAFG00845029513|WNT5B, ENSCAFG00845031098|GPC4, ENSCAFG00845030270|PRICKLE1, ENSCAFG00845011687|BAMBI, ENSCAFG00845001335|PRKCB, ENSCAFG00845007687|WNT2B, ENSCAFG00845028785|DKK2, ENSCAFG00845008758|SFRP1, ENSCAFG00845000073|NFATC1, ENSCAF…	25	1151	148	7229	0.1689	0.406766	ns	0.796483	ns	ENSCAFG00845009450|SFRP2, ENSCAFG00845030270|PRICKLE1, ENSCAFG00845007687|WNT2B, ENSCAFG00845000073|NFATC1, ENSCAFG00845026259|DVL3, ENSCAFG00845015474|TBL1XR1, ENSCAFG00845008291|INVS	7	ENSCAFG00845027587|PLCB2, ENSCAFG00845013723|SERPINF1, ENSCAFG00845008513|FZD6, ENSCAFG00845007348|RAC2, ENSCAFG00845025366|PLCB4, ENSCAFG00845029513|WNT5B, ENSCAFG00845031098|GPC4, ENSCAFG00845011687|BAMBI, ENSCAFG00845001335|PRKCB, ENSCAFG00845028785|DKK2, ENSCAFG00845008758|SFRP1, ENSCAFG00845026119|SOX17, ENSCAFG00845007778|LRP5, ENSCAFG00845008006|WNT9A, ENSCAFG00845023657|WNT7A, ENSCAFG0084…	18	137	0.512615
cfa04071	Environmental Information Processing	Signal transduction	Sphingolipid signaling pathway	ENSCAFG00845009905|CTSD, ENSCAFG00845017089|ENSCAFG00845017089, ENSCAFG00845027587|PLCB2, ENSCAFG00845007348|RAC2, ENSCAFG00845029387|FCER1G, ENSCAFG00845025366|PLCB4, ENSCAFG00845007383|SMPD1, ENSCAFG00845000947|SPHK2, ENSCAFG00845001335|PRKCB, ENSCAFG00845019696|MS4A2, ENSCAFG00845029643|CERS4, ENSCAFG00845010558|TNF, ENSCAFG00845002725|BCL2, ENSCAFG00845020161|S1PR3, ENSCAFG00845018270|SPHK1, …	20	1151	118	7229	0.1695	0.417791	ns	0.809806	ns	ENSCAFG00845000947|SPHK2	1	ENSCAFG00845009905|CTSD, ENSCAFG00845017089|ENSCAFG00845017089, ENSCAFG00845027587|PLCB2, ENSCAFG00845007348|RAC2, ENSCAFG00845029387|FCER1G, ENSCAFG00845025366|PLCB4, ENSCAFG00845007383|SMPD1, ENSCAFG00845001335|PRKCB, ENSCAFG00845019696|MS4A2, ENSCAFG00845029643|CERS4, ENSCAFG00845010558|TNF, ENSCAFG00845002725|BCL2, ENSCAFG00845020161|S1PR3, ENSCAFG00845018270|SPHK1, ENSCAFG00845014197|ADORA1,…	19	114	-2.52878
cfa04920	Organismal Systems	Endocrine system	Adipocytokine signaling pathway	ENSCAFG00845025442|CD36, ENSCAFG00845015278|SLC2A1, ENSCAFG00845001488|TNFRSF1B, ENSCAFG00845022213|CPT1C, ENSCAFG00845008311|PPARGC1A, ENSCAFG00845020724|SLC2A4, ENSCAFG00845029124|LEPR, ENSCAFG00845011706|NFKBIE, ENSCAFG00845010405|PPARA, ENSCAFG00845014621|SOCS3, ENSCAFG00845010558|TNF, ENSCAFG00845021949|ADIPOQ	12	1151	69	7229	0.1739	0.418524	ns	0.809806	ns	ENSCAFG00845029124|LEPR, ENSCAFG00845014621|SOCS3	2	ENSCAFG00845025442|CD36, ENSCAFG00845015278|SLC2A1, ENSCAFG00845001488|TNFRSF1B, ENSCAFG00845022213|CPT1C, ENSCAFG00845008311|PPARGC1A, ENSCAFG00845020724|SLC2A4, ENSCAFG00845011706|NFKBIE, ENSCAFG00845010405|PPARA, ENSCAFG00845010558|TNF, ENSCAFG00845021949|ADIPOQ	10	64	-0.25
cfa04930	Human Diseases	Endocrine and metabolic disease	Type II diabetes mellitus	ENSCAFG00845011564|HK3, ENSCAFG00845021192|SOCS2, ENSCAFG00845020724|SLC2A4, ENSCAFG00845014621|SOCS3, ENSCAFG00845010558|TNF, ENSCAFG00845012059|PKLR, ENSCAFG00845021949|ADIPOQ, ENSCAFG00845024484|INSR	8	1151	45	7229	0.1778	0.427699	ns	0.814543	ns	ENSCAFG00845014621|SOCS3, ENSCAFG00845012059|PKLR	2	ENSCAFG00845011564|HK3, ENSCAFG00845021192|SOCS2, ENSCAFG00845020724|SLC2A4, ENSCAFG00845010558|TNF, ENSCAFG00845021949|ADIPOQ, ENSCAFG00845024484|INSR	6	42	-2.16025
cfa04975	Organismal Systems	Digestive system	Fat digestion and absorption	ENSCAFG00845025442|CD36, ENSCAFG00845010374|ABCA1, ENSCAFG00845027433|PLPP1, ENSCAFG00845013841|PLPP3, ENSCAFG00845001848|ACAT2, ENSCAFG00845004266|APOA1, ENSCAFG00845022232|PLA2G3	7	1151	39	7229	0.1795	0.429992	ns	0.814543	ns	ENSCAFG00845001848|ACAT2, ENSCAFG00845022232|PLA2G3	2	ENSCAFG00845025442|CD36, ENSCAFG00845010374|ABCA1, ENSCAFG00845027433|PLPP1, ENSCAFG00845013841|PLPP3, ENSCAFG00845004266|APOA1	5	29	-0.557086
cfa04727	Organismal Systems	Nervous system	GABAergic synapse	ENSCAFG00845027611|PLCL1, ENSCAFG00845003562|GNG2, ENSCAFG00845004011|GLUL, ENSCAFG00845001335|PRKCB, ENSCAFG00845024171|ADCY5, ENSCAFG00845010783|ENSCAFG00845010783, ENSCAFG00845023767|GABARAPL2, ENSCAFG00845026822|SLC6A12, ENSCAFG00845027447|GNB3, ENSCAFG00845014053|ABAT, ENSCAFG00845003895|GAD2, ENSCAFG00845025508|GABRE, ENSCAFG00845023075|ADCY2, ENSCAFG00845006883|GABBR2, ENSCAFG00845001608|G…	15	1151	88	7229	0.1705	0.430503	ns	0.814543	ns	ENSCAFG00845027447|GNB3, ENSCAFG00845003895|GAD2, ENSCAFG00845025508|GABRE	3	ENSCAFG00845027611|PLCL1, ENSCAFG00845003562|GNG2, ENSCAFG00845004011|GLUL, ENSCAFG00845001335|PRKCB, ENSCAFG00845024171|ADCY5, ENSCAFG00845010783|ENSCAFG00845010783, ENSCAFG00845023767|GABARAPL2, ENSCAFG00845026822|SLC6A12, ENSCAFG00845014053|ABAT, ENSCAFG00845023075|ADCY2, ENSCAFG00845006883|GABBR2, ENSCAFG00845001608|GNG5	12	72	0.353553
cfa04911	Organismal Systems	Endocrine system	Insulin secretion	ENSCAFG00845027587|PLCB2, ENSCAFG00845025366|PLCB4, ENSCAFG00845015278|SLC2A1, ENSCAFG00845001335|PRKCB, ENSCAFG00845024171|ADCY5, ENSCAFG00845011389|KCNMA1, ENSCAFG00845030760|ATP1A4, ENSCAFG00845028997|CREB3L1, ENSCAFG00845020886|ADCYAP1R1, ENSCAFG00845002272|ENSCAFG00845002272, ENSCAFG00845002388|RYR2, ENSCAFG00845014229|KCNN3, ENSCAFG00845023075|ADCY2, ENSCAFG00845015513|KCNMB2	14	1151	82	7229	0.1707	0.433326	ns	0.814543	ns	ENSCAFG00845028997|CREB3L1	1	ENSCAFG00845027587|PLCB2, ENSCAFG00845025366|PLCB4, ENSCAFG00845015278|SLC2A1, ENSCAFG00845001335|PRKCB, ENSCAFG00845024171|ADCY5, ENSCAFG00845011389|KCNMA1, ENSCAFG00845030760|ATP1A4, ENSCAFG00845020886|ADCYAP1R1, ENSCAFG00845002272|ENSCAFG00845002272, ENSCAFG00845002388|RYR2, ENSCAFG00845014229|KCNN3, ENSCAFG00845023075|ADCY2, ENSCAFG00845015513|KCNMB2	13	74	-0.464991
cfa00900	Metabolism	Metabolism of terpenoids and polyketides	Terpenoid backbone biosynthesis	ENSCAFG00845001633|HMGCS1, ENSCAFG00845022604|MVK, ENSCAFG00845012085|HMGN2, ENSCAFG00845001848|ACAT2	4	1151	21	7229	0.1905	0.435678	ns	0.814543	ns	ENSCAFG00845001633|HMGCS1, ENSCAFG00845022604|MVK, ENSCAFG00845012085|HMGN2, ENSCAFG00845001848|ACAT2	4		0	21	1.09109
cfa00603	Metabolism	Glycan biosynthesis and metabolism	Glycosphingolipid biosynthesis - globo and isoglobo series	ENSCAFG00845001153|HEXB, ENSCAFG00845025040|HEXA, ENSCAFG00845014498|A4GALT	3	1151	15	7229	0.2	0.435917	ns	0.814543	ns		0	ENSCAFG00845001153|HEXB, ENSCAFG00845025040|HEXA, ENSCAFG00845014498|A4GALT	3	11	0.301511
cfa00480	Metabolism	Metabolism of other amino acids	Glutathione metabolism	ENSCAFG00845025952|RRM2, ENSCAFG00845015741|GCLM, ENSCAFG00845022970|GGT1, ENSCAFG00845002995|SRM, ENSCAFG00845024350|ENSCAFG00845024350, ENSCAFG00845007500|RRM2B, ENSCAFG00845027003|GPX1, ENSCAFG00845005989|GPX3	8	1151	46	7229	0.1739	0.453531	ns	0.84264	ns	ENSCAFG00845025952|RRM2, ENSCAFG00845015741|GCLM, ENSCAFG00845002995|SRM, ENSCAFG00845007500|RRM2B, ENSCAFG00845027003|GPX1	5	ENSCAFG00845022970|GGT1, ENSCAFG00845024350|ENSCAFG00845024350, ENSCAFG00845005989|GPX3	3	45	-0.447214
cfa05218	Human Diseases	Cancer: specific types	Melanoma	ENSCAFG00845022039|PDGFB, ENSCAFG00845009606|ENSCAFG00845009606, ENSCAFG00845017942|FGF1, ENSCAFG00845000627|PDGFD, ENSCAFG00845017837|FGF5, ENSCAFG00845009366|IGF1, ENSCAFG00845008241|PDGFRB, ENSCAFG00845025968|HGF, ENSCAFG00845000788|FGF21, ENSCAFG00845010704|CDH1, ENSCAFG00845020297|FGF9, ENSCAFG00845015124|E2F2	12	1151	71	7229	0.169	0.460127	ns	0.850066	ns	ENSCAFG00845017837|FGF5, ENSCAFG00845000788|FGF21, ENSCAFG00845015124|E2F2	3	ENSCAFG00845022039|PDGFB, ENSCAFG00845009606|ENSCAFG00845009606, ENSCAFG00845017942|FGF1, ENSCAFG00845000627|PDGFD, ENSCAFG00845009366|IGF1, ENSCAFG00845008241|PDGFRB, ENSCAFG00845025968|HGF, ENSCAFG00845010704|CDH1, ENSCAFG00845020297|FGF9	9	65	-0.620174
cfa05171	Human Diseases	Infectious disease: viral	Coronavirus disease - COVID-19	ENSCAFG00845000378|C1QC, ENSCAFG00845000400|C1QA, ENSCAFG00845029798|VWF, ENSCAFG00845000875|ECSCR, ENSCAFG00845000358|C1QB, ENSCAFG00845023727|CYBB, ENSCAFG00845018336|ACE, ENSCAFG00845012026|TLR4, ENSCAFG00845025415|C1S, ENSCAFG00845028394|ENSCAFG00845028394, ENSCAFG00845001249|HBEGF, ENSCAFG00845018106|SYK, ENSCAFG00845029862|CXCL10, ENSCAFG00845028303|TLR7, ENSCAFG00845017949|PLCG2, ENSCAFG00…	39	1151	240	7229	0.1625	0.471878	ns	0.864848	ns	ENSCAFG00845027126|IRAK1, ENSCAFG00845015304|FOS, ENSCAFG00845023141|RPL22L1	3	ENSCAFG00845000378|C1QC, ENSCAFG00845000400|C1QA, ENSCAFG00845029798|VWF, ENSCAFG00845000875|ECSCR, ENSCAFG00845000358|C1QB, ENSCAFG00845023727|CYBB, ENSCAFG00845018336|ACE, ENSCAFG00845012026|TLR4, ENSCAFG00845025415|C1S, ENSCAFG00845028394|ENSCAFG00845028394, ENSCAFG00845001249|HBEGF, ENSCAFG00845018106|SYK, ENSCAFG00845029862|CXCL10, ENSCAFG00845028303|TLR7, ENSCAFG00845017949|PLCG2, ENSCAFG00…	36	205	-6.14619
cfa04614	Organismal Systems	Endocrine system	Renin-angiotensin system	ENSCAFG00845018336|ACE, ENSCAFG00845016332|CTSA, ENSCAFG00845020764|REN, ENSCAFG00845020957|MME	4	1151	22	7229	0.1818	0.473418	ns	0.864848	ns	ENSCAFG00845020957|MME	1	ENSCAFG00845018336|ACE, ENSCAFG00845016332|CTSA, ENSCAFG00845020764|REN	3	16	-1.5
cfa05204	Human Diseases	Cancer: overview	Chemical carcinogenesis - DNA adducts	ENSCAFG00845009397|EPHX1, ENSCAFG00845002717|HSD11B1, ENSCAFG00845017370|CYP1A1, ENSCAFG00845024350|ENSCAFG00845024350, ENSCAFG00845008762|ENSCAFG00845008762, ENSCAFG00845005378|PTGS2, ENSCAFG00845022726|CYP2C18	7	1151	41	7229	0.1707	0.485196	ns	0.881439	ns	ENSCAFG00845022726|CYP2C18	1	ENSCAFG00845009397|EPHX1, ENSCAFG00845002717|HSD11B1, ENSCAFG00845017370|CYP1A1, ENSCAFG00845024350|ENSCAFG00845024350, ENSCAFG00845008762|ENSCAFG00845008762, ENSCAFG00845005378|PTGS2	6	32	-2.12132
cfa00310	Metabolism	Amino acid metabolism	Lysine degradation	ENSCAFG00845020246|MECOM, ENSCAFG00845019268|ENSCAFG00845019268, ENSCAFG00845013019|NSD2, ENSCAFG00845030815|SUV39H1, ENSCAFG00845000401|DHTKD1, ENSCAFG00845009717|PIPOX, ENSCAFG00845001848|ACAT2, ENSCAFG00845010797|NSD1, ENSCAFG00845023636|SETDB2, ENSCAFG00845008714|PRDM6	10	1151	60	7229	0.1667	0.491487	ns	0.887935	ns	ENSCAFG00845013019|NSD2, ENSCAFG00845030815|SUV39H1, ENSCAFG00845000401|DHTKD1, ENSCAFG00845001848|ACAT2, ENSCAFG00845010797|NSD1, ENSCAFG00845023636|SETDB2	6	ENSCAFG00845020246|MECOM, ENSCAFG00845019268|ENSCAFG00845019268, ENSCAFG00845009717|PIPOX, ENSCAFG00845008714|PRDM6	4	58	1.05045
cfa05170	Human Diseases	Infectious disease: viral	Human immunodeficiency virus 1 infection	ENSCAFG00845000875|ECSCR, ENSCAFG00845002973|CDK1, ENSCAFG00845012026|TLR4, ENSCAFG00845016098|CCNB2, ENSCAFG00845003562|GNG2, ENSCAFG00845007348|RAC2, ENSCAFG00845027739|CD4, ENSCAFG00845011909|ENSCAFG00845011909, ENSCAFG00845012125|CCR5, ENSCAFG00845017949|PLCG2, ENSCAFG00845026533|CCNB3, ENSCAFG00845001488|TNFRSF1B, ENSCAFG00845018790|CALML4, ENSCAFG00845001335|PRKCB, ENSCAFG00845010783|ENSCAF…	31	1151	192	7229	0.1615	0.496978	ns	0.892922	ns	ENSCAFG00845002973|CDK1, ENSCAFG00845016098|CCNB2, ENSCAFG00845011909|ENSCAFG00845011909, ENSCAFG00845026533|CCNB3, ENSCAFG00845000073|NFATC1, ENSCAFG00845020101|CDC25C, ENSCAFG00845027126|IRAK1, ENSCAFG00845027447|GNB3, ENSCAFG00845015304|FOS, ENSCAFG00845003424|ENSCAFG00845003424, ENSCAFG00845030024|CASP8	11	ENSCAFG00845000875|ECSCR, ENSCAFG00845012026|TLR4, ENSCAFG00845003562|GNG2, ENSCAFG00845007348|RAC2, ENSCAFG00845027739|CD4, ENSCAFG00845012125|CCR5, ENSCAFG00845017949|PLCG2, ENSCAFG00845001488|TNFRSF1B, ENSCAFG00845018790|CALML4, ENSCAFG00845001335|PRKCB, ENSCAFG00845010783|ENSCAFG00845010783, ENSCAFG00845017366|DLA-79, ENSCAFG00845009719|DLA88, ENSCAFG00845010030|DLA-64, ENSCAFG00845017245|DLA…	20	175	-0.52915
cfa04260	Organismal Systems	Circulatory system	Cardiac muscle contraction	ENSCAFG00845018689|COX4I2, ENSCAFG00845030760|ATP1A4, ENSCAFG00845013285|CACNB2, ENSCAFG00845020679|CACNA2D2, ENSCAFG00845018341|TNNT2, ENSCAFG00845002388|RYR2, ENSCAFG00845004282|SLC8A3, ENSCAFG00845029400|SLC9A7, ENSCAFG00845009024|TPM2, ENSCAFG00845003233|ATP2A1, ENSCAFG00845017972|ATP2A3, ENSCAFG00845030823|ENSCAFG00845030823	12	1151	73	7229	0.1644	0.501321	ns	0.895803	ns	ENSCAFG00845020679|CACNA2D2	1	ENSCAFG00845018689|COX4I2, ENSCAFG00845030760|ATP1A4, ENSCAFG00845013285|CACNB2, ENSCAFG00845018341|TNNT2, ENSCAFG00845002388|RYR2, ENSCAFG00845004282|SLC8A3, ENSCAFG00845029400|SLC9A7, ENSCAFG00845009024|TPM2, ENSCAFG00845003233|ATP2A1, ENSCAFG00845017972|ATP2A3, ENSCAFG00845030823|ENSCAFG00845030823	11	64	-2.375
cfa04360	Organismal Systems	Development and regeneration	Axon guidance	ENSCAFG00845029262|SEMA7A, ENSCAFG00845010075|ABLIM3, ENSCAFG00845013438|EFNA1, ENSCAFG00845007348|RAC2, ENSCAFG00845021595|PLXNC1, ENSCAFG00845002947|ITGB1, ENSCAFG00845017552|NTNG2, ENSCAFG00845017949|PLCG2, ENSCAFG00845029513|WNT5B, ENSCAFG00845023731|NTN4, ENSCAFG00845030395|SEMA3G, ENSCAFG00845025647|L1CAM, ENSCAFG00845004449|UNC5B, ENSCAFG00845002910|SLIT3, ENSCAFG00845001326|TRPC6, ENSCAFG…	28	1151	174	7229	0.1609	0.507996	ns	0.902797	ns		0	ENSCAFG00845029262|SEMA7A, ENSCAFG00845010075|ABLIM3, ENSCAFG00845013438|EFNA1, ENSCAFG00845007348|RAC2, ENSCAFG00845021595|PLXNC1, ENSCAFG00845002947|ITGB1, ENSCAFG00845017552|NTNG2, ENSCAFG00845017949|PLCG2, ENSCAFG00845029513|WNT5B, ENSCAFG00845023731|NTN4, ENSCAFG00845030395|SEMA3G, ENSCAFG00845025647|L1CAM, ENSCAFG00845004449|UNC5B, ENSCAFG00845002910|SLIT3, ENSCAFG00845001326|TRPC6, ENSCAFG…	28	166	-2.5613
cfa04390	Environmental Information Processing	Signal transduction	Hippo signaling pathway	ENSCAFG00845027004|BMP2, ENSCAFG00845004370|BMP4, ENSCAFG00845004492|CCN2, ENSCAFG00845017942|FGF1, ENSCAFG00845008513|FZD6, ENSCAFG00845029513|WNT5B, ENSCAFG00845017586|BMP6, ENSCAFG00845028176|TGFB2, ENSCAFG00845007687|WNT2B, ENSCAFG00845002395|TGFB1, ENSCAFG00845015760|TGFB3, ENSCAFG00845021592|ITGB2, ENSCAFG00845026259|DVL3, ENSCAFG00845018646|ID1, ENSCAFG00845008006|WNT9A, ENSCAFG00845023657…	24	1151	151	7229	0.1589	0.538829	ns	0.925095	ns	ENSCAFG00845007687|WNT2B, ENSCAFG00845026259|DVL3, ENSCAFG00845003314|WWC1	3	ENSCAFG00845027004|BMP2, ENSCAFG00845004370|BMP4, ENSCAFG00845004492|CCN2, ENSCAFG00845017942|FGF1, ENSCAFG00845008513|FZD6, ENSCAFG00845029513|WNT5B, ENSCAFG00845017586|BMP6, ENSCAFG00845028176|TGFB2, ENSCAFG00845002395|TGFB1, ENSCAFG00845015760|TGFB3, ENSCAFG00845021592|ITGB2, ENSCAFG00845018646|ID1, ENSCAFG00845008006|WNT9A, ENSCAFG00845023657|WNT7A, ENSCAFG00845023646|AMOT, ENSCAFG00845011840…	21	139	-2.03565
cfa04722	Organismal Systems	Nervous system	Neurotrophin signaling pathway	ENSCAFG00845011173|NGFR, ENSCAFG00845008023|PSEN2, ENSCAFG00845017949|PLCG2, ENSCAFG00845011855|RPS6KA1, ENSCAFG00845018790|CALML4, ENSCAFG00845003493|NTRK3, ENSCAFG00845007724|MATK, ENSCAFG00845021007|ARHGDIB, ENSCAFG00845027126|IRAK1, ENSCAFG00845011706|NFKBIE, ENSCAFG00845019951|SHC3, ENSCAFG00845015398|ENSCAFG00845015398, ENSCAFG00845002996|SORT1, ENSCAFG00845008041|IRAK2, ENSCAFG00845003424|…	18	1151	113	7229	0.1593	0.539423	ns	0.925095	ns	ENSCAFG00845027126|IRAK1, ENSCAFG00845003424|ENSCAFG00845003424, ENSCAFG00845014088|SHC1	3	ENSCAFG00845011173|NGFR, ENSCAFG00845008023|PSEN2, ENSCAFG00845017949|PLCG2, ENSCAFG00845011855|RPS6KA1, ENSCAFG00845018790|CALML4, ENSCAFG00845003493|NTRK3, ENSCAFG00845007724|MATK, ENSCAFG00845021007|ARHGDIB, ENSCAFG00845011706|NFKBIE, ENSCAFG00845019951|SHC3, ENSCAFG00845015398|ENSCAFG00845015398, ENSCAFG00845002996|SORT1, ENSCAFG00845008041|IRAK2, ENSCAFG00845002725|BCL2, ENSCAFG00845005371|N…	15	111	-0.284747
cfa04919	Organismal Systems	Endocrine system	Thyroid hormone signaling pathway	ENSCAFG00845027587|PLCB2, ENSCAFG00845004370|BMP4, ENSCAFG00845016542|ENSCAFG00845016542, ENSCAFG00845025366|PLCB4, ENSCAFG00845015278|SLC2A1, ENSCAFG00845016609|SLC16A10, ENSCAFG00845017949|PLCG2, ENSCAFG00845001335|PRKCB, ENSCAFG00845007035|PLN, ENSCAFG00845030760|ATP1A4, ENSCAFG00845015737|SLCO1C1, ENSCAFG00845018638|NOTCH3, ENSCAFG00845008303|DIO2, ENSCAFG00845021351|ITGB3, ENSCAFG00845024003…	18	1151	113	7229	0.1593	0.539423	ns	0.925095	ns	ENSCAFG00845024003|TBC1D4	1	ENSCAFG00845027587|PLCB2, ENSCAFG00845004370|BMP4, ENSCAFG00845016542|ENSCAFG00845016542, ENSCAFG00845025366|PLCB4, ENSCAFG00845015278|SLC2A1, ENSCAFG00845016609|SLC16A10, ENSCAFG00845017949|PLCG2, ENSCAFG00845001335|PRKCB, ENSCAFG00845007035|PLN, ENSCAFG00845030760|ATP1A4, ENSCAFG00845015737|SLCO1C1, ENSCAFG00845018638|NOTCH3, ENSCAFG00845008303|DIO2, ENSCAFG00845021351|ITGB3, ENSCAFG00845003233…	17	109	-0.862044
cfa00130	Metabolism	Metabolism of cofactors and vitamins	Ubiquinone and other terpenoid-quinone biosynthesis	ENSCAFG00845023604|HPD, ENSCAFG00845009708|COQ7	2	1151	11	7229	0.1818	0.542543	ns	0.925095	ns	ENSCAFG00845009708|COQ7	1	ENSCAFG00845023604|HPD	1	11	-0.301511
cfa04950	Human Diseases	Endocrine and metabolic disease	Maturity onset diabetes of the young	ENSCAFG00845017433|HHEX, ENSCAFG00845022651|NR5A2, ENSCAFG00845012059|PKLR, ENSCAFG00845004638|FOXA3	4	1151	24	7229	0.1667	0.545693	ns	0.925095	ns	ENSCAFG00845012059|PKLR, ENSCAFG00845004638|FOXA3	2	ENSCAFG00845017433|HHEX, ENSCAFG00845022651|NR5A2	2	15	0.258199
cfa04971	Organismal Systems	Digestive system	Gastric acid secretion	ENSCAFG00845027587|PLCB2, ENSCAFG00845011629|KCNQ1, ENSCAFG00845017325|CA2, ENSCAFG00845025366|PLCB4, ENSCAFG00845018790|CALML4, ENSCAFG00845001335|PRKCB, ENSCAFG00845024171|ADCY5, ENSCAFG00845030760|ATP1A4, ENSCAFG00845003424|ENSCAFG00845003424, ENSCAFG00845023075|ADCY2, ENSCAFG00845001892|ENSCAFG00845001892	11	1151	69	7229	0.1594	0.549326	ns	0.925095	ns	ENSCAFG00845003424|ENSCAFG00845003424	1	ENSCAFG00845027587|PLCB2, ENSCAFG00845011629|KCNQ1, ENSCAFG00845017325|CA2, ENSCAFG00845025366|PLCB4, ENSCAFG00845018790|CALML4, ENSCAFG00845001335|PRKCB, ENSCAFG00845024171|ADCY5, ENSCAFG00845030760|ATP1A4, ENSCAFG00845023075|ADCY2, ENSCAFG00845001892|ENSCAFG00845001892	10	58	-0.919145
cfa00760	Metabolism	Metabolism of cofactors and vitamins	Nicotinate and nicotinamide metabolism	ENSCAFG00845001294|CD38, ENSCAFG00845015437|NAPRT, ENSCAFG00845001372|NNT, ENSCAFG00845004555|NMNAT2, ENSCAFG00845012948|NT5E, ENSCAFG00845027464|NMNAT3	6	1151	37	7229	0.1622	0.549753	ns	0.925095	ns	ENSCAFG00845001372|NNT, ENSCAFG00845012948|NT5E	2	ENSCAFG00845001294|CD38, ENSCAFG00845015437|NAPRT, ENSCAFG00845004555|NMNAT2, ENSCAFG00845027464|NMNAT3	4	34	-1.88648
cfa05216	Human Diseases	Cancer: specific types	Thyroid cancer	ENSCAFG00845009606|ENSCAFG00845009606, ENSCAFG00845012268|PAX8, ENSCAFG00845029007|PPARG, ENSCAFG00845018817|TFG, ENSCAFG00845002409|CCDC6, ENSCAFG00845010704|CDH1	6	1151	37	7229	0.1622	0.549753	ns	0.925095	ns	ENSCAFG00845012268|PAX8, ENSCAFG00845018817|TFG, ENSCAFG00845002409|CCDC6	3	ENSCAFG00845009606|ENSCAFG00845009606, ENSCAFG00845029007|PPARG, ENSCAFG00845010704|CDH1	3	37	-0.821995
cfa05221	Human Diseases	Cancer: specific types	Acute myeloid leukemia	ENSCAFG00845001909|CD14, ENSCAFG00845008395|CSF1R, ENSCAFG00845021203|CCNA2, ENSCAFG00845011904|KIT, ENSCAFG00845011691|FCGR1A, ENSCAFG00845011550|ITGAM, ENSCAFG00845010485|PIM1, ENSCAFG00845005023|ENSCAFG00845005023, ENSCAFG00845021614|SPI1, ENSCAFG00845026139|RUNX1	10	1151	63	7229	0.1587	0.557737	ns	0.925095	ns	ENSCAFG00845021203|CCNA2, ENSCAFG00845010485|PIM1, ENSCAFG00845026139|RUNX1	3	ENSCAFG00845001909|CD14, ENSCAFG00845008395|CSF1R, ENSCAFG00845011904|KIT, ENSCAFG00845011691|FCGR1A, ENSCAFG00845011550|ITGAM, ENSCAFG00845005023|ENSCAFG00845005023, ENSCAFG00845021614|SPI1	7	63	-1.13389
cfa01100	Metabolism	Global and overview maps	Metabolic pathways	ENSCAFG00845031075|TBXAS1, ENSCAFG00845003775|PLD3, ENSCAFG00845020969|INPP5D, ENSCAFG00845001294|CD38, ENSCAFG00845017684|MGLL, ENSCAFG00845017089|ENSCAFG00845017089, ENSCAFG00845005340|CDO1, ENSCAFG00845027587|PLCB2, ENSCAFG00845000069|GDA, ENSCAFG00845030224|ELOVL6, ENSCAFG00845001153|HEXB, ENSCAFG00845018081|ACP5, ENSCAFG00845000526|DHDH, ENSCAFG00845006804|AOC3, ENSCAFG00845030692|ALAS1, ENS…	214	1151	1353	7229	0.1582	0.560749	ns	0.925095	ns	ENSCAFG00845030224|ELOVL6, ENSCAFG00845025952|RRM2, ENSCAFG00845015741|GCLM, ENSCAFG00845006488|GFPT2, ENSCAFG00845009303|ST3GAL4, ENSCAFG00845001050|GALNT17, ENSCAFG00845017825|PRPS1, ENSCAFG00845011496|DCK, ENSCAFG00845014087|DCTPP1, ENSCAFG00845001633|HMGCS1, ENSCAFG00845027982|B4GALNT3, ENSCAFG00845014247|DHCR24, ENSCAFG00845023139|SELENBP1, ENSCAFG00845024195|IMPDH1, ENSCAFG00845003950|AK5, …	82	ENSCAFG00845031075|TBXAS1, ENSCAFG00845003775|PLD3, ENSCAFG00845020969|INPP5D, ENSCAFG00845001294|CD38, ENSCAFG00845017684|MGLL, ENSCAFG00845017089|ENSCAFG00845017089, ENSCAFG00845005340|CDO1, ENSCAFG00845027587|PLCB2, ENSCAFG00845000069|GDA, ENSCAFG00845001153|HEXB, ENSCAFG00845018081|ACP5, ENSCAFG00845000526|DHDH, ENSCAFG00845006804|AOC3, ENSCAFG00845030692|ALAS1, ENSCAFG00845020246|MECOM, ENSC…	132	1241	-5.47862
cfa04215	Cellular Processes	Cell growth and death	Apoptosis - multiple species	ENSCAFG00845011173|NGFR, ENSCAFG00845009241|BCL2L11, ENSCAFG00845021290|SEPTIN4, ENSCAFG00845002725|BCL2, ENSCAFG00845030024|CASP8	5	1151	31	7229	0.1613	0.56304	ns	0.925095	ns	ENSCAFG00845021290|SEPTIN4, ENSCAFG00845030024|CASP8	2	ENSCAFG00845011173|NGFR, ENSCAFG00845009241|BCL2L11, ENSCAFG00845002725|BCL2	3	29	-0.185695
cfa00410	Metabolism	Metabolism of other amino acids	beta-Alanine metabolism	ENSCAFG00845006804|AOC3, ENSCAFG00845019268|ENSCAFG00845019268, ENSCAFG00845008762|ENSCAFG00845008762, ENSCAFG00845014053|ABAT, ENSCAFG00845003895|GAD2	5	1151	31	7229	0.1613	0.56304	ns	0.925095	ns	ENSCAFG00845003895|GAD2	1	ENSCAFG00845006804|AOC3, ENSCAFG00845019268|ENSCAFG00845019268, ENSCAFG00845008762|ENSCAFG00845008762, ENSCAFG00845014053|ABAT	4	26	-3.53009
cfa00220	Metabolism	Amino acid metabolism	Arginine biosynthesis	ENSCAFG00845004011|GLUL, ENSCAFG00845013432|ASL, ENSCAFG00845014798|NOS2	3	1151	18	7229	0.1667	0.563988	ns	0.925095	ns		0	ENSCAFG00845004011|GLUL, ENSCAFG00845013432|ASL, ENSCAFG00845014798|NOS2	3	16	-1
cfa00565	Metabolism	Lipid metabolism	Ether lipid metabolism	ENSCAFG00845003775|PLD3, ENSCAFG00845005953|ENPP2, ENSCAFG00845027433|PLPP1, ENSCAFG00845008274|CHPT1, ENSCAFG00845013841|PLPP3, ENSCAFG00845024811|GDPD1, ENSCAFG00845022232|PLA2G3	7	1151	44	7229	0.1591	0.564683	ns	0.925095	ns	ENSCAFG00845022232|PLA2G3	1	ENSCAFG00845003775|PLD3, ENSCAFG00845005953|ENPP2, ENSCAFG00845027433|PLPP1, ENSCAFG00845008274|CHPT1, ENSCAFG00845013841|PLPP3, ENSCAFG00845024811|GDPD1	6	38	-0.648886
cfa05161	Human Diseases	Infectious disease: viral	Hepatitis B	ENSCAFG00845017615|MMP9, ENSCAFG00845021203|CCNA2, ENSCAFG00845012026|TLR4, ENSCAFG00845009606|ENSCAFG00845009606, ENSCAFG00845000482|CASP12, ENSCAFG00845001129|CCNE1, ENSCAFG00845028176|TGFB2, ENSCAFG00845001335|PRKCB, ENSCAFG00845024918|INSL3, ENSCAFG00845000073|NFATC1, ENSCAFG00845008825|IL6, ENSCAFG00845002395|TGFB1, ENSCAFG00845027126|IRAK1, ENSCAFG00845015760|TGFB3, ENSCAFG00845019362|EGR3,…	24	1151	153	7229	0.1569	0.566888	ns	0.925095	ns	ENSCAFG00845021203|CCNA2, ENSCAFG00845001129|CCNE1, ENSCAFG00845000073|NFATC1, ENSCAFG00845027126|IRAK1, ENSCAFG00845015304|FOS, ENSCAFG00845028997|CREB3L1, ENSCAFG00845030024|CASP8, ENSCAFG00845026634|STAT4, ENSCAFG00845015124|E2F2	9	ENSCAFG00845017615|MMP9, ENSCAFG00845012026|TLR4, ENSCAFG00845009606|ENSCAFG00845009606, ENSCAFG00845000482|CASP12, ENSCAFG00845028176|TGFB2, ENSCAFG00845001335|PRKCB, ENSCAFG00845024918|INSL3, ENSCAFG00845008825|IL6, ENSCAFG00845002395|TGFB1, ENSCAFG00845015760|TGFB3, ENSCAFG00845019362|EGR3, ENSCAFG00845006275|CXCL8, ENSCAFG00845026778|IFNAR1, ENSCAFG00845010558|TNF, ENSCAFG00845002725|BCL2	15	142	1.8462
cfa05162	Human Diseases	Infectious disease: viral	Measles	ENSCAFG00845017057|IL2RG, ENSCAFG00845012026|TLR4, ENSCAFG00845028677|ENSCAFG00845028677, ENSCAFG00845028303|TLR7, ENSCAFG00845028310|CD209, ENSCAFG00845002192|HSPA2, ENSCAFG00845001129|CCNE1, ENSCAFG00845002422|ENSCAFG00845002422, ENSCAFG00845024918|INSL3, ENSCAFG00845008825|IL6, ENSCAFG00845027126|IRAK1, ENSCAFG00845011308|IL1A, ENSCAFG00845030104|MX1, ENSCAFG00845012950|HSP70, ENSCAFG008450267…	20	1151	128	7229	0.1562	0.574789	ns	0.925095	ns	ENSCAFG00845001129|CCNE1, ENSCAFG00845027126|IRAK1, ENSCAFG00845015304|FOS, ENSCAFG00845030024|CASP8	4	ENSCAFG00845017057|IL2RG, ENSCAFG00845012026|TLR4, ENSCAFG00845028677|ENSCAFG00845028677, ENSCAFG00845028303|TLR7, ENSCAFG00845028310|CD209, ENSCAFG00845002192|HSPA2, ENSCAFG00845002422|ENSCAFG00845002422, ENSCAFG00845024918|INSL3, ENSCAFG00845008825|IL6, ENSCAFG00845011308|IL1A, ENSCAFG00845030104|MX1, ENSCAFG00845012950|HSP70, ENSCAFG00845026778|IFNAR1, ENSCAFG00845002725|BCL2, ENSCAFG008450023…	16	115	1.11901
cfa04961	Organismal Systems	Excretory system	Endocrine and other factor-regulated calcium reabsorption	ENSCAFG00845027587|PLCB2, ENSCAFG00845024745|VDR, ENSCAFG00845025366|PLCB4, ENSCAFG00845001335|PRKCB, ENSCAFG00845010997|PTH1R, ENSCAFG00845030760|ATP1A4, ENSCAFG00845004282|SLC8A3, ENSCAFG00845012888|DNM3	8	1151	51	7229	0.1569	0.577721	ns	0.925095	ns	ENSCAFG00845024745|VDR	1	ENSCAFG00845027587|PLCB2, ENSCAFG00845025366|PLCB4, ENSCAFG00845001335|PRKCB, ENSCAFG00845010997|PTH1R, ENSCAFG00845030760|ATP1A4, ENSCAFG00845004282|SLC8A3, ENSCAFG00845012888|DNM3	7	45	-0.447214
cfa01040	Metabolism	Lipid metabolism	Biosynthesis of unsaturated fatty acids	ENSCAFG00845030224|ELOVL6, ENSCAFG00845007620|ELOVL7, ENSCAFG00845011145|FADS2, ENSCAFG00845023826|ACOT7	4	1151	25	7229	0.16	0.579835	ns	0.925095	ns	ENSCAFG00845030224|ELOVL6, ENSCAFG00845011145|FADS2, ENSCAFG00845023826|ACOT7	3	ENSCAFG00845007620|ELOVL7	1	24	0.408248
cfa04966	Organismal Systems	Excretory system	Collecting duct acid secretion	ENSCAFG00845026600|SLC12A7, ENSCAFG00845017325|CA2, ENSCAFG00845003893|ATP6V0C, ENSCAFG00845017487|ATP6V0D2	4	1151	25	7229	0.16	0.579835	ns	0.925095	ns		0	ENSCAFG00845026600|SLC12A7, ENSCAFG00845017325|CA2, ENSCAFG00845003893|ATP6V0C, ENSCAFG00845017487|ATP6V0D2	4	20	-2.45967
cfa00440	Metabolism	Metabolism of other amino acids	Phosphonate and phosphinate metabolism	ENSCAFG00845008274|CHPT1	1	1151	5	7229	0.2	0.579952	ns	0.925095	ns		0	ENSCAFG00845008274|CHPT1	1	5	-0.447214
cfa00524	Metabolism	Biosynthesis of other secondary metabolites	Neomycin, kanamycin and gentamicin biosynthesis	ENSCAFG00845011564|HK3	1	1151	5	7229	0.2	0.579952	ns	0.925095	ns		0	ENSCAFG00845011564|HK3	1	5	-0.447214
cfa00051	Metabolism	Carbohydrate metabolism	Fructose and mannose metabolism	ENSCAFG00845001712|PFKFB3, ENSCAFG00845005020|FBP1, ENSCAFG00845011564|HK3, ENSCAFG00845028851|SORD, ENSCAFG00845025132|GMPPB	5	1151	32	7229	0.1562	0.592907	ns	0.936621	ns	ENSCAFG00845028851|SORD, ENSCAFG00845025132|GMPPB	2	ENSCAFG00845001712|PFKFB3, ENSCAFG00845005020|FBP1, ENSCAFG00845011564|HK3	3	31	-0.898027
cfa03410	Genetic Information Processing	Replication and repair	Base excision repair	ENSCAFG00845002340|POLE2, ENSCAFG00845026128|POLE, ENSCAFG00845018393|NEIL3, ENSCAFG00845019508|NEIL1, ENSCAFG00845009193|OGG1	5	1151	32	7229	0.1562	0.592907	ns	0.936621	ns	ENSCAFG00845002340|POLE2, ENSCAFG00845026128|POLE, ENSCAFG00845018393|NEIL3, ENSCAFG00845009193|OGG1	4	ENSCAFG00845019508|NEIL1	1	32	0
cfa00770	Metabolism	Metabolism of cofactors and vitamins	Pantothenate and CoA biosynthesis	ENSCAFG00845019268|ENSCAFG00845019268, ENSCAFG00845004723|VNN1, ENSCAFG00845013534|BCAT1	3	1151	19	7229	0.1579	0.602551	ns	0.94728	ns	ENSCAFG00845013534|BCAT1	1	ENSCAFG00845019268|ENSCAFG00845019268, ENSCAFG00845004723|VNN1	2	18	-1.41421
cfa04660	Organismal Systems	Immune system	T cell receptor signaling pathway	ENSCAFG00845023211|PTPRC, ENSCAFG00845008896|VAV1, ENSCAFG00845027739|CD4, ENSCAFG00845002557|LCP2, ENSCAFG00845001289|IL10, ENSCAFG00845000073|NFATC1, ENSCAFG00845009779|TEC, ENSCAFG00845011706|NFKBIE, ENSCAFG00845015304|FOS, ENSCAFG00845010558|TNF, ENSCAFG00845026198|RASGRP1, ENSCAFG00845026107|PTPN6, ENSCAFG00845009278|VAV3, ENSCAFG00845002392|CD3G, ENSCAFG00845021051|GRAP2	15	1151	98	7229	0.1531	0.609554	ns	0.947677	ns	ENSCAFG00845000073|NFATC1, ENSCAFG00845015304|FOS	2	ENSCAFG00845023211|PTPRC, ENSCAFG00845008896|VAV1, ENSCAFG00845027739|CD4, ENSCAFG00845002557|LCP2, ENSCAFG00845001289|IL10, ENSCAFG00845009779|TEC, ENSCAFG00845011706|NFKBIE, ENSCAFG00845010558|TNF, ENSCAFG00845026198|RASGRP1, ENSCAFG00845026107|PTPN6, ENSCAFG00845009278|VAV3, ENSCAFG00845002392|CD3G, ENSCAFG00845021051|GRAP2	13	89	-1.484
cfa04929	Organismal Systems	Endocrine system	GnRH secretion	ENSCAFG00845016131|SPP1, ENSCAFG00845027587|PLCB2, ENSCAFG00845025366|PLCB4, ENSCAFG00845023354|CACNA1H, ENSCAFG00845001335|PRKCB, ENSCAFG00845011997|ARRB1, ENSCAFG00845008614|GPER1, ENSCAFG00845014229|KCNN3, ENSCAFG00845006883|GABBR2	9	1151	59	7229	0.1525	0.611056	ns	0.947677	ns		0	ENSCAFG00845016131|SPP1, ENSCAFG00845027587|PLCB2, ENSCAFG00845025366|PLCB4, ENSCAFG00845023354|CACNA1H, ENSCAFG00845001335|PRKCB, ENSCAFG00845011997|ARRB1, ENSCAFG00845008614|GPER1, ENSCAFG00845014229|KCNN3, ENSCAFG00845006883|GABBR2	9	54	-2.17732
cfa04150	Environmental Information Processing	Signal transduction	mTOR signaling pathway	ENSCAFG00845008513|FZD6, ENSCAFG00845006807|RRAGD, ENSCAFG00845011855|RPS6KA1, ENSCAFG00845029513|WNT5B, ENSCAFG00845001335|PRKCB, ENSCAFG00845007687|WNT2B, ENSCAFG00845026259|DVL3, ENSCAFG00845012052|PRR5, ENSCAFG00845009366|IGF1, ENSCAFG00845005617|DDIT4, ENSCAFG00845010558|TNF, ENSCAFG00845007748|SEC13, ENSCAFG00845007215|DEPTOR, ENSCAFG00845007778|LRP5, ENSCAFG00845021503|CLIP1, ENSCAFG008450…	23	1151	150	7229	0.1533	0.613803	ns	0.947677	ns	ENSCAFG00845007687|WNT2B, ENSCAFG00845026259|DVL3, ENSCAFG00845012052|PRR5, ENSCAFG00845005617|DDIT4, ENSCAFG00845007748|SEC13, ENSCAFG00845007215|DEPTOR, ENSCAFG00845021503|CLIP1, ENSCAFG00845004397|SKP2, ENSCAFG00845010570|SESN2	9	ENSCAFG00845008513|FZD6, ENSCAFG00845006807|RRAGD, ENSCAFG00845011855|RPS6KA1, ENSCAFG00845029513|WNT5B, ENSCAFG00845001335|PRKCB, ENSCAFG00845009366|IGF1, ENSCAFG00845010558|TNF, ENSCAFG00845007778|LRP5, ENSCAFG00845008006|WNT9A, ENSCAFG00845010745|GRB10, ENSCAFG00845023657|WNT7A, ENSCAFG00845024484|INSR, ENSCAFG00845001355|ENSCAFG00845001355, ENSCAFG00845026417|WNT5A	14	139	-2.03565
cfa00270	Metabolism	Amino acid metabolism	Cysteine and methionine metabolism	ENSCAFG00845005340|CDO1, ENSCAFG00845015741|GCLM, ENSCAFG00845012905|ENSCAFG00845012905, ENSCAFG00845002995|SRM, ENSCAFG00845017169|CBS, ENSCAFG00845013534|BCAT1, ENSCAFG00845004360|MDH2	7	1151	46	7229	0.1522	0.614396	ns	0.947677	ns	ENSCAFG00845015741|GCLM, ENSCAFG00845012905|ENSCAFG00845012905, ENSCAFG00845002995|SRM, ENSCAFG00845017169|CBS, ENSCAFG00845013534|BCAT1, ENSCAFG00845004360|MDH2	6	ENSCAFG00845005340|CDO1	1	43	-1.37249
cfa04918	Organismal Systems	Endocrine system	Thyroid hormone synthesis	ENSCAFG00845027587|PLCB2, ENSCAFG00845025366|PLCB4, ENSCAFG00845001335|PRKCB, ENSCAFG00845024171|ADCY5, ENSCAFG00845012268|PAX8, ENSCAFG00845030760|ATP1A4, ENSCAFG00845028997|CREB3L1, ENSCAFG00845023075|ADCY2, ENSCAFG00845021313|LRP2, ENSCAFG00845027003|GPX1, ENSCAFG00845005989|GPX3	11	1151	73	7229	0.1507	0.628838	ns	0.955509	ns	ENSCAFG00845012268|PAX8, ENSCAFG00845028997|CREB3L1, ENSCAFG00845027003|GPX1	3	ENSCAFG00845027587|PLCB2, ENSCAFG00845025366|PLCB4, ENSCAFG00845001335|PRKCB, ENSCAFG00845024171|ADCY5, ENSCAFG00845030760|ATP1A4, ENSCAFG00845023075|ADCY2, ENSCAFG00845021313|LRP2, ENSCAFG00845005989|GPX3	8	60	1.0328
cfa00140	Metabolism	Lipid metabolism	Steroid hormone biosynthesis	ENSCAFG00845002717|HSD11B1, ENSCAFG00845017370|CYP1A1, ENSCAFG00845028665|COMT, ENSCAFG00845022726|CYP2C18, ENSCAFG00845014419|CYP21A2, ENSCAFG00845008784|HSD17B1	6	1151	40	7229	0.15	0.630109	ns	0.955509	ns	ENSCAFG00845022726|CYP2C18	1	ENSCAFG00845002717|HSD11B1, ENSCAFG00845017370|CYP1A1, ENSCAFG00845028665|COMT, ENSCAFG00845014419|CYP21A2, ENSCAFG00845008784|HSD17B1	5	30	0.182574
cfa03440	Genetic Information Processing	Replication and repair	Homologous recombination	ENSCAFG00845020088|RAD54L, ENSCAFG00845002429|BLM, ENSCAFG00845027066|BRIP1, ENSCAFG00845028730|RAD51, ENSCAFG00845006070|BRCA1, ENSCAFG00845023473|ENSCAFG00845023473	6	1151	40	7229	0.15	0.630109	ns	0.955509	ns	ENSCAFG00845020088|RAD54L, ENSCAFG00845002429|BLM, ENSCAFG00845027066|BRIP1, ENSCAFG00845028730|RAD51, ENSCAFG00845006070|BRCA1, ENSCAFG00845023473|ENSCAFG00845023473	6		0	39	1.76141
cfa05231	Human Diseases	Cancer: overview	Choline metabolism in cancer	ENSCAFG00845022039|PDGFB, ENSCAFG00845027433|PLPP1, ENSCAFG00845007348|RAC2, ENSCAFG00845008274|CHPT1, ENSCAFG00845000627|PDGFD, ENSCAFG00845001335|PRKCB, ENSCAFG00845013841|PLPP3, ENSCAFG00845019519|DGKG, ENSCAFG00845025658|WAS, ENSCAFG00845015304|FOS, ENSCAFG00845008241|PDGFRB, ENSCAFG00845001113|DGKQ, ENSCAFG00845002163|SLC22A2, ENSCAFG00845002132|SLC22A1	14	1151	93	7229	0.1505	0.634911	ns	0.955509	ns	ENSCAFG00845015304|FOS, ENSCAFG00845002163|SLC22A2	2	ENSCAFG00845022039|PDGFB, ENSCAFG00845027433|PLPP1, ENSCAFG00845007348|RAC2, ENSCAFG00845008274|CHPT1, ENSCAFG00845000627|PDGFD, ENSCAFG00845001335|PRKCB, ENSCAFG00845013841|PLPP3, ENSCAFG00845019519|DGKG, ENSCAFG00845025658|WAS, ENSCAFG00845008241|PDGFRB, ENSCAFG00845001113|DGKQ, ENSCAFG00845002132|SLC22A1	12	89	-1.484
cfa00053	Metabolism	Carbohydrate metabolism	Ascorbate and aldarate metabolism	ENSCAFG00845019268|ENSCAFG00845019268, ENSCAFG00845013255|GUSB	2	1151	13	7229	0.1538	0.637006	ns	0.955509	ns		0	ENSCAFG00845019268|ENSCAFG00845019268, ENSCAFG00845013255|GUSB	2	10	-2.52982
cfa00120	Metabolism	Lipid metabolism	Primary bile acid biosynthesis	ENSCAFG00845004031|CYP46A1, ENSCAFG00845018826|ACOX2	2	1151	13	7229	0.1538	0.637006	ns	0.955509	ns	ENSCAFG00845018826|ACOX2	1	ENSCAFG00845004031|CYP46A1	1	12	0
cfa04370	Environmental Information Processing	Signal transduction	VEGF signaling pathway	ENSCAFG00845007348|RAC2, ENSCAFG00845012083|KDR, ENSCAFG00845017949|PLCG2, ENSCAFG00845000947|SPHK2, ENSCAFG00845001335|PRKCB, ENSCAFG00845015398|ENSCAFG00845015398, ENSCAFG00845005378|PTGS2, ENSCAFG00845018270|SPHK1	8	1151	54	7229	0.1481	0.645549	ns	0.963901	ns	ENSCAFG00845000947|SPHK2	1	ENSCAFG00845007348|RAC2, ENSCAFG00845012083|KDR, ENSCAFG00845017949|PLCG2, ENSCAFG00845001335|PRKCB, ENSCAFG00845015398|ENSCAFG00845015398, ENSCAFG00845005378|PTGS2, ENSCAFG00845018270|SPHK1	7	52	-2.08013
cfa04070	Environmental Information Processing	Signal transduction	Phosphatidylinositol signaling system	ENSCAFG00845020969|INPP5D, ENSCAFG00845027587|PLCB2, ENSCAFG00845025366|PLCB4, ENSCAFG00845017949|PLCG2, ENSCAFG00845018790|CALML4, ENSCAFG00845001335|PRKCB, ENSCAFG00845008212|ITPKB, ENSCAFG00845019519|DGKG, ENSCAFG00845025943|IP6K3, ENSCAFG00845001113|DGKQ, ENSCAFG00845003424|ENSCAFG00845003424, ENSCAFG00845004939|IMPA2, ENSCAFG00845030822|MTMR3, ENSCAFG00845022114|CDS1	14	1151	94	7229	0.1489	0.65148	ns	0.968336	ns	ENSCAFG00845003424|ENSCAFG00845003424, ENSCAFG00845030822|MTMR3	2	ENSCAFG00845020969|INPP5D, ENSCAFG00845027587|PLCB2, ENSCAFG00845025366|PLCB4, ENSCAFG00845017949|PLCG2, ENSCAFG00845018790|CALML4, ENSCAFG00845001335|PRKCB, ENSCAFG00845008212|ITPKB, ENSCAFG00845019519|DGKG, ENSCAFG00845025943|IP6K3, ENSCAFG00845001113|DGKQ, ENSCAFG00845004939|IMPA2, ENSCAFG00845022114|CDS1	12	90	-1.47573
cfa05225	Human Diseases	Cancer: specific types	Hepatocellular carcinoma	ENSCAFG00845009606|ENSCAFG00845009606, ENSCAFG00845008513|FZD6, ENSCAFG00845017949|PLCG2, ENSCAFG00845029513|WNT5B, ENSCAFG00845028176|TGFB2, ENSCAFG00845001335|PRKCB, ENSCAFG00845007687|WNT2B, ENSCAFG00845002395|TGFB1, ENSCAFG00845015760|TGFB3, ENSCAFG00845026259|DVL3, ENSCAFG00845024350|ENSCAFG00845024350, ENSCAFG00845019951|SHC3, ENSCAFG00845015398|ENSCAFG00845015398, ENSCAFG00845011017|IGF2, …	23	1151	154	7229	0.1494	0.666352	ns	0.98342	ns	ENSCAFG00845007687|WNT2B, ENSCAFG00845026259|DVL3, ENSCAFG00845014088|SHC1, ENSCAFG00845009778|HMOX1, ENSCAFG00845015124|E2F2	5	ENSCAFG00845009606|ENSCAFG00845009606, ENSCAFG00845008513|FZD6, ENSCAFG00845017949|PLCG2, ENSCAFG00845029513|WNT5B, ENSCAFG00845028176|TGFB2, ENSCAFG00845001335|PRKCB, ENSCAFG00845002395|TGFB1, ENSCAFG00845015760|TGFB3, ENSCAFG00845024350|ENSCAFG00845024350, ENSCAFG00845019951|SHC3, ENSCAFG00845015398|ENSCAFG00845015398, ENSCAFG00845011017|IGF2, ENSCAFG00845007778|LRP5, ENSCAFG00845008006|WNT9A, …	18	147	-1.73205
cfa05215	Human Diseases	Cancer: specific types	Prostate cancer	ENSCAFG00845017615|MMP9, ENSCAFG00845022039|PDGFB, ENSCAFG00845010877|IL1R2, ENSCAFG00845009606|ENSCAFG00845009606, ENSCAFG00845029042|ERG, ENSCAFG00845001129|CCNE1, ENSCAFG00845000627|PDGFD, ENSCAFG00845029015|SPINT1, ENSCAFG00845009366|IGF1, ENSCAFG00845028997|CREB3L1, ENSCAFG00845008241|PDGFRB, ENSCAFG00845002725|BCL2, ENSCAFG00845000842|MMP3, ENSCAFG00845015124|E2F2	14	1151	95	7229	0.1474	0.667643	ns	0.98342	ns	ENSCAFG00845001129|CCNE1, ENSCAFG00845028997|CREB3L1, ENSCAFG00845015124|E2F2	3	ENSCAFG00845017615|MMP9, ENSCAFG00845022039|PDGFB, ENSCAFG00845010877|IL1R2, ENSCAFG00845009606|ENSCAFG00845009606, ENSCAFG00845029042|ERG, ENSCAFG00845000627|PDGFD, ENSCAFG00845029015|SPINT1, ENSCAFG00845009366|IGF1, ENSCAFG00845008241|PDGFRB, ENSCAFG00845002725|BCL2, ENSCAFG00845000842|MMP3	11	93	0.518476
cfa04964	Organismal Systems	Excretory system	Proximal tubule bicarbonate reclamation	ENSCAFG00845020628|AQP1, ENSCAFG00845017325|CA2, ENSCAFG00845030760|ATP1A4	3	1151	21	7229	0.1429	0.67264	ns	0.986338	ns		0	ENSCAFG00845020628|AQP1, ENSCAFG00845017325|CA2, ENSCAFG00845030760|ATP1A4	3	18	-0.471405
cfa00730	Metabolism	Metabolism of cofactors and vitamins	Thiamine metabolism	ENSCAFG00845003950|AK5, ENSCAFG00845003699|AK7	2	1151	14	7229	0.1429	0.678168	ns	0.988843	ns	ENSCAFG00845003950|AK5	1	ENSCAFG00845003699|AK7	1	14	1.06904
cfa04217	Cellular Processes	Cell growth and death	Necroptosis	ENSCAFG00845023727|CYBB, ENSCAFG00845012026|TLR4, ENSCAFG00845004011|GLUL, ENSCAFG00845007383|SMPD1, ENSCAFG00845018347|NLRP3, ENSCAFG00845007599|SQSTM1, ENSCAFG00845024918|INSL3, ENSCAFG00845011308|IL1A, ENSCAFG00845011935|PYCARD, ENSCAFG00845012986|ENSCAFG00845012986, ENSCAFG00845020441|ENSCAFG00845020441, ENSCAFG00845026778|IFNAR1, ENSCAFG00845024013|IL33, ENSCAFG00845010558|TNF, ENSCAFG008450…	21	1151	142	7229	0.1479	0.680396	ns	0.988843	ns	ENSCAFG00845020441|ENSCAFG00845020441, ENSCAFG00845030024|CASP8, ENSCAFG00845026634|STAT4, ENSCAFG00845026304|H2AC10	4	ENSCAFG00845023727|CYBB, ENSCAFG00845012026|TLR4, ENSCAFG00845004011|GLUL, ENSCAFG00845007383|SMPD1, ENSCAFG00845018347|NLRP3, ENSCAFG00845007599|SQSTM1, ENSCAFG00845024918|INSL3, ENSCAFG00845011308|IL1A, ENSCAFG00845011935|PYCARD, ENSCAFG00845012986|ENSCAFG00845012986, ENSCAFG00845026778|IFNAR1, ENSCAFG00845024013|IL33, ENSCAFG00845010558|TNF, ENSCAFG00845002725|BCL2, ENSCAFG00845029235|PYGM, EN…	17	128	-3.0052
cfa04730	Organismal Systems	Nervous system	Long-term depression	ENSCAFG00845027587|PLCB2, ENSCAFG00845025366|PLCB4, ENSCAFG00845010585|GUCY1B1, ENSCAFG00845010475|GUCY1A1, ENSCAFG00845001335|PRKCB, ENSCAFG00845003912|GUCY1A2, ENSCAFG00845009366|IGF1, ENSCAFG00845020151|GRID2	8	1151	57	7229	0.1404	0.706698	ns	1	ns	ENSCAFG00845020151|GRID2	1	ENSCAFG00845027587|PLCB2, ENSCAFG00845025366|PLCB4, ENSCAFG00845010585|GUCY1B1, ENSCAFG00845010475|GUCY1A1, ENSCAFG00845001335|PRKCB, ENSCAFG00845003912|GUCY1A2, ENSCAFG00845009366|IGF1	7	53	-1.78569
cfa04935	Organismal Systems	Endocrine system	Growth hormone synthesis, secretion and action	ENSCAFG00845011212|IGFBP3, ENSCAFG00845027587|PLCB2, ENSCAFG00845025366|PLCB4, ENSCAFG00845017949|PLCG2, ENSCAFG00845001335|PRKCB, ENSCAFG00845024171|ADCY5, ENSCAFG00845021192|SOCS2, ENSCAFG00845020695|GHRHR, ENSCAFG00845019951|SHC3, ENSCAFG00845014621|SOCS3, ENSCAFG00845015398|ENSCAFG00845015398, ENSCAFG00845015304|FOS, ENSCAFG00845009366|IGF1, ENSCAFG00845028997|CREB3L1, ENSCAFG00845014088|SHC1…	16	1151	111	7229	0.1441	0.708168	ns	1	ns	ENSCAFG00845014621|SOCS3, ENSCAFG00845015304|FOS, ENSCAFG00845028997|CREB3L1, ENSCAFG00845014088|SHC1	4	ENSCAFG00845011212|IGFBP3, ENSCAFG00845027587|PLCB2, ENSCAFG00845025366|PLCB4, ENSCAFG00845017949|PLCG2, ENSCAFG00845001335|PRKCB, ENSCAFG00845024171|ADCY5, ENSCAFG00845021192|SOCS2, ENSCAFG00845020695|GHRHR, ENSCAFG00845019951|SHC3, ENSCAFG00845015398|ENSCAFG00845015398, ENSCAFG00845009366|IGF1, ENSCAFG00845023075|ADCY2	12	104	-0.686406
cfa05211	Human Diseases	Cancer: specific types	Renal cell carcinoma	ENSCAFG00845022039|PDGFB, ENSCAFG00845009606|ENSCAFG00845009606, ENSCAFG00845015278|SLC2A1, ENSCAFG00845012583|EGLN3, ENSCAFG00845028176|TGFB2, ENSCAFG00845031022|TFE3, ENSCAFG00845002395|TGFB1, ENSCAFG00845015760|TGFB3, ENSCAFG00845025968|HGF	9	1151	64	7229	0.1406	0.709952	ns	1	ns	ENSCAFG00845031022|TFE3	1	ENSCAFG00845022039|PDGFB, ENSCAFG00845009606|ENSCAFG00845009606, ENSCAFG00845015278|SLC2A1, ENSCAFG00845012583|EGLN3, ENSCAFG00845028176|TGFB2, ENSCAFG00845002395|TGFB1, ENSCAFG00845015760|TGFB3, ENSCAFG00845025968|HGF	8	63	-1.13389
cfa05220	Human Diseases	Cancer: specific types	Chronic myeloid leukemia	ENSCAFG00845009606|ENSCAFG00845009606, ENSCAFG00845020246|MECOM, ENSCAFG00845028176|TGFB2, ENSCAFG00845002395|TGFB1, ENSCAFG00845015760|TGFB3, ENSCAFG00845019951|SHC3, ENSCAFG00845015398|ENSCAFG00845015398, ENSCAFG00845026139|RUNX1, ENSCAFG00845014088|SHC1, ENSCAFG00845015124|E2F2	10	1151	72	7229	0.1389	0.73015	ns	1	ns	ENSCAFG00845026139|RUNX1, ENSCAFG00845014088|SHC1, ENSCAFG00845015124|E2F2	3	ENSCAFG00845009606|ENSCAFG00845009606, ENSCAFG00845020246|MECOM, ENSCAFG00845028176|TGFB2, ENSCAFG00845002395|TGFB1, ENSCAFG00845015760|TGFB3, ENSCAFG00845019951|SHC3, ENSCAFG00845015398|ENSCAFG00845015398	7	72	0.942809
cfa04213	Organismal Systems	Aging	Longevity regulating pathway - multiple species	ENSCAFG00845001876|CRYAB, ENSCAFG00845002192|HSPA2, ENSCAFG00845024171|ADCY5, ENSCAFG00845024098|CAT, ENSCAFG00845012950|HSP70, ENSCAFG00845009366|IGF1, ENSCAFG00845023075|ADCY2, ENSCAFG00845024484|INSR	8	1151	59	7229	0.1356	0.743419	ns	1	ns		0	ENSCAFG00845001876|CRYAB, ENSCAFG00845002192|HSPA2, ENSCAFG00845024171|ADCY5, ENSCAFG00845024098|CAT, ENSCAFG00845012950|HSP70, ENSCAFG00845009366|IGF1, ENSCAFG00845023075|ADCY2, ENSCAFG00845024484|INSR	8	55	-1.21356
cfa00830	Metabolism	Metabolism of cofactors and vitamins	Retinol metabolism	ENSCAFG00845017370|CYP1A1, ENSCAFG00845003571|RDH12, ENSCAFG00845001328|DHRS3, ENSCAFG00845022726|CYP2C18, ENSCAFG00845021027|DHRS9, ENSCAFG00845002678|ENSCAFG00845002678	6	1151	45	7229	0.1333	0.743507	ns	1	ns	ENSCAFG00845001328|DHRS3, ENSCAFG00845022726|CYP2C18, ENSCAFG00845002678|ENSCAFG00845002678	3	ENSCAFG00845017370|CYP1A1, ENSCAFG00845003571|RDH12, ENSCAFG00845021027|DHRS9	3	30	0
cfa00740	Metabolism	Metabolism of cofactors and vitamins	Riboflavin metabolism	ENSCAFG00845018081|ACP5	1	1151	8	7229	0.125	0.75046	ns	1	ns		0	ENSCAFG00845018081|ACP5	1	8	-2.12132
cfa00512	Metabolism	Glycan biosynthesis and metabolism	Mucin type O-glycan biosynthesis	ENSCAFG00845001050|GALNT17, ENSCAFG00845015625|GALNT18, ENSCAFG00845007321|GALNT12, ENSCAFG00845025607|GALNT5	4	1151	31	7229	0.129	0.750468	ns	1	ns	ENSCAFG00845001050|GALNT17, ENSCAFG00845025607|GALNT5	2	ENSCAFG00845015625|GALNT18, ENSCAFG00845007321|GALNT12	2	25	-1.4
cfa01230	Metabolism	Global and overview maps	Biosynthesis of amino acids	ENSCAFG00845004011|GLUL, ENSCAFG00845017825|PRPS1, ENSCAFG00845020125|SHMT1, ENSCAFG00845012905|ENSCAFG00845012905, ENSCAFG00845008603|PYCR1, ENSCAFG00845025122|ALDH18A1, ENSCAFG00845013432|ASL, ENSCAFG00845017169|CBS, ENSCAFG00845012059|PKLR, ENSCAFG00845013534|BCAT1	10	1151	74	7229	0.1351	0.761649	ns	1	ns	ENSCAFG00845017825|PRPS1, ENSCAFG00845012905|ENSCAFG00845012905, ENSCAFG00845008603|PYCR1, ENSCAFG00845025122|ALDH18A1, ENSCAFG00845017169|CBS, ENSCAFG00845012059|PKLR, ENSCAFG00845013534|BCAT1	7	ENSCAFG00845004011|GLUL, ENSCAFG00845020125|SHMT1, ENSCAFG00845013432|ASL	3	71	0.474713
cfa00514	Metabolism	Glycan biosynthesis and metabolism	Other types of O-glycan biosynthesis	ENSCAFG00845007032|MFNG, ENSCAFG00845001050|GALNT17, ENSCAFG00845022028|ST6GAL1, ENSCAFG00845015625|GALNT18, ENSCAFG00845007321|GALNT12, ENSCAFG00845025607|GALNT5	6	1151	46	7229	0.1304	0.762874	ns	1	ns	ENSCAFG00845001050|GALNT17, ENSCAFG00845025607|GALNT5	2	ENSCAFG00845007032|MFNG, ENSCAFG00845022028|ST6GAL1, ENSCAFG00845015625|GALNT18, ENSCAFG00845007321|GALNT12	4	43	-0.304997
cfa04922	Organismal Systems	Endocrine system	Glucagon signaling pathway	ENSCAFG00845027587|PLCB2, ENSCAFG00845025366|PLCB4, ENSCAFG00845015278|SLC2A1, ENSCAFG00845018790|CALML4, ENSCAFG00845005020|FBP1, ENSCAFG00845022213|CPT1C, ENSCAFG00845008311|PPARGC1A, ENSCAFG00845010405|PPARA, ENSCAFG00845028997|CREB3L1, ENSCAFG00845003424|ENSCAFG00845003424, ENSCAFG00845029235|PYGM, ENSCAFG00845023075|ADCY2, ENSCAFG00845013041|PHKG1	13	1151	96	7229	0.1354	0.779315	ns	1	ns	ENSCAFG00845028997|CREB3L1, ENSCAFG00845003424|ENSCAFG00845003424, ENSCAFG00845013041|PHKG1	3	ENSCAFG00845027587|PLCB2, ENSCAFG00845025366|PLCB4, ENSCAFG00845015278|SLC2A1, ENSCAFG00845018790|CALML4, ENSCAFG00845005020|FBP1, ENSCAFG00845022213|CPT1C, ENSCAFG00845008311|PPARGC1A, ENSCAFG00845010405|PPARA, ENSCAFG00845029235|PYGM, ENSCAFG00845023075|ADCY2	10	92	0
cfa00062	Metabolism	Lipid metabolism	Fatty acid elongation	ENSCAFG00845030224|ELOVL6, ENSCAFG00845007620|ELOVL7, ENSCAFG00845023826|ACOT7	3	1151	25	7229	0.12	0.784535	ns	1	ns	ENSCAFG00845030224|ELOVL6, ENSCAFG00845023826|ACOT7	2	ENSCAFG00845007620|ELOVL7	1	25	-0.6
cfa00513	Metabolism	Glycan biosynthesis and metabolism	Various types of N-glycan biosynthesis	ENSCAFG00845001153|HEXB, ENSCAFG00845027982|B4GALNT3, ENSCAFG00845025040|HEXA, ENSCAFG00845008022|MAN1A1, ENSCAFG00845027125|ALG3	5	1151	40	7229	0.125	0.785948	ns	1	ns	ENSCAFG00845027982|B4GALNT3, ENSCAFG00845027125|ALG3	2	ENSCAFG00845001153|HEXB, ENSCAFG00845025040|HEXA, ENSCAFG00845008022|MAN1A1	3	38	0.162221
cfa05100	Human Diseases	Infectious disease: bacterial	Bacterial invasion of epithelial cells	ENSCAFG00845020698|HCLS1, ENSCAFG00845002947|ITGB1, ENSCAFG00845019951|SHC3, ENSCAFG00845015398|ENSCAFG00845015398, ENSCAFG00845021985|FN1, ENSCAFG00845029636|ELMO1, ENSCAFG00845014088|SHC1, ENSCAFG00845010704|CDH1, ENSCAFG00845012888|DNM3, ENSCAFG00845014164|SEPTIN1	10	1151	76	7229	0.1316	0.790494	ns	1	ns	ENSCAFG00845014088|SHC1, ENSCAFG00845014164|SEPTIN1	2	ENSCAFG00845020698|HCLS1, ENSCAFG00845002947|ITGB1, ENSCAFG00845019951|SHC3, ENSCAFG00845015398|ENSCAFG00845015398, ENSCAFG00845021985|FN1, ENSCAFG00845029636|ELMO1, ENSCAFG00845010704|CDH1, ENSCAFG00845012888|DNM3	8	73	-4.33052
cfa05020	Human Diseases	Neurodegenerative disease	Prion disease	ENSCAFG00845000378|C1QC, ENSCAFG00845000400|C1QA, ENSCAFG00845009083|CCL5, ENSCAFG00845000358|C1QB, ENSCAFG00845023727|CYBB, ENSCAFG00845004665|NCF2, ENSCAFG00845001935|NCF1, ENSCAFG00845007348|RAC2, ENSCAFG00845014789|ENSCAFG00845014789, ENSCAFG00845002192|HSPA2, ENSCAFG00845018689|COX4I2, ENSCAFG00845008166|NCF4, ENSCAFG00845000482|CASP12, ENSCAFG00845010422|NDUFA4L2, ENSCAFG00845001017|TCF25, …	34	1151	241	7229	0.1411	0.80731	ns	1	ns	ENSCAFG00845014789|ENSCAFG00845014789, ENSCAFG00845001017|TCF25, ENSCAFG00845020819|ENSCAFG00845020819, ENSCAFG00845021145|TUBA1B, ENSCAFG00845020441|ENSCAFG00845020441, ENSCAFG00845028997|CREB3L1, ENSCAFG00845010336|ATP5MC1	7	ENSCAFG00845000378|C1QC, ENSCAFG00845000400|C1QA, ENSCAFG00845009083|CCL5, ENSCAFG00845000358|C1QB, ENSCAFG00845023727|CYBB, ENSCAFG00845004665|NCF2, ENSCAFG00845001935|NCF1, ENSCAFG00845007348|RAC2, ENSCAFG00845002192|HSPA2, ENSCAFG00845018689|COX4I2, ENSCAFG00845008166|NCF4, ENSCAFG00845000482|CASP12, ENSCAFG00845010422|NDUFA4L2, ENSCAFG00845008825|IL6, ENSCAFG00845011308|IL1A, ENSCAFG008450026…	27	228	-4.83454
cfa04910	Organismal Systems	Endocrine system	Insulin signaling pathway	ENSCAFG00845029564|PPP1R3C, ENSCAFG00845018790|CALML4, ENSCAFG00845005020|FBP1, ENSCAFG00845011564|HK3, ENSCAFG00845008311|PPARGC1A, ENSCAFG00845021192|SOCS2, ENSCAFG00845020724|SLC2A4, ENSCAFG00845019951|SHC3, ENSCAFG00845014621|SOCS3, ENSCAFG00845013328|MKNK2, ENSCAFG00845015398|ENSCAFG00845015398, ENSCAFG00845007524|FASN, ENSCAFG00845012059|PKLR, ENSCAFG00845003424|ENSCAFG00845003424, ENSCAFG0…	18	1151	133	7229	0.1353	0.808867	ns	1	ns	ENSCAFG00845014621|SOCS3, ENSCAFG00845013328|MKNK2, ENSCAFG00845007524|FASN, ENSCAFG00845012059|PKLR, ENSCAFG00845003424|ENSCAFG00845003424, ENSCAFG00845014088|SHC1, ENSCAFG00845013041|PHKG1	7	ENSCAFG00845029564|PPP1R3C, ENSCAFG00845018790|CALML4, ENSCAFG00845005020|FBP1, ENSCAFG00845011564|HK3, ENSCAFG00845008311|PPARGC1A, ENSCAFG00845021192|SOCS2, ENSCAFG00845020724|SLC2A4, ENSCAFG00845019951|SHC3, ENSCAFG00845015398|ENSCAFG00845015398, ENSCAFG00845029235|PYGM, ENSCAFG00845024484|INSR	11	126	-1.24722
cfa05235	Human Diseases	Cancer: overview	PD-L1 expression and PD-1 checkpoint pathway in cancer	ENSCAFG00845012026|TLR4, ENSCAFG00845027739|CD4, ENSCAFG00845016107|CD274, ENSCAFG00845000073|NFATC1, ENSCAFG00845011706|NFKBIE, ENSCAFG00845015304|FOS, ENSCAFG00845011603|ALK, ENSCAFG00845026198|RASGRP1, ENSCAFG00845026107|PTPN6, ENSCAFG00845002392|CD3G, ENSCAFG00845015458|BATF	11	1151	85	7229	0.1294	0.815745	ns	1	ns	ENSCAFG00845000073|NFATC1, ENSCAFG00845015304|FOS	2	ENSCAFG00845012026|TLR4, ENSCAFG00845027739|CD4, ENSCAFG00845016107|CD274, ENSCAFG00845011706|NFKBIE, ENSCAFG00845011603|ALK, ENSCAFG00845026198|RASGRP1, ENSCAFG00845026107|PTPN6, ENSCAFG00845002392|CD3G, ENSCAFG00845015458|BATF	9	82	-0.993884
cfa00920	Metabolism	Energy metabolism	Sulfur metabolism	ENSCAFG00845023139|SELENBP1	1	1151	10	7229	0.1	0.823676	ns	1	ns	ENSCAFG00845023139|SELENBP1	1		0	10	0
cfa00020	Metabolism	Carbohydrate metabolism	Citrate cycle (TCA cycle)	ENSCAFG00845012087|OGDH, ENSCAFG00845011071|ACLY, ENSCAFG00845004360|MDH2	3	1151	27	7229	0.1111	0.827421	ns	1	ns	ENSCAFG00845012087|OGDH, ENSCAFG00845011071|ACLY, ENSCAFG00845004360|MDH2	3		0	27	0.19245
cfa05031	Human Diseases	Substance dependence	Amphetamine addiction	ENSCAFG00845018790|CALML4, ENSCAFG00845001335|PRKCB, ENSCAFG00845024171|ADCY5, ENSCAFG00845015304|FOS, ENSCAFG00845028997|CREB3L1, ENSCAFG00845010355|DDC, ENSCAFG00845003424|ENSCAFG00845003424, ENSCAFG00845027440|MAOB	8	1151	65	7229	0.1231	0.833877	ns	1	ns	ENSCAFG00845015304|FOS, ENSCAFG00845028997|CREB3L1, ENSCAFG00845003424|ENSCAFG00845003424	3	ENSCAFG00845018790|CALML4, ENSCAFG00845001335|PRKCB, ENSCAFG00845024171|ADCY5, ENSCAFG00845010355|DDC, ENSCAFG00845027440|MAOB	5	60	-0.774597
cfa04728	Organismal Systems	Nervous system	Dopaminergic synapse	ENSCAFG00845027587|PLCB2, ENSCAFG00845003562|GNG2, ENSCAFG00845025366|PLCB4, ENSCAFG00845018790|CALML4, ENSCAFG00845001335|PRKCB, ENSCAFG00845024171|ADCY5, ENSCAFG00845010783|ENSCAFG00845010783, ENSCAFG00845011997|ARRB1, ENSCAFG00845028665|COMT, ENSCAFG00845027447|GNB3, ENSCAFG00845015304|FOS, ENSCAFG00845028997|CREB3L1, ENSCAFG00845010355|DDC, ENSCAFG00845003424|ENSCAFG00845003424, ENSCAFG008450…	17	1151	129	7229	0.1318	0.836625	ns	1	ns	ENSCAFG00845027447|GNB3, ENSCAFG00845015304|FOS, ENSCAFG00845028997|CREB3L1, ENSCAFG00845003424|ENSCAFG00845003424, ENSCAFG00845020372|ARNTL	5	ENSCAFG00845027587|PLCB2, ENSCAFG00845003562|GNG2, ENSCAFG00845025366|PLCB4, ENSCAFG00845018790|CALML4, ENSCAFG00845001335|PRKCB, ENSCAFG00845024171|ADCY5, ENSCAFG00845010783|ENSCAFG00845010783, ENSCAFG00845011997|ARRB1, ENSCAFG00845028665|COMT, ENSCAFG00845010355|DDC, ENSCAFG00845027440|MAOB, ENSCAFG00845001608|GNG5	12	123	-0.90167
cfa04012	Environmental Information Processing	Signal transduction	ErbB signaling pathway	ENSCAFG00845009606|ENSCAFG00845009606, ENSCAFG00845001249|HBEGF, ENSCAFG00845014867|NRG1, ENSCAFG00845017949|PLCG2, ENSCAFG00845001335|PRKCB, ENSCAFG00845006658|EREG, ENSCAFG00845019951|SHC3, ENSCAFG00845015398|ENSCAFG00845015398, ENSCAFG00845006158|ERBB3, ENSCAFG00845014088|SHC1	10	1151	80	7229	0.125	0.840383	ns	1	ns	ENSCAFG00845014867|NRG1, ENSCAFG00845014088|SHC1	2	ENSCAFG00845009606|ENSCAFG00845009606, ENSCAFG00845001249|HBEGF, ENSCAFG00845017949|PLCG2, ENSCAFG00845001335|PRKCB, ENSCAFG00845006658|EREG, ENSCAFG00845019951|SHC3, ENSCAFG00845015398|ENSCAFG00845015398, ENSCAFG00845006158|ERBB3	8	77	-1.25357
cfa04392	Environmental Information Processing	Signal transduction	Hippo signaling pathway - multiple species	ENSCAFG00845028911|RASSF2, ENSCAFG00845009547|DCHS2, ENSCAFG00845003314|WWC1	3	1151	28	7229	0.1071	0.845977	ns	1	ns	ENSCAFG00845009547|DCHS2, ENSCAFG00845003314|WWC1	2	ENSCAFG00845028911|RASSF2	1	26	-0.392232
cfa00620	Metabolism	Carbohydrate metabolism	Pyruvate metabolism	ENSCAFG00845019268|ENSCAFG00845019268, ENSCAFG00845001848|ACAT2, ENSCAFG00845012059|PKLR, ENSCAFG00845004360|MDH2	4	1151	36	7229	0.1111	0.847325	ns	1	ns	ENSCAFG00845001848|ACAT2, ENSCAFG00845012059|PKLR, ENSCAFG00845004360|MDH2	3	ENSCAFG00845019268|ENSCAFG00845019268	1	35	-1.52128
cfa00982	Metabolism	Xenobiotics biodegradation and metabolism	Drug metabolism - cytochrome P450	ENSCAFG00845001467|FMO3, ENSCAFG00845024350|ENSCAFG00845024350, ENSCAFG00845008762|ENSCAFG00845008762, ENSCAFG00845027440|MAOB	4	1151	36	7229	0.1111	0.847325	ns	1	ns		0	ENSCAFG00845001467|FMO3, ENSCAFG00845024350|ENSCAFG00845024350, ENSCAFG00845008762|ENSCAFG00845008762, ENSCAFG00845027440|MAOB	4	27	-2.88675
cfa04724	Organismal Systems	Nervous system	Glutamatergic synapse	ENSCAFG00845027587|PLCB2, ENSCAFG00845003562|GNG2, ENSCAFG00845004011|GLUL, ENSCAFG00845025366|PLCB4, ENSCAFG00845001335|PRKCB, ENSCAFG00845024171|ADCY5, ENSCAFG00845010783|ENSCAFG00845010783, ENSCAFG00845026673|SHANK3, ENSCAFG00845027447|GNB3, ENSCAFG00845017720|SLC1A7, ENSCAFG00845004230|SLC1A3, ENSCAFG00845023075|ADCY2, ENSCAFG00845019115|HOMER3, ENSCAFG00845001608|GNG5	14	1151	110	7229	0.1273	0.855198	ns	1	ns	ENSCAFG00845027447|GNB3, ENSCAFG00845004230|SLC1A3	2	ENSCAFG00845027587|PLCB2, ENSCAFG00845003562|GNG2, ENSCAFG00845004011|GLUL, ENSCAFG00845025366|PLCB4, ENSCAFG00845001335|PRKCB, ENSCAFG00845024171|ADCY5, ENSCAFG00845010783|ENSCAFG00845010783, ENSCAFG00845026673|SHANK3, ENSCAFG00845017720|SLC1A7, ENSCAFG00845023075|ADCY2, ENSCAFG00845019115|HOMER3, ENSCAFG00845001608|GNG5	12	98	0.505076
cfa04211	Organismal Systems	Aging	Longevity regulating pathway	ENSCAFG00845024171|ADCY5, ENSCAFG00845024098|CAT, ENSCAFG00845008311|PPARGC1A, ENSCAFG00845029007|PPARG, ENSCAFG00845009366|IGF1, ENSCAFG00845028997|CREB3L1, ENSCAFG00845018942|SESN3, ENSCAFG00845021949|ADIPOQ, ENSCAFG00845023075|ADCY2, ENSCAFG00845010570|SESN2, ENSCAFG00845024484|INSR	11	1151	89	7229	0.1236	0.859246	ns	1	ns	ENSCAFG00845028997|CREB3L1, ENSCAFG00845010570|SESN2	2	ENSCAFG00845024171|ADCY5, ENSCAFG00845024098|CAT, ENSCAFG00845008311|PPARGC1A, ENSCAFG00845029007|PPARG, ENSCAFG00845009366|IGF1, ENSCAFG00845018942|SESN3, ENSCAFG00845021949|ADIPOQ, ENSCAFG00845023075|ADCY2, ENSCAFG00845024484|INSR	9	85	0.108465
cfa04710	Organismal Systems	Environmental adaptation	Circadian rhythm	ENSCAFG00845009798|NR1D1, ENSCAFG00845027808|PER1, ENSCAFG00845020372|ARNTL	3	1151	29	7229	0.1034	0.862776	ns	1	ns	ENSCAFG00845027808|PER1, ENSCAFG00845020372|ARNTL	2	ENSCAFG00845009798|NR1D1	1	29	0.371391
cfa00052	Metabolism	Carbohydrate metabolism	Galactose metabolism	ENSCAFG00845013429|GAA, ENSCAFG00845011564|HK3, ENSCAFG00845024416|MGAM	3	1151	29	7229	0.1034	0.862776	ns	1	ns		0	ENSCAFG00845013429|GAA, ENSCAFG00845011564|HK3, ENSCAFG00845024416|MGAM	3	25	0.6
cfa05010	Human Diseases	Neurodegenerative disease	Alzheimer disease	ENSCAFG00845029377|LPL, ENSCAFG00845023727|CYBB, ENSCAFG00845027587|PLCB2, ENSCAFG00845008513|FZD6, ENSCAFG00845008023|PSEN2, ENSCAFG00845025366|PLCB4, ENSCAFG00845014789|ENSCAFG00845014789, ENSCAFG00845002371|CSF1, ENSCAFG00845018689|COX4I2, ENSCAFG00845000482|CASP12, ENSCAFG00845029513|WNT5B, ENSCAFG00845010422|NDUFA4L2, ENSCAFG00845018790|CALML4, ENSCAFG00845006705|APOE, ENSCAFG00845015660|APP…	47	1151	338	7229	0.1391	0.868314	ns	1	ns	ENSCAFG00845014789|ENSCAFG00845014789, ENSCAFG00845007687|WNT2B, ENSCAFG00845001017|TCF25, ENSCAFG00845020819|ENSCAFG00845020819, ENSCAFG00845026259|DVL3, ENSCAFG00845020957|MME, ENSCAFG00845021145|TUBA1B, ENSCAFG00845020441|ENSCAFG00845020441, ENSCAFG00845003424|ENSCAFG00845003424, ENSCAFG00845010336|ATP5MC1, ENSCAFG00845030024|CASP8, ENSCAFG00845020291|CHRM5	12	ENSCAFG00845029377|LPL, ENSCAFG00845023727|CYBB, ENSCAFG00845027587|PLCB2, ENSCAFG00845008513|FZD6, ENSCAFG00845008023|PSEN2, ENSCAFG00845025366|PLCB4, ENSCAFG00845002371|CSF1, ENSCAFG00845018689|COX4I2, ENSCAFG00845000482|CASP12, ENSCAFG00845029513|WNT5B, ENSCAFG00845010422|NDUFA4L2, ENSCAFG00845018790|CALML4, ENSCAFG00845006705|APOE, ENSCAFG00845015660|APP, ENSCAFG00845028785|DKK2, ENSCAFG00845…	35	320	-4.41623
cfa00790	Metabolism	Metabolism of cofactors and vitamins	Folate biosynthesis	ENSCAFG00845029791|GGH, ENSCAFG00845004424|PCBD1	2	1151	21	7229	0.0952	0.869973	ns	1	ns		0	ENSCAFG00845029791|GGH, ENSCAFG00845004424|PCBD1	2	17	-2.66789
cfa03430	Genetic Information Processing	Replication and repair	Mismatch repair	ENSCAFG00845004521|EXO1, ENSCAFG00845021789|RFC4	2	1151	21	7229	0.0952	0.869973	ns	1	ns	ENSCAFG00845004521|EXO1, ENSCAFG00845021789|RFC4	2		0	21	1.09109
cfa04721	Organismal Systems	Nervous system	Synaptic vesicle cycle	ENSCAFG00845003893|ATP6V0C, ENSCAFG00845027993|ATP6V0B, ENSCAFG00845018921|ENSCAFG00845018921, ENSCAFG00845026822|SLC6A12, ENSCAFG00845017487|ATP6V0D2, ENSCAFG00845017720|SLC1A7, ENSCAFG00845004230|SLC1A3, ENSCAFG00845001412|CPLX1, ENSCAFG00845012888|DNM3	9	1151	76	7229	0.1184	0.874643	ns	1	ns	ENSCAFG00845004230|SLC1A3	1	ENSCAFG00845003893|ATP6V0C, ENSCAFG00845027993|ATP6V0B, ENSCAFG00845018921|ENSCAFG00845018921, ENSCAFG00845026822|SLC6A12, ENSCAFG00845017487|ATP6V0D2, ENSCAFG00845017720|SLC1A7, ENSCAFG00845001412|CPLX1, ENSCAFG00845012888|DNM3	8	65	-2.60473
cfa00564	Metabolism	Lipid metabolism	Glycerophospholipid metabolism	ENSCAFG00845003775|PLD3, ENSCAFG00845027433|PLPP1, ENSCAFG00845008274|CHPT1, ENSCAFG00845013841|PLPP3, ENSCAFG00845019519|DGKG, ENSCAFG00845029366|GPAM, ENSCAFG00845018820|AGPAT3, ENSCAFG00845001113|DGKQ, ENSCAFG00845013056|PLPP5, ENSCAFG00845022114|CDS1, ENSCAFG00845022232|PLA2G3	11	1151	91	7229	0.1209	0.877733	ns	1	ns	ENSCAFG00845029366|GPAM, ENSCAFG00845013056|PLPP5, ENSCAFG00845022232|PLA2G3	3	ENSCAFG00845003775|PLD3, ENSCAFG00845027433|PLPP1, ENSCAFG00845008274|CHPT1, ENSCAFG00845013841|PLPP3, ENSCAFG00845019519|DGKG, ENSCAFG00845018820|AGPAT3, ENSCAFG00845001113|DGKQ, ENSCAFG00845022114|CDS1	8	82	0.220863
cfa04520	Cellular Processes	Cellular community - eukaryotes	Adherens junction	ENSCAFG00845007348|RAC2, ENSCAFG00845020301|PTPRB, ENSCAFG00845025658|WAS, ENSCAFG00845004971|ENSCAFG00845004971, ENSCAFG00845026107|PTPN6, ENSCAFG00845029874|NECTIN4, ENSCAFG00845024484|INSR, ENSCAFG00845010704|CDH1	8	1151	69	7229	0.1159	0.878817	ns	1	ns	ENSCAFG00845029874|NECTIN4	1	ENSCAFG00845007348|RAC2, ENSCAFG00845020301|PTPRB, ENSCAFG00845025658|WAS, ENSCAFG00845004971|ENSCAFG00845004971, ENSCAFG00845026107|PTPN6, ENSCAFG00845024484|INSR, ENSCAFG00845010704|CDH1	7	69	-1.80579
cfa04720	Organismal Systems	Nervous system	Long-term potentiation	ENSCAFG00845027587|PLCB2, ENSCAFG00845025684|RAPGEF3, ENSCAFG00845025366|PLCB4, ENSCAFG00845011855|RPS6KA1, ENSCAFG00845018790|CALML4, ENSCAFG00845001335|PRKCB, ENSCAFG00845003424|ENSCAFG00845003424	7	1151	62	7229	0.1129	0.884095	ns	1	ns	ENSCAFG00845003424|ENSCAFG00845003424	1	ENSCAFG00845027587|PLCB2, ENSCAFG00845025684|RAPGEF3, ENSCAFG00845025366|PLCB4, ENSCAFG00845011855|RPS6KA1, ENSCAFG00845018790|CALML4, ENSCAFG00845001335|PRKCB	6	58	-1.57568
cfa00592	Metabolism	Lipid metabolism	alpha-Linolenic acid metabolism	ENSCAFG00845011145|FADS2, ENSCAFG00845022232|PLA2G3	2	1151	22	7229	0.0909	0.886561	ns	1	ns	ENSCAFG00845011145|FADS2, ENSCAFG00845022232|PLA2G3	2		0	16	1
cfa00562	Metabolism	Carbohydrate metabolism	Inositol phosphate metabolism	ENSCAFG00845020969|INPP5D, ENSCAFG00845027587|PLCB2, ENSCAFG00845026701|PIK3CG, ENSCAFG00845025366|PLCB4, ENSCAFG00845017949|PLCG2, ENSCAFG00845008212|ITPKB, ENSCAFG00845004939|IMPA2, ENSCAFG00845030822|MTMR3	8	1151	70	7229	0.1143	0.888338	ns	1	ns	ENSCAFG00845030822|MTMR3	1	ENSCAFG00845020969|INPP5D, ENSCAFG00845027587|PLCB2, ENSCAFG00845026701|PIK3CG, ENSCAFG00845025366|PLCB4, ENSCAFG00845017949|PLCG2, ENSCAFG00845008212|ITPKB, ENSCAFG00845004939|IMPA2	7	67	-0.366508
cfa05223	Human Diseases	Cancer: specific types	Non-small cell lung cancer	ENSCAFG00845009606|ENSCAFG00845009606, ENSCAFG00845017949|PLCG2, ENSCAFG00845001335|PRKCB, ENSCAFG00845024918|INSL3, ENSCAFG00845011603|ALK, ENSCAFG00845019290|RARB, ENSCAFG00845025968|HGF, ENSCAFG00845015124|E2F2	8	1151	70	7229	0.1143	0.888338	ns	1	ns	ENSCAFG00845019290|RARB, ENSCAFG00845015124|E2F2	2	ENSCAFG00845009606|ENSCAFG00845009606, ENSCAFG00845017949|PLCG2, ENSCAFG00845001335|PRKCB, ENSCAFG00845024918|INSL3, ENSCAFG00845011603|ALK, ENSCAFG00845025968|HGF	6	70	-0.239046
cfa04130	Genetic Information Processing	Folding, sorting and degradation	SNARE interactions in vesicular transport	ENSCAFG00845018921|ENSCAFG00845018921, ENSCAFG00845012845|STX11, ENSCAFG00845028203|BET1L	3	1151	31	7229	0.0968	0.891599	ns	1	ns	ENSCAFG00845028203|BET1L	1	ENSCAFG00845018921|ENSCAFG00845018921, ENSCAFG00845012845|STX11	2	31	-0.179605
cfa03450	Genetic Information Processing	Replication and repair	Non-homologous end-joining	ENSCAFG00845006272|POLM	1	1151	13	7229	0.0769	0.895291	ns	1	ns		0	ENSCAFG00845006272|POLM	1	12	-1.73205
cfa00534	Metabolism	Glycan biosynthesis and metabolism	Glycosaminoglycan biosynthesis - heparan sulfate / heparin	ENSCAFG00845031094|HS6ST2, ENSCAFG00845002386|HS3ST1	2	1151	23	7229	0.087	0.901168	ns	1	ns	ENSCAFG00845002386|HS3ST1	1	ENSCAFG00845031094|HS6ST2	1	23	-0.625543
cfa00640	Metabolism	Carbohydrate metabolism	Propanoate metabolism	ENSCAFG00845020335|PCCB, ENSCAFG00845001848|ACAT2, ENSCAFG00845014053|ABAT	3	1151	32	7229	0.0938	0.90387	ns	1	ns	ENSCAFG00845020335|PCCB, ENSCAFG00845001848|ACAT2	2	ENSCAFG00845014053|ABAT	1	32	-1.76777
cfa01212	Metabolism	Global and overview maps	Fatty acid metabolism	ENSCAFG00845030224|ELOVL6, ENSCAFG00845022213|CPT1C, ENSCAFG00845007620|ELOVL7, ENSCAFG00845011145|FADS2, ENSCAFG00845001848|ACAT2, ENSCAFG00845007524|FASN	6	1151	58	7229	0.1034	0.91769	ns	1	ns	ENSCAFG00845030224|ELOVL6, ENSCAFG00845011145|FADS2, ENSCAFG00845001848|ACAT2, ENSCAFG00845007524|FASN	4	ENSCAFG00845022213|CPT1C, ENSCAFG00845007620|ELOVL7	2	58	-1.31306
cfa04152	Environmental Information Processing	Signal transduction	AMPK signaling pathway	ENSCAFG00845025442|CD36, ENSCAFG00845021203|CCNA2, ENSCAFG00845001712|PFKFB3, ENSCAFG00845005020|FBP1, ENSCAFG00845022213|CPT1C, ENSCAFG00845008311|PPARGC1A, ENSCAFG00845029007|PPARG, ENSCAFG00845020724|SLC2A4, ENSCAFG00845029124|LEPR, ENSCAFG00845007524|FASN, ENSCAFG00845009366|IGF1, ENSCAFG00845028997|CREB3L1, ENSCAFG00845021949|ADIPOQ, ENSCAFG00845024484|INSR	14	1151	120	7229	0.1167	0.925633	ns	1	ns	ENSCAFG00845021203|CCNA2, ENSCAFG00845029124|LEPR, ENSCAFG00845007524|FASN, ENSCAFG00845028997|CREB3L1	4	ENSCAFG00845025442|CD36, ENSCAFG00845001712|PFKFB3, ENSCAFG00845005020|FBP1, ENSCAFG00845022213|CPT1C, ENSCAFG00845008311|PPARGC1A, ENSCAFG00845029007|PPARG, ENSCAFG00845020724|SLC2A4, ENSCAFG00845009366|IGF1, ENSCAFG00845021949|ADIPOQ, ENSCAFG00845024484|INSR	10	115	-0.839254
cfa04917	Organismal Systems	Endocrine system	Prolactin signaling pathway	ENSCAFG00845021192|SOCS2, ENSCAFG00845000774|PRLR, ENSCAFG00845019951|SHC3, ENSCAFG00845014621|SOCS3, ENSCAFG00845015398|ENSCAFG00845015398, ENSCAFG00845015304|FOS, ENSCAFG00845014088|SHC1	7	1151	67	7229	0.1045	0.925799	ns	1	ns	ENSCAFG00845014621|SOCS3, ENSCAFG00845015304|FOS, ENSCAFG00845014088|SHC1	3	ENSCAFG00845021192|SOCS2, ENSCAFG00845000774|PRLR, ENSCAFG00845019951|SHC3, ENSCAFG00845015398|ENSCAFG00845015398	4	61	-0.640184
cfa00533	Metabolism	Glycan biosynthesis and metabolism	Glycosaminoglycan biosynthesis - keratan sulfate	ENSCAFG00845029662|CHST1	1	1151	15	7229	0.0667	0.926033	ns	1	ns		0	ENSCAFG00845029662|CHST1	1	13	0
cfa05132	Human Diseases	Infectious disease: bacterial	Salmonella infection	ENSCAFG00845023211|PTPRC, ENSCAFG00845001909|CD14, ENSCAFG00845016220|NCKAP1L, ENSCAFG00845012026|TLR4, ENSCAFG00845015545|PODXL, ENSCAFG00845007265|CYTH4, ENSCAFG00845026701|PIK3CG, ENSCAFG00845014789|ENSCAFG00845014789, ENSCAFG00845001557|IL18, ENSCAFG00845000375|CASP4, ENSCAFG00845018347|NLRP3, ENSCAFG00845028855|LY96, ENSCAFG00845001017|TCF25, ENSCAFG00845008825|IL6, ENSCAFG00845020819|ENSCAF…	31	1151	242	7229	0.1281	0.927622	ns	1	ns	ENSCAFG00845014789|ENSCAFG00845014789, ENSCAFG00845001017|TCF25, ENSCAFG00845020819|ENSCAFG00845020819, ENSCAFG00845027126|IRAK1, ENSCAFG00845024489|ENSCAFG00845024489, ENSCAFG00845021145|TUBA1B, ENSCAFG00845015304|FOS, ENSCAFG00845030024|CASP8, ENSCAFG00845021057|DYNLRB2	9	ENSCAFG00845023211|PTPRC, ENSCAFG00845001909|CD14, ENSCAFG00845016220|NCKAP1L, ENSCAFG00845012026|TLR4, ENSCAFG00845015545|PODXL, ENSCAFG00845007265|CYTH4, ENSCAFG00845026701|PIK3CG, ENSCAFG00845001557|IL18, ENSCAFG00845000375|CASP4, ENSCAFG00845018347|NLRP3, ENSCAFG00845028855|LY96, ENSCAFG00845008825|IL6, ENSCAFG00845011935|PYCARD, ENSCAFG00845004084|RHOH, ENSCAFG00845006275|CXCL8, ENSCAFG00845…	22	237	-2.33845
cfa05034	Human Diseases	Substance dependence	Alcoholism	ENSCAFG00845003562|GNG2, ENSCAFG00845018790|CALML4, ENSCAFG00845024171|ADCY5, ENSCAFG00845010783|ENSCAFG00845010783, ENSCAFG00845029531|PKIA, ENSCAFG00845022393|ADORA2A, ENSCAFG00845019951|SHC3, ENSCAFG00845015398|ENSCAFG00845015398, ENSCAFG00845027447|GNB3, ENSCAFG00845028997|CREB3L1, ENSCAFG00845010355|DDC, ENSCAFG00845003424|ENSCAFG00845003424, ENSCAFG00845022870|HDAC11, ENSCAFG00845027440|MAO…	19	1151	157	7229	0.121	0.928267	ns	1	ns	ENSCAFG00845029531|PKIA, ENSCAFG00845027447|GNB3, ENSCAFG00845028997|CREB3L1, ENSCAFG00845003424|ENSCAFG00845003424, ENSCAFG00845014088|SHC1, ENSCAFG00845015738|H2BC13, ENSCAFG00845026304|H2AC10	7	ENSCAFG00845003562|GNG2, ENSCAFG00845018790|CALML4, ENSCAFG00845024171|ADCY5, ENSCAFG00845010783|ENSCAFG00845010783, ENSCAFG00845022393|ADORA2A, ENSCAFG00845019951|SHC3, ENSCAFG00845015398|ENSCAFG00845015398, ENSCAFG00845010355|DDC, ENSCAFG00845022870|HDAC11, ENSCAFG00845027440|MAOB, ENSCAFG00845005371|NTRK2, ENSCAFG00845001608|GNG5	12	148	-1.06859
cfa05203	Human Diseases	Cancer: overview	Viral carcinogenesis	ENSCAFG00845002973|CDK1, ENSCAFG00845021203|CCNA2, ENSCAFG00845009606|ENSCAFG00845009606, ENSCAFG00845019556|CDC20, ENSCAFG00845018106|SYK, ENSCAFG00845012125|CCR5, ENSCAFG00845001129|CCNE1, ENSCAFG00845024918|INSL3, ENSCAFG00845017366|DLA-79, ENSCAFG00845016093|GSN, ENSCAFG00845009719|DLA88, ENSCAFG00845010104|C3, ENSCAFG00845010030|DLA-64, ENSCAFG00845019362|EGR3, ENSCAFG00845017245|DLA-12, ENS…	22	1151	180	7229	0.1222	0.934224	ns	1	ns	ENSCAFG00845002973|CDK1, ENSCAFG00845021203|CCNA2, ENSCAFG00845019556|CDC20, ENSCAFG00845001129|CCNE1, ENSCAFG00845028997|CREB3L1, ENSCAFG00845004397|SKP2, ENSCAFG00845015738|H2BC13, ENSCAFG00845030024|CASP8	8	ENSCAFG00845009606|ENSCAFG00845009606, ENSCAFG00845018106|SYK, ENSCAFG00845012125|CCR5, ENSCAFG00845024918|INSL3, ENSCAFG00845017366|DLA-79, ENSCAFG00845016093|GSN, ENSCAFG00845009719|DLA88, ENSCAFG00845010104|C3, ENSCAFG00845010030|DLA-64, ENSCAFG00845019362|EGR3, ENSCAFG00845017245|DLA-12, ENSCAFG00845026419|SCIN, ENSCAFG00845017487|ATP6V0D2, ENSCAFG00845022870|HDAC11	14	175	-0.151186
cfa05210	Human Diseases	Cancer: specific types	Colorectal cancer	ENSCAFG00845009606|ENSCAFG00845009606, ENSCAFG00845007348|RAC2, ENSCAFG00845009241|BCL2L11, ENSCAFG00845028176|TGFB2, ENSCAFG00845002395|TGFB1, ENSCAFG00845015760|TGFB3, ENSCAFG00845006658|EREG, ENSCAFG00845015304|FOS, ENSCAFG00845002725|BCL2	9	1151	84	7229	0.1071	0.934558	ns	1	ns	ENSCAFG00845015304|FOS	1	ENSCAFG00845009606|ENSCAFG00845009606, ENSCAFG00845007348|RAC2, ENSCAFG00845009241|BCL2L11, ENSCAFG00845028176|TGFB2, ENSCAFG00845002395|TGFB1, ENSCAFG00845015760|TGFB3, ENSCAFG00845006658|EREG, ENSCAFG00845002725|BCL2	8	83	-2.08552
cfa03020	Genetic Information Processing	Transcription	RNA polymerase	ENSCAFG00845016615|POLR3G, ENSCAFG00845002454|POLR3E	2	1151	26	7229	0.0769	0.935119	ns	1	ns	ENSCAFG00845016615|POLR3G, ENSCAFG00845002454|POLR3E	2		0	26	0
cfa00030	Metabolism	Carbohydrate metabolism	Pentose phosphate pathway	ENSCAFG00845017825|PRPS1, ENSCAFG00845005020|FBP1	2	1151	26	7229	0.0769	0.935119	ns	1	ns	ENSCAFG00845017825|PRPS1	1	ENSCAFG00845005020|FBP1	1	26	-0.392232
cfa00450	Metabolism	Metabolism of other amino acids	Selenocompound metabolism	ENSCAFG00845012905|ENSCAFG00845012905	1	1151	16	7229	0.0625	0.937834	ns	1	ns	ENSCAFG00845012905|ENSCAFG00845012905	1		0	16	-0.5
cfa04340	Environmental Information Processing	Signal transduction	Hedgehog signaling pathway	ENSCAFG00845011997|ARRB1, ENSCAFG00845002725|BCL2, ENSCAFG00845011836|GLI1, ENSCAFG00845021313|LRP2	4	1151	45	7229	0.0889	0.94285	ns	1	ns	ENSCAFG00845011836|GLI1	1	ENSCAFG00845011997|ARRB1, ENSCAFG00845002725|BCL2, ENSCAFG00845021313|LRP2	3	44	0.603023
cfa04744	Organismal Systems	Sensory system	Phototransduction	ENSCAFG00845018790|CALML4, ENSCAFG00845003424|ENSCAFG00845003424	2	1151	27	7229	0.0741	0.943735	ns	1	ns	ENSCAFG00845003424|ENSCAFG00845003424	1	ENSCAFG00845018790|CALML4	1	22	-1.066
cfa00591	Metabolism	Lipid metabolism	Linoleic acid metabolism	ENSCAFG00845022726|CYP2C18, ENSCAFG00845022232|PLA2G3	2	1151	27	7229	0.0741	0.943735	ns	1	ns	ENSCAFG00845022726|CYP2C18, ENSCAFG00845022232|PLA2G3	2		0	17	0.727607
cfa01210	Metabolism	Global and overview maps	2-Oxocarboxylic acid metabolism	ENSCAFG00845013534|BCAT1	1	1151	17	7229	0.0588	0.947754	ns	1	ns	ENSCAFG00845013534|BCAT1	1		0	17	1.21268
cfa04146	Cellular Processes	Transport and catabolism	Peroxisome	ENSCAFG00845024098|CAT, ENSCAFG00845012424|XDH, ENSCAFG00845009717|PIPOX, ENSCAFG00845022604|MVK, ENSCAFG00845014798|NOS2, ENSCAFG00845011660|HMGCLL1, ENSCAFG00845022455|FAR2, ENSCAFG00845018826|ACOX2	8	1151	79	7229	0.1013	0.949061	ns	1	ns	ENSCAFG00845022604|MVK, ENSCAFG00845022455|FAR2, ENSCAFG00845018826|ACOX2	3	ENSCAFG00845024098|CAT, ENSCAFG00845012424|XDH, ENSCAFG00845009717|PIPOX, ENSCAFG00845014798|NOS2, ENSCAFG00845011660|HMGCLL1	5	74	-2.55745
cfa04550	Cellular Processes	Cellular community - eukaryotes	Signaling pathways regulating pluripotency of stem cells	ENSCAFG00845004370|BMP4, ENSCAFG00845008513|FZD6, ENSCAFG00845029513|WNT5B, ENSCAFG00845024918|INSL3, ENSCAFG00845007687|WNT2B, ENSCAFG00845018632|INHBA, ENSCAFG00845026259|DVL3, ENSCAFG00845018646|ID1, ENSCAFG00845009366|IGF1, ENSCAFG00845008006|WNT9A, ENSCAFG00845023657|WNT7A, ENSCAFG00845028322|SMAD9, ENSCAFG00845001355|ENSCAFG00845001355, ENSCAFG00845026417|WNT5A, ENSCAFG00845003525|LIFR	15	1151	134	7229	0.1119	0.953693	ns	1	ns	ENSCAFG00845007687|WNT2B, ENSCAFG00845026259|DVL3, ENSCAFG00845028322|SMAD9, ENSCAFG00845003525|LIFR	4	ENSCAFG00845004370|BMP4, ENSCAFG00845008513|FZD6, ENSCAFG00845029513|WNT5B, ENSCAFG00845024918|INSL3, ENSCAFG00845018632|INHBA, ENSCAFG00845018646|ID1, ENSCAFG00845009366|IGF1, ENSCAFG00845008006|WNT9A, ENSCAFG00845023657|WNT7A, ENSCAFG00845001355|ENSCAFG00845001355, ENSCAFG00845026417|WNT5A	11	120	0.273861
cfa05033	Human Diseases	Substance dependence	Nicotine addiction	ENSCAFG00845025508|GABRE, ENSCAFG00845005717|CHRNA6, ENSCAFG00845014294|CHRNB2	3	1151	38	7229	0.0789	0.954504	ns	1	ns	ENSCAFG00845025508|GABRE	1	ENSCAFG00845005717|CHRNA6, ENSCAFG00845014294|CHRNB2	2	23	0.208514
cfa05230	Human Diseases	Cancer: overview	Central carbon metabolism in cancer	ENSCAFG00845011904|KIT, ENSCAFG00845015278|SLC2A1, ENSCAFG00845007246|SLC16A3, ENSCAFG00845003493|NTRK3, ENSCAFG00845011564|HK3, ENSCAFG00845008241|PDGFRB	6	1151	64	7229	0.0938	0.954671	ns	1	ns		0	ENSCAFG00845011904|KIT, ENSCAFG00845015278|SLC2A1, ENSCAFG00845007246|SLC16A3, ENSCAFG00845003493|NTRK3, ENSCAFG00845011564|HK3, ENSCAFG00845008241|PDGFRB	6	64	-0.5
cfa00510	Metabolism	Glycan biosynthesis and metabolism	N-Glycan biosynthesis	ENSCAFG00845022028|ST6GAL1, ENSCAFG00845008022|MAN1A1, ENSCAFG00845019226|MOGS, ENSCAFG00845027125|ALG3	4	1151	47	7229	0.0851	0.954695	ns	1	ns	ENSCAFG00845019226|MOGS, ENSCAFG00845027125|ALG3	2	ENSCAFG00845022028|ST6GAL1, ENSCAFG00845008022|MAN1A1	2	45	0.894427
cfa05030	Human Diseases	Substance dependence	Cocaine addiction	ENSCAFG00845024171|ADCY5, ENSCAFG00845028997|CREB3L1, ENSCAFG00845010355|DDC, ENSCAFG00845027440|MAOB	4	1151	47	7229	0.0851	0.954695	ns	1	ns	ENSCAFG00845028997|CREB3L1	1	ENSCAFG00845024171|ADCY5, ENSCAFG00845010355|DDC, ENSCAFG00845027440|MAOB	3	42	0.308607
cfa05160	Human Diseases	Infectious disease: viral	Hepatitis C	ENSCAFG00845009606|ENSCAFG00845009606, ENSCAFG00845024090|NR1H3, ENSCAFG00845029862|CXCL10, ENSCAFG00845024289|CLDN1, ENSCAFG00845001939|IFIT1, ENSCAFG00845030104|MX1, ENSCAFG00845010894|ENSCAFG00845010894, ENSCAFG00845010405|PPARA, ENSCAFG00845014621|SOCS3, ENSCAFG00845026778|IFNAR1, ENSCAFG00845012752|OCLN, ENSCAFG00845010558|TNF, ENSCAFG00845030024|CASP8, ENSCAFG00845029410|CLDN5, ENSCAFG00845…	16	1151	142	7229	0.1127	0.955383	ns	1	ns	ENSCAFG00845014621|SOCS3, ENSCAFG00845030024|CASP8, ENSCAFG00845015124|E2F2	3	ENSCAFG00845009606|ENSCAFG00845009606, ENSCAFG00845024090|NR1H3, ENSCAFG00845029862|CXCL10, ENSCAFG00845024289|CLDN1, ENSCAFG00845001939|IFIT1, ENSCAFG00845030104|MX1, ENSCAFG00845010894|ENSCAFG00845010894, ENSCAFG00845010405|PPARA, ENSCAFG00845026778|IFNAR1, ENSCAFG00845012752|OCLN, ENSCAFG00845010558|TNF, ENSCAFG00845029410|CLDN5, ENSCAFG00845016592|CLDN22	13	127	0.266207
cfa00061	Metabolism	Lipid metabolism	Fatty acid biosynthesis	ENSCAFG00845007524|FASN	1	1151	18	7229	0.0556	0.956092	ns	1	ns	ENSCAFG00845007524|FASN	1		0	18	-0.942809
cfa05212	Human Diseases	Cancer: specific types	Pancreatic cancer	ENSCAFG00845009606|ENSCAFG00845009606, ENSCAFG00845007348|RAC2, ENSCAFG00845028176|TGFB2, ENSCAFG00845002395|TGFB1, ENSCAFG00845015760|TGFB3, ENSCAFG00845028730|RAD51, ENSCAFG00845015124|E2F2	7	1151	74	7229	0.0946	0.962006	ns	1	ns	ENSCAFG00845028730|RAD51, ENSCAFG00845015124|E2F2	2	ENSCAFG00845009606|ENSCAFG00845009606, ENSCAFG00845007348|RAC2, ENSCAFG00845028176|TGFB2, ENSCAFG00845002395|TGFB1, ENSCAFG00845015760|TGFB3	5	74	0.697486
cfa01524	Human Diseases	Drug resistance: antineoplastic	Platinum drug resistance	ENSCAFG00845009606|ENSCAFG00845009606, ENSCAFG00845008263|TOP2A, ENSCAFG00845024350|ENSCAFG00845024350, ENSCAFG00845002725|BCL2, ENSCAFG00845030024|CASP8, ENSCAFG00845006070|BRCA1	6	1151	66	7229	0.0909	0.963154	ns	1	ns	ENSCAFG00845008263|TOP2A, ENSCAFG00845030024|CASP8, ENSCAFG00845006070|BRCA1	3	ENSCAFG00845009606|ENSCAFG00845009606, ENSCAFG00845024350|ENSCAFG00845024350, ENSCAFG00845002725|BCL2	3	66	-1.23091
cfa05168	Human Diseases	Infectious disease: viral	Herpes simplex virus 1 infection	ENSCAFG00845017467|DLA-DRA, ENSCAFG00845006874|CD74, ENSCAFG00845009083|CCL5, ENSCAFG00845000875|ECSCR, ENSCAFG00845018613|DLA-DMA, ENSCAFG00845018536|DLA-DMB, ENSCAFG00845018106|SYK, ENSCAFG00845002176|ENSCAFG00845002176, ENSCAFG00845017781|HLA-DQB1, ENSCAFG00845030596|CFP, ENSCAFG00845002530|ENSCAFG00845002530, ENSCAFG00845017366|DLA-79, ENSCAFG00845009719|DLA88, ENSCAFG00845010104|C3, ENSCAFG0…	38	1151	305	7229	0.1246	0.964804	ns	1	ns	ENSCAFG00845027126|IRAK1, ENSCAFG00845014621|SOCS3, ENSCAFG00845007627|ZNF229, ENSCAFG00845026790|HCFC1, ENSCAFG00845004275|ZNF286A, ENSCAFG00845000133|ZNF484, ENSCAFG00845030024|CASP8, ENSCAFG00845002050|ZNF25	8	ENSCAFG00845017467|DLA-DRA, ENSCAFG00845006874|CD74, ENSCAFG00845009083|CCL5, ENSCAFG00845000875|ECSCR, ENSCAFG00845018613|DLA-DMA, ENSCAFG00845018536|DLA-DMB, ENSCAFG00845018106|SYK, ENSCAFG00845002176|ENSCAFG00845002176, ENSCAFG00845017781|HLA-DQB1, ENSCAFG00845030596|CFP, ENSCAFG00845002530|ENSCAFG00845002530, ENSCAFG00845017366|DLA-79, ENSCAFG00845009719|DLA88, ENSCAFG00845010104|C3, ENSCAFG0…	30	289	3.47059
cfa03420	Genetic Information Processing	Replication and repair	Nucleotide excision repair	ENSCAFG00845002340|POLE2, ENSCAFG00845026128|POLE, ENSCAFG00845021789|RFC4	3	1151	41	7229	0.0732	0.969168	ns	1	ns	ENSCAFG00845002340|POLE2, ENSCAFG00845026128|POLE, ENSCAFG00845021789|RFC4	3		0	41	0.780869
cfa00071	Metabolism	Lipid metabolism	Fatty acid degradation	ENSCAFG00845019268|ENSCAFG00845019268, ENSCAFG00845022213|CPT1C, ENSCAFG00845001848|ACAT2	3	1151	42	7229	0.0714	0.97297	ns	1	ns	ENSCAFG00845001848|ACAT2	1	ENSCAFG00845019268|ENSCAFG00845019268, ENSCAFG00845022213|CPT1C	2	38	-1.62221
cfa04912	Organismal Systems	Endocrine system	GnRH signaling pathway	ENSCAFG00845027587|PLCB2, ENSCAFG00845001249|HBEGF, ENSCAFG00845025366|PLCB4, ENSCAFG00845018790|CALML4, ENSCAFG00845001335|PRKCB, ENSCAFG00845024171|ADCY5, ENSCAFG00845003424|ENSCAFG00845003424, ENSCAFG00845023075|ADCY2	8	1151	86	7229	0.093	0.973784	ns	1	ns	ENSCAFG00845003424|ENSCAFG00845003424	1	ENSCAFG00845027587|PLCB2, ENSCAFG00845001249|HBEGF, ENSCAFG00845025366|PLCB4, ENSCAFG00845018790|CALML4, ENSCAFG00845001335|PRKCB, ENSCAFG00845024171|ADCY5, ENSCAFG00845023075|ADCY2	7	77	0.341882
cfa04723	Organismal Systems	Nervous system	Retrograde endocannabinoid signaling	ENSCAFG00845017684|MGLL, ENSCAFG00845027587|PLCB2, ENSCAFG00845003562|GNG2, ENSCAFG00845025366|PLCB4, ENSCAFG00845010422|NDUFA4L2, ENSCAFG00845001335|PRKCB, ENSCAFG00845024171|ADCY5, ENSCAFG00845010783|ENSCAFG00845010783, ENSCAFG00845027447|GNB3, ENSCAFG00845005378|PTGS2, ENSCAFG00845025508|GABRE, ENSCAFG00845023075|ADCY2, ENSCAFG00845001608|GNG5, ENSCAFG00845014336|NDUFA13	14	1151	134	7229	0.1045	0.974308	ns	1	ns	ENSCAFG00845027447|GNB3, ENSCAFG00845025508|GABRE	2	ENSCAFG00845017684|MGLL, ENSCAFG00845027587|PLCB2, ENSCAFG00845003562|GNG2, ENSCAFG00845025366|PLCB4, ENSCAFG00845010422|NDUFA4L2, ENSCAFG00845001335|PRKCB, ENSCAFG00845024171|ADCY5, ENSCAFG00845010783|ENSCAFG00845010783, ENSCAFG00845005378|PTGS2, ENSCAFG00845023075|ADCY2, ENSCAFG00845001608|GNG5, ENSCAFG00845014336|NDUFA13	12	118	-3.22201
cfa04622	Organismal Systems	Immune system	RIG-I-like receptor signaling pathway	ENSCAFG00845000875|ECSCR, ENSCAFG00845029862|CXCL10, ENSCAFG00845006275|CXCL8, ENSCAFG00845010558|TNF, ENSCAFG00845030024|CASP8	5	1151	62	7229	0.0806	0.97785	ns	1	ns	ENSCAFG00845030024|CASP8	1	ENSCAFG00845000875|ECSCR, ENSCAFG00845029862|CXCL10, ENSCAFG00845006275|CXCL8, ENSCAFG00845010558|TNF	4	50	1.83848
cfa00515	Metabolism	Glycan biosynthesis and metabolism	Mannose type O-glycan biosynthesis	ENSCAFG00845016252|CHST10	1	1151	23	7229	0.0435	0.9816	ns	1	ns	ENSCAFG00845016252|CHST10	1		0	21	1.74574
cfa04140	Cellular Processes	Transport and catabolism	Autophagy - animal	ENSCAFG00845009905|CTSD, ENSCAFG00845018672|CTSB, ENSCAFG00845006807|RRAGD, ENSCAFG00845007599|SQSTM1, ENSCAFG00845023767|GABARAPL2, ENSCAFG00845022255|LAMP2, ENSCAFG00845028735|BNIP3, ENSCAFG00845005617|DDIT4, ENSCAFG00845002725|BCL2, ENSCAFG00845007215|DEPTOR, ENSCAFG00845030822|MTMR3, ENSCAFG00845005073|DAPK1, ENSCAFG00845021918|DAPK2	13	1151	133	7229	0.0977	0.985585	ns	1	ns	ENSCAFG00845005617|DDIT4, ENSCAFG00845007215|DEPTOR, ENSCAFG00845030822|MTMR3	3	ENSCAFG00845009905|CTSD, ENSCAFG00845018672|CTSB, ENSCAFG00845006807|RRAGD, ENSCAFG00845007599|SQSTM1, ENSCAFG00845023767|GABARAPL2, ENSCAFG00845022255|LAMP2, ENSCAFG00845028735|BNIP3, ENSCAFG00845002725|BCL2, ENSCAFG00845005073|DAPK1, ENSCAFG00845021918|DAPK2	10	129	-2.55331
cfa00010	Metabolism	Carbohydrate metabolism	Glycolysis / Gluconeogenesis	ENSCAFG00845019268|ENSCAFG00845019268, ENSCAFG00845005020|FBP1, ENSCAFG00845011564|HK3, ENSCAFG00845008762|ENSCAFG00845008762, ENSCAFG00845012059|PKLR	5	1151	66	7229	0.0758	0.98612	ns	1	ns	ENSCAFG00845012059|PKLR	1	ENSCAFG00845019268|ENSCAFG00845019268, ENSCAFG00845005020|FBP1, ENSCAFG00845011564|HK3, ENSCAFG00845008762|ENSCAFG00845008762	4	60	-0.387298
cfa04137	Cellular Processes	Transport and catabolism	Mitophagy - animal	ENSCAFG00845007599|SQSTM1, ENSCAFG00845013440|PPP2R2A, ENSCAFG00845031022|TFE3, ENSCAFG00845023767|GABARAPL2, ENSCAFG00845028735|BNIP3	5	1151	66	7229	0.0758	0.98612	ns	1	ns	ENSCAFG00845031022|TFE3	1	ENSCAFG00845007599|SQSTM1, ENSCAFG00845013440|PPP2R2A, ENSCAFG00845023767|GABARAPL2, ENSCAFG00845028735|BNIP3	4	65	-1.61245
cfa03022	Genetic Information Processing	Transcription	Basal transcription factors	ENSCAFG00845020868|TAF9B, ENSCAFG00845012684|TAF4B	2	1151	39	7229	0.0513	0.990448	ns	1	ns	ENSCAFG00845020868|TAF9B, ENSCAFG00845012684|TAF4B	2		0	37	0.493197
cfa01200	Metabolism	Global and overview maps	Carbon metabolism	ENSCAFG00845017825|PRPS1, ENSCAFG00845020125|SHMT1, ENSCAFG00845005020|FBP1, ENSCAFG00845020335|PCCB, ENSCAFG00845011564|HK3, ENSCAFG00845012087|OGDH, ENSCAFG00845024098|CAT, ENSCAFG00845001848|ACAT2, ENSCAFG00845012059|PKLR, ENSCAFG00845004360|MDH2	10	1151	113	7229	0.0885	0.990519	ns	1	ns	ENSCAFG00845017825|PRPS1, ENSCAFG00845020335|PCCB, ENSCAFG00845012087|OGDH, ENSCAFG00845001848|ACAT2, ENSCAFG00845012059|PKLR, ENSCAFG00845004360|MDH2	6	ENSCAFG00845020125|SHMT1, ENSCAFG00845005020|FBP1, ENSCAFG00845011564|HK3, ENSCAFG00845024098|CAT	4	110	-0.667424
cfa04144	Cellular Processes	Transport and catabolism	Endocytosis	ENSCAFG00845017057|IL2RG, ENSCAFG00845007265|CYTH4, ENSCAFG00845016835|ARAP3, ENSCAFG00845002192|HSPA2, ENSCAFG00845012125|CCR5, ENSCAFG00845004334|ADAMTSL3, ENSCAFG00845014445|ARFGAP3, ENSCAFG00845029840|TFRC, ENSCAFG00845011997|ARRB1, ENSCAFG00845010325|ENSCAFG00845010325, ENSCAFG00845017366|DLA-79, ENSCAFG00845009719|DLA88, ENSCAFG00845010030|DLA-64, ENSCAFG00845014090|RAB11FIP4, ENSCAFG008450…	25	1151	236	7229	0.1059	0.993295	ns	1	ns	ENSCAFG00845004334|ADAMTSL3, ENSCAFG00845014445|ARFGAP3, ENSCAFG00845000457|EPN1, ENSCAFG00845003005|DAB2, ENSCAFG00845006988|CBLC	5	ENSCAFG00845017057|IL2RG, ENSCAFG00845007265|CYTH4, ENSCAFG00845016835|ARAP3, ENSCAFG00845002192|HSPA2, ENSCAFG00845012125|CCR5, ENSCAFG00845029840|TFRC, ENSCAFG00845011997|ARRB1, ENSCAFG00845010325|ENSCAFG00845010325, ENSCAFG00845017366|DLA-79, ENSCAFG00845009719|DLA88, ENSCAFG00845010030|DLA-64, ENSCAFG00845014090|RAB11FIP4, ENSCAFG00845017245|DLA-12, ENSCAFG00845012950|HSP70, ENSCAFG0084501896…	20	231	-2.96078
cfa00190	Metabolism	Energy metabolism	Oxidative phosphorylation	ENSCAFG00845018689|COX4I2, ENSCAFG00845010422|NDUFA4L2, ENSCAFG00845003893|ATP6V0C, ENSCAFG00845027993|ATP6V0B, ENSCAFG00845017487|ATP6V0D2, ENSCAFG00845010336|ATP5MC1, ENSCAFG00845004049|COX10, ENSCAFG00845014336|NDUFA13, ENSCAFG00845030823|ENSCAFG00845030823	9	1151	108	7229	0.0833	0.993344	ns	1	ns	ENSCAFG00845010336|ATP5MC1, ENSCAFG00845004049|COX10	2	ENSCAFG00845018689|COX4I2, ENSCAFG00845010422|NDUFA4L2, ENSCAFG00845003893|ATP6V0C, ENSCAFG00845027993|ATP6V0B, ENSCAFG00845017487|ATP6V0D2, ENSCAFG00845014336|NDUFA13, ENSCAFG00845030823|ENSCAFG00845030823	7	98	-6.76802
cfa04962	Organismal Systems	Excretory system	Vasopressin-regulated water reabsorption	ENSCAFG00845021007|ARHGDIB, ENSCAFG00845028997|CREB3L1	2	1151	42	7229	0.0476	0.993954	ns	1	ns	ENSCAFG00845028997|CREB3L1	1	ENSCAFG00845021007|ARHGDIB	1	40	0.632456
cfa05022	Human Diseases	Neurodegenerative disease	Pathways of neurodegeneration - multiple diseases	ENSCAFG00845023727|CYBB, ENSCAFG00845027587|PLCB2, ENSCAFG00845008513|FZD6, ENSCAFG00845008023|PSEN2, ENSCAFG00845025366|PLCB4, ENSCAFG00845014789|ENSCAFG00845014789, ENSCAFG00845002371|CSF1, ENSCAFG00845018689|COX4I2, ENSCAFG00845000482|CASP12, ENSCAFG00845029513|WNT5B, ENSCAFG00845007599|SQSTM1, ENSCAFG00845001488|TNFRSF1B, ENSCAFG00845010422|NDUFA4L2, ENSCAFG00845018790|CALML4, ENSCAFG00845015…	51	1151	432	7229	0.1181	0.994768	ns	1	ns	ENSCAFG00845014789|ENSCAFG00845014789, ENSCAFG00845007687|WNT2B, ENSCAFG00845001017|TCF25, ENSCAFG00845020819|ENSCAFG00845020819, ENSCAFG00845026259|DVL3, ENSCAFG00845021145|TUBA1B, ENSCAFG00845020441|ENSCAFG00845020441, ENSCAFG00845003424|ENSCAFG00845003424, ENSCAFG00845010336|ATP5MC1, ENSCAFG00845030024|CASP8, ENSCAFG00845027003|GPX1, ENSCAFG00845020291|CHRM5	12	ENSCAFG00845023727|CYBB, ENSCAFG00845027587|PLCB2, ENSCAFG00845008513|FZD6, ENSCAFG00845008023|PSEN2, ENSCAFG00845025366|PLCB4, ENSCAFG00845002371|CSF1, ENSCAFG00845018689|COX4I2, ENSCAFG00845000482|CASP12, ENSCAFG00845029513|WNT5B, ENSCAFG00845007599|SQSTM1, ENSCAFG00845001488|TNFRSF1B, ENSCAFG00845010422|NDUFA4L2, ENSCAFG00845018790|CALML4, ENSCAFG00845015660|APP, ENSCAFG00845001335|PRKCB, ENSC…	39	411	-4.29139
cfa04136	Cellular Processes	Transport and catabolism	Autophagy - other	ENSCAFG00845023767|GABARAPL2	1	1151	32	7229	0.0312	0.996161	ns	1	ns		0	ENSCAFG00845023767|GABARAPL2	1	31	-1.25724
cfa04714	Organismal Systems	Environmental adaptation	Thermogenesis	ENSCAFG00845017684|MGLL, ENSCAFG00845001483|NPR1, ENSCAFG00845018689|COX4I2, ENSCAFG00845011855|RPS6KA1, ENSCAFG00845010422|NDUFA4L2, ENSCAFG00845001994|NPPA, ENSCAFG00845022213|CPT1C, ENSCAFG00845024171|ADCY5, ENSCAFG00845008311|PPARGC1A, ENSCAFG00845029007|PPARG, ENSCAFG00845004657|KLB, ENSCAFG00845028997|CREB3L1, ENSCAFG00845010336|ATP5MC1, ENSCAFG00845023075|ADCY2, ENSCAFG00845004256|ENSCAFG0…	19	1151	199	7229	0.0955	0.996958	ns	1	ns	ENSCAFG00845028997|CREB3L1, ENSCAFG00845010336|ATP5MC1, ENSCAFG00845004049|COX10, ENSCAFG00845000788|FGF21	4	ENSCAFG00845017684|MGLL, ENSCAFG00845001483|NPR1, ENSCAFG00845018689|COX4I2, ENSCAFG00845011855|RPS6KA1, ENSCAFG00845010422|NDUFA4L2, ENSCAFG00845001994|NPPA, ENSCAFG00845022213|CPT1C, ENSCAFG00845024171|ADCY5, ENSCAFG00845008311|PPARGC1A, ENSCAFG00845029007|PPARG, ENSCAFG00845004657|KLB, ENSCAFG00845023075|ADCY2, ENSCAFG00845004256|ENSCAFG00845004256, ENSCAFG00845014336|NDUFA13, ENSCAFG008450308…	15	190	-4.93324
cfa04141	Genetic Information Processing	Folding, sorting and degradation	Protein processing in endoplasmic reticulum	ENSCAFG00845001876|CRYAB, ENSCAFG00845023374|SVIP, ENSCAFG00845002192|HSPA2, ENSCAFG00845000482|CASP12, ENSCAFG00845013420|ENSCAFG00845013420, ENSCAFG00845008022|MAN1A1, ENSCAFG00845003250|SEC23A, ENSCAFG00845012950|HSP70, ENSCAFG00845019226|MOGS, ENSCAFG00845007748|SEC13, ENSCAFG00845002725|BCL2, ENSCAFG00845000443|LMAN1, ENSCAFG00845029774|SEC24D, ENSCAFG00845024213|BCAP31	14	1151	159	7229	0.0881	0.997183	ns	1	ns	ENSCAFG00845003250|SEC23A, ENSCAFG00845019226|MOGS, ENSCAFG00845007748|SEC13, ENSCAFG00845000443|LMAN1, ENSCAFG00845029774|SEC24D	5	ENSCAFG00845001876|CRYAB, ENSCAFG00845023374|SVIP, ENSCAFG00845002192|HSPA2, ENSCAFG00845000482|CASP12, ENSCAFG00845013420|ENSCAFG00845013420, ENSCAFG00845008022|MAN1A1, ENSCAFG00845012950|HSP70, ENSCAFG00845002725|BCL2, ENSCAFG00845024213|BCAP31	9	156	0
cfa00970	Genetic Information Processing	Translation	Aminoacyl-tRNA biosynthesis	ENSCAFG00845000546|TARS3	1	1151	43	7229	0.0233	0.999436	ns	1	ns		0	ENSCAFG00845000546|TARS3	1	43	-0.762493
cfa04120	Genetic Information Processing	Folding, sorting and degradation	Ubiquitin mediated proteolysis	ENSCAFG00845015750|UBE2C, ENSCAFG00845019556|CDC20, ENSCAFG00845007591|CUL7, ENSCAFG00845014621|SOCS3, ENSCAFG00845003029|RHOBTB1, ENSCAFG00845004397|SKP2, ENSCAFG00845006988|CBLC, ENSCAFG00845006070|BRCA1, ENSCAFG00845003631|DET1, ENSCAFG00845004817|UBE2U	10	1151	140	7229	0.0714	0.999461	ns	1	ns	ENSCAFG00845015750|UBE2C, ENSCAFG00845019556|CDC20, ENSCAFG00845007591|CUL7, ENSCAFG00845014621|SOCS3, ENSCAFG00845003029|RHOBTB1, ENSCAFG00845004397|SKP2, ENSCAFG00845006988|CBLC, ENSCAFG00845006070|BRCA1, ENSCAFG00845003631|DET1, ENSCAFG00845004817|UBE2U	10		0	137	-0.256307
cfa05012	Human Diseases	Neurodegenerative disease	Parkinson disease	ENSCAFG00845014789|ENSCAFG00845014789, ENSCAFG00845018689|COX4I2, ENSCAFG00845010422|NDUFA4L2, ENSCAFG00845018790|CALML4, ENSCAFG00845024171|ADCY5, ENSCAFG00845001017|TCF25, ENSCAFG00845020819|ENSCAFG00845020819, ENSCAFG00845022393|ADORA2A, ENSCAFG00845019506|SNCA, ENSCAFG00845021145|TUBA1B, ENSCAFG00845020441|ENSCAFG00845020441, ENSCAFG00845003424|ENSCAFG00845003424, ENSCAFG00845029842|TUBA4A, E…	19	1151	219	7229	0.0868	0.999501	ns	1	ns	ENSCAFG00845014789|ENSCAFG00845014789, ENSCAFG00845001017|TCF25, ENSCAFG00845020819|ENSCAFG00845020819, ENSCAFG00845021145|TUBA1B, ENSCAFG00845020441|ENSCAFG00845020441, ENSCAFG00845003424|ENSCAFG00845003424, ENSCAFG00845010336|ATP5MC1, ENSCAFG00845000953|DUSP1	8	ENSCAFG00845018689|COX4I2, ENSCAFG00845010422|NDUFA4L2, ENSCAFG00845018790|CALML4, ENSCAFG00845024171|ADCY5, ENSCAFG00845022393|ADORA2A, ENSCAFG00845019506|SNCA, ENSCAFG00845029842|TUBA4A, ENSCAFG00845027440|MAOB, ENSCAFG00845029863|ENSCAFG00845029863, ENSCAFG00845014336|NDUFA13, ENSCAFG00845030823|ENSCAFG00845030823	11	211	-5.64511
cfa05213	Human Diseases	Cancer: specific types	Endometrial cancer	ENSCAFG00845009606|ENSCAFG00845009606, ENSCAFG00845010704|CDH1	2	1151	58	7229	0.0345	0.999505	ns	1	ns		0	ENSCAFG00845009606|ENSCAFG00845009606, ENSCAFG00845010704|CDH1	2	58	-0.525226
cfa03050	Genetic Information Processing	Folding, sorting and degradation	Proteasome	ENSCAFG00845018485|PSMB9	1	1151	45	7229	0.0222	0.999602	ns	1	ns		0	ENSCAFG00845018485|PSMB9	1	44	-2.7136
cfa05017	Human Diseases	Neurodegenerative disease	Spinocerebellar ataxia	ENSCAFG00845027587|PLCB2, ENSCAFG00845025366|PLCB4, ENSCAFG00845002345|VLDLR, ENSCAFG00845017868|RELN, ENSCAFG00845001335|PRKCB, ENSCAFG00845020441|ENSCAFG00845020441, ENSCAFG00845000846|CIC, ENSCAFG00845003233|ATP2A1, ENSCAFG00845017972|ATP2A3	9	1151	139	7229	0.0647	0.999796	ns	1	ns	ENSCAFG00845020441|ENSCAFG00845020441, ENSCAFG00845000846|CIC	2	ENSCAFG00845027587|PLCB2, ENSCAFG00845025366|PLCB4, ENSCAFG00845002345|VLDLR, ENSCAFG00845017868|RELN, ENSCAFG00845001335|PRKCB, ENSCAFG00845003233|ATP2A1, ENSCAFG00845017972|ATP2A3	7	132	-2.6982
cfa03013	Genetic Information Processing	Translation	Nucleocytoplasmic transport	ENSCAFG00845021542|EEF1A2, ENSCAFG00845019773|AAAS, ENSCAFG00845014894|EIF2B2, ENSCAFG00845013677|GEMIN4, ENSCAFG00845017556|RANGAP1, ENSCAFG00845007748|SEC13, ENSCAFG00845003143|THOC6, ENSCAFG00845013476|TACC3, ENSCAFG00845022488|ENSCAFG00845022488, ENSCAFG00845030281|ENSCAFG00845030281	10	1151	151	7229	0.0662	0.999848	ns	1	ns	ENSCAFG00845019773|AAAS, ENSCAFG00845013677|GEMIN4, ENSCAFG00845017556|RANGAP1, ENSCAFG00845007748|SEC13, ENSCAFG00845003143|THOC6, ENSCAFG00845013476|TACC3	6	ENSCAFG00845021542|EEF1A2, ENSCAFG00845014894|EIF2B2, ENSCAFG00845022488|ENSCAFG00845022488, ENSCAFG00845030281|ENSCAFG00845030281	4	145	0.747409
cfa03008	Genetic Information Processing	Translation	Ribosome biogenesis in eukaryotes	ENSCAFG00845031018|ENSCAFG00845031018, ENSCAFG00845007224|REXO5	2	1151	70	7229	0.0286	0.999928	ns	1	ns	ENSCAFG00845031018|ENSCAFG00845031018, ENSCAFG00845007224|REXO5	2		0	68	0.242536
cfa05016	Human Diseases	Neurodegenerative disease	Huntington disease	ENSCAFG00845027587|PLCB2, ENSCAFG00845025366|PLCB4, ENSCAFG00845014789|ENSCAFG00845014789, ENSCAFG00845018689|COX4I2, ENSCAFG00845010422|NDUFA4L2, ENSCAFG00845001017|TCF25, ENSCAFG00845008311|PPARGC1A, ENSCAFG00845020819|ENSCAFG00845020819, ENSCAFG00845029007|PPARG, ENSCAFG00845021145|TUBA1B, ENSCAFG00845020441|ENSCAFG00845020441, ENSCAFG00845028997|CREB3L1, ENSCAFG00845029842|TUBA4A, ENSCAFG0084…	22	1151	274	7229	0.0803	0.999972	ns	1	ns	ENSCAFG00845014789|ENSCAFG00845014789, ENSCAFG00845001017|TCF25, ENSCAFG00845020819|ENSCAFG00845020819, ENSCAFG00845021145|TUBA1B, ENSCAFG00845020441|ENSCAFG00845020441, ENSCAFG00845028997|CREB3L1, ENSCAFG00845010336|ATP5MC1, ENSCAFG00845004230|SLC1A3, ENSCAFG00845030024|CASP8, ENSCAFG00845027003|GPX1, ENSCAFG00845012684|TAF4B	11	ENSCAFG00845027587|PLCB2, ENSCAFG00845025366|PLCB4, ENSCAFG00845018689|COX4I2, ENSCAFG00845010422|NDUFA4L2, ENSCAFG00845008311|PPARGC1A, ENSCAFG00845029007|PPARG, ENSCAFG00845029842|TUBA4A, ENSCAFG00845029863|ENSCAFG00845029863, ENSCAFG00845014336|NDUFA13, ENSCAFG00845005989|GPX3, ENSCAFG00845030823|ENSCAFG00845030823	11	264	-3.38502
cfa03015	Genetic Information Processing	Translation	mRNA surveillance pathway	ENSCAFG00845012456|DAZAP1, ENSCAFG00845029732|MSI1	2	1151	83	7229	0.0241	0.999991	ns	1	ns	ENSCAFG00845012456|DAZAP1	1	ENSCAFG00845029732|MSI1	1	80	0.447214
cfa05014	Human Diseases	Neurodegenerative disease	Amyotrophic lateral sclerosis	ENSCAFG00845014789|ENSCAFG00845014789, ENSCAFG00845014867|NRG1, ENSCAFG00845018689|COX4I2, ENSCAFG00845000482|CASP12, ENSCAFG00845007599|SQSTM1, ENSCAFG00845001488|TNFRSF1B, ENSCAFG00845010422|NDUFA4L2, ENSCAFG00845001017|TCF25, ENSCAFG00845024098|CAT, ENSCAFG00845020819|ENSCAFG00845020819, ENSCAFG00845023767|GABARAPL2, ENSCAFG00845024489|ENSCAFG00845024489, ENSCAFG00845021145|TUBA1B, ENSCAFG0084…	25	1151	325	7229	0.0769	0.999998	ns	1	ns	ENSCAFG00845014789|ENSCAFG00845014789, ENSCAFG00845014867|NRG1, ENSCAFG00845001017|TCF25, ENSCAFG00845020819|ENSCAFG00845020819, ENSCAFG00845024489|ENSCAFG00845024489, ENSCAFG00845021145|TUBA1B, ENSCAFG00845007748|SEC13, ENSCAFG00845010336|ATP5MC1, ENSCAFG00845027003|GPX1	9	ENSCAFG00845018689|COX4I2, ENSCAFG00845000482|CASP12, ENSCAFG00845007599|SQSTM1, ENSCAFG00845001488|TNFRSF1B, ENSCAFG00845010422|NDUFA4L2, ENSCAFG00845024098|CAT, ENSCAFG00845023767|GABARAPL2, ENSCAFG00845014798|NOS2, ENSCAFG00845010558|TNF, ENSCAFG00845002725|BCL2, ENSCAFG00845029842|TUBA4A, ENSCAFG00845022488|ENSCAFG00845022488, ENSCAFG00845029863|ENSCAFG00845029863, ENSCAFG00845014336|NDUFA13,…	16	307	-2.7395
cfa03018	Genetic Information Processing	Folding, sorting and degradation	RNA degradation	ENSCAFG00845020084|BTG1	1	1151	75	7229	0.0133	0.999998	ns	1	ns		0	ENSCAFG00845020084|BTG1	1	74	1.04623
cfa03040	Genetic Information Processing	Transcription	Spliceosome	ENSCAFG00845002192|HSPA2, ENSCAFG00845003095|SNRPA, ENSCAFG00845012950|HSP70, ENSCAFG00845014028|SYF2	4	1151	127	7229	0.0315	0.999999	ns	1	ns	ENSCAFG00845003095|SNRPA	1	ENSCAFG00845002192|HSPA2, ENSCAFG00845012950|HSP70, ENSCAFG00845014028|SYF2	3	124	-1.97566
cfa03010	Genetic Information Processing	Translation	Ribosome	ENSCAFG00845023141|RPL22L1, ENSCAFG00845001758|CD79A, ENSCAFG00845005920|RPS28	3	1151	151	7229	0.0199	1	ns	1	ns	ENSCAFG00845023141|RPL22L1	1	ENSCAFG00845001758|CD79A, ENSCAFG00845005920|RPS28	2	138	-8.85307
cfa04740	Organismal Systems	Sensory system	Olfactory transduction	ENSCAFG00845009737|PDE2A, ENSCAFG00845015903|PDE1B, ENSCAFG00845011954|OR51E2, ENSCAFG00845011967|OR51F23, ENSCAFG00845018790|CALML4, ENSCAFG00845011997|ARRB1, ENSCAFG00845020809|SLC24A4, ENSCAFG00845025595|RGS2, ENSCAFG00845003424|ENSCAFG00845003424, ENSCAFG00845015431|PDE1A, ENSCAFG00845022048|PDE1C, ENSCAFG00845004282|SLC8A3	12	1151	609	7229	0.0197	1	ns	1	ns	ENSCAFG00845003424|ENSCAFG00845003424	1	ENSCAFG00845009737|PDE2A, ENSCAFG00845015903|PDE1B, ENSCAFG00845011954|OR51E2, ENSCAFG00845011967|OR51F23, ENSCAFG00845018790|CALML4, ENSCAFG00845011997|ARRB1, ENSCAFG00845020809|SLC24A4, ENSCAFG00845025595|RGS2, ENSCAFG00845015431|PDE1A, ENSCAFG00845022048|PDE1C, ENSCAFG00845004282|SLC8A3	11	93	0.103695

## Sheet: 表格说明
	标题	说明		KEGG_Level_1		Rich.Factor		p值颜色	p值范围	Sig.Sign
	Pathway_ID	KEGG数据库的通路编号。点击进入官网查看此通路的详细信息。		Cellular Processes		1			[0, 0.0001)	****
	Pathway_Name	KEGG数据库的通路名称，属于KEGG的分类的第三级。		Drug Development		0.8			[0.0001, 0.001)	***
	KEGG_Level_1	KEGG的一级分类。		Environmental Information Processing		0.6			[0.001, 0.01)	**
	KEGG_Level_2	KEGG的二级分类。		Genetic Information Processing		0.4			[0.01, 0.05)	*
	IDs	此通路注释到的ID列表。目标ID来源：输入数据中“significant”标记为“yes”的ID。点击查看这些基因在通路中的标记，注意多个ID可能位于同一个位置。		Human Diseases		0.2			[0.05, 1]	ns
	S	Significant ID Number：富集到此通路的目标ID个数。		Metabolism		0
	TS	Total Significant ID Number：全部目标ID的个数。		Organismal Systems
	B	Background ID Number：此通路中包含的背景ID总数。				ZScore
	TB	Total Background ID Number：全部背景ID个数。				8.85
	Rich.Factor	富集因子：S/B，值越大代表富集程度越高（颜色越深）。颜色对应关系见右表“Rich.Factor”。				7.08
	P.value	此通路的富集显著性，P值越小越显著。颜色对应关系见右表“p值颜色”。				5.31
	Sig.Sign.p	P值显著性标记：含义及颜色对应关系见右表“p值颜色”。				3.54
	Q.value	P值的校正值。颜色对应关系见右表“p值颜色”。				1.77
	Sig.Sign.Q	Q值显著性标记：含义及颜色对应关系见右表“p值颜色”。				0
	S_Up_ID	IDs列中，上调的ID。				-1.77
	S_Up_Num	IDs列中，上调的ID个数				-3.54
	S_Down_ID	IDs列中，下调的ID。				-5.31
	S_Down_Num	IDs列中，下调的ID个数。				-7.08
	MapID_Count	输入数据中，比对到此GO条目的ID总数。&#10;相对于于“S”值，此值包含了输入数据中“significant”值为“no”的数据。				-8.85
	ZScore	比对到此通路的所有基因的上下调情况的归一化值。Value：将比对到这个通路的所有ID的log2FC值转化为-1（下调）,0（无差异）和1（上调）。ZScore=sum(Value)/sqrt(MapID_Count)。
