# Supplementary material for: Multiomics analysis of platelet-rich plasma promoting biological performance of mesenchymal stem cells
Source: BMC Genomics. 2024 Jun 5;25:564. doi: 10.1186/s12864-024-10329-8 (PMC11151483; doi:10.1186/s12864-024-10329-8)
Supplement: Supplementary file 1 — Supplementary Material 1. [file 12864_2024_10329_MOESM1_ESM.zip › Supplementary document-11 PRPVSFBS.KEGG_Enrichment.xlsx]

## Sheet: COND1.FBSVSCONT
Pathway_ID	KEGG_Level_1	KEGG_Level_2	Pathway_Name	IDs	S	TS	B	TB	Rich.Factor	P.value	Sig.Sign.P	Q.value	Sig.Sign.Q	S_Down_ID	S_Down_Num	S_Up_ID	S_Up_Num	MapID_Count	ZScore
cfa05323	Human Diseases	Immune disease	Rheumatoid arthritis	ENSCAFG00845021592|ITGB2, ENSCAFG00845019461|CTSK, ENSCAFG00845022561|CD86, ENSCAFG00845011375|CCL2, ENSCAFG00845000842|MMP3, ENSCAFG00845018055|TEK, ENSCAFG00845008825|IL6, ENSCAFG00845008857|CCL4, ENSCAFG00845009083|CCL5, ENSCAFG00845018613|DLA-DMA, ENSCAFG00845017728|DLA-DQA1, ENSCAFG00845011308|IL1A, ENSCAFG00845017467|DLA-DRA, ENSCAFG00845000871|MMP1, ENSCAFG00845013917|ITGAL, ENSCAFG0084501…	33	791	78	7229	0.4231	9.0484e-13	****	2.8231e-10	****	ENSCAFG00845011375|CCL2, ENSCAFG00845000842|MMP3, ENSCAFG00845008825|IL6, ENSCAFG00845008857|CCL4, ENSCAFG00845009083|CCL5, ENSCAFG00845011308|IL1A, ENSCAFG00845000871|MMP1, ENSCAFG00845010533|VEGFA, ENSCAFG00845008966|CCL3, ENSCAFG00845006275|CXCL8, ENSCAFG00845006313|CXCL6, ENSCAFG00845011661|IL1B, ENSCAFG00845017158|CCL20, ENSCAFG00845009774|CSF2	14	ENSCAFG00845021592|ITGB2, ENSCAFG00845019461|CTSK, ENSCAFG00845022561|CD86, ENSCAFG00845018055|TEK, ENSCAFG00845018613|DLA-DMA, ENSCAFG00845017728|DLA-DQA1, ENSCAFG00845017467|DLA-DRA, ENSCAFG00845013917|ITGAL, ENSCAFG00845012026|TLR4, ENSCAFG00845018536|DLA-DMB, ENSCAFG00845001557|IL18, ENSCAFG00845017781|HLA-DQB1, ENSCAFG00845015760|TGFB3, ENSCAFG00845023188|FLT1, ENSCAFG00845018097|CD28, ENSCA…	19	72	-2.00347
cfa04640	Organismal Systems	Immune system	Hematopoietic cell lineage	ENSCAFG00845025442|CD36, ENSCAFG00845002498|CD34, ENSCAFG00845011904|KIT, ENSCAFG00845028626|ITGA6, ENSCAFG00845001909|CD14, ENSCAFG00845008825|IL6, ENSCAFG00845020957|MME, ENSCAFG00845010877|IL1R2, ENSCAFG00845018613|DLA-DMA, ENSCAFG00845000143|ENSCAFG00845000143, ENSCAFG00845017728|DLA-DQA1, ENSCAFG00845011308|IL1A, ENSCAFG00845017467|DLA-DRA, ENSCAFG00845017700|CD1A8, ENSCAFG00845018536|DLA-DM…	33	791	82	7229	0.4024	4.85028e-12	****	7.56643e-10	****	ENSCAFG00845008825|IL6, ENSCAFG00845020957|MME, ENSCAFG00845011308|IL1A, ENSCAFG00845011661|IL1B, ENSCAFG00845010347|CSF3, ENSCAFG00845009774|CSF2	6	ENSCAFG00845025442|CD36, ENSCAFG00845002498|CD34, ENSCAFG00845011904|KIT, ENSCAFG00845028626|ITGA6, ENSCAFG00845001909|CD14, ENSCAFG00845010877|IL1R2, ENSCAFG00845018613|DLA-DMA, ENSCAFG00845000143|ENSCAFG00845000143, ENSCAFG00845017728|DLA-DQA1, ENSCAFG00845017467|DLA-DRA, ENSCAFG00845017700|CD1A8, ENSCAFG00845018536|DLA-DMB, ENSCAFG00845001766|ENSCAFG00845001766, ENSCAFG00845001294|CD38, ENSCAF…	27	73	-3.51123
cfa04060	Environmental Information Processing	Signaling molecules and interaction	Cytokine-cytokine receptor interaction	ENSCAFG00845012190|CCR1, ENSCAFG00845027671|ACKR3, ENSCAFG00845027859|NGF, ENSCAFG00845002159|ENSCAFG00845002159, ENSCAFG00845011375|CCL2, ENSCAFG00845030902|LIF, ENSCAFG00845008825|IL6, ENSCAFG00845010877|IL1R2, ENSCAFG00845008857|CCL4, ENSCAFG00845009083|CCL5, ENSCAFG00845027004|BMP2, ENSCAFG00845011308|IL1A, ENSCAFG00845012125|CCR5, ENSCAFG00845017586|BMP6, ENSCAFG00845011338|CCL8, ENSCAFG0084…	63	791	249	7229	0.253	6.48586e-11	****	5.50118e-09	****	ENSCAFG00845027859|NGF, ENSCAFG00845002159|ENSCAFG00845002159, ENSCAFG00845011375|CCL2, ENSCAFG00845030902|LIF, ENSCAFG00845008825|IL6, ENSCAFG00845008857|CCL4, ENSCAFG00845009083|CCL5, ENSCAFG00845011308|IL1A, ENSCAFG00845011338|CCL8, ENSCAFG00845011162|CCL13, ENSCAFG00845008966|CCL3, ENSCAFG00845011516|IL37, ENSCAFG00845016210|ENSCAFG00845016210, ENSCAFG00845010486|IL1RL1, ENSCAFG00845006275|CX…	26	ENSCAFG00845012190|CCR1, ENSCAFG00845027671|ACKR3, ENSCAFG00845010877|IL1R2, ENSCAFG00845027004|BMP2, ENSCAFG00845012125|CCR5, ENSCAFG00845017586|BMP6, ENSCAFG00845011840|BMP5, ENSCAFG00845029452|ACKR4, ENSCAFG00845001557|IL18, ENSCAFG00845027739|CD4, ENSCAFG00845004370|BMP4, ENSCAFG00845008395|CSF1R, ENSCAFG00845001289|IL10, ENSCAFG00845011173|NGFR, ENSCAFG00845024013|IL33, ENSCAFG00845021612|EN…	37	200	-1.41421
cfa05150	Human Diseases	Infectious disease: bacterial	Staphylococcus aureus infection	ENSCAFG00845000378|C1QC, ENSCAFG00845000400|C1QA, ENSCAFG00845021592|ITGB2, ENSCAFG00845029982|CFI, ENSCAFG00845025120|C1R, ENSCAFG00845000358|C1QB, ENSCAFG00845028772|ENSCAFG00845028772, ENSCAFG00845029934|C3AR1, ENSCAFG00845018613|DLA-DMA, ENSCAFG00845017728|DLA-DQA1, ENSCAFG00845017467|DLA-DRA, ENSCAFG00845002761|C5AR1, ENSCAFG00845013917|ITGAL, ENSCAFG00845018536|DLA-DMB, ENSCAFG00845026589|S…	28	791	67	7229	0.4179	7.05279e-11	****	5.50118e-09	****	ENSCAFG00845025120|C1R, ENSCAFG00845021494|CBD103, ENSCAFG00845029192|CFH, ENSCAFG00845013817|CFB	4	ENSCAFG00845000378|C1QC, ENSCAFG00845000400|C1QA, ENSCAFG00845021592|ITGB2, ENSCAFG00845029982|CFI, ENSCAFG00845000358|C1QB, ENSCAFG00845028772|ENSCAFG00845028772, ENSCAFG00845029934|C3AR1, ENSCAFG00845018613|DLA-DMA, ENSCAFG00845017728|DLA-DQA1, ENSCAFG00845017467|DLA-DRA, ENSCAFG00845002761|C5AR1, ENSCAFG00845013917|ITGAL, ENSCAFG00845018536|DLA-DMB, ENSCAFG00845026589|SELPLG, ENSCAFG0084501169…	24	48	-3.17543
cfa05140	Human Diseases	Infectious disease: parasitic	Leishmaniasis	ENSCAFG00845023727|CYBB, ENSCAFG00845021592|ITGB2, ENSCAFG00845004665|NCF2, ENSCAFG00845028772|ENSCAFG00845028772, ENSCAFG00845018613|DLA-DMA, ENSCAFG00845017728|DLA-DQA1, ENSCAFG00845026107|PTPN6, ENSCAFG00845011308|IL1A, ENSCAFG00845017467|DLA-DRA, ENSCAFG00845012026|TLR4, ENSCAFG00845005378|PTGS2, ENSCAFG00845018536|DLA-DMB, ENSCAFG00845001935|NCF1, ENSCAFG00845011691|FCGR1A, ENSCAFG0084500128…	26	791	64	7229	0.4062	7.17601e-10	****	4.47783e-08	****	ENSCAFG00845011308|IL1A, ENSCAFG00845005378|PTGS2, ENSCAFG00845011661|IL1B, ENSCAFG00845015887|JAK2	4	ENSCAFG00845023727|CYBB, ENSCAFG00845021592|ITGB2, ENSCAFG00845004665|NCF2, ENSCAFG00845028772|ENSCAFG00845028772, ENSCAFG00845018613|DLA-DMA, ENSCAFG00845017728|DLA-DQA1, ENSCAFG00845026107|PTPN6, ENSCAFG00845017467|DLA-DRA, ENSCAFG00845012026|TLR4, ENSCAFG00845018536|DLA-DMB, ENSCAFG00845001935|NCF1, ENSCAFG00845011691|FCGR1A, ENSCAFG00845001289|IL10, ENSCAFG00845010104|C3, ENSCAFG00845021542|E…	22	59	-2.21321
cfa04610	Organismal Systems	Immune system	Complement and coagulation cascades	ENSCAFG00845029798|VWF, ENSCAFG00845027388|VSIG4, ENSCAFG00845000378|C1QC, ENSCAFG00845000400|C1QA, ENSCAFG00845002999|SERPINA1, ENSCAFG00845021592|ITGB2, ENSCAFG00845029982|CFI, ENSCAFG00845025120|C1R, ENSCAFG00845002627|C7, ENSCAFG00845000358|C1QB, ENSCAFG00845029934|C3AR1, ENSCAFG00845002761|C5AR1, ENSCAFG00845002422|ENSCAFG00845002422, ENSCAFG00845001766|ENSCAFG00845001766, ENSCAFG00845030582…	29	791	80	7229	0.3625	1.82133e-09	****	9.47089e-08	****	ENSCAFG00845025120|C1R, ENSCAFG00845002126|SERPINB2, ENSCAFG00845029192|CFH, ENSCAFG00845013817|CFB, ENSCAFG00845003553|BDKRB2, ENSCAFG00845000607|SERPINE1	6	ENSCAFG00845029798|VWF, ENSCAFG00845027388|VSIG4, ENSCAFG00845000378|C1QC, ENSCAFG00845000400|C1QA, ENSCAFG00845002999|SERPINA1, ENSCAFG00845021592|ITGB2, ENSCAFG00845029982|CFI, ENSCAFG00845002627|C7, ENSCAFG00845000358|C1QB, ENSCAFG00845029934|C3AR1, ENSCAFG00845002761|C5AR1, ENSCAFG00845002422|ENSCAFG00845002422, ENSCAFG00845001766|ENSCAFG00845001766, ENSCAFG00845030582|PROS1, ENSCAFG008450017…	23	65	-4.34122
cfa04015	Environmental Information Processing	Signal transduction	Rap1 signaling pathway	ENSCAFG00845022039|PDGFB, ENSCAFG00845022531|ANGPT2, ENSCAFG00845014372|RASGRP3, ENSCAFG00845011904|KIT, ENSCAFG00845021592|ITGB2, ENSCAFG00845006015|ENSCAFG00845006015, ENSCAFG00845008384|RAPGEF5, ENSCAFG00845027859|NGF, ENSCAFG00845018800|VEGFC, ENSCAFG00845000316|SIPA1L2, ENSCAFG00845018055|TEK, ENSCAFG00845014841|ENSCAFG00845014841, ENSCAFG00845016835|ARAP3, ENSCAFG00845013438|EFNA1, ENSCAFG0…	52	791	205	7229	0.2537	2.94223e-09	****	1.31139e-07	****	ENSCAFG00845027859|NGF, ENSCAFG00845018800|VEGFC, ENSCAFG00845022021|FGF7, ENSCAFG00845022393|ADORA2A, ENSCAFG00845010533|VEGFA, ENSCAFG00845011396|EGFR, ENSCAFG00845015136|FGF19	7	ENSCAFG00845022039|PDGFB, ENSCAFG00845022531|ANGPT2, ENSCAFG00845014372|RASGRP3, ENSCAFG00845011904|KIT, ENSCAFG00845021592|ITGB2, ENSCAFG00845006015|ENSCAFG00845006015, ENSCAFG00845008384|RAPGEF5, ENSCAFG00845000316|SIPA1L2, ENSCAFG00845018055|TEK, ENSCAFG00845014841|ENSCAFG00845014841, ENSCAFG00845016835|ARAP3, ENSCAFG00845013438|EFNA1, ENSCAFG00845008896|VAV1, ENSCAFG00845025684|RAPGEF3, ENSCA…	45	193	-3.81502
cfa04514	Environmental Information Processing	Signaling molecules and interaction	Cell adhesion molecules	ENSCAFG00845002498|CD34, ENSCAFG00845022888|PECAM1, ENSCAFG00845021592|ITGB2, ENSCAFG00845022561|CD86, ENSCAFG00845023211|PTPRC, ENSCAFG00845028626|ITGA6, ENSCAFG00845016232|PDCD1LG2, ENSCAFG00845012033|ESAM, ENSCAFG00845012097|CDH5, ENSCAFG00845018613|DLA-DMA, ENSCAFG00845017728|DLA-DQA1, ENSCAFG00845017467|DLA-DRA, ENSCAFG00845030092|F11R, ENSCAFG00845013917|ITGAL, ENSCAFG00845018536|DLA-DMB, E…	36	791	125	7229	0.288	2.57299e-08	****	1.00347e-06	****	ENSCAFG00845010963|CDH3, ENSCAFG00845017366|DLA-79	2	ENSCAFG00845002498|CD34, ENSCAFG00845022888|PECAM1, ENSCAFG00845021592|ITGB2, ENSCAFG00845022561|CD86, ENSCAFG00845023211|PTPRC, ENSCAFG00845028626|ITGA6, ENSCAFG00845016232|PDCD1LG2, ENSCAFG00845012033|ESAM, ENSCAFG00845012097|CDH5, ENSCAFG00845018613|DLA-DMA, ENSCAFG00845017728|DLA-DQA1, ENSCAFG00845017467|DLA-DRA, ENSCAFG00845030092|F11R, ENSCAFG00845013917|ITGAL, ENSCAFG00845018536|DLA-DMB, E…	34	115	-3.73002
cfa05146	Human Diseases	Infectious disease: parasitic	Amoebiasis	ENSCAFG00845021592|ITGB2, ENSCAFG00845001909|CD14, ENSCAFG00845008825|IL6, ENSCAFG00845010877|IL1R2, ENSCAFG00845018797|COL4A1, ENSCAFG00845027587|PLCB2, ENSCAFG00845020341|COL4A2, ENSCAFG00845017700|CD1A8, ENSCAFG00845012026|TLR4, ENSCAFG00845001289|IL10, ENSCAFG00845011550|ITGAM, ENSCAFG00845014798|NOS2, ENSCAFG00845006275|CXCL8, ENSCAFG00845001120|LAMA2, ENSCAFG00845011661|IL1B, ENSCAFG0084501…	29	791	91	7229	0.3187	5.18262e-08	****	1.79664e-06	****	ENSCAFG00845008825|IL6, ENSCAFG00845006275|CXCL8, ENSCAFG00845011661|IL1B, ENSCAFG00845002662|LAMB3, ENSCAFG00845015333|COL4A4, ENSCAFG00845009774|CSF2	6	ENSCAFG00845021592|ITGB2, ENSCAFG00845001909|CD14, ENSCAFG00845010877|IL1R2, ENSCAFG00845018797|COL4A1, ENSCAFG00845027587|PLCB2, ENSCAFG00845020341|COL4A2, ENSCAFG00845017700|CD1A8, ENSCAFG00845012026|TLR4, ENSCAFG00845001289|IL10, ENSCAFG00845011550|ITGAM, ENSCAFG00845014798|NOS2, ENSCAFG00845001120|LAMA2, ENSCAFG00845015760|TGFB3, ENSCAFG00845020584|COL4A5, ENSCAFG00845001335|PRKCB, ENSCAFG008…	23	85	-2.38624
cfa04061	Environmental Information Processing	Signaling molecules and interaction	Viral protein interaction with cytokine and cytokine receptor	ENSCAFG00845012190|CCR1, ENSCAFG00845027671|ACKR3, ENSCAFG00845011375|CCL2, ENSCAFG00845008825|IL6, ENSCAFG00845008857|CCL4, ENSCAFG00845009083|CCL5, ENSCAFG00845012125|CCR5, ENSCAFG00845011338|CCL8, ENSCAFG00845029452|ACKR4, ENSCAFG00845001557|IL18, ENSCAFG00845011162|CCL13, ENSCAFG00845008395|CSF1R, ENSCAFG00845008966|CCL3, ENSCAFG00845001289|IL10, ENSCAFG00845011516|IL37, ENSCAFG00845010486|IL…	26	791	78	7229	0.3333	9.2068e-08	****	2.87252e-06	****	ENSCAFG00845011375|CCL2, ENSCAFG00845008825|IL6, ENSCAFG00845008857|CCL4, ENSCAFG00845009083|CCL5, ENSCAFG00845011338|CCL8, ENSCAFG00845011162|CCL13, ENSCAFG00845008966|CCL3, ENSCAFG00845011516|IL37, ENSCAFG00845010486|IL1RL1, ENSCAFG00845006275|CXCL8, ENSCAFG00845006313|CXCL6, ENSCAFG00845017158|CCL20, ENSCAFG00845025168|ENSCAFG00845025168	13	ENSCAFG00845012190|CCR1, ENSCAFG00845027671|ACKR3, ENSCAFG00845012125|CCR5, ENSCAFG00845029452|ACKR4, ENSCAFG00845001557|IL18, ENSCAFG00845008395|CSF1R, ENSCAFG00845001289|IL10, ENSCAFG00845001488|TNFRSF1B, ENSCAFG00845017057|IL2RG, ENSCAFG00845029433|ENSCAFG00845029433, ENSCAFG00845005361|CCL21, ENSCAFG00845014397|IL6R, ENSCAFG00845003350|CX3CL1	13	63	-1.00791
cfa04151	Environmental Information Processing	Signal transduction	PI3K-Akt signaling pathway	ENSCAFG00845029798|VWF, ENSCAFG00845022039|PDGFB, ENSCAFG00845022531|ANGPT2, ENSCAFG00845011904|KIT, ENSCAFG00845005303|ITGA7, ENSCAFG00845006015|ENSCAFG00845006015, ENSCAFG00845028626|ITGA6, ENSCAFG00845016131|SPP1, ENSCAFG00845027859|NGF, ENSCAFG00845018800|VEGFC, ENSCAFG00845018055|TEK, ENSCAFG00845008825|IL6, ENSCAFG00845014841|ENSCAFG00845014841, ENSCAFG00845026701|PIK3CG, ENSCAFG00845013438…	69	791	341	7229	0.2023	1.8735e-07	****	5.31392e-06	****	ENSCAFG00845027859|NGF, ENSCAFG00845018800|VEGFC, ENSCAFG00845008825|IL6, ENSCAFG00845022021|FGF7, ENSCAFG00845027693|COL6A5, ENSCAFG00845010533|VEGFA, ENSCAFG00845010347|CSF3, ENSCAFG00845015887|JAK2, ENSCAFG00845001129|CCNE1, ENSCAFG00845027447|GNB3, ENSCAFG00845010582|TNC, ENSCAFG00845028997|CREB3L1, ENSCAFG00845002662|LAMB3, ENSCAFG00845015333|COL4A4, ENSCAFG00845011396|EGFR, ENSCAFG008450151…	16	ENSCAFG00845029798|VWF, ENSCAFG00845022039|PDGFB, ENSCAFG00845022531|ANGPT2, ENSCAFG00845011904|KIT, ENSCAFG00845005303|ITGA7, ENSCAFG00845006015|ENSCAFG00845006015, ENSCAFG00845028626|ITGA6, ENSCAFG00845016131|SPP1, ENSCAFG00845018055|TEK, ENSCAFG00845014841|ENSCAFG00845014841, ENSCAFG00845026701|PIK3CG, ENSCAFG00845013438|EFNA1, ENSCAFG00845018797|COL4A1, ENSCAFG00845026714|ENSCAFG00845026714, …	53	310	-2.38544
cfa05152	Human Diseases	Infectious disease: bacterial	Tuberculosis	ENSCAFG00845026991|CLEC7A, ENSCAFG00845021592|ITGB2, ENSCAFG00845013649|MRC1, ENSCAFG00845001909|CD14, ENSCAFG00845009905|CTSD, ENSCAFG00845028772|ENSCAFG00845028772, ENSCAFG00845008825|IL6, ENSCAFG00845019241|CTSS, ENSCAFG00845023026|CLEC4E, ENSCAFG00845018613|DLA-DMA, ENSCAFG00845017728|DLA-DQA1, ENSCAFG00845011308|IL1A, ENSCAFG00845017467|DLA-DRA, ENSCAFG00845012026|TLR4, ENSCAFG00845018536|DL…	40	791	158	7229	0.2532	2.16542e-07	****	5.63008e-06	****	ENSCAFG00845008825|IL6, ENSCAFG00845011308|IL1A, ENSCAFG00845011661|IL1B, ENSCAFG00845003875|NOD2, ENSCAFG00845015887|JAK2	5	ENSCAFG00845026991|CLEC7A, ENSCAFG00845021592|ITGB2, ENSCAFG00845013649|MRC1, ENSCAFG00845001909|CD14, ENSCAFG00845009905|CTSD, ENSCAFG00845028772|ENSCAFG00845028772, ENSCAFG00845019241|CTSS, ENSCAFG00845023026|CLEC4E, ENSCAFG00845018613|DLA-DMA, ENSCAFG00845017728|DLA-DQA1, ENSCAFG00845017467|DLA-DRA, ENSCAFG00845012026|TLR4, ENSCAFG00845018536|DLA-DMB, ENSCAFG00845006874|CD74, ENSCAFG0084500155…	35	142	-3.10497
cfa04145	Cellular Processes	Transport and catabolism	Phagosome	ENSCAFG00845025442|CD36, ENSCAFG00845014323|MSR1, ENSCAFG00845026991|CLEC7A, ENSCAFG00845023727|CYBB, ENSCAFG00845021592|ITGB2, ENSCAFG00845004665|NCF2, ENSCAFG00845029094|MARCO, ENSCAFG00845013649|MRC1, ENSCAFG00845001909|CD14, ENSCAFG00845025120|C1R, ENSCAFG00845028772|ENSCAFG00845028772, ENSCAFG00845019241|CTSS, ENSCAFG00845001676|COLEC12, ENSCAFG00845018613|DLA-DMA, ENSCAFG00845017728|DLA-DQA…	34	791	128	7229	0.2656	5.30724e-07	****	1.27374e-05	****	ENSCAFG00845025120|C1R, ENSCAFG00845021237|DYNC1I1, ENSCAFG00845017366|DLA-79	3	ENSCAFG00845025442|CD36, ENSCAFG00845014323|MSR1, ENSCAFG00845026991|CLEC7A, ENSCAFG00845023727|CYBB, ENSCAFG00845021592|ITGB2, ENSCAFG00845004665|NCF2, ENSCAFG00845029094|MARCO, ENSCAFG00845013649|MRC1, ENSCAFG00845001909|CD14, ENSCAFG00845028772|ENSCAFG00845028772, ENSCAFG00845019241|CTSS, ENSCAFG00845001676|COLEC12, ENSCAFG00845018613|DLA-DMA, ENSCAFG00845017728|DLA-DQA1, ENSCAFG00845017467|DL…	31	119	-3.48345
cfa05200	Human Diseases	Cancer: overview	Pathways in cancer	ENSCAFG00845029137|DLL4, ENSCAFG00845011723|HEYL, ENSCAFG00845020246|MECOM, ENSCAFG00845022039|PDGFB, ENSCAFG00845014372|RASGRP3, ENSCAFG00845011904|KIT, ENSCAFG00845006015|ENSCAFG00845006015, ENSCAFG00845016542|ENSCAFG00845016542, ENSCAFG00845008513|FZD6, ENSCAFG00845028626|ITGA6, ENSCAFG00845018800|VEGFC, ENSCAFG00845002159|ENSCAFG00845002159, ENSCAFG00845008825|IL6, ENSCAFG00845014841|ENSCAFG0…	90	791	505	7229	0.1782	1.07081e-06	****	2.38639e-05	****	ENSCAFG00845018800|VEGFC, ENSCAFG00845002159|ENSCAFG00845002159, ENSCAFG00845008825|IL6, ENSCAFG00845000865|MMP2, ENSCAFG00845000871|MMP1, ENSCAFG00845022021|FGF7, ENSCAFG00845005378|PTGS2, ENSCAFG00845010533|VEGFA, ENSCAFG00845006275|CXCL8, ENSCAFG00845021203|CCNA2, ENSCAFG00845026417|WNT5A, ENSCAFG00845015887|JAK2, ENSCAFG00845001129|CCNE1, ENSCAFG00845027447|GNB3, ENSCAFG00845008849|WNT2, ENSC…	23	ENSCAFG00845029137|DLL4, ENSCAFG00845011723|HEYL, ENSCAFG00845020246|MECOM, ENSCAFG00845022039|PDGFB, ENSCAFG00845014372|RASGRP3, ENSCAFG00845011904|KIT, ENSCAFG00845006015|ENSCAFG00845006015, ENSCAFG00845016542|ENSCAFG00845016542, ENSCAFG00845008513|FZD6, ENSCAFG00845028626|ITGA6, ENSCAFG00845014841|ENSCAFG00845014841, ENSCAFG00845018797|COL4A1, ENSCAFG00845027587|PLCB2, ENSCAFG00845026714|ENSCA…	67	470	-2.85985
cfa05144	Human Diseases	Infectious disease: parasitic	Malaria	ENSCAFG00845025442|CD36, ENSCAFG00845022888|PECAM1, ENSCAFG00845021592|ITGB2, ENSCAFG00845011375|CCL2, ENSCAFG00845008825|IL6, ENSCAFG00845013917|ITGAL, ENSCAFG00845012026|TLR4, ENSCAFG00845006098|THBS4, ENSCAFG00845001557|IL18, ENSCAFG00845001289|IL10, ENSCAFG00845024613|GYPC, ENSCAFG00845006275|CXCL8, ENSCAFG00845011661|IL1B, ENSCAFG00845015760|TGFB3, ENSCAFG00845010347|CSF3, ENSCAFG00845002395…	17	791	44	7229	0.3864	1.53251e-06	****	3.18763e-05	****	ENSCAFG00845011375|CCL2, ENSCAFG00845008825|IL6, ENSCAFG00845006275|CXCL8, ENSCAFG00845011661|IL1B, ENSCAFG00845010347|CSF3	5	ENSCAFG00845025442|CD36, ENSCAFG00845022888|PECAM1, ENSCAFG00845021592|ITGB2, ENSCAFG00845013917|ITGAL, ENSCAFG00845012026|TLR4, ENSCAFG00845006098|THBS4, ENSCAFG00845001557|IL18, ENSCAFG00845001289|IL10, ENSCAFG00845024613|GYPC, ENSCAFG00845015760|TGFB3, ENSCAFG00845002395|TGFB1, ENSCAFG00845007244|MET	12	40	-1.26491
cfa04062	Organismal Systems	Immune system	Chemokine signaling pathway	ENSCAFG00845012190|CCR1, ENSCAFG00845010301|FGR, ENSCAFG00845011375|CCL2, ENSCAFG00845002659|DOCK2, ENSCAFG00845026701|PIK3CG, ENSCAFG00845008896|VAV1, ENSCAFG00845008857|CCL4, ENSCAFG00845027587|PLCB2, ENSCAFG00845009083|CCL5, ENSCAFG00845020471|HCK, ENSCAFG00845010783|ENSCAFG00845010783, ENSCAFG00845000997|PIK3R6, ENSCAFG00845012125|CCR5, ENSCAFG00845001127|PIK3R5, ENSCAFG00845011338|CCL8, ENSC…	40	791	171	7229	0.2339	1.97008e-06	****	3.66822e-05	****	ENSCAFG00845011375|CCL2, ENSCAFG00845008857|CCL4, ENSCAFG00845009083|CCL5, ENSCAFG00845011338|CCL8, ENSCAFG00845011162|CCL13, ENSCAFG00845008966|CCL3, ENSCAFG00845016210|ENSCAFG00845016210, ENSCAFG00845006275|CXCL8, ENSCAFG00845006313|CXCL6, ENSCAFG00845017158|CCL20, ENSCAFG00845015887|JAK2, ENSCAFG00845027447|GNB3, ENSCAFG00845025168|ENSCAFG00845025168	13	ENSCAFG00845012190|CCR1, ENSCAFG00845010301|FGR, ENSCAFG00845002659|DOCK2, ENSCAFG00845026701|PIK3CG, ENSCAFG00845008896|VAV1, ENSCAFG00845027587|PLCB2, ENSCAFG00845020471|HCK, ENSCAFG00845010783|ENSCAFG00845010783, ENSCAFG00845000997|PIK3R6, ENSCAFG00845012125|CCR5, ENSCAFG00845001127|PIK3R5, ENSCAFG00845003562|GNG2, ENSCAFG00845001935|NCF1, ENSCAFG00845024171|ADCY5, ENSCAFG00845009278|VAV3, ENS…	27	160	-1.1068
cfa04510	Cellular Processes	Cellular community - eukaryotes	Focal adhesion	ENSCAFG00845029798|VWF, ENSCAFG00845022039|PDGFB, ENSCAFG00845005303|ITGA7, ENSCAFG00845006015|ENSCAFG00845006015, ENSCAFG00845028626|ITGA6, ENSCAFG00845016131|SPP1, ENSCAFG00845018800|VEGFC, ENSCAFG00845014841|ENSCAFG00845014841, ENSCAFG00845008896|VAV1, ENSCAFG00845018797|COL4A1, ENSCAFG00845020341|COL4A2, ENSCAFG00845017640|FYN, ENSCAFG00845006098|THBS4, ENSCAFG00845000627|PDGFD, ENSCAFG008450…	44	791	196	7229	0.2245	1.99871e-06	****	3.66822e-05	****	ENSCAFG00845018800|VEGFC, ENSCAFG00845017640|FYN, ENSCAFG00845027693|COL6A5, ENSCAFG00845010533|VEGFA, ENSCAFG00845010582|TNC, ENSCAFG00845002662|LAMB3, ENSCAFG00845015333|COL4A4, ENSCAFG00845011396|EGFR	8	ENSCAFG00845029798|VWF, ENSCAFG00845022039|PDGFB, ENSCAFG00845005303|ITGA7, ENSCAFG00845006015|ENSCAFG00845006015, ENSCAFG00845028626|ITGA6, ENSCAFG00845016131|SPP1, ENSCAFG00845014841|ENSCAFG00845014841, ENSCAFG00845008896|VAV1, ENSCAFG00845018797|COL4A1, ENSCAFG00845020341|COL4A2, ENSCAFG00845006098|THBS4, ENSCAFG00845000627|PDGFD, ENSCAFG00845012083|KDR, ENSCAFG00845024014|ITGB4, ENSCAFG008450…	36	187	-4.46076
cfa04924	Organismal Systems	Endocrine system	Renin secretion	ENSCAFG00845018336|ACE, ENSCAFG00845020628|AQP1, ENSCAFG00845027587|PLCB2, ENSCAFG00845018672|CTSB, ENSCAFG00845001483|NPR1, ENSCAFG00845024171|ADCY5, ENSCAFG00845010475|GUCY1A1, ENSCAFG00845010585|GUCY1B1, ENSCAFG00845002906|PTGER4, ENSCAFG00845018790|CALML4, ENSCAFG00845022048|PDE1C, ENSCAFG00845022709|ENSCAFG00845022709, ENSCAFG00845020764|REN, ENSCAFG00845001994|NPPA, ENSCAFG00845020886|ADCYA…	21	791	64	7229	0.3281	2.13295e-06	****	3.69711e-05	****		0	ENSCAFG00845018336|ACE, ENSCAFG00845020628|AQP1, ENSCAFG00845027587|PLCB2, ENSCAFG00845018672|CTSB, ENSCAFG00845001483|NPR1, ENSCAFG00845024171|ADCY5, ENSCAFG00845010475|GUCY1A1, ENSCAFG00845010585|GUCY1B1, ENSCAFG00845002906|PTGER4, ENSCAFG00845018790|CALML4, ENSCAFG00845022048|PDE1C, ENSCAFG00845022709|ENSCAFG00845022709, ENSCAFG00845020764|REN, ENSCAFG00845001994|NPPA, ENSCAFG00845020886|ADCYA…	21	62	-3.048
cfa04512	Environmental Information Processing	Signaling molecules and interaction	ECM-receptor interaction	ENSCAFG00845025442|CD36, ENSCAFG00845029798|VWF, ENSCAFG00845005303|ITGA7, ENSCAFG00845028626|ITGA6, ENSCAFG00845016131|SPP1, ENSCAFG00845018797|COL4A1, ENSCAFG00845020341|COL4A2, ENSCAFG00845006098|THBS4, ENSCAFG00845027693|COL6A5, ENSCAFG00845028293|NPNT, ENSCAFG00845024014|ITGB4, ENSCAFG00845001120|LAMA2, ENSCAFG00845028890|ITGA9, ENSCAFG00845020584|COL4A5, ENSCAFG00845016729|ENSCAFG0084501672…	25	791	85	7229	0.2941	2.31007e-06	****	3.79338e-05	****	ENSCAFG00845027693|COL6A5, ENSCAFG00845010582|TNC, ENSCAFG00845002662|LAMB3, ENSCAFG00845000461|HMMR, ENSCAFG00845015333|COL4A4	5	ENSCAFG00845025442|CD36, ENSCAFG00845029798|VWF, ENSCAFG00845005303|ITGA7, ENSCAFG00845028626|ITGA6, ENSCAFG00845016131|SPP1, ENSCAFG00845018797|COL4A1, ENSCAFG00845020341|COL4A2, ENSCAFG00845006098|THBS4, ENSCAFG00845028293|NPNT, ENSCAFG00845024014|ITGB4, ENSCAFG00845001120|LAMA2, ENSCAFG00845028890|ITGA9, ENSCAFG00845020584|COL4A5, ENSCAFG00845016729|ENSCAFG00845016729, ENSCAFG00845004476|LAMC2…	20	80	-3.2423
cfa05321	Human Diseases	Immune disease	Inflammatory bowel disease	ENSCAFG00845008825|IL6, ENSCAFG00845018613|DLA-DMA, ENSCAFG00845017728|DLA-DQA1, ENSCAFG00845011308|IL1A, ENSCAFG00845017467|DLA-DRA, ENSCAFG00845012026|TLR4, ENSCAFG00845018536|DLA-DMB, ENSCAFG00845001557|IL18, ENSCAFG00845001289|IL10, ENSCAFG00845010486|IL1RL1, ENSCAFG00845017781|HLA-DQB1, ENSCAFG00845011661|IL1B, ENSCAFG00845015760|TGFB3, ENSCAFG00845003875|NOD2, ENSCAFG00845017057|IL2RG, ENSC…	18	791	55	7229	0.3273	1.18458e-05	****	0.000184795	***	ENSCAFG00845008825|IL6, ENSCAFG00845011308|IL1A, ENSCAFG00845010486|IL1RL1, ENSCAFG00845011661|IL1B, ENSCAFG00845003875|NOD2	5	ENSCAFG00845018613|DLA-DMA, ENSCAFG00845017728|DLA-DQA1, ENSCAFG00845017467|DLA-DRA, ENSCAFG00845012026|TLR4, ENSCAFG00845018536|DLA-DMB, ENSCAFG00845001557|IL18, ENSCAFG00845001289|IL10, ENSCAFG00845017781|HLA-DQB1, ENSCAFG00845015760|TGFB3, ENSCAFG00845017057|IL2RG, ENSCAFG00845004274|IL21R, ENSCAFG00845021165|MAF, ENSCAFG00845002395|TGFB1	13	47	-0.58346
cfa05133	Human Diseases	Infectious disease: bacterial	Pertussis	ENSCAFG00845000378|C1QC, ENSCAFG00845000400|C1QA, ENSCAFG00845021592|ITGB2, ENSCAFG00845001909|CD14, ENSCAFG00845025120|C1R, ENSCAFG00845000358|C1QB, ENSCAFG00845008825|IL6, ENSCAFG00845011308|IL1A, ENSCAFG00845012026|TLR4, ENSCAFG00845001711|C4BPA, ENSCAFG00845001289|IL10, ENSCAFG00845010104|C3, ENSCAFG00845018790|CALML4, ENSCAFG00845011550|ITGAM, ENSCAFG00845014798|NOS2, ENSCAFG00845006275|CXCL…	21	791	72	7229	0.2917	1.70781e-05	****	0.000236507	***	ENSCAFG00845025120|C1R, ENSCAFG00845008825|IL6, ENSCAFG00845011308|IL1A, ENSCAFG00845006275|CXCL8, ENSCAFG00845006313|CXCL6, ENSCAFG00845011661|IL1B	6	ENSCAFG00845000378|C1QC, ENSCAFG00845000400|C1QA, ENSCAFG00845021592|ITGB2, ENSCAFG00845001909|CD14, ENSCAFG00845000358|C1QB, ENSCAFG00845012026|TLR4, ENSCAFG00845001711|C4BPA, ENSCAFG00845001289|IL10, ENSCAFG00845010104|C3, ENSCAFG00845018790|CALML4, ENSCAFG00845011550|ITGAM, ENSCAFG00845014798|NOS2, ENSCAFG00845018347|NLRP3, ENSCAFG00845011935|PYCARD, ENSCAFG00845004258|IRF8	15	68	-1.69775
cfa04020	Environmental Information Processing	Signal transduction	Calcium signaling pathway	ENSCAFG00845022039|PDGFB, ENSCAFG00845006015|ENSCAFG00845006015, ENSCAFG00845027859|NGF, ENSCAFG00845018800|VEGFC, ENSCAFG00845027587|PLCB2, ENSCAFG00845022021|FGF7, ENSCAFG00845022393|ADORA2A, ENSCAFG00845001294|CD38, ENSCAFG00845000627|PDGFD, ENSCAFG00845010533|VEGFA, ENSCAFG00845012083|KDR, ENSCAFG00845000194|CAMK1D, ENSCAFG00845023354|CACNA1H, ENSCAFG00845000310|HRH2, ENSCAFG00845018790|CALML…	47	791	232	7229	0.2026	1.73573e-05	****	0.000236507	***	ENSCAFG00845027859|NGF, ENSCAFG00845018800|VEGFC, ENSCAFG00845022021|FGF7, ENSCAFG00845022393|ADORA2A, ENSCAFG00845010533|VEGFA, ENSCAFG00845000194|CAMK1D, ENSCAFG00845000310|HRH2, ENSCAFG00845003039|PTGFR, ENSCAFG00845025226|RYR3, ENSCAFG00845003553|BDKRB2, ENSCAFG00845028149|CACNA1A, ENSCAFG00845011396|EGFR, ENSCAFG00845015136|FGF19	13	ENSCAFG00845022039|PDGFB, ENSCAFG00845006015|ENSCAFG00845006015, ENSCAFG00845027587|PLCB2, ENSCAFG00845001294|CD38, ENSCAFG00845000627|PDGFD, ENSCAFG00845012083|KDR, ENSCAFG00845023354|CACNA1H, ENSCAFG00845018790|CALML4, ENSCAFG00845014798|NOS2, ENSCAFG00845007035|PLN, ENSCAFG00845001301|FGF10, ENSCAFG00845022048|PDE1C, ENSCAFG00845016647|TACR1, ENSCAFG00845027103|P2RX7, ENSCAFG00845023188|FLT1, …	34	209	-2.62851
cfa05145	Human Diseases	Infectious disease: parasitic	Toxoplasmosis	ENSCAFG00845028626|ITGA6, ENSCAFG00845026701|PIK3CG, ENSCAFG00845018613|DLA-DMA, ENSCAFG00845000997|PIK3R6, ENSCAFG00845017728|DLA-DQA1, ENSCAFG00845012125|CCR5, ENSCAFG00845017467|DLA-DRA, ENSCAFG00845001127|PIK3R5, ENSCAFG00845012026|TLR4, ENSCAFG00845018536|DLA-DMB, ENSCAFG00845001289|IL10, ENSCAFG00845014798|NOS2, ENSCAFG00845001120|LAMA2, ENSCAFG00845017781|HLA-DQB1, ENSCAFG00845015760|TGFB3…	26	791	100	7229	0.26	1.74348e-05	****	0.000236507	***	ENSCAFG00845021826|LDLR, ENSCAFG00845015887|JAK2, ENSCAFG00845002662|LAMB3	3	ENSCAFG00845028626|ITGA6, ENSCAFG00845026701|PIK3CG, ENSCAFG00845018613|DLA-DMA, ENSCAFG00845000997|PIK3R6, ENSCAFG00845017728|DLA-DQA1, ENSCAFG00845012125|CCR5, ENSCAFG00845017467|DLA-DRA, ENSCAFG00845001127|PIK3R5, ENSCAFG00845012026|TLR4, ENSCAFG00845018536|DLA-DMB, ENSCAFG00845001289|IL10, ENSCAFG00845014798|NOS2, ENSCAFG00845001120|LAMA2, ENSCAFG00845017781|HLA-DQB1, ENSCAFG00845015760|TGFB3…	23	96	-2.1433
cfa05332	Human Diseases	Immune disease	Graft-versus-host disease	ENSCAFG00845022561|CD86, ENSCAFG00845008825|IL6, ENSCAFG00845018613|DLA-DMA, ENSCAFG00845017728|DLA-DQA1, ENSCAFG00845011308|IL1A, ENSCAFG00845017467|DLA-DRA, ENSCAFG00845018536|DLA-DMB, ENSCAFG00845017781|HLA-DQB1, ENSCAFG00845011661|IL1B, ENSCAFG00845018097|CD28, ENSCAFG00845017366|DLA-79	11	791	25	7229	0.44	2.63567e-05	****	0.000342637	***	ENSCAFG00845008825|IL6, ENSCAFG00845011308|IL1A, ENSCAFG00845011661|IL1B, ENSCAFG00845017366|DLA-79	4	ENSCAFG00845022561|CD86, ENSCAFG00845018613|DLA-DMA, ENSCAFG00845017728|DLA-DQA1, ENSCAFG00845017467|DLA-DRA, ENSCAFG00845018536|DLA-DMB, ENSCAFG00845017781|HLA-DQB1, ENSCAFG00845018097|CD28	7	21	-1.52753
cfa05416	Human Diseases	Cardiovascular disease	Viral myocarditis	ENSCAFG00845021592|ITGB2, ENSCAFG00845022561|CD86, ENSCAFG00845018613|DLA-DMA, ENSCAFG00845017728|DLA-DQA1, ENSCAFG00845017467|DLA-DRA, ENSCAFG00845017640|FYN, ENSCAFG00845013917|ITGAL, ENSCAFG00845018536|DLA-DMB, ENSCAFG00845001766|ENSCAFG00845001766, ENSCAFG00845001120|LAMA2, ENSCAFG00845017781|HLA-DQB1, ENSCAFG00845007348|RAC2, ENSCAFG00845018097|CD28, ENSCAFG00845004002|LAMA1, ENSCAFG00845017…	16	791	48	7229	0.3333	2.78947e-05	****	0.000348126	***	ENSCAFG00845017640|FYN, ENSCAFG00845017366|DLA-79	2	ENSCAFG00845021592|ITGB2, ENSCAFG00845022561|CD86, ENSCAFG00845018613|DLA-DMA, ENSCAFG00845017728|DLA-DQA1, ENSCAFG00845017467|DLA-DRA, ENSCAFG00845013917|ITGAL, ENSCAFG00845018536|DLA-DMB, ENSCAFG00845001766|ENSCAFG00845001766, ENSCAFG00845001120|LAMA2, ENSCAFG00845017781|HLA-DQB1, ENSCAFG00845007348|RAC2, ENSCAFG00845018097|CD28, ENSCAFG00845004002|LAMA1, ENSCAFG00845017750|DMD	14	48	-0.57735
cfa04979	Organismal Systems	Digestive system	Cholesterol metabolism	ENSCAFG00845025442|CD36, ENSCAFG00845016517|PLTP, ENSCAFG00845029377|LPL, ENSCAFG00845016243|LIPG, ENSCAFG00845006010|ANGPTL4, ENSCAFG00845029916|LIPA, ENSCAFG00845006666|APOC1, ENSCAFG00845022156|SOAT2, ENSCAFG00845010374|ABCA1, ENSCAFG00845021826|LDLR, ENSCAFG00845006705|APOE, ENSCAFG00845002996|SORT1, ENSCAFG00845015817|SCARB1, ENSCAFG00845028313|CYP27A1, ENSCAFG00845004266|APOA1, ENSCAFG00845…	16	791	49	7229	0.3265	3.7277e-05	****	0.000447324	***	ENSCAFG00845016243|LIPG, ENSCAFG00845022156|SOAT2, ENSCAFG00845021826|LDLR, ENSCAFG00845028313|CYP27A1	4	ENSCAFG00845025442|CD36, ENSCAFG00845016517|PLTP, ENSCAFG00845029377|LPL, ENSCAFG00845006010|ANGPTL4, ENSCAFG00845029916|LIPA, ENSCAFG00845006666|APOC1, ENSCAFG00845010374|ABCA1, ENSCAFG00845006705|APOE, ENSCAFG00845002996|SORT1, ENSCAFG00845015817|SCARB1, ENSCAFG00845004266|APOA1, ENSCAFG00845024271|MYLIP	12	43	-1.52499
cfa03320	Organismal Systems	Endocrine system	PPAR signaling pathway	ENSCAFG00845025442|CD36, ENSCAFG00845016517|PLTP, ENSCAFG00845014963|FABP4, ENSCAFG00845014245|PLIN2, ENSCAFG00845029377|LPL, ENSCAFG00845006010|ANGPTL4, ENSCAFG00845009539|PKIB, ENSCAFG00845007075|SLC27A6, ENSCAFG00845029007|PPARG, ENSCAFG00845000871|MMP1, ENSCAFG00845014832|FABP5, ENSCAFG00845006076|FABP3, ENSCAFG00845024090|NR1H3, ENSCAFG00845011145|FADS2, ENSCAFG00845028313|CYP27A1, ENSCAFG00…	21	791	76	7229	0.2763	4.1959e-05	****	0.000484859	***	ENSCAFG00845000871|MMP1, ENSCAFG00845006076|FABP3, ENSCAFG00845011145|FADS2, ENSCAFG00845028313|CYP27A1, ENSCAFG00845018826|ACOX2, ENSCAFG00845009224|ACSL6	6	ENSCAFG00845025442|CD36, ENSCAFG00845016517|PLTP, ENSCAFG00845014963|FABP4, ENSCAFG00845014245|PLIN2, ENSCAFG00845029377|LPL, ENSCAFG00845006010|ANGPTL4, ENSCAFG00845009539|PKIB, ENSCAFG00845007075|SLC27A6, ENSCAFG00845029007|PPARG, ENSCAFG00845014832|FABP5, ENSCAFG00845024090|NR1H3, ENSCAFG00845021949|ADIPOQ, ENSCAFG00845004266|APOA1, ENSCAFG00845014617|PLIN4, ENSCAFG00845023271|SORBS1	15	67	-1.34386
cfa04670	Organismal Systems	Immune system	Leukocyte transendothelial migration	ENSCAFG00845022888|PECAM1, ENSCAFG00845023727|CYBB, ENSCAFG00845021592|ITGB2, ENSCAFG00845004665|NCF2, ENSCAFG00845012033|ESAM, ENSCAFG00845012097|CDH5, ENSCAFG00845008896|VAV1, ENSCAFG00845025684|RAPGEF3, ENSCAFG00845030092|F11R, ENSCAFG00845000865|MMP2, ENSCAFG00845013917|ITGAL, ENSCAFG00845001935|NCF1, ENSCAFG00845024289|CLDN1, ENSCAFG00845011550|ITGAM, ENSCAFG00845009278|VAV3, ENSCAFG00845007…	25	791	106	7229	0.2358	0.000142502	***	0.00158788	**	ENSCAFG00845000865|MMP2	1	ENSCAFG00845022888|PECAM1, ENSCAFG00845023727|CYBB, ENSCAFG00845021592|ITGB2, ENSCAFG00845004665|NCF2, ENSCAFG00845012033|ESAM, ENSCAFG00845012097|CDH5, ENSCAFG00845008896|VAV1, ENSCAFG00845025684|RAPGEF3, ENSCAFG00845030092|F11R, ENSCAFG00845013917|ITGAL, ENSCAFG00845001935|NCF1, ENSCAFG00845024289|CLDN1, ENSCAFG00845011550|ITGAM, ENSCAFG00845009278|VAV3, ENSCAFG00845007348|RAC2, ENSCAFG00845008…	24	98	-5.35381
cfa04672	Organismal Systems	Immune system	Intestinal immune network for IgA production	ENSCAFG00845022561|CD86, ENSCAFG00845002159|ENSCAFG00845002159, ENSCAFG00845008825|IL6, ENSCAFG00845018613|DLA-DMA, ENSCAFG00845017728|DLA-DQA1, ENSCAFG00845017467|DLA-DRA, ENSCAFG00845018536|DLA-DMB, ENSCAFG00845001289|IL10, ENSCAFG00845017781|HLA-DQB1, ENSCAFG00845018097|CD28, ENSCAFG00845002395|TGFB1, ENSCAFG00845023070|TNFSF13, ENSCAFG00845019627|IL15	13	791	39	7229	0.3333	0.000157205	***	0.00169131	**	ENSCAFG00845002159|ENSCAFG00845002159, ENSCAFG00845008825|IL6	2	ENSCAFG00845022561|CD86, ENSCAFG00845018613|DLA-DMA, ENSCAFG00845017728|DLA-DQA1, ENSCAFG00845017467|DLA-DRA, ENSCAFG00845018536|DLA-DMB, ENSCAFG00845001289|IL10, ENSCAFG00845017781|HLA-DQB1, ENSCAFG00845018097|CD28, ENSCAFG00845002395|TGFB1, ENSCAFG00845023070|TNFSF13, ENSCAFG00845019627|IL15	11	33	-2.61116
cfa04974	Organismal Systems	Digestive system	Protein digestion and absorption	ENSCAFG00845003216|SLC7A8, ENSCAFG00845011629|KCNQ1, ENSCAFG00845020278|COL5A3, ENSCAFG00845022231|COL18A1, ENSCAFG00845011916|COL21A1, ENSCAFG00845020957|MME, ENSCAFG00845018797|COL4A1, ENSCAFG00845020341|COL4A2, ENSCAFG00845002028|ENSCAFG00845002028, ENSCAFG00845027693|COL6A5, ENSCAFG00845009506|ENSCAFG00845009506, ENSCAFG00845006390|KCNE3, ENSCAFG00845005927|COL7A1, ENSCAFG00845020584|COL4A5, …	23	791	95	7229	0.2421	0.000171699	***	0.00173175	**	ENSCAFG00845020957|MME, ENSCAFG00845027693|COL6A5, ENSCAFG00845009506|ENSCAFG00845009506, ENSCAFG00845005927|COL7A1, ENSCAFG00845030056|DPP4, ENSCAFG00845015333|COL4A4	6	ENSCAFG00845003216|SLC7A8, ENSCAFG00845011629|KCNQ1, ENSCAFG00845020278|COL5A3, ENSCAFG00845022231|COL18A1, ENSCAFG00845011916|COL21A1, ENSCAFG00845018797|COL4A1, ENSCAFG00845020341|COL4A2, ENSCAFG00845002028|ENSCAFG00845002028, ENSCAFG00845006390|KCNE3, ENSCAFG00845020584|COL4A5, ENSCAFG00845016609|SLC16A10, ENSCAFG00845003016|ELN, ENSCAFG00845020561|SLC15A1, ENSCAFG00845030898|COL8A2, ENSCAFG00…	17	78	-2.0381
cfa05202	Human Diseases	Cancer: overview	Transcriptional misregulation in cancer	ENSCAFG00845022561|CD86, ENSCAFG00845001909|CD14, ENSCAFG00845000842|MMP3, ENSCAFG00845008825|IL6, ENSCAFG00845010877|IL1R2, ENSCAFG00845029042|ERG, ENSCAFG00845029007|PPARG, ENSCAFG00845011212|IGFBP3, ENSCAFG00845021614|SPI1, ENSCAFG00845018644|DUSP6, ENSCAFG00845008395|CSF1R, ENSCAFG00845011691|FCGR1A, ENSCAFG00845025872|TSPAN7, ENSCAFG00845011173|NGFR, ENSCAFG00845008397|FLI1, ENSCAFG008450115…	36	791	178	7229	0.2022	0.000172065	***	0.00173175	**	ENSCAFG00845000842|MMP3, ENSCAFG00845008825|IL6, ENSCAFG00845006275|CXCL8, ENSCAFG00845014820|MLLT3, ENSCAFG00845021203|CCNA2, ENSCAFG00845013019|NSD2, ENSCAFG00845021884|NFKBIZ, ENSCAFG00845009107|ETV7, ENSCAFG00845026616|EYA1, ENSCAFG00845016202|HOXA11, ENSCAFG00845012268|PAX8, ENSCAFG00845009774|CSF2	12	ENSCAFG00845022561|CD86, ENSCAFG00845001909|CD14, ENSCAFG00845010877|IL1R2, ENSCAFG00845029042|ERG, ENSCAFG00845029007|PPARG, ENSCAFG00845011212|IGFBP3, ENSCAFG00845021614|SPI1, ENSCAFG00845018644|DUSP6, ENSCAFG00845008395|CSF1R, ENSCAFG00845011691|FCGR1A, ENSCAFG00845025872|TSPAN7, ENSCAFG00845011173|NGFR, ENSCAFG00845008397|FLI1, ENSCAFG00845011550|ITGAM, ENSCAFG00845017433|HHEX, ENSCAFG0084501…	24	172	-2.82122
cfa04014	Environmental Information Processing	Signal transduction	Ras signaling pathway	ENSCAFG00845022039|PDGFB, ENSCAFG00845022531|ANGPT2, ENSCAFG00845014372|RASGRP3, ENSCAFG00845011904|KIT, ENSCAFG00845006015|ENSCAFG00845006015, ENSCAFG00845008384|RAPGEF5, ENSCAFG00845027859|NGF, ENSCAFG00845018800|VEGFC, ENSCAFG00845018055|TEK, ENSCAFG00845014841|ENSCAFG00845014841, ENSCAFG00845013438|EFNA1, ENSCAFG00845010783|ENSCAFG00845010783, ENSCAFG00845022021|FGF7, ENSCAFG00845003562|GNG2,…	42	791	221	7229	0.19	0.000218381	***	0.00212921	**	ENSCAFG00845027859|NGF, ENSCAFG00845018800|VEGFC, ENSCAFG00845022021|FGF7, ENSCAFG00845010533|VEGFA, ENSCAFG00845027447|GNB3, ENSCAFG00845022232|PLA2G3, ENSCAFG00845011396|EGFR, ENSCAFG00845015136|FGF19, ENSCAFG00845022368|SYNGAP1	9	ENSCAFG00845022039|PDGFB, ENSCAFG00845022531|ANGPT2, ENSCAFG00845014372|RASGRP3, ENSCAFG00845011904|KIT, ENSCAFG00845006015|ENSCAFG00845006015, ENSCAFG00845008384|RAPGEF5, ENSCAFG00845018055|TEK, ENSCAFG00845014841|ENSCAFG00845014841, ENSCAFG00845013438|EFNA1, ENSCAFG00845010783|ENSCAFG00845010783, ENSCAFG00845003562|GNG2, ENSCAFG00845000627|PDGFD, ENSCAFG00845008395|CSF1R, ENSCAFG00845012083|KDR…	33	205	-2.37466
cfa05410	Human Diseases	Cardiovascular disease	Hypertrophic cardiomyopathy	ENSCAFG00845018336|ACE, ENSCAFG00845005303|ITGA7, ENSCAFG00845028626|ITGA6, ENSCAFG00845008825|IL6, ENSCAFG00845024014|ITGB4, ENSCAFG00845001120|LAMA2, ENSCAFG00845015760|TGFB3, ENSCAFG00845028890|ITGA9, ENSCAFG00845031118|ACTC1, ENSCAFG00845030185|DES, ENSCAFG00845004002|LAMA1, ENSCAFG00845002395|TGFB1, ENSCAFG00845021902|MYBPC3, ENSCAFG00845021351|ITGB3, ENSCAFG00845018341|TNNT2, ENSCAFG0084501…	21	791	85	7229	0.2471	0.000241006	***	0.0022786	**	ENSCAFG00845008825|IL6, ENSCAFG00845021902|MYBPC3, ENSCAFG00845020679|CACNA2D2, ENSCAFG00845028465|PRKAG3	4	ENSCAFG00845018336|ACE, ENSCAFG00845005303|ITGA7, ENSCAFG00845028626|ITGA6, ENSCAFG00845024014|ITGB4, ENSCAFG00845001120|LAMA2, ENSCAFG00845015760|TGFB3, ENSCAFG00845028890|ITGA9, ENSCAFG00845031118|ACTC1, ENSCAFG00845030185|DES, ENSCAFG00845004002|LAMA1, ENSCAFG00845002395|TGFB1, ENSCAFG00845021351|ITGB3, ENSCAFG00845018341|TNNT2, ENSCAFG00845017972|ATP2A3, ENSCAFG00845017750|DMD, ENSCAFG0084500…	17	81	-2.22222
cfa05142	Human Diseases	Infectious disease: parasitic	Chagas disease	ENSCAFG00845000378|C1QC, ENSCAFG00845000400|C1QA, ENSCAFG00845018336|ACE, ENSCAFG00845011375|CCL2, ENSCAFG00845000358|C1QB, ENSCAFG00845008825|IL6, ENSCAFG00845008857|CCL4, ENSCAFG00845027587|PLCB2, ENSCAFG00845009083|CCL5, ENSCAFG00845012026|TLR4, ENSCAFG00845008966|CCL3, ENSCAFG00845001289|IL10, ENSCAFG00845010104|C3, ENSCAFG00845014798|NOS2, ENSCAFG00845006275|CXCL8, ENSCAFG00845011661|IL1B, E…	23	791	100	7229	0.23	0.000384266	***	0.0035262	**	ENSCAFG00845011375|CCL2, ENSCAFG00845008825|IL6, ENSCAFG00845008857|CCL4, ENSCAFG00845009083|CCL5, ENSCAFG00845008966|CCL3, ENSCAFG00845006275|CXCL8, ENSCAFG00845011661|IL1B, ENSCAFG00845003553|BDKRB2, ENSCAFG00845000607|SERPINE1	9	ENSCAFG00845000378|C1QC, ENSCAFG00845000400|C1QA, ENSCAFG00845018336|ACE, ENSCAFG00845000358|C1QB, ENSCAFG00845027587|PLCB2, ENSCAFG00845012026|TLR4, ENSCAFG00845001289|IL10, ENSCAFG00845010104|C3, ENSCAFG00845014798|NOS2, ENSCAFG00845015760|TGFB3, ENSCAFG00845029433|ENSCAFG00845029433, ENSCAFG00845010390|GNA15, ENSCAFG00845002395|TGFB1, ENSCAFG00845025366|PLCB4	14	94	-0.721995
cfa04612	Organismal Systems	Immune system	Antigen processing and presentation	ENSCAFG00845019241|CTSS, ENSCAFG00845018613|DLA-DMA, ENSCAFG00845017728|DLA-DQA1, ENSCAFG00845018672|CTSB, ENSCAFG00845017467|DLA-DRA, ENSCAFG00845021275|LGMN, ENSCAFG00845018536|DLA-DMB, ENSCAFG00845006874|CD74, ENSCAFG00845027739|CD4, ENSCAFG00845017781|HLA-DQB1, ENSCAFG00845012950|HSP70, ENSCAFG00845013246|CIITA, ENSCAFG00845023402|IFI30, ENSCAFG00845017366|DLA-79	14	791	48	7229	0.2917	0.000430465	***	0.00383729	**	ENSCAFG00845017366|DLA-79	1	ENSCAFG00845019241|CTSS, ENSCAFG00845018613|DLA-DMA, ENSCAFG00845017728|DLA-DQA1, ENSCAFG00845018672|CTSB, ENSCAFG00845017467|DLA-DRA, ENSCAFG00845021275|LGMN, ENSCAFG00845018536|DLA-DMB, ENSCAFG00845006874|CD74, ENSCAFG00845027739|CD4, ENSCAFG00845017781|HLA-DQB1, ENSCAFG00845012950|HSP70, ENSCAFG00845013246|CIITA, ENSCAFG00845023402|IFI30	13	44	-1.20605
cfa04621	Organismal Systems	Immune system	NOD-like receptor signaling pathway	ENSCAFG00845023727|CYBB, ENSCAFG00845000875|ECSCR, ENSCAFG00845011375|CCL2, ENSCAFG00845002510|NLRP1, ENSCAFG00845008825|IL6, ENSCAFG00845027587|PLCB2, ENSCAFG00845009083|CCL5, ENSCAFG00845018672|CTSB, ENSCAFG00845021979|OAS1, ENSCAFG00845012026|TLR4, ENSCAFG00845020419|TRPM2, ENSCAFG00845001557|IL18, ENSCAFG00845028469|IKBKE, ENSCAFG00845006275|CXCL8, ENSCAFG00845011661|IL1B, ENSCAFG00845003875|…	30	791	147	7229	0.2041	0.000499728	***	0.00433098	**	ENSCAFG00845011375|CCL2, ENSCAFG00845008825|IL6, ENSCAFG00845009083|CCL5, ENSCAFG00845021979|OAS1, ENSCAFG00845028469|IKBKE, ENSCAFG00845006275|CXCL8, ENSCAFG00845011661|IL1B, ENSCAFG00845003875|NOD2, ENSCAFG00845021494|CBD103, ENSCAFG00845006723|TNFAIP3, ENSCAFG00845022113|OAS3	11	ENSCAFG00845023727|CYBB, ENSCAFG00845000875|ECSCR, ENSCAFG00845002510|NLRP1, ENSCAFG00845027587|PLCB2, ENSCAFG00845018672|CTSB, ENSCAFG00845012026|TLR4, ENSCAFG00845020419|TRPM2, ENSCAFG00845001557|IL18, ENSCAFG00845011435|TXNIP, ENSCAFG00845027103|P2RX7, ENSCAFG00845018347|NLRP3, ENSCAFG00845006183|CARD9, ENSCAFG00845022303|PSTPIP1, ENSCAFG00845026778|IFNAR1, ENSCAFG00845011935|PYCARD, ENSCAFG00…	19	131	-1.22319
cfa04933	Human Diseases	Endocrine and metabolic disease	AGE-RAGE signaling pathway in diabetic complications	ENSCAFG00845023727|CYBB, ENSCAFG00845018800|VEGFC, ENSCAFG00845011375|CCL2, ENSCAFG00845008825|IL6, ENSCAFG00845018797|COL4A1, ENSCAFG00845027587|PLCB2, ENSCAFG00845020341|COL4A2, ENSCAFG00845011308|IL1A, ENSCAFG00845000865|MMP2, ENSCAFG00845010533|VEGFA, ENSCAFG00845006275|CXCL8, ENSCAFG00845011661|IL1B, ENSCAFG00845015760|TGFB3, ENSCAFG00845015887|JAK2, ENSCAFG00845020584|COL4A5, ENSCAFG0084500…	22	791	97	7229	0.2268	0.00062685	***	0.00528587	**	ENSCAFG00845018800|VEGFC, ENSCAFG00845011375|CCL2, ENSCAFG00845008825|IL6, ENSCAFG00845011308|IL1A, ENSCAFG00845000865|MMP2, ENSCAFG00845010533|VEGFA, ENSCAFG00845006275|CXCL8, ENSCAFG00845011661|IL1B, ENSCAFG00845015887|JAK2, ENSCAFG00845015333|COL4A4, ENSCAFG00845000607|SERPINE1	11	ENSCAFG00845023727|CYBB, ENSCAFG00845018797|COL4A1, ENSCAFG00845027587|PLCB2, ENSCAFG00845020341|COL4A2, ENSCAFG00845015760|TGFB3, ENSCAFG00845020584|COL4A5, ENSCAFG00845001335|PRKCB, ENSCAFG00845002395|TGFB1, ENSCAFG00845019494|COL4A6, ENSCAFG00845025366|PLCB4, ENSCAFG00845002725|BCL2	11	96	-1.02062
cfa04940	Human Diseases	Endocrine and metabolic disease	Type I diabetes mellitus	ENSCAFG00845022561|CD86, ENSCAFG00845018613|DLA-DMA, ENSCAFG00845017728|DLA-DQA1, ENSCAFG00845011308|IL1A, ENSCAFG00845017467|DLA-DRA, ENSCAFG00845018536|DLA-DMB, ENSCAFG00845017781|HLA-DQB1, ENSCAFG00845011661|IL1B, ENSCAFG00845023498|ICA1, ENSCAFG00845018097|CD28, ENSCAFG00845017366|DLA-79	11	791	34	7229	0.3235	0.00067051	***	0.00550524	**	ENSCAFG00845011308|IL1A, ENSCAFG00845011661|IL1B, ENSCAFG00845017366|DLA-79	3	ENSCAFG00845022561|CD86, ENSCAFG00845018613|DLA-DMA, ENSCAFG00845017728|DLA-DQA1, ENSCAFG00845017467|DLA-DRA, ENSCAFG00845018536|DLA-DMB, ENSCAFG00845017781|HLA-DQB1, ENSCAFG00845023498|ICA1, ENSCAFG00845018097|CD28	8	27	-2.11695
cfa04650	Organismal Systems	Immune system	Natural killer cell mediated cytotoxicity	ENSCAFG00845021592|ITGB2, ENSCAFG00845000649|TYROBP, ENSCAFG00845030234|CD48, ENSCAFG00845028772|ENSCAFG00845028772, ENSCAFG00845019534|ENSCAFG00845019534, ENSCAFG00845008896|VAV1, ENSCAFG00845026107|PTPN6, ENSCAFG00845017640|FYN, ENSCAFG00845013917|ITGAL, ENSCAFG00845018106|SYK, ENSCAFG00845002557|LCP2, ENSCAFG00845009278|VAV3, ENSCAFG00845007348|RAC2, ENSCAFG00845001335|PRKCB, ENSCAFG0084501170…	21	791	92	7229	0.2283	0.000755981	***	0.0059285	**	ENSCAFG00845019534|ENSCAFG00845019534, ENSCAFG00845017640|FYN, ENSCAFG00845009774|CSF2	3	ENSCAFG00845021592|ITGB2, ENSCAFG00845000649|TYROBP, ENSCAFG00845030234|CD48, ENSCAFG00845028772|ENSCAFG00845028772, ENSCAFG00845008896|VAV1, ENSCAFG00845026107|PTPN6, ENSCAFG00845013917|ITGAL, ENSCAFG00845018106|SYK, ENSCAFG00845002557|LCP2, ENSCAFG00845009278|VAV3, ENSCAFG00845007348|RAC2, ENSCAFG00845001335|PRKCB, ENSCAFG00845011700|PTK2B, ENSCAFG00845015398|ENSCAFG00845015398, ENSCAFG00845026…	18	78	-2.37778
cfa05165	Human Diseases	Infectious disease: viral	Human papillomavirus infection	ENSCAFG00845029798|VWF, ENSCAFG00845011723|HEYL, ENSCAFG00845005303|ITGA7, ENSCAFG00845016542|ENSCAFG00845016542, ENSCAFG00845008513|FZD6, ENSCAFG00845028626|ITGA6, ENSCAFG00845016131|SPP1, ENSCAFG00845018797|COL4A1, ENSCAFG00845020341|COL4A2, ENSCAFG00845005378|PTGS2, ENSCAFG00845006098|THBS4, ENSCAFG00845028469|IKBKE, ENSCAFG00845027693|COL6A5, ENSCAFG00845030104|MX1, ENSCAFG00845010533|VEGFA, …	53	791	314	7229	0.1688	0.000760065	***	0.0059285	**	ENSCAFG00845005378|PTGS2, ENSCAFG00845028469|IKBKE, ENSCAFG00845027693|COL6A5, ENSCAFG00845030104|MX1, ENSCAFG00845010533|VEGFA, ENSCAFG00845021203|CCNA2, ENSCAFG00845026417|WNT5A, ENSCAFG00845001129|CCNE1, ENSCAFG00845008849|WNT2, ENSCAFG00845010582|TNC, ENSCAFG00845028997|CREB3L1, ENSCAFG00845002662|LAMB3, ENSCAFG00845015333|COL4A4, ENSCAFG00845017366|DLA-79, ENSCAFG00845020316|ISG15, ENSCAFG00…	16	ENSCAFG00845029798|VWF, ENSCAFG00845011723|HEYL, ENSCAFG00845005303|ITGA7, ENSCAFG00845016542|ENSCAFG00845016542, ENSCAFG00845008513|FZD6, ENSCAFG00845028626|ITGA6, ENSCAFG00845016131|SPP1, ENSCAFG00845018797|COL4A1, ENSCAFG00845020341|COL4A2, ENSCAFG00845006098|THBS4, ENSCAFG00845029695|HEY1, ENSCAFG00845002906|PTGER4, ENSCAFG00845024014|ITGB4, ENSCAFG00845007032|MFNG, ENSCAFG00845001120|LAMA2, …	37	289	-2.82353
cfa04072	Environmental Information Processing	Signal transduction	Phospholipase D signaling pathway	ENSCAFG00845022039|PDGFB, ENSCAFG00845011904|KIT, ENSCAFG00845026701|PIK3CG, ENSCAFG00845025684|RAPGEF3, ENSCAFG00845027587|PLCB2, ENSCAFG00845026714|ENSCAFG00845026714, ENSCAFG00845000997|PIK3R6, ENSCAFG00845017640|FYN, ENSCAFG00845001127|PIK3R5, ENSCAFG00845000627|PDGFD, ENSCAFG00845024171|ADCY5, ENSCAFG00845027433|PLPP1, ENSCAFG00845018106|SYK, ENSCAFG00845006275|CXCL8, ENSCAFG00845007265|CYTH…	29	791	145	7229	0.2	0.000867458	***	0.00660115	**	ENSCAFG00845017640|FYN, ENSCAFG00845006275|CXCL8, ENSCAFG00845003039|PTGFR, ENSCAFG00845011396|EGFR	4	ENSCAFG00845022039|PDGFB, ENSCAFG00845011904|KIT, ENSCAFG00845026701|PIK3CG, ENSCAFG00845025684|RAPGEF3, ENSCAFG00845027587|PLCB2, ENSCAFG00845026714|ENSCAFG00845026714, ENSCAFG00845000997|PIK3R6, ENSCAFG00845001127|PIK3R5, ENSCAFG00845000627|PDGFD, ENSCAFG00845024171|ADCY5, ENSCAFG00845027433|PLPP1, ENSCAFG00845018106|SYK, ENSCAFG00845007265|CYTH4, ENSCAFG00845018820|AGPAT3, ENSCAFG00845010607|C…	25	134	-1.90051
cfa04010	Environmental Information Processing	Signal transduction	MAPK signaling pathway	ENSCAFG00845020246|MECOM, ENSCAFG00845022039|PDGFB, ENSCAFG00845022531|ANGPT2, ENSCAFG00845014372|RASGRP3, ENSCAFG00845011904|KIT, ENSCAFG00845006015|ENSCAFG00845006015, ENSCAFG00845027859|NGF, ENSCAFG00845018800|VEGFC, ENSCAFG00845001909|CD14, ENSCAFG00845018055|TEK, ENSCAFG00845014841|ENSCAFG00845014841, ENSCAFG00845013438|EFNA1, ENSCAFG00845011308|IL1A, ENSCAFG00845022021|FGF7, ENSCAFG00845000…	48	791	281	7229	0.1708	0.00102353	**	0.00760336	**	ENSCAFG00845027859|NGF, ENSCAFG00845018800|VEGFC, ENSCAFG00845011308|IL1A, ENSCAFG00845022021|FGF7, ENSCAFG00845010533|VEGFA, ENSCAFG00845011661|IL1B, ENSCAFG00845020679|CACNA2D2, ENSCAFG00845028149|CACNA1A, ENSCAFG00845011396|EGFR, ENSCAFG00845015136|FGF19	10	ENSCAFG00845020246|MECOM, ENSCAFG00845022039|PDGFB, ENSCAFG00845022531|ANGPT2, ENSCAFG00845014372|RASGRP3, ENSCAFG00845011904|KIT, ENSCAFG00845006015|ENSCAFG00845006015, ENSCAFG00845001909|CD14, ENSCAFG00845018055|TEK, ENSCAFG00845014841|ENSCAFG00845014841, ENSCAFG00845013438|EFNA1, ENSCAFG00845000627|PDGFD, ENSCAFG00845018644|DUSP6, ENSCAFG00845008395|CSF1R, ENSCAFG00845020324|MAP3K11, ENSCAFG00…	38	268	-0.855186
cfa05310	Human Diseases	Immune disease	Asthma	ENSCAFG00845018613|DLA-DMA, ENSCAFG00845017728|DLA-DQA1, ENSCAFG00845017467|DLA-DRA, ENSCAFG00845018536|DLA-DMB, ENSCAFG00845001289|IL10, ENSCAFG00845017781|HLA-DQB1, ENSCAFG00845029387|FCER1G, ENSCAFG00845019935|ENSCAFG00845019935	8	791	21	7229	0.381	0.00109664	**	0.007957	**		0	ENSCAFG00845018613|DLA-DMA, ENSCAFG00845017728|DLA-DQA1, ENSCAFG00845017467|DLA-DRA, ENSCAFG00845018536|DLA-DMB, ENSCAFG00845001289|IL10, ENSCAFG00845017781|HLA-DQB1, ENSCAFG00845029387|FCER1G, ENSCAFG00845019935|ENSCAFG00845019935	8	18	-2.35702
cfa04630	Environmental Information Processing	Signal transduction	JAK-STAT signaling pathway	ENSCAFG00845022039|PDGFB, ENSCAFG00845002159|ENSCAFG00845002159, ENSCAFG00845030902|LIF, ENSCAFG00845008825|IL6, ENSCAFG00845026107|PTPN6, ENSCAFG00845001289|IL10, ENSCAFG00845021612|ENSCAFG00845021612, ENSCAFG00845020961|CRLF2, ENSCAFG00845029124|LEPR, ENSCAFG00845010347|CSF3, ENSCAFG00845008045|CSF2RB, ENSCAFG00845017057|IL2RG, ENSCAFG00845015887|JAK2, ENSCAFG00845027079|FHL1, ENSCAFG0084500077…	29	791	148	7229	0.1959	0.00121714	**	0.00853566	**	ENSCAFG00845002159|ENSCAFG00845002159, ENSCAFG00845030902|LIF, ENSCAFG00845008825|IL6, ENSCAFG00845010347|CSF3, ENSCAFG00845015887|JAK2, ENSCAFG00845016176|IL13RA2, ENSCAFG00845024273|CNTFR, ENSCAFG00845009774|CSF2, ENSCAFG00845011396|EGFR	9	ENSCAFG00845022039|PDGFB, ENSCAFG00845026107|PTPN6, ENSCAFG00845001289|IL10, ENSCAFG00845021612|ENSCAFG00845021612, ENSCAFG00845020961|CRLF2, ENSCAFG00845029124|LEPR, ENSCAFG00845008045|CSF2RB, ENSCAFG00845017057|IL2RG, ENSCAFG00845027079|FHL1, ENSCAFG00845000774|PRLR, ENSCAFG00845021143|ENSCAFG00845021143, ENSCAFG00845021192|SOCS2, ENSCAFG00845030908|OSM, ENSCAFG00845004274|IL21R, ENSCAFG0084502…	20	124	-0.179605
cfa05414	Human Diseases	Cardiovascular disease	Dilated cardiomyopathy	ENSCAFG00845005303|ITGA7, ENSCAFG00845028626|ITGA6, ENSCAFG00845024171|ADCY5, ENSCAFG00845024014|ITGB4, ENSCAFG00845007035|PLN, ENSCAFG00845001120|LAMA2, ENSCAFG00845015760|TGFB3, ENSCAFG00845028890|ITGA9, ENSCAFG00845031118|ACTC1, ENSCAFG00845030185|DES, ENSCAFG00845004002|LAMA1, ENSCAFG00845002395|TGFB1, ENSCAFG00845021902|MYBPC3, ENSCAFG00845021351|ITGB3, ENSCAFG00845018341|TNNT2, ENSCAFG00845…	20	791	89	7229	0.2247	0.00123111	**	0.00853566	**	ENSCAFG00845021902|MYBPC3, ENSCAFG00845020679|CACNA2D2	2	ENSCAFG00845005303|ITGA7, ENSCAFG00845028626|ITGA6, ENSCAFG00845024171|ADCY5, ENSCAFG00845024014|ITGB4, ENSCAFG00845007035|PLN, ENSCAFG00845001120|LAMA2, ENSCAFG00845015760|TGFB3, ENSCAFG00845028890|ITGA9, ENSCAFG00845031118|ACTC1, ENSCAFG00845030185|DES, ENSCAFG00845004002|LAMA1, ENSCAFG00845002395|TGFB1, ENSCAFG00845021351|ITGB3, ENSCAFG00845018341|TNNT2, ENSCAFG00845017972|ATP2A3, ENSCAFG00845…	18	84	-1.85485
cfa04380	Organismal Systems	Development and regeneration	Osteoclast differentiation	ENSCAFG00845019461|CTSK, ENSCAFG00845000649|TYROBP, ENSCAFG00845004665|NCF2, ENSCAFG00845028772|ENSCAFG00845028772, ENSCAFG00845011308|IL1A, ENSCAFG00845029007|PPARG, ENSCAFG00845018722|ENSCAFG00845018722, ENSCAFG00845017640|FYN, ENSCAFG00845021614|SPI1, ENSCAFG00845001935|NCF1, ENSCAFG00845008395|CSF1R, ENSCAFG00845011691|FCGR1A, ENSCAFG00845002346|ENSCAFG00845002346, ENSCAFG00845018106|SYK, ENS…	23	791	109	7229	0.211	0.00136985	**	0.00929113	**	ENSCAFG00845011308|IL1A, ENSCAFG00845017640|FYN, ENSCAFG00845011661|IL1B	3	ENSCAFG00845019461|CTSK, ENSCAFG00845000649|TYROBP, ENSCAFG00845004665|NCF2, ENSCAFG00845028772|ENSCAFG00845028772, ENSCAFG00845029007|PPARG, ENSCAFG00845018722|ENSCAFG00845018722, ENSCAFG00845021614|SPI1, ENSCAFG00845001935|NCF1, ENSCAFG00845008395|CSF1R, ENSCAFG00845011691|FCGR1A, ENSCAFG00845002346|ENSCAFG00845002346, ENSCAFG00845018106|SYK, ENSCAFG00845002557|LCP2, ENSCAFG00845008166|NCF4, EN…	20	104	-2.05922
cfa04926	Organismal Systems	Endocrine system	Relaxin signaling pathway	ENSCAFG00845018800|VEGFC, ENSCAFG00845018797|COL4A1, ENSCAFG00845027587|PLCB2, ENSCAFG00845010783|ENSCAFG00845010783, ENSCAFG00845020341|COL4A2, ENSCAFG00845000865|MMP2, ENSCAFG00845000871|MMP1, ENSCAFG00845003562|GNG2, ENSCAFG00845010533|VEGFA, ENSCAFG00845024171|ADCY5, ENSCAFG00845014798|NOS2, ENSCAFG00845011545|RXFP1, ENSCAFG00845020584|COL4A5, ENSCAFG00845011997|ARRB1, ENSCAFG00845015398|ENSC…	25	791	123	7229	0.2033	0.00151721	**	0.0100717	*	ENSCAFG00845018800|VEGFC, ENSCAFG00845000865|MMP2, ENSCAFG00845000871|MMP1, ENSCAFG00845010533|VEGFA, ENSCAFG00845027447|GNB3, ENSCAFG00845028997|CREB3L1, ENSCAFG00845015333|COL4A4, ENSCAFG00845000761|MMP13, ENSCAFG00845011396|EGFR	9	ENSCAFG00845018797|COL4A1, ENSCAFG00845027587|PLCB2, ENSCAFG00845010783|ENSCAFG00845010783, ENSCAFG00845020341|COL4A2, ENSCAFG00845003562|GNG2, ENSCAFG00845024171|ADCY5, ENSCAFG00845014798|NOS2, ENSCAFG00845011545|RXFP1, ENSCAFG00845020584|COL4A5, ENSCAFG00845011997|ARRB1, ENSCAFG00845015398|ENSCAFG00845015398, ENSCAFG00845010390|GNA15, ENSCAFG00845002395|TGFB1, ENSCAFG00845019494|COL4A6, ENSCAFG…	16	120	0.273861
cfa05164	Human Diseases	Infectious disease: viral	Influenza A	ENSCAFG00845011375|CCL2, ENSCAFG00845008825|IL6, ENSCAFG00845009083|CCL5, ENSCAFG00845018613|DLA-DMA, ENSCAFG00845017728|DLA-DQA1, ENSCAFG00845011308|IL1A, ENSCAFG00845017467|DLA-DRA, ENSCAFG00845021979|OAS1, ENSCAFG00845012026|TLR4, ENSCAFG00845018536|DLA-DMB, ENSCAFG00845001557|IL18, ENSCAFG00845028469|IKBKE, ENSCAFG00845030104|MX1, ENSCAFG00845024013|IL33, ENSCAFG00845006275|CXCL8, ENSCAFG0084…	28	791	146	7229	0.1918	0.00205188	**	0.0133372	*	ENSCAFG00845011375|CCL2, ENSCAFG00845008825|IL6, ENSCAFG00845009083|CCL5, ENSCAFG00845011308|IL1A, ENSCAFG00845021979|OAS1, ENSCAFG00845028469|IKBKE, ENSCAFG00845030104|MX1, ENSCAFG00845006275|CXCL8, ENSCAFG00845011661|IL1B, ENSCAFG00845015887|JAK2, ENSCAFG00845022113|OAS3, ENSCAFG00845022316|RSAD2	12	ENSCAFG00845018613|DLA-DMA, ENSCAFG00845017728|DLA-DQA1, ENSCAFG00845017467|DLA-DRA, ENSCAFG00845012026|TLR4, ENSCAFG00845018536|DLA-DMB, ENSCAFG00845001557|IL18, ENSCAFG00845024013|IL33, ENSCAFG00845017781|HLA-DQB1, ENSCAFG00845028303|TLR7, ENSCAFG00845018347|NLRP3, ENSCAFG00845001335|PRKCB, ENSCAFG00845029433|ENSCAFG00845029433, ENSCAFG00845026778|IFNAR1, ENSCAFG00845011935|PYCARD, ENSCAFG00845…	16	125	1.69941
cfa04270	Organismal Systems	Circulatory system	Vascular smooth muscle contraction	ENSCAFG00845023062|PRKCH, ENSCAFG00845008379|MYH11, ENSCAFG00845027587|PLCB2, ENSCAFG00845001483|NPR1, ENSCAFG00845022393|ADORA2A, ENSCAFG00845007816|VPS25, ENSCAFG00845024171|ADCY5, ENSCAFG00845010475|GUCY1A1, ENSCAFG00845010585|GUCY1B1, ENSCAFG00845018790|CALML4, ENSCAFG00845023281|CRSP-3, ENSCAFG00845001994|NPPA, ENSCAFG00845015228|PPP1R12B, ENSCAFG00845001335|PRKCB, ENSCAFG00845023366|CRSP-2,…	25	791	126	7229	0.1984	0.00215456	**	0.0135205	*	ENSCAFG00845022393|ADORA2A, ENSCAFG00845022232|PLA2G3, ENSCAFG00845004281|ENSCAFG00845004281	3	ENSCAFG00845023062|PRKCH, ENSCAFG00845008379|MYH11, ENSCAFG00845027587|PLCB2, ENSCAFG00845001483|NPR1, ENSCAFG00845007816|VPS25, ENSCAFG00845024171|ADCY5, ENSCAFG00845010475|GUCY1A1, ENSCAFG00845010585|GUCY1B1, ENSCAFG00845018790|CALML4, ENSCAFG00845023281|CRSP-3, ENSCAFG00845001994|NPPA, ENSCAFG00845015228|PPP1R12B, ENSCAFG00845001335|PRKCB, ENSCAFG00845023366|CRSP-2, ENSCAFG00845009998|AVPR1A, …	22	110	-2.86039
cfa05330	Human Diseases	Immune disease	Allograft rejection	ENSCAFG00845022561|CD86, ENSCAFG00845018613|DLA-DMA, ENSCAFG00845017728|DLA-DQA1, ENSCAFG00845017467|DLA-DRA, ENSCAFG00845018536|DLA-DMB, ENSCAFG00845001289|IL10, ENSCAFG00845017781|HLA-DQB1, ENSCAFG00845018097|CD28, ENSCAFG00845017366|DLA-79	9	791	28	7229	0.3214	0.00216675	**	0.0135205	*	ENSCAFG00845017366|DLA-79	1	ENSCAFG00845022561|CD86, ENSCAFG00845018613|DLA-DMA, ENSCAFG00845017728|DLA-DQA1, ENSCAFG00845017467|DLA-DRA, ENSCAFG00845018536|DLA-DMB, ENSCAFG00845001289|IL10, ENSCAFG00845017781|HLA-DQB1, ENSCAFG00845018097|CD28	8	23	-1.87663
cfa04921	Organismal Systems	Endocrine system	Oxytocin signaling pathway	ENSCAFG00845026701|PIK3CG, ENSCAFG00845027587|PLCB2, ENSCAFG00845025941|RCAN1, ENSCAFG00845000997|PIK3R6, ENSCAFG00845001127|PIK3R5, ENSCAFG00845001483|NPR1, ENSCAFG00845005378|PTGS2, ENSCAFG00845001294|CD38, ENSCAFG00845020419|TRPM2, ENSCAFG00845024171|ADCY5, ENSCAFG00845010475|GUCY1A1, ENSCAFG00845010585|GUCY1B1, ENSCAFG00845000194|CAMK1D, ENSCAFG00845018790|CALML4, ENSCAFG00845017289|MEF2C, EN…	27	791	141	7229	0.1915	0.00250182	**	0.0153052	*	ENSCAFG00845025941|RCAN1, ENSCAFG00845005378|PTGS2, ENSCAFG00845000194|CAMK1D, ENSCAFG00845025226|RYR3, ENSCAFG00845020679|CACNA2D2, ENSCAFG00845011396|EGFR, ENSCAFG00845028465|PRKAG3	7	ENSCAFG00845026701|PIK3CG, ENSCAFG00845027587|PLCB2, ENSCAFG00845000997|PIK3R6, ENSCAFG00845001127|PIK3R5, ENSCAFG00845001483|NPR1, ENSCAFG00845001294|CD38, ENSCAFG00845020419|TRPM2, ENSCAFG00845024171|ADCY5, ENSCAFG00845010475|GUCY1A1, ENSCAFG00845010585|GUCY1B1, ENSCAFG00845018790|CALML4, ENSCAFG00845017289|MEF2C, ENSCAFG00845001994|NPPA, ENSCAFG00845015228|PPP1R12B, ENSCAFG00845001335|PRKCB, E…	20	133	-1.73422
cfa04611	Organismal Systems	Immune system	Platelet activation	ENSCAFG00845029798|VWF, ENSCAFG00845031075|TBXAS1, ENSCAFG00845026701|PIK3CG, ENSCAFG00845027587|PLCB2, ENSCAFG00845030758|FERMT3, ENSCAFG00845000997|PIK3R6, ENSCAFG00845017640|FYN, ENSCAFG00845001127|PIK3R5, ENSCAFG00845024171|ADCY5, ENSCAFG00845010475|GUCY1A1, ENSCAFG00845010585|GUCY1B1, ENSCAFG00845018106|SYK, ENSCAFG00845002557|LCP2, ENSCAFG00845010276|F2R, ENSCAFG00845026198|RASGRP1, ENSCAFG…	23	791	115	7229	0.2	0.00286302	**	0.0171781	*	ENSCAFG00845017640|FYN, ENSCAFG00845004281|ENSCAFG00845004281	2	ENSCAFG00845029798|VWF, ENSCAFG00845031075|TBXAS1, ENSCAFG00845026701|PIK3CG, ENSCAFG00845027587|PLCB2, ENSCAFG00845030758|FERMT3, ENSCAFG00845000997|PIK3R6, ENSCAFG00845001127|PIK3R5, ENSCAFG00845024171|ADCY5, ENSCAFG00845010475|GUCY1A1, ENSCAFG00845010585|GUCY1B1, ENSCAFG00845018106|SYK, ENSCAFG00845002557|LCP2, ENSCAFG00845010276|F2R, ENSCAFG00845026198|RASGRP1, ENSCAFG00845029387|FCER1G, ENSC…	21	106	-3.10811
cfa05224	Human Diseases	Cancer: specific types	Breast cancer	ENSCAFG00845029137|DLL4, ENSCAFG00845011723|HEYL, ENSCAFG00845011904|KIT, ENSCAFG00845006015|ENSCAFG00845006015, ENSCAFG00845016542|ENSCAFG00845016542, ENSCAFG00845008513|FZD6, ENSCAFG00845022021|FGF7, ENSCAFG00845022668|JAG2, ENSCAFG00845029695|HEY1, ENSCAFG00845001301|FGF10, ENSCAFG00845026417|WNT5A, ENSCAFG00845024085|JAG1, ENSCAFG00845008006|WNT9A, ENSCAFG00845017942|FGF1, ENSCAFG00845015398|…	26	791	138	7229	0.1884	0.00375222	**	0.0220885	*	ENSCAFG00845022021|FGF7, ENSCAFG00845026417|WNT5A, ENSCAFG00845008849|WNT2, ENSCAFG00845011396|EGFR, ENSCAFG00845015136|FGF19	5	ENSCAFG00845029137|DLL4, ENSCAFG00845011723|HEYL, ENSCAFG00845011904|KIT, ENSCAFG00845006015|ENSCAFG00845006015, ENSCAFG00845016542|ENSCAFG00845016542, ENSCAFG00845008513|FZD6, ENSCAFG00845022668|JAG2, ENSCAFG00845029695|HEY1, ENSCAFG00845001301|FGF10, ENSCAFG00845024085|JAG1, ENSCAFG00845008006|WNT9A, ENSCAFG00845017942|FGF1, ENSCAFG00845015398|ENSCAFG00845015398, ENSCAFG00845001658|FGF6A, ENSCA…	21	126	-0.712697
cfa05134	Human Diseases	Infectious disease: bacterial	Legionellosis	ENSCAFG00845021592|ITGB2, ENSCAFG00845001909|CD14, ENSCAFG00845008825|IL6, ENSCAFG00845012026|TLR4, ENSCAFG00845001557|IL18, ENSCAFG00845010104|C3, ENSCAFG00845021542|EEF1A2, ENSCAFG00845011550|ITGAM, ENSCAFG00845006275|CXCL8, ENSCAFG00845011661|IL1B, ENSCAFG00845012950|HSP70, ENSCAFG00845011935|PYCARD	12	791	48	7229	0.25	0.00455582	**	0.0263225	*	ENSCAFG00845008825|IL6, ENSCAFG00845006275|CXCL8, ENSCAFG00845011661|IL1B	3	ENSCAFG00845021592|ITGB2, ENSCAFG00845001909|CD14, ENSCAFG00845012026|TLR4, ENSCAFG00845001557|IL18, ENSCAFG00845010104|C3, ENSCAFG00845021542|EEF1A2, ENSCAFG00845011550|ITGAM, ENSCAFG00845012950|HSP70, ENSCAFG00845011935|PYCARD	9	46	-0.294884
cfa00360	Metabolism	Amino acid metabolism	Phenylalanine metabolism	ENSCAFG00845006804|AOC3, ENSCAFG00845008762|ENSCAFG00845008762, ENSCAFG00845015197|ENSCAFG00845015197, ENSCAFG00845023604|HPD, ENSCAFG00845027440|MAOB, ENSCAFG00845010355|DDC	6	791	16	7229	0.375	0.00513303	**	0.0291183	*	ENSCAFG00845015197|ENSCAFG00845015197	1	ENSCAFG00845006804|AOC3, ENSCAFG00845008762|ENSCAFG00845008762, ENSCAFG00845023604|HPD, ENSCAFG00845027440|MAOB, ENSCAFG00845010355|DDC	5	13	-1.38675
cfa05222	Human Diseases	Cancer: specific types	Small cell lung cancer	ENSCAFG00845028626|ITGA6, ENSCAFG00845018797|COL4A1, ENSCAFG00845020341|COL4A2, ENSCAFG00845005378|PTGS2, ENSCAFG00845014798|NOS2, ENSCAFG00845001120|LAMA2, ENSCAFG00845020584|COL4A5, ENSCAFG00845001129|CCNE1, ENSCAFG00845016729|ENSCAFG00845016729, ENSCAFG00845004476|LAMC2, ENSCAFG00845004002|LAMA1, ENSCAFG00845019494|COL4A6, ENSCAFG00845019290|RARB, ENSCAFG00845002662|LAMB3, ENSCAFG00845015333|C…	18	791	90	7229	0.2	0.00783781	**	0.0436678	*	ENSCAFG00845005378|PTGS2, ENSCAFG00845001129|CCNE1, ENSCAFG00845019290|RARB, ENSCAFG00845002662|LAMB3, ENSCAFG00845015333|COL4A4	5	ENSCAFG00845028626|ITGA6, ENSCAFG00845018797|COL4A1, ENSCAFG00845020341|COL4A2, ENSCAFG00845014798|NOS2, ENSCAFG00845001120|LAMA2, ENSCAFG00845020584|COL4A5, ENSCAFG00845016729|ENSCAFG00845016729, ENSCAFG00845004476|LAMC2, ENSCAFG00845004002|LAMA1, ENSCAFG00845019494|COL4A6, ENSCAFG00845002725|BCL2, ENSCAFG00845016466|CDKN2B, ENSCAFG00845018559|GADD45G	13	89	-0.635999
cfa04666	Organismal Systems	Immune system	Fc gamma R-mediated phagocytosis	ENSCAFG00845023211|PTPRC, ENSCAFG00845028772|ENSCAFG00845028772, ENSCAFG00845008896|VAV1, ENSCAFG00845020471|HCK, ENSCAFG00845020969|INPP5D, ENSCAFG00845001935|NCF1, ENSCAFG00845011691|FCGR1A, ENSCAFG00845027433|PLPP1, ENSCAFG00845018106|SYK, ENSCAFG00845009278|VAV3, ENSCAFG00845007348|RAC2, ENSCAFG00845016093|GSN, ENSCAFG00845001335|PRKCB, ENSCAFG00845028677|ENSCAFG00845028677, ENSCAFG0084502641…	18	791	91	7229	0.1978	0.00880363	**	0.0473575	*		0	ENSCAFG00845023211|PTPRC, ENSCAFG00845028772|ENSCAFG00845028772, ENSCAFG00845008896|VAV1, ENSCAFG00845020471|HCK, ENSCAFG00845020969|INPP5D, ENSCAFG00845001935|NCF1, ENSCAFG00845011691|FCGR1A, ENSCAFG00845027433|PLPP1, ENSCAFG00845018106|SYK, ENSCAFG00845009278|VAV3, ENSCAFG00845007348|RAC2, ENSCAFG00845016093|GSN, ENSCAFG00845001335|PRKCB, ENSCAFG00845028677|ENSCAFG00845028677, ENSCAFG0084502641…	18	90	-3.58391
cfa04064	Environmental Information Processing	Signal transduction	NF-kappa B signaling pathway	ENSCAFG00845001909|CD14, ENSCAFG00845008857|CCL4, ENSCAFG00845012026|TLR4, ENSCAFG00845005378|PTGS2, ENSCAFG00845011162|CCL13, ENSCAFG00845006362|CARD10, ENSCAFG00845018106|SYK, ENSCAFG00845006275|CXCL8, ENSCAFG00845011661|IL1B, ENSCAFG00845026424|BLNK, ENSCAFG00845001335|PRKCB, ENSCAFG00845015176|CARD11, ENSCAFG00845029433|ENSCAFG00845029433, ENSCAFG00845006723|TNFAIP3, ENSCAFG00845002915|EDARAD…	18	791	91	7229	0.1978	0.00880363	**	0.0473575	*	ENSCAFG00845008857|CCL4, ENSCAFG00845005378|PTGS2, ENSCAFG00845011162|CCL13, ENSCAFG00845006275|CXCL8, ENSCAFG00845011661|IL1B, ENSCAFG00845006723|TNFAIP3	6	ENSCAFG00845001909|CD14, ENSCAFG00845012026|TLR4, ENSCAFG00845006362|CARD10, ENSCAFG00845018106|SYK, ENSCAFG00845026424|BLNK, ENSCAFG00845001335|PRKCB, ENSCAFG00845015176|CARD11, ENSCAFG00845029433|ENSCAFG00845029433, ENSCAFG00845002915|EDARADD, ENSCAFG00845005361|CCL21, ENSCAFG00845002725|BCL2, ENSCAFG00845018559|GADD45G	12	90	-0.316228
cfa05143	Human Diseases	Infectious disease: parasitic	African trypanosomiasis	ENSCAFG00845008825|IL6, ENSCAFG00845027587|PLCB2, ENSCAFG00845001557|IL18, ENSCAFG00845001289|IL10, ENSCAFG00845011661|IL1B, ENSCAFG00845001994|NPPA, ENSCAFG00845001335|PRKCB, ENSCAFG00845004266|APOA1, ENSCAFG00845025366|PLCB4	9	791	34	7229	0.2647	0.00903923	**	0.0478007	*	ENSCAFG00845008825|IL6, ENSCAFG00845011661|IL1B	2	ENSCAFG00845027587|PLCB2, ENSCAFG00845001557|IL18, ENSCAFG00845001289|IL10, ENSCAFG00845001994|NPPA, ENSCAFG00845001335|PRKCB, ENSCAFG00845004266|APOA1, ENSCAFG00845025366|PLCB4	7	30	-1.09545
cfa04668	Environmental Information Processing	Signal transduction	TNF signaling pathway	ENSCAFG00845018800|VEGFC, ENSCAFG00845011375|CCL2, ENSCAFG00845030902|LIF, ENSCAFG00845000842|MMP3, ENSCAFG00845008825|IL6, ENSCAFG00845009083|CCL5, ENSCAFG00845005378|PTGS2, ENSCAFG00845010486|IL1RL1, ENSCAFG00845006313|CXCL6, ENSCAFG00845001488|TNFRSF1B, ENSCAFG00845011661|IL1B, ENSCAFG00845003875|NOD2, ENSCAFG00845017158|CCL20, ENSCAFG00845024085|JAG1, ENSCAFG00845029433|ENSCAFG00845029433, EN…	20	791	107	7229	0.1869	0.0112082	*	0.0582825	ns	ENSCAFG00845018800|VEGFC, ENSCAFG00845011375|CCL2, ENSCAFG00845030902|LIF, ENSCAFG00845000842|MMP3, ENSCAFG00845008825|IL6, ENSCAFG00845009083|CCL5, ENSCAFG00845005378|PTGS2, ENSCAFG00845010486|IL1RL1, ENSCAFG00845006313|CXCL6, ENSCAFG00845011661|IL1B, ENSCAFG00845003875|NOD2, ENSCAFG00845017158|CCL20, ENSCAFG00845006723|TNFAIP3, ENSCAFG00845028997|CREB3L1, ENSCAFG00845009774|CSF2	15	ENSCAFG00845001488|TNFRSF1B, ENSCAFG00845024085|JAG1, ENSCAFG00845029433|ENSCAFG00845029433, ENSCAFG00845019627|IL15, ENSCAFG00845003350|CX3CL1	5	105	1.36626
cfa05171	Human Diseases	Infectious disease: viral	Coronavirus disease - COVID-19	ENSCAFG00845029798|VWF, ENSCAFG00845000378|C1QC, ENSCAFG00845000400|C1QA, ENSCAFG00845018336|ACE, ENSCAFG00845023727|CYBB, ENSCAFG00845000875|ECSCR, ENSCAFG00845011375|CCL2, ENSCAFG00845025120|C1R, ENSCAFG00845002627|C7, ENSCAFG00845000358|C1QB, ENSCAFG00845000842|MMP3, ENSCAFG00845008825|IL6, ENSCAFG00845029934|C3AR1, ENSCAFG00845028394|ENSCAFG00845028394, ENSCAFG00845002761|C5AR1, ENSCAFG008450…	38	791	240	7229	0.1583	0.0117227	*	0.0599587	ns	ENSCAFG00845011375|CCL2, ENSCAFG00845025120|C1R, ENSCAFG00845000842|MMP3, ENSCAFG00845008825|IL6, ENSCAFG00845021979|OAS1, ENSCAFG00845000871|MMP1, ENSCAFG00845028469|IKBKE, ENSCAFG00845030104|MX1, ENSCAFG00845006275|CXCL8, ENSCAFG00845011661|IL1B, ENSCAFG00845010347|CSF3, ENSCAFG00845013817|CFB, ENSCAFG00845022113|OAS3, ENSCAFG00845009774|CSF2, ENSCAFG00845020316|ISG15, ENSCAFG00845011396|EGFR	16	ENSCAFG00845029798|VWF, ENSCAFG00845000378|C1QC, ENSCAFG00845000400|C1QA, ENSCAFG00845018336|ACE, ENSCAFG00845023727|CYBB, ENSCAFG00845000875|ECSCR, ENSCAFG00845002627|C7, ENSCAFG00845000358|C1QB, ENSCAFG00845029934|C3AR1, ENSCAFG00845028394|ENSCAFG00845028394, ENSCAFG00845002761|C5AR1, ENSCAFG00845012026|TLR4, ENSCAFG00845010104|C3, ENSCAFG00845018106|SYK, ENSCAFG00845014517|ARHGAP45, ENSCAFG008…	22	205	-6.14619
cfa04810	Cellular Processes	Cell motility	Regulation of actin cytoskeleton	ENSCAFG00845022039|PDGFB, ENSCAFG00845021592|ITGB2, ENSCAFG00845005303|ITGA7, ENSCAFG00845028626|ITGA6, ENSCAFG00845008379|MYH11, ENSCAFG00845008896|VAV1, ENSCAFG00845022021|FGF7, ENSCAFG00845013917|ITGAL, ENSCAFG00845000627|PDGFD, ENSCAFG00845024014|ITGB4, ENSCAFG00845011550|ITGAM, ENSCAFG00845001301|FGF10, ENSCAFG00845008852|IQGAP3, ENSCAFG00845009278|VAV3, ENSCAFG00845016220|NCKAP1L, ENSCAFG00…	34	791	211	7229	0.1611	0.0128618	*	0.064724	ns	ENSCAFG00845022021|FGF7, ENSCAFG00845008852|IQGAP3, ENSCAFG00845003553|BDKRB2, ENSCAFG00845011396|EGFR, ENSCAFG00845015136|FGF19, ENSCAFG00845007933|INSRR	6	ENSCAFG00845022039|PDGFB, ENSCAFG00845021592|ITGB2, ENSCAFG00845005303|ITGA7, ENSCAFG00845028626|ITGA6, ENSCAFG00845008379|MYH11, ENSCAFG00845008896|VAV1, ENSCAFG00845013917|ITGAL, ENSCAFG00845000627|PDGFD, ENSCAFG00845024014|ITGB4, ENSCAFG00845011550|ITGAM, ENSCAFG00845001301|FGF10, ENSCAFG00845009278|VAV3, ENSCAFG00845016220|NCKAP1L, ENSCAFG00845007348|RAC2, ENSCAFG00845028890|ITGA9, ENSCAFG008…	28	197	-4.13233
cfa04371	Environmental Information Processing	Signal transduction	Apelin signaling pathway	ENSCAFG00845016131|SPP1, ENSCAFG00845026701|PIK3CG, ENSCAFG00845027587|PLCB2, ENSCAFG00845010783|ENSCAFG00845010783, ENSCAFG00845000997|PIK3R6, ENSCAFG00845001127|PIK3R5, ENSCAFG00845003562|GNG2, ENSCAFG00845004492|CCN2, ENSCAFG00845024171|ADCY5, ENSCAFG00845018790|CALML4, ENSCAFG00845014798|NOS2, ENSCAFG00845017289|MEF2C, ENSCAFG00845022709|ENSCAFG00845022709, ENSCAFG00845024085|JAG1, ENSCAFG008…	23	791	132	7229	0.1742	0.0157119	*	0.0778112	ns	ENSCAFG00845027447|GNB3, ENSCAFG00845025226|RYR3, ENSCAFG00845028465|PRKAG3, ENSCAFG00845000607|SERPINE1	4	ENSCAFG00845016131|SPP1, ENSCAFG00845026701|PIK3CG, ENSCAFG00845027587|PLCB2, ENSCAFG00845010783|ENSCAFG00845010783, ENSCAFG00845000997|PIK3R6, ENSCAFG00845001127|PIK3R5, ENSCAFG00845003562|GNG2, ENSCAFG00845004492|CCN2, ENSCAFG00845024171|ADCY5, ENSCAFG00845018790|CALML4, ENSCAFG00845014798|NOS2, ENSCAFG00845017289|MEF2C, ENSCAFG00845022709|ENSCAFG00845022709, ENSCAFG00845024085|JAG1, ENSCAFG008…	19	124	-2.15526
cfa04142	Cellular Processes	Transport and catabolism	Lysosome	ENSCAFG00845007384|LAPTM5, ENSCAFG00845019461|CTSK, ENSCAFG00845026305|CTSC, ENSCAFG00845023581|CD68, ENSCAFG00845029992|SCARB2, ENSCAFG00845027087|SLC11A1, ENSCAFG00845009905|CTSD, ENSCAFG00845019241|CTSS, ENSCAFG00845029916|LIPA, ENSCAFG00845004604|PSAP, ENSCAFG00845016332|CTSA, ENSCAFG00845018672|CTSB, ENSCAFG00845021275|LGMN, ENSCAFG00845021628|LAMP3, ENSCAFG00845023537|LAPTM4B, ENSCAFG008450…	22	791	125	7229	0.176	0.0160345	*	0.0781681	ns	ENSCAFG00845015776|SLC11A2, ENSCAFG00845003752|AP3B2	2	ENSCAFG00845007384|LAPTM5, ENSCAFG00845019461|CTSK, ENSCAFG00845026305|CTSC, ENSCAFG00845023581|CD68, ENSCAFG00845029992|SCARB2, ENSCAFG00845027087|SLC11A1, ENSCAFG00845009905|CTSD, ENSCAFG00845019241|CTSS, ENSCAFG00845029916|LIPA, ENSCAFG00845004604|PSAP, ENSCAFG00845016332|CTSA, ENSCAFG00845018672|CTSB, ENSCAFG00845021275|LGMN, ENSCAFG00845021628|LAMP3, ENSCAFG00845023537|LAPTM4B, ENSCAFG008450…	20	118	-4.78699
cfa04725	Organismal Systems	Nervous system	Cholinergic synapse	ENSCAFG00845011629|KCNQ1, ENSCAFG00845026701|PIK3CG, ENSCAFG00845027587|PLCB2, ENSCAFG00845010783|ENSCAFG00845010783, ENSCAFG00845000997|PIK3R6, ENSCAFG00845017640|FYN, ENSCAFG00845001127|PIK3R5, ENSCAFG00845003562|GNG2, ENSCAFG00845024171|ADCY5, ENSCAFG00845015887|JAK2, ENSCAFG00845001335|PRKCB, ENSCAFG00845027447|GNB3, ENSCAFG00845011313|KCNQ5, ENSCAFG00845028997|CREB3L1, ENSCAFG00845023922|ITP…	20	791	111	7229	0.1802	0.0165405	*	0.0793945	ns	ENSCAFG00845017640|FYN, ENSCAFG00845015887|JAK2, ENSCAFG00845027447|GNB3, ENSCAFG00845028997|CREB3L1, ENSCAFG00845028149|CACNA1A	5	ENSCAFG00845011629|KCNQ1, ENSCAFG00845026701|PIK3CG, ENSCAFG00845027587|PLCB2, ENSCAFG00845010783|ENSCAFG00845010783, ENSCAFG00845000997|PIK3R6, ENSCAFG00845001127|PIK3R5, ENSCAFG00845003562|GNG2, ENSCAFG00845024171|ADCY5, ENSCAFG00845001335|PRKCB, ENSCAFG00845011313|KCNQ5, ENSCAFG00845023922|ITPR3, ENSCAFG00845009123|KCNQ4, ENSCAFG00845025366|PLCB4, ENSCAFG00845005439|KCNJ2, ENSCAFG00845002725|B…	15	104	-0.0980581
cfa04022	Environmental Information Processing	Signal transduction	cGMP-PKG signaling pathway	ENSCAFG00845026701|PIK3CG, ENSCAFG00845027587|PLCB2, ENSCAFG00845000997|PIK3R6, ENSCAFG00845009737|PDE2A, ENSCAFG00845001127|PIK3R5, ENSCAFG00845001483|NPR1, ENSCAFG00845024171|ADCY5, ENSCAFG00845010475|GUCY1A1, ENSCAFG00845010585|GUCY1B1, ENSCAFG00845018790|CALML4, ENSCAFG00845007035|PLN, ENSCAFG00845017289|MEF2C, ENSCAFG00845022709|ENSCAFG00845022709, ENSCAFG00845001994|NPPA, ENSCAFG00845028997…	26	791	156	7229	0.1667	0.0184248	*	0.0870991	ns	ENSCAFG00845028997|CREB3L1, ENSCAFG00845003553|BDKRB2	2	ENSCAFG00845026701|PIK3CG, ENSCAFG00845027587|PLCB2, ENSCAFG00845000997|PIK3R6, ENSCAFG00845009737|PDE2A, ENSCAFG00845001127|PIK3R5, ENSCAFG00845001483|NPR1, ENSCAFG00845024171|ADCY5, ENSCAFG00845010475|GUCY1A1, ENSCAFG00845010585|GUCY1B1, ENSCAFG00845018790|CALML4, ENSCAFG00845007035|PLN, ENSCAFG00845017289|MEF2C, ENSCAFG00845022709|ENSCAFG00845022709, ENSCAFG00845001994|NPPA, ENSCAFG00845013340…	24	145	-3.15573
cfa05226	Human Diseases	Cancer: specific types	Gastric cancer	ENSCAFG00845008513|FZD6, ENSCAFG00845022021|FGF7, ENSCAFG00845001301|FGF10, ENSCAFG00845015760|TGFB3, ENSCAFG00845026417|WNT5A, ENSCAFG00845008006|WNT9A, ENSCAFG00845017942|FGF1, ENSCAFG00845001129|CCNE1, ENSCAFG00845015398|ENSCAFG00845015398, ENSCAFG00845008849|WNT2, ENSCAFG00845002395|TGFB1, ENSCAFG00845001658|FGF6A, ENSCAFG00845029513|WNT5B, ENSCAFG00845019290|RARB, ENSCAFG00845006501|FZD4, EN…	24	791	142	7229	0.169	0.0196084	*	0.091311	ns	ENSCAFG00845022021|FGF7, ENSCAFG00845026417|WNT5A, ENSCAFG00845001129|CCNE1, ENSCAFG00845008849|WNT2, ENSCAFG00845019290|RARB, ENSCAFG00845011396|EGFR, ENSCAFG00845015136|FGF19	7	ENSCAFG00845008513|FZD6, ENSCAFG00845001301|FGF10, ENSCAFG00845015760|TGFB3, ENSCAFG00845008006|WNT9A, ENSCAFG00845017942|FGF1, ENSCAFG00845015398|ENSCAFG00845015398, ENSCAFG00845002395|TGFB1, ENSCAFG00845001658|FGF6A, ENSCAFG00845029513|WNT5B, ENSCAFG00845006501|FZD4, ENSCAFG00845019951|SHC3, ENSCAFG00845007244|MET, ENSCAFG00845010704|CDH1, ENSCAFG00845001355|ENSCAFG00845001355, ENSCAFG008450027…	17	128	-0.53033
cfa04620	Organismal Systems	Immune system	Toll-like receptor signaling pathway	ENSCAFG00845019461|CTSK, ENSCAFG00845022561|CD86, ENSCAFG00845016131|SPP1, ENSCAFG00845001909|CD14, ENSCAFG00845008825|IL6, ENSCAFG00845008857|CCL4, ENSCAFG00845009083|CCL5, ENSCAFG00845028394|ENSCAFG00845028394, ENSCAFG00845012026|TLR4, ENSCAFG00845028469|IKBKE, ENSCAFG00845008966|CCL3, ENSCAFG00845004950|TLR1, ENSCAFG00845006275|CXCL8, ENSCAFG00845011661|IL1B, ENSCAFG00845028303|TLR7, ENSCAFG00…	17	791	92	7229	0.1848	0.0205445	*	0.0942629	ns	ENSCAFG00845008825|IL6, ENSCAFG00845008857|CCL4, ENSCAFG00845009083|CCL5, ENSCAFG00845028469|IKBKE, ENSCAFG00845008966|CCL3, ENSCAFG00845006275|CXCL8, ENSCAFG00845011661|IL1B	7	ENSCAFG00845019461|CTSK, ENSCAFG00845022561|CD86, ENSCAFG00845016131|SPP1, ENSCAFG00845001909|CD14, ENSCAFG00845028394|ENSCAFG00845028394, ENSCAFG00845012026|TLR4, ENSCAFG00845004950|TLR1, ENSCAFG00845028303|TLR7, ENSCAFG00845021435|IRF5, ENSCAFG00845026778|IFNAR1	10	80	0.33541
cfa05320	Human Diseases	Immune disease	Autoimmune thyroid disease	ENSCAFG00845022561|CD86, ENSCAFG00845018613|DLA-DMA, ENSCAFG00845017728|DLA-DQA1, ENSCAFG00845017467|DLA-DRA, ENSCAFG00845018536|DLA-DMB, ENSCAFG00845001289|IL10, ENSCAFG00845017781|HLA-DQB1, ENSCAFG00845018097|CD28, ENSCAFG00845017366|DLA-79	9	791	40	7229	0.225	0.0260382	*	0.117738	ns	ENSCAFG00845017366|DLA-79	1	ENSCAFG00845022561|CD86, ENSCAFG00845018613|DLA-DMA, ENSCAFG00845017728|DLA-DQA1, ENSCAFG00845017467|DLA-DRA, ENSCAFG00845018536|DLA-DMB, ENSCAFG00845001289|IL10, ENSCAFG00845017781|HLA-DQB1, ENSCAFG00845018097|CD28	8	23	-2.29366
cfa05135	Human Diseases	Infectious disease: bacterial	Yersinia infection	ENSCAFG00845011375|CCL2, ENSCAFG00845008825|IL6, ENSCAFG00845008896|VAV1, ENSCAFG00845000901|ARHGEF28, ENSCAFG00845012026|TLR4, ENSCAFG00845001557|IL18, ENSCAFG00845027739|CD4, ENSCAFG00845001289|IL10, ENSCAFG00845002557|LCP2, ENSCAFG00845006275|CXCL8, ENSCAFG00845003156|FYB1, ENSCAFG00845011661|IL1B, ENSCAFG00845009278|VAV3, ENSCAFG00845007348|RAC2, ENSCAFG00845018347|NLRP3, ENSCAFG00845011855|R…	21	791	124	7229	0.1694	0.0272421	*	0.121161	ns	ENSCAFG00845011375|CCL2, ENSCAFG00845008825|IL6, ENSCAFG00845006275|CXCL8, ENSCAFG00845011661|IL1B	4	ENSCAFG00845008896|VAV1, ENSCAFG00845000901|ARHGEF28, ENSCAFG00845012026|TLR4, ENSCAFG00845001557|IL18, ENSCAFG00845027739|CD4, ENSCAFG00845001289|IL10, ENSCAFG00845002557|LCP2, ENSCAFG00845003156|FYB1, ENSCAFG00845009278|VAV3, ENSCAFG00845007348|RAC2, ENSCAFG00845018347|NLRP3, ENSCAFG00845011855|RPS6KA1, ENSCAFG00845029636|ELMO1, ENSCAFG00845011700|PTK2B, ENSCAFG00845011935|PYCARD, ENSCAFG008450…	17	121	-2.36364
cfa04662	Organismal Systems	Immune system	B cell receptor signaling pathway	ENSCAFG00845014372|RASGRP3, ENSCAFG00845008896|VAV1, ENSCAFG00845026107|PTPN6, ENSCAFG00845020969|INPP5D, ENSCAFG00845002346|ENSCAFG00845002346, ENSCAFG00845018106|SYK, ENSCAFG00845009278|VAV3, ENSCAFG00845007348|RAC2, ENSCAFG00845026424|BLNK, ENSCAFG00845027381|PIK3AP1, ENSCAFG00845001335|PRKCB, ENSCAFG00845028677|ENSCAFG00845028677, ENSCAFG00845015176|CARD11	13	791	67	7229	0.194	0.0276934	*	0.121161	ns		0	ENSCAFG00845014372|RASGRP3, ENSCAFG00845008896|VAV1, ENSCAFG00845026107|PTPN6, ENSCAFG00845020969|INPP5D, ENSCAFG00845002346|ENSCAFG00845002346, ENSCAFG00845018106|SYK, ENSCAFG00845009278|VAV3, ENSCAFG00845007348|RAC2, ENSCAFG00845026424|BLNK, ENSCAFG00845027381|PIK3AP1, ENSCAFG00845001335|PRKCB, ENSCAFG00845028677|ENSCAFG00845028677, ENSCAFG00845015176|CARD11	13	67	-2.07688
cfa05412	Human Diseases	Cardiovascular disease	Arrhythmogenic right ventricular cardiomyopathy	ENSCAFG00845005303|ITGA7, ENSCAFG00845028626|ITGA6, ENSCAFG00845016150|PKP2, ENSCAFG00845024014|ITGB4, ENSCAFG00845001120|LAMA2, ENSCAFG00845028890|ITGA9, ENSCAFG00845011207|DSC1, ENSCAFG00845030185|DES, ENSCAFG00845004002|LAMA1, ENSCAFG00845021351|ITGB3, ENSCAFG00845017972|ATP2A3, ENSCAFG00845017750|DMD, ENSCAFG00845020679|CACNA2D2, ENSCAFG00845024998|SLC8A1	14	791	74	7229	0.1892	0.0279602	*	0.121161	ns	ENSCAFG00845016150|PKP2, ENSCAFG00845020679|CACNA2D2	2	ENSCAFG00845005303|ITGA7, ENSCAFG00845028626|ITGA6, ENSCAFG00845024014|ITGB4, ENSCAFG00845001120|LAMA2, ENSCAFG00845028890|ITGA9, ENSCAFG00845011207|DSC1, ENSCAFG00845030185|DES, ENSCAFG00845004002|LAMA1, ENSCAFG00845021351|ITGB3, ENSCAFG00845017972|ATP2A3, ENSCAFG00845017750|DMD, ENSCAFG00845024998|SLC8A1	12	71	-2.01753
cfa04625	Organismal Systems	Immune system	C-type lectin receptor signaling pathway	ENSCAFG00845026991|CLEC7A, ENSCAFG00845008825|IL6, ENSCAFG00845023026|CLEC4E, ENSCAFG00845005378|PTGS2, ENSCAFG00845028469|IKBKE, ENSCAFG00845001289|IL10, ENSCAFG00845018106|SYK, ENSCAFG00845018790|CALML4, ENSCAFG00845011661|IL1B, ENSCAFG00845010606|LSP1, ENSCAFG00845018347|NLRP3, ENSCAFG00845006183|CARD9, ENSCAFG00845019362|EGR3, ENSCAFG00845029387|FCER1G, ENSCAFG00845011935|PYCARD, ENSCAFG00845…	17	791	96	7229	0.1771	0.030075	*	0.12854	ns	ENSCAFG00845008825|IL6, ENSCAFG00845005378|PTGS2, ENSCAFG00845028469|IKBKE, ENSCAFG00845011661|IL1B	4	ENSCAFG00845026991|CLEC7A, ENSCAFG00845023026|CLEC4E, ENSCAFG00845001289|IL10, ENSCAFG00845018106|SYK, ENSCAFG00845018790|CALML4, ENSCAFG00845010606|LSP1, ENSCAFG00845018347|NLRP3, ENSCAFG00845006183|CARD9, ENSCAFG00845019362|EGR3, ENSCAFG00845029387|FCER1G, ENSCAFG00845011935|PYCARD, ENSCAFG00845023922|ITPR3, ENSCAFG00845028310|CD209	13	92	-0.208514
cfa04520	Cellular Processes	Cellular community - eukaryotes	Adherens junction	ENSCAFG00845026107|PTPN6, ENSCAFG00845017640|FYN, ENSCAFG00845025227|LMO7, ENSCAFG00845007348|RAC2, ENSCAFG00845004971|ENSCAFG00845004971, ENSCAFG00845020301|PTPRB, ENSCAFG00845025658|WAS, ENSCAFG00845023271|SORBS1, ENSCAFG00845029874|NECTIN4, ENSCAFG00845011396|EGFR, ENSCAFG00845007244|MET, ENSCAFG00845010704|CDH1, ENSCAFG00845011762|BAIAP2	13	791	69	7229	0.1884	0.0344626	*	0.145302	ns	ENSCAFG00845017640|FYN, ENSCAFG00845029874|NECTIN4, ENSCAFG00845011396|EGFR	3	ENSCAFG00845026107|PTPN6, ENSCAFG00845025227|LMO7, ENSCAFG00845007348|RAC2, ENSCAFG00845004971|ENSCAFG00845004971, ENSCAFG00845020301|PTPRB, ENSCAFG00845025658|WAS, ENSCAFG00845023271|SORBS1, ENSCAFG00845007244|MET, ENSCAFG00845010704|CDH1, ENSCAFG00845011762|BAIAP2	10	69	-1.80579
cfa05322	Human Diseases	Immune disease	Systemic lupus erythematosus	ENSCAFG00845000378|C1QC, ENSCAFG00845000400|C1QA, ENSCAFG00845022561|CD86, ENSCAFG00845025120|C1R, ENSCAFG00845002627|C7, ENSCAFG00845000358|C1QB, ENSCAFG00845028772|ENSCAFG00845028772, ENSCAFG00845018613|DLA-DMA, ENSCAFG00845017728|DLA-DQA1, ENSCAFG00845017467|DLA-DRA, ENSCAFG00845018536|DLA-DMB, ENSCAFG00845011691|FCGR1A, ENSCAFG00845001289|IL10, ENSCAFG00845010104|C3, ENSCAFG00845017781|HLA-DQ…	17	791	98	7229	0.1735	0.0359188	*	0.148589	ns	ENSCAFG00845025120|C1R	1	ENSCAFG00845000378|C1QC, ENSCAFG00845000400|C1QA, ENSCAFG00845022561|CD86, ENSCAFG00845002627|C7, ENSCAFG00845000358|C1QB, ENSCAFG00845028772|ENSCAFG00845028772, ENSCAFG00845018613|DLA-DMA, ENSCAFG00845017728|DLA-DQA1, ENSCAFG00845017467|DLA-DRA, ENSCAFG00845018536|DLA-DMB, ENSCAFG00845011691|FCGR1A, ENSCAFG00845001289|IL10, ENSCAFG00845010104|C3, ENSCAFG00845017781|HLA-DQB1, ENSCAFG00845018097|C…	16	88	-3.51781
cfa04925	Organismal Systems	Endocrine system	Aldosterone synthesis and secretion	ENSCAFG00845027587|PLCB2, ENSCAFG00845009737|PDE2A, ENSCAFG00845001483|NPR1, ENSCAFG00845024171|ADCY5, ENSCAFG00845000194|CAMK1D, ENSCAFG00845023354|CACNA1H, ENSCAFG00845018790|CALML4, ENSCAFG00845021826|LDLR, ENSCAFG00845001994|NPPA, ENSCAFG00845015817|SCARB1, ENSCAFG00845001335|PRKCB, ENSCAFG00845028997|CREB3L1, ENSCAFG00845023922|ITPR3, ENSCAFG00845025366|PLCB4, ENSCAFG00845009151|CAMK1, ENSCA…	16	791	91	7229	0.1758	0.0367501	*	0.148589	ns	ENSCAFG00845000194|CAMK1D, ENSCAFG00845021826|LDLR, ENSCAFG00845028997|CREB3L1	3	ENSCAFG00845027587|PLCB2, ENSCAFG00845009737|PDE2A, ENSCAFG00845001483|NPR1, ENSCAFG00845024171|ADCY5, ENSCAFG00845023354|CACNA1H, ENSCAFG00845018790|CALML4, ENSCAFG00845001994|NPPA, ENSCAFG00845015817|SCARB1, ENSCAFG00845001335|PRKCB, ENSCAFG00845023922|ITPR3, ENSCAFG00845025366|PLCB4, ENSCAFG00845009151|CAMK1, ENSCAFG00845028885|KCNK3	13	83	0.76835
cfa04066	Environmental Information Processing	Signal transduction	HIF-1 signaling pathway	ENSCAFG00845022531|ANGPT2, ENSCAFG00845023727|CYBB, ENSCAFG00845018055|TEK, ENSCAFG00845008825|IL6, ENSCAFG00845012026|TLR4, ENSCAFG00845010533|VEGFA, ENSCAFG00845030572|TIMP1, ENSCAFG00845009778|HMOX1, ENSCAFG00845019582|ANGPT4, ENSCAFG00845014798|NOS2, ENSCAFG00845011564|HK3, ENSCAFG00845001994|NPPA, ENSCAFG00845023188|FLT1, ENSCAFG00845001335|PRKCB, ENSCAFG00845029840|TFRC, ENSCAFG00845014397|…	19	791	113	7229	0.1681	0.0368612	*	0.148589	ns	ENSCAFG00845008825|IL6, ENSCAFG00845010533|VEGFA, ENSCAFG00845030572|TIMP1, ENSCAFG00845011396|EGFR, ENSCAFG00845000607|SERPINE1	5	ENSCAFG00845022531|ANGPT2, ENSCAFG00845023727|CYBB, ENSCAFG00845018055|TEK, ENSCAFG00845012026|TLR4, ENSCAFG00845009778|HMOX1, ENSCAFG00845019582|ANGPT4, ENSCAFG00845014798|NOS2, ENSCAFG00845011564|HK3, ENSCAFG00845001994|NPPA, ENSCAFG00845023188|FLT1, ENSCAFG00845001335|PRKCB, ENSCAFG00845029840|TFRC, ENSCAFG00845014397|IL6R, ENSCAFG00845002725|BCL2	14	107	-2.51351
cfa05418	Human Diseases	Cardiovascular disease	Fluid shear stress and atherosclerosis	ENSCAFG00845022039|PDGFB, ENSCAFG00845022888|PECAM1, ENSCAFG00845004665|NCF2, ENSCAFG00845011375|CCL2, ENSCAFG00845012097|CDH5, ENSCAFG00845010877|IL1R2, ENSCAFG00845011308|IL1A, ENSCAFG00845000865|MMP2, ENSCAFG00845004370|BMP4, ENSCAFG00845001935|NCF1, ENSCAFG00845010533|VEGFA, ENSCAFG00845012083|KDR, ENSCAFG00845009778|HMOX1, ENSCAFG00845018790|CALML4, ENSCAFG00845017289|MEF2C, ENSCAFG008450116…	21	791	128	7229	0.1641	0.0371472	*	0.148589	ns	ENSCAFG00845011375|CCL2, ENSCAFG00845011308|IL1A, ENSCAFG00845000865|MMP2, ENSCAFG00845010533|VEGFA, ENSCAFG00845011661|IL1B, ENSCAFG00845022016|TRPV4	6	ENSCAFG00845022039|PDGFB, ENSCAFG00845022888|PECAM1, ENSCAFG00845004665|NCF2, ENSCAFG00845012097|CDH5, ENSCAFG00845010877|IL1R2, ENSCAFG00845004370|BMP4, ENSCAFG00845001935|NCF1, ENSCAFG00845012083|KDR, ENSCAFG00845009778|HMOX1, ENSCAFG00845018790|CALML4, ENSCAFG00845017289|MEF2C, ENSCAFG00845007348|RAC2, ENSCAFG00845029433|ENSCAFG00845029433, ENSCAFG00845021351|ITGB3, ENSCAFG00845002725|BCL2	15	122	-2.89714
cfa05167	Human Diseases	Infectious disease: viral	Kaposi sarcoma-associated herpesvirus infection	ENSCAFG00845012190|CCR1, ENSCAFG00845022039|PDGFB, ENSCAFG00845022531|ANGPT2, ENSCAFG00845022561|CD86, ENSCAFG00845008825|IL6, ENSCAFG00845026701|PIK3CG, ENSCAFG00845020471|HCK, ENSCAFG00845025941|RCAN1, ENSCAFG00845010783|ENSCAFG00845010783, ENSCAFG00845000997|PIK3R6, ENSCAFG00845012125|CCR5, ENSCAFG00845001127|PIK3R5, ENSCAFG00845005378|PTGS2, ENSCAFG00845003562|GNG2, ENSCAFG00845028469|IKBKE, …	27	791	176	7229	0.1534	0.0430198	*	0.169901	ns	ENSCAFG00845008825|IL6, ENSCAFG00845025941|RCAN1, ENSCAFG00845005378|PTGS2, ENSCAFG00845028469|IKBKE, ENSCAFG00845010533|VEGFA, ENSCAFG00845006275|CXCL8, ENSCAFG00845015887|JAK2, ENSCAFG00845027447|GNB3, ENSCAFG00845009774|CSF2, ENSCAFG00845017366|DLA-79	10	ENSCAFG00845012190|CCR1, ENSCAFG00845022039|PDGFB, ENSCAFG00845022531|ANGPT2, ENSCAFG00845022561|CD86, ENSCAFG00845026701|PIK3CG, ENSCAFG00845020471|HCK, ENSCAFG00845010783|ENSCAFG00845010783, ENSCAFG00845000997|PIK3R6, ENSCAFG00845012125|CCR5, ENSCAFG00845001127|PIK3R5, ENSCAFG00845003562|GNG2, ENSCAFG00845010104|C3, ENSCAFG00845018106|SYK, ENSCAFG00845018790|CALML4, ENSCAFG00845029433|ENSCAFG00…	17	161	-0.394055
cfa04934	Human Diseases	Endocrine and metabolic disease	Cushing syndrome	ENSCAFG00845008513|FZD6, ENSCAFG00845027587|PLCB2, ENSCAFG00845024171|ADCY5, ENSCAFG00845003266|PDE8A, ENSCAFG00845023354|CACNA1H, ENSCAFG00845021826|LDLR, ENSCAFG00845002453|AIPL1, ENSCAFG00845026417|WNT5A, ENSCAFG00845015817|SCARB1, ENSCAFG00845008006|WNT9A, ENSCAFG00845001129|CCNE1, ENSCAFG00845008849|WNT2, ENSCAFG00845028997|CREB3L1, ENSCAFG00845029513|WNT5B, ENSCAFG00845023922|ITPR3, ENSCAFG…	23	791	146	7229	0.1575	0.0453886	*	0.175028	ns	ENSCAFG00845003266|PDE8A, ENSCAFG00845021826|LDLR, ENSCAFG00845002453|AIPL1, ENSCAFG00845026417|WNT5A, ENSCAFG00845001129|CCNE1, ENSCAFG00845008849|WNT2, ENSCAFG00845028997|CREB3L1, ENSCAFG00845011396|EGFR	8	ENSCAFG00845008513|FZD6, ENSCAFG00845027587|PLCB2, ENSCAFG00845024171|ADCY5, ENSCAFG00845023354|CACNA1H, ENSCAFG00845015817|SCARB1, ENSCAFG00845008006|WNT9A, ENSCAFG00845029513|WNT5B, ENSCAFG00845023922|ITPR3, ENSCAFG00845001892|ENSCAFG00845001892, ENSCAFG00845025366|PLCB4, ENSCAFG00845006501|FZD4, ENSCAFG00845028885|KCNK3, ENSCAFG00845001355|ENSCAFG00845001355, ENSCAFG00845018776|CRH, ENSCAFG008…	15	134	0.777482
cfa00120	Metabolism	Lipid metabolism	Primary bile acid biosynthesis	ENSCAFG00845017776|CYP7B1, ENSCAFG00845028313|CYP27A1, ENSCAFG00845018826|ACOX2, ENSCAFG00845004031|CYP46A1	4	791	13	7229	0.3077	0.0454399	*	0.175028	ns	ENSCAFG00845017776|CYP7B1, ENSCAFG00845028313|CYP27A1, ENSCAFG00845018826|ACOX2	3	ENSCAFG00845004031|CYP46A1	1	12	0
cfa04970	Organismal Systems	Digestive system	Salivary secretion	ENSCAFG00845017223|LYZ, ENSCAFG00845027587|PLCB2, ENSCAFG00845001294|CD38, ENSCAFG00845024171|ADCY5, ENSCAFG00845010475|GUCY1A1, ENSCAFG00845010585|GUCY1B1, ENSCAFG00845018790|CALML4, ENSCAFG00845001335|PRKCB, ENSCAFG00845025226|RYR3, ENSCAFG00845003912|GUCY1A2, ENSCAFG00845028353|ENSCAFG00845028353, ENSCAFG00845023922|ITPR3, ENSCAFG00845025366|PLCB4	13	791	72	7229	0.1806	0.0467233	*	0.177776	ns	ENSCAFG00845025226|RYR3	1	ENSCAFG00845017223|LYZ, ENSCAFG00845027587|PLCB2, ENSCAFG00845001294|CD38, ENSCAFG00845024171|ADCY5, ENSCAFG00845010475|GUCY1A1, ENSCAFG00845010585|GUCY1B1, ENSCAFG00845018790|CALML4, ENSCAFG00845001335|PRKCB, ENSCAFG00845003912|GUCY1A2, ENSCAFG00845028353|ENSCAFG00845028353, ENSCAFG00845023922|ITPR3, ENSCAFG00845025366|PLCB4	12	62	-1.778
cfa04713	Organismal Systems	Environmental adaptation	Circadian entrainment	ENSCAFG00845027587|PLCB2, ENSCAFG00845010783|ENSCAFG00845010783, ENSCAFG00845003562|GNG2, ENSCAFG00845024171|ADCY5, ENSCAFG00845010475|GUCY1A1, ENSCAFG00845010585|GUCY1B1, ENSCAFG00845023354|CACNA1H, ENSCAFG00845018790|CALML4, ENSCAFG00845001335|PRKCB, ENSCAFG00845027447|GNB3, ENSCAFG00845025226|RYR3, ENSCAFG00845020886|ADCYAP1R1, ENSCAFG00845003912|GUCY1A2, ENSCAFG00845023922|ITPR3, ENSCAFG00845…	16	791	94	7229	0.1702	0.0476574	*	0.179146	ns	ENSCAFG00845027447|GNB3, ENSCAFG00845025226|RYR3	2	ENSCAFG00845027587|PLCB2, ENSCAFG00845010783|ENSCAFG00845010783, ENSCAFG00845003562|GNG2, ENSCAFG00845024171|ADCY5, ENSCAFG00845010475|GUCY1A1, ENSCAFG00845010585|GUCY1B1, ENSCAFG00845023354|CACNA1H, ENSCAFG00845018790|CALML4, ENSCAFG00845001335|PRKCB, ENSCAFG00845020886|ADCYAP1R1, ENSCAFG00845003912|GUCY1A2, ENSCAFG00845023922|ITPR3, ENSCAFG00845025366|PLCB4, ENSCAFG00845027342|ENSCAFG00845027342	14	89	-0.847998
cfa00860	Metabolism	Metabolism of cofactors and vitamins	Porphyrin metabolism	ENSCAFG00845027558|HEPH, ENSCAFG00845009778|HMOX1, ENSCAFG00845030692|ALAS1, ENSCAFG00845023529|CP, ENSCAFG00845001342|FXN, ENSCAFG00845013255|GUSB	6	791	25	7229	0.24	0.0485158	*	0.180201	ns	ENSCAFG00845023529|CP	1	ENSCAFG00845027558|HEPH, ENSCAFG00845009778|HMOX1, ENSCAFG00845030692|ALAS1, ENSCAFG00845001342|FXN, ENSCAFG00845013255|GUSB	5	24	-0.816497
cfa05163	Human Diseases	Infectious disease: viral	Human cytomegalovirus infection	ENSCAFG00845012190|CCR1, ENSCAFG00845000875|ECSCR, ENSCAFG00845011375|CCL2, ENSCAFG00845008825|IL6, ENSCAFG00845008857|CCL4, ENSCAFG00845027587|PLCB2, ENSCAFG00845009083|CCL5, ENSCAFG00845010783|ENSCAFG00845010783, ENSCAFG00845012125|CCR5, ENSCAFG00845005378|PTGS2, ENSCAFG00845003562|GNG2, ENSCAFG00845010533|VEGFA, ENSCAFG00845008966|CCL3, ENSCAFG00845024171|ADCY5, ENSCAFG00845002906|PTGER4, ENSC…	31	791	210	7229	0.1476	0.0500414	ns	0.18047	ns	ENSCAFG00845011375|CCL2, ENSCAFG00845008825|IL6, ENSCAFG00845008857|CCL4, ENSCAFG00845009083|CCL5, ENSCAFG00845005378|PTGS2, ENSCAFG00845010533|VEGFA, ENSCAFG00845008966|CCL3, ENSCAFG00845006275|CXCL8, ENSCAFG00845011661|IL1B, ENSCAFG00845027447|GNB3, ENSCAFG00845028997|CREB3L1, ENSCAFG00845017366|DLA-79, ENSCAFG00845011396|EGFR	13	ENSCAFG00845012190|CCR1, ENSCAFG00845000875|ECSCR, ENSCAFG00845027587|PLCB2, ENSCAFG00845010783|ENSCAFG00845010783, ENSCAFG00845012125|CCR5, ENSCAFG00845003562|GNG2, ENSCAFG00845024171|ADCY5, ENSCAFG00845002906|PTGER4, ENSCAFG00845018790|CALML4, ENSCAFG00845007348|RAC2, ENSCAFG00845001335|PRKCB, ENSCAFG00845029433|ENSCAFG00845029433, ENSCAFG00845011700|PTK2B, ENSCAFG00845021351|ITGB3, ENSCAFG0084…	18	195	0.787726
cfa01521	Human Diseases	Drug resistance: antineoplastic	EGFR tyrosine kinase inhibitor resistance	ENSCAFG00845022039|PDGFB, ENSCAFG00845008825|IL6, ENSCAFG00845000627|PDGFD, ENSCAFG00845010533|VEGFA, ENSCAFG00845012083|KDR, ENSCAFG00845015887|JAK2, ENSCAFG00845027414|GAS6, ENSCAFG00845001335|PRKCB, ENSCAFG00845015398|ENSCAFG00845015398, ENSCAFG00845014397|IL6R, ENSCAFG00845019951|SHC3, ENSCAFG00845011396|EGFR, ENSCAFG00845007244|MET, ENSCAFG00845002725|BCL2	14	791	80	7229	0.175	0.0503235	ns	0.18047	ns	ENSCAFG00845008825|IL6, ENSCAFG00845010533|VEGFA, ENSCAFG00845015887|JAK2, ENSCAFG00845011396|EGFR	4	ENSCAFG00845022039|PDGFB, ENSCAFG00845000627|PDGFD, ENSCAFG00845012083|KDR, ENSCAFG00845027414|GAS6, ENSCAFG00845001335|PRKCB, ENSCAFG00845015398|ENSCAFG00845015398, ENSCAFG00845014397|IL6R, ENSCAFG00845019951|SHC3, ENSCAFG00845007244|MET, ENSCAFG00845002725|BCL2	10	78	-1.58519
cfa04657	Organismal Systems	Immune system	IL-17 signaling pathway	ENSCAFG00845011375|CCL2, ENSCAFG00845000842|MMP3, ENSCAFG00845008825|IL6, ENSCAFG00845000871|MMP1, ENSCAFG00845005378|PTGS2, ENSCAFG00845028469|IKBKE, ENSCAFG00845006275|CXCL8, ENSCAFG00845006313|CXCL6, ENSCAFG00845011661|IL1B, ENSCAFG00845010347|CSF3, ENSCAFG00845017158|CCL20, ENSCAFG00845006723|TNFAIP3, ENSCAFG00845000761|MMP13, ENSCAFG00845009774|CSF2	14	791	80	7229	0.175	0.0503235	ns	0.18047	ns	ENSCAFG00845011375|CCL2, ENSCAFG00845000842|MMP3, ENSCAFG00845008825|IL6, ENSCAFG00845000871|MMP1, ENSCAFG00845005378|PTGS2, ENSCAFG00845028469|IKBKE, ENSCAFG00845006275|CXCL8, ENSCAFG00845006313|CXCL6, ENSCAFG00845011661|IL1B, ENSCAFG00845010347|CSF3, ENSCAFG00845017158|CCL20, ENSCAFG00845006723|TNFAIP3, ENSCAFG00845000761|MMP13, ENSCAFG00845009774|CSF2	14		0	71	1.78017
cfa04080	Environmental Information Processing	Signaling molecules and interaction	Neuroactive ligand-receptor interaction	ENSCAFG00845029934|C3AR1, ENSCAFG00845014681|CNR2, ENSCAFG00845008786|P2RY2, ENSCAFG00845026714|ENSCAFG00845026714, ENSCAFG00845002761|C5AR1, ENSCAFG00845022393|ADORA2A, ENSCAFG00845010104|C3, ENSCAFG00845002906|PTGER4, ENSCAFG00845000310|HRH2, ENSCAFG00845029124|LEPR, ENSCAFG00845022046|P2RY8, ENSCAFG00845023281|CRSP-3, ENSCAFG00845011545|RXFP1, ENSCAFG00845002835|NMB, ENSCAFG00845000763|GABRA1,…	42	791	299	7229	0.1405	0.0518326	ns	0.18377	ns	ENSCAFG00845022393|ADORA2A, ENSCAFG00845000310|HRH2, ENSCAFG00845002835|NMB, ENSCAFG00845000763|GABRA1, ENSCAFG00845003039|PTGFR, ENSCAFG00845004281|ENSCAFG00845004281, ENSCAFG00845003712|PTGDR, ENSCAFG00845003553|BDKRB2, ENSCAFG00845015510|HTR1D, ENSCAFG00845009246|PMCH	10	ENSCAFG00845029934|C3AR1, ENSCAFG00845014681|CNR2, ENSCAFG00845008786|P2RY2, ENSCAFG00845026714|ENSCAFG00845026714, ENSCAFG00845002761|C5AR1, ENSCAFG00845010104|C3, ENSCAFG00845002906|PTGER4, ENSCAFG00845029124|LEPR, ENSCAFG00845022046|P2RY8, ENSCAFG00845023281|CRSP-3, ENSCAFG00845011545|RXFP1, ENSCAFG00845016647|TACR1, ENSCAFG00845027103|P2RX7, ENSCAFG00845000774|PRLR, ENSCAFG00845023872|NMUR1, …	32	212	-4.1895
cfa05032	Human Diseases	Substance dependence	Morphine addiction	ENSCAFG00845010783|ENSCAFG00845010783, ENSCAFG00845009737|PDE2A, ENSCAFG00845003562|GNG2, ENSCAFG00845024171|ADCY5, ENSCAFG00845003266|PDE8A, ENSCAFG00845000763|GABRA1, ENSCAFG00845022048|PDE1C, ENSCAFG00845022709|ENSCAFG00845022709, ENSCAFG00845001335|PRKCB, ENSCAFG00845011997|ARRB1, ENSCAFG00845006883|GABBR2, ENSCAFG00845027447|GNB3, ENSCAFG00845022978|PDE4C, ENSCAFG00845028149|CACNA1A, ENSCAFG…	15	791	88	7229	0.1705	0.0534249	ns	0.187287	ns	ENSCAFG00845003266|PDE8A, ENSCAFG00845000763|GABRA1, ENSCAFG00845027447|GNB3, ENSCAFG00845028149|CACNA1A	4	ENSCAFG00845010783|ENSCAFG00845010783, ENSCAFG00845009737|PDE2A, ENSCAFG00845003562|GNG2, ENSCAFG00845024171|ADCY5, ENSCAFG00845022048|PDE1C, ENSCAFG00845022709|ENSCAFG00845022709, ENSCAFG00845001335|PRKCB, ENSCAFG00845011997|ARRB1, ENSCAFG00845006883|GABBR2, ENSCAFG00845022978|PDE4C, ENSCAFG00845014197|ADORA1	11	75	0
cfa04927	Organismal Systems	Endocrine system	Cortisol synthesis and secretion	ENSCAFG00845027587|PLCB2, ENSCAFG00845024171|ADCY5, ENSCAFG00845003266|PDE8A, ENSCAFG00845023354|CACNA1H, ENSCAFG00845021826|LDLR, ENSCAFG00845015817|SCARB1, ENSCAFG00845028997|CREB3L1, ENSCAFG00845023922|ITPR3, ENSCAFG00845001892|ENSCAFG00845001892, ENSCAFG00845025366|PLCB4, ENSCAFG00845028885|KCNK3	11	791	60	7229	0.1833	0.0584094	ns	0.202486	ns	ENSCAFG00845003266|PDE8A, ENSCAFG00845021826|LDLR, ENSCAFG00845028997|CREB3L1	3	ENSCAFG00845027587|PLCB2, ENSCAFG00845024171|ADCY5, ENSCAFG00845023354|CACNA1H, ENSCAFG00845015817|SCARB1, ENSCAFG00845023922|ITPR3, ENSCAFG00845001892|ENSCAFG00845001892, ENSCAFG00845025366|PLCB4, ENSCAFG00845028885|KCNK3	8	54	1.49691
cfa04216	Cellular Processes	Cell growth and death	Ferroptosis	ENSCAFG00845023727|CYBB, ENSCAFG00845009778|HMOX1, ENSCAFG00845015776|SLC11A2, ENSCAFG00845023529|CP, ENSCAFG00845023697|SLC39A14, ENSCAFG00845029840|TFRC, ENSCAFG00845000481|FTL, ENSCAFG00845009224|ACSL6	8	791	40	7229	0.2	0.0646106	ns	0.221522	ns	ENSCAFG00845015776|SLC11A2, ENSCAFG00845023529|CP, ENSCAFG00845023697|SLC39A14, ENSCAFG00845009224|ACSL6	4	ENSCAFG00845023727|CYBB, ENSCAFG00845009778|HMOX1, ENSCAFG00845029840|TFRC, ENSCAFG00845000481|FTL	4	40	-0.316228
cfa04923	Organismal Systems	Endocrine system	Regulation of lipolysis in adipocytes	ENSCAFG00845017684|MGLL, ENSCAFG00845014963|FABP4, ENSCAFG00845001483|NPR1, ENSCAFG00845005378|PTGS2, ENSCAFG00845024171|ADCY5, ENSCAFG00845022709|ENSCAFG00845022709, ENSCAFG00845001994|NPPA, ENSCAFG00845013501|PTGS1, ENSCAFG00845018486|IRS2, ENSCAFG00845014197|ADORA1	10	791	54	7229	0.1852	0.0653545	ns	0.221637	ns	ENSCAFG00845005378|PTGS2	1	ENSCAFG00845017684|MGLL, ENSCAFG00845014963|FABP4, ENSCAFG00845001483|NPR1, ENSCAFG00845024171|ADCY5, ENSCAFG00845022709|ENSCAFG00845022709, ENSCAFG00845001994|NPPA, ENSCAFG00845013501|PTGS1, ENSCAFG00845018486|IRS2, ENSCAFG00845014197|ADORA1	9	48	-1.73205
cfa04540	Cellular Processes	Cellular community - eukaryotes	Gap junction	ENSCAFG00845022039|PDGFB, ENSCAFG00845027587|PLCB2, ENSCAFG00845000627|PDGFD, ENSCAFG00845024171|ADCY5, ENSCAFG00845010475|GUCY1A1, ENSCAFG00845010585|GUCY1B1, ENSCAFG00845001335|PRKCB, ENSCAFG00845007028|HTR2A, ENSCAFG00845003912|GUCY1A2, ENSCAFG00845023922|ITPR3, ENSCAFG00845025366|PLCB4, ENSCAFG00845011396|EGFR, ENSCAFG00845010611|TUBB4A, ENSCAFG00845022606|HTR2B	14	791	84	7229	0.1667	0.0707574	ns	0.234621	ns	ENSCAFG00845011396|EGFR	1	ENSCAFG00845022039|PDGFB, ENSCAFG00845027587|PLCB2, ENSCAFG00845000627|PDGFD, ENSCAFG00845024171|ADCY5, ENSCAFG00845010475|GUCY1A1, ENSCAFG00845010585|GUCY1B1, ENSCAFG00845001335|PRKCB, ENSCAFG00845007028|HTR2A, ENSCAFG00845003912|GUCY1A2, ENSCAFG00845023922|ITPR3, ENSCAFG00845025366|PLCB4, ENSCAFG00845010611|TUBB4A, ENSCAFG00845022606|HTR2B	13	80	-0.447214
cfa00340	Metabolism	Amino acid metabolism	Histidine metabolism	ENSCAFG00845019268|ENSCAFG00845019268, ENSCAFG00845008762|ENSCAFG00845008762, ENSCAFG00845027440|MAOB, ENSCAFG00845024156|AMDHD1, ENSCAFG00845015616|ASPA	5	791	21	7229	0.2381	0.0714995	ns	0.234621	ns		0	ENSCAFG00845019268|ENSCAFG00845019268, ENSCAFG00845008762|ENSCAFG00845008762, ENSCAFG00845027440|MAOB, ENSCAFG00845024156|AMDHD1, ENSCAFG00845015616|ASPA	5	15	-2.84019
cfa05205	Human Diseases	Cancer: overview	Proteoglycans in cancer	ENSCAFG00845008513|FZD6, ENSCAFG00845020698|HCLS1, ENSCAFG00845008896|VAV1, ENSCAFG00845026107|PTPN6, ENSCAFG00845000865|MMP2, ENSCAFG00845012026|TLR4, ENSCAFG00845010533|VEGFA, ENSCAFG00845012083|KDR, ENSCAFG00845021381|HPSE, ENSCAFG00845009278|VAV3, ENSCAFG00845029061|PDCD4, ENSCAFG00845026417|WNT5A, ENSCAFG00845008006|WNT9A, ENSCAFG00845015228|PPP1R12B, ENSCAFG00845001335|PRKCB, ENSCAFG0084500…	28	791	193	7229	0.1451	0.0718697	ns	0.234621	ns	ENSCAFG00845000865|MMP2, ENSCAFG00845010533|VEGFA, ENSCAFG00845026417|WNT5A, ENSCAFG00845008849|WNT2, ENSCAFG00845002592|ANK3, ENSCAFG00845011396|EGFR	6	ENSCAFG00845008513|FZD6, ENSCAFG00845020698|HCLS1, ENSCAFG00845008896|VAV1, ENSCAFG00845026107|PTPN6, ENSCAFG00845012026|TLR4, ENSCAFG00845012083|KDR, ENSCAFG00845021381|HPSE, ENSCAFG00845009278|VAV3, ENSCAFG00845029061|PDCD4, ENSCAFG00845008006|WNT9A, ENSCAFG00845015228|PPP1R12B, ENSCAFG00845001335|PRKCB, ENSCAFG00845031100|GPC3, ENSCAFG00845002395|TGFB1, ENSCAFG00845029513|WNT5B, ENSCAFG0084502…	22	180	-3.1305
cfa04726	Organismal Systems	Nervous system	Serotonergic synapse	ENSCAFG00845025684|RAPGEF3, ENSCAFG00845027587|PLCB2, ENSCAFG00845010783|ENSCAFG00845010783, ENSCAFG00845005378|PTGS2, ENSCAFG00845003562|GNG2, ENSCAFG00845024171|ADCY5, ENSCAFG00845001335|PRKCB, ENSCAFG00845007028|HTR2A, ENSCAFG00845027447|GNB3, ENSCAFG00845027440|MAOB, ENSCAFG00845010355|DDC, ENSCAFG00845023922|ITPR3, ENSCAFG00845013501|PTGS1, ENSCAFG00845025366|PLCB4, ENSCAFG00845028149|CACNA1…	17	791	107	7229	0.1589	0.0726213	ns	0.234621	ns	ENSCAFG00845005378|PTGS2, ENSCAFG00845027447|GNB3, ENSCAFG00845028149|CACNA1A, ENSCAFG00845015510|HTR1D	4	ENSCAFG00845025684|RAPGEF3, ENSCAFG00845027587|PLCB2, ENSCAFG00845010783|ENSCAFG00845010783, ENSCAFG00845003562|GNG2, ENSCAFG00845024171|ADCY5, ENSCAFG00845001335|PRKCB, ENSCAFG00845007028|HTR2A, ENSCAFG00845027440|MAOB, ENSCAFG00845010355|DDC, ENSCAFG00845023922|ITPR3, ENSCAFG00845013501|PTGS1, ENSCAFG00845025366|PLCB4, ENSCAFG00845022606|HTR2B	13	95	-0.205196
cfa00380	Metabolism	Amino acid metabolism	Tryptophan metabolism	ENSCAFG00845019268|ENSCAFG00845019268, ENSCAFG00845024098|CAT, ENSCAFG00845013520|KYNU, ENSCAFG00845015197|ENSCAFG00845015197, ENSCAFG00845027440|MAOB, ENSCAFG00845010355|DDC, ENSCAFG00845025017|ENSCAFG00845025017, ENSCAFG00845004366|KMO	8	791	41	7229	0.1951	0.072943	ns	0.234621	ns	ENSCAFG00845015197|ENSCAFG00845015197	1	ENSCAFG00845019268|ENSCAFG00845019268, ENSCAFG00845024098|CAT, ENSCAFG00845013520|KYNU, ENSCAFG00845027440|MAOB, ENSCAFG00845010355|DDC, ENSCAFG00845025017|ENSCAFG00845025017, ENSCAFG00845004366|KMO	7	38	-3.40665
cfa04330	Environmental Information Processing	Signal transduction	Notch signaling pathway	ENSCAFG00845029137|DLL4, ENSCAFG00845011723|HEYL, ENSCAFG00845016542|ENSCAFG00845016542, ENSCAFG00845008023|PSEN2, ENSCAFG00845022668|JAG2, ENSCAFG00845029695|HEY1, ENSCAFG00845007032|MFNG, ENSCAFG00845024085|JAG1, ENSCAFG00845005453|NOTCH1	9	791	49	7229	0.1837	0.0813527	ns	0.259	ns		0	ENSCAFG00845029137|DLL4, ENSCAFG00845011723|HEYL, ENSCAFG00845016542|ENSCAFG00845016542, ENSCAFG00845008023|PSEN2, ENSCAFG00845022668|JAG2, ENSCAFG00845029695|HEY1, ENSCAFG00845007032|MFNG, ENSCAFG00845024085|JAG1, ENSCAFG00845005453|NOTCH1	9	49	-1.28571
cfa04976	Organismal Systems	Digestive system	Bile secretion	ENSCAFG00845007730|ABCB4, ENSCAFG00845020628|AQP1, ENSCAFG00845014515|ABCC3, ENSCAFG00845015193|AQP9, ENSCAFG00845024171|ADCY5, ENSCAFG00845017325|CA2, ENSCAFG00845021826|LDLR, ENSCAFG00845015426|SLCO1A2, ENSCAFG00845015817|SCARB1, ENSCAFG00845021043|SLC4A5, ENSCAFG00845004225|SLC10A1	11	791	64	7229	0.1719	0.0854119	ns	0.269177	ns	ENSCAFG00845021826|LDLR, ENSCAFG00845021043|SLC4A5, ENSCAFG00845004225|SLC10A1	3	ENSCAFG00845007730|ABCB4, ENSCAFG00845020628|AQP1, ENSCAFG00845014515|ABCC3, ENSCAFG00845015193|AQP9, ENSCAFG00845024171|ADCY5, ENSCAFG00845017325|CA2, ENSCAFG00845015426|SLCO1A2, ENSCAFG00845015817|SCARB1	8	50	-0.141421
cfa04623	Organismal Systems	Immune system	Cytosolic DNA-sensing pathway	ENSCAFG00845000875|ECSCR, ENSCAFG00845008825|IL6, ENSCAFG00845008857|CCL4, ENSCAFG00845009083|CCL5, ENSCAFG00845001557|IL18, ENSCAFG00845028469|IKBKE, ENSCAFG00845024013|IL33, ENSCAFG00845011661|IL1B, ENSCAFG00845011935|PYCARD	9	791	51	7229	0.1765	0.0993477	ns	0.309965	ns	ENSCAFG00845008825|IL6, ENSCAFG00845008857|CCL4, ENSCAFG00845009083|CCL5, ENSCAFG00845028469|IKBKE, ENSCAFG00845011661|IL1B	5	ENSCAFG00845000875|ECSCR, ENSCAFG00845001557|IL18, ENSCAFG00845024013|IL33, ENSCAFG00845011935|PYCARD	4	41	1.24939
cfa04658	Organismal Systems	Immune system	Th1 and Th2 cell differentiation	ENSCAFG00845029137|DLL4, ENSCAFG00845018613|DLA-DMA, ENSCAFG00845017728|DLA-DQA1, ENSCAFG00845017467|DLA-DRA, ENSCAFG00845022668|JAG2, ENSCAFG00845018536|DLA-DMB, ENSCAFG00845027739|CD4, ENSCAFG00845017781|HLA-DQB1, ENSCAFG00845017057|IL2RG, ENSCAFG00845015887|JAK2, ENSCAFG00845024085|JAG1, ENSCAFG00845021165|MAF, ENSCAFG00845005453|NOTCH1	13	791	81	7229	0.1605	0.100557	ns	0.310633	ns	ENSCAFG00845015887|JAK2	1	ENSCAFG00845029137|DLL4, ENSCAFG00845018613|DLA-DMA, ENSCAFG00845017728|DLA-DQA1, ENSCAFG00845017467|DLA-DRA, ENSCAFG00845022668|JAG2, ENSCAFG00845018536|DLA-DMB, ENSCAFG00845027739|CD4, ENSCAFG00845017781|HLA-DQB1, ENSCAFG00845017057|IL2RG, ENSCAFG00845024085|JAG1, ENSCAFG00845021165|MAF, ENSCAFG00845005453|NOTCH1	12	74	-1.39497
cfa00350	Metabolism	Amino acid metabolism	Tyrosine metabolism	ENSCAFG00845006804|AOC3, ENSCAFG00845008762|ENSCAFG00845008762, ENSCAFG00845015197|ENSCAFG00845015197, ENSCAFG00845023604|HPD, ENSCAFG00845027440|MAOB, ENSCAFG00845010355|DDC	6	791	30	7229	0.2	0.102457	ns	0.31143	ns	ENSCAFG00845015197|ENSCAFG00845015197	1	ENSCAFG00845006804|AOC3, ENSCAFG00845008762|ENSCAFG00845008762, ENSCAFG00845023604|HPD, ENSCAFG00845027440|MAOB, ENSCAFG00845010355|DDC	5	24	-1.22474
cfa05162	Human Diseases	Infectious disease: viral	Measles	ENSCAFG00845008825|IL6, ENSCAFG00845011308|IL1A, ENSCAFG00845021979|OAS1, ENSCAFG00845012026|TLR4, ENSCAFG00845002422|ENSCAFG00845002422, ENSCAFG00845028469|IKBKE, ENSCAFG00845030104|MX1, ENSCAFG00845011661|IL1B, ENSCAFG00845028303|TLR7, ENSCAFG00845017057|IL2RG, ENSCAFG00845028677|ENSCAFG00845028677, ENSCAFG00845001129|CCNE1, ENSCAFG00845006723|TNFAIP3, ENSCAFG00845018097|CD28, ENSCAFG0084502677…	19	791	128	7229	0.1484	0.102812	ns	0.31143	ns	ENSCAFG00845008825|IL6, ENSCAFG00845011308|IL1A, ENSCAFG00845021979|OAS1, ENSCAFG00845028469|IKBKE, ENSCAFG00845030104|MX1, ENSCAFG00845011661|IL1B, ENSCAFG00845001129|CCNE1, ENSCAFG00845006723|TNFAIP3, ENSCAFG00845022113|OAS3	9	ENSCAFG00845012026|TLR4, ENSCAFG00845002422|ENSCAFG00845002422, ENSCAFG00845028303|TLR7, ENSCAFG00845017057|IL2RG, ENSCAFG00845028677|ENSCAFG00845028677, ENSCAFG00845018097|CD28, ENSCAFG00845026778|IFNAR1, ENSCAFG00845012950|HSP70, ENSCAFG00845028310|CD209, ENSCAFG00845002725|BCL2	10	115	1.11901
cfa04929	Organismal Systems	Endocrine system	GnRH secretion	ENSCAFG00845016131|SPP1, ENSCAFG00845027587|PLCB2, ENSCAFG00845023354|CACNA1H, ENSCAFG00845008614|GPER1, ENSCAFG00845001335|PRKCB, ENSCAFG00845011997|ARRB1, ENSCAFG00845006883|GABBR2, ENSCAFG00845023922|ITPR3, ENSCAFG00845012249|HCN3, ENSCAFG00845025366|PLCB4	10	791	59	7229	0.1695	0.105372	ns	0.316115	ns	ENSCAFG00845012249|HCN3	1	ENSCAFG00845016131|SPP1, ENSCAFG00845027587|PLCB2, ENSCAFG00845023354|CACNA1H, ENSCAFG00845008614|GPER1, ENSCAFG00845001335|PRKCB, ENSCAFG00845011997|ARRB1, ENSCAFG00845006883|GABBR2, ENSCAFG00845023922|ITPR3, ENSCAFG00845025366|PLCB4	9	54	-2.17732
cfa00410	Metabolism	Metabolism of other amino acids	beta-Alanine metabolism	ENSCAFG00845006804|AOC3, ENSCAFG00845019268|ENSCAFG00845019268, ENSCAFG00845008762|ENSCAFG00845008762, ENSCAFG00845022513|UPB1, ENSCAFG00845014053|ABAT, ENSCAFG00845030081|ACADS	6	791	31	7229	0.1935	0.115937	ns	0.3445	ns	ENSCAFG00845022513|UPB1	1	ENSCAFG00845006804|AOC3, ENSCAFG00845019268|ENSCAFG00845019268, ENSCAFG00845008762|ENSCAFG00845008762, ENSCAFG00845014053|ABAT, ENSCAFG00845030081|ACADS	5	26	-3.53009
cfa01522	Human Diseases	Drug resistance: antineoplastic	Endocrine resistance	ENSCAFG00845029137|DLL4, ENSCAFG00845016542|ENSCAFG00845016542, ENSCAFG00845000865|MMP2, ENSCAFG00845022668|JAG2, ENSCAFG00845024171|ADCY5, ENSCAFG00845024085|JAG1, ENSCAFG00845008614|GPER1, ENSCAFG00845015398|ENSCAFG00845015398, ENSCAFG00845005453|NOTCH1, ENSCAFG00845002474|ENSCAFG00845002474, ENSCAFG00845019951|SHC3, ENSCAFG00845011396|EGFR, ENSCAFG00845000028|ESR1, ENSCAFG00845002725|BCL2	14	791	91	7229	0.1538	0.118189	ns	0.347876	ns	ENSCAFG00845000865|MMP2, ENSCAFG00845011396|EGFR	2	ENSCAFG00845029137|DLL4, ENSCAFG00845016542|ENSCAFG00845016542, ENSCAFG00845022668|JAG2, ENSCAFG00845024171|ADCY5, ENSCAFG00845024085|JAG1, ENSCAFG00845008614|GPER1, ENSCAFG00845015398|ENSCAFG00845015398, ENSCAFG00845005453|NOTCH1, ENSCAFG00845002474|ENSCAFG00845002474, ENSCAFG00845019951|SHC3, ENSCAFG00845000028|ESR1, ENSCAFG00845002725|BCL2	12	88	-1.49241
cfa04750	Organismal Systems	Sensory system	Inflammatory mediator regulation of TRP channels	ENSCAFG00845023062|PRKCH, ENSCAFG00845027859|NGF, ENSCAFG00845008786|P2RY2, ENSCAFG00845027587|PLCB2, ENSCAFG00845024171|ADCY5, ENSCAFG00845002906|PTGER4, ENSCAFG00845018790|CALML4, ENSCAFG00845011661|IL1B, ENSCAFG00845022016|TRPV4, ENSCAFG00845001335|PRKCB, ENSCAFG00845007028|HTR2A, ENSCAFG00845023922|ITPR3, ENSCAFG00845025366|PLCB4, ENSCAFG00845003553|BDKRB2, ENSCAFG00845022606|HTR2B	15	791	99	7229	0.1515	0.119636	ns	0.348846	ns	ENSCAFG00845027859|NGF, ENSCAFG00845011661|IL1B, ENSCAFG00845022016|TRPV4, ENSCAFG00845003553|BDKRB2	4	ENSCAFG00845023062|PRKCH, ENSCAFG00845008786|P2RY2, ENSCAFG00845027587|PLCB2, ENSCAFG00845024171|ADCY5, ENSCAFG00845002906|PTGER4, ENSCAFG00845018790|CALML4, ENSCAFG00845001335|PRKCB, ENSCAFG00845007028|HTR2A, ENSCAFG00845023922|ITPR3, ENSCAFG00845025366|PLCB4, ENSCAFG00845022606|HTR2B	11	89	-1.272
cfa05217	Human Diseases	Cancer: specific types	Basal cell carcinoma	ENSCAFG00845008513|FZD6, ENSCAFG00845027004|BMP2, ENSCAFG00845004370|BMP4, ENSCAFG00845026417|WNT5A, ENSCAFG00845008006|WNT9A, ENSCAFG00845008849|WNT2, ENSCAFG00845029513|WNT5B, ENSCAFG00845006501|FZD4, ENSCAFG00845001355|ENSCAFG00845001355, ENSCAFG00845018559|GADD45G	10	791	61	7229	0.1639	0.12461	ns	0.359985	ns	ENSCAFG00845026417|WNT5A, ENSCAFG00845008849|WNT2	2	ENSCAFG00845008513|FZD6, ENSCAFG00845027004|BMP2, ENSCAFG00845004370|BMP4, ENSCAFG00845008006|WNT9A, ENSCAFG00845029513|WNT5B, ENSCAFG00845006501|FZD4, ENSCAFG00845001355|ENSCAFG00845001355, ENSCAFG00845018559|GADD45G	8	54	0
cfa04971	Organismal Systems	Digestive system	Gastric acid secretion	ENSCAFG00845011629|KCNQ1, ENSCAFG00845027587|PLCB2, ENSCAFG00845024171|ADCY5, ENSCAFG00845017325|CA2, ENSCAFG00845000310|HRH2, ENSCAFG00845018790|CALML4, ENSCAFG00845001335|PRKCB, ENSCAFG00845023922|ITPR3, ENSCAFG00845001892|ENSCAFG00845001892, ENSCAFG00845025366|PLCB4, ENSCAFG00845005439|KCNJ2	11	791	69	7229	0.1594	0.128416	ns	0.366953	ns	ENSCAFG00845000310|HRH2	1	ENSCAFG00845011629|KCNQ1, ENSCAFG00845027587|PLCB2, ENSCAFG00845024171|ADCY5, ENSCAFG00845017325|CA2, ENSCAFG00845018790|CALML4, ENSCAFG00845001335|PRKCB, ENSCAFG00845023922|ITPR3, ENSCAFG00845001892|ENSCAFG00845001892, ENSCAFG00845025366|PLCB4, ENSCAFG00845005439|KCNJ2	10	58	-0.919145
cfa05340	Human Diseases	Immune disease	Primary immunodeficiency	ENSCAFG00845023211|PTPRC, ENSCAFG00845027739|CD4, ENSCAFG00845013933|ADA, ENSCAFG00845017057|IL2RG, ENSCAFG00845026424|BLNK, ENSCAFG00845013246|CIITA	6	791	32	7229	0.1875	0.130257	ns	0.366953	ns		0	ENSCAFG00845023211|PTPRC, ENSCAFG00845027739|CD4, ENSCAFG00845013933|ADA, ENSCAFG00845017057|IL2RG, ENSCAFG00845026424|BLNK, ENSCAFG00845013246|CIITA	6	28	-1.51186
cfa00650	Metabolism	Carbohydrate metabolism	Butanoate metabolism	ENSCAFG00845002156|OXCT1, ENSCAFG00845011660|HMGCLL1, ENSCAFG00845008135|ACSM5, ENSCAFG00845014053|ABAT, ENSCAFG00845030081|ACADS	5	791	25	7229	0.2	0.130551	ns	0.366953	ns		0	ENSCAFG00845002156|OXCT1, ENSCAFG00845011660|HMGCLL1, ENSCAFG00845008135|ACSM5, ENSCAFG00845014053|ABAT, ENSCAFG00845030081|ACADS	5	22	-1.70561
cfa00230	Metabolism	Nucleotide metabolism	Purine metabolism	ENSCAFG00845000069|GDA, ENSCAFG00845003950|AK5, ENSCAFG00845009737|PDE2A, ENSCAFG00845001483|NPR1, ENSCAFG00845024171|ADCY5, ENSCAFG00845010475|GUCY1A1, ENSCAFG00845010585|GUCY1B1, ENSCAFG00845003266|PDE8A, ENSCAFG00845017017|ENTPD3, ENSCAFG00845022048|PDE1C, ENSCAFG00845013933|ADA, ENSCAFG00845022709|ENSCAFG00845022709, ENSCAFG00845025471|ENTPD1, ENSCAFG00845020918|PDE6H, ENSCAFG00845022978|PDE4…	18	791	125	7229	0.144	0.135726	ns	0.378095	ns	ENSCAFG00845003950|AK5, ENSCAFG00845003266|PDE8A, ENSCAFG00845017017|ENTPD3	3	ENSCAFG00845000069|GDA, ENSCAFG00845009737|PDE2A, ENSCAFG00845001483|NPR1, ENSCAFG00845024171|ADCY5, ENSCAFG00845010475|GUCY1A1, ENSCAFG00845010585|GUCY1B1, ENSCAFG00845022048|PDE1C, ENSCAFG00845013933|ADA, ENSCAFG00845022709|ENSCAFG00845022709, ENSCAFG00845025471|ENTPD1, ENSCAFG00845020918|PDE6H, ENSCAFG00845022978|PDE4C, ENSCAFG00845005624|ENPP3, ENSCAFG00845003912|GUCY1A2, ENSCAFG00845030199|P…	15	116	-1.20702
cfa04360	Organismal Systems	Development and regeneration	Axon guidance	ENSCAFG00845010075|ABLIM3, ENSCAFG00845029262|SEMA7A, ENSCAFG00845013438|EFNA1, ENSCAFG00845014446|SEMA6B, ENSCAFG00845021595|PLXNC1, ENSCAFG00845017640|FYN, ENSCAFG00845030395|SEMA3G, ENSCAFG00845022465|SEMA3B, ENSCAFG00845007348|RAC2, ENSCAFG00845001026|SEMA4B, ENSCAFG00845026417|WNT5A, ENSCAFG00845002910|SLIT3, ENSCAFG00845022219|SEMA5A, ENSCAFG00845002303|ENSCAFG00845002303, ENSCAFG0084501952…	24	791	174	7229	0.1379	0.137316	ns	0.379137	ns	ENSCAFG00845017640|FYN, ENSCAFG00845001026|SEMA4B, ENSCAFG00845026417|WNT5A	3	ENSCAFG00845010075|ABLIM3, ENSCAFG00845029262|SEMA7A, ENSCAFG00845013438|EFNA1, ENSCAFG00845014446|SEMA6B, ENSCAFG00845021595|PLXNC1, ENSCAFG00845030395|SEMA3G, ENSCAFG00845022465|SEMA3B, ENSCAFG00845007348|RAC2, ENSCAFG00845002910|SLIT3, ENSCAFG00845022219|SEMA5A, ENSCAFG00845002303|ENSCAFG00845002303, ENSCAFG00845019520|EPHB1, ENSCAFG00845020745|NGEF, ENSCAFG00845030500|EPHA3, ENSCAFG0084501025…	21	166	-2.5613
cfa04664	Organismal Systems	Immune system	Fc epsilon RI signaling pathway	ENSCAFG00845008896|VAV1, ENSCAFG00845020969|INPP5D, ENSCAFG00845017640|FYN, ENSCAFG00845018106|SYK, ENSCAFG00845002557|LCP2, ENSCAFG00845009278|VAV3, ENSCAFG00845007348|RAC2, ENSCAFG00845029387|FCER1G, ENSCAFG00845019935|ENSCAFG00845019935, ENSCAFG00845009774|CSF2	10	791	63	7229	0.1587	0.14563	ns	0.398565	ns	ENSCAFG00845017640|FYN, ENSCAFG00845009774|CSF2	2	ENSCAFG00845008896|VAV1, ENSCAFG00845020969|INPP5D, ENSCAFG00845018106|SYK, ENSCAFG00845002557|LCP2, ENSCAFG00845009278|VAV3, ENSCAFG00845007348|RAC2, ENSCAFG00845029387|FCER1G, ENSCAFG00845019935|ENSCAFG00845019935	8	59	-1.95283
cfa04390	Environmental Information Processing	Signal transduction	Hippo signaling pathway	ENSCAFG00845021592|ITGB2, ENSCAFG00845008513|FZD6, ENSCAFG00845027004|BMP2, ENSCAFG00845017586|BMP6, ENSCAFG00845011840|BMP5, ENSCAFG00845004370|BMP4, ENSCAFG00845004492|CCN2, ENSCAFG00845015760|TGFB3, ENSCAFG00845026417|WNT5A, ENSCAFG00845008006|WNT9A, ENSCAFG00845017942|FGF1, ENSCAFG00845008849|WNT2, ENSCAFG00845023646|AMOT, ENSCAFG00845002395|TGFB1, ENSCAFG00845029513|WNT5B, ENSCAFG00845018646…	21	791	151	7229	0.1391	0.147636	ns	0.399219	ns	ENSCAFG00845026417|WNT5A, ENSCAFG00845008849|WNT2, ENSCAFG00845003314|WWC1, ENSCAFG00845000607|SERPINE1	4	ENSCAFG00845021592|ITGB2, ENSCAFG00845008513|FZD6, ENSCAFG00845027004|BMP2, ENSCAFG00845017586|BMP6, ENSCAFG00845011840|BMP5, ENSCAFG00845004370|BMP4, ENSCAFG00845004492|CCN2, ENSCAFG00845015760|TGFB3, ENSCAFG00845008006|WNT9A, ENSCAFG00845017942|FGF1, ENSCAFG00845023646|AMOT, ENSCAFG00845002395|TGFB1, ENSCAFG00845029513|WNT5B, ENSCAFG00845018646|ID1, ENSCAFG00845006501|FZD4, ENSCAFG00845010704|C…	17	139	-2.03565
cfa05218	Human Diseases	Cancer: specific types	Melanoma	ENSCAFG00845022039|PDGFB, ENSCAFG00845022021|FGF7, ENSCAFG00845000627|PDGFD, ENSCAFG00845001301|FGF10, ENSCAFG00845017942|FGF1, ENSCAFG00845001658|FGF6A, ENSCAFG00845011396|EGFR, ENSCAFG00845007244|MET, ENSCAFG00845010704|CDH1, ENSCAFG00845015136|FGF19, ENSCAFG00845018559|GADD45G	11	791	71	7229	0.1549	0.148428	ns	0.399219	ns	ENSCAFG00845022021|FGF7, ENSCAFG00845011396|EGFR, ENSCAFG00845015136|FGF19	3	ENSCAFG00845022039|PDGFB, ENSCAFG00845000627|PDGFD, ENSCAFG00845001301|FGF10, ENSCAFG00845017942|FGF1, ENSCAFG00845001658|FGF6A, ENSCAFG00845007244|MET, ENSCAFG00845010704|CDH1, ENSCAFG00845018559|GADD45G	8	65	-0.620174
cfa04916	Organismal Systems	Endocrine system	Melanogenesis	ENSCAFG00845011904|KIT, ENSCAFG00845008513|FZD6, ENSCAFG00845027587|PLCB2, ENSCAFG00845024171|ADCY5, ENSCAFG00845018790|CALML4, ENSCAFG00845026417|WNT5A, ENSCAFG00845008006|WNT9A, ENSCAFG00845001335|PRKCB, ENSCAFG00845008849|WNT2, ENSCAFG00845028997|CREB3L1, ENSCAFG00845029513|WNT5B, ENSCAFG00845025366|PLCB4, ENSCAFG00845006501|FZD4, ENSCAFG00845001355|ENSCAFG00845001355	14	791	95	7229	0.1474	0.152012	ns	0.405367	ns	ENSCAFG00845026417|WNT5A, ENSCAFG00845008849|WNT2, ENSCAFG00845028997|CREB3L1	3	ENSCAFG00845011904|KIT, ENSCAFG00845008513|FZD6, ENSCAFG00845027587|PLCB2, ENSCAFG00845024171|ADCY5, ENSCAFG00845018790|CALML4, ENSCAFG00845008006|WNT9A, ENSCAFG00845001335|PRKCB, ENSCAFG00845029513|WNT5B, ENSCAFG00845025366|PLCB4, ENSCAFG00845006501|FZD4, ENSCAFG00845001355|ENSCAFG00845001355	11	84	0.218218
cfa00561	Metabolism	Lipid metabolism	Glycerolipid metabolism	ENSCAFG00845017684|MGLL, ENSCAFG00845029377|LPL, ENSCAFG00845016243|LIPG, ENSCAFG00845019268|ENSCAFG00845019268, ENSCAFG00845027433|PLPP1, ENSCAFG00845021887|GPAT3, ENSCAFG00845018820|AGPAT3, ENSCAFG00845016457|MBOAT1, ENSCAFG00845019519|DGKG	9	791	56	7229	0.1607	0.153378	ns	0.405542	ns	ENSCAFG00845016243|LIPG	1	ENSCAFG00845017684|MGLL, ENSCAFG00845029377|LPL, ENSCAFG00845019268|ENSCAFG00845019268, ENSCAFG00845027433|PLPP1, ENSCAFG00845021887|GPAT3, ENSCAFG00845018820|AGPAT3, ENSCAFG00845016457|MBOAT1, ENSCAFG00845019519|DGKG	8	50	-0.565685
cfa02010	Environmental Information Processing	Membrane transport	ABC transporters	ENSCAFG00845030427|ABCG1, ENSCAFG00845007730|ABCB4, ENSCAFG00845004382|ABCA3, ENSCAFG00845014515|ABCC3, ENSCAFG00845010374|ABCA1, ENSCAFG00845021983|ENSCAFG00845021983, ENSCAFG00845029488|ABCA8, ENSCAFG00845005313|ABCA6	8	791	49	7229	0.1633	0.161424	ns	0.42323	ns		0	ENSCAFG00845030427|ABCG1, ENSCAFG00845007730|ABCB4, ENSCAFG00845004382|ABCA3, ENSCAFG00845014515|ABCC3, ENSCAFG00845010374|ABCA1, ENSCAFG00845021983|ENSCAFG00845021983, ENSCAFG00845029488|ABCA8, ENSCAFG00845005313|ABCA6	8	41	-0.468521
cfa04730	Organismal Systems	Nervous system	Long-term depression	ENSCAFG00845027587|PLCB2, ENSCAFG00845010475|GUCY1A1, ENSCAFG00845010585|GUCY1B1, ENSCAFG00845001335|PRKCB, ENSCAFG00845003912|GUCY1A2, ENSCAFG00845023922|ITPR3, ENSCAFG00845025366|PLCB4, ENSCAFG00845028149|CACNA1A, ENSCAFG00845018776|CRH	9	791	57	7229	0.1579	0.165642	ns	0.430669	ns	ENSCAFG00845028149|CACNA1A	1	ENSCAFG00845027587|PLCB2, ENSCAFG00845010475|GUCY1A1, ENSCAFG00845010585|GUCY1B1, ENSCAFG00845001335|PRKCB, ENSCAFG00845003912|GUCY1A2, ENSCAFG00845023922|ITPR3, ENSCAFG00845025366|PLCB4, ENSCAFG00845018776|CRH	8	53	-1.78569
cfa00100	Metabolism	Lipid metabolism	Steroid biosynthesis	ENSCAFG00845029916|LIPA, ENSCAFG00845014247|DHCR24, ENSCAFG00845022156|SOAT2, ENSCAFG00845026528|TM7SF2	4	791	20	7229	0.2	0.168388	ns	0.434189	ns	ENSCAFG00845014247|DHCR24, ENSCAFG00845022156|SOAT2, ENSCAFG00845026528|TM7SF2	3	ENSCAFG00845029916|LIPA	1	19	2.52357
cfa05166	Human Diseases	Infectious disease: viral	Human T-cell leukemia virus 1 infection	ENSCAFG00845021592|ITGB2, ENSCAFG00845002159|ENSCAFG00845002159, ENSCAFG00845008825|IL6, ENSCAFG00845027328|BUB1B, ENSCAFG00845010877|IL1R2, ENSCAFG00845018613|DLA-DMA, ENSCAFG00845017728|DLA-DQA1, ENSCAFG00845017467|DLA-DRA, ENSCAFG00845021614|SPI1, ENSCAFG00845013917|ITGAL, ENSCAFG00845018536|DLA-DMB, ENSCAFG00845027739|CD4, ENSCAFG00845024171|ADCY5, ENSCAFG00845017781|HLA-DQB1, ENSCAFG00845015…	27	791	204	7229	0.1324	0.169984	ns	0.434712	ns	ENSCAFG00845002159|ENSCAFG00845002159, ENSCAFG00845008825|IL6, ENSCAFG00845027328|BUB1B, ENSCAFG00845019556|CDC20, ENSCAFG00845021203|CCNA2, ENSCAFG00845001129|CCNE1, ENSCAFG00845020502|ESPL1, ENSCAFG00845028997|CREB3L1, ENSCAFG00845009774|CSF2, ENSCAFG00845017366|DLA-79	10	ENSCAFG00845021592|ITGB2, ENSCAFG00845010877|IL1R2, ENSCAFG00845018613|DLA-DMA, ENSCAFG00845017728|DLA-DQA1, ENSCAFG00845017467|DLA-DRA, ENSCAFG00845021614|SPI1, ENSCAFG00845013917|ITGAL, ENSCAFG00845018536|DLA-DMB, ENSCAFG00845027739|CD4, ENSCAFG00845024171|ADCY5, ENSCAFG00845017781|HLA-DQB1, ENSCAFG00845015760|TGFB3, ENSCAFG00845017057|IL2RG, ENSCAFG00845029433|ENSCAFG00845029433, ENSCAFG008450…	17	198	1.066
cfa04915	Organismal Systems	Endocrine system	Estrogen signaling pathway	ENSCAFG00845009905|CTSD, ENSCAFG00845027587|PLCB2, ENSCAFG00845000865|MMP2, ENSCAFG00845024171|ADCY5, ENSCAFG00845018790|CALML4, ENSCAFG00845008614|GPER1, ENSCAFG00845015398|ENSCAFG00845015398, ENSCAFG00845006883|GABBR2, ENSCAFG00845028997|CREB3L1, ENSCAFG00845012950|HSP70, ENSCAFG00845023922|ITPR3, ENSCAFG00845025366|PLCB4, ENSCAFG00845013676|KRT20, ENSCAFG00845019951|SHC3, ENSCAFG00845011396|EG…	17	791	123	7229	0.1382	0.185389	ns	0.466572	ns	ENSCAFG00845000865|MMP2, ENSCAFG00845028997|CREB3L1, ENSCAFG00845011396|EGFR	3	ENSCAFG00845009905|CTSD, ENSCAFG00845027587|PLCB2, ENSCAFG00845024171|ADCY5, ENSCAFG00845018790|CALML4, ENSCAFG00845008614|GPER1, ENSCAFG00845015398|ENSCAFG00845015398, ENSCAFG00845006883|GABBR2, ENSCAFG00845012950|HSP70, ENSCAFG00845023922|ITPR3, ENSCAFG00845025366|PLCB4, ENSCAFG00845013676|KRT20, ENSCAFG00845019951|SHC3, ENSCAFG00845000028|ESR1, ENSCAFG00845002725|BCL2	14	105	-0.48795
cfa01523	Human Diseases	Drug resistance: antineoplastic	Antifolate resistance	ENSCAFG00845008825|IL6, ENSCAFG00845020125|SHMT1, ENSCAFG00845014515|ABCC3, ENSCAFG00845011661|IL1B, ENSCAFG00845029791|GGH	5	791	28	7229	0.1786	0.185432	ns	0.466572	ns	ENSCAFG00845008825|IL6, ENSCAFG00845011661|IL1B	2	ENSCAFG00845020125|SHMT1, ENSCAFG00845014515|ABCC3, ENSCAFG00845029791|GGH	3	27	0.96225
cfa00040	Metabolism	Carbohydrate metabolism	Pentose and glucuronate interconversions	ENSCAFG00845000526|DHDH, ENSCAFG00845019476|UGP2, ENSCAFG00845013255|GUSB	3	791	14	7229	0.2143	0.191605	ns	0.478245	ns	ENSCAFG00845019476|UGP2	1	ENSCAFG00845000526|DHDH, ENSCAFG00845013255|GUSB	2	13	-1.38675
cfa04068	Environmental Information Processing	Signal transduction	FoxO signaling pathway	ENSCAFG00845008825|IL6, ENSCAFG00845024098|CAT, ENSCAFG00845029116|PLK2, ENSCAFG00845001289|IL10, ENSCAFG00845001754|SOD2, ENSCAFG00845001570|PLK1, ENSCAFG00845015760|TGFB3, ENSCAFG00845026928|PLK4, ENSCAFG00845026533|CCNB3, ENSCAFG00845002395|TGFB1, ENSCAFG00845011909|ENSCAFG00845011909, ENSCAFG00845018486|IRS2, ENSCAFG00845011396|EGFR, ENSCAFG00845019115|HOMER3, ENSCAFG00845028465|PRKAG3, ENSCA…	17	791	124	7229	0.1371	0.194419	ns	0.481419	ns	ENSCAFG00845008825|IL6, ENSCAFG00845001754|SOD2, ENSCAFG00845001570|PLK1, ENSCAFG00845026928|PLK4, ENSCAFG00845026533|CCNB3, ENSCAFG00845011909|ENSCAFG00845011909, ENSCAFG00845011396|EGFR, ENSCAFG00845028465|PRKAG3	8	ENSCAFG00845024098|CAT, ENSCAFG00845029116|PLK2, ENSCAFG00845001289|IL10, ENSCAFG00845015760|TGFB3, ENSCAFG00845002395|TGFB1, ENSCAFG00845018486|IRS2, ENSCAFG00845019115|HOMER3, ENSCAFG00845016466|CDKN2B, ENSCAFG00845018559|GADD45G	9	117	-0.7396
cfa04913	Organismal Systems	Endocrine system	Ovarian steroidogenesis	ENSCAFG00845017586|BMP6, ENSCAFG00845005378|PTGS2, ENSCAFG00845024171|ADCY5, ENSCAFG00845021826|LDLR, ENSCAFG00845015817|SCARB1, ENSCAFG00845024965|CYP19A1, ENSCAFG00845008784|HSD17B1	7	791	44	7229	0.1591	0.200602	ns	0.492817	ns	ENSCAFG00845005378|PTGS2, ENSCAFG00845021826|LDLR, ENSCAFG00845024965|CYP19A1	3	ENSCAFG00845017586|BMP6, ENSCAFG00845024171|ADCY5, ENSCAFG00845015817|SCARB1, ENSCAFG00845008784|HSD17B1	4	34	0.857493
cfa04218	Cellular Processes	Cell growth and death	Cellular senescence	ENSCAFG00845008825|IL6, ENSCAFG00845011308|IL1A, ENSCAFG00845011212|IGFBP3, ENSCAFG00845013268|MYBL2, ENSCAFG00845018790|CALML4, ENSCAFG00845006275|CXCL8, ENSCAFG00845015760|TGFB3, ENSCAFG00845021203|CCNA2, ENSCAFG00845022016|TRPV4, ENSCAFG00845001129|CCNE1, ENSCAFG00845025133|ZFP36L2, ENSCAFG00845026533|CCNB3, ENSCAFG00845002395|TGFB1, ENSCAFG00845024978|FOXM1, ENSCAFG00845011909|ENSCAFG00845011…	20	791	150	7229	0.1333	0.203973	ns	0.497185	ns	ENSCAFG00845008825|IL6, ENSCAFG00845011308|IL1A, ENSCAFG00845013268|MYBL2, ENSCAFG00845006275|CXCL8, ENSCAFG00845021203|CCNA2, ENSCAFG00845022016|TRPV4, ENSCAFG00845001129|CCNE1, ENSCAFG00845026533|CCNB3, ENSCAFG00845024978|FOXM1, ENSCAFG00845011909|ENSCAFG00845011909, ENSCAFG00845017366|DLA-79, ENSCAFG00845000607|SERPINE1	12	ENSCAFG00845011212|IGFBP3, ENSCAFG00845018790|CALML4, ENSCAFG00845015760|TGFB3, ENSCAFG00845025133|ZFP36L2, ENSCAFG00845002395|TGFB1, ENSCAFG00845023922|ITPR3, ENSCAFG00845016466|CDKN2B, ENSCAFG00845018559|GADD45G	8	147	0.989743
cfa00260	Metabolism	Amino acid metabolism	Glycine, serine and threonine metabolism	ENSCAFG00845006804|AOC3, ENSCAFG00845020125|SHMT1, ENSCAFG00845009717|PIPOX, ENSCAFG00845030692|ALAS1, ENSCAFG00845027440|MAOB, ENSCAFG00845030751|GATM	6	791	37	7229	0.1622	0.212904	ns	0.514931	ns	ENSCAFG00845030751|GATM	1	ENSCAFG00845006804|AOC3, ENSCAFG00845020125|SHMT1, ENSCAFG00845009717|PIPOX, ENSCAFG00845030692|ALAS1, ENSCAFG00845027440|MAOB	5	33	-0.870388
cfa04614	Organismal Systems	Endocrine system	Renin-angiotensin system	ENSCAFG00845018336|ACE, ENSCAFG00845020957|MME, ENSCAFG00845016332|CTSA, ENSCAFG00845020764|REN	4	791	22	7229	0.1818	0.214878	ns	0.515706	ns	ENSCAFG00845020957|MME	1	ENSCAFG00845018336|ACE, ENSCAFG00845016332|CTSA, ENSCAFG00845020764|REN	3	16	-1.5
cfa04920	Organismal Systems	Endocrine system	Adipocytokine signaling pathway	ENSCAFG00845025442|CD36, ENSCAFG00845001488|TNFRSF1B, ENSCAFG00845029124|LEPR, ENSCAFG00845015887|JAK2, ENSCAFG00845029433|ENSCAFG00845029433, ENSCAFG00845008311|PPARGC1A, ENSCAFG00845021949|ADIPOQ, ENSCAFG00845018486|IRS2, ENSCAFG00845009224|ACSL6, ENSCAFG00845028465|PRKAG3	10	791	69	7229	0.1449	0.218367	ns	0.52008	ns	ENSCAFG00845015887|JAK2, ENSCAFG00845009224|ACSL6, ENSCAFG00845028465|PRKAG3	3	ENSCAFG00845025442|CD36, ENSCAFG00845001488|TNFRSF1B, ENSCAFG00845029124|LEPR, ENSCAFG00845029433|ENSCAFG00845029433, ENSCAFG00845008311|PPARGC1A, ENSCAFG00845021949|ADIPOQ, ENSCAFG00845018486|IRS2	7	64	-0.25
cfa00603	Metabolism	Glycan biosynthesis and metabolism	Glycosphingolipid biosynthesis - globo and isoglobo series	ENSCAFG00845014498|A4GALT, ENSCAFG00845001153|HEXB, ENSCAFG00845005084|ST3GAL2	3	791	15	7229	0.2	0.221295	ns	0.523017	ns	ENSCAFG00845014498|A4GALT, ENSCAFG00845005084|ST3GAL2	2	ENSCAFG00845001153|HEXB	1	11	0.301511
cfa04024	Environmental Information Processing	Signal transduction	cAMP signaling pathway	ENSCAFG00845016835|ARAP3, ENSCAFG00845008896|VAV1, ENSCAFG00845025684|RAPGEF3, ENSCAFG00845027383|SUCNR1, ENSCAFG00845003045|FFAR2, ENSCAFG00845001483|NPR1, ENSCAFG00845022393|ADORA2A, ENSCAFG00845024171|ADCY5, ENSCAFG00845018790|CALML4, ENSCAFG00845007035|PLN, ENSCAFG00845009278|VAV3, ENSCAFG00845007348|RAC2, ENSCAFG00845022709|ENSCAFG00845022709, ENSCAFG00845004971|ENSCAFG00845004971, ENSCAFG00…	26	791	203	7229	0.1281	0.222953	ns	0.523017	ns	ENSCAFG00845022393|ADORA2A, ENSCAFG00845028997|CREB3L1, ENSCAFG00845015510|HTR1D	3	ENSCAFG00845016835|ARAP3, ENSCAFG00845008896|VAV1, ENSCAFG00845025684|RAPGEF3, ENSCAFG00845027383|SUCNR1, ENSCAFG00845003045|FFAR2, ENSCAFG00845001483|NPR1, ENSCAFG00845024171|ADCY5, ENSCAFG00845018790|CALML4, ENSCAFG00845007035|PLN, ENSCAFG00845009278|VAV3, ENSCAFG00845007348|RAC2, ENSCAFG00845022709|ENSCAFG00845022709, ENSCAFG00845004971|ENSCAFG00845004971, ENSCAFG00845001994|NPPA, ENSCAFG00845…	23	183	-2.88296
cfa04350	Environmental Information Processing	Signal transduction	TGF-beta signaling pathway	ENSCAFG00845027004|BMP2, ENSCAFG00845017586|BMP6, ENSCAFG00845004033|GREM2, ENSCAFG00845011840|BMP5, ENSCAFG00845004370|BMP4, ENSCAFG00845015760|TGFB3, ENSCAFG00845002303|ENSCAFG00845002303, ENSCAFG00845000357|FST, ENSCAFG00845002395|TGFB1, ENSCAFG00845018646|ID1, ENSCAFG00845022941|THSD4, ENSCAFG00845016466|CDKN2B	12	791	86	7229	0.1395	0.22735	ns	0.529352	ns		0	ENSCAFG00845027004|BMP2, ENSCAFG00845017586|BMP6, ENSCAFG00845004033|GREM2, ENSCAFG00845011840|BMP5, ENSCAFG00845004370|BMP4, ENSCAFG00845015760|TGFB3, ENSCAFG00845002303|ENSCAFG00845002303, ENSCAFG00845000357|FST, ENSCAFG00845002395|TGFB1, ENSCAFG00845018646|ID1, ENSCAFG00845022941|THSD4, ENSCAFG00845016466|CDKN2B	12	82	-1.21475
cfa00514	Metabolism	Glycan biosynthesis and metabolism	Other types of O-glycan biosynthesis	ENSCAFG00845015625|GALNT18, ENSCAFG00845007032|MFNG, ENSCAFG00845004806|GALNT1, ENSCAFG00845022028|ST6GAL1, ENSCAFG00845007321|GALNT12, ENSCAFG00845009185|ST6GAL2, ENSCAFG00845004992|GALNT10	7	791	46	7229	0.1522	0.23353	ns	0.538349	ns	ENSCAFG00845004992|GALNT10	1	ENSCAFG00845015625|GALNT18, ENSCAFG00845007032|MFNG, ENSCAFG00845004806|GALNT1, ENSCAFG00845022028|ST6GAL1, ENSCAFG00845007321|GALNT12, ENSCAFG00845009185|ST6GAL2	6	43	-0.304997
cfa04659	Organismal Systems	Immune system	Th17 cell differentiation	ENSCAFG00845008825|IL6, ENSCAFG00845018613|DLA-DMA, ENSCAFG00845017728|DLA-DQA1, ENSCAFG00845017467|DLA-DRA, ENSCAFG00845018536|DLA-DMB, ENSCAFG00845027739|CD4, ENSCAFG00845017781|HLA-DQB1, ENSCAFG00845011661|IL1B, ENSCAFG00845017057|IL2RG, ENSCAFG00845015887|JAK2, ENSCAFG00845004274|IL21R, ENSCAFG00845002395|TGFB1, ENSCAFG00845014397|IL6R	13	791	95	7229	0.1368	0.236273	ns	0.538349	ns	ENSCAFG00845008825|IL6, ENSCAFG00845011661|IL1B, ENSCAFG00845015887|JAK2	3	ENSCAFG00845018613|DLA-DMA, ENSCAFG00845017728|DLA-DQA1, ENSCAFG00845017467|DLA-DRA, ENSCAFG00845018536|DLA-DMB, ENSCAFG00845027739|CD4, ENSCAFG00845017781|HLA-DQB1, ENSCAFG00845017057|IL2RG, ENSCAFG00845004274|IL21R, ENSCAFG00845002395|TGFB1, ENSCAFG00845014397|IL6R	10	88	-0.319801
cfa04110	Cellular Processes	Cell growth and death	Cell cycle	ENSCAFG00845027328|BUB1B, ENSCAFG00845008495|BUB1, ENSCAFG00845001570|PLK1, ENSCAFG00845015760|TGFB3, ENSCAFG00845019556|CDC20, ENSCAFG00845021203|CCNA2, ENSCAFG00845029448|CDC45, ENSCAFG00845009329|TTK, ENSCAFG00845001129|CCNE1, ENSCAFG00845020502|ESPL1, ENSCAFG00845026533|CCNB3, ENSCAFG00845002395|TGFB1, ENSCAFG00845011909|ENSCAFG00845011909, ENSCAFG00845020101|CDC25C, ENSCAFG00845016466|CDKN2B…	16	791	120	7229	0.1333	0.23639	ns	0.538349	ns	ENSCAFG00845027328|BUB1B, ENSCAFG00845008495|BUB1, ENSCAFG00845001570|PLK1, ENSCAFG00845019556|CDC20, ENSCAFG00845021203|CCNA2, ENSCAFG00845029448|CDC45, ENSCAFG00845009329|TTK, ENSCAFG00845001129|CCNE1, ENSCAFG00845020502|ESPL1, ENSCAFG00845026533|CCNB3, ENSCAFG00845011909|ENSCAFG00845011909, ENSCAFG00845020101|CDC25C	12	ENSCAFG00845015760|TGFB3, ENSCAFG00845002395|TGFB1, ENSCAFG00845016466|CDKN2B, ENSCAFG00845018559|GADD45G	4	119	2.93344
cfa00512	Metabolism	Glycan biosynthesis and metabolism	Mucin type O-glycan biosynthesis	ENSCAFG00845015625|GALNT18, ENSCAFG00845004806|GALNT1, ENSCAFG00845007321|GALNT12, ENSCAFG00845005084|ST3GAL2, ENSCAFG00845004992|GALNT10	5	791	31	7229	0.1613	0.247074	ns	0.549407	ns	ENSCAFG00845005084|ST3GAL2, ENSCAFG00845004992|GALNT10	2	ENSCAFG00845015625|GALNT18, ENSCAFG00845004806|GALNT1, ENSCAFG00845007321|GALNT12	3	25	-1.4
cfa05221	Human Diseases	Cancer: specific types	Acute myeloid leukemia	ENSCAFG00845011904|KIT, ENSCAFG00845001909|CD14, ENSCAFG00845021614|SPI1, ENSCAFG00845018644|DUSP6, ENSCAFG00845008395|CSF1R, ENSCAFG00845011691|FCGR1A, ENSCAFG00845011550|ITGAM, ENSCAFG00845021203|CCNA2, ENSCAFG00845009774|CSF2	9	791	63	7229	0.1429	0.247818	ns	0.549407	ns	ENSCAFG00845021203|CCNA2, ENSCAFG00845009774|CSF2	2	ENSCAFG00845011904|KIT, ENSCAFG00845001909|CD14, ENSCAFG00845021614|SPI1, ENSCAFG00845018644|DUSP6, ENSCAFG00845008395|CSF1R, ENSCAFG00845011691|FCGR1A, ENSCAFG00845011550|ITGAM	7	63	-1.13389
cfa04261	Organismal Systems	Circulatory system	Adrenergic signaling in cardiomyocytes	ENSCAFG00845011629|KCNQ1, ENSCAFG00845026701|PIK3CG, ENSCAFG00845025684|RAPGEF3, ENSCAFG00845027587|PLCB2, ENSCAFG00845000997|PIK3R6, ENSCAFG00845001127|PIK3R5, ENSCAFG00845024171|ADCY5, ENSCAFG00845018790|CALML4, ENSCAFG00845007035|PLN, ENSCAFG00845031118|ACTC1, ENSCAFG00845028997|CREB3L1, ENSCAFG00845025366|PLCB4, ENSCAFG00845018341|TNNT2, ENSCAFG00845017972|ATP2A3, ENSCAFG00845020679|CACNA2D2,…	18	791	138	7229	0.1304	0.248162	ns	0.549407	ns	ENSCAFG00845028997|CREB3L1, ENSCAFG00845020679|CACNA2D2	2	ENSCAFG00845011629|KCNQ1, ENSCAFG00845026701|PIK3CG, ENSCAFG00845025684|RAPGEF3, ENSCAFG00845027587|PLCB2, ENSCAFG00845000997|PIK3R6, ENSCAFG00845001127|PIK3R5, ENSCAFG00845024171|ADCY5, ENSCAFG00845018790|CALML4, ENSCAFG00845007035|PLN, ENSCAFG00845031118|ACTC1, ENSCAFG00845025366|PLCB4, ENSCAFG00845018341|TNNT2, ENSCAFG00845017972|ATP2A3, ENSCAFG00845009024|TPM2, ENSCAFG00845024998|SLC8A1, ENSC…	16	127	-1.59724
cfa04975	Organismal Systems	Digestive system	Fat digestion and absorption	ENSCAFG00845025442|CD36, ENSCAFG00845027433|PLPP1, ENSCAFG00845010374|ABCA1, ENSCAFG00845015817|SCARB1, ENSCAFG00845022232|PLA2G3, ENSCAFG00845004266|APOA1	6	791	39	7229	0.1538	0.250112	ns	0.549407	ns	ENSCAFG00845022232|PLA2G3	1	ENSCAFG00845025442|CD36, ENSCAFG00845027433|PLPP1, ENSCAFG00845010374|ABCA1, ENSCAFG00845015817|SCARB1, ENSCAFG00845004266|APOA1	5	29	-0.557086
cfa05219	Human Diseases	Cancer: specific types	Bladder cancer	ENSCAFG00845000865|MMP2, ENSCAFG00845000871|MMP1, ENSCAFG00845010533|VEGFA, ENSCAFG00845006275|CXCL8, ENSCAFG00845011396|EGFR, ENSCAFG00845010704|CDH1	6	791	39	7229	0.1538	0.250112	ns	0.549407	ns	ENSCAFG00845000865|MMP2, ENSCAFG00845000871|MMP1, ENSCAFG00845010533|VEGFA, ENSCAFG00845006275|CXCL8, ENSCAFG00845011396|EGFR	5	ENSCAFG00845010704|CDH1	1	38	0.324443
cfa00910	Metabolism	Energy metabolism	Nitrogen metabolism	ENSCAFG00845017325|CA2, ENSCAFG00845017000|CA13, ENSCAFG00845020844|CA12	3	791	16	7229	0.1875	0.251811	ns	0.549407	ns	ENSCAFG00845020844|CA12	1	ENSCAFG00845017325|CA2, ENSCAFG00845017000|CA13	2	12	-2.02073
cfa00280	Metabolism	Amino acid metabolism	Valine, leucine and isoleucine degradation	ENSCAFG00845019268|ENSCAFG00845019268, ENSCAFG00845002156|OXCT1, ENSCAFG00845011660|HMGCLL1, ENSCAFG00845015197|ENSCAFG00845015197, ENSCAFG00845016064|ACAA2, ENSCAFG00845014053|ABAT, ENSCAFG00845030081|ACADS	7	791	48	7229	0.1458	0.268092	ns	0.578184	ns	ENSCAFG00845015197|ENSCAFG00845015197	1	ENSCAFG00845019268|ENSCAFG00845019268, ENSCAFG00845002156|OXCT1, ENSCAFG00845011660|HMGCLL1, ENSCAFG00845016064|ACAA2, ENSCAFG00845014053|ABAT, ENSCAFG00845030081|ACADS	6	46	-1.7693
cfa00500	Metabolism	Carbohydrate metabolism	Starch and sucrose metabolism	ENSCAFG00845022687|GYG1, ENSCAFG00845019476|UGP2, ENSCAFG00845003315|PYGL, ENSCAFG00845011564|HK3, ENSCAFG00845005624|ENPP3	5	791	32	7229	0.1562	0.268707	ns	0.578184	ns	ENSCAFG00845019476|UGP2	1	ENSCAFG00845022687|GYG1, ENSCAFG00845003315|PYGL, ENSCAFG00845011564|HK3, ENSCAFG00845005624|ENPP3	4	27	-1.34715
cfa04742	Organismal Systems	Sensory system	Taste transduction	ENSCAFG00845027587|PLCB2, ENSCAFG00845000763|GABRA1, ENSCAFG00845022048|PDE1C, ENSCAFG00845006883|GABBR2, ENSCAFG00845027447|GNB3, ENSCAFG00845023922|ITPR3, ENSCAFG00845015933|SCN3A, ENSCAFG00845025366|PLCB4, ENSCAFG00845028149|CACNA1A, ENSCAFG00845015510|HTR1D	10	791	74	7229	0.1351	0.287906	ns	0.611004	ns	ENSCAFG00845000763|GABRA1, ENSCAFG00845027447|GNB3, ENSCAFG00845028149|CACNA1A, ENSCAFG00845015510|HTR1D	4	ENSCAFG00845027587|PLCB2, ENSCAFG00845022048|PDE1C, ENSCAFG00845006883|GABBR2, ENSCAFG00845023922|ITPR3, ENSCAFG00845015933|SCN3A, ENSCAFG00845025366|PLCB4	6	50	-0.424264
cfa00062	Metabolism	Lipid metabolism	Fatty acid elongation	ENSCAFG00845016235|HACD4, ENSCAFG00845030224|ELOVL6, ENSCAFG00845007620|ELOVL7, ENSCAFG00845016064|ACAA2	4	791	25	7229	0.16	0.289835	ns	0.611004	ns	ENSCAFG00845016235|HACD4, ENSCAFG00845030224|ELOVL6	2	ENSCAFG00845007620|ELOVL7, ENSCAFG00845016064|ACAA2	2	25	-0.6
cfa01040	Metabolism	Lipid metabolism	Biosynthesis of unsaturated fatty acids	ENSCAFG00845016235|HACD4, ENSCAFG00845030224|ELOVL6, ENSCAFG00845011145|FADS2, ENSCAFG00845007620|ELOVL7	4	791	25	7229	0.16	0.289835	ns	0.611004	ns	ENSCAFG00845016235|HACD4, ENSCAFG00845030224|ELOVL6, ENSCAFG00845011145|FADS2	3	ENSCAFG00845007620|ELOVL7	1	24	0.408248
cfa00785	Metabolism	Metabolism of cofactors and vitamins	Lipoic acid metabolism	ENSCAFG00845006375|LIPT2	1	791	3	7229	0.3333	0.293689	ns	0.614973	ns		0	ENSCAFG00845006375|LIPT2	1	3	-1.73205
cfa00532	Metabolism	Glycan biosynthesis and metabolism	Glycosaminoglycan biosynthesis - chondroitin sulfate / dermatan sulfate	ENSCAFG00845029347|CHST7, ENSCAFG00845016200|CSGALNACT1, ENSCAFG00845006697|XYLT1	3	791	18	7229	0.1667	0.314238	ns	0.653614	ns	ENSCAFG00845006697|XYLT1	1	ENSCAFG00845029347|CHST7, ENSCAFG00845016200|CSGALNACT1	2	18	-0.942809
cfa04961	Organismal Systems	Excretory system	Endocrine and other factor-regulated calcium reabsorption	ENSCAFG00845027587|PLCB2, ENSCAFG00845001335|PRKCB, ENSCAFG00845029334|DNM1, ENSCAFG00845025366|PLCB4, ENSCAFG00845003553|BDKRB2, ENSCAFG00845000028|ESR1, ENSCAFG00845024998|SLC8A1	7	791	51	7229	0.1373	0.322184	ns	0.662278	ns	ENSCAFG00845003553|BDKRB2	1	ENSCAFG00845027587|PLCB2, ENSCAFG00845001335|PRKCB, ENSCAFG00845029334|DNM1, ENSCAFG00845025366|PLCB4, ENSCAFG00845000028|ESR1, ENSCAFG00845024998|SLC8A1	6	45	-0.447214
cfa05169	Human Diseases	Infectious disease: viral	Epstein-Barr virus infection	ENSCAFG00845008825|IL6, ENSCAFG00845018613|DLA-DMA, ENSCAFG00845017728|DLA-DQA1, ENSCAFG00845017467|DLA-DRA, ENSCAFG00845021979|OAS1, ENSCAFG00845013917|ITGAL, ENSCAFG00845018536|DLA-DMB, ENSCAFG00845028469|IKBKE, ENSCAFG00845018106|SYK, ENSCAFG00845017781|HLA-DQB1, ENSCAFG00845017017|ENTPD3, ENSCAFG00845021203|CCNA2, ENSCAFG00845025471|ENTPD1, ENSCAFG00845026424|BLNK, ENSCAFG00845001129|CCNE1, E…	22	791	180	7229	0.1222	0.322648	ns	0.662278	ns	ENSCAFG00845008825|IL6, ENSCAFG00845021979|OAS1, ENSCAFG00845028469|IKBKE, ENSCAFG00845017017|ENTPD3, ENSCAFG00845021203|CCNA2, ENSCAFG00845001129|CCNE1, ENSCAFG00845006723|TNFAIP3, ENSCAFG00845022113|OAS3, ENSCAFG00845017366|DLA-79, ENSCAFG00845020316|ISG15	10	ENSCAFG00845018613|DLA-DMA, ENSCAFG00845017728|DLA-DQA1, ENSCAFG00845017467|DLA-DRA, ENSCAFG00845013917|ITGAL, ENSCAFG00845018536|DLA-DMB, ENSCAFG00845018106|SYK, ENSCAFG00845017781|HLA-DQB1, ENSCAFG00845025471|ENTPD1, ENSCAFG00845026424|BLNK, ENSCAFG00845026778|IFNAR1, ENSCAFG00845002725|BCL2, ENSCAFG00845018559|GADD45G	12	167	0
cfa00770	Metabolism	Metabolism of cofactors and vitamins	Pantothenate and CoA biosynthesis	ENSCAFG00845019268|ENSCAFG00845019268, ENSCAFG00845005624|ENPP3, ENSCAFG00845022513|UPB1	3	791	19	7229	0.1579	0.345663	ns	0.700305	ns	ENSCAFG00845022513|UPB1	1	ENSCAFG00845019268|ENSCAFG00845019268, ENSCAFG00845005624|ENPP3	2	18	-1.41421
cfa00531	Metabolism	Glycan biosynthesis and metabolism	Glycosaminoglycan degradation	ENSCAFG00845021381|HPSE, ENSCAFG00845001153|HEXB, ENSCAFG00845013255|GUSB	3	791	19	7229	0.1579	0.345663	ns	0.700305	ns		0	ENSCAFG00845021381|HPSE, ENSCAFG00845001153|HEXB, ENSCAFG00845013255|GUSB	3	17	-2.66789
cfa04310	Environmental Information Processing	Signal transduction	Wnt signaling pathway	ENSCAFG00845008513|FZD6, ENSCAFG00845027587|PLCB2, ENSCAFG00845026119|SOX17, ENSCAFG00845007348|RAC2, ENSCAFG00845026417|WNT5A, ENSCAFG00845008758|SFRP1, ENSCAFG00845008006|WNT9A, ENSCAFG00845015504|LGR6, ENSCAFG00845001335|PRKCB, ENSCAFG00845015474|TBL1XR1, ENSCAFG00845008849|WNT2, ENSCAFG00845029513|WNT5B, ENSCAFG00845030226|SFRP5, ENSCAFG00845028785|DKK2, ENSCAFG00845025366|PLCB4, ENSCAFG00845…	18	791	148	7229	0.1216	0.353301	ns	0.71116	ns	ENSCAFG00845026417|WNT5A, ENSCAFG00845015504|LGR6, ENSCAFG00845015474|TBL1XR1, ENSCAFG00845008849|WNT2	4	ENSCAFG00845008513|FZD6, ENSCAFG00845027587|PLCB2, ENSCAFG00845026119|SOX17, ENSCAFG00845007348|RAC2, ENSCAFG00845008758|SFRP1, ENSCAFG00845008006|WNT9A, ENSCAFG00845001335|PRKCB, ENSCAFG00845029513|WNT5B, ENSCAFG00845030226|SFRP5, ENSCAFG00845028785|DKK2, ENSCAFG00845025366|PLCB4, ENSCAFG00845006501|FZD4, ENSCAFG00845022363|LGR5, ENSCAFG00845001355|ENSCAFG00845001355	14	137	0.512615
cfa04972	Organismal Systems	Digestive system	Pancreatic secretion	ENSCAFG00845011629|KCNQ1, ENSCAFG00845027587|PLCB2, ENSCAFG00845001294|CD38, ENSCAFG00845024171|ADCY5, ENSCAFG00845017325|CA2, ENSCAFG00845019892|RAB3D, ENSCAFG00845001335|PRKCB, ENSCAFG00845022232|PLA2G3, ENSCAFG00845023922|ITPR3, ENSCAFG00845025366|PLCB4, ENSCAFG00845017972|ATP2A3	11	791	89	7229	0.1236	0.381877	ns	0.756046	ns	ENSCAFG00845022232|PLA2G3	1	ENSCAFG00845011629|KCNQ1, ENSCAFG00845027587|PLCB2, ENSCAFG00845001294|CD38, ENSCAFG00845024171|ADCY5, ENSCAFG00845017325|CA2, ENSCAFG00845019892|RAB3D, ENSCAFG00845001335|PRKCB, ENSCAFG00845023922|ITPR3, ENSCAFG00845025366|PLCB4, ENSCAFG00845017972|ATP2A3	10	72	-2.23917
cfa01240	Metabolism	Global and overview maps	Biosynthesis of cofactors	ENSCAFG00845019268|ENSCAFG00845019268, ENSCAFG00845003950|AK5, ENSCAFG00845020125|SHMT1, ENSCAFG00845019476|UGP2, ENSCAFG00845018299|PDXK, ENSCAFG00845013520|KYNU, ENSCAFG00845022277|CMPK2, ENSCAFG00845030692|ALAS1, ENSCAFG00845023604|HPD, ENSCAFG00845004555|NMNAT2, ENSCAFG00845003571|RDH12, ENSCAFG00845025017|ENSCAFG00845025017, ENSCAFG00845029791|GGH, ENSCAFG00845004366|KMO, ENSCAFG00845013255|…	16	791	133	7229	0.1203	0.382824	ns	0.756046	ns	ENSCAFG00845003950|AK5, ENSCAFG00845019476|UGP2, ENSCAFG00845018299|PDXK, ENSCAFG00845022277|CMPK2	4	ENSCAFG00845019268|ENSCAFG00845019268, ENSCAFG00845020125|SHMT1, ENSCAFG00845013520|KYNU, ENSCAFG00845030692|ALAS1, ENSCAFG00845023604|HPD, ENSCAFG00845004555|NMNAT2, ENSCAFG00845003571|RDH12, ENSCAFG00845025017|ENSCAFG00845025017, ENSCAFG00845029791|GGH, ENSCAFG00845004366|KMO, ENSCAFG00845013255|GUSB, ENSCAFG00845006375|LIPT2	12	129	-2.37722
cfa00430	Metabolism	Metabolism of other amino acids	Taurine and hypotaurine metabolism	ENSCAFG00845005340|CDO1, ENSCAFG00845021812|CSAD	2	791	12	7229	0.1667	0.384125	ns	0.756046	ns		0	ENSCAFG00845005340|CDO1, ENSCAFG00845021812|CSAD	2	9	-1.66667
cfa04660	Organismal Systems	Immune system	T cell receptor signaling pathway	ENSCAFG00845023211|PTPRC, ENSCAFG00845008896|VAV1, ENSCAFG00845026107|PTPN6, ENSCAFG00845017640|FYN, ENSCAFG00845027739|CD4, ENSCAFG00845001289|IL10, ENSCAFG00845002557|LCP2, ENSCAFG00845009278|VAV3, ENSCAFG00845015176|CARD11, ENSCAFG00845018097|CD28, ENSCAFG00845026198|RASGRP1, ENSCAFG00845009774|CSF2	12	791	98	7229	0.1224	0.385293	ns	0.756046	ns	ENSCAFG00845017640|FYN, ENSCAFG00845009774|CSF2	2	ENSCAFG00845023211|PTPRC, ENSCAFG00845008896|VAV1, ENSCAFG00845026107|PTPN6, ENSCAFG00845027739|CD4, ENSCAFG00845001289|IL10, ENSCAFG00845002557|LCP2, ENSCAFG00845009278|VAV3, ENSCAFG00845015176|CARD11, ENSCAFG00845018097|CD28, ENSCAFG00845026198|RASGRP1	10	89	-1.484
cfa05214	Human Diseases	Cancer: specific types	Glioma	ENSCAFG00845022039|PDGFB, ENSCAFG00845000194|CAMK1D, ENSCAFG00845018790|CALML4, ENSCAFG00845001335|PRKCB, ENSCAFG00845015398|ENSCAFG00845015398, ENSCAFG00845009151|CAMK1, ENSCAFG00845019951|SHC3, ENSCAFG00845011396|EGFR, ENSCAFG00845018559|GADD45G	9	791	72	7229	0.125	0.389122	ns	0.758788	ns	ENSCAFG00845000194|CAMK1D, ENSCAFG00845011396|EGFR	2	ENSCAFG00845022039|PDGFB, ENSCAFG00845018790|CALML4, ENSCAFG00845001335|PRKCB, ENSCAFG00845015398|ENSCAFG00845015398, ENSCAFG00845009151|CAMK1, ENSCAFG00845019951|SHC3, ENSCAFG00845018559|GADD45G	7	71	-0.356034
cfa00590	Metabolism	Lipid metabolism	Arachidonic acid metabolism	ENSCAFG00845031075|TBXAS1, ENSCAFG00845023377|PTGES, ENSCAFG00845007863|LTC4S, ENSCAFG00845005378|PTGS2, ENSCAFG00845022232|PLA2G3, ENSCAFG00845013501|PTGS1, ENSCAFG00845005146|PTGDS	7	791	56	7229	0.125	0.41523	ns	0.804669	ns	ENSCAFG00845023377|PTGES, ENSCAFG00845005378|PTGS2, ENSCAFG00845022232|PLA2G3	3	ENSCAFG00845031075|TBXAS1, ENSCAFG00845007863|LTC4S, ENSCAFG00845013501|PTGS1, ENSCAFG00845005146|PTGDS	4	42	0.92582
cfa00053	Metabolism	Carbohydrate metabolism	Ascorbate and aldarate metabolism	ENSCAFG00845019268|ENSCAFG00845019268, ENSCAFG00845013255|GUSB	2	791	13	7229	0.1538	0.424323	ns	0.817214	ns		0	ENSCAFG00845019268|ENSCAFG00845019268, ENSCAFG00845013255|GUSB	2	10	-2.52982
cfa04724	Organismal Systems	Nervous system	Glutamatergic synapse	ENSCAFG00845027587|PLCB2, ENSCAFG00845010783|ENSCAFG00845010783, ENSCAFG00845017720|SLC1A7, ENSCAFG00845003562|GNG2, ENSCAFG00845024171|ADCY5, ENSCAFG00845026673|SHANK3, ENSCAFG00845004230|SLC1A3, ENSCAFG00845001335|PRKCB, ENSCAFG00845027447|GNB3, ENSCAFG00845023922|ITPR3, ENSCAFG00845025366|PLCB4, ENSCAFG00845028149|CACNA1A, ENSCAFG00845019115|HOMER3	13	791	110	7229	0.1182	0.428229	ns	0.819678	ns	ENSCAFG00845004230|SLC1A3, ENSCAFG00845027447|GNB3, ENSCAFG00845028149|CACNA1A	3	ENSCAFG00845027587|PLCB2, ENSCAFG00845010783|ENSCAFG00845010783, ENSCAFG00845017720|SLC1A7, ENSCAFG00845003562|GNG2, ENSCAFG00845024171|ADCY5, ENSCAFG00845026673|SHANK3, ENSCAFG00845001335|PRKCB, ENSCAFG00845023922|ITPR3, ENSCAFG00845025366|PLCB4, ENSCAFG00845019115|HOMER3	10	98	0.505076
cfa00524	Metabolism	Biosynthesis of other secondary metabolites	Neomycin, kanamycin and gentamicin biosynthesis	ENSCAFG00845011564|HK3	1	791	5	7229	0.2	0.439869	ns	0.820395	ns		0	ENSCAFG00845011564|HK3	1	5	-0.447214
cfa00440	Metabolism	Metabolism of other amino acids	Phosphonate and phosphinate metabolism	ENSCAFG00845008274|CHPT1	1	791	5	7229	0.2	0.439869	ns	0.820395	ns		0	ENSCAFG00845008274|CHPT1	1	5	-0.447214
cfa04935	Organismal Systems	Endocrine system	Growth hormone synthesis, secretion and action	ENSCAFG00845027587|PLCB2, ENSCAFG00845011212|IGFBP3, ENSCAFG00845024171|ADCY5, ENSCAFG00845015887|JAK2, ENSCAFG00845001335|PRKCB, ENSCAFG00845020695|GHRHR, ENSCAFG00845015398|ENSCAFG00845015398, ENSCAFG00845021192|SOCS2, ENSCAFG00845028997|CREB3L1, ENSCAFG00845023922|ITPR3, ENSCAFG00845018486|IRS2, ENSCAFG00845025366|PLCB4, ENSCAFG00845019951|SHC3	13	791	111	7229	0.1171	0.441588	ns	0.820395	ns	ENSCAFG00845015887|JAK2, ENSCAFG00845028997|CREB3L1	2	ENSCAFG00845027587|PLCB2, ENSCAFG00845011212|IGFBP3, ENSCAFG00845024171|ADCY5, ENSCAFG00845001335|PRKCB, ENSCAFG00845020695|GHRHR, ENSCAFG00845015398|ENSCAFG00845015398, ENSCAFG00845021192|SOCS2, ENSCAFG00845023922|ITPR3, ENSCAFG00845018486|IRS2, ENSCAFG00845025366|PLCB4, ENSCAFG00845019951|SHC3	11	104	-0.686406
cfa04728	Organismal Systems	Nervous system	Dopaminergic synapse	ENSCAFG00845027587|PLCB2, ENSCAFG00845010783|ENSCAFG00845010783, ENSCAFG00845003562|GNG2, ENSCAFG00845024171|ADCY5, ENSCAFG00845018790|CALML4, ENSCAFG00845001335|PRKCB, ENSCAFG00845011997|ARRB1, ENSCAFG00845027447|GNB3, ENSCAFG00845027440|MAOB, ENSCAFG00845028997|CREB3L1, ENSCAFG00845010355|DDC, ENSCAFG00845023922|ITPR3, ENSCAFG00845020372|ARNTL, ENSCAFG00845025366|PLCB4, ENSCAFG00845028149|CACNA…	15	791	129	7229	0.1163	0.442389	ns	0.820395	ns	ENSCAFG00845027447|GNB3, ENSCAFG00845028997|CREB3L1, ENSCAFG00845020372|ARNTL, ENSCAFG00845028149|CACNA1A	4	ENSCAFG00845027587|PLCB2, ENSCAFG00845010783|ENSCAFG00845010783, ENSCAFG00845003562|GNG2, ENSCAFG00845024171|ADCY5, ENSCAFG00845018790|CALML4, ENSCAFG00845001335|PRKCB, ENSCAFG00845011997|ARRB1, ENSCAFG00845027440|MAOB, ENSCAFG00845010355|DDC, ENSCAFG00845023922|ITPR3, ENSCAFG00845025366|PLCB4	11	123	-0.90167
cfa04215	Cellular Processes	Cell growth and death	Apoptosis - multiple species	ENSCAFG00845011173|NGFR, ENSCAFG00845029433|ENSCAFG00845029433, ENSCAFG00845023631|ENSCAFG00845023631, ENSCAFG00845002725|BCL2	4	791	31	7229	0.129	0.444931	ns	0.820395	ns		0	ENSCAFG00845011173|NGFR, ENSCAFG00845029433|ENSCAFG00845029433, ENSCAFG00845023631|ENSCAFG00845023631, ENSCAFG00845002725|BCL2	4	29	-0.185695
cfa04978	Organismal Systems	Digestive system	Mineral absorption	ENSCAFG00845027558|HEPH, ENSCAFG00845009778|HMOX1, ENSCAFG00845015776|SLC11A2, ENSCAFG00845000481|FTL, ENSCAFG00845024998|SLC8A1, ENSCAFG00845010735|SLC39A4	6	791	49	7229	0.1224	0.450933	ns	0.820395	ns	ENSCAFG00845015776|SLC11A2, ENSCAFG00845010735|SLC39A4	2	ENSCAFG00845027558|HEPH, ENSCAFG00845009778|HMOX1, ENSCAFG00845000481|FTL, ENSCAFG00845024998|SLC8A1	4	42	-0.308607
cfa01212	Metabolism	Global and overview maps	Fatty acid metabolism	ENSCAFG00845016235|HACD4, ENSCAFG00845030224|ELOVL6, ENSCAFG00845011145|FADS2, ENSCAFG00845007620|ELOVL7, ENSCAFG00845016064|ACAA2, ENSCAFG00845009224|ACSL6, ENSCAFG00845030081|ACADS	7	791	58	7229	0.1207	0.452431	ns	0.820395	ns	ENSCAFG00845016235|HACD4, ENSCAFG00845030224|ELOVL6, ENSCAFG00845011145|FADS2, ENSCAFG00845009224|ACSL6	4	ENSCAFG00845007620|ELOVL7, ENSCAFG00845016064|ACAA2, ENSCAFG00845030081|ACADS	3	58	-1.31306
cfa04115	Cellular Processes	Cell growth and death	p53 signaling pathway	ENSCAFG00845010016|GTSE1, ENSCAFG00845011212|IGFBP3, ENSCAFG00845018942|SESN3, ENSCAFG00845001129|CCNE1, ENSCAFG00845011909|ENSCAFG00845011909, ENSCAFG00845002725|BCL2, ENSCAFG00845018559|GADD45G, ENSCAFG00845000607|SERPINE1	8	791	67	7229	0.1194	0.453428	ns	0.820395	ns	ENSCAFG00845010016|GTSE1, ENSCAFG00845001129|CCNE1, ENSCAFG00845011909|ENSCAFG00845011909, ENSCAFG00845000607|SERPINE1	4	ENSCAFG00845011212|IGFBP3, ENSCAFG00845018942|SESN3, ENSCAFG00845002725|BCL2, ENSCAFG00845018559|GADD45G	4	67	0.610847
cfa04530	Cellular Processes	Cellular community - eukaryotes	Tight junction	ENSCAFG00845008379|MYH11, ENSCAFG00845020698|HCLS1, ENSCAFG00845030092|F11R, ENSCAFG00845017700|CD1A8, ENSCAFG00845001062|TJP2, ENSCAFG00845024289|CLDN1, ENSCAFG00845029797|IGSF5, ENSCAFG00845012111|MAGI1, ENSCAFG00845004971|ENSCAFG00845004971, ENSCAFG00845012752|OCLN, ENSCAFG00845023646|AMOT, ENSCAFG00845025658|WAS, ENSCAFG00845018757|MYH14, ENSCAFG00845021944|TIAM1, ENSCAFG00845029410|CLDN5, EN…	18	791	157	7229	0.1146	0.454202	ns	0.820395	ns	ENSCAFG00845028465|PRKAG3	1	ENSCAFG00845008379|MYH11, ENSCAFG00845020698|HCLS1, ENSCAFG00845030092|F11R, ENSCAFG00845017700|CD1A8, ENSCAFG00845001062|TJP2, ENSCAFG00845024289|CLDN1, ENSCAFG00845029797|IGSF5, ENSCAFG00845012111|MAGI1, ENSCAFG00845004971|ENSCAFG00845004971, ENSCAFG00845012752|OCLN, ENSCAFG00845023646|AMOT, ENSCAFG00845025658|WAS, ENSCAFG00845018757|MYH14, ENSCAFG00845021944|TIAM1, ENSCAFG00845029410|CLDN5, EN…	17	152	-4.13665
cfa04928	Organismal Systems	Endocrine system	Parathyroid hormone synthesis, secretion and action	ENSCAFG00845027587|PLCB2, ENSCAFG00845024171|ADCY5, ENSCAFG00845017289|MEF2C, ENSCAFG00845001335|PRKCB, ENSCAFG00845011997|ARRB1, ENSCAFG00845022978|PDE4C, ENSCAFG00845028997|CREB3L1, ENSCAFG00845023922|ITPR3, ENSCAFG00845025366|PLCB4, ENSCAFG00845000761|MMP13, ENSCAFG00845011396|EGFR, ENSCAFG00845002725|BCL2	12	791	103	7229	0.1165	0.454898	ns	0.820395	ns	ENSCAFG00845028997|CREB3L1, ENSCAFG00845000761|MMP13, ENSCAFG00845011396|EGFR	3	ENSCAFG00845027587|PLCB2, ENSCAFG00845024171|ADCY5, ENSCAFG00845017289|MEF2C, ENSCAFG00845001335|PRKCB, ENSCAFG00845011997|ARRB1, ENSCAFG00845022978|PDE4C, ENSCAFG00845023922|ITPR3, ENSCAFG00845025366|PLCB4, ENSCAFG00845002725|BCL2	9	97	-0.406138
cfa04919	Organismal Systems	Endocrine system	Thyroid hormone signaling pathway	ENSCAFG00845016542|ENSCAFG00845016542, ENSCAFG00845027587|PLCB2, ENSCAFG00845025941|RCAN1, ENSCAFG00845004370|BMP4, ENSCAFG00845007035|PLN, ENSCAFG00845001335|PRKCB, ENSCAFG00845016609|SLC16A10, ENSCAFG00845021351|ITGB3, ENSCAFG00845025366|PLCB4, ENSCAFG00845005453|NOTCH1, ENSCAFG00845017972|ATP2A3, ENSCAFG00845000028|ESR1, ENSCAFG00845015737|SLCO1C1	13	791	113	7229	0.115	0.468237	ns	0.830004	ns	ENSCAFG00845025941|RCAN1	1	ENSCAFG00845016542|ENSCAFG00845016542, ENSCAFG00845027587|PLCB2, ENSCAFG00845004370|BMP4, ENSCAFG00845007035|PLN, ENSCAFG00845001335|PRKCB, ENSCAFG00845016609|SLC16A10, ENSCAFG00845021351|ITGB3, ENSCAFG00845025366|PLCB4, ENSCAFG00845005453|NOTCH1, ENSCAFG00845017972|ATP2A3, ENSCAFG00845000028|ESR1, ENSCAFG00845015737|SLCO1C1	12	109	-0.862044
cfa00534	Metabolism	Glycan biosynthesis and metabolism	Glycosaminoglycan biosynthesis - heparan sulfate / heparin	ENSCAFG00845002386|HS3ST1, ENSCAFG00845002199|ENSCAFG00845002199, ENSCAFG00845006697|XYLT1	3	791	23	7229	0.1304	0.468247	ns	0.830004	ns	ENSCAFG00845002386|HS3ST1, ENSCAFG00845006697|XYLT1	2	ENSCAFG00845002199|ENSCAFG00845002199	1	23	-0.625543
cfa04914	Organismal Systems	Endocrine system	Progesterone-mediated oocyte maturation	ENSCAFG00845008495|BUB1, ENSCAFG00845024171|ADCY5, ENSCAFG00845000629|KIF22, ENSCAFG00845001570|PLK1, ENSCAFG00845022709|ENSCAFG00845022709, ENSCAFG00845021203|CCNA2, ENSCAFG00845011855|RPS6KA1, ENSCAFG00845026533|CCNB3, ENSCAFG00845011909|ENSCAFG00845011909, ENSCAFG00845020101|CDC25C	10	791	86	7229	0.1163	0.469769	ns	0.830004	ns	ENSCAFG00845008495|BUB1, ENSCAFG00845000629|KIF22, ENSCAFG00845001570|PLK1, ENSCAFG00845021203|CCNA2, ENSCAFG00845026533|CCNB3, ENSCAFG00845011909|ENSCAFG00845011909, ENSCAFG00845020101|CDC25C	7	ENSCAFG00845024171|ADCY5, ENSCAFG00845022709|ENSCAFG00845022709, ENSCAFG00845011855|RPS6KA1	3	83	0.109764
cfa04213	Organismal Systems	Aging	Longevity regulating pathway - multiple species	ENSCAFG00845024098|CAT, ENSCAFG00845001876|CRYAB, ENSCAFG00845024171|ADCY5, ENSCAFG00845001754|SOD2, ENSCAFG00845012950|HSP70, ENSCAFG00845018486|IRS2, ENSCAFG00845028465|PRKAG3	7	791	59	7229	0.1186	0.470868	ns	0.830004	ns	ENSCAFG00845001754|SOD2, ENSCAFG00845028465|PRKAG3	2	ENSCAFG00845024098|CAT, ENSCAFG00845001876|CRYAB, ENSCAFG00845024171|ADCY5, ENSCAFG00845012950|HSP70, ENSCAFG00845018486|IRS2	5	55	-1.21356
cfa04931	Human Diseases	Endocrine and metabolic disease	Insulin resistance	ENSCAFG00845025442|CD36, ENSCAFG00845008825|IL6, ENSCAFG00845007075|SLC27A6, ENSCAFG00845003315|PYGL, ENSCAFG00845024090|NR1H3, ENSCAFG00845011855|RPS6KA1, ENSCAFG00845001335|PRKCB, ENSCAFG00845029433|ENSCAFG00845029433, ENSCAFG00845008311|PPARGC1A, ENSCAFG00845028997|CREB3L1, ENSCAFG00845018486|IRS2, ENSCAFG00845028465|PRKAG3	12	791	105	7229	0.1143	0.482584	ns	0.845878	ns	ENSCAFG00845008825|IL6, ENSCAFG00845028997|CREB3L1, ENSCAFG00845028465|PRKAG3	3	ENSCAFG00845025442|CD36, ENSCAFG00845007075|SLC27A6, ENSCAFG00845003315|PYGL, ENSCAFG00845024090|NR1H3, ENSCAFG00845011855|RPS6KA1, ENSCAFG00845001335|PRKCB, ENSCAFG00845029433|ENSCAFG00845029433, ENSCAFG00845008311|PPARGC1A, ENSCAFG00845018486|IRS2	9	101	-1.29355
cfa04217	Cellular Processes	Cell growth and death	Necroptosis	ENSCAFG00845023727|CYBB, ENSCAFG00845011308|IL1A, ENSCAFG00845012026|TLR4, ENSCAFG00845024013|IL33, ENSCAFG00845003315|PYGL, ENSCAFG00845011661|IL1B, ENSCAFG00845015887|JAK2, ENSCAFG00845018347|NLRP3, ENSCAFG00845029433|ENSCAFG00845029433, ENSCAFG00845006723|TNFAIP3, ENSCAFG00845026778|IFNAR1, ENSCAFG00845011935|PYCARD, ENSCAFG00845000497|H2AX, ENSCAFG00845000481|FTL, ENSCAFG00845002725|BCL2, ENS…	16	791	142	7229	0.1127	0.490416	ns	0.854803	ns	ENSCAFG00845011308|IL1A, ENSCAFG00845011661|IL1B, ENSCAFG00845015887|JAK2, ENSCAFG00845006723|TNFAIP3	4	ENSCAFG00845023727|CYBB, ENSCAFG00845012026|TLR4, ENSCAFG00845024013|IL33, ENSCAFG00845003315|PYGL, ENSCAFG00845018347|NLRP3, ENSCAFG00845029433|ENSCAFG00845029433, ENSCAFG00845026778|IFNAR1, ENSCAFG00845011935|PYCARD, ENSCAFG00845000497|H2AX, ENSCAFG00845000481|FTL, ENSCAFG00845002725|BCL2, ENSCAFG00845015311|CHMP4C	12	128	-3.0052
cfa04727	Organismal Systems	Nervous system	GABAergic synapse	ENSCAFG00845027611|PLCL1, ENSCAFG00845010783|ENSCAFG00845010783, ENSCAFG00845003562|GNG2, ENSCAFG00845024171|ADCY5, ENSCAFG00845000763|GABRA1, ENSCAFG00845001335|PRKCB, ENSCAFG00845006883|GABBR2, ENSCAFG00845027447|GNB3, ENSCAFG00845014053|ABAT, ENSCAFG00845028149|CACNA1A	10	791	88	7229	0.1136	0.500015	ns	0.859201	ns	ENSCAFG00845000763|GABRA1, ENSCAFG00845027447|GNB3, ENSCAFG00845028149|CACNA1A	3	ENSCAFG00845027611|PLCL1, ENSCAFG00845010783|ENSCAFG00845010783, ENSCAFG00845003562|GNG2, ENSCAFG00845024171|ADCY5, ENSCAFG00845001335|PRKCB, ENSCAFG00845006883|GABBR2, ENSCAFG00845014053|ABAT	7	72	0.353553
cfa00533	Metabolism	Glycan biosynthesis and metabolism	Glycosaminoglycan biosynthesis - keratan sulfate	ENSCAFG00845029662|CHST1, ENSCAFG00845005084|ST3GAL2	2	791	15	7229	0.1333	0.500311	ns	0.859201	ns	ENSCAFG00845005084|ST3GAL2	1	ENSCAFG00845029662|CHST1	1	13	0
cfa00400	Metabolism	Amino acid metabolism	Phenylalanine, tyrosine and tryptophan biosynthesis	ENSCAFG00845015197|ENSCAFG00845015197	1	791	6	7229	0.1667	0.501201	ns	0.859201	ns	ENSCAFG00845015197|ENSCAFG00845015197	1		0	5	0.447214
cfa04973	Organismal Systems	Digestive system	Carbohydrate digestion and absorption	ENSCAFG00845028641|SLC2A5, ENSCAFG00845027587|PLCB2, ENSCAFG00845011564|HK3, ENSCAFG00845001335|PRKCB, ENSCAFG00845025366|PLCB4	5	791	43	7229	0.1163	0.51424	ns	0.873209	ns		0	ENSCAFG00845028641|SLC2A5, ENSCAFG00845027587|PLCB2, ENSCAFG00845011564|HK3, ENSCAFG00845001335|PRKCB, ENSCAFG00845025366|PLCB4	5	33	-1.21854
cfa04211	Organismal Systems	Aging	Longevity regulating pathway	ENSCAFG00845024098|CAT, ENSCAFG00845029007|PPARG, ENSCAFG00845024171|ADCY5, ENSCAFG00845001754|SOD2, ENSCAFG00845018942|SESN3, ENSCAFG00845008311|PPARGC1A, ENSCAFG00845028997|CREB3L1, ENSCAFG00845021949|ADIPOQ, ENSCAFG00845018486|IRS2, ENSCAFG00845028465|PRKAG3	10	791	89	7229	0.1124	0.514969	ns	0.873209	ns	ENSCAFG00845001754|SOD2, ENSCAFG00845028997|CREB3L1, ENSCAFG00845028465|PRKAG3	3	ENSCAFG00845024098|CAT, ENSCAFG00845029007|PPARG, ENSCAFG00845024171|ADCY5, ENSCAFG00845018942|SESN3, ENSCAFG00845008311|PPARGC1A, ENSCAFG00845021949|ADIPOQ, ENSCAFG00845018486|IRS2	7	85	0.108465
cfa04720	Organismal Systems	Nervous system	Long-term potentiation	ENSCAFG00845025684|RAPGEF3, ENSCAFG00845027587|PLCB2, ENSCAFG00845018790|CALML4, ENSCAFG00845011855|RPS6KA1, ENSCAFG00845001335|PRKCB, ENSCAFG00845023922|ITPR3, ENSCAFG00845025366|PLCB4	7	791	62	7229	0.1129	0.525105	ns	0.88484	ns		0	ENSCAFG00845025684|RAPGEF3, ENSCAFG00845027587|PLCB2, ENSCAFG00845018790|CALML4, ENSCAFG00845011855|RPS6KA1, ENSCAFG00845001335|PRKCB, ENSCAFG00845023922|ITPR3, ENSCAFG00845025366|PLCB4	7	58	-1.57568
cfa04071	Environmental Information Processing	Signal transduction	Sphingolipid signaling pathway	ENSCAFG00845009905|CTSD, ENSCAFG00845027587|PLCB2, ENSCAFG00845017640|FYN, ENSCAFG00845007348|RAC2, ENSCAFG00845001335|PRKCB, ENSCAFG00845029433|ENSCAFG00845029433, ENSCAFG00845029387|FCER1G, ENSCAFG00845025366|PLCB4, ENSCAFG00845029643|CERS4, ENSCAFG00845003553|BDKRB2, ENSCAFG00845019935|ENSCAFG00845019935, ENSCAFG00845014197|ADORA1, ENSCAFG00845002725|BCL2	13	791	118	7229	0.1102	0.533808	ns	0.88484	ns	ENSCAFG00845017640|FYN, ENSCAFG00845003553|BDKRB2	2	ENSCAFG00845009905|CTSD, ENSCAFG00845027587|PLCB2, ENSCAFG00845007348|RAC2, ENSCAFG00845001335|PRKCB, ENSCAFG00845029433|ENSCAFG00845029433, ENSCAFG00845029387|FCER1G, ENSCAFG00845025366|PLCB4, ENSCAFG00845029643|CERS4, ENSCAFG00845019935|ENSCAFG00845019935, ENSCAFG00845014197|ADORA1, ENSCAFG00845002725|BCL2	11	114	-2.52878
cfa00330	Metabolism	Amino acid metabolism	Arginine and proline metabolism	ENSCAFG00845019268|ENSCAFG00845019268, ENSCAFG00845014798|NOS2, ENSCAFG00845003681|ALDH4A1, ENSCAFG00845027440|MAOB, ENSCAFG00845030751|GATM	5	791	44	7229	0.1136	0.535397	ns	0.88484	ns	ENSCAFG00845030751|GATM	1	ENSCAFG00845019268|ENSCAFG00845019268, ENSCAFG00845014798|NOS2, ENSCAFG00845003681|ALDH4A1, ENSCAFG00845027440|MAOB	4	40	-1.26491
cfa00604	Metabolism	Glycan biosynthesis and metabolism	Glycosphingolipid biosynthesis - ganglio series	ENSCAFG00845001153|HEXB, ENSCAFG00845005084|ST3GAL2	2	791	16	7229	0.125	0.535811	ns	0.88484	ns	ENSCAFG00845005084|ST3GAL2	1	ENSCAFG00845001153|HEXB	1	15	-0.774597
cfa05170	Human Diseases	Infectious disease: viral	Human immunodeficiency virus 1 infection	ENSCAFG00845000875|ECSCR, ENSCAFG00845010783|ENSCAFG00845010783, ENSCAFG00845012125|CCR5, ENSCAFG00845012026|TLR4, ENSCAFG00845003562|GNG2, ENSCAFG00845027704|ENSCAFG00845027704, ENSCAFG00845027739|CD4, ENSCAFG00845018790|CALML4, ENSCAFG00845001488|TNFRSF1B, ENSCAFG00845007348|RAC2, ENSCAFG00845001335|PRKCB, ENSCAFG00845029433|ENSCAFG00845029433, ENSCAFG00845011700|PTK2B, ENSCAFG00845027447|GNB3,…	21	791	192	7229	0.1094	0.536009	ns	0.88484	ns	ENSCAFG00845027704|ENSCAFG00845027704, ENSCAFG00845027447|GNB3, ENSCAFG00845026533|CCNB3, ENSCAFG00845011909|ENSCAFG00845011909, ENSCAFG00845020101|CDC25C, ENSCAFG00845017366|DLA-79	6	ENSCAFG00845000875|ECSCR, ENSCAFG00845010783|ENSCAFG00845010783, ENSCAFG00845012125|CCR5, ENSCAFG00845012026|TLR4, ENSCAFG00845003562|GNG2, ENSCAFG00845027739|CD4, ENSCAFG00845018790|CALML4, ENSCAFG00845001488|TNFRSF1B, ENSCAFG00845007348|RAC2, ENSCAFG00845001335|PRKCB, ENSCAFG00845029433|ENSCAFG00845029433, ENSCAFG00845011700|PTK2B, ENSCAFG00845023922|ITPR3, ENSCAFG00845026832|SAMHD1, ENSCAFG008…	15	175	-0.52915
cfa04370	Environmental Information Processing	Signal transduction	VEGF signaling pathway	ENSCAFG00845005378|PTGS2, ENSCAFG00845010533|VEGFA, ENSCAFG00845012083|KDR, ENSCAFG00845007348|RAC2, ENSCAFG00845001335|PRKCB, ENSCAFG00845015398|ENSCAFG00845015398	6	791	54	7229	0.1111	0.548697	ns	0.885257	ns	ENSCAFG00845005378|PTGS2, ENSCAFG00845010533|VEGFA	2	ENSCAFG00845012083|KDR, ENSCAFG00845007348|RAC2, ENSCAFG00845001335|PRKCB, ENSCAFG00845015398|ENSCAFG00845015398	4	52	-2.08013
cfa04911	Organismal Systems	Endocrine system	Insulin secretion	ENSCAFG00845027587|PLCB2, ENSCAFG00845024171|ADCY5, ENSCAFG00845001335|PRKCB, ENSCAFG00845020886|ADCYAP1R1, ENSCAFG00845028997|CREB3L1, ENSCAFG00845023922|ITPR3, ENSCAFG00845025366|PLCB4, ENSCAFG00845015513|KCNMB2, ENSCAFG00845026971|PCLO	9	791	82	7229	0.1098	0.548908	ns	0.885257	ns	ENSCAFG00845028997|CREB3L1, ENSCAFG00845026971|PCLO	2	ENSCAFG00845027587|PLCB2, ENSCAFG00845024171|ADCY5, ENSCAFG00845001335|PRKCB, ENSCAFG00845020886|ADCYAP1R1, ENSCAFG00845023922|ITPR3, ENSCAFG00845025366|PLCB4, ENSCAFG00845015513|KCNMB2	7	74	-0.464991
cfa00030	Metabolism	Carbohydrate metabolism	Pentose phosphate pathway	ENSCAFG00845028646|TKT, ENSCAFG00845005020|FBP1, ENSCAFG00845006259|IDNK	3	791	26	7229	0.1154	0.553072	ns	0.885257	ns	ENSCAFG00845028646|TKT	1	ENSCAFG00845005020|FBP1, ENSCAFG00845006259|IDNK	2	26	-0.392232
cfa04260	Organismal Systems	Circulatory system	Cardiac muscle contraction	ENSCAFG00845031118|ACTC1, ENSCAFG00845018689|COX4I2, ENSCAFG00845018341|TNNT2, ENSCAFG00845017972|ATP2A3, ENSCAFG00845020679|CACNA2D2, ENSCAFG00845009024|TPM2, ENSCAFG00845029400|SLC9A7, ENSCAFG00845024998|SLC8A1	8	791	73	7229	0.1096	0.554041	ns	0.885257	ns	ENSCAFG00845020679|CACNA2D2	1	ENSCAFG00845031118|ACTC1, ENSCAFG00845018689|COX4I2, ENSCAFG00845018341|TNNT2, ENSCAFG00845017972|ATP2A3, ENSCAFG00845009024|TPM2, ENSCAFG00845029400|SLC9A7, ENSCAFG00845024998|SLC8A1	7	64	-2.375
cfa00750	Metabolism	Metabolism of cofactors and vitamins	Vitamin B6 metabolism	ENSCAFG00845018299|PDXK	1	791	7	7229	0.1429	0.555825	ns	0.885257	ns	ENSCAFG00845018299|PDXK	1		0	7	-0.377964
cfa00830	Metabolism	Metabolism of cofactors and vitamins	Retinol metabolism	ENSCAFG00845021027|DHRS9, ENSCAFG00845000042|ALDH1A1, ENSCAFG00845022851|CYP27C1, ENSCAFG00845003571|RDH12, ENSCAFG00845009333|RDH16	5	791	45	7229	0.1111	0.556123	ns	0.885257	ns	ENSCAFG00845022851|CYP27C1	1	ENSCAFG00845021027|DHRS9, ENSCAFG00845000042|ALDH1A1, ENSCAFG00845003571|RDH12, ENSCAFG00845009333|RDH16	4	30	0
cfa04930	Human Diseases	Endocrine and metabolic disease	Type II diabetes mellitus	ENSCAFG00845011564|HK3, ENSCAFG00845021192|SOCS2, ENSCAFG00845021949|ADIPOQ, ENSCAFG00845018486|IRS2, ENSCAFG00845028149|CACNA1A	5	791	45	7229	0.1111	0.556123	ns	0.885257	ns	ENSCAFG00845028149|CACNA1A	1	ENSCAFG00845011564|HK3, ENSCAFG00845021192|SOCS2, ENSCAFG00845021949|ADIPOQ, ENSCAFG00845018486|IRS2	4	42	-2.16025
cfa00250	Metabolism	Amino acid metabolism	Alanine, aspartate and glutamate metabolism	ENSCAFG00845003681|ALDH4A1, ENSCAFG00845015197|ENSCAFG00845015197, ENSCAFG00845014053|ABAT, ENSCAFG00845015616|ASPA	4	791	36	7229	0.1111	0.565827	ns	0.896132	ns	ENSCAFG00845015197|ENSCAFG00845015197	1	ENSCAFG00845003681|ALDH4A1, ENSCAFG00845014053|ABAT, ENSCAFG00845015616|ASPA	3	32	-1.06066
cfa04070	Environmental Information Processing	Signal transduction	Phosphatidylinositol signaling system	ENSCAFG00845027587|PLCB2, ENSCAFG00845020969|INPP5D, ENSCAFG00845018790|CALML4, ENSCAFG00845001335|PRKCB, ENSCAFG00845019519|DGKG, ENSCAFG00845008212|ITPKB, ENSCAFG00845023922|ITPR3, ENSCAFG00845004939|IMPA2, ENSCAFG00845025366|PLCB4, ENSCAFG00845025943|IP6K3	10	791	94	7229	0.1064	0.587348	ns	0.914855	ns		0	ENSCAFG00845027587|PLCB2, ENSCAFG00845020969|INPP5D, ENSCAFG00845018790|CALML4, ENSCAFG00845001335|PRKCB, ENSCAFG00845019519|DGKG, ENSCAFG00845008212|ITPKB, ENSCAFG00845023922|ITPR3, ENSCAFG00845004939|IMPA2, ENSCAFG00845025366|PLCB4, ENSCAFG00845025943|IP6K3	10	90	-1.47573
cfa05216	Human Diseases	Cancer: specific types	Thyroid cancer	ENSCAFG00845029007|PPARG, ENSCAFG00845012268|PAX8, ENSCAFG00845010704|CDH1, ENSCAFG00845018559|GADD45G	4	791	37	7229	0.1081	0.588235	ns	0.914855	ns	ENSCAFG00845012268|PAX8	1	ENSCAFG00845029007|PPARG, ENSCAFG00845010704|CDH1, ENSCAFG00845018559|GADD45G	3	37	-0.821995
cfa00760	Metabolism	Metabolism of cofactors and vitamins	Nicotinate and nicotinamide metabolism	ENSCAFG00845001294|CD38, ENSCAFG00845004639|NNMT, ENSCAFG00845004555|NMNAT2, ENSCAFG00845005624|ENPP3	4	791	37	7229	0.1081	0.588235	ns	0.914855	ns		0	ENSCAFG00845001294|CD38, ENSCAFG00845004639|NNMT, ENSCAFG00845004555|NMNAT2, ENSCAFG00845005624|ENPP3	4	34	-1.88648
cfa04114	Cellular Processes	Cell growth and death	Oocyte meiosis	ENSCAFG00845008495|BUB1, ENSCAFG00845024171|ADCY5, ENSCAFG00845018790|CALML4, ENSCAFG00845001570|PLK1, ENSCAFG00845019556|CDC20, ENSCAFG00845011855|RPS6KA1, ENSCAFG00845001129|CCNE1, ENSCAFG00845020502|ESPL1, ENSCAFG00845020400|SGO1, ENSCAFG00845011909|ENSCAFG00845011909, ENSCAFG00845023922|ITPR3, ENSCAFG00845020101|CDC25C	12	791	113	7229	0.1062	0.589378	ns	0.914855	ns	ENSCAFG00845008495|BUB1, ENSCAFG00845001570|PLK1, ENSCAFG00845019556|CDC20, ENSCAFG00845001129|CCNE1, ENSCAFG00845020502|ESPL1, ENSCAFG00845020400|SGO1, ENSCAFG00845011909|ENSCAFG00845011909, ENSCAFG00845020101|CDC25C	8	ENSCAFG00845024171|ADCY5, ENSCAFG00845018790|CALML4, ENSCAFG00845011855|RPS6KA1, ENSCAFG00845023922|ITPR3	4	108	-0.481125
cfa05235	Human Diseases	Cancer: overview	PD-L1 expression and PD-1 checkpoint pathway in cancer	ENSCAFG00845026107|PTPN6, ENSCAFG00845012026|TLR4, ENSCAFG00845027739|CD4, ENSCAFG00845016107|CD274, ENSCAFG00845015887|JAK2, ENSCAFG00845018097|CD28, ENSCAFG00845026198|RASGRP1, ENSCAFG00845015458|BATF, ENSCAFG00845011396|EGFR	9	791	85	7229	0.1059	0.593861	ns	0.917251	ns	ENSCAFG00845015887|JAK2, ENSCAFG00845011396|EGFR	2	ENSCAFG00845026107|PTPN6, ENSCAFG00845012026|TLR4, ENSCAFG00845027739|CD4, ENSCAFG00845016107|CD274, ENSCAFG00845018097|CD28, ENSCAFG00845026198|RASGRP1, ENSCAFG00845015458|BATF	7	82	-0.993884
cfa05215	Human Diseases	Cancer: specific types	Prostate cancer	ENSCAFG00845022039|PDGFB, ENSCAFG00845000842|MMP3, ENSCAFG00845010877|IL1R2, ENSCAFG00845029042|ERG, ENSCAFG00845000627|PDGFD, ENSCAFG00845001129|CCNE1, ENSCAFG00845028997|CREB3L1, ENSCAFG00845011396|EGFR, ENSCAFG00845002725|BCL2, ENSCAFG00845007933|INSRR	10	791	95	7229	0.1053	0.601238	ns	0.919595	ns	ENSCAFG00845000842|MMP3, ENSCAFG00845001129|CCNE1, ENSCAFG00845028997|CREB3L1, ENSCAFG00845011396|EGFR, ENSCAFG00845007933|INSRR	5	ENSCAFG00845022039|PDGFB, ENSCAFG00845010877|IL1R2, ENSCAFG00845029042|ERG, ENSCAFG00845000627|PDGFD, ENSCAFG00845002725|BCL2	5	93	0.518476
cfa05100	Human Diseases	Infectious disease: bacterial	Bacterial invasion of epithelial cells	ENSCAFG00845020698|HCLS1, ENSCAFG00845029636|ELMO1, ENSCAFG00845015398|ENSCAFG00845015398, ENSCAFG00845015064|SEPTIN11, ENSCAFG00845029334|DNM1, ENSCAFG00845019951|SHC3, ENSCAFG00845007244|MET, ENSCAFG00845010704|CDH1	8	791	76	7229	0.1053	0.601377	ns	0.919595	ns		0	ENSCAFG00845020698|HCLS1, ENSCAFG00845029636|ELMO1, ENSCAFG00845015398|ENSCAFG00845015398, ENSCAFG00845015064|SEPTIN11, ENSCAFG00845029334|DNM1, ENSCAFG00845019951|SHC3, ENSCAFG00845007244|MET, ENSCAFG00845010704|CDH1	8	73	-4.33052
cfa00740	Metabolism	Metabolism of cofactors and vitamins	Riboflavin metabolism	ENSCAFG00845005624|ENPP3	1	791	8	7229	0.125	0.604474	ns	0.919595	ns		0	ENSCAFG00845005624|ENPP3	1	8	-2.12132
cfa04912	Organismal Systems	Endocrine system	GnRH signaling pathway	ENSCAFG00845027587|PLCB2, ENSCAFG00845000865|MMP2, ENSCAFG00845024171|ADCY5, ENSCAFG00845018790|CALML4, ENSCAFG00845001335|PRKCB, ENSCAFG00845011700|PTK2B, ENSCAFG00845023922|ITPR3, ENSCAFG00845025366|PLCB4, ENSCAFG00845011396|EGFR	9	791	86	7229	0.1047	0.608366	ns	0.919595	ns	ENSCAFG00845000865|MMP2, ENSCAFG00845011396|EGFR	2	ENSCAFG00845027587|PLCB2, ENSCAFG00845024171|ADCY5, ENSCAFG00845018790|CALML4, ENSCAFG00845001335|PRKCB, ENSCAFG00845011700|PTK2B, ENSCAFG00845023922|ITPR3, ENSCAFG00845025366|PLCB4	7	77	0.341882
cfa04922	Organismal Systems	Endocrine system	Glucagon signaling pathway	ENSCAFG00845027587|PLCB2, ENSCAFG00845005020|FBP1, ENSCAFG00845003315|PYGL, ENSCAFG00845018790|CALML4, ENSCAFG00845022709|ENSCAFG00845022709, ENSCAFG00845008311|PPARGC1A, ENSCAFG00845028997|CREB3L1, ENSCAFG00845023922|ITPR3, ENSCAFG00845025366|PLCB4, ENSCAFG00845028465|PRKAG3	10	791	96	7229	0.1042	0.614902	ns	0.919595	ns	ENSCAFG00845028997|CREB3L1, ENSCAFG00845028465|PRKAG3	2	ENSCAFG00845027587|PLCB2, ENSCAFG00845005020|FBP1, ENSCAFG00845003315|PYGL, ENSCAFG00845018790|CALML4, ENSCAFG00845022709|ENSCAFG00845022709, ENSCAFG00845008311|PPARGC1A, ENSCAFG00845023922|ITPR3, ENSCAFG00845025366|PLCB4	8	92	0
cfa04932	Human Diseases	Endocrine and metabolic disease	Non-alcoholic fatty liver disease	ENSCAFG00845008825|IL6, ENSCAFG00845011308|IL1A, ENSCAFG00845020324|MAP3K11, ENSCAFG00845006275|CXCL8, ENSCAFG00845029124|LEPR, ENSCAFG00845011661|IL1B, ENSCAFG00845024090|NR1H3, ENSCAFG00845029433|ENSCAFG00845029433, ENSCAFG00845018689|COX4I2, ENSCAFG00845002395|TGFB1, ENSCAFG00845021949|ADIPOQ, ENSCAFG00845018486|IRS2, ENSCAFG00845014397|IL6R, ENSCAFG00845028465|PRKAG3	14	791	134	7229	0.1045	0.615048	ns	0.919595	ns	ENSCAFG00845008825|IL6, ENSCAFG00845011308|IL1A, ENSCAFG00845006275|CXCL8, ENSCAFG00845011661|IL1B, ENSCAFG00845028465|PRKAG3	5	ENSCAFG00845020324|MAP3K11, ENSCAFG00845029124|LEPR, ENSCAFG00845024090|NR1H3, ENSCAFG00845029433|ENSCAFG00845029433, ENSCAFG00845018689|COX4I2, ENSCAFG00845002395|TGFB1, ENSCAFG00845021949|ADIPOQ, ENSCAFG00845018486|IRS2, ENSCAFG00845014397|IL6R	9	130	-4.20988
cfa05161	Human Diseases	Infectious disease: viral	Hepatitis B	ENSCAFG00845008825|IL6, ENSCAFG00845012026|TLR4, ENSCAFG00845028469|IKBKE, ENSCAFG00845006275|CXCL8, ENSCAFG00845015760|TGFB3, ENSCAFG00845021203|CCNA2, ENSCAFG00845015887|JAK2, ENSCAFG00845001335|PRKCB, ENSCAFG00845001129|CCNE1, ENSCAFG00845011700|PTK2B, ENSCAFG00845019362|EGR3, ENSCAFG00845026778|IFNAR1, ENSCAFG00845028997|CREB3L1, ENSCAFG00845002395|TGFB1, ENSCAFG00845004225|SLC10A1, ENSCAFG00…	16	791	153	7229	0.1046	0.616011	ns	0.919595	ns	ENSCAFG00845008825|IL6, ENSCAFG00845028469|IKBKE, ENSCAFG00845006275|CXCL8, ENSCAFG00845021203|CCNA2, ENSCAFG00845015887|JAK2, ENSCAFG00845001129|CCNE1, ENSCAFG00845028997|CREB3L1, ENSCAFG00845004225|SLC10A1	8	ENSCAFG00845012026|TLR4, ENSCAFG00845015760|TGFB3, ENSCAFG00845001335|PRKCB, ENSCAFG00845011700|PTK2B, ENSCAFG00845019362|EGR3, ENSCAFG00845026778|IFNAR1, ENSCAFG00845002395|TGFB1, ENSCAFG00845002725|BCL2	8	142	1.8462
cfa05225	Human Diseases	Cancer: specific types	Hepatocellular carcinoma	ENSCAFG00845008513|FZD6, ENSCAFG00845009778|HMOX1, ENSCAFG00845015760|TGFB3, ENSCAFG00845026417|WNT5A, ENSCAFG00845008006|WNT9A, ENSCAFG00845001335|PRKCB, ENSCAFG00845015398|ENSCAFG00845015398, ENSCAFG00845008849|WNT2, ENSCAFG00845002395|TGFB1, ENSCAFG00845029513|WNT5B, ENSCAFG00845006501|FZD4, ENSCAFG00845019951|SHC3, ENSCAFG00845011396|EGFR, ENSCAFG00845007244|MET, ENSCAFG00845001355|ENSCAFG008…	16	791	154	7229	0.1039	0.626741	ns	0.928771	ns	ENSCAFG00845026417|WNT5A, ENSCAFG00845008849|WNT2, ENSCAFG00845011396|EGFR	3	ENSCAFG00845008513|FZD6, ENSCAFG00845009778|HMOX1, ENSCAFG00845015760|TGFB3, ENSCAFG00845008006|WNT9A, ENSCAFG00845001335|PRKCB, ENSCAFG00845015398|ENSCAFG00845015398, ENSCAFG00845002395|TGFB1, ENSCAFG00845029513|WNT5B, ENSCAFG00845006501|FZD4, ENSCAFG00845019951|SHC3, ENSCAFG00845007244|MET, ENSCAFG00845001355|ENSCAFG00845001355, ENSCAFG00845018559|GADD45G	13	147	-1.73205
cfa04710	Organismal Systems	Environmental adaptation	Circadian rhythm	ENSCAFG00845009798|NR1D1, ENSCAFG00845020372|ARNTL, ENSCAFG00845028465|PRKAG3	3	791	29	7229	0.1034	0.629313	ns	0.928771	ns	ENSCAFG00845020372|ARNTL, ENSCAFG00845028465|PRKAG3	2	ENSCAFG00845009798|NR1D1	1	29	0.371391
cfa00520	Metabolism	Carbohydrate metabolism	Amino sugar and nucleotide sugar metabolism	ENSCAFG00845019476|UGP2, ENSCAFG00845011564|HK3, ENSCAFG00845001153|HEXB, ENSCAFG00845004288|NPL, ENSCAFG00845024688|ENSCAFG00845024688	5	791	49	7229	0.102	0.634065	ns	0.928771	ns	ENSCAFG00845019476|UGP2	1	ENSCAFG00845011564|HK3, ENSCAFG00845001153|HEXB, ENSCAFG00845004288|NPL, ENSCAFG00845024688|ENSCAFG00845024688	4	48	-1.73205
cfa00240	Metabolism	Nucleotide metabolism	Pyrimidine metabolism	ENSCAFG00845022277|CMPK2, ENSCAFG00845017017|ENTPD3, ENSCAFG00845025471|ENTPD1, ENSCAFG00845005624|ENPP3, ENSCAFG00845022513|UPB1	5	791	49	7229	0.102	0.634065	ns	0.928771	ns	ENSCAFG00845022277|CMPK2, ENSCAFG00845017017|ENTPD3, ENSCAFG00845022513|UPB1	3	ENSCAFG00845025471|ENTPD1, ENSCAFG00845005624|ENPP3	2	47	0.729325
cfa00140	Metabolism	Lipid metabolism	Steroid hormone biosynthesis	ENSCAFG00845002717|HSD11B1, ENSCAFG00845017776|CYP7B1, ENSCAFG00845024965|CYP19A1, ENSCAFG00845008784|HSD17B1	4	791	40	7229	0.1	0.651205	ns	0.949421	ns	ENSCAFG00845002717|HSD11B1, ENSCAFG00845017776|CYP7B1, ENSCAFG00845024965|CYP19A1	3	ENSCAFG00845008784|HSD17B1	1	30	0.182574
cfa04210	Cellular Processes	Cell growth and death	Apoptosis	ENSCAFG00845019461|CTSK, ENSCAFG00845026305|CTSC, ENSCAFG00845027859|NGF, ENSCAFG00845009905|CTSD, ENSCAFG00845019241|CTSS, ENSCAFG00845018672|CTSB, ENSCAFG00845021612|ENSCAFG00845021612, ENSCAFG00845008045|CSF2RB, ENSCAFG00845029433|ENSCAFG00845029433, ENSCAFG00845005115|CTSH, ENSCAFG00845023922|ITPR3, ENSCAFG00845002725|BCL2, ENSCAFG00845018559|GADD45G	13	791	128	7229	0.1016	0.655421	ns	0.951123	ns	ENSCAFG00845027859|NGF	1	ENSCAFG00845019461|CTSK, ENSCAFG00845026305|CTSC, ENSCAFG00845009905|CTSD, ENSCAFG00845019241|CTSS, ENSCAFG00845018672|CTSB, ENSCAFG00845021612|ENSCAFG00845021612, ENSCAFG00845008045|CSF2RB, ENSCAFG00845029433|ENSCAFG00845029433, ENSCAFG00845005115|CTSH, ENSCAFG00845023922|ITPR3, ENSCAFG00845002725|BCL2, ENSCAFG00845018559|GADD45G	12	125	-0.626099
cfa00564	Metabolism	Lipid metabolism	Glycerophospholipid metabolism	ENSCAFG00845003775|PLD3, ENSCAFG00845027433|PLPP1, ENSCAFG00845021887|GPAT3, ENSCAFG00845018820|AGPAT3, ENSCAFG00845016457|MBOAT1, ENSCAFG00845008274|CHPT1, ENSCAFG00845022232|PLA2G3, ENSCAFG00845019519|DGKG, ENSCAFG00845024010|PEMT	9	791	91	7229	0.0989	0.67672	ns	0.977485	ns	ENSCAFG00845022232|PLA2G3	1	ENSCAFG00845003775|PLD3, ENSCAFG00845027433|PLPP1, ENSCAFG00845021887|GPAT3, ENSCAFG00845018820|AGPAT3, ENSCAFG00845016457|MBOAT1, ENSCAFG00845008274|CHPT1, ENSCAFG00845019519|DGKG, ENSCAFG00845024010|PEMT	8	82	0.220863
cfa04964	Organismal Systems	Excretory system	Proximal tubule bicarbonate reclamation	ENSCAFG00845020628|AQP1, ENSCAFG00845017325|CA2	2	791	21	7229	0.0952	0.686347	ns	0.982096	ns		0	ENSCAFG00845020628|AQP1, ENSCAFG00845017325|CA2	2	18	-0.471405
cfa00790	Metabolism	Metabolism of cofactors and vitamins	Folate biosynthesis	ENSCAFG00845029791|GGH, ENSCAFG00845004424|PCBD1	2	791	21	7229	0.0952	0.686347	ns	0.982096	ns		0	ENSCAFG00845029791|GGH, ENSCAFG00845004424|PCBD1	2	17	-2.66789
cfa00071	Metabolism	Lipid metabolism	Fatty acid degradation	ENSCAFG00845019268|ENSCAFG00845019268, ENSCAFG00845016064|ACAA2, ENSCAFG00845009224|ACSL6, ENSCAFG00845030081|ACADS	4	791	42	7229	0.0952	0.689446	ns	0.982096	ns	ENSCAFG00845009224|ACSL6	1	ENSCAFG00845019268|ENSCAFG00845019268, ENSCAFG00845016064|ACAA2, ENSCAFG00845030081|ACADS	3	38	-1.62221
cfa00640	Metabolism	Carbohydrate metabolism	Propanoate metabolism	ENSCAFG00845009887|ACSS3, ENSCAFG00845014053|ABAT, ENSCAFG00845030081|ACADS	3	791	32	7229	0.0938	0.696076	ns	0.982096	ns	ENSCAFG00845009887|ACSS3	1	ENSCAFG00845014053|ABAT, ENSCAFG00845030081|ACADS	2	32	-1.76777
cfa04918	Organismal Systems	Endocrine system	Thyroid hormone synthesis	ENSCAFG00845027587|PLCB2, ENSCAFG00845024171|ADCY5, ENSCAFG00845001335|PRKCB, ENSCAFG00845028997|CREB3L1, ENSCAFG00845023922|ITPR3, ENSCAFG00845025366|PLCB4, ENSCAFG00845012268|PAX8	7	791	73	7229	0.0959	0.700516	ns	0.982096	ns	ENSCAFG00845028997|CREB3L1, ENSCAFG00845012268|PAX8	2	ENSCAFG00845027587|PLCB2, ENSCAFG00845024171|ADCY5, ENSCAFG00845001335|PRKCB, ENSCAFG00845023922|ITPR3, ENSCAFG00845025366|PLCB4	5	60	1.0328
cfa05160	Human Diseases	Infectious disease: viral	Hepatitis C	ENSCAFG00845021979|OAS1, ENSCAFG00845028469|IKBKE, ENSCAFG00845030104|MX1, ENSCAFG00845024289|CLDN1, ENSCAFG00845021826|LDLR, ENSCAFG00845024090|NR1H3, ENSCAFG00845015817|SCARB1, ENSCAFG00845029433|ENSCAFG00845029433, ENSCAFG00845012752|OCLN, ENSCAFG00845026778|IFNAR1, ENSCAFG00845022113|OAS3, ENSCAFG00845029410|CLDN5, ENSCAFG00845011396|EGFR, ENSCAFG00845022316|RSAD2	14	791	142	7229	0.0986	0.701573	ns	0.982096	ns	ENSCAFG00845021979|OAS1, ENSCAFG00845028469|IKBKE, ENSCAFG00845030104|MX1, ENSCAFG00845021826|LDLR, ENSCAFG00845022113|OAS3, ENSCAFG00845011396|EGFR, ENSCAFG00845022316|RSAD2	7	ENSCAFG00845024289|CLDN1, ENSCAFG00845024090|NR1H3, ENSCAFG00845015817|SCARB1, ENSCAFG00845029433|ENSCAFG00845029433, ENSCAFG00845012752|OCLN, ENSCAFG00845026778|IFNAR1, ENSCAFG00845029410|CLDN5	7	127	0.266207
cfa05231	Human Diseases	Cancer: overview	Choline metabolism in cancer	ENSCAFG00845022039|PDGFB, ENSCAFG00845000627|PDGFD, ENSCAFG00845027433|PLPP1, ENSCAFG00845007348|RAC2, ENSCAFG00845001335|PRKCB, ENSCAFG00845008274|CHPT1, ENSCAFG00845019519|DGKG, ENSCAFG00845025658|WAS, ENSCAFG00845011396|EGFR	9	791	93	7229	0.0968	0.701947	ns	0.982096	ns	ENSCAFG00845011396|EGFR	1	ENSCAFG00845022039|PDGFB, ENSCAFG00845000627|PDGFD, ENSCAFG00845027433|PLPP1, ENSCAFG00845007348|RAC2, ENSCAFG00845001335|PRKCB, ENSCAFG00845008274|CHPT1, ENSCAFG00845019519|DGKG, ENSCAFG00845025658|WAS	8	89	-1.484
cfa04722	Organismal Systems	Nervous system	Neurotrophin signaling pathway	ENSCAFG00845027859|NGF, ENSCAFG00845008023|PSEN2, ENSCAFG00845021007|ARHGDIB, ENSCAFG00845011173|NGFR, ENSCAFG00845018790|CALML4, ENSCAFG00845007724|MATK, ENSCAFG00845002996|SORT1, ENSCAFG00845011855|RPS6KA1, ENSCAFG00845015398|ENSCAFG00845015398, ENSCAFG00845019951|SHC3, ENSCAFG00845002725|BCL2	11	791	113	7229	0.0973	0.705165	ns	0.982194	ns	ENSCAFG00845027859|NGF	1	ENSCAFG00845008023|PSEN2, ENSCAFG00845021007|ARHGDIB, ENSCAFG00845011173|NGFR, ENSCAFG00845018790|CALML4, ENSCAFG00845007724|MATK, ENSCAFG00845002996|SORT1, ENSCAFG00845011855|RPS6KA1, ENSCAFG00845015398|ENSCAFG00845015398, ENSCAFG00845019951|SHC3, ENSCAFG00845002725|BCL2	10	111	-0.284747
cfa00592	Metabolism	Lipid metabolism	alpha-Linolenic acid metabolism	ENSCAFG00845011145|FADS2, ENSCAFG00845022232|PLA2G3	2	791	22	7229	0.0909	0.711143	ns	0.986118	ns	ENSCAFG00845011145|FADS2, ENSCAFG00845022232|PLA2G3	2		0	16	1
cfa05211	Human Diseases	Cancer: specific types	Renal cell carcinoma	ENSCAFG00845022039|PDGFB, ENSCAFG00845010533|VEGFA, ENSCAFG00845015760|TGFB3, ENSCAFG00845002395|TGFB1, ENSCAFG00845027702|EPAS1, ENSCAFG00845007244|MET	6	791	64	7229	0.0938	0.715627	ns	0.987945	ns	ENSCAFG00845010533|VEGFA, ENSCAFG00845027702|EPAS1	2	ENSCAFG00845022039|PDGFB, ENSCAFG00845015760|TGFB3, ENSCAFG00845002395|TGFB1, ENSCAFG00845007244|MET	4	63	-1.13389
cfa00130	Metabolism	Metabolism of cofactors and vitamins	Ubiquinone and other terpenoid-quinone biosynthesis	ENSCAFG00845023604|HPD	1	791	11	7229	0.0909	0.72075	ns	0.989872	ns		0	ENSCAFG00845023604|HPD	1	11	-0.301511
cfa00565	Metabolism	Lipid metabolism	Ether lipid metabolism	ENSCAFG00845003775|PLD3, ENSCAFG00845027433|PLPP1, ENSCAFG00845008274|CHPT1, ENSCAFG00845022232|PLA2G3	4	791	44	7229	0.0909	0.724617	ns	0.989872	ns	ENSCAFG00845022232|PLA2G3	1	ENSCAFG00845003775|PLD3, ENSCAFG00845027433|PLPP1, ENSCAFG00845008274|CHPT1	3	38	-0.648886
cfa05132	Human Diseases	Infectious disease: bacterial	Salmonella infection	ENSCAFG00845015545|PODXL, ENSCAFG00845023211|PTPRC, ENSCAFG00845001909|CD14, ENSCAFG00845008825|IL6, ENSCAFG00845026701|PIK3CG, ENSCAFG00845012026|TLR4, ENSCAFG00845001557|IL18, ENSCAFG00845025458|S100A10, ENSCAFG00845006275|CXCL8, ENSCAFG00845007265|CYTH4, ENSCAFG00845011661|IL1B, ENSCAFG00845016220|NCKAP1L, ENSCAFG00845010607|CYTH3, ENSCAFG00845018347|NLRP3, ENSCAFG00845029636|ELMO1, ENSCAFG008…	24	791	242	7229	0.0992	0.728503	ns	0.989872	ns	ENSCAFG00845008825|IL6, ENSCAFG00845006275|CXCL8, ENSCAFG00845011661|IL1B, ENSCAFG00845021237|DYNC1I1	4	ENSCAFG00845015545|PODXL, ENSCAFG00845023211|PTPRC, ENSCAFG00845001909|CD14, ENSCAFG00845026701|PIK3CG, ENSCAFG00845012026|TLR4, ENSCAFG00845001557|IL18, ENSCAFG00845025458|S100A10, ENSCAFG00845007265|CYTH4, ENSCAFG00845016220|NCKAP1L, ENSCAFG00845010607|CYTH3, ENSCAFG00845018347|NLRP3, ENSCAFG00845029636|ELMO1, ENSCAFG00845029433|ENSCAFG00845029433, ENSCAFG00845011935|PYCARD, ENSCAFG00845000375|…	20	237	-2.33845
cfa05031	Human Diseases	Substance dependence	Amphetamine addiction	ENSCAFG00845024171|ADCY5, ENSCAFG00845018790|CALML4, ENSCAFG00845001335|PRKCB, ENSCAFG00845027440|MAOB, ENSCAFG00845028997|CREB3L1, ENSCAFG00845010355|DDC	6	791	65	7229	0.0923	0.729713	ns	0.989872	ns	ENSCAFG00845028997|CREB3L1	1	ENSCAFG00845024171|ADCY5, ENSCAFG00845018790|CALML4, ENSCAFG00845001335|PRKCB, ENSCAFG00845027440|MAOB, ENSCAFG00845010355|DDC	5	60	-0.774597
cfa00601	Metabolism	Glycan biosynthesis and metabolism	Glycosphingolipid biosynthesis - lacto and neolacto series	ENSCAFG00845019386|GCNT2, ENSCAFG00845014498|A4GALT	2	791	23	7229	0.087	0.734276	ns	0.991749	ns	ENSCAFG00845014498|A4GALT	1	ENSCAFG00845019386|GCNT2	1	19	-0.688247
cfa04950	Human Diseases	Endocrine and metabolic disease	Maturity onset diabetes of the young	ENSCAFG00845017433|HHEX, ENSCAFG00845022651|NR5A2	2	791	24	7229	0.0833	0.755812	ns	1	ns		0	ENSCAFG00845017433|HHEX, ENSCAFG00845022651|NR5A2	2	15	0.258199
cfa04917	Organismal Systems	Endocrine system	Prolactin signaling pathway	ENSCAFG00845015887|JAK2, ENSCAFG00845000774|PRLR, ENSCAFG00845015398|ENSCAFG00845015398, ENSCAFG00845021192|SOCS2, ENSCAFG00845019951|SHC3, ENSCAFG00845000028|ESR1	6	791	67	7229	0.0896	0.756392	ns	1	ns	ENSCAFG00845015887|JAK2	1	ENSCAFG00845000774|PRLR, ENSCAFG00845015398|ENSCAFG00845015398, ENSCAFG00845021192|SOCS2, ENSCAFG00845019951|SHC3, ENSCAFG00845000028|ESR1	5	61	-0.640184
cfa05168	Human Diseases	Infectious disease: viral	Herpes simplex virus 1 infection	ENSCAFG00845000875|ECSCR, ENSCAFG00845011375|CCL2, ENSCAFG00845008825|IL6, ENSCAFG00845009083|CCL5, ENSCAFG00845018613|DLA-DMA, ENSCAFG00845017728|DLA-DQA1, ENSCAFG00845017467|DLA-DRA, ENSCAFG00845021979|OAS1, ENSCAFG00845018536|DLA-DMB, ENSCAFG00845006874|CD74, ENSCAFG00845027704|ENSCAFG00845027704, ENSCAFG00845028469|IKBKE, ENSCAFG00845000999|POU2F2, ENSCAFG00845014894|EIF2B2, ENSCAFG0084501010…	30	791	305	7229	0.0984	0.76278	ns	1	ns	ENSCAFG00845011375|CCL2, ENSCAFG00845008825|IL6, ENSCAFG00845009083|CCL5, ENSCAFG00845021979|OAS1, ENSCAFG00845027704|ENSCAFG00845027704, ENSCAFG00845028469|IKBKE, ENSCAFG00845000999|POU2F2, ENSCAFG00845011661|IL1B, ENSCAFG00845015887|JAK2, ENSCAFG00845022113|OAS3, ENSCAFG00845017366|DLA-79	11	ENSCAFG00845000875|ECSCR, ENSCAFG00845018613|DLA-DMA, ENSCAFG00845017728|DLA-DQA1, ENSCAFG00845017467|DLA-DRA, ENSCAFG00845018536|DLA-DMB, ENSCAFG00845006874|CD74, ENSCAFG00845014894|EIF2B2, ENSCAFG00845010104|C3, ENSCAFG00845018106|SYK, ENSCAFG00845017781|HLA-DQB1, ENSCAFG00845030596|CFP, ENSCAFG00845029433|ENSCAFG00845029433, ENSCAFG00845006183|CARD9, ENSCAFG00845026778|IFNAR1, ENSCAFG008450213…	19	289	3.47059
cfa05206	Human Diseases	Cancer: overview	MicroRNAs in cancer	ENSCAFG00845022039|PDGFB, ENSCAFG00845016542|ENSCAFG00845016542, ENSCAFG00845013438|EFNA1, ENSCAFG00845005378|PTGS2, ENSCAFG00845010533|VEGFA, ENSCAFG00845021115|KIF23, ENSCAFG00845009778|HMOX1, ENSCAFG00845029061|PDCD4, ENSCAFG00845027036|ENSCAFG00845027036, ENSCAFG00845001335|PRKCB, ENSCAFG00845001129|CCNE1, ENSCAFG00845006491|ST14, ENSCAFG00845020726|MARCKS, ENSCAFG00845010582|TNC, ENSCAFG0084…	21	791	218	7229	0.0963	0.766232	ns	1	ns	ENSCAFG00845005378|PTGS2, ENSCAFG00845010533|VEGFA, ENSCAFG00845021115|KIF23, ENSCAFG00845027036|ENSCAFG00845027036, ENSCAFG00845001129|CCNE1, ENSCAFG00845010582|TNC, ENSCAFG00845020101|CDC25C, ENSCAFG00845011396|EGFR	8	ENSCAFG00845022039|PDGFB, ENSCAFG00845016542|ENSCAFG00845016542, ENSCAFG00845013438|EFNA1, ENSCAFG00845009778|HMOX1, ENSCAFG00845029061|PDCD4, ENSCAFG00845001335|PRKCB, ENSCAFG00845006491|ST14, ENSCAFG00845020726|MARCKS, ENSCAFG00845021351|ITGB3, ENSCAFG00845018486|IRS2, ENSCAFG00845005453|NOTCH1, ENSCAFG00845007244|MET, ENSCAFG00845002725|BCL2	13	180	-0.819892
cfa00980	Metabolism	Xenobiotics biodegradation and metabolism	Metabolism of xenobiotics by cytochrome P450	ENSCAFG00845000526|DHDH, ENSCAFG00845002717|HSD11B1, ENSCAFG00845008762|ENSCAFG00845008762	3	791	36	7229	0.0833	0.770367	ns	1	ns	ENSCAFG00845002717|HSD11B1	1	ENSCAFG00845000526|DHDH, ENSCAFG00845008762|ENSCAFG00845008762	2	31	-2.33487
cfa00982	Metabolism	Xenobiotics biodegradation and metabolism	Drug metabolism - cytochrome P450	ENSCAFG00845008762|ENSCAFG00845008762, ENSCAFG00845001467|FMO3, ENSCAFG00845027440|MAOB	3	791	36	7229	0.0833	0.770367	ns	1	ns		0	ENSCAFG00845008762|ENSCAFG00845008762, ENSCAFG00845001467|FMO3, ENSCAFG00845027440|MAOB	3	27	-2.88675
cfa05030	Human Diseases	Substance dependence	Cocaine addiction	ENSCAFG00845024171|ADCY5, ENSCAFG00845027440|MAOB, ENSCAFG00845028997|CREB3L1, ENSCAFG00845010355|DDC	4	791	47	7229	0.0851	0.771678	ns	1	ns	ENSCAFG00845028997|CREB3L1	1	ENSCAFG00845024171|ADCY5, ENSCAFG00845027440|MAOB, ENSCAFG00845010355|DDC	3	42	0.308607
cfa04966	Organismal Systems	Excretory system	Collecting duct acid secretion	ENSCAFG00845017325|CA2, ENSCAFG00845017487|ATP6V0D2	2	791	25	7229	0.08	0.775824	ns	1	ns		0	ENSCAFG00845017325|CA2, ENSCAFG00845017487|ATP6V0D2	2	20	-2.45967
cfa04146	Cellular Processes	Transport and catabolism	Peroxisome	ENSCAFG00845024098|CAT, ENSCAFG00845001754|SOD2, ENSCAFG00845011660|HMGCLL1, ENSCAFG00845014798|NOS2, ENSCAFG00845009717|PIPOX, ENSCAFG00845018826|ACOX2, ENSCAFG00845009224|ACSL6	7	791	79	7229	0.0886	0.775916	ns	1	ns	ENSCAFG00845001754|SOD2, ENSCAFG00845018826|ACOX2, ENSCAFG00845009224|ACSL6	3	ENSCAFG00845024098|CAT, ENSCAFG00845011660|HMGCLL1, ENSCAFG00845014798|NOS2, ENSCAFG00845009717|PIPOX	4	74	-2.55745
cfa00562	Metabolism	Carbohydrate metabolism	Inositol phosphate metabolism	ENSCAFG00845026701|PIK3CG, ENSCAFG00845027587|PLCB2, ENSCAFG00845020969|INPP5D, ENSCAFG00845008212|ITPKB, ENSCAFG00845004939|IMPA2, ENSCAFG00845025366|PLCB4	6	791	70	7229	0.0857	0.792713	ns	1	ns		0	ENSCAFG00845026701|PIK3CG, ENSCAFG00845027587|PLCB2, ENSCAFG00845020969|INPP5D, ENSCAFG00845008212|ITPKB, ENSCAFG00845004939|IMPA2, ENSCAFG00845025366|PLCB4	6	67	-0.366508
cfa00310	Metabolism	Amino acid metabolism	Lysine degradation	ENSCAFG00845020246|MECOM, ENSCAFG00845019268|ENSCAFG00845019268, ENSCAFG00845009717|PIPOX, ENSCAFG00845013019|NSD2, ENSCAFG00845019198|PRDM16	5	791	60	7229	0.0833	0.800727	ns	1	ns	ENSCAFG00845013019|NSD2	1	ENSCAFG00845020246|MECOM, ENSCAFG00845019268|ENSCAFG00845019268, ENSCAFG00845009717|PIPOX, ENSCAFG00845019198|PRDM16	4	58	1.05045
cfa04910	Organismal Systems	Endocrine system	Insulin signaling pathway	ENSCAFG00845005020|FBP1, ENSCAFG00845003315|PYGL, ENSCAFG00845018790|CALML4, ENSCAFG00845022709|ENSCAFG00845022709, ENSCAFG00845011564|HK3, ENSCAFG00845015398|ENSCAFG00845015398, ENSCAFG00845021192|SOCS2, ENSCAFG00845008311|PPARGC1A, ENSCAFG00845018486|IRS2, ENSCAFG00845019951|SHC3, ENSCAFG00845023271|SORBS1, ENSCAFG00845028465|PRKAG3	12	791	133	7229	0.0902	0.801495	ns	1	ns	ENSCAFG00845028465|PRKAG3	1	ENSCAFG00845005020|FBP1, ENSCAFG00845003315|PYGL, ENSCAFG00845018790|CALML4, ENSCAFG00845022709|ENSCAFG00845022709, ENSCAFG00845011564|HK3, ENSCAFG00845015398|ENSCAFG00845015398, ENSCAFG00845021192|SOCS2, ENSCAFG00845008311|PPARGC1A, ENSCAFG00845018486|IRS2, ENSCAFG00845019951|SHC3, ENSCAFG00845023271|SORBS1	11	126	-1.24722
cfa00730	Metabolism	Metabolism of cofactors and vitamins	Thiamine metabolism	ENSCAFG00845003950|AK5	1	791	14	7229	0.0714	0.802873	ns	1	ns	ENSCAFG00845003950|AK5	1		0	14	1.06904
cfa04723	Organismal Systems	Nervous system	Retrograde endocannabinoid signaling	ENSCAFG00845017684|MGLL, ENSCAFG00845027587|PLCB2, ENSCAFG00845010783|ENSCAFG00845010783, ENSCAFG00845005378|PTGS2, ENSCAFG00845003562|GNG2, ENSCAFG00845024171|ADCY5, ENSCAFG00845000763|GABRA1, ENSCAFG00845001335|PRKCB, ENSCAFG00845027447|GNB3, ENSCAFG00845023922|ITPR3, ENSCAFG00845025366|PLCB4, ENSCAFG00845028149|CACNA1A	12	791	134	7229	0.0896	0.80957	ns	1	ns	ENSCAFG00845005378|PTGS2, ENSCAFG00845000763|GABRA1, ENSCAFG00845027447|GNB3, ENSCAFG00845028149|CACNA1A	4	ENSCAFG00845017684|MGLL, ENSCAFG00845027587|PLCB2, ENSCAFG00845010783|ENSCAFG00845010783, ENSCAFG00845003562|GNG2, ENSCAFG00845024171|ADCY5, ENSCAFG00845001335|PRKCB, ENSCAFG00845023922|ITPR3, ENSCAFG00845025366|PLCB4	8	118	-3.22201
cfa04550	Cellular Processes	Cellular community - eukaryotes	Signaling pathways regulating pluripotency of stem cells	ENSCAFG00845008513|FZD6, ENSCAFG00845030902|LIF, ENSCAFG00845004370|BMP4, ENSCAFG00845026417|WNT5A, ENSCAFG00845015887|JAK2, ENSCAFG00845008006|WNT9A, ENSCAFG00845008849|WNT2, ENSCAFG00845029513|WNT5B, ENSCAFG00845018646|ID1, ENSCAFG00845024752|TBX3, ENSCAFG00845006501|FZD4, ENSCAFG00845001355|ENSCAFG00845001355	12	791	134	7229	0.0896	0.80957	ns	1	ns	ENSCAFG00845030902|LIF, ENSCAFG00845026417|WNT5A, ENSCAFG00845015887|JAK2, ENSCAFG00845008849|WNT2, ENSCAFG00845024752|TBX3	5	ENSCAFG00845008513|FZD6, ENSCAFG00845004370|BMP4, ENSCAFG00845008006|WNT9A, ENSCAFG00845029513|WNT5B, ENSCAFG00845018646|ID1, ENSCAFG00845006501|FZD4, ENSCAFG00845001355|ENSCAFG00845001355	7	120	0.273861
cfa04977	Organismal Systems	Digestive system	Vitamin digestion and absorption	ENSCAFG00845015817|SCARB1, ENSCAFG00845004266|APOA1	2	791	27	7229	0.0741	0.811577	ns	1	ns		0	ENSCAFG00845015817|SCARB1, ENSCAFG00845004266|APOA1	2	20	-0.223607
cfa05220	Human Diseases	Cancer: specific types	Chronic myeloid leukemia	ENSCAFG00845020246|MECOM, ENSCAFG00845015760|TGFB3, ENSCAFG00845015398|ENSCAFG00845015398, ENSCAFG00845002395|TGFB1, ENSCAFG00845019951|SHC3, ENSCAFG00845018559|GADD45G	6	791	72	7229	0.0833	0.814526	ns	1	ns		0	ENSCAFG00845020246|MECOM, ENSCAFG00845015760|TGFB3, ENSCAFG00845015398|ENSCAFG00845015398, ENSCAFG00845002395|TGFB1, ENSCAFG00845019951|SHC3, ENSCAFG00845018559|GADD45G	6	72	0.942809
cfa04622	Organismal Systems	Immune system	RIG-I-like receptor signaling pathway	ENSCAFG00845000875|ECSCR, ENSCAFG00845028469|IKBKE, ENSCAFG00845006275|CXCL8, ENSCAFG00845010366|DHX58, ENSCAFG00845020316|ISG15	5	791	62	7229	0.0806	0.823451	ns	1	ns	ENSCAFG00845028469|IKBKE, ENSCAFG00845006275|CXCL8, ENSCAFG00845010366|DHX58, ENSCAFG00845020316|ISG15	4	ENSCAFG00845000875|ECSCR	1	50	1.83848
cfa04392	Environmental Information Processing	Signal transduction	Hippo signaling pathway - multiple species	ENSCAFG00845028911|RASSF2, ENSCAFG00845003314|WWC1	2	791	28	7229	0.0714	0.827473	ns	1	ns	ENSCAFG00845003314|WWC1	1	ENSCAFG00845028911|RASSF2	1	26	-0.392232
cfa00630	Metabolism	Carbohydrate metabolism	Glyoxylate and dicarboxylate metabolism	ENSCAFG00845024098|CAT, ENSCAFG00845020125|SHMT1	2	791	28	7229	0.0714	0.827473	ns	1	ns		0	ENSCAFG00845024098|CAT, ENSCAFG00845020125|SHMT1	2	26	-0.392232
cfa00513	Metabolism	Glycan biosynthesis and metabolism	Various types of N-glycan biosynthesis	ENSCAFG00845027982|B4GALNT3, ENSCAFG00845008022|MAN1A1, ENSCAFG00845001153|HEXB	3	791	40	7229	0.075	0.829127	ns	1	ns	ENSCAFG00845027982|B4GALNT3	1	ENSCAFG00845008022|MAN1A1, ENSCAFG00845001153|HEXB	2	38	0.162221
cfa05212	Human Diseases	Cancer: specific types	Pancreatic cancer	ENSCAFG00845010533|VEGFA, ENSCAFG00845015760|TGFB3, ENSCAFG00845007348|RAC2, ENSCAFG00845002395|TGFB1, ENSCAFG00845011396|EGFR, ENSCAFG00845018559|GADD45G	6	791	74	7229	0.0811	0.834494	ns	1	ns	ENSCAFG00845010533|VEGFA, ENSCAFG00845011396|EGFR	2	ENSCAFG00845015760|TGFB3, ENSCAFG00845007348|RAC2, ENSCAFG00845002395|TGFB1, ENSCAFG00845018559|GADD45G	4	74	0.697486
cfa05204	Human Diseases	Cancer: overview	Chemical carcinogenesis - DNA adducts	ENSCAFG00845002717|HSD11B1, ENSCAFG00845005378|PTGS2, ENSCAFG00845008762|ENSCAFG00845008762	3	791	41	7229	0.0732	0.841633	ns	1	ns	ENSCAFG00845002717|HSD11B1, ENSCAFG00845005378|PTGS2	2	ENSCAFG00845008762|ENSCAFG00845008762	1	32	-2.12132
cfa00052	Metabolism	Carbohydrate metabolism	Galactose metabolism	ENSCAFG00845019476|UGP2, ENSCAFG00845011564|HK3	2	791	29	7229	0.069	0.842152	ns	1	ns	ENSCAFG00845019476|UGP2	1	ENSCAFG00845011564|HK3	1	25	0.6
cfa04721	Organismal Systems	Nervous system	Synaptic vesicle cycle	ENSCAFG00845017720|SLC1A7, ENSCAFG00845018921|ENSCAFG00845018921, ENSCAFG00845004230|SLC1A3, ENSCAFG00845017487|ATP6V0D2, ENSCAFG00845029334|DNM1, ENSCAFG00845028149|CACNA1A	6	791	76	7229	0.0789	0.852699	ns	1	ns	ENSCAFG00845004230|SLC1A3, ENSCAFG00845028149|CACNA1A	2	ENSCAFG00845017720|SLC1A7, ENSCAFG00845018921|ENSCAFG00845018921, ENSCAFG00845017487|ATP6V0D2, ENSCAFG00845029334|DNM1	4	65	-2.60473
cfa04962	Organismal Systems	Excretory system	Vasopressin-regulated water reabsorption	ENSCAFG00845021007|ARHGDIB, ENSCAFG00845028997|CREB3L1, ENSCAFG00845021237|DYNC1I1	3	791	42	7229	0.0714	0.85334	ns	1	ns	ENSCAFG00845028997|CREB3L1, ENSCAFG00845021237|DYNC1I1	2	ENSCAFG00845021007|ARHGDIB	1	40	0.632456
cfa04152	Environmental Information Processing	Signal transduction	AMPK signaling pathway	ENSCAFG00845025442|CD36, ENSCAFG00845029007|PPARG, ENSCAFG00845005020|FBP1, ENSCAFG00845029124|LEPR, ENSCAFG00845021203|CCNA2, ENSCAFG00845008311|PPARGC1A, ENSCAFG00845028997|CREB3L1, ENSCAFG00845021949|ADIPOQ, ENSCAFG00845018486|IRS2, ENSCAFG00845028465|PRKAG3	10	791	120	7229	0.0833	0.859697	ns	1	ns	ENSCAFG00845021203|CCNA2, ENSCAFG00845028997|CREB3L1, ENSCAFG00845028465|PRKAG3	3	ENSCAFG00845025442|CD36, ENSCAFG00845029007|PPARG, ENSCAFG00845005020|FBP1, ENSCAFG00845029124|LEPR, ENSCAFG00845008311|PPARGC1A, ENSCAFG00845021949|ADIPOQ, ENSCAFG00845018486|IRS2	7	115	-0.839254
cfa00511	Metabolism	Glycan biosynthesis and metabolism	Other glycan degradation	ENSCAFG00845001153|HEXB	1	791	17	7229	0.0588	0.860867	ns	1	ns		0	ENSCAFG00845001153|HEXB	1	16	-2
cfa00670	Metabolism	Metabolism of cofactors and vitamins	One carbon pool by folate	ENSCAFG00845020125|SHMT1	1	791	18	7229	0.0556	0.876127	ns	1	ns		0	ENSCAFG00845020125|SHMT1	1	17	-0.242536
cfa00220	Metabolism	Amino acid metabolism	Arginine biosynthesis	ENSCAFG00845014798|NOS2	1	791	18	7229	0.0556	0.876127	ns	1	ns		0	ENSCAFG00845014798|NOS2	1	16	-1
cfa00061	Metabolism	Lipid metabolism	Fatty acid biosynthesis	ENSCAFG00845009224|ACSL6	1	791	18	7229	0.0556	0.876127	ns	1	ns	ENSCAFG00845009224|ACSL6	1		0	18	-0.942809
cfa00051	Metabolism	Carbohydrate metabolism	Fructose and mannose metabolism	ENSCAFG00845005020|FBP1, ENSCAFG00845011564|HK3	2	791	32	7229	0.0625	0.879629	ns	1	ns		0	ENSCAFG00845005020|FBP1, ENSCAFG00845011564|HK3	2	31	-0.898027
cfa03410	Genetic Information Processing	Replication and repair	Base excision repair	ENSCAFG00845002340|POLE2, ENSCAFG00845018393|NEIL3	2	791	32	7229	0.0625	0.879629	ns	1	ns	ENSCAFG00845002340|POLE2, ENSCAFG00845018393|NEIL3	2		0	32	0
cfa05034	Human Diseases	Substance dependence	Alcoholism	ENSCAFG00845010783|ENSCAFG00845010783, ENSCAFG00845022393|ADORA2A, ENSCAFG00845003562|GNG2, ENSCAFG00845024171|ADCY5, ENSCAFG00845018790|CALML4, ENSCAFG00845015398|ENSCAFG00845015398, ENSCAFG00845027447|GNB3, ENSCAFG00845027440|MAOB, ENSCAFG00845028997|CREB3L1, ENSCAFG00845010355|DDC, ENSCAFG00845000497|H2AX, ENSCAFG00845019951|SHC3, ENSCAFG00845018776|CRH	13	791	157	7229	0.0828	0.890349	ns	1	ns	ENSCAFG00845022393|ADORA2A, ENSCAFG00845027447|GNB3, ENSCAFG00845028997|CREB3L1	3	ENSCAFG00845010783|ENSCAFG00845010783, ENSCAFG00845003562|GNG2, ENSCAFG00845024171|ADCY5, ENSCAFG00845018790|CALML4, ENSCAFG00845015398|ENSCAFG00845015398, ENSCAFG00845027440|MAOB, ENSCAFG00845010355|DDC, ENSCAFG00845000497|H2AX, ENSCAFG00845019951|SHC3, ENSCAFG00845018776|CRH	10	148	-1.06859
cfa00270	Metabolism	Amino acid metabolism	Cysteine and methionine metabolism	ENSCAFG00845005340|CDO1, ENSCAFG00845015197|ENSCAFG00845015197, ENSCAFG00845021388|ADI1	3	791	46	7229	0.0652	0.892917	ns	1	ns	ENSCAFG00845015197|ENSCAFG00845015197	1	ENSCAFG00845005340|CDO1, ENSCAFG00845021388|ADI1	2	43	-1.37249
cfa05020	Human Diseases	Neurodegenerative disease	Prion disease	ENSCAFG00845000378|C1QC, ENSCAFG00845000400|C1QA, ENSCAFG00845023727|CYBB, ENSCAFG00845004665|NCF2, ENSCAFG00845002627|C7, ENSCAFG00845000358|C1QB, ENSCAFG00845008825|IL6, ENSCAFG00845009083|CCL5, ENSCAFG00845011308|IL1A, ENSCAFG00845017640|FYN, ENSCAFG00845001935|NCF1, ENSCAFG00845011661|IL1B, ENSCAFG00845007348|RAC2, ENSCAFG00845008166|NCF4, ENSCAFG00845018689|COX4I2, ENSCAFG00845025226|RYR3, E…	21	791	241	7229	0.0871	0.893982	ns	1	ns	ENSCAFG00845008825|IL6, ENSCAFG00845009083|CCL5, ENSCAFG00845011308|IL1A, ENSCAFG00845017640|FYN, ENSCAFG00845011661|IL1B, ENSCAFG00845025226|RYR3, ENSCAFG00845028997|CREB3L1	7	ENSCAFG00845000378|C1QC, ENSCAFG00845000400|C1QA, ENSCAFG00845023727|CYBB, ENSCAFG00845004665|NCF2, ENSCAFG00845002627|C7, ENSCAFG00845000358|C1QB, ENSCAFG00845001935|NCF1, ENSCAFG00845007348|RAC2, ENSCAFG00845008166|NCF4, ENSCAFG00845018689|COX4I2, ENSCAFG00845012950|HSP70, ENSCAFG00845023922|ITPR3, ENSCAFG00845005453|NOTCH1, ENSCAFG00845010611|TUBB4A	14	228	-4.83454
cfa05223	Human Diseases	Cancer: specific types	Non-small cell lung cancer	ENSCAFG00845001335|PRKCB, ENSCAFG00845019290|RARB, ENSCAFG00845011396|EGFR, ENSCAFG00845007244|MET, ENSCAFG00845018559|GADD45G	5	791	70	7229	0.0714	0.894193	ns	1	ns	ENSCAFG00845019290|RARB, ENSCAFG00845011396|EGFR	2	ENSCAFG00845001335|PRKCB, ENSCAFG00845007244|MET, ENSCAFG00845018559|GADD45G	3	70	-0.239046
cfa04960	Organismal Systems	Excretory system	Aldosterone-regulated sodium reabsorption	ENSCAFG00845001335|PRKCB, ENSCAFG00845017011|SLC9A3R2	2	791	34	7229	0.0588	0.899855	ns	1	ns		0	ENSCAFG00845001335|PRKCB, ENSCAFG00845017011|SLC9A3R2	2	29	-2.04265
cfa00510	Metabolism	Glycan biosynthesis and metabolism	N-Glycan biosynthesis	ENSCAFG00845008022|MAN1A1, ENSCAFG00845022028|ST6GAL1, ENSCAFG00845009185|ST6GAL2	3	791	47	7229	0.0638	0.901183	ns	1	ns		0	ENSCAFG00845008022|MAN1A1, ENSCAFG00845022028|ST6GAL1, ENSCAFG00845009185|ST6GAL2	3	45	0.894427
cfa00600	Metabolism	Lipid metabolism	Sphingolipid metabolism	ENSCAFG00845004604|PSAP, ENSCAFG00845027433|PLPP1, ENSCAFG00845029643|CERS4	3	791	47	7229	0.0638	0.901183	ns	1	ns		0	ENSCAFG00845004604|PSAP, ENSCAFG00845027433|PLPP1, ENSCAFG00845029643|CERS4	3	44	-0.904534
cfa05210	Human Diseases	Cancer: specific types	Colorectal cancer	ENSCAFG00845015760|TGFB3, ENSCAFG00845007348|RAC2, ENSCAFG00845002395|TGFB1, ENSCAFG00845011396|EGFR, ENSCAFG00845002725|BCL2, ENSCAFG00845018559|GADD45G	6	791	84	7229	0.0714	0.909798	ns	1	ns	ENSCAFG00845011396|EGFR	1	ENSCAFG00845015760|TGFB3, ENSCAFG00845007348|RAC2, ENSCAFG00845002395|TGFB1, ENSCAFG00845002725|BCL2, ENSCAFG00845018559|GADD45G	5	83	-2.08552
cfa05230	Human Diseases	Cancer: overview	Central carbon metabolism in cancer	ENSCAFG00845011904|KIT, ENSCAFG00845011564|HK3, ENSCAFG00845011396|EGFR, ENSCAFG00845007244|MET	4	791	64	7229	0.0625	0.930769	ns	1	ns	ENSCAFG00845011396|EGFR	1	ENSCAFG00845011904|KIT, ENSCAFG00845011564|HK3, ENSCAFG00845007244|MET	3	64	-0.5
cfa05033	Human Diseases	Substance dependence	Nicotine addiction	ENSCAFG00845000763|GABRA1, ENSCAFG00845028149|CACNA1A	2	791	38	7229	0.0526	0.931149	ns	1	ns	ENSCAFG00845000763|GABRA1, ENSCAFG00845028149|CACNA1A	2		0	23	0.208514
cfa00563	Metabolism	Glycan biosynthesis and metabolism	Glycosylphosphatidylinositol (GPI)-anchor biosynthesis	ENSCAFG00845030381|ENSCAFG00845030381	1	791	24	7229	0.0417	0.938326	ns	1	ns		0	ENSCAFG00845030381|ENSCAFG00845030381	1	24	0.816497
cfa05010	Human Diseases	Neurodegenerative disease	Alzheimer disease	ENSCAFG00845023727|CYBB, ENSCAFG00845008513|FZD6, ENSCAFG00845029377|LPL, ENSCAFG00845008825|IL6, ENSCAFG00845020957|MME, ENSCAFG00845027587|PLCB2, ENSCAFG00845011308|IL1A, ENSCAFG00845008023|PSEN2, ENSCAFG00845005378|PTGS2, ENSCAFG00845018790|CALML4, ENSCAFG00845014798|NOS2, ENSCAFG00845011661|IL1B, ENSCAFG00845006705|APOE, ENSCAFG00845026417|WNT5A, ENSCAFG00845008006|WNT9A, ENSCAFG00845029433|E…	29	791	338	7229	0.0858	0.938899	ns	1	ns	ENSCAFG00845008825|IL6, ENSCAFG00845020957|MME, ENSCAFG00845011308|IL1A, ENSCAFG00845005378|PTGS2, ENSCAFG00845011661|IL1B, ENSCAFG00845026417|WNT5A, ENSCAFG00845008849|WNT2, ENSCAFG00845025226|RYR3	8	ENSCAFG00845023727|CYBB, ENSCAFG00845008513|FZD6, ENSCAFG00845029377|LPL, ENSCAFG00845027587|PLCB2, ENSCAFG00845008023|PSEN2, ENSCAFG00845018790|CALML4, ENSCAFG00845014798|NOS2, ENSCAFG00845006705|APOE, ENSCAFG00845008006|WNT9A, ENSCAFG00845029433|ENSCAFG00845029433, ENSCAFG00845022253|MAPT, ENSCAFG00845018689|COX4I2, ENSCAFG00845029513|WNT5B, ENSCAFG00845023922|ITPR3, ENSCAFG00845028785|DKK2, EN…	21	320	-4.41623
cfa00010	Metabolism	Carbohydrate metabolism	Glycolysis / Gluconeogenesis	ENSCAFG00845019268|ENSCAFG00845019268, ENSCAFG00845008762|ENSCAFG00845008762, ENSCAFG00845005020|FBP1, ENSCAFG00845011564|HK3	4	791	66	7229	0.0606	0.940557	ns	1	ns		0	ENSCAFG00845019268|ENSCAFG00845019268, ENSCAFG00845008762|ENSCAFG00845008762, ENSCAFG00845005020|FBP1, ENSCAFG00845011564|HK3	4	60	-0.387298
cfa04150	Environmental Information Processing	Signal transduction	mTOR signaling pathway	ENSCAFG00845008513|FZD6, ENSCAFG00845026417|WNT5A, ENSCAFG00845011855|RPS6KA1, ENSCAFG00845008006|WNT9A, ENSCAFG00845001335|PRKCB, ENSCAFG00845029433|ENSCAFG00845029433, ENSCAFG00845008849|WNT2, ENSCAFG00845029513|WNT5B, ENSCAFG00845010745|GRB10, ENSCAFG00845006501|FZD4, ENSCAFG00845001355|ENSCAFG00845001355	11	791	150	7229	0.0733	0.947693	ns	1	ns	ENSCAFG00845026417|WNT5A, ENSCAFG00845008849|WNT2	2	ENSCAFG00845008513|FZD6, ENSCAFG00845011855|RPS6KA1, ENSCAFG00845008006|WNT9A, ENSCAFG00845001335|PRKCB, ENSCAFG00845029433|ENSCAFG00845029433, ENSCAFG00845029513|WNT5B, ENSCAFG00845010745|GRB10, ENSCAFG00845006501|FZD4, ENSCAFG00845001355|ENSCAFG00845001355	9	139	-2.03565
cfa04744	Organismal Systems	Sensory system	Phototransduction	ENSCAFG00845018790|CALML4	1	791	27	7229	0.037	0.956492	ns	1	ns		0	ENSCAFG00845018790|CALML4	1	22	-1.066
cfa00591	Metabolism	Lipid metabolism	Linoleic acid metabolism	ENSCAFG00845022232|PLA2G3	1	791	27	7229	0.037	0.956492	ns	1	ns	ENSCAFG00845022232|PLA2G3	1		0	17	0.727607
cfa05213	Human Diseases	Cancer: specific types	Endometrial cancer	ENSCAFG00845011396|EGFR, ENSCAFG00845010704|CDH1, ENSCAFG00845018559|GADD45G	3	791	58	7229	0.0517	0.96069	ns	1	ns	ENSCAFG00845011396|EGFR	1	ENSCAFG00845010704|CDH1, ENSCAFG00845018559|GADD45G	2	58	-0.525226
cfa01100	Metabolism	Global and overview maps	Metabolic pathways	ENSCAFG00845020246|MECOM, ENSCAFG00845017684|MGLL, ENSCAFG00845005340|CDO1, ENSCAFG00845031075|TBXAS1, ENSCAFG00845015625|GALNT18, ENSCAFG00845006804|AOC3, ENSCAFG00845016200|CSGALNACT1, ENSCAFG00845000069|GDA, ENSCAFG00845016243|LIPG, ENSCAFG00845028646|TKT, ENSCAFG00845022687|GYG1, ENSCAFG00845026701|PIK3CG, ENSCAFG00845019268|ENSCAFG00845019268, ENSCAFG00845027982|B4GALNT3, ENSCAFG00845000526|…	130	791	1353	7229	0.0961	0.964865	ns	1	ns	ENSCAFG00845016243|LIPG, ENSCAFG00845028646|TKT, ENSCAFG00845027982|B4GALNT3, ENSCAFG00845003950|AK5, ENSCAFG00845023377|PTGES, ENSCAFG00845002717|HSD11B1, ENSCAFG00845016235|HACD4, ENSCAFG00845019476|UGP2, ENSCAFG00845005378|PTGS2, ENSCAFG00845009887|ACSS3, ENSCAFG00845014247|DHCR24, ENSCAFG00845018299|PDXK, ENSCAFG00845030224|ELOVL6, ENSCAFG00845003266|PDE8A, ENSCAFG00845022277|CMPK2, ENSCAFG00…	32	ENSCAFG00845020246|MECOM, ENSCAFG00845017684|MGLL, ENSCAFG00845005340|CDO1, ENSCAFG00845031075|TBXAS1, ENSCAFG00845015625|GALNT18, ENSCAFG00845006804|AOC3, ENSCAFG00845016200|CSGALNACT1, ENSCAFG00845000069|GDA, ENSCAFG00845022687|GYG1, ENSCAFG00845026701|PIK3CG, ENSCAFG00845019268|ENSCAFG00845019268, ENSCAFG00845000526|DHDH, ENSCAFG00845008022|MAN1A1, ENSCAFG00845027587|PLCB2, ENSCAFG00845003775|…	98	1241	-5.47862
cfa04340	Environmental Information Processing	Signal transduction	Hedgehog signaling pathway	ENSCAFG00845011997|ARRB1, ENSCAFG00845002725|BCL2	2	791	45	7229	0.0444	0.964901	ns	1	ns		0	ENSCAFG00845011997|ARRB1, ENSCAFG00845002725|BCL2	2	44	0.603023
cfa05203	Human Diseases	Cancer: overview	Viral carcinogenesis	ENSCAFG00845012125|CCR5, ENSCAFG00845010104|C3, ENSCAFG00845018106|SYK, ENSCAFG00845019556|CDC20, ENSCAFG00845016093|GSN, ENSCAFG00845021203|CCNA2, ENSCAFG00845001129|CCNE1, ENSCAFG00845026419|SCIN, ENSCAFG00845019362|EGR3, ENSCAFG00845017487|ATP6V0D2, ENSCAFG00845028997|CREB3L1, ENSCAFG00845017366|DLA-79, ENSCAFG00845016466|CDKN2B	13	791	180	7229	0.0722	0.965284	ns	1	ns	ENSCAFG00845019556|CDC20, ENSCAFG00845021203|CCNA2, ENSCAFG00845001129|CCNE1, ENSCAFG00845028997|CREB3L1, ENSCAFG00845017366|DLA-79	5	ENSCAFG00845012125|CCR5, ENSCAFG00845010104|C3, ENSCAFG00845018106|SYK, ENSCAFG00845016093|GSN, ENSCAFG00845026419|SCIN, ENSCAFG00845019362|EGR3, ENSCAFG00845017487|ATP6V0D2, ENSCAFG00845016466|CDKN2B	8	175	-0.151186
cfa01200	Metabolism	Global and overview maps	Carbon metabolism	ENSCAFG00845028646|TKT, ENSCAFG00845024098|CAT, ENSCAFG00845020125|SHMT1, ENSCAFG00845005020|FBP1, ENSCAFG00845011564|HK3, ENSCAFG00845006259|IDNK, ENSCAFG00845030081|ACADS	7	791	113	7229	0.0619	0.970841	ns	1	ns	ENSCAFG00845028646|TKT	1	ENSCAFG00845024098|CAT, ENSCAFG00845020125|SHMT1, ENSCAFG00845005020|FBP1, ENSCAFG00845011564|HK3, ENSCAFG00845006259|IDNK, ENSCAFG00845030081|ACADS	6	110	-0.667424
cfa03460	Genetic Information Processing	Replication and repair	Fanconi anemia pathway	ENSCAFG00845015432|UBE2T, ENSCAFG00845001871|FANCM	2	791	47	7229	0.0426	0.97115	ns	1	ns	ENSCAFG00845015432|UBE2T, ENSCAFG00845001871|FANCM	2		0	47	1.89624
cfa04130	Genetic Information Processing	Folding, sorting and degradation	SNARE interactions in vesicular transport	ENSCAFG00845018921|ENSCAFG00845018921	1	791	31	7229	0.0323	0.972684	ns	1	ns		0	ENSCAFG00845018921|ENSCAFG00845018921	1	31	-0.179605
cfa00983	Metabolism	Xenobiotics biodegradation and metabolism	Drug metabolism - other enzymes	ENSCAFG00845022513|UPB1, ENSCAFG00845013255|GUSB	2	791	48	7229	0.0417	0.973858	ns	1	ns	ENSCAFG00845022513|UPB1	1	ENSCAFG00845013255|GUSB	1	46	-2.65396
cfa03030	Genetic Information Processing	Replication and repair	DNA replication	ENSCAFG00845002340|POLE2	1	791	32	7229	0.0312	0.975686	ns	1	ns	ENSCAFG00845002340|POLE2	1		0	32	2.47487
cfa04714	Organismal Systems	Environmental adaptation	Thermogenesis	ENSCAFG00845017684|MGLL, ENSCAFG00845029007|PPARG, ENSCAFG00845001483|NPR1, ENSCAFG00845024171|ADCY5, ENSCAFG00845001994|NPPA, ENSCAFG00845011855|RPS6KA1, ENSCAFG00845018689|COX4I2, ENSCAFG00845008311|PPARGC1A, ENSCAFG00845028997|CREB3L1, ENSCAFG00845004657|KLB, ENSCAFG00845009224|ACSL6, ENSCAFG00845004256|ENSCAFG00845004256, ENSCAFG00845019198|PRDM16, ENSCAFG00845028465|PRKAG3	14	791	199	7229	0.0704	0.977178	ns	1	ns	ENSCAFG00845028997|CREB3L1, ENSCAFG00845009224|ACSL6, ENSCAFG00845028465|PRKAG3	3	ENSCAFG00845017684|MGLL, ENSCAFG00845029007|PPARG, ENSCAFG00845001483|NPR1, ENSCAFG00845024171|ADCY5, ENSCAFG00845001994|NPPA, ENSCAFG00845011855|RPS6KA1, ENSCAFG00845018689|COX4I2, ENSCAFG00845008311|PPARGC1A, ENSCAFG00845004657|KLB, ENSCAFG00845004256|ENSCAFG00845004256, ENSCAFG00845019198|PRDM16	11	190	-4.93324
cfa04012	Environmental Information Processing	Signal transduction	ErbB signaling pathway	ENSCAFG00845001335|PRKCB, ENSCAFG00845015398|ENSCAFG00845015398, ENSCAFG00845019951|SHC3, ENSCAFG00845011396|EGFR	4	791	80	7229	0.05	0.980625	ns	1	ns	ENSCAFG00845011396|EGFR	1	ENSCAFG00845001335|PRKCB, ENSCAFG00845015398|ENSCAFG00845015398, ENSCAFG00845019951|SHC3	3	77	-1.25357
cfa04144	Cellular Processes	Transport and catabolism	Endocytosis	ENSCAFG00845016835|ARAP3, ENSCAFG00845012125|CCR5, ENSCAFG00845007265|CYTH4, ENSCAFG00845010607|CYTH3, ENSCAFG00845021826|LDLR, ENSCAFG00845017057|IL2RG, ENSCAFG00845011997|ARRB1, ENSCAFG00845018961|EPN2, ENSCAFG00845023702|ASAP2, ENSCAFG00845029840|TFRC, ENSCAFG00845012950|HSP70, ENSCAFG00845029334|DNM1, ENSCAFG00845014090|RAB11FIP4, ENSCAFG00845017366|DLA-79, ENSCAFG00845011396|EGFR, ENSCAFG008…	17	791	236	7229	0.072	0.98073	ns	1	ns	ENSCAFG00845021826|LDLR, ENSCAFG00845017366|DLA-79, ENSCAFG00845011396|EGFR	3	ENSCAFG00845016835|ARAP3, ENSCAFG00845012125|CCR5, ENSCAFG00845007265|CYTH4, ENSCAFG00845010607|CYTH3, ENSCAFG00845017057|IL2RG, ENSCAFG00845011997|ARRB1, ENSCAFG00845018961|EPN2, ENSCAFG00845023702|ASAP2, ENSCAFG00845029840|TFRC, ENSCAFG00845012950|HSP70, ENSCAFG00845029334|DNM1, ENSCAFG00845014090|RAB11FIP4, ENSCAFG00845015311|CHMP4C, ENSCAFG00845003345|VPS37D	14	231	-2.96078
cfa00620	Metabolism	Carbohydrate metabolism	Pyruvate metabolism	ENSCAFG00845019268|ENSCAFG00845019268	1	791	36	7229	0.0278	0.98474	ns	1	ns		0	ENSCAFG00845019268|ENSCAFG00845019268	1	35	-1.52128
cfa03420	Genetic Information Processing	Replication and repair	Nucleotide excision repair	ENSCAFG00845002340|POLE2	1	791	41	7229	0.0244	0.991479	ns	1	ns	ENSCAFG00845002340|POLE2	1		0	41	0.780869
cfa00970	Genetic Information Processing	Translation	Aminoacyl-tRNA biosynthesis	ENSCAFG00845000546|TARS3	1	791	43	7229	0.0233	0.993251	ns	1	ns		0	ENSCAFG00845000546|TARS3	1	43	-0.762493
cfa05017	Human Diseases	Neurodegenerative disease	Spinocerebellar ataxia	ENSCAFG00845027587|PLCB2, ENSCAFG00845001335|PRKCB, ENSCAFG00845017868|RELN, ENSCAFG00845023922|ITPR3, ENSCAFG00845025366|PLCB4, ENSCAFG00845017972|ATP2A3, ENSCAFG00845028149|CACNA1A	7	791	139	7229	0.0504	0.995589	ns	1	ns	ENSCAFG00845028149|CACNA1A	1	ENSCAFG00845027587|PLCB2, ENSCAFG00845001335|PRKCB, ENSCAFG00845017868|RELN, ENSCAFG00845023922|ITPR3, ENSCAFG00845025366|PLCB4, ENSCAFG00845017972|ATP2A3	6	132	-2.6982
cfa01524	Human Diseases	Drug resistance: antineoplastic	Platinum drug resistance	ENSCAFG00845008263|TOP2A, ENSCAFG00845002725|BCL2	2	791	66	7229	0.0303	0.995775	ns	1	ns	ENSCAFG00845008263|TOP2A	1	ENSCAFG00845002725|BCL2	1	66	-1.23091
cfa05022	Human Diseases	Neurodegenerative disease	Pathways of neurodegeneration - multiple diseases	ENSCAFG00845023727|CYBB, ENSCAFG00845008513|FZD6, ENSCAFG00845008825|IL6, ENSCAFG00845027587|PLCB2, ENSCAFG00845024098|CAT, ENSCAFG00845011308|IL1A, ENSCAFG00845008023|PSEN2, ENSCAFG00845005378|PTGS2, ENSCAFG00845018790|CALML4, ENSCAFG00845014798|NOS2, ENSCAFG00845001488|TNFRSF1B, ENSCAFG00845011661|IL1B, ENSCAFG00845026417|WNT5A, ENSCAFG00845008006|WNT9A, ENSCAFG00845030639|NEFH, ENSCAFG00845001…	31	791	432	7229	0.0718	0.997447	ns	1	ns	ENSCAFG00845008825|IL6, ENSCAFG00845011308|IL1A, ENSCAFG00845005378|PTGS2, ENSCAFG00845011661|IL1B, ENSCAFG00845026417|WNT5A, ENSCAFG00845030639|NEFH, ENSCAFG00845008849|WNT2, ENSCAFG00845025226|RYR3, ENSCAFG00845021093|DNAH7	9	ENSCAFG00845023727|CYBB, ENSCAFG00845008513|FZD6, ENSCAFG00845027587|PLCB2, ENSCAFG00845024098|CAT, ENSCAFG00845008023|PSEN2, ENSCAFG00845018790|CALML4, ENSCAFG00845014798|NOS2, ENSCAFG00845001488|TNFRSF1B, ENSCAFG00845008006|WNT9A, ENSCAFG00845001335|PRKCB, ENSCAFG00845029433|ENSCAFG00845029433, ENSCAFG00845022253|MAPT, ENSCAFG00845018689|COX4I2, ENSCAFG00845029513|WNT5B, ENSCAFG00845023922|ITPR…	22	411	-4.29139
cfa01230	Metabolism	Global and overview maps	Biosynthesis of amino acids	ENSCAFG00845028646|TKT, ENSCAFG00845020125|SHMT1	2	791	74	7229	0.027	0.998163	ns	1	ns	ENSCAFG00845028646|TKT	1	ENSCAFG00845020125|SHMT1	1	71	0.474713
cfa03008	Genetic Information Processing	Translation	Ribosome biogenesis in eukaryotes	ENSCAFG00845020638|IMP3	1	791	70	7229	0.0143	0.999712	ns	1	ns		0	ENSCAFG00845020638|IMP3	1	68	0.242536
cfa04140	Cellular Processes	Transport and catabolism	Autophagy - animal	ENSCAFG00845009905|CTSD, ENSCAFG00845018672|CTSB, ENSCAFG00845018486|IRS2, ENSCAFG00845002725|BCL2	4	791	133	7229	0.0301	0.999842	ns	1	ns		0	ENSCAFG00845009905|CTSD, ENSCAFG00845018672|CTSB, ENSCAFG00845018486|IRS2, ENSCAFG00845002725|BCL2	4	129	-2.55331
cfa04120	Genetic Information Processing	Folding, sorting and degradation	Ubiquitin mediated proteolysis	ENSCAFG00845015750|UBE2C, ENSCAFG00845019556|CDC20, ENSCAFG00845018113|KLHL13, ENSCAFG00845024067|UBE2QL1	4	791	140	7229	0.0286	0.99992	ns	1	ns	ENSCAFG00845015750|UBE2C, ENSCAFG00845019556|CDC20, ENSCAFG00845024067|UBE2QL1	3	ENSCAFG00845018113|KLHL13	1	137	-0.256307
cfa05012	Human Diseases	Neurodegenerative disease	Parkinson disease	ENSCAFG00845022393|ADORA2A, ENSCAFG00845024171|ADCY5, ENSCAFG00845018790|CALML4, ENSCAFG00845022253|MAPT, ENSCAFG00845018689|COX4I2, ENSCAFG00845025226|RYR3, ENSCAFG00845027440|MAOB, ENSCAFG00845023922|ITPR3, ENSCAFG00845010611|TUBB4A	9	791	219	7229	0.0411	0.999933	ns	1	ns	ENSCAFG00845022393|ADORA2A, ENSCAFG00845025226|RYR3	2	ENSCAFG00845024171|ADCY5, ENSCAFG00845018790|CALML4, ENSCAFG00845022253|MAPT, ENSCAFG00845018689|COX4I2, ENSCAFG00845027440|MAOB, ENSCAFG00845023922|ITPR3, ENSCAFG00845010611|TUBB4A	7	211	-5.64511
cfa04141	Genetic Information Processing	Folding, sorting and degradation	Protein processing in endoplasmic reticulum	ENSCAFG00845008022|MAN1A1, ENSCAFG00845001876|CRYAB, ENSCAFG00845023374|SVIP, ENSCAFG00845012950|HSP70, ENSCAFG00845002725|BCL2	5	791	159	7229	0.0314	0.999936	ns	1	ns		0	ENSCAFG00845008022|MAN1A1, ENSCAFG00845001876|CRYAB, ENSCAFG00845023374|SVIP, ENSCAFG00845012950|HSP70, ENSCAFG00845002725|BCL2	5	156	0
cfa03015	Genetic Information Processing	Translation	mRNA surveillance pathway	ENSCAFG00845016230|MSI2	1	791	83	7229	0.012	0.999937	ns	1	ns	ENSCAFG00845016230|MSI2	1		0	80	0.447214
cfa00190	Metabolism	Energy metabolism	Oxidative phosphorylation	ENSCAFG00845017487|ATP6V0D2, ENSCAFG00845018689|COX4I2	2	791	108	7229	0.0185	0.999952	ns	1	ns		0	ENSCAFG00845017487|ATP6V0D2, ENSCAFG00845018689|COX4I2	2	98	-6.76802
cfa05016	Human Diseases	Neurodegenerative disease	Huntington disease	ENSCAFG00845027587|PLCB2, ENSCAFG00845029007|PPARG, ENSCAFG00845001754|SOD2, ENSCAFG00845028869|TGM2, ENSCAFG00845004230|SLC1A3, ENSCAFG00845018689|COX4I2, ENSCAFG00845008311|PPARGC1A, ENSCAFG00845028997|CREB3L1, ENSCAFG00845025366|PLCB4, ENSCAFG00845021093|DNAH7, ENSCAFG00845010611|TUBB4A	11	791	274	7229	0.0401	0.999993	ns	1	ns	ENSCAFG00845001754|SOD2, ENSCAFG00845028869|TGM2, ENSCAFG00845004230|SLC1A3, ENSCAFG00845028997|CREB3L1, ENSCAFG00845021093|DNAH7	5	ENSCAFG00845027587|PLCB2, ENSCAFG00845029007|PPARG, ENSCAFG00845018689|COX4I2, ENSCAFG00845008311|PPARGC1A, ENSCAFG00845025366|PLCB4, ENSCAFG00845010611|TUBB4A	6	264	-3.38502
cfa03013	Genetic Information Processing	Translation	Nucleocytoplasmic transport	ENSCAFG00845014894|EIF2B2, ENSCAFG00845021542|EEF1A2, ENSCAFG00845022488|ENSCAFG00845022488	3	791	151	7229	0.0199	0.999996	ns	1	ns		0	ENSCAFG00845014894|EIF2B2, ENSCAFG00845021542|EEF1A2, ENSCAFG00845022488|ENSCAFG00845022488	3	145	0.747409
cfa03040	Genetic Information Processing	Transcription	Spliceosome	ENSCAFG00845012950|HSP70	1	791	127	7229	0.0079	1	ns	1	ns		0	ENSCAFG00845012950|HSP70	1	124	-1.97566
cfa05014	Human Diseases	Neurodegenerative disease	Amyotrophic lateral sclerosis	ENSCAFG00845024098|CAT, ENSCAFG00845014798|NOS2, ENSCAFG00845001488|TNFRSF1B, ENSCAFG00845030639|NEFH, ENSCAFG00845029433|ENSCAFG00845029433, ENSCAFG00845018689|COX4I2, ENSCAFG00845022488|ENSCAFG00845022488, ENSCAFG00845023922|ITPR3, ENSCAFG00845021093|DNAH7, ENSCAFG00845010611|TUBB4A, ENSCAFG00845002725|BCL2	11	791	325	7229	0.0338	1	ns	1	ns	ENSCAFG00845030639|NEFH, ENSCAFG00845021093|DNAH7	2	ENSCAFG00845024098|CAT, ENSCAFG00845014798|NOS2, ENSCAFG00845001488|TNFRSF1B, ENSCAFG00845029433|ENSCAFG00845029433, ENSCAFG00845018689|COX4I2, ENSCAFG00845022488|ENSCAFG00845022488, ENSCAFG00845023922|ITPR3, ENSCAFG00845010611|TUBB4A, ENSCAFG00845002725|BCL2	9	307	-2.7395
cfa03010	Genetic Information Processing	Translation	Ribosome	ENSCAFG00845002331|RPL13	1	791	151	7229	0.0066	1	ns	1	ns		0	ENSCAFG00845002331|RPL13	1	138	-8.85307
cfa04740	Organismal Systems	Sensory system	Olfactory transduction	ENSCAFG00845009737|PDE2A, ENSCAFG00845011954|OR51E2, ENSCAFG00845011967|OR51F23, ENSCAFG00845030210|ANO2, ENSCAFG00845018790|CALML4, ENSCAFG00845022048|PDE1C, ENSCAFG00845011997|ARRB1, ENSCAFG00845020809|SLC24A4, ENSCAFG00845015233|OR10J4, ENSCAFG00845011280|OR5E1, ENSCAFG00845024998|SLC8A1	11	791	609	7229	0.0181	1	ns	1	ns	ENSCAFG00845030210|ANO2, ENSCAFG00845015233|OR10J4	2	ENSCAFG00845009737|PDE2A, ENSCAFG00845011954|OR51E2, ENSCAFG00845011967|OR51F23, ENSCAFG00845018790|CALML4, ENSCAFG00845022048|PDE1C, ENSCAFG00845011997|ARRB1, ENSCAFG00845020809|SLC24A4, ENSCAFG00845011280|OR5E1, ENSCAFG00845024998|SLC8A1	9	93	0.103695

## Sheet: 表格说明
	标题	说明		KEGG_Level_1		Rich.Factor		p值颜色	p值范围	Sig.Sign
	Pathway_ID	KEGG数据库的通路编号。点击进入官网查看此通路的详细信息。		Cellular Processes		1			[0, 0.0001)	****
	Pathway_Name	KEGG数据库的通路名称，属于KEGG的分类的第三级。		Drug Development		0.8			[0.0001, 0.001)	***
	KEGG_Level_1	KEGG的一级分类。		Environmental Information Processing		0.6			[0.001, 0.01)	**
	KEGG_Level_2	KEGG的二级分类。		Genetic Information Processing		0.4			[0.01, 0.05)	*
	IDs	此通路注释到的ID列表。目标ID来源：输入数据中“significant”标记为“yes”的ID。点击查看这些基因在通路中的标记，注意多个ID可能位于同一个位置。		Human Diseases		0.2			[0.05, 1]	ns
	S	Significant ID Number：富集到此通路的目标ID个数。		Metabolism		0
	TS	Total Significant ID Number：全部目标ID的个数。		Organismal Systems
	B	Background ID Number：此通路中包含的背景ID总数。				ZScore
	TB	Total Background ID Number：全部背景ID个数。				8.85
	Rich.Factor	富集因子：S/B，值越大代表富集程度越高（颜色越深）。颜色对应关系见右表“Rich.Factor”。				7.08
	P.value	此通路的富集显著性，P值越小越显著。颜色对应关系见右表“p值颜色”。				5.31
	Sig.Sign.p	P值显著性标记：含义及颜色对应关系见右表“p值颜色”。				3.54
	Q.value	P值的校正值。颜色对应关系见右表“p值颜色”。				1.77
	Sig.Sign.Q	Q值显著性标记：含义及颜色对应关系见右表“p值颜色”。				0
	S_Up_ID	IDs列中，上调的ID。				-1.77
	S_Up_Num	IDs列中，上调的ID个数				-3.54
	S_Down_ID	IDs列中，下调的ID。				-5.31
	S_Down_Num	IDs列中，下调的ID个数。				-7.08
	MapID_Count	输入数据中，比对到此GO条目的ID总数。&#10;相对于于“S”值，此值包含了输入数据中“significant”值为“no”的数据。				-8.85
	ZScore	比对到此通路的所有基因的上下调情况的归一化值。Value：将比对到这个通路的所有ID的log2FC值转化为-1（下调）,0（无差异）和1（上调）。ZScore=sum(Value)/sqrt(MapID_Count)。
