# Supplementary material for: Multiomics analysis of platelet-rich plasma promoting biological performance of mesenchymal stem cells
Source: BMC Genomics. 2024 Jun 5;25:564. doi: 10.1186/s12864-024-10329-8 (PMC11151483; doi:10.1186/s12864-024-10329-8)
Supplement: Supplementary file 1 — Supplementary Material 1. [file 12864_2024_10329_MOESM1_ESM.zip › Supplementary document-12 protein.raw.intensity.xls]

ID	ProteinGroup	PRP_1	PRP_2	PRP_3	FBS_1	FBS_2	FBS_3	BP_1	BP_2	BP_3	protein	description	gene_name	go_cellularcomponent	go_molecularfunction	go_biologicalprocess	eggnog_description	eggnog_category	eggnog_term	kegg_pathway	reactome_pathways	wikipathways	tf_family	subcellularlocation
A0A0A0RBT6	A0A0A0RBT6	1077000	1711100	835400	551000	594900	492760	1161500	1054000	1283000	A0A0A0RBT6	Transferrin receptor protein 1	TFRC	GO:0055037::recycling endosome;GO:0072562::blood microparticle;GO:0005887::integral component of plasma membrane;GO:1990712::HFE-transferrin receptor complex;GO:0043231::intracellular membrane-bounded organelle;GO:0016323::basolateral plasma membrane;GO:0042470::melanosome;GO:0009897::external side of plasma membrane;GO:0005905::clathrin-coated pit;GO:0048471::perinuclear region of cytoplasm;GO:0…	GO:0004998::transferrin receptor activity;GO:0001948::glycoprotein binding;GO:0003725::double-stranded RNA binding;GO:0042803::protein homodimerization activity	GO:0033572::transferrin transport;GO:0030316::osteoclast differentiation;GO:0006879::cellular iron ion homeostasis;GO:0045780::positive regulation of bone resorption;GO:0006898::receptor-mediated endocytosis;GO:0035690::cellular response to drug;GO:0097286::iron ion import;GO:0016032::viral process	transferrin receptor	Cellular processes and signaling	Posttranslational modification, protein turnover, chaperones	04144::Endocytosis||04145::Phagosome||04640::Hematopoietic cell lineage||04066::HIF-1 signaling pathway	Clathrin-mediated endocytosis::Cargo recognition for clathrin-mediated endocytosis::Golgi Associated Vesicle Biogenesis::Transferrin endocytosis and recycling	3q29_copy_number_variation_syndrome::Ferroptosis	NA	Plasma membrane
A0A0F7RNT6	A0A0F7RNT6	809510	915230	989700	1142600	1690000	2811000	340600	272390	155390	A0A0F7RNT6	Annexin	ANXA5	GO:0005925::focal adhesion;GO:0005783::endoplasmic reticulum;GO:0072563::endothelial microparticle;GO:0043679::axon terminus;GO:0005829::cytosol;GO:0042383::sarcolemma;GO:0043204::perikaryon;GO:0070062::extracellular exosome;GO:0009897::external side of plasma membrane;GO:0030425::dendrite;GO:0030018::Z disc;GO:0014704::intercalated disc;GO:0005634::nucleus;GO:0008021::synaptic vesicle	GO:0005388::calcium-transporting ATPase activity;GO:0030971::receptor tyrosine kinase binding;GO:0004859::phospholipase inhibitor activity;GO:0017046::peptide hormone binding;GO:0005544::calcium-dependent phospholipid binding;GO:0005509::calcium ion binding	GO:0043065::positive regulation of apoptotic process;GO:0030195::negative regulation of blood coagulation;GO:1901317::regulation of flagellated sperm motility;GO:0098779::positive regulation of macromitophagy in response to mitochondrial depolarization;GO:0071284::cellular response to lead ion;GO:1902721::negative regulation of prolactin secretion;GO:0051260::protein homooligomerization;GO:005159…	Annexin A5	Cellular processes and signaling	Intracellular trafficking, secretion, and vesicular transport	NA	Platelet degranulation	Apoptosis-related_network_due_to_altered_Notch3_in_ovarian_cancer::Prostaglandin_Synthesis_and_Regulation::Simplified_Interaction_Map_Between_LOXL4_and_Oxidative_Stress_Pathway	NA	Cytoplasm
A0A1B1X469	A0A1B1X469	378570	234550	273460	682290	1136800	679740	280250	194720	80974	A0A1B1X469	ATP synthase subunit alpha	ATP5F1A	GO:0008180::COP9 signalosome;GO:0043209::myelin sheath;GO:0070062::extracellular exosome;GO:0000275::mitochondrial proton-transporting ATP synthase complex, catalytic core F(1);GO:0005886::plasma membrane;GO:0031012::extracellular matrix	GO:0046961::proton-transporting ATPase activity, rotational mechanism;GO:0046933::proton-transporting ATP synthase activity, rotational mechanism;GO:0043531::ADP binding;GO:0042288::MHC class I protein binding;GO:0005524::ATP binding	GO:0015991::ATP hydrolysis coupled proton transport;GO:0001937::negative regulation of endothelial cell proliferation;GO:0006629::lipid metabolic process;GO:0009790::embryo development;GO:0015986::ATP synthesis coupled proton transport	ATP synthase, H transporting, mitochondrial F1 complex, alpha subunit 1, cardiac muscle	Metabolism	Energy production and conversion	01100::Metabolic pathways||05010::Alzheimer's disease||05016::Huntington's disease||05012::Parkinson's disease||00190::Oxidative phosphorylation	Mitochondrial protein import::Cristae formation::Formation of ATP by chemiosmotic coupling	Proximal_tubule_transport	NA	Mitochondria
A0A1S7J0A8	A0A1S7J0A8	24426	25489	31572	12938	16308	15687	32044	36043	39533	A0A1S7J0A8	Monocyte differentiation antigen CD14	607076	GO:0031362::anchored component of external side of plasma membrane;GO:0045121::membrane raft;GO:0005615::extracellular space;GO:0005794::Golgi apparatus;GO:0046696::lipopolysaccharide receptor complex;GO:0070062::extracellular exosome	GO:0070891::lipoteichoic acid binding;GO:0001530::lipopolysaccharide binding	GO:0032481::positive regulation of type I interferon production;GO:0032760::positive regulation of tumor necrosis factor production;GO:0071727::cellular response to triacyl bacterial lipopeptide;GO:0034142::toll-like receptor 4 signaling pathway;GO:0006898::receptor-mediated endocytosis;GO:0071223::cellular response to lipoteichoic acid;GO:0031663::lipopolysaccharide-mediated signaling pathway;GO…	Coreceptor for bacterial lipopolysaccharide. In concert with LBP, binds to monomeric lipopolysaccharide and delivers it to the LY96 TLR4 complex, thereby mediating the innate immune response to bacterial lipopolysaccharide (LPS). Acts via MyD88, TIRAP and TRAF6, leading to NF-kappa-B activation, cytokine secretion and the inflammatory response. Acts as a coreceptor for TLR2 TLR6 heterodimer in re…	Cellular processes and signaling	Signal transduction mechanisms	04010::MAPK signaling pathway||04810::Regulation of actin cytoskeleton||05202::Transcriptional misregulation in cancer||05152::Tuberculosis||04145::Phagosome||05146::Amoebiasis||04064::NF-kappa B signaling pathway||04640::Hematopoietic cell lineage||05132::Salmonella infection||05133::Pertussis||04620::Toll-like receptor signaling pathway||05134::Legionellosis||05130::Pathogenic Escherichia coli …	Neutrophil degranulation::ER-Phagosome pathway::IKK complex recruitment mediated by RIP1::Regulation of TLR by endogenous ligand::Toll Like Receptor 4 (TLR4) Cascade::Activation of IRF3/IRF7 mediated by TBK1/IKK epsilon::MyD88:MAL(TIRAP) cascade initiated on plasma membrane::IRAK2 mediated activation of TAK1 complex upon TLR7/8 or 9 stimulation::TRAF6-mediated induction of TAK1 complex within TLR…	MAPK_Signaling_Pathway::Vitamin_D_Receptor_Pathway::Regulation_of_Actin_Cytoskeleton::Regulation_of_toll-like_receptor_signaling_pathway::Toll-like_Receptor_Signaling_Pathway::Pathogenic_Escherichia_coli_infection::Macrophage_markers::Fibrin_Complement_Receptor_3_Signaling_Pathway	NA	Extracellular
A0A5F4BNM9	A0A5F4BNM9	155240	166710	179710	731320	1024000	1340800	127910	138250	60889	A0A5F4BNM9	Galectin	LGALS1	GO:0005622::intracellular;GO:0070062::extracellular exosome;GO:0005615::extracellular space;GO:0031012::extracellular matrix	GO:0004871::signal transducer activity;GO:0030246::carbohydrate binding	GO:0031295::T cell costimulation;GO:0043123::positive regulation of I-kappaB kinase/NF-kappaB signaling;GO:0046598::positive regulation of viral entry into host cell;GO:0045445::myoblast differentiation;GO:0002317::plasma cell differentiation	Lectin, galactoside-binding, soluble, 1	Cellular processes and signaling	Extracellular structures	NA	Regulation of Insulin-like Growth Factor (IGF) transport and uptake by IGFBPs::Post-translational protein phosphorylation	Vitamin_D_Receptor_Pathway	NA	Cytoplasm
A0A5F4BXP2	A0A5F4BXP2	25532	22645	18370	50076	11231	6923.9	34792	17934	1612.9	A0A5F4BXP2	ADAM metallopeptidase with thrombospondin type 1 motif 10	ADAMTS10	GO:0005578::proteinaceous extracellular matrix	GO:0004222::metalloendopeptidase activity;GO:0008270::zinc ion binding	GO:0006508::proteolysis	ADAM metallopeptidase with thrombospondin type 1 motif 10	Cellular processes and signaling	Posttranslational modification, protein turnover, chaperones	NA	O-glycosylation of TSR domain-containing proteins::Defective B3GALTL causes Peters-plus syndrome (PpS)	VEGFA-VEGFR2_Signaling_Pathway	NA	Extracellular
A0A5F4BYG2	A0A5F4BYG2	110270	138610	157740	64094	60052	47362	134190	149840	138210	A0A5F4BYG2	Uncharacterized protein	-	NA	NA	NA	Immunoglobulin V-Type	Poorly characterized	Function unknown	NA	Immunoregulatory interactions between a Lymphoid and a non-Lymphoid cell::Regulation of actin dynamics for phagocytic cup formation::Cell surface interactions at the vascular wall::FCGR3A-mediated phagocytosis::FCERI mediated NF-kB activation::FCGR3A-mediated IL10 synthesis::Regulation of Complement cascade::FCERI mediated Ca+2 mobilization::Antigen activates B Cell Receptor (BCR) leading to gene…	T-Cell_antigen_Receptor_(TCR)_Signaling_Pathway::Cancer_immunotherapy_by_PD-1_blockade::Pathogenesis_of_SARS-CoV-2_Mediated_by_nsp9-nsp10_Complex::T-Cell_Receptor_and_Co-stimulatory_Signaling	NA	Mitochondria
A0A5F4D4Q9	A0A5F4D4Q9	60974	67582	49338	55412	108790	52303	17611	25325	30680	A0A5F4D4Q9	60S ribosomal protein L34	LOC478509	GO:0005913::cell-cell adherens junction;GO:0022625::cytosolic large ribosomal subunit;GO:0005730::nucleolus;GO:0070062::extracellular exosome;GO:0005739::mitochondrion	GO:0098641::cadherin binding involved in cell-cell adhesion;GO:0003735::structural constituent of ribosome;GO:0003723::RNA binding	GO:0000184::nuclear-transcribed mRNA catabolic process, nonsense-mediated decay;GO:0006413::translational initiation;GO:0098609::cell-cell adhesion;GO:0019083::viral transcription;GO:0006614::SRP-dependent cotranslational protein targeting to membrane;GO:0006364::rRNA processing	60S ribosomal protein	Information storage and processing	Translation, ribosomal structure and biogenesis	03010::Ribosome	Major pathway of rRNA processing in the nucleolus and cytosol::Regulation of expression of SLITs and ROBOs::Nonsense Mediated Decay (NMD) enhanced by the Exon Junction Complex (EJC)::L13a-mediated translational silencing of Ceruloplasmin expression::SRP-dependent cotranslational protein targeting to membrane::GTP hydrolysis and joining of the 60S ribosomal subunit::Nonsense Mediated Decay (NMD) i…	Cytoplasmic_Ribosomal_Proteins	NA	Nucleus
A0A5F4DJ18	A0A5F4DJ18	692540	1195500	1052100	156660	147800	145840	732740	852460	940170	A0A5F4DJ18	Uncharacterized protein	-	NA	NA	NA	Immunoglobulin V-Type	Poorly characterized	Function unknown	00910::Nitrogen metabolism	Immunoregulatory interactions between a Lymphoid and a non-Lymphoid cell::Regulation of actin dynamics for phagocytic cup formation::Cell surface interactions at the vascular wall::FCGR3A-mediated phagocytosis::FCERI mediated NF-kB activation::FCGR3A-mediated IL10 synthesis::Regulation of Complement cascade::FCERI mediated Ca+2 mobilization::Antigen activates B Cell Receptor (BCR) leading to gene…	NA	NA	Mitochondria
A0A5K1VKB9	A0A5K1VKB9	24997	24624	34419	9935.7	13058	15419	50818	72899	43960	A0A5K1VKB9	Kallikrein B1	KLKB1	GO:0005615::extracellular space;GO:0070062::extracellular exosome	GO:0004252::serine-type endopeptidase activity	GO:0031639::plasminogen activation;GO:0051919::positive regulation of fibrinolysis	Kallikrein B, plasma (Fletcher factor) 1	Metabolism	Amino acid transport and metabolism	04610::Complement and coagulation cascades	Activation of Matrix Metalloproteinases::Intrinsic Pathway of Fibrin Clot Formation::Defective SERPING1 causes hereditary angioedema::Defective factor XII causes hereditary angioedema	Human_Complement_System::Complement_and_Coagulation_Cascades::Blood_Clotting_Cascade	NA	Extracellular
A0A6S4Q341	A0A6S4Q341	325760	407460	407880	830080	979840	1262300	350420	303660	241790	A0A6S4Q341	DLA class I alpha chain	DLA88	GO:0016021::integral component of membrane;GO:0042612::MHC class I protein complex	GO:0005102::receptor binding;GO:0042605::peptide antigen binding	GO:0006955::immune response;GO:0002474::antigen processing and presentation of peptide antigen via MHC class I	Belongs to the MHC class I family	Poorly characterized	Function unknown	04144::Endocytosis||05166::HTLV-I infection||05169::Epstein-Barr virus infection||05203::Viral carcinogenesis||04514::Cell adhesion molecules (CAMs)||04145::Phagosome||05168::Herpes simplex infection||05416::Viral myocarditis||05320::Autoimmune thyroid disease||05330::Allograft rejection||04612::Antigen processing and presentation||04940::Type I diabetes mellitus||05332::Graft-versus-host disease	Immunoregulatory interactions between a Lymphoid and a non-Lymphoid cell::Interferon gamma signaling::ER-Phagosome pathway::Interferon alpha/beta signaling::Antigen Presentation: Folding, assembly and peptide loading of class I MHC::Endosomal/Vacuolar pathway	NA	NA	Extracellular
A0A8I3M8K6	A0A8I3M8K6	3568.9	3731.4	3592.5	13308	18028	23057	1556.2	1575.8	1219.8	A0A8I3M8K6	SMB domain-containing protein	ENPP1	GO:0009986::cell surface;GO:0005887::integral component of plasma membrane;GO:0016323::basolateral plasma membrane;GO:0005615::extracellular space;GO:0005765::lysosomal membrane	GO:0005044::scavenger receptor activity;GO:0047429::nucleoside-triphosphate diphosphatase activity;GO:0042803::protein homodimerization activity;GO:0050656::3'-phosphoadenosine 5'-phosphosulfate binding;GO:0004528::phosphodiesterase I activity;GO:0030247::polysaccharide binding;GO:0005158::insulin receptor binding;GO:0008270::zinc ion binding;GO:0003676::nucleic acid binding;GO:0005524::ATP bindi…	GO:0045719::negative regulation of glycogen biosynthetic process;GO:0030505::inorganic diphosphate transport;GO:0006955::immune response;GO:0090305::nucleic acid phosphodiester bond hydrolysis;GO:0006771::riboflavin metabolic process;GO:0006898::receptor-mediated endocytosis;GO:0009143::nucleoside triphosphate catabolic process;GO:0050427::3'-phosphoadenosine 5'-phosphosulfate metabolic process;G…	Ectonucleotide pyrophosphatase phosphodiesterase	Poorly characterized	Function unknown	01100::Metabolic pathways||00230::Purine metabolism||00240::Pyrimidine metabolism||00500::Starch and sucrose metabolism||00760::Nicotinate and nicotinamide metabolism||00770::Pantothenate and CoA biosynthesis||00740::Riboflavin metabolism	Vitamin B5 (pantothenate) metabolism::Vitamin B2 (riboflavin) metabolism	Insulin_Signaling::Pyrimidine_metabolism::FGF23_signalling_in_Hypophosphatemic_rickets	NA	Cytoplasm
A0A8I3M9P4	A0A8I3M9P4	728000	852340	864260	931450	1241400	2223400	342960	292530	163930	A0A8I3M9P4	Annexin	ANXA1	GO:0005925::focal adhesion;GO:0031232::extrinsic component of external side of plasma membrane;GO:0016324::apical plasma membrane;GO:0005829::cytosol;GO:0016323::basolateral plasma membrane;GO:0005654::nucleoplasm;GO:0005615::extracellular space;GO:0031514::motile cilium;GO:0030659::cytoplasmic vesicle membrane;GO:0001891::phagocytic cup;GO:0031313::extrinsic component of endosome membrane;GO:004…	GO:0005198::structural molecule activity;GO:0005544::calcium-dependent phospholipid binding;GO:0048306::calcium-dependent protein binding;GO:0030674::protein binding, bridging;GO:0005509::calcium ion binding;GO:0019834::phospholipase A2 inhibitor activity	GO:0031340::positive regulation of vesicle fusion;GO:0032743::positive regulation of interleukin-2 production;GO:0032652::regulation of interleukin-1 production;GO:2000483::negative regulation of interleukin-8 secretion;GO:0002685::regulation of leukocyte migration;GO:0097350::neutrophil clearance;GO:0031532::actin cytoskeleton reorganization;GO:0007187::G-protein coupled receptor signaling pathw…	Annexin A1	Cellular processes and signaling	Intracellular trafficking, secretion, and vesicular transport	NA	G alpha (i) signalling events::Interleukin-4 and Interleukin-13 signaling::G alpha (q) signalling events::Smooth Muscle Contraction::Formyl peptide receptors bind formyl peptides and many other ligands	VEGFA-VEGFR2_Signaling_Pathway::Spinal_Cord_Injury::Integrated_Breast_Cancer_Pathway::Prostaglandin_Synthesis_and_Regulation	NA	Cytoplasm
A0A8I3MA08	A0A8I3MA08	95432	101430	113620	104930	125980	141970	91422	106780	78648	A0A8I3MA08	Peptidase D	PEPD	NA	NA	NA	xaa-Pro dipeptidase	Metabolism	Amino acid transport and metabolism	NA	NA	Ciliary_landscape::Ciliopathies	NA	Cytoplasm
A0A8I3MA32	A0A8I3MA32	1647.9	3566.1	2764.6	5518.5	6877.2	5671.5	3717.4	2466.7	1480.8	A0A8I3MA32	methylcrotonoyl-CoA carboxylase	MCCC2	GO:0005739::mitochondrion	GO:0004485::methylcrotonoyl-CoA carboxylase activity	NA	Methylcrotonoyl-CoA carboxylase	Metabolism	Amino acid transport and metabolism	01100::Metabolic pathways||00280::Valine, leucine and isoleucine degradation	Branched-chain amino acid catabolism::Biotin transport and metabolism::Defective HLCS causes multiple carboxylase deficiency	VEGFA-VEGFR2_Signaling_Pathway::Brain-Derived_Neurotrophic_Factor_(BDNF)_signaling_pathway::Pathways_in_clear_cell_renal_cell_carcinoma::Leptin_signaling_pathway::IL-18_signaling_pathway::Fatty_Acid_Biosynthesis	NA	Mitochondria
A0A8I3MA34	A0A8I3MA34	864.55	NA	1435.1	4241.6	6920.3	7906.4	1255.3	1579.8	1233.7	A0A8I3MA34	Optineurin	OPTN	GO:0031410::cytoplasmic vesicle;GO:0005802::trans-Golgi network;GO:0048471::perinuclear region of cytoplasm	GO:0030674::protein binding, bridging;GO:0017137::Rab GTPase binding;GO:0070530::K63-linked polyubiquitin binding;GO:0008022::protein C-terminus binding;GO:0042802::identical protein binding	GO:0050829::defense response to Gram-negative bacterium;GO:0043124::negative regulation of I-kappaB kinase/NF-kappaB signaling;GO:0000042::protein targeting to Golgi;GO:0098792::xenophagy;GO:0001920::negative regulation of receptor recycling;GO:0090161::Golgi ribbon formation;GO:0043001::Golgi to plasma membrane protein transport	Optineurin	Information storage and processing	RNA processing and modification	NA	Regulation of PLK1 Activity at G2/M Transition::TBC/RABGAPs	Focal_Adhesion-PI3K-Akt-mTOR-signaling_pathway::PI3K-Akt_Signaling_Pathway::MAPK_Signaling_Pathway::Ras_Signaling::Chemokine_signaling_pathway::Hepatitis_B_infection::Regulation_of_toll-like_receptor_signaling_pathway::Small_cell_lung_cancer::B_Cell_Receptor_Signaling_Pathway::TNF_alpha_Signaling_Pathway::Pancreatic_adenocarcinoma_pathway::T-Cell_antigen_Receptor_(TCR)_Signaling_Pathway::Leptin_s…	NA	Cytoplasm
A0A8I3MAL2	A0A8I3MAL2	2897500	3536600	2641000	462510	408770	262740	1155300	1206700	1095400	A0A8I3MAL2	Complement C1q B chain	C1QB	NA	NA	NA	Complement C1q subcomponent subunit B	Cellular processes and signaling	Extracellular structures	05142::Chagas disease (American trypanosomiasis)||05322::Systemic lupus erythematosus||05150::Staphylococcus aureus infection||04610::Complement and coagulation cascades||05133::Pertussis||05020::Prion diseases	Regulation of Complement cascade::Initial triggering of complement::Classical antibody-mediated complement activation	Spinal_Cord_Injury::Complement_and_Coagulation_Cascades::Allograft_Rejection::Microglia_Pathogen_Phagocytosis_Pathway::Oxidative_Damage::Complement_Activation	NA	Extracellular
A0A8I3MAV2	A0A8I3MAV2	44911	31677	32472	73614	102280	89399	25245	18944	11356	A0A8I3MAV2	Lectin, mannose binding 1	LMAN1	GO:0016021::integral component of membrane;GO:0005793::endoplasmic reticulum-Golgi intermediate compartment;GO:0044220::host cell perinuclear region of cytoplasm;GO:0070062::extracellular exosome;GO:0030134::ER to Golgi transport vesicle;GO:0005794::Golgi apparatus;GO:0030017::sarcomere	GO:0005537::mannose binding	GO:0007029::endoplasmic reticulum organization;GO:0007030::Golgi organization;GO:0006888::ER to Golgi vesicle-mediated transport;GO:0010638::positive regulation of organelle organization	Lectin, mannose binding 1	Cellular processes and signaling	Intracellular trafficking, secretion, and vesicular transport	04141::Protein processing in endoplasmic reticulum	COPII-mediated vesicle transport::Cargo concentration in the ER::Transport to the Golgi and subsequent modification	VEGFA-VEGFR2_Signaling_Pathway	NA	Mitochondria
A0A8I3MAW3	A0A8I3MAW3	295520	351480	333480	1128500	1174300	1816800	168560	182270	69810	A0A8I3MAW3	Integrin subunit alpha 1	ITGA1	NA	NA	NA	integrin	Cellular processes and signaling	Extracellular structures	04151::PI3K-Akt signaling pathway||04510::Focal adhesion||04810::Regulation of actin cytoskeleton||05414::Dilated cardiomyopathy||04640::Hematopoietic cell lineage||04512::ECM-receptor interaction||05410::Hypertrophic cardiomyopathy (HCM)||05412::Arrhythmogenic right ventricular cardiomyopathy (ARVC)	Integrin cell surface interactions::Smooth Muscle Contraction::Laminin interactions::Other semaphorin interactions::CHL1 interactions::Platelet Adhesion to exposed collagen	PI3K-Akt_Signaling_Pathway::Focal_Adhesion::Regulation_of_Actin_Cytoskeleton::Ebola_Virus_Pathway_on_Host::Integrin-mediated_Cell_Adhesion::Arrhythmogenic_Right_Ventricular_Cardiomyopathy::miRNA_targets_in_ECM_and_membrane_receptors::Signaling_of_Hepatocyte_Growth_Factor_Receptor::NOTCH1_regulation_of_human_endothelial_cell_calcification	NA	Plasma membrane
A0A8I3MB18	A0A8I3MB18	13574	7239	6873.9	9085	12647	12827	3556.7	9875.4	4186.1	A0A8I3MB18	Quinoid dihydropteridine reductase	QDPR	GO:0005829::cytosol;GO:0043005::neuron projection;GO:0005739::mitochondrion;GO:0070062::extracellular exosome	GO:0070404::NADH binding;GO:0009055::electron carrier activity;GO:0004155::6,7-dihydropteridine reductase activity;GO:0070402::NADPH binding;GO:0042803::protein homodimerization activity	GO:0055114::oxidation-reduction process;GO:0035690::cellular response to drug;GO:0033762::response to glucagon;GO:0001889::liver development;GO:0051066::dihydrobiopterin metabolic process;GO:0006729::tetrahydrobiopterin biosynthetic process;GO:0006559::L-phenylalanine catabolic process;GO:0010044::response to aluminum ion;GO:0010288::response to lead ion	Dihydropteridine reductase	Metabolism	Amino acid transport and metabolism	01100::Metabolic pathways||00790::Folate biosynthesis	Phenylalanine metabolism	NA	NA	Mitochondria
A0A8I3MBF5	A0A8I3MBF5	46038	50958	51270	101650	159380	153050	67904	51557	47424	A0A8I3MBF5	RuvB-like helicase	RUVBL2	GO:0071339::MLL1 complex;GO:0016363::nuclear matrix;GO:0097255::R2TP complex;GO:0000812::Swr1 complex;GO:0005719::nuclear euchromatin;GO:0005737::cytoplasm;GO:0070062::extracellular exosome;GO:0031011::Ino80 complex;GO:0030529::intracellular ribonucleoprotein complex;GO:0035267::NuA4 histone acetyltransferase complex;GO:0016020::membrane	GO:0000979::RNA polymerase II core promoter sequence-specific DNA binding;GO:0042803::protein homodimerization activity;GO:0051082::unfolded protein binding;GO:0000980::RNA polymerase II distal enhancer sequence-specific DNA binding;GO:0051117::ATPase binding;GO:0001094::TFIID-class transcription factor binding;GO:0005524::ATP binding;GO:0043141::ATP-dependent 5'-3' DNA helicase activity;GO:00435…	GO:0071392::cellular response to estradiol stimulus;GO:0006281::DNA repair;GO:0000492::box C/D snoRNP assembly;GO:0071899::negative regulation of estrogen receptor binding;GO:0071733::transcriptional activation by promoter-enhancer looping;GO:0032508::DNA duplex unwinding;GO:0034644::cellular response to UV;GO:0043968::histone H2A acetylation;GO:0043967::histone H4 acetylation;GO:0040008::regulat…	Proposed core component of the chromatin remodeling INO80 complex which is involved in transcriptional regulation, DNA replication and probably DNA repair	Information storage and processing	Replication, recombination and repair	NA	HATs acetylate histones::Telomere Extension By Telomerase	LncRNA_involvement_in_canonical_Wnt_signaling_and_colorectal_cancer::Gastric_Cancer_Network_1	Chromatin Remodeling Factors	Cytoplasm
A0A8I3MBN3	A0A8I3MBN3	90201	95386	94092	204770	258840	331150	77129	76788	48748	A0A8I3MBN3	Cytosol aminopeptidase	LAP3	GO:0005654::nucleoplasm;GO:0005925::focal adhesion;GO:0005802::trans-Golgi network;GO:0070062::extracellular exosome;GO:0005739::mitochondrion	GO:0030145::manganese ion binding;GO:0008235::metalloexopeptidase activity;GO:0004177::aminopeptidase activity	GO:0006508::proteolysis	Leucine aminopeptidase 3	Metabolism	Amino acid transport and metabolism	01100::Metabolic pathways||00330::Arginine and proline metabolism||00480::Glutathione metabolism	NA	NA	NA	Mitochondria
A0A8I3MC44	A0A8I3MC44	16505	23390	20341	60309	78233	90068	15063	12230	9498.2	A0A8I3MC44	Family with sequence similarity 234 member A	FAM234A	GO:0016021::integral component of membrane	NA	NA	Family with sequence similarity 234 member A	Poorly characterized	Function unknown	NA	NA	NA	NA	Plasma membrane
A0A8I3MCH7	A0A8I3MCH7	95902	73147	83307	177240	284390	363140	61911	65224	31428	A0A8I3MCH7	Cytochrome b5 type A (microsomal)	CYB5A	GO:0016021::integral component of membrane;GO:0070062::extracellular exosome;GO:0005741::mitochondrial outer membrane;GO:0005789::endoplasmic reticulum membrane	GO:0004129::cytochrome-c oxidase activity;GO:0046872::metal ion binding;GO:0019899::enzyme binding;GO:0020037::heme binding;GO:0004033::aldo-keto reductase (NADP) activity	GO:0019852::L-ascorbic acid metabolic process;GO:0055114::oxidation-reduction process;GO:1902600::hydrogen ion transmembrane transport;GO:0046686::response to cadmium ion	cytochrome	Metabolism	Energy production and conversion	03320::PPAR signaling pathway||01212::Fatty acid metabolism||00592::alpha-Linolenic acid metabolism||01040::Biosynthesis of unsaturated fatty acids	Vitamin C (ascorbate) metabolism	Oxidation_by_Cytochrome_P450	NA	Cytoplasm
A0A8I3MD05	A0A8I3MD05	35353	48483	51294	59507	75322	78949	48926	32808	28044	A0A8I3MD05	Integrin subunit alpha 2	ITGA2	NA	NA	NA	Integrin, alpha 2 (CD49B, alpha 2 subunit of VLA-2 receptor)	Cellular processes and signaling	Extracellular structures	04151::PI3K-Akt signaling pathway||05200::Pathways in cancer||04510::Focal adhesion||05205::Proteoglycans in cancer||04810::Regulation of actin cytoskeleton||04145::Phagosome||05414::Dilated cardiomyopathy||04611::Platelet activation||04640::Hematopoietic cell lineage||04512::ECM-receptor interaction||05410::Hypertrophic cardiomyopathy (HCM)||05412::Arrhythmogenic right ventricular cardiomyopathy…	ECM proteoglycans::Integrin cell surface interactions::Syndecan interactions::MET activates PTK2 signaling::Laminin interactions::CHL1 interactions::Platelet Adhesion to exposed collagen	Focal_Adhesion-PI3K-Akt-mTOR-signaling_pathway::PI3K-Akt_Signaling_Pathway::Focal_Adhesion::TGF-beta_Signaling_Pathway::Ebola_Virus_Pathway_on_Host::Integrin-mediated_Cell_Adhesion::Arrhythmogenic_Right_Ventricular_Cardiomyopathy::Human_Complement_System::Small_cell_lung_cancer::Interleukin-11_Signaling_Pathway	NA	Mitochondria
A0A8I3MD29	A0A8I3MD29	176600	107780	125830	95387	106910	132390	15888	19015	5363.8	A0A8I3MD29	Matrix metallopeptidase 2	MMP2	GO:0031012::extracellular matrix	GO:0004222::metalloendopeptidase activity;GO:0008270::zinc ion binding	GO:0006508::proteolysis	Matrix metallopeptidase 2 (gelatinase A, 72kDa gelatinase, 72kDa type IV collagenase)	Cellular processes and signaling	Posttranslational modification, protein turnover, chaperones	05200::Pathways in cancer||05205::Proteoglycans in cancer||05418::Fluid shear stress and atherosclerosis||04670::Leukocyte transendothelial migration||04915::Estrogen signaling pathway||01522::Endocrine resistance||04912::GnRH signaling pathway||04933::AGE-RAGE signaling pathway in diabetic complications||05219::Bladder cancer	Regulation of Insulin-like Growth Factor (IGF) transport and uptake by IGFBPs::Interleukin-4 and Interleukin-13 signaling::Degradation of the extracellular matrix::Collagen degradation::Extra-nuclear estrogen signaling::EPH-ephrin mediated repulsion of cells::Activation of Matrix Metalloproteinases	VEGFA-VEGFR2_Signaling_Pathway::Epithelial_to_mesenchymal_transition_in_colorectal_cancer::Genes_involved_in_male_infertility::Lung_fibrosis::AGE-RAGE_pathway::Cell_migration_and_invasion_through_p75NTR::RAC1-PAK1-p38-MMP2_Pathway::Bladder_Cancer::Neural_Crest_Cell_Migration_in_Cancer::Photodynamic_therapy-induced_NF-kB_survival_signaling::Neural_Crest_Cell_Migration_during_Development::Angiogene…	NA	Cytoplasm
A0A8I3MD57	A0A8I3MD57	20726	10332	23203	9091.3	18389	8513.6	5524.6	4102.3	2432.8	A0A8I3MD57	C1q and TNF related 3	C1QTNF3	NA	NA	NA	Tumor necrosis	Cellular processes and signaling	Extracellular structures	04974::Protein digestion and absorption	Transcriptional regulation of white adipocyte differentiation::AMPK inhibits chREBP transcriptional activation activity	Circadian_rhythm_related_genes::Adipogenesis::Human_Complement_System::PPAR_signaling_pathway::Nonalcoholic_fatty_liver_disease::Transcription_factor_regulation_in_adipogenesis::Leptin_and_adiponectin	NA	Mitochondria
A0A8I3MD95	A0A8I3MD95	1905	2191.2	2296.5	2271.7	6459.1	3191.6	2452.8	2514.7	1252.5	A0A8I3MD95	Tubulin beta chain	TCF25	GO:0030424::axon;GO:0005874::microtubule;GO:0030425::dendrite;GO:0070062::extracellular exosome;GO:0071944::cell periphery;GO:0043025::neuronal cell body;GO:0005737::cytoplasm;GO:0005634::nucleus	GO:0042277::peptide binding;GO:0005515::protein binding;GO:0003924::GTPase activity;GO:0005200::structural constituent of cytoskeleton;GO:0005525::GTP binding	GO:0007411::axon guidance;GO:0007067::mitotic nuclear division;GO:0007010::cytoskeleton organization;GO:0007017::microtubule-based process	Tubulin is the major constituent of microtubules. It binds two moles of GTP, one at an exchangeable site on the beta chain and one at a non-exchangeable site on the alpha chain	Cellular processes and signaling	Cytoskeleton	04145::Phagosome||04540::Gap junction||05130::Pathogenic Escherichia coli infection	Separation of Sister Chromatids::RHO GTPases Activate Formins::Resolution of Sister Chromatid Cohesion::EML4 and NUDC in mitotic spindle formation::Recruitment of NuMA to mitotic centrosomes::COPI-mediated anterograde transport::MHC class II antigen presentation::Mitotic Prometaphase::COPI-dependent Golgi-to-ER retrograde traffic::Translocation of SLC2A4 (GLUT4) to the plasma membrane::HCMV Early…	Parkin-Ubiquitin_Proteasomal_System_pathway::Pathogenic_Escherichia_coli_infection::Exercise-induced_Circadian_Regulation	NA	Cytoplasm
A0A8I3MDJ6	A0A8I3MDJ6	278100	286950	303660	681310	712570	1080300	183230	160950	71255	A0A8I3MDJ6	Aminopeptidase	ANPEP	GO:0016021::integral component of membrane;GO:0005765::lysosomal membrane;GO:0009897::external side of plasma membrane;GO:0005793::endoplasmic reticulum-Golgi intermediate compartment;GO:0070062::extracellular exosome;GO:0005615::extracellular space	GO:0042277::peptide binding;GO:0008270::zinc ion binding;GO:0001618::virus receptor activity;GO:0070006::metalloaminopeptidase activity	GO:0046718::viral entry into host cell;GO:0001525::angiogenesis;GO:0043171::peptide catabolic process;GO:0006508::proteolysis;GO:0030154::cell differentiation	Broad specificity aminopeptidase which plays a role in the final digestion of peptides generated from hydrolysis of proteins by gastric and pancreatic proteases. Also involved in the processing of various peptides including peptide hormones, such as angiotensin III and IV, neuropeptides, and chemokines. May also be involved the cleavage of peptides bound to major histocompatibility complex class …	Metabolism	Amino acid transport and metabolism	01100::Metabolic pathways||04640::Hematopoietic cell lineage||00480::Glutathione metabolism||04614::Renin-angiotensin system	Neutrophil degranulation::Metabolism of Angiotensinogen to Angiotensins	Cardiac_Progenitor_Differentiation::Glutathione_metabolism	NA	Extracellular
A0A8I3MDL6	A0A8I3MDL6	4572.5	2989.9	4716.4	8454.4	8362.1	11148	2384.3	5173.5	2195.7	A0A8I3MDL6	Programmed cell death 5	PDCD5	GO:0005737::cytoplasm;GO:0070062::extracellular exosome;GO:0005634::nucleus	GO:0010698::acetyltransferase activator activity;GO:0008201::heparin binding;GO:0003677::DNA binding;GO:0048487::beta-tubulin binding	GO:0010628::positive regulation of gene expression;GO:0090200::positive regulation of release of cytochrome c from mitochondria;GO:1903638::positive regulation of protein import into mitochondrial outer membrane;GO:0008285::negative regulation of cell proliferation;GO:0071560::cellular response to transforming growth factor beta stimulus;GO:1903645::negative regulation of chaperone-mediated prote…	regulation of protein import into mitochondrial outer membrane	Poorly characterized	Function unknown	NA	NA	NA	NA	Cytoplasm
A0A8I3MDS4	A0A8I3MDS4	550540	718060	599430	434500	645480	838020	133020	146970	82566	A0A8I3MDS4	Serpin family E member 1	SERPINE1	GO:0005615::extracellular space;GO:0070062::extracellular exosome;GO:0031012::extracellular matrix	GO:0004867::serine-type endopeptidase inhibitor activity;GO:0005102::receptor binding;GO:0035375::zymogen binding;GO:0002020::protease binding	GO:0001300::chronological cell aging;GO:0061044::negative regulation of vascular wound healing;GO:0045766::positive regulation of angiogenesis;GO:2000352::negative regulation of endothelial cell apoptotic process;GO:0051918::negative regulation of fibrinolysis;GO:0010469::regulation of receptor activity;GO:0010757::negative regulation of plasminogen activation;GO:0035491::positive regulation of l…	Serpin peptidase inhibitor, clade E (nexin, plasminogen activator inhibitor type 1), member 1	Cellular processes and signaling	Defense mechanisms	04390::Hippo signaling pathway||04371::Apelin signaling pathway||05142::Chagas disease (American trypanosomiasis)||04066::HIF-1 signaling pathway||04933::AGE-RAGE signaling pathway in diabetic complications||04610::Complement and coagulation cascades||04115::p53 signaling pathway	Platelet degranulation ::ECM proteoglycans::BMAL1:CLOCK,NPAS2 activates circadian gene expression::SMAD2/SMAD3:SMAD4 heterotrimer regulates transcription::Dissolution of Fibrin Clot	Circadian_rhythm_related_genes::Gastrin_Signaling_Pathway::Senescence_and_Autophagy_in_Cancer::Adipogenesis::Complement_and_Coagulation_Cascades::TGF-beta_Receptor_Signaling::Hypothesized_Pathways_in_Pathogenesis_of_Cardiovascular_Disease::Photodynamic_therapy-induced_HIF-1_survival_signaling::Blood_Clotting_Cascade::miRNA_regulation_of_p53_pathway_in_prostate_cancer	NA	Extracellular
A0A8I3MDW5	A0A8I3MDW5	10348	10965	11080	23882	33436	33982	7429.1	6007.3	5964.9	A0A8I3MDW5	Polypeptide N-acetylgalactosaminyltransferase	GALNT2	GO:0032580::Golgi cisterna membrane;GO:0030173::integral component of Golgi membrane;GO:0070062::extracellular exosome;GO:0048471::perinuclear region of cytoplasm;GO:0005789::endoplasmic reticulum membrane	GO:0030145::manganese ion binding;GO:0004653::polypeptide N-acetylgalactosaminyltransferase activity;GO:0005515::protein binding;GO:0030246::carbohydrate binding	GO:0018242::protein O-linked glycosylation via serine;GO:0018243::protein O-linked glycosylation via threonine;GO:0002378::immunoglobulin biosynthetic process;GO:0016266::O-glycan processing	polypeptide N-acetylgalactosaminyltransferase	Cellular processes and signaling	Posttranslational modification, protein turnover, chaperones	01100::Metabolic pathways||00512::Mucin type O-glycan biosynthesis	COPI-independent Golgi-to-ER retrograde traffic::O-linked glycosylation of mucins	Globo_Sphingolipid_Metabolism	NA	Cytoplasm
A0A8I3ME07	A0A8I3ME07	129710	152920	124000	265000	327510	256020	128370	92436	81599	A0A8I3ME07	G protein subunit beta 2	GNB2	GO:0005829::cytosol;GO:0005765::lysosomal membrane;GO:0044297::cell body;GO:0070062::extracellular exosome;GO:0043209::myelin sheath;GO:0005615::extracellular space;GO:0005834::heterotrimeric G-protein complex;GO:0005925::focal adhesion;GO:0048471::perinuclear region of cytoplasm	GO:0005246::calcium channel regulator activity;GO:0004871::signal transducer activity;GO:0032403::protein complex binding;GO:0003924::GTPase activity;GO:0051020::GTPase binding	GO:0006457::protein folding;GO:0071377::cellular response to glucagon stimulus;GO:0007186::G-protein coupled receptor signaling pathway	WD domain, G-beta repeat	Poorly characterized	Function unknown	04151::PI3K-Akt signaling pathway||05200::Pathways in cancer||04014::Ras signaling pathway||04728::Dopaminergic synapse||05034::Alcoholism||04062::Chemokine signaling pathway||04724::Glutamatergic synapse||04371::Apelin signaling pathway||04713::Circadian entrainment||04725::Cholinergic synapse||04723::Retrograde endocannabinoid signaling||04726::Serotonergic synapse||05032::Morphine addiction||0…	G alpha (i) signalling events::G alpha (s) signalling events::G alpha (12/13) signalling events::G alpha (q) signalling events::ADORA2B mediated anti-inflammatory cytokines production::Ca2+ pathway::Extra-nuclear estrogen signaling::G alpha (z) signalling events::Glucagon-like Peptide-1 (GLP1) regulates insulin secretion::Vasopressin regulates renal water homeostasis via Aquaporins::Cooperation o…	Focal_Adhesion-PI3K-Akt-mTOR-signaling_pathway::PI3K-Akt_Signaling_Pathway::Ras_Signaling::Calcium_Regulation_in_the_Cardiac_Cell::Myometrial_Relaxation_and_Contraction_Pathways::Chemokine_signaling_pathway::G_Protein_Signaling_Pathways::Corticotropin-releasing_hormone_signaling_pathway	NA	Cytoplasm
A0A8I3ME47	A0A8I3ME47	37535	35850	42831	73467	113060	131600	35524	29266	16148	A0A8I3ME47	Alpha-crystallin A chain	HSPB6	GO:0005737::cytoplasm;GO:0005634::nucleus	GO:0005212::structural constituent of eye lens;GO:0042803::protein homodimerization activity	NA	Belongs to the small heat shock protein (HSP20) family	Cellular processes and signaling	Posttranslational modification, protein turnover, chaperones	NA	HSF1-dependent transactivation	IL-1_signaling_pathway	NA	Mitochondria
A0A8I3MEC8	A0A8I3MEC8	8702	13292	12332	16328	34738	40959	11180	7365.7	3610	A0A8I3MEC8	Activated RNA polymerase II transcriptional coactivator p15	SUB1	GO:0005730::nucleolus;GO:0005667::transcription factor complex;GO:0070062::extracellular exosome	GO:0005515::protein binding;GO:0001205::transcriptional activator activity, RNA polymerase II distal enhancer sequence-specific binding;GO:0003697::single-stranded DNA binding;GO:0003713::transcription coactivator activity	GO:0045944::positive regulation of transcription from RNA polymerase II promoter;GO:0060395::SMAD protein signal transduction	Transcriptional Coactivator p15 (PC4)	Information storage and processing	Transcription	NA	NA	NA	PC4	Nucleus
A0A8I3MER7	A0A8I3MER7	2476.3	2850.3	4191.9	7812.7	11689	6046.9	2716.9	1468.5	1247.5	A0A8I3MER7	Tyrosine-protein kinase receptor	IGF1R	GO:0043231::intracellular membrane-bounded organelle;GO:0016021::integral component of membrane;GO:0043235::receptor complex;GO:0005886::plasma membrane	GO:0005010::insulin-like growth factor-activated receptor activity;GO:0043559::insulin binding;GO:0043548::phosphatidylinositol 3-kinase binding;GO:0031994::insulin-like growth factor I binding;GO:0043560::insulin receptor substrate binding;GO:0042802::identical protein binding;GO:0005524::ATP binding;GO:0005158::insulin receptor binding	GO:0051389::inactivation of MAPKK activity;GO:0038083::peptidyl-tyrosine autophosphorylation;GO:0048009::insulin-like growth factor receptor signaling pathway;GO:0043066::negative regulation of apoptotic process;GO:0006955::immune response;GO:0048015::phosphatidylinositol-mediated signaling;GO:0045740::positive regulation of DNA replication;GO:0051262::protein tetramerization;GO:0030335::positive…	Insulin-like growth factor 1	Cellular processes and signaling	Signal transduction mechanisms	04151::PI3K-Akt signaling pathway||05200::Pathways in cancer||04144::Endocytosis||04015::Rap1 signaling pathway||04510::Focal adhesion||04014::Ras signaling pathway||05205::Proteoglycans in cancer||05202::Transcriptional misregulation in cancer||04114::Oocyte meiosis||04150::mTOR signaling pathway||04140::Autophagy - animal||05224::Breast cancer||04520::Adherens junction||04152::AMPK signaling pa…	Extra-nuclear estrogen signaling::SHC-related events triggered by IGF1R::IRS-related events triggered by IGF1R::Signaling by Type 1 Insulin-like Growth Factor 1 Receptor (IGF1R)	Focal_Adhesion-PI3K-Akt-mTOR-signaling_pathway::PI3K-Akt_Signaling_Pathway::Focal_Adhesion::Ras_Signaling::Insulin_Signaling::Ebola_Virus_Pathway_on_Host::Breast_cancer_pathway::Senescence_and_Autophagy_in_Cancer::Head_and_Neck_Squamous_Cell_Carcinoma::MECP2_and_Associated_Rett_Syndrome::EGFR_Tyrosine_Kinase_Inhibitor_Resistance::Signaling_Pathways_in_Glioblastoma::Leptin_signaling_pathway::Hippo…	NA	Cytoplasm
A0A8I3MEU4	A0A8I3MEU4	26503	22929	26761	102000	155160	162420	16184	18111	11618	A0A8I3MEU4	Carnosine dipeptidase 2	CNDP2	GO:0005737::cytoplasm;GO:0005654::nucleoplasm;GO:0070062::extracellular exosome	GO:0046872::metal ion binding;GO:0102008::cytosolic dipeptidase activity;GO:0004180::carboxypeptidase activity;GO:0008237::metallopeptidase activity;GO:0034701::tripeptidase activity	GO:0006508::proteolysis	CNDP dipeptidase 2 (metallopeptidase M20 family)	Metabolism	Amino acid transport and metabolism	01100::Metabolic pathways||00330::Arginine and proline metabolism||00410::beta-Alanine metabolism||00340::Histidine metabolism	Glutathione synthesis and recycling	NA	NA	Cytoplasm
A0A8I3MEY1	A0A8I3MEY1	5324.5	4369.1	6477.3	10524	20085	21501	7992.1	7726.2	3564.4	A0A8I3MEY1	Heterogeneous nuclear ribonucleoprotein H3	HNRNPH3	GO:0019013::viral nucleocapsid;GO:0005681::spliceosomal complex;GO:0005654::nucleoplasm	GO:0005515::protein binding;GO:0000166::nucleotide binding	GO:0000398::mRNA splicing, via spliceosome;GO:0030855::epithelial cell differentiation	Heterogeneous nuclear ribonucleoprotein H3	Information storage and processing	RNA processing and modification	NA	mRNA Splicing - Major Pathway::Processing of Capped Intron-Containing Pre-mRNA	MECP2_and_Associated_Rett_Syndrome::Inhibition_of_exosome_biogenesis_and_secretion_by_Manumycin_A_in_CRPC_cells	NA	Cytoplasm
A0A8I3MF21	A0A8I3MF21	6054.6	4304.2	4440.5	6572	7852.8	8024	5375.9	5171.2	4226	A0A8I3MF21	U1 small nuclear ribonucleoprotein 70 kDa	SNRNP70	GO:0019013::viral nucleocapsid;GO:0071011::precatalytic spliceosome;GO:0016607::nuclear speck;GO:0005685::U1 snRNP;GO:0071004::U2-type prespliceosome;GO:0000243::commitment complex	GO:0003729::mRNA binding;GO:0030619::U1 snRNA binding;GO:0000166::nucleotide binding	GO:0048026::positive regulation of mRNA splicing, via spliceosome	Small nuclear ribonucleoprotein	Information storage and processing	RNA processing and modification	03040::Spliceosome	mRNA Splicing - Major Pathway	mRNA_Processing	NA	Nucleus
A0A8I3MF27	A0A8I3MF27	582390	645730	769800	210420	259640	248730	763890	750680	705940	A0A8I3MF27	Plasminogen	PLG	NA	NA	NA	Plasmin dissolves the fibrin of blood clots and acts as a proteolytic factor in a variety of other processes including embryonic development, tissue remodeling, tumor invasion, and inflammation. In ovulation, weakens the walls of the Graafian follicle. It activates the urokinase-type plasminogen activator, collagenases and several complement zymogens, such as C1 and C5. Cleavage of fibronectin an…	Cellular processes and signaling	Posttranslational modification, protein turnover, chaperones	04080::Neuroactive ligand-receptor interaction||05164::Influenza A||05150::Staphylococcus aureus infection||04610::Complement and coagulation cascades	Platelet degranulation ::Regulation of Insulin-like Growth Factor (IGF) transport and uptake by IGFBPs::Degradation of the extracellular matrix::Signaling by PDGF::Activation of Matrix Metalloproteinases::Dissolution of Fibrin Clot	Human_Complement_System::Complement_and_Coagulation_Cascades::Selenium_Micronutrient_Network::Folate_Metabolism::Vitamin_B12_Metabolism	NA	Extracellular
A0A8I3MF49	A0A8I3MF49	9383.6	13783	10580	17671	29484	30032	7650.5	6344.6	4385.1	A0A8I3MF49	Thioredoxin like 1	TXNL1	GO:0070062::extracellular exosome;GO:0005739::mitochondrion	GO:0016671::oxidoreductase activity, acting on a sulfur group of donors, disulfide as acceptor;GO:0015035::protein disulfide oxidoreductase activity	GO:0006457::protein folding;GO:0045454::cell redox homeostasis;GO:0034599::cellular response to oxidative stress;GO:0006662::glycerol ether metabolic process;GO:0000103::sulfate assimilation;GO:0055114::oxidation-reduction process	Thioredoxin-like protein 1	Cellular processes and signaling	Posttranslational modification, protein turnover, chaperones	04621::NOD-like receptor signaling pathway||05418::Fluid shear stress and atherosclerosis	Oxidative Stress Induced Senescence::TP53 Regulates Metabolic Genes::Detoxification of Reactive Oxygen Species::Purinergic signaling in leishmaniasis infection::Interconversion of nucleotide di- and triphosphates::The NLRP3 inflammasome::Regulation of FOXO transcriptional activity by acetylation::Protein repair	VEGFA-VEGFR2_Signaling_Pathway::Nuclear_Receptors_Meta-Pathway::NRF2_pathway::Human_Complement_System::TNF_alpha_Signaling_Pathway	NA	Cytoplasm
A0A8I3MF99	A0A8I3MF99	80124	81127	115490	35444	48232	51545	113990	99839	218680	A0A8I3MF99	Zinc finger with KRAB and SCAN domains 2	ZKSCAN2	GO:0005634::nucleus	GO:0000981::RNA polymerase II transcription factor activity, sequence-specific DNA binding;GO:0046872::metal ion binding;GO:0003677::DNA binding	GO:0006357::regulation of transcription from RNA polymerase II promoter	with KRAB and SCAN domains 2	Information storage and processing	Transcription	NA	Generic Transcription Pathway	Tumor_suppressor_activity_of_SMARCB1	zf-C2H2	Nucleus
A0A8I3MFF2	A0A8I3MFF2	12257	6807.6	12858	18683	31120	29327	7315.1	7213.1	4833.4	A0A8I3MFF2	Tight junction protein 1	TJP1	GO:0005829::cytosol;GO:0014704::intercalated disc;GO:0046581::intercellular canaliculus;GO:0005913::cell-cell adherens junction;GO:0005921::gap junction;GO:0016327::apicolateral plasma membrane;GO:0005923::bicellular tight junction;GO:0016324::apical plasma membrane;GO:0016323::basolateral plasma membrane;GO:0005634::nucleus	GO:0005516::calmodulin binding;GO:0019904::protein domain specific binding	GO:0007043::cell-cell junction assembly;GO:1901350::cell-cell signaling involved in cell-cell junction organization;GO:0001825::blastocyst formation;GO:0090557::establishment of endothelial intestinal barrier;GO:0007605::sensory perception of sound;GO:0035329::hippo signaling	Tight junction protein	Cellular processes and signaling	Signal transduction mechanisms	04530::Tight junction||04520::Adherens junction||04540::Gap junction||05132::Salmonella infection||05120::Epithelial cell signaling in Helicobacter pylori infection||05110::Vibrio cholerae infection	Signaling by Hippo::Apoptotic cleavage of cell adhesion proteins::RUNX1 regulates expression of components of tight junctions::Regulation of gap junction activity	Epithelial_to_mesenchymal_transition_in_colorectal_cancer::Gastrin_Signaling_Pathway::MFAP5_effect_on_permeability_and_motility_of_endothelial_cells_via_cytoskeleton_rearrangement::1q21.1_copy_number_variation_syndrome	NA	Cytoplasm
A0A8I3MFK0	A0A8I3MFK0	1972800	2891500	2692500	418090	430850	312940	783000	868590	1743000	A0A8I3MFK0	Protein S100	S100A9	GO:0005615::extracellular space;GO:0070062::extracellular exosome;GO:0005634::nucleus	GO:0008270::zinc ion binding;GO:0050786::RAGE receptor binding;GO:0050544::arachidonic acid binding;GO:0035662::Toll-like receptor 4 binding;GO:0005509::calcium ion binding;GO:0008017::microtubule binding	GO:0030593::neutrophil chemotaxis;GO:0070488::neutrophil aggregation;GO:0006919::activation of cysteine-type endopeptidase activity involved in apoptotic process;GO:0002523::leukocyte migration involved in inflammatory response;GO:0045113::regulation of integrin biosynthetic process;GO:0035606::peptidyl-cysteine S-trans-nitrosylation;GO:0006417::regulation of translation;GO:0006914::autophagy;GO:…	Belongs to the S-100 family	Cellular processes and signaling	Signal transduction mechanisms	04657::IL-17 signaling pathway	Neutrophil degranulation::RHO GTPases Activate NADPH Oxidases::Regulation of TLR by endogenous ligand::Metal sequestration by antimicrobial proteins	Vitamin_D_Receptor_Pathway::IL1_and_megakaryocytes_in_obesity	NA	Cytoplasm
A0A8I3MFQ3	A0A8I3MFQ3	4595	4354.2	5934.2	6287.7	7551.5	8407.1	1728.6	4787.2	2196.2	A0A8I3MFQ3	Nudix hydrolase 5	NUDT5	GO:0070062::extracellular exosome;GO:0005634::nucleus	GO:0019144::ADP-sugar diphosphatase activity;GO:0017110::nucleoside-diphosphatase activity;GO:0047631::ADP-ribose diphosphatase activity;GO:0000287::magnesium ion binding;GO:0030515::snoRNA binding	GO:0009191::ribonucleoside diphosphate catabolic process	Nudix (nucleoside diphosphate linked moiety X)-type motif 5	Information storage and processing	Replication, recombination and repair	00230::Purine metabolism	Phosphate bond hydrolysis by NUDT proteins	NA	NA	Nucleus
A0A8I3MG67	A0A8I3MG67	105700	64925	85084	235550	363720	508180	70345	85214	29867	A0A8I3MG67	Hypoxia up-regulated 1	HYOU1	GO:0034663::endoplasmic reticulum chaperone complex;GO:0070062::extracellular exosome;GO:0005925::focal adhesion;GO:0016020::membrane	GO:0051087::chaperone binding;GO:0005524::ATP binding	GO:1903382::negative regulation of endoplasmic reticulum stress-induced neuron intrinsic apoptotic signaling pathway;GO:0002931::response to ischemia;GO:1903298::negative regulation of hypoxia-induced intrinsic apoptotic signaling pathway	Belongs to the heat shock protein 70 family	Cellular processes and signaling	Posttranslational modification, protein turnover, chaperones	04141::Protein processing in endoplasmic reticulum	XBP1(S) activates chaperone genes::Scavenging by Class F Receptors	VEGFA-VEGFR2_Signaling_Pathway	NA	Plasma membrane
A0A8I3MG89	A0A8I3MG89	3382.1	5948.1	3399.3	6790.5	11895	4172.4	4261.6	5104	2196.1	A0A8I3MG89	Acetyl-CoA carboxylase kinase	PRKAA1	GO:0005737::cytoplasm;GO:0005634::nucleus	GO:0003682::chromatin binding;GO:0004679::AMP-activated protein kinase activity;GO:0005524::ATP binding;GO:0035174::histone serine kinase activity	GO:0010508::positive regulation of autophagy;GO:0010628::positive regulation of gene expression;GO:0010332::response to gamma radiation;GO:0032007::negative regulation of TOR signaling;GO:0042542::response to hydrogen peroxide;GO:0035404::histone-serine phosphorylation;GO:0043066::negative regulation of apoptotic process;GO:0008610::lipid biosynthetic process;GO:0050995::negative regulation of li…	5'-AMP-activated protein kinase catalytic subunit alpha-1	Cellular processes and signaling	Signal transduction mechanisms	04151::PI3K-Akt signaling pathway||04530::Tight junction||04921::Oxytocin signaling pathway||04910::Insulin signaling pathway||05418::Fluid shear stress and atherosclerosis||04150::mTOR signaling pathway||04371::Apelin signaling pathway||04140::Autophagy - animal||04932::Non-alcoholic fatty liver disease (NAFLD)||04152::AMPK signaling pathway||04068::FoxO signaling pathway||04931::Insulin resista…	Regulation of TP53 Activity through Phosphorylation::TP53 Regulates Metabolic Genes::Macroautophagy::Activation of AMPK downstream of NMDARs::Energy dependent regulation of mTOR by LKB1-AMPK	VEGFA-VEGFR2_Signaling_Pathway::Focal_Adhesion-PI3K-Akt-mTOR-signaling_pathway::PI3K-Akt_Signaling_Pathway::Circadian_rhythm_related_genes::Brain-Derived_Neurotrophic_Factor_(BDNF)_signaling_pathway::Insulin_Signaling::Thermogenesis::Head_and_Neck_Squamous_Cell_Carcinoma::Leptin_signaling_pathway::Sterol_Regulatory_Element-Binding_Proteins_(SREBP)_signalling::Energy_Metabolism::SREBF_and_miR33_in…	NA	Mitochondria
A0A8I3MGA2	A0A8I3MGA2	330000	426300	209890	192180	411750	566860	138340	142460	517580	A0A8I3MGA2	Ribosomal protein L18	RPL18	GO:0005925::focal adhesion;GO:0016020::membrane;GO:0022625::cytosolic large ribosomal subunit;GO:0005730::nucleolus	GO:0003735::structural constituent of ribosome;GO:0003723::RNA binding	GO:0000184::nuclear-transcribed mRNA catabolic process, nonsense-mediated decay;GO:0006413::translational initiation;GO:0019083::viral transcription;GO:0006614::SRP-dependent cotranslational protein targeting to membrane;GO:0006364::rRNA processing	ribosomal protein	Information storage and processing	Translation, ribosomal structure and biogenesis	03010::Ribosome	Major pathway of rRNA processing in the nucleolus and cytosol::Regulation of expression of SLITs and ROBOs::Nonsense Mediated Decay (NMD) enhanced by the Exon Junction Complex (EJC)::L13a-mediated translational silencing of Ceruloplasmin expression::SRP-dependent cotranslational protein targeting to membrane::GTP hydrolysis and joining of the 60S ribosomal subunit::Nonsense Mediated Decay (NMD) i…	Cytoplasmic_Ribosomal_Proteins	NA	Cytoplasm
A0A8I3MGM0	A0A8I3MGM0	44343	53605	68631	24291	34481	20258	86840	93644	76240	A0A8I3MGM0	Coagulation factor XIII B chain	F13B	GO:0005576::extracellular region	NA	GO:0007596::blood coagulation	Coagulation factor XIII, B	Cellular processes and signaling	Extracellular structures	04610::Complement and coagulation cascades	Common Pathway of Fibrin Clot Formation	Complement_and_Coagulation_Cascades::Steroid_Biosynthesis	NA	Extracellular
A0A8I3MGN1	A0A8I3MGN1	310790	169480	266200	259090	385900	505570	220330	143630	99987	A0A8I3MGN1	Major vault protein	MVP	GO:0005856::cytoskeleton;GO:0070062::extracellular exosome;GO:0048471::perinuclear region of cytoplasm;GO:0016020::membrane;GO:0005634::nucleus	GO:0019903::protein phosphatase binding;GO:0019901::protein kinase binding	GO:0023057::negative regulation of signaling;GO:0038127::ERBB signaling pathway;GO:0031953::negative regulation of protein autophosphorylation;GO:0061099::negative regulation of protein tyrosine kinase activity	Major vault protein	Cellular processes and signaling	Cytoskeleton	NA	Neutrophil degranulation	NA	NA	Cytoplasm
A0A8I3MGP5	A0A8I3MGP5	319280	617550	504270	116010	132600	122060	461740	866610	628100	A0A8I3MGP5	Complement component 4 binding protein beta	C4BPB	GO:0044216::other organism cell;GO:0005615::extracellular space	NA	GO:0045959::negative regulation of complement activation, classical pathway;GO:0045732::positive regulation of protein catabolic process	Complement component 4 binding protein, beta	Cellular processes and signaling	Signal transduction mechanisms	04610::Complement and coagulation cascades||05133::Pertussis	Regulation of Complement cascade	Primary_Focal_Segmental_Glomerulosclerosis_FSGS::Human_Complement_System::Complement_and_Coagulation_Cascades	NA	Extracellular
A0A8I3MGS5	A0A8I3MGS5	14645	16803	17242	14785	21967	20034	15161	14465	10754	A0A8I3MGS5	Proteasome subunit alpha type	PSMA5	GO:0005654::nucleoplasm;GO:0005829::cytosol;GO:0019773::proteasome core complex, alpha-subunit complex;GO:0070062::extracellular exosome	GO:0005515::protein binding;GO:0004298::threonine-type endopeptidase activity	GO:0000209::protein polyubiquitination;GO:0002223::stimulatory C-type lectin receptor signaling pathway;GO:0006521::regulation of cellular amino acid metabolic process;GO:0038095::Fc-epsilon receptor signaling pathway;GO:0090090::negative regulation of canonical Wnt signaling pathway;GO:0051436::negative regulation of ubiquitin-protein ligase activity involved in mitotic cell cycle;GO:0038061::NI…	subunit alpha	Cellular processes and signaling	Posttranslational modification, protein turnover, chaperones	03050::Proteasome	Neutrophil degranulation::Antigen processing: Ubiquitination & Proteasome degradation::Neddylation::Regulation of expression of SLITs and ROBOs::Separation of Sister Chromatids::Ub-specific processing proteases::FCERI mediated NF-kB activation::MAPK6/MAPK4 signaling::UCH proteinases::Downstream TCR signaling::RUNX1 regulates transcription of genes involved in differentiation of HSCs::ABC-family p…	Proteasome_Degradation	NA	Cytoplasm
A0A8I3MGU2	A0A8I3MGU2	1245700	1742200	1147300	836830	531740	512700	222370	237340	135300	A0A8I3MGU2	Heparan sulfate proteoglycan 2	HSPG2	NA	NA	NA	heparan sulfate proteoglycan	Cellular processes and signaling	Signal transduction mechanisms	05205::Proteoglycans in cancer||04512::ECM-receptor interaction||05161::Hepatitis B	ECM proteoglycans::Integrin cell surface interactions::Degradation of the extracellular matrix::Amyloid fiber formation::Non-integrin membrane-ECM interactions::Retinoid metabolism and transport::Laminin interactions::A tetrasaccharide linker sequence is required for GAG synthesis::Defective B4GALT7 causes EDS, progeroid type::Defective B3GALT6 causes EDSP2 and SEMDJL1::Defective B3GAT3 causes JD…	Hepatitis_B_infection	NA	Nucleus
A0A8I3MGZ7	A0A8I3MGZ7	315760	406100	374620	896120	996300	1723800	233050	202740	122360	A0A8I3MGZ7	Integrin beta	ITGB1	NA	NA	NA	Integrin, beta 1 (fibronectin receptor, beta polypeptide, antigen CD29 includes MDF2, MSK12)	Cellular processes and signaling	Signal transduction mechanisms	04151::PI3K-Akt signaling pathway||05200::Pathways in cancer||04015::Rap1 signaling pathway||04530::Tight junction||04510::Focal adhesion||05205::Proteoglycans in cancer||04810::Regulation of actin cytoskeleton||04360::Axon guidance||04514::Cell adhesion molecules (CAMs)||04145::Phagosome||05414::Dilated cardiomyopathy||04611::Platelet activation||04670::Leukocyte transendothelial migration||0451…	Immunoregulatory interactions between a Lymphoid and a non-Lymphoid cell::Cell surface interactions at the vascular wall::RHO GTPases Activate Formins::ECM proteoglycans::Integrin cell surface interactions::Interleukin-4 and Interleukin-13 signaling::HCMV Early Events::Molecules associated with elastic fibres::Syndecan interactions::MET activates PTK2 signaling::Potential therapeutics for SARS::L…	VEGFA-VEGFR2_Signaling_Pathway::Focal_Adhesion-PI3K-Akt-mTOR-signaling_pathway::PI3K-Akt_Signaling_Pathway::Focal_Adhesion::TGF-beta_Signaling_Pathway::Ebola_Virus_Pathway_on_Host::Gastrin_Signaling_Pathway::Integrin-mediated_Cell_Adhesion::Primary_Focal_Segmental_Glomerulosclerosis_FSGS::Neural_Crest_Differentiation::Prolactin_Signaling_Pathway::Arrhythmogenic_Right_Ventricular_Cardiomyopathy::S…	NA	Cytoplasm
A0A8I3MH04	A0A8I3MH04	5703.8	8186.4	6531.6	5745.8	8894.9	5515.9	6318	4828	5467.1	A0A8I3MH04	MYC target 1	MYCT1	NA	NA	NA	Myc target 1	Poorly characterized	Function unknown	NA	NA	NA	NA	Extracellular
A0A8I3MH35	A0A8I3MH35	23082	17977	22266	81844	134520	113220	18006	14490	8357.4	A0A8I3MH35	Platelet activating factor acetylhydrolase 1b catalytic subunit 3	PAFAH1B3	GO:0005737::cytoplasm;GO:0016020::membrane;GO:0070062::extracellular exosome	GO:0042802::identical protein binding;GO:0047179::platelet-activating factor acetyltransferase activity	GO:0007283::spermatogenesis;GO:0007420::brain development	Platelet-activating factor acetylhydrolase	Cellular processes and signaling	Signal transduction mechanisms	01100::Metabolic pathways||00565::Ether lipid metabolism	COPI-independent Golgi-to-ER retrograde traffic	NA	NA	Extracellular
A0A8I3MH54	A0A8I3MH54	2728.2	3270.7	3921.3	4941.6	6148.6	4401.1	3522.3	4350.5	2527	A0A8I3MH54	Adenine phosphoribosyltransferase	APRT	GO:0005737::cytoplasm	GO:0003999::adenine phosphoribosyltransferase activity	GO:0044209::AMP salvage;GO:0006168::adenine salvage	Adenine phosphoribosyltransferase	Metabolism	Nucleotide transport and metabolism	01100::Metabolic pathways||00230::Purine metabolism	Neutrophil degranulation::Purine salvage	Purine_metabolism_and_related_disorders::Purine_metabolism	NA	Cytoplasm
A0A8I3MHE1	A0A8I3MHE1	17491	15135	12513	15840	28466	34986	14380	13561	17413	A0A8I3MHE1	Hemoglobin subunit mu	HBM	GO:0005833::hemoglobin complex;GO:0070062::extracellular exosome	GO:0005344::oxygen transporter activity;GO:0005506::iron ion binding;GO:0020037::heme binding;GO:0019825::oxygen binding	GO:0015671::oxygen transport	Hemoglobin subunit mu	Metabolism	Energy production and conversion	NA	Scavenging of heme from plasma::Erythrocytes take up carbon dioxide and release oxygen::Erythrocytes take up oxygen and release carbon dioxide	Selenium_Micronutrient_Network::Folate_Metabolism::Vitamin_B12_Metabolism	NA	Nucleus
A0A8I3MHG0	A0A8I3MHG0	514860	240550	243450	125040	163790	161760	64609	81788	46451	A0A8I3MHG0	Procollagen C-endopeptidase enhancer	PCOLCE	GO:0005615::extracellular space;GO:0031012::extracellular matrix;GO:0070062::extracellular exosome	GO:0008201::heparin binding;GO:0005518::collagen binding;GO:0016504::peptidase activator activity	GO:0010952::positive regulation of peptidase activity	Procollagen C-endopeptidase enhancer	Cellular processes and signaling	Signal transduction mechanisms	04977::Vitamin digestion and absorption	Collagen biosynthesis and modifying enzymes::Crosslinking of collagen fibrils	Adipogenesis::Cardiac_Progenitor_Differentiation::Type_I_collagen_synthesis_in_the_context_of_Osteogenesis_imperfecta::EDA_Signalling_in_Hair_Follicle_Development	NA	Nucleus
A0A8I3MHH6	A0A8I3MHH6	1678.8	1157.3	1656.2	1185.4	2425.3	NA	1454	996.21	NA	A0A8I3MHH6	VPS26, retromer complex component A	VPS26A	GO:0005769::early endosome;GO:0030904::retromer complex;GO:0097422::tubular endosome;GO:0043231::intracellular membrane-bounded organelle;GO:0005829::cytosol;GO:0010008::endosome membrane;GO:0070062::extracellular exosome	GO:0008565::protein transporter activity	GO:1990126::retrograde transport, endosome to plasma membrane;GO:0042147::retrograde transport, endosome to Golgi;GO:0006886::intracellular protein transport	Vacuolar protein sorting-associated protein 26A	Cellular processes and signaling	Intracellular trafficking, secretion, and vesicular transport	04144::Endocytosis	WNT ligand biogenesis and trafficking	NA	NA	Cytoplasm
A0A8I3MHX6	A0A8I3MHX6	23960	17034	23117	63118	91869	85904	27991	19304	9503.9	A0A8I3MHX6	Torsin 1A interacting protein 1	TOR1AIP1	GO:0005635::nuclear envelope	GO:0001671::ATPase activator activity;GO:0051117::ATPase binding;GO:0008092::cytoskeletal protein binding	GO:0071763::nuclear membrane organization;GO:0032781::positive regulation of ATPase activity;GO:0034504::protein localization to nucleus	Torsin A interacting protein 1	Poorly characterized	Function unknown	NA	NA	The_influence_of_laminopathies_on_Wnt_signaling	NA	Plasma membrane
A0A8I3MHX7	A0A8I3MHX7	29645	51136	37520	30913	43239	40768	28037	29849	24398	A0A8I3MHX7	Cysteine-rich and transmembrane domain-containing protein 1	CYSTM1	GO:0016021::integral component of membrane;GO:0070062::extracellular exosome	NA	NA	Cysteine-rich and transmembrane domain-containing protein	Poorly characterized	Function unknown	NA	Neutrophil degranulation	NA	NA	Extracellular
A0A8I3MI68	A0A8I3MI68	26009	36201	37492	91070	121310	142560	40889	27291	23840	A0A8I3MI68	Cofilin 2	CFL2	GO:0016363::nuclear matrix;GO:0030018::Z disc;GO:0070062::extracellular exosome;GO:0005615::extracellular space;GO:0015629::actin cytoskeleton	GO:0051015::actin filament binding	GO:0030836::positive regulation of actin filament depolymerization;GO:0045214::sarcomere organization;GO:0046716::muscle cell cellular homeostasis;GO:0030043::actin filament fragmentation;GO:0007519::skeletal muscle tissue development	Cofilin/tropomyosin-type actin-binding protein	Cellular processes and signaling	Cytoskeleton	04810::Regulation of actin cytoskeleton||04360::Axon guidance||04666::Fc gamma R-mediated phagocytosis||05133::Pertussis	Platelet degranulation ::Regulation of actin dynamics for phagocytic cup formation::Gene and protein expression by JAK-STAT signaling after Interleukin-12 stimulation::EPHB-mediated forward signaling::RHO GTPases Activate ROCKs::Sema3A PAK dependent Axon repulsion	Regulation_of_Actin_Cytoskeleton::Leptin_signaling_pathway::G13_Signaling_Pathway	NA	Cytoplasm
A0A8I3MI84	A0A8I3MI84	8811.9	6363.8	6892.6	8739.7	15052	15043	7163.6	6792.1	7102.5	A0A8I3MI84	WD repeat domain 77	WDR77	GO:0005654::nucleoplasm;GO:0005794::Golgi apparatus;GO:0005829::cytosol;GO:0034709::methylosome	GO:0008327::methyl-CpG binding;GO:0030374::ligand-dependent nuclear receptor transcription coactivator activity	GO:0006357::regulation of transcription from RNA polymerase II promoter;GO:0060528::secretory columnal luminar epithelial cell differentiation involved in prostate glandular acinus development;GO:0008284::positive regulation of cell proliferation;GO:0060770::negative regulation of epithelial cell proliferation involved in prostate gland development	WD repeat domain 77	Information storage and processing	RNA processing and modification	NA	RMTs methylate histone arginines::snRNP Assembly	mRNA_Processing	Transcription Cofactors	Mitochondria
A0A8I3MIA0	A0A8I3MIA0	65958	92521	64673	78146	131480	71966	29641	33459	57034	A0A8I3MIA0	Ribosomal protein L26	RPL26	GO:0016020::membrane;GO:0022625::cytosolic large ribosomal subunit;GO:0043195::terminal bouton;GO:0070062::extracellular exosome	GO:0005515::protein binding;GO:0003735::structural constituent of ribosome	GO:0000184::nuclear-transcribed mRNA catabolic process, nonsense-mediated decay;GO:0006413::translational initiation;GO:0002181::cytoplasmic translation;GO:1990928::response to amino acid starvation;GO:0042273::ribosomal large subunit biogenesis;GO:0019083::viral transcription;GO:0006614::SRP-dependent cotranslational protein targeting to membrane;GO:0006364::rRNA processing	Ribosomal proteins L26 eukaryotic, L24P archaeal	Information storage and processing	Translation, ribosomal structure and biogenesis	03010::Ribosome	Major pathway of rRNA processing in the nucleolus and cytosol::Regulation of expression of SLITs and ROBOs::Nonsense Mediated Decay (NMD) enhanced by the Exon Junction Complex (EJC)::L13a-mediated translational silencing of Ceruloplasmin expression::SRP-dependent cotranslational protein targeting to membrane::GTP hydrolysis and joining of the 60S ribosomal subunit::Nonsense Mediated Decay (NMD) i…	VEGFA-VEGFR2_Signaling_Pathway::Cytoplasmic_Ribosomal_Proteins	NA	Nucleus
A0A8I3MIA5	A0A8I3MIA5	53804	26810	40505	87151	180670	152060	27915	23600	14744	A0A8I3MIA5	ATP synthase subunit gamma	ATP5F1C	GO:0043209::myelin sheath;GO:0005753::mitochondrial proton-transporting ATP synthase complex;GO:0045261::proton-transporting ATP synthase complex, catalytic core F(1);GO:0070062::extracellular exosome	GO:0046961::proton-transporting ATPase activity, rotational mechanism;GO:0046933::proton-transporting ATP synthase activity, rotational mechanism	GO:0015986::ATP synthesis coupled proton transport	ATP synthase, H transporting, mitochondrial F1 complex, gamma polypeptide 1	Metabolism	Energy production and conversion	01100::Metabolic pathways||05010::Alzheimer's disease||05016::Huntington's disease||05012::Parkinson's disease||00190::Oxidative phosphorylation	Cristae formation::Formation of ATP by chemiosmotic coupling	NA	NA	Mitochondria
A0A8I3MIF5	A0A8I3MIF5	1803.4	NA	1161.3	2454.2	6301	5090.8	NA	NA	NA	A0A8I3MIF5	hexokinase	HK1	NA	NA	NA	Belongs to the hexokinase family	Metabolism	Carbohydrate transport and metabolism	01100::Metabolic pathways||04910::Insulin signaling pathway||01200::Carbon metabolism||04066::HIF-1 signaling pathway||00010::Glycolysis / Gluconeogenesis||05230::Central carbon metabolism in cancer||04930::Type II diabetes mellitus||00520::Amino sugar and nucleotide sugar metabolism||04973::Carbohydrate digestion and absorption||00052::Galactose metabolism||00500::Starch and sucrose metabolism||…	Glycolysis::Defective HK1 causes hexokinase deficiency (HK deficiency)	Pathways_in_clear_cell_renal_cell_carcinoma::Glycolysis_and_Gluconeogenesis::Photodynamic_therapy-induced_HIF-1_survival_signaling::Glucuronidation	NA	Nucleus
A0A8I3MIJ6	A0A8I3MIJ6	34877	51642	48874	7264.6	4509.5	4278.1	38586	39395	38856	A0A8I3MIJ6	Scm like with four mbt domains 2	SFMBT2	GO:0016235::aggresome;GO:0005654::nucleoplasm	GO:0042393::histone binding	GO:0006355::regulation of transcription, DNA-templated;GO:0010629::negative regulation of gene expression	Scm-like with four mbt domains	Information storage and processing	Transcription	NA	Transcriptional Regulation by E2F6::SUMOylation of chromatin organization proteins	Endoderm_Differentiation	NA	Nucleus
A0A8I3MIW2	A0A8I3MIW2	14939	17025	10752	88315	125170	109290	8857.3	4443.5	1755.1	A0A8I3MIW2	Myopalladin	MYPN	GO:0030018::Z disc	GO:0051371::muscle alpha-actinin binding;GO:0017124::SH3 domain binding	GO:0045214::sarcomere organization	Myopalladin	Cellular processes and signaling	Signal transduction mechanisms	NA	Platelet degranulation ::Striated Muscle Contraction	Striated_Muscle_Contraction_Pathway	NA	Nucleus
A0A8I3MJ28	A0A8I3MJ28	1229.7	NA	NA	NA	1339.2	NA	NA	NA	NA	A0A8I3MJ28	RAB4B, member RAS onco family	RAB4B	GO:0005739::mitochondrion;GO:0032593::insulin-responsive compartment;GO:0055037::recycling endosome;GO:0048471::perinuclear region of cytoplasm;GO:0005886::plasma membrane	GO:0005515::protein binding;GO:0005525::GTP binding	GO:0007264::small GTPase mediated signal transduction;GO:0046323::glucose import;GO:0030100::regulation of endocytosis;GO:0015031::protein transport	GTPase activity	Cellular processes and signaling	Intracellular trafficking, secretion, and vesicular transport	NA	Neutrophil degranulation::RAB geranylgeranylation::MET receptor recycling	Intracellular_trafficking_proteins_involved_in_CMT_neuropathy	NA	Cytoplasm
A0A8I3MJC0	A0A8I3MJC0	4228.6	4736.2	6423.3	9930.4	13646	21619	2144.5	1062.4	958.31	A0A8I3MJC0	S100 calcium binding protein A13	S100A13	GO:0005829::cytosol;GO:0070062::extracellular exosome;GO:0005615::extracellular space;GO:0048471::perinuclear region of cytoplasm;GO:0005634::nucleus	GO:0050786::RAGE receptor binding;GO:0005507::copper ion binding;GO:0008270::zinc ion binding;GO:0005509::calcium ion binding;GO:0017134::fibroblast growth factor binding;GO:0042803::protein homodimerization activity	GO:0050703::interleukin-1 alpha secretion;GO:0043123::positive regulation of I-kappaB kinase/NF-kappaB signaling	S100 calcium binding protein A13	Poorly characterized	Function unknown	04657::IL-17 signaling pathway	Regulation of TLR by endogenous ligand	Vitamin_D_Receptor_Pathway::Hair_Follicle_Development-_Cytodifferentiation_(Part_3_of_3)	NA	Cytoplasm
A0A8I3MJD4	A0A8I3MJD4	9579.1	13923	11806	3689.4	3627.6	1826.3	9242.3	15684	21702	A0A8I3MJD4	Serpin family A member 3	SERPINA3	GO:0005615::extracellular space	GO:0004867::serine-type endopeptidase inhibitor activity	GO:0010951::negative regulation of endopeptidase activity	Serpin family A member 3	Cellular processes and signaling	Defense mechanisms	NA	Neutrophil degranulation::Platelet degranulation	Complement_and_Coagulation_Cascades	NA	Plasma membrane
A0A8I3MJG8	A0A8I3MJG8	37364	46344	29614	72761	73802	39359	45465	29416	23666	A0A8I3MJG8	AP complex subunit sigma	AP2S1	GO:0030122::AP-2 adaptor complex;GO:0036020::endolysosome membrane;GO:0005829::cytosol;GO:0030121::AP-1 adaptor complex	GO:0008565::protein transporter activity;GO:0035615::clathrin adaptor activity	GO:0030100::regulation of endocytosis;GO:0042059::negative regulation of epidermal growth factor receptor signaling pathway;GO:0048268::clathrin coat assembly;GO:0048013::ephrin receptor signaling pathway;GO:0006886::intracellular protein transport;GO:0019886::antigen processing and presentation of exogenous peptide antigen via MHC class II;GO:0050690::regulation of defense response to virus by v…	Belongs to the adaptor complexes small subunit family	Cellular processes and signaling	Intracellular trafficking, secretion, and vesicular transport	04144::Endocytosis||05016::Huntington's disease||04721::Synaptic vesicle cycle||04961::Endocrine and other factor-regulated calcium reabsorption	Clathrin-mediated endocytosis::Cargo recognition for clathrin-mediated endocytosis::MHC class II antigen presentation::Recycling pathway of L1::EPH-ephrin mediated repulsion of cells::Potential therapeutics for SARS::LDL clearance::WNT5A-dependent internalization of FZD4::Retrograde neurotrophin signalling::WNT5A-dependent internalization of FZD2, FZD5 and ROR2::Nef Mediated CD4 Down-regulation::…	VEGFA-VEGFR2_Signaling_Pathway::EGF-EGFR_Signaling_Pathway::Fragile_X_Syndrome::Synaptic_Vesicle_Pathway::GABA_receptor_Signaling	NA	Mitochondria
A0A8I3MJJ7	A0A8I3MJJ7	107900	128800	95708	214890	391920	192150	89630	78672	72530	A0A8I3MJJ7	C-1-tetrahydrofolate synthase, cytoplasmic	MTHFD1	NA	NA	NA	Methylenetetrahydrofolate dehydrogenase (NADP dependent) 1, methenyltetrahydrofolate cyclohydrolase, formyltetrahydrofolate synthetase	Metabolism	Coenzyme transport and metabolism	01100::Metabolic pathways||00670::One carbon pool by folate	Metabolism of folate and pterines	Trans-sulfuration_and_one_carbon_metabolism::One_Carbon_Metabolism::Disorders_of_Folate_Metabolism_and_Transport	NA	Cytoplasm
A0A8I3MJK4	A0A8I3MJK4	7192.9	5891.4	6687.6	12106	14128	12869	8065.4	5272.3	3548.3	A0A8I3MJK4	Endoplasmic reticulum oxidoreductase 1 alpha	ERO1A	GO:0005788::endoplasmic reticulum lumen;GO:0005789::endoplasmic reticulum membrane;GO:0030425::dendrite	GO:0015035::protein disulfide oxidoreductase activity;GO:0005515::protein binding;GO:0003756::protein disulfide isomerase activity;GO:0016671::oxidoreductase activity, acting on a sulfur group of donors, disulfide as acceptor	GO:0030198::extracellular matrix organization;GO:0050873::brown fat cell differentiation;GO:0010260::animal organ senescence;GO:0000302::response to reactive oxygen species;GO:0045454::cell redox homeostasis;GO:0071456::cellular response to hypoxia;GO:0051085::chaperone mediated protein folding requiring cofactor;GO:0006464::cellular protein modification process;GO:0019471::4-hydroxyproline metab…	Endoplasmic reticulum oxidoreductase 1 alpha	Cellular processes and signaling	Posttranslational modification, protein turnover, chaperones	04141::Protein processing in endoplasmic reticulum||05110::Vibrio cholerae infection	Detoxification of Reactive Oxygen Species::Insulin processing	NA	NA	Extracellular
A0A8I3MJM3	A0A8I3MJM3	NA	NA	1017.2	NA	2452.7	2653.7	1046.4	979.73	NA	A0A8I3MJM3	TNF receptor superfamily member 12A	TNFRSF12A	GO:0009986::cell surface;GO:0001726::ruffle;GO:0016021::integral component of membrane;GO:0005886::plasma membrane	GO:0005515::protein binding	GO:2001238::positive regulation of extrinsic apoptotic signaling pathway;GO:0033209::tumor necrosis factor-mediated signaling pathway;GO:0045773::positive regulation of axon extension;GO:0006931::substrate-dependent cell migration, cell attachment to substrate;GO:0045765::regulation of angiogenesis;GO:0061041::regulation of wound healing	Tumor necrosis factor receptor superfamily, member 12A	Cellular processes and signaling	Signal transduction mechanisms	04060::Cytokine-cytokine receptor interaction	TNFR2 non-canonical NF-kB pathway::TNF receptor superfamily (TNFSF) members mediating non-canonical NF-kB pathway	TNF_related_weak_inducer_of_apoptosis_(TWEAK)_Signaling_Pathway	NA	Extracellular
A0A8I3MJN4	A0A8I3MJN4	3991.6	3383.1	5288.8	10600	5522.4	3040.9	4699.9	3885.2	2538	A0A8I3MJN4	Phosphatidylinositol 3-kinase catalytic subunit type 3	PIK3C3	NA	NA	NA	Phosphatidylinositol 3-kinase, catalytic subunit type	Cellular processes and signaling	Signal transduction mechanisms	01100::Metabolic pathways||05152::Tuberculosis||04145::Phagosome||04371::Apelin signaling pathway||04140::Autophagy - animal||04070::Phosphatidylinositol signaling system||00562::Inositol phosphate metabolism	Macroautophagy::RHO GTPases Activate NADPH Oxidases::Synthesis of PIPs at the Golgi membrane::PI3K Cascade::Synthesis of PIPs at the early endosome membrane::Synthesis of PIPs at the late endosome membrane::Translation of Replicase and Assembly of the Replication Transcription Complex::Toll Like Receptor 9 (TLR9) Cascade	Insulin_Signaling::Regulation_of_Actin_Cytoskeleton::Senescence_and_Autophagy_in_Cancer::Angiopoietin_Like_Protein_8_Regulatory_Pathway::DNA_Damage_Response_(only_ATM_dependent)::Neurodegeneration_with_brain_iron_accumulation_(NBIA)_subtypes_pathway::Microglia_Pathogen_Phagocytosis_Pathway::Non-genomic_actions_of_1,25_dihydroxyvitamin_D3::Autophagy::Host-pathogen_interaction_of_human_corona_virus…	NA	Cytoplasm
A0A8I3MJW7	A0A8I3MJW7	1908.2	3729.4	2957.2	4296.9	5523.4	6215.9	3892.5	2683.6	2392.2	A0A8I3MJW7	Biogenesis of lysosome-related organelles complex 1 subunit 7	SNAPIN	GO:0000139::Golgi membrane;GO:0030141::secretory granule;GO:0099078::BORC complex;GO:0030672::synaptic vesicle membrane;GO:0005765::lysosomal membrane;GO:0005730::nucleolus;GO:1904115::axon cytoplasm;GO:0031083::BLOC-1 complex;GO:0030054::cell junction;GO:0048471::perinuclear region of cytoplasm	GO:0000149::SNARE binding	GO:0034629::cellular protein complex localization;GO:0048490::anterograde synaptic vesicle transport;GO:1902774::late endosome to lysosome transport;GO:0043393::regulation of protein binding;GO:0051604::protein maturation;GO:0031629::synaptic vesicle fusion to presynaptic active zone membrane;GO:0097352::autophagosome maturation;GO:0006886::intracellular protein transport;GO:0007042::lysosomal lu…	Component of the BLOC-1 complex, a complex that is required for normal biogenesis of lysosome-related organelles (LRO), such as platelet dense granules and melanosomes. In concert with the AP-3 complex, the BLOC-1 complex is required to target membrane protein cargos into vesicles assembled at cell bodies for delivery into neurites and nerve terminals. The BLOC-1 complex, in association with SNAR…	Cellular processes and signaling	Intracellular trafficking, secretion, and vesicular transport	NA	Golgi Associated Vesicle Biogenesis	NA	zf-C2H2	Nucleus
A0A8I3MK61	A0A8I3MK61	151500	155320	111760	217760	402630	327510	100240	92059	85642	A0A8I3MK61	WD repeat domain 1	WDR1	GO:0070062::extracellular exosome;GO:0043209::myelin sheath;GO:0005737::cytoplasm	NA	GO:0030836::positive regulation of actin filament depolymerization;GO:0045214::sarcomere organization;GO:0060307::regulation of ventricular cardiac muscle cell membrane repolarization	WD repeat domain 1	Cellular processes and signaling	Cytoskeleton	03018::RNA degradation	Platelet degranulation	Hypertrophy_Model	NA	Cytoplasm
A0A8I3MK79	A0A8I3MK79	3520.7	4158.1	3822.4	5834	7073.5	7932.3	869.9	1136.1	1476.8	A0A8I3MK79	Vasorin	VASN	GO:0016021::integral component of membrane;GO:0005765::lysosomal membrane;GO:0005739::mitochondrion;GO:0070062::extracellular exosome;GO:0005615::extracellular space;GO:0009986::cell surface;GO:0005886::plasma membrane	GO:0050431::transforming growth factor beta binding	GO:0071456::cellular response to hypoxia;GO:0010719::negative regulation of epithelial to mesenchymal transition;GO:0030512::negative regulation of transforming growth factor beta receptor signaling pathway;GO:0071461::cellular response to redox state	Leucine rich repeat N-terminal domain	Cellular processes and signaling	Signal transduction mechanisms	04360::Axon guidance||04514::Cell adhesion molecules (CAMs)	Receptor-type tyrosine-protein phosphatases	Focal_Adhesion-PI3K-Akt-mTOR-signaling_pathway::PI3K-Akt_Signaling_Pathway::Focal_Adhesion	NA	Extracellular
A0A8I3MKC0	A0A8I3MKC0	10106	3563.2	5937.3	13235	40649	6159.1	4563.4	5334.2	2447.8	A0A8I3MKC0	proton-translocating NAD(P)(+) transhydrogenase	NNT	GO:0016021::integral component of membrane;GO:0005743::mitochondrial inner membrane	GO:0051287::NAD binding;GO:0008750::NAD(P)+ transhydrogenase (AB-specific) activity;GO:0050661::NADP binding	GO:0045454::cell redox homeostasis;GO:0072593::reactive oxygen species metabolic process;GO:0006740::NADPH regeneration;GO:0015992::proton transport	Nicotinamide nucleotide transhydrogenase	Metabolism	Energy production and conversion	01100::Metabolic pathways||00760::Nicotinate and nicotinamide metabolism	Citric acid cycle (TCA cycle)	NA	NA	Plasma membrane
A0A8I3MKD7	A0A8I3MKD7	444140	649070	435950	126410	130430	116450	221380	217290	182200	A0A8I3MKD7	Complement C1q A chain	C1QA	GO:0005581::collagen trimer;GO:0070062::extracellular exosome	NA	GO:0006958::complement activation, classical pathway	Complement component 1, q subcomponent, A chain	Cellular processes and signaling	Extracellular structures	05142::Chagas disease (American trypanosomiasis)||05322::Systemic lupus erythematosus||05150::Staphylococcus aureus infection||04610::Complement and coagulation cascades||05133::Pertussis||05020::Prion diseases	Regulation of Complement cascade::Initial triggering of complement::Classical antibody-mediated complement activation	Complement_and_Coagulation_Cascades::Allograft_Rejection::Microglia_Pathogen_Phagocytosis_Pathway::Oxidative_Damage::Complement_Activation	NA	Extracellular
A0A8I3MKE1	A0A8I3MKE1	378410	421700	404370	1610800	2008300	2619700	387650	279420	173680	A0A8I3MKE1	Ezrin	EZR	GO:0098592::cytoplasmic side of apical plasma membrane;GO:0005903::brush border;GO:0097454::Schwann cell microvillus;GO:0043209::myelin sheath;GO:0005925::focal adhesion;GO:0044393::microspike;GO:0044853::plasma membrane raft;GO:0005884::actin filament;GO:0032587::ruffle membrane;GO:0001931::uropod;GO:0070062::extracellular exosome;GO:0051286::cell tip;GO:0005768::endosome;GO:0030863::cortical cy…	GO:0051117::ATPase binding;GO:0008017::microtubule binding;GO:0050839::cell adhesion molecule binding;GO:0019904::protein domain specific binding;GO:0044548::S100 protein binding;GO:0034236::protein kinase A catalytic subunit binding;GO:0034237::protein kinase A regulatory subunit binding;GO:0051015::actin filament binding	GO:1902896::terminal web assembly;GO:0032532::regulation of microvillus length;GO:0051660::establishment of centrosome localization;GO:0071320::cellular response to cAMP;GO:0007016::cytoskeletal anchoring at plasma membrane;GO:0050860::negative regulation of T cell receptor signaling pathway;GO:0040018::positive regulation of multicellular organism growth;GO:0008360::regulation of cell shape;GO:0…	Ezrin/radixin/moesin family	Poorly characterized	Function unknown	04530::Tight junction||05205::Proteoglycans in cancer||04810::Regulation of actin cytoskeleton||05206::MicroRNAs in cancer||04670::Leukocyte transendothelial migration||04971::Gastric acid secretion||05130::Pathogenic Escherichia coli infection	Recycling pathway of L1::Netrin-1 signaling	VEGFA-VEGFR2_Signaling_Pathway::AGE-RAGE_pathway::Pathogenic_Escherichia_coli_infection	NA	Cytoplasm
A0A8I3MKE4	A0A8I3MKE4	3448200	5393600	5142600	982960	699390	478420	1375100	1524700	2577500	A0A8I3MKE4	S100 calcium binding protein A8	S100A8	NA	NA	NA	Belongs to the S-100 family	Cellular processes and signaling	Signal transduction mechanisms	04657::IL-17 signaling pathway	Neutrophil degranulation::RHO GTPases Activate NADPH Oxidases::Regulation of TLR by endogenous ligand::Metal sequestration by antimicrobial proteins	Vitamin_D_Receptor_Pathway	NA	Cytoplasm
A0A8I3MKH6	A0A8I3MKH6	17729	13828	16622	41655	73091	35286	12017	12208	10525	A0A8I3MKH6	Signal peptidase complex catalytic subunit SEC11	SEC11A	GO:0005789::endoplasmic reticulum membrane;GO:0031090::organelle membrane;GO:0016021::integral component of membrane;GO:0070062::extracellular exosome	GO:0008236::serine-type peptidase activity	GO:0006465::signal peptide processing	signal peptide processing	Cellular processes and signaling	Intracellular trafficking, secretion, and vesicular transport	03060::Protein export	SRP-dependent cotranslational protein targeting to membrane::Synthesis, secretion, and inactivation of Glucagon-like Peptide-1 (GLP-1)::Synthesis, secretion, and inactivation of Glucose-dependent Insulinotropic Polypeptide (GIP)::Synthesis, secretion, and deacylation of Ghrelin	NA	NA	Cytoplasm
A0A8I3MKL7	A0A8I3MKL7	14936	11445	17516	26931	30652	35631	21783	14630	11340	A0A8I3MKL7	Apolipoprotein A4	APOA4	GO:0009986::cell surface;GO:0034364::high-density lipoprotein particle;GO:0042627::chylomicron;GO:0072562::blood microparticle;GO:0005829::cytosol;GO:0005788::endoplasmic reticulum lumen;GO:0070062::extracellular exosome;GO:0005769::early endosome;GO:0034361::very-low-density lipoprotein particle	GO:0042803::protein homodimerization activity;GO:0016209::antioxidant activity;GO:0005507::copper ion binding;GO:0031210::phosphatidylcholine binding;GO:0060228::phosphatidylcholine-sterol O-acyltransferase activator activity;GO:0015485::cholesterol binding;GO:0017127::cholesterol transporter activity	GO:0042744::hydrogen peroxide catabolic process;GO:0034378::chylomicron assembly;GO:0035634::response to stilbenoid;GO:0033344::cholesterol efflux;GO:0046470::phosphatidylcholine metabolic process;GO:0051006::positive regulation of lipoprotein lipase activity;GO:0034371::chylomicron remodeling;GO:0030300::regulation of intestinal cholesterol absorption;GO:0043691::reverse cholesterol transport;GO…	Apolipoprotein A-IV	Cellular processes and signaling	Signal transduction mechanisms	04975::Fat digestion and absorption||04977::Vitamin digestion and absorption	Amyloid fiber formation::Retinoid metabolism and transport::Assembly of active LPL and LIPC lipase complexes::Chylomicron assembly::Chylomicron remodeling	Statin_Pathway	NA	Extracellular
A0A8I3MKN1	A0A8I3MKN1	13994	18063	13564	13038	21479	12228	31234	26946	26216	A0A8I3MKN1	Glycogen [starch] synthase	GYS1	GO:0005829::cytosol;GO:0016234::inclusion body;GO:0016020::membrane	GO:0005536::glucose binding;GO:0004373::glycogen (starch) synthase activity;GO:0061547::glycogen synthase activity, transferring glucose-1-phosphate;GO:0019901::protein kinase binding	GO:0007507::heart development;GO:0005978::glycogen biosynthetic process	Transfers the glycosyl residue from UDP-Glc to the non- reducing end of alpha-1,4-glucan	Metabolism	Carbohydrate transport and metabolism	01100::Metabolic pathways||04151::PI3K-Akt signaling pathway||04910::Insulin signaling pathway||04152::AMPK signaling pathway||04931::Insulin resistance||04922::Glucagon signaling pathway||00500::Starch and sucrose metabolism	Glycogen synthesis::Myoclonic epilepsy of Lafora::Glycogen storage disease type XV (GYG1)::Glycogen storage disease type 0 (muscle GYS1)	Focal_Adhesion-PI3K-Akt-mTOR-signaling_pathway::PI3K-Akt_Signaling_Pathway::Insulin_Signaling::Glycogen_Synthesis_and_Degradation	NA	Nucleus
A0A8I3MKN5	A0A8I3MKN5	938600	1590100	1300800	231470	227060	131230	316150	402070	772420	A0A8I3MKN5	Protein S100	S100A12	GO:0005737::cytoplasm;GO:0005634::nucleus	GO:0050786::RAGE receptor binding;GO:0005509::calcium ion binding	GO:0006805::xenobiotic metabolic process;GO:0043123::positive regulation of I-kappaB kinase/NF-kappaB signaling;GO:0050832::defense response to fungus	S100 calcium binding protein A12	Cellular processes and signaling	Signal transduction mechanisms	04657::IL-17 signaling pathway	Neutrophil degranulation::TAK1 activates NFkB by phosphorylation and activation of IKKs complex::TRAF6 mediated NF-kB activation::Advanced glycosylation endproduct receptor signaling	Nuclear_Receptors_Meta-Pathway::Gastric_Cancer_Network_1	NA	Cytoplasm
A0A8I3MKY4	A0A8I3MKY4	184190	197440	169740	231910	247350	306840	93485	85367	64940	A0A8I3MKY4	Sushi domain-containing protein	LOC609365	GO:0016021::integral component of membrane;GO:0009986::cell surface	NA	NA	CD46 molecule, complement regulatory protein	Cellular processes and signaling	Signal transduction mechanisms	05162::Measles||04610::Complement and coagulation cascades	Regulation of Complement cascade	Primary_Focal_Segmental_Glomerulosclerosis_FSGS::Human_Complement_System::Complement_and_Coagulation_Cascades	NA	Mitochondria
A0A8I3MKY6	A0A8I3MKY6	5974.5	3026.8	4093.8	14036	29086	24116	3551.9	1991	1159.6	A0A8I3MKY6	NADH dehydrogenase [ubiquinone] flavoprotein 2, mitochondrial	NDUFV2	GO:0045272::plasma membrane respiratory chain complex I;GO:0043209::myelin sheath;GO:0005747::mitochondrial respiratory chain complex I	GO:0008137::NADH dehydrogenase (ubiquinone) activity;GO:0009055::electron carrier activity;GO:0046872::metal ion binding;GO:0051537::2 iron, 2 sulfur cluster binding	GO:0006120::mitochondrial electron transport, NADH to ubiquinone;GO:0032981::mitochondrial respiratory chain complex I assembly;GO:0048738::cardiac muscle tissue development;GO:0007399::nervous system development	NADH dehydrogenase (ubiquinone) flavoprotein 2	Metabolism	Energy production and conversion	01100::Metabolic pathways||05010::Alzheimer's disease||05016::Huntington's disease||05012::Parkinson's disease||04932::Non-alcoholic fatty liver disease (NAFLD)||00190::Oxidative phosphorylation	Respiratory electron transport::Complex I biogenesis	Electron_Transport_Chain_(OXPHOS_system_in_mitochondria)::Mitochondrial_complex_I_assembly_model_OXPHOS_system::Oxidative_phosphorylation	NA	Mitochondria
A0A8I3MKZ8	A0A8I3MKZ8	3674	5667.2	4785	8302.1	12907	9917.2	4111.2	4116.8	3381.5	A0A8I3MKZ8	Protein phosphatase 2 scaffold subunit Abeta	PPP2R1B	NA	NA	NA	Serine threonine-protein phosphatase 2A 65 kDa regulatory subunit A beta	Cellular processes and signaling	Signal transduction mechanisms	04151::PI3K-Akt signaling pathway||04530::Tight junction||04390::Hippo signaling pathway||04728::Dopaminergic synapse||04261::Adrenergic signaling in cardiomyocytes||04114::Oocyte meiosis||05142::Chagas disease (American trypanosomiasis)||04391::Hippo signaling pathway - fly||04152::AMPK signaling pathway||05160::Hepatitis C||04071::Sphingolipid signaling pathway||03015::mRNA surveillance pathway…	Separation of Sister Chromatids::RHO GTPases Activate Formins::Resolution of Sister Chromatid Cohesion::EML4 and NUDC in mitotic spindle formation::Mitotic Prometaphase::Amplification of signal from unattached kinetochores via a MAD2 inhibitory signal::PI5P, PP2A and IER3 Regulate PI3K/AKT Signaling::RAF activation::Degradation of beta-catenin by the destruction complex::Negative regulation of MA…	Focal_Adhesion-PI3K-Akt-mTOR-signaling_pathway::PI3K-Akt_Signaling_Pathway::Wnt_Signaling_Pathway_and_Pluripotency::Netrin-UNC5B_signaling_Pathway::Glycogen_Synthesis_and_Degradation	NA	Cytoplasm
A0A8I3ML22	A0A8I3ML22	51250	86913	69708	8094	12005	8278.9	66507	33892	48225	A0A8I3ML22	CD226 molecule	CD226	GO:0005887::integral component of plasma membrane;GO:0005913::cell-cell adherens junction;GO:0009897::external side of plasma membrane	GO:0005178::integrin binding;GO:0019901::protein kinase binding;GO:0004872::receptor activity;GO:0042803::protein homodimerization activity	GO:0033005::positive regulation of mast cell activation;GO:0002891::positive regulation of immunoglobulin mediated immune response;GO:0002860::positive regulation of natural killer cell mediated cytotoxicity directed against tumor cell target;GO:0007156::homophilic cell adhesion via plasma membrane adhesion molecules;GO:0001816::cytokine production;GO:0007157::heterophilic cell-cell adhesion via …	CD226 molecule	Cellular processes and signaling	Signal transduction mechanisms	04514::Cell adhesion molecules (CAMs)	Immunoregulatory interactions between a Lymphoid and a non-Lymphoid cell	NA	NA	Peroxisome
A0A8I3ML30	A0A8I3ML30	32259	41260	36630	53454	75348	82210	40181	34589	28002	A0A8I3ML30	NSF attachment protein alpha	NAPA	GO:0005774::vacuolar membrane;GO:0043209::myelin sheath;GO:0070044::synaptobrevin 2-SNAP-25-syntaxin-1a complex;GO:0070062::extracellular exosome	GO:0005483::soluble NSF attachment protein activity;GO:0019905::syntaxin binding	GO:0045176::apical protein localization;GO:0006886::intracellular protein transport;GO:0035249::synaptic transmission, glutamatergic;GO:0007420::brain development;GO:0035494::SNARE complex disassembly;GO:0061025::membrane fusion;GO:0010807::regulation of synaptic vesicle priming;GO:0030182::neuron differentiation	attachment protein	Cellular processes and signaling	Intracellular trafficking, secretion, and vesicular transport	04721::Synaptic vesicle cycle	COPI-mediated anterograde transport::COPI-dependent Golgi-to-ER retrograde traffic::Golgi Associated Vesicle Biogenesis::COPII-mediated vesicle transport::Intra-Golgi traffic::Retrograde transport at the Trans-Golgi-Network	VEGFA-VEGFR2_Signaling_Pathway::Synaptic_Vesicle_Pathway	NA	Cytoplasm
A0A8I3ML36	A0A8I3ML36	23620	30981	30589	46375	59717	108150	21405	19878	12795	A0A8I3ML36	Charged multivesicular body protein 1A	CHMP1A	GO:0005815::microtubule organizing center;GO:0000815::ESCRT III complex;GO:0005769::early endosome;GO:0016363::nuclear matrix;GO:0000794::condensed nuclear chromosome;GO:0070062::extracellular exosome	GO:0019904::protein domain specific binding;GO:0042803::protein homodimerization activity	GO:0016458::gene silencing;GO:0007034::vacuolar transport;GO:0007080::mitotic metaphase plate congression;GO:1901673::regulation of mitotic spindle assembly;GO:0007076::mitotic chromosome condensation;GO:0000920::cell separation after cytokinesis;GO:0045014::negative regulation of transcription by glucose;GO:0016192::vesicle-mediated transport;GO:0006997::nucleus organization;GO:0010824::regulati…	Charged multivesicular body protein 1a	Cellular processes and signaling	Intracellular trafficking, secretion, and vesicular transport	04144::Endocytosis	HCMV Late Events	NA	NA	Nucleus
A0A8I3ML63	A0A8I3ML63	62757	99551	72568	66202	107500	60831	60971	101130	76282	A0A8I3ML63	Sushi domain-containing protein	LOC100855476	GO:0044216::other organism cell;GO:0072562::blood microparticle	NA	GO:0045959::negative regulation of complement activation, classical pathway;GO:0045732::positive regulation of protein catabolic process	Complement component 4 binding protein alpha	Cellular processes and signaling	Signal transduction mechanisms	04610::Complement and coagulation cascades||05133::Pertussis	Regulation of Complement cascade	Human_Complement_System::B_Cell_Receptor_Signaling_Pathway::Complement_and_Coagulation_Cascades::Oxidative_Damage	NA	Plasma membrane
A0A8I3MLD4	A0A8I3MLD4	11875	17701	8631.9	11603	19135	10473	9459	10816	7599.3	A0A8I3MLD4	Xenotropic and polytropic retrovirus receptor 1	XPR1	GO:0005887::integral component of plasma membrane;GO:0005794::Golgi apparatus	GO:0001618::virus receptor activity;GO:0004930::G-protein coupled receptor activity	GO:0046718::viral entry into host cell;GO:0009615::response to virus;GO:0007186::G-protein coupled receptor signaling pathway;GO:0030643::cellular phosphate ion homeostasis	inositol hexakisphosphate binding	Cellular processes and signaling	Intracellular trafficking, secretion, and vesicular transport	NA	NA	NA	NA	Plasma membrane
A0A8I3MLI4	A0A8I3MLI4	127780	129750	143100	190450	466590	886620	134950	117820	84237	A0A8I3MLI4	Nucleophosmin	NPM1	GO:0005925::focal adhesion;GO:0005829::cytosol;GO:0005654::nucleoplasm;GO:0031616::spindle pole centrosome;GO:0030529::intracellular ribonucleoprotein complex;GO:0005730::nucleolus;GO:0016020::membrane	GO:0042803::protein homodimerization activity;GO:0043024::ribosomal small subunit binding;GO:0051082::unfolded protein binding;GO:0043023::ribosomal large subunit binding;GO:0003713::transcription coactivator activity;GO:0042393::histone binding;GO:0019901::protein kinase binding;GO:0046982::protein heterodimerization activity;GO:0030957::Tat protein binding;GO:0051059::NF-kappaB binding;GO:00048…	GO:0034080::CENP-A containing nucleosome assembly;GO:0006281::DNA repair;GO:0008284::positive regulation of cell proliferation;GO:1902751::positive regulation of cell cycle G2/M phase transition;GO:0045727::positive regulation of translation;GO:0006977::DNA damage response, signal transduction by p53 class mediator resulting in cell cycle arrest;GO:0046599::regulation of centriole replication;GO:…	Nucleoplasmin/nucleophosmin domain	Information storage and processing	Transcription	NA	SUMOylation of transcription cofactors::Deposition of new CENPA-containing nucleosomes at the centromere::TP53 regulates transcription of additional cell cycle genes whose exact role in the p53 pathway remain uncertain::Nuclear import of Rev protein::TFAP2A acts as a transcriptional repressor during retinoic acid induced cell differentiation	NA	Transcription Cofactors	Nucleus
A0A8I3MLJ6	A0A8I3MLJ6	35377	24660	26529	36154	63598	27886	19222	26697	19792	A0A8I3MLJ6	Dolichyl-diphosphooligosaccharide--protein glycosyltransferase subunit DAD1	DAD1	GO:0016021::integral component of membrane;GO:0008250::oligosaccharyltransferase complex;GO:0070062::extracellular exosome	GO:0004579::dolichyl-diphosphooligosaccharide-protein glycotransferase activity	GO:0018279::protein N-linked glycosylation via asparagine;GO:0007584::response to nutrient;GO:0001824::blastocyst development;GO:0042493::response to drug;GO:0043066::negative regulation of apoptotic process	oligosaccharyl transferase activity	Cellular processes and signaling	Cell cycle control, cell division, chromosome partitioning	01100::Metabolic pathways||04141::Protein processing in endoplasmic reticulum||00510::N-Glycan biosynthesis	Asparagine N-linked glycosylation	NA	NA	Plasma membrane
A0A8I3MLL4	A0A8I3MLL4	1294.8	NA	1248.7	1049.2	1796.5	2183.8	1355.8	853.57	NA	A0A8I3MLL4	Coiled-coil domain containing 6	CCDC6	NA	NA	NA	coiled-coil	Poorly characterized	Function unknown	05200::Pathways in cancer||05216::Thyroid cancer	NA	Mesodermal_Commitment_Pathway::Retinoblastoma_Gene_in_Cancer	NA	Nucleus
A0A8I3MLL5	A0A8I3MLL5	29937	32239	28711	112810	149830	123680	22579	20371	15375	A0A8I3MLL5	Protein phosphatase 2 scaffold subunit Aalpha	PPP2R1A	GO:0000159::protein phosphatase type 2A complex;GO:0005829::cytosol;GO:0070062::extracellular exosome;GO:0005739::mitochondrion;GO:0000775::chromosome, centromeric region;GO:0005634::nucleus;GO:0015630::microtubule cytoskeleton;GO:0016020::membrane	GO:0019888::protein phosphatase regulator activity;GO:0004722::protein serine/threonine phosphatase activity;GO:0046982::protein heterodimerization activity;GO:0003823::antigen binding	GO:0030111::regulation of Wnt signaling pathway;GO:1903538::regulation of meiotic cell cycle process involved in oocyte maturation;GO:0006461::protein complex assembly;GO:0051306::mitotic sister chromatid separation;GO:0007143::female meiotic division;GO:0070262::peptidyl-serine dephosphorylation;GO:0019932::second-messenger-mediated signaling;GO:0042518::negative regulation of tyrosine phosphory…	Serine threonine-protein phosphatase 2A 65 kDa regulatory subunit A alpha	Cellular processes and signaling	Signal transduction mechanisms	04151::PI3K-Akt signaling pathway||04530::Tight junction||04390::Hippo signaling pathway||04728::Dopaminergic synapse||04261::Adrenergic signaling in cardiomyocytes||04114::Oocyte meiosis||05142::Chagas disease (American trypanosomiasis)||04391::Hippo signaling pathway - fly||04152::AMPK signaling pathway||05160::Hepatitis C||04071::Sphingolipid signaling pathway||03015::mRNA surveillance pathway…	Separation of Sister Chromatids::Nonsense Mediated Decay (NMD) enhanced by the Exon Junction Complex (EJC)::Anchoring of the basal body to the plasma membrane::RHO GTPases Activate Formins::Regulation of PLK1 Activity at G2/M Transition::Resolution of Sister Chromatid Cohesion::EML4 and NUDC in mitotic spindle formation::Recruitment of NuMA to mitotic centrosomes::Recruitment of mitotic centrosom…	Focal_Adhesion-PI3K-Akt-mTOR-signaling_pathway::PI3K-Akt_Signaling_Pathway::Wnt_Signaling_Pathway_and_Pluripotency::Glycogen_Synthesis_and_Degradation	NA	Cytoplasm
A0A8I3MLQ5	A0A8I3MLQ5	13947	8077.1	9294.8	12861	18143	22162	2979.6	2180.1	2475.4	A0A8I3MLQ5	Torsin 1A interacting protein 2	LOC106557472	GO:0016021::integral component of membrane;GO:0005783::endoplasmic reticulum	GO:0001671::ATPase activator activity;GO:0051117::ATPase binding	GO:0090435::protein localization to nuclear envelope;GO:0007029::endoplasmic reticulum organization;GO:0032781::positive regulation of ATPase activity	Torsin A interacting protein 2	Poorly characterized	Function unknown	NA	NA	The_influence_of_laminopathies_on_Wnt_signaling	NA	Cytoplasm
A0A8I3MLT1	A0A8I3MLT1	4085.8	2800.9	3748.3	2304.4	3093.2	1797.2	5755.9	2862.6	3327.9	A0A8I3MLT1	Rabaptin, RAB GTPase binding effector protein 2	RABEP2	NA	NA	NA	effector protein 2	Cellular processes and signaling	Intracellular trafficking, secretion, and vesicular transport	NA	TBC/RABGAPs	Ciliary_landscape	NA	Nucleus
A0A8I3MLT8	A0A8I3MLT8	2113	2850.5	1771.9	5195.1	8518.5	6118.5	1173.5	NA	NA	A0A8I3MLT8	Cancer-related nucleoside-triphosphatase	NTPCR	GO:0016020::membrane;GO:0070062::extracellular exosome	GO:0098519::nucleotide phosphatase activity, acting on free nucleotides;GO:0005524::ATP binding;GO:0017111::nucleoside-triphosphatase activity	GO:0016311::dephosphorylation	Nucleoside-triphosphatase, cancer-related	Cellular processes and signaling	Posttranslational modification, protein turnover, chaperones	01100::Metabolic pathways||00230::Purine metabolism||00730::Thiamine metabolism	NA	NA	NA	Mitochondria
A0A8I3MLZ4	A0A8I3MLZ4	15017	20483	17470	43914	73823	100300	12497	13356	9601.4	A0A8I3MLZ4	40S ribosomal protein S17	RPS17	GO:0070062::extracellular exosome;GO:0022627::cytosolic small ribosomal subunit;GO:0005925::focal adhesion;GO:0031012::extracellular matrix;GO:0016020::membrane	GO:0003735::structural constituent of ribosome	GO:0006412::translation;GO:0006364::rRNA processing;GO:0034101::erythrocyte homeostasis;GO:0000028::ribosomal small subunit assembly	ribosomal small subunit assembly	Information storage and processing	Translation, ribosomal structure and biogenesis	03010::Ribosome	Major pathway of rRNA processing in the nucleolus and cytosol::Regulation of expression of SLITs and ROBOs::Nonsense Mediated Decay (NMD) enhanced by the Exon Junction Complex (EJC)::L13a-mediated translational silencing of Ceruloplasmin expression::SRP-dependent cotranslational protein targeting to membrane::GTP hydrolysis and joining of the 60S ribosomal subunit::Nonsense Mediated Decay (NMD) i…	Cytoplasmic_Ribosomal_Proteins	NA	Cytoplasm
A0A8I3MM92	A0A8I3MM92	7380.1	6883.1	7945.6	16827	29147	23443	8031.2	6085.7	4972.5	A0A8I3MM92	Coatomer subunit delta	ARCN1	GO:0030126::COPI vesicle coat;GO:0005829::cytosol;GO:0000139::Golgi membrane;GO:0030133::transport vesicle;GO:0005789::endoplasmic reticulum membrane	NA	GO:0008344::adult locomotory behavior;GO:0043473::pigmentation;GO:0006890::retrograde vesicle-mediated transport, Golgi to ER;GO:0021691::cerebellar Purkinje cell layer maturation;GO:0006888::ER to Golgi vesicle-mediated transport;GO:0006886::intracellular protein transport	The coatomer is a cytosolic protein complex that binds to dilysine motifs and reversibly associates with Golgi non- clathrin-coated vesicles, which further mediate biosynthetic protein transport from the ER, via the Golgi up to the trans Golgi network. Coatomer complex is required for budding from Golgi membranes, and is essential for the retrograde Golgi-to-ER transport of dilysine-tagged protei…	Cellular processes and signaling	Intracellular trafficking, secretion, and vesicular transport	NA	COPI-mediated anterograde transport::COPI-dependent Golgi-to-ER retrograde traffic	miR-517_relationship_with_ARCN1_and_USP1	NA	Cytoplasm
A0A8I3MM93	A0A8I3MM93	205300	223980	206050	709760	958850	663120	217170	209600	121480	A0A8I3MM93	IQ motif containing GTPase activating protein 1	IQGAP1	GO:0005925::focal adhesion;GO:0005884::actin filament;GO:0030426::growth cone;GO:0036057::slit diaphragm;GO:0005829::cytosol;GO:0005874::microtubule;GO:0001726::ruffle;GO:0016328::lateral plasma membrane;GO:0043234::protein complex;GO:0036464::cytoplasmic ribonucleoprotein granule;GO:0030424::axon;GO:0030496::midbody;GO:0070062::extracellular exosome;GO:0031234::extrinsic component of cytoplasmic…	GO:0005095::GTPase inhibitor activity;GO:0005547::phosphatidylinositol-3,4,5-trisphosphate binding;GO:0019901::protein kinase binding;GO:0044548::S100 protein binding;GO:0005509::calcium ion binding;GO:0019904::protein domain specific binding;GO:0005096::GTPase activator activity;GO:0019903::protein phosphatase binding;GO:0048365::Rac GTPase binding;GO:0032403::protein complex binding;GO:0005516:…	GO:0071277::cellular response to calcium ion;GO:0072015::glomerular visceral epithelial cell development;GO:0036120::cellular response to platelet-derived growth factor stimulus;GO:0007173::epidermal growth factor receptor signaling pathway;GO:0001817::regulation of cytokine production;GO:0035305::negative regulation of dephosphorylation;GO:0007264::small GTPase mediated signal transduction;GO:19…	IQ motif containing GTPase activating protein 1	Cellular processes and signaling	Cytoskeleton	05205::Proteoglycans in cancer||04810::Regulation of actin cytoskeleton||04520::Adherens junction	Neutrophil degranulation::Signaling by BRAF and RAF fusions::Signaling downstream of RAS mutants::Signaling by moderate kinase activity BRAF mutants::Paradoxical activation of RAF signaling by kinase inactive BRAF::Signaling by RAF1 mutants::MAP2K and MAPK activation::Signaling by high-kinase activity BRAF mutants::Nephrin family interactions::RHO GTPases activate IQGAPs::Glucagon-like Peptide-1 …	VEGFA-VEGFR2_Signaling_Pathway::Ciliary_landscape::EGF-EGFR_Signaling_Pathway::Regulation_of_Actin_Cytoskeleton::Ebola_Virus_Pathway_on_Host::G13_Signaling_Pathway	NA	Cytoplasm
A0A8I3MMC1	A0A8I3MMC1	56024	61299	44710	86419	134570	173370	23377	23948	13538	A0A8I3MMC1	40S ribosomal protein S19	RPS19	GO:0005925::focal adhesion;GO:0005654::nucleoplasm;GO:0070062::extracellular exosome;GO:0005730::nucleolus;GO:0022627::cytosolic small ribosomal subunit;GO:0016020::membrane;GO:0031012::extracellular matrix	GO:0042803::protein homodimerization activity;GO:0031369::translation initiation factor binding;GO:0003735::structural constituent of ribosome;GO:0017134::fibroblast growth factor binding;GO:0000166::nucleotide binding;GO:0032403::protein complex binding;GO:0019901::protein kinase binding	GO:0051272::positive regulation of cellular component movement;GO:0000028::ribosomal small subunit assembly;GO:0060266::negative regulation of respiratory burst involved in inflammatory response;GO:0006413::translational initiation;GO:0007000::nucleolus organization;GO:0007219::Notch signaling pathway;GO:0060265::positive regulation of respiratory burst involved in inflammatory response;GO:005126…	Ribosomal protein S19	Information storage and processing	Translation, ribosomal structure and biogenesis	03010::Ribosome	Major pathway of rRNA processing in the nucleolus and cytosol::Regulation of expression of SLITs and ROBOs::Nonsense Mediated Decay (NMD) enhanced by the Exon Junction Complex (EJC)::L13a-mediated translational silencing of Ceruloplasmin expression::SRP-dependent cotranslational protein targeting to membrane::GTP hydrolysis and joining of the 60S ribosomal subunit::Nonsense Mediated Decay (NMD) i…	Cytoplasmic_Ribosomal_Proteins::Human_Complement_System	NA	Cytoplasm
A0A8I3MMI0	A0A8I3MMI0	59707	71430	72282	192250	199320	247990	56269	51521	32727	A0A8I3MMI0	Neuropilin	NRP1	NA	NA	NA	Belongs to the neuropilin family	Cellular processes and signaling	Signal transduction mechanisms	05166::HTLV-I infection||04360::Axon guidance	Signal transduction by L1::Signaling by ROBO receptors::Sema3A PAK dependent Axon repulsion::CRMPs in Sema3A signaling::SEMA3A-Plexin repulsion signaling by inhibiting Integrin adhesion::CHL1 interactions::Neurophilin interactions with VEGF and VEGFR	VEGFA-VEGFR2_Signaling_Pathway	NA	E.R.
A0A8I3MML4	A0A8I3MML4	63251	55000	52774	100420	206270	130220	44786	43371	42932	A0A8I3MML4	Isocitrate dehydrogenase [NADP]	IDH2	GO:0005829::cytosol;GO:0005777::peroxisome;GO:0005743::mitochondrial inner membrane;GO:0070062::extracellular exosome	GO:0051287::NAD binding;GO:0004450::isocitrate dehydrogenase (NADP+) activity;GO:0000287::magnesium ion binding	GO:0006097::glyoxylate cycle;GO:0006103::2-oxoglutarate metabolic process;GO:0006099::tricarboxylic acid cycle;GO:0006102::isocitrate metabolic process	Isocitrate dehydrogenase	Metabolism	Energy production and conversion	01100::Metabolic pathways||01200::Carbon metabolism||04146::Peroxisome||01230::Biosynthesis of amino acids||00480::Glutathione metabolism||00020::Citrate cycle (TCA cycle)||01210::2-Oxocarboxylic acid metabolism	Transcriptional activation of mitochondrial biogenesis::Citric acid cycle (TCA cycle)	VEGFA-VEGFR2_Signaling_Pathway::Metabolic_reprogramming_in_colon_cancer::TCA_Cycle_(aka_Krebs_or_citric_acid_cycle)::Cerebral_Organic_Acidurias,_including_diseases	NA	Cytoplasm
A0A8I3MMT0	A0A8I3MMT0	87997	94717	101150	223710	271750	417420	85152	64187	33156	A0A8I3MMT0	DnaJ heat shock protein family (Hsp40) member A2	DNAJA2	GO:0005829::cytosol;GO:0070062::extracellular exosome;GO:0016020::membrane;GO:0005634::nucleus	GO:0031072::heat shock protein binding;GO:0051087::chaperone binding;GO:0046872::metal ion binding;GO:0001948::glycoprotein binding;GO:0005524::ATP binding;GO:0051082::unfolded protein binding	GO:0018885::carbon tetrachloride metabolic process;GO:0042026::protein refolding;GO:0009408::response to heat;GO:0008284::positive regulation of cell proliferation	homolog, subfamily A, member	Cellular processes and signaling	Posttranslational modification, protein turnover, chaperones	04141::Protein processing in endoplasmic reticulum	HSP90 chaperone cycle for steroid hormone receptors (SHR)	VEGFA-VEGFR2_Signaling_Pathway::Exercise-induced_Circadian_Regulation	NA	Cytoplasm
A0A8I3MMU7	A0A8I3MMU7	19427	18033	22049	32966	48204	50721	16935	15981	12606	A0A8I3MMU7	Eukaryotic translation initiation factor 3 subunit I	EIF3I	GO:0005829::cytosol;GO:0016282::eukaryotic 43S preinitiation complex;GO:0071541::eukaryotic translation initiation factor 3 complex, eIF3m;GO:0070062::extracellular exosome;GO:0033290::eukaryotic 48S preinitiation complex	GO:0003743::translation initiation factor activity;GO:0019899::enzyme binding	GO:0001731::formation of translation preinitiation complex;GO:0006446::regulation of translational initiation	Eukaryotic translation initiation factor 3, subunit I	Information storage and processing	Translation, ribosomal structure and biogenesis	03013::RNA transport	L13a-mediated translational silencing of Ceruloplasmin expression::GTP hydrolysis and joining of the 60S ribosomal subunit::Formation of a pool of free 40S subunits::Translation initiation complex formation::Ribosomal scanning and start codon recognition::Formation of the ternary complex, and subsequently, the 43S complex	TGF-beta_Signaling_Pathway::Epithelial_to_mesenchymal_transition_in_colorectal_cancer	NA	Cytoplasm
A0A8I3MMX9	A0A8I3MMX9	3634.7	5185.9	4856.9	94425	109820	224830	9337.7	8199.2	2295.5	A0A8I3MMX9	Ral GTPase activating protein catalytic subunit alpha 1	RALGAPA1	NA	NA	NA	Ral GTPase activating protein	Cellular processes and signaling	Signal transduction mechanisms	04015::Rap1 signaling pathway	Translocation of SLC2A4 (GLUT4) to the plasma membrane	Integrated_Breast_Cancer_Pathway	NA	Plasma membrane
A0A8I3MMY6	A0A8I3MMY6	6734.9	8026.6	7235.7	11125	14259	15875	5375	6265.5	2781.8	A0A8I3MMY6	Phospholipase D family member 3	PLD3	GO:0005789::endoplasmic reticulum membrane;GO:0016021::integral component of membrane;GO:0070062::extracellular exosome	GO:0005515::protein binding;GO:0004630::phospholipase D activity;GO:0070290::N-acylphosphatidylethanolamine-specific phospholipase D activity	GO:0016042::lipid catabolic process	Phospholipase D family, member 3	Poorly characterized	Function unknown	01100::Metabolic pathways||00564::Glycerophospholipid metabolism||00565::Ether lipid metabolism	Role of phospholipids in phagocytosis::Synthesis of PG	NA	NA	Plasma membrane
A0A8I3MN02	A0A8I3MN02	24008	15700	17407	29537	77133	26739	13447	16270	5858.4	A0A8I3MN02	phosphoenolpyruvate carboxykinase (GTP)	PCK2	GO:0005739::mitochondrion;GO:0070062::extracellular exosome	GO:0016301::kinase activity;GO:0004613::phosphoenolpyruvate carboxykinase (GTP) activity;GO:0005525::GTP binding	GO:0016310::phosphorylation;GO:0006094::gluconeogenesis	Phosphoenolpyruvate carboxykinase	Metabolism	Energy production and conversion	01100::Metabolic pathways||04151::PI3K-Akt signaling pathway||04910::Insulin signaling pathway||04152::AMPK signaling pathway||04068::FoxO signaling pathway||04931::Insulin resistance||04922::Glucagon signaling pathway||03320::PPAR signaling pathway||00010::Glycolysis / Gluconeogenesis||04920::Adipocytokine signaling pathway||00620::Pyruvate metabolism||00020::Citrate cycle (TCA cycle)||04964::Pr…	Gluconeogenesis	PI3K-Akt_Signaling_Pathway::Adipogenesis::PPAR_signaling_pathway::Transcription_factor_regulation_in_adipogenesis	NA	Mitochondria
A0A8I3MN24	A0A8I3MN24	28847	25727	22699	56758	74378	74002	17369	15669	7006.1	A0A8I3MN24	Aminopeptidase	LNPEP	GO:0016021::integral component of membrane;GO:0005765::lysosomal membrane;GO:0048471::perinuclear region of cytoplasm;GO:0005886::plasma membrane	GO:0042277::peptide binding;GO:0008270::zinc ion binding;GO:0070006::metalloaminopeptidase activity	GO:0007267::cell-cell signaling;GO:0043171::peptide catabolic process;GO:0008217::regulation of blood pressure;GO:0006508::proteolysis;GO:0060395::SMAD protein signal transduction;GO:0030163::protein catabolic process	aminopeptidase	Metabolism	Amino acid transport and metabolism	04614::Renin-angiotensin system	Antigen processing: Ubiquitination & Proteasome degradation::Translocation of SLC2A4 (GLUT4) to the plasma membrane::Endosomal/Vacuolar pathway	Cardiac_Progenitor_Differentiation::Glutathione_metabolism	NA	Cytoplasm
A0A8I3MN36	A0A8I3MN36	13995	9400.5	14844	3006.1	4265.7	2916.1	25184	17963	19664	A0A8I3MN36	Dermokine	DMKN	NA	NA	NA	Dermokine	Poorly characterized	Function unknown	NA	NA	NA	NA	Extracellular
A0A8I3MN54	A0A8I3MN54	81743	88789	94912	363170	391560	632110	75370	63254	36668	A0A8I3MN54	Radixin	RDX	GO:0005925::focal adhesion;GO:0016324::apical plasma membrane;GO:0032420::stereocilium;GO:0030027::lamellipodium;GO:0005615::extracellular space;GO:0019898::extrinsic component of membrane;GO:0030175::filopodium;GO:0030864::cortical actin cytoskeleton;GO:0043209::myelin sheath;GO:0070062::extracellular exosome;GO:0032154::cleavage furrow;GO:0005902::microvillus;GO:0001726::ruffle	GO:0042803::protein homodimerization activity;GO:0051018::protein kinase A binding;GO:0051117::ATPase binding;GO:0019904::protein domain specific binding;GO:0003779::actin binding	GO:0061028::establishment of endothelial barrier;GO:0034111::negative regulation of homotypic cell-cell adhesion;GO:0010737::protein kinase A signaling;GO:2000643::positive regulation of early endosome to late endosome transport;GO:1903392::negative regulation of adherens junction organization;GO:0032231::regulation of actin filament bundle assembly;GO:1902115::regulation of organelle assembly;GO…	Ezrin/radixin/moesin family	Poorly characterized	Function unknown	04530::Tight junction||05205::Proteoglycans in cancer||04810::Regulation of actin cytoskeleton||05206::MicroRNAs in cancer	Recycling pathway of L1	Regulation_of_Actin_Cytoskeleton	NA	Nucleus
A0A8I3MNC5	A0A8I3MNC5	1319.4	2072.9	1189.2	1207.4	3350	3095	2462.6	1475.8	1378.8	A0A8I3MNC5	Adenylate kinase 2	AK2	GO:0005758::mitochondrial intermembrane space;GO:0005743::mitochondrial inner membrane;GO:0070062::extracellular exosome;GO:0097226::sperm mitochondrial sheath	GO:0005524::ATP binding;GO:0004017::adenylate kinase activity	GO:0046034::ATP metabolic process;GO:0046939::nucleotide phosphorylation;GO:0006172::ADP biosynthetic process;GO:0046033::AMP metabolic process	Adenylate kinase 2	Metabolism	Nucleotide transport and metabolism	01100::Metabolic pathways||00230::Purine metabolism||00730::Thiamine metabolism	Interconversion of nucleotide di- and triphosphates	Pyrimidine_metabolism	NA	Cytoplasm
A0A8I3MND9	A0A8I3MND9	6905.2	9234.8	7239.4	13725	15326	15436	4186.4	6843.2	3662.2	A0A8I3MND9	Matrix metalloproteinase-14	MMP14	GO:0005925::focal adhesion;GO:0044354::macropinosome;GO:0016021::integral component of membrane;GO:0005886::plasma membrane;GO:0031012::extracellular matrix	GO:0008270::zinc ion binding;GO:0005509::calcium ion binding;GO:0004222::metalloendopeptidase activity	GO:0030307::positive regulation of cell growth;GO:0045746::negative regulation of Notch signaling pathway;GO:0030324::lung development;GO:0045579::positive regulation of B cell differentiation;GO:0031638::zymogen activation;GO:0035988::chondrocyte proliferation;GO:0097094::craniofacial suture morphogenesis;GO:0048701::embryonic cranial skeleton morphogenesis;GO:0035987::endodermal cell differenti…	Belongs to the peptidase M10A family	Cellular processes and signaling	Posttranslational modification, protein turnover, chaperones	04912::GnRH signaling pathway||04668::TNF signaling pathway	Degradation of the extracellular matrix::Collagen degradation::Activation of Matrix Metalloproteinases	VEGFA-VEGFR2_Signaling_Pathway::Senescence_and_Autophagy_in_Cancer::AGE-RAGE_pathway::Matrix_Metalloproteinases	NA	Mitochondria
A0A8I3MNE0	A0A8I3MNE0	2820.8	2558.7	2794.8	2649.4	4606.1	4264.3	3448.4	2124.7	1389.6	A0A8I3MNE0	V-type proton ATPase subunit D	ATP6V1D	GO:0005929::cilium;GO:0005765::lysosomal membrane;GO:0005829::cytosol;GO:0005813::centrosome;GO:0033176::proton-transporting V-type ATPase complex;GO:0070062::extracellular exosome	GO:0005515::protein binding;GO:0042626::ATPase activity, coupled to transmembrane movement of substances	GO:0033572::transferrin transport;GO:0015992::proton transport;GO:0090383::phagosome acidification;GO:0008286::insulin receptor signaling pathway;GO:0061512::protein localization to cilium;GO:0016241::regulation of macroautophagy;GO:0060271::cilium assembly;GO:0034220::ion transmembrane transport	ATP synthase subunit D	Metabolism	Energy production and conversion	01100::Metabolic pathways||04145::Phagosome||04150::mTOR signaling pathway||00190::Oxidative phosphorylation||05323::Rheumatoid arthritis||05120::Epithelial cell signaling in Helicobacter pylori infection||04721::Synaptic vesicle cycle||05110::Vibrio cholerae infection||04966::Collecting duct acid secretion	Neutrophil degranulation::Amino acids regulate mTORC1::Transferrin endocytosis and recycling::ROS and RNS production in phagocytes::Insulin receptor recycling::Ion channel transport	Proximal_tubule_transport	NA	Cytoplasm
A0A8I3MNI0	A0A8I3MNI0	106400	121000	111870	84732	103800	73629	88067	110380	87064	A0A8I3MNI0	Proteasome subunit beta	PSMB5	GO:0005829::cytosol;GO:0005654::nucleoplasm;GO:0070062::extracellular exosome;GO:0005839::proteasome core complex;GO:0005813::centrosome	GO:0005515::protein binding;GO:0004298::threonine-type endopeptidase activity	GO:0051436::negative regulation of ubiquitin-protein ligase activity involved in mitotic cell cycle;GO:0002479::antigen processing and presentation of exogenous peptide antigen via MHC class I, TAP-dependent;GO:0090263::positive regulation of canonical Wnt signaling pathway;GO:0002223::stimulatory C-type lectin receptor signaling pathway;GO:0051437::positive regulation of ubiquitin-protein ligase…	subunit, beta	Cellular processes and signaling	Posttranslational modification, protein turnover, chaperones	03050::Proteasome	Antigen processing: Ubiquitination & Proteasome degradation::Neddylation::Regulation of expression of SLITs and ROBOs::Separation of Sister Chromatids::Ub-specific processing proteases::FCERI mediated NF-kB activation::MAPK6/MAPK4 signaling::UCH proteinases::Downstream TCR signaling::RUNX1 regulates transcription of genes involved in differentiation of HSCs::ABC-family proteins mediated transport…	Proteasome_Degradation	NA	Cytoplasm
A0A8I3MNP6	A0A8I3MNP6	5196.6	3144	3711.8	10783	18035	17421	3189.7	2946.1	2249.2	A0A8I3MNP6	Histidine--tRNA ligase, cytoplasmic	HARS1	NA	NA	NA	histidyl-tRNA synthetase	Information storage and processing	Translation, ribosomal structure and biogenesis	00970::Aminoacyl-tRNA biosynthesis	Cytosolic tRNA aminoacylation	Allograft_Rejection	NA	Cytoplasm
A0A8I3MNR2	A0A8I3MNR2	31226	29561	30111	66457	94873	97544	25580	25187	12595	A0A8I3MNR2	Actin-related protein 2/3 complex subunit 5	ARPC5	GO:0005925::focal adhesion;GO:0030027::lamellipodium;GO:0030426::growth cone;GO:0005829::cytosol;GO:0005885::Arp2/3 protein complex;GO:0005768::endosome;GO:0070062::extracellular exosome	GO:0051015::actin filament binding;GO:0005200::structural constituent of cytoskeleton	GO:0014909::smooth muscle cell migration;GO:0021769::orbitofrontal cortex development;GO:0048013::ephrin receptor signaling pathway;GO:0034314::Arp2/3 complex-mediated actin nucleation;GO:0097581::lamellipodium organization;GO:0031023::microtubule organizing center organization;GO:0051639::actin filament network formation;GO:0030011::maintenance of cell polarity;GO:0038096::Fc-gamma receptor sign…	Functions as component of the Arp2 3 complex which is involved in regulation of actin polymerization and together with an activating nucleation-promoting factor (NPF) mediates the formation of branched actin networks	Cellular processes and signaling	Cytoskeleton	04144::Endocytosis||04810::Regulation of actin cytoskeleton||04666::Fc gamma R-mediated phagocytosis||05100::Bacterial invasion of epithelial cells||05131::Shigellosis||05132::Salmonella infection||05130::Pathogenic Escherichia coli infection	Neutrophil degranulation::Regulation of actin dynamics for phagocytic cup formation::Clathrin-mediated endocytosis::FCGR3A-mediated phagocytosis::EPHB-mediated forward signaling::RHO GTPases Activate WASPs and WAVEs	Regulation_of_Actin_Cytoskeleton::Pathogenic_Escherichia_coli_infection	NA	Cytoplasm
A0A8I3MNS7	A0A8I3MNS7	28514	34588	24146	31459	53042	38836	11548	11082	10969	A0A8I3MNS7	60S ribosomal protein L36a	LOC102156556	NA	NA	NA	ribosomal protein	Information storage and processing	Translation, ribosomal structure and biogenesis	03010::Ribosome	Major pathway of rRNA processing in the nucleolus and cytosol::Regulation of expression of SLITs and ROBOs::Nonsense Mediated Decay (NMD) enhanced by the Exon Junction Complex (EJC)::L13a-mediated translational silencing of Ceruloplasmin expression::SRP-dependent cotranslational protein targeting to membrane::GTP hydrolysis and joining of the 60S ribosomal subunit::Nonsense Mediated Decay (NMD) i…	Cytoplasmic_Ribosomal_Proteins	NA	Cytoplasm
A0A8I3MNT4	A0A8I3MNT4	5695.9	4411.7	4352.2	11237	5475.4	5523	6424.3	3284.7	1486.2	A0A8I3MNT4	Proline rich coiled-coil 2C	PRRC2C	NA	NA	NA	coiled-coil 2C	Poorly characterized	Function unknown	NA	NA	VEGFA-VEGFR2_Signaling_Pathway	NA	Nucleus
A0A8I3MNV3	A0A8I3MNV3	3112.3	3739.6	4120.4	6607.2	8888.7	9157.6	3772.9	2828.3	2469.7	A0A8I3MNV3	NECAP endocytosis associated 2	NECAP2	NA	NA	NA	Adaptin ear-binding coat-associated protein 2	Poorly characterized	Function unknown	NA	Clathrin-mediated endocytosis::Cargo recognition for clathrin-mediated endocytosis	NA	NA	Cytoplasm
A0A8I3MNW8	A0A8I3MNW8	23275	22674	28984	45276	68418	58893	23531	19183	16620	A0A8I3MNW8	Adaptor related protein complex 3 subunit sigma 1	AP3S1	GO:0030659::cytoplasmic vesicle membrane;GO:1904115::axon cytoplasm;GO:0030133::transport vesicle;GO:0030123::AP-3 adaptor complex;GO:0005802::trans-Golgi network	GO:0008565::protein transporter activity;GO:0005515::protein binding	GO:0048490::anterograde synaptic vesicle transport;GO:0008286::insulin receptor signaling pathway;GO:0006886::intracellular protein transport	AP-3 complex subunit	Cellular processes and signaling	Intracellular trafficking, secretion, and vesicular transport	04142::Lysosome	Golgi Associated Vesicle Biogenesis	VEGFA-VEGFR2_Signaling_Pathway::EGF-EGFR_Signaling_Pathway::Fragile_X_Syndrome::Synaptic_Vesicle_Pathway::GABA_receptor_Signaling	NA	Cytoplasm
A0A8I3MP32	A0A8I3MP32	65604	83803	97921	198880	222730	420010	49171	56740	31826	A0A8I3MP32	Brain abundant membrane attached signal protein 1	BASP1	GO:0016607::nuclear speck;GO:0042995::cell projection;GO:0005737::cytoplasm;GO:0016020::membrane	GO:0044212::transcription regulatory region DNA binding;GO:0003714::transcription corepressor activity	GO:0045892::negative regulation of transcription, DNA-templated	NA	NA	NA	NA	NA	NA	Transcription Cofactors	Nucleus
A0A8I3MP74	A0A8I3MP74	16367	17361	21713	58273	61731	106230	7635.4	6576.6	3607.9	A0A8I3MP74	ADP-ribosyl cyclase/cyclic ADP-ribose hydrolase	BST1	NA	NA	NA	Bone marrow stromal cell antigen 1	Poorly characterized	Function unknown	01100::Metabolic pathways||04970::Salivary secretion||04972::Pancreatic secretion||00760::Nicotinate and nicotinamide metabolism	Neutrophil degranulation::Post-translational modification: synthesis of GPI-anchored proteins::Nicotinate metabolism	NAD+_biosynthetic_pathways	NA	Extracellular
A0A8I3MP93	A0A8I3MP93	25268	20855	26124	19174	30078	17314	44441	26618	22246	A0A8I3MP93	Gephyrin	GPHN	NA	NA	GO:0006777::Mo-molybdopterin cofactor biosynthetic process;GO:0032324::molybdopterin cofactor biosynthetic process	Gephyrin	Metabolism	Coenzyme transport and metabolism	01100::Metabolic pathways||04727::GABAergic synapse||00790::Folate biosynthesis	Molybdenum cofactor biosynthesis	Fragile_X_Syndrome::Splicing_factor_NOVA_regulated_synaptic_proteins::GABA_receptor_Signaling	NA	Cytoskeleton
A0A8I3MPC5	A0A8I3MPC5	5674.5	7130.6	8076.1	13028	17023	19830	5360.7	3340.7	3459.8	A0A8I3MPC5	protein-tyrosine-phosphatase	PTPRM	GO:0005887::integral component of plasma membrane;GO:0030027::lamellipodium;GO:0005913::cell-cell adherens junction;GO:0048471::perinuclear region of cytoplasm	GO:0005001::transmembrane receptor protein tyrosine phosphatase activity;GO:0045296::cadherin binding;GO:0042802::identical protein binding	GO:0016525::negative regulation of angiogenesis;GO:0010842::retina layer formation;GO:0007156::homophilic cell adhesion via plasma membrane adhesion molecules;GO:0035335::peptidyl-tyrosine dephosphorylation;GO:0010596::negative regulation of endothelial cell migration;GO:0001937::negative regulation of endothelial cell proliferation;GO:0007165::signal transduction;GO:0042493::response to drug;GO:…	phosphatase	Cellular processes and signaling	Signal transduction mechanisms	04514::Cell adhesion molecules (CAMs)||04520::Adherens junction	EGFR downregulation	Regulatory_circuits_of_the_STAT3_signaling_pathway	NA	Cytoplasm
A0A8I3MPG2	A0A8I3MPG2	39955	39144	34262	84576	144420	98072	27665	33666	24442	A0A8I3MPG2	serine--tRNA ligase	SARS1	GO:0005737::cytoplasm	GO:0004828::serine-tRNA ligase activity;GO:0005524::ATP binding	GO:0097056::selenocysteinyl-tRNA(Sec) biosynthetic process;GO:0006434::seryl-tRNA aminoacylation	seryl-tRNA synthetase	Information storage and processing	Translation, ribosomal structure and biogenesis	00970::Aminoacyl-tRNA biosynthesis	Selenocysteine synthesis::Cytosolic tRNA aminoacylation	VEGFA-VEGFR2_Signaling_Pathway	NA	Cytoplasm
A0A8I3MPK0	A0A8I3MPK0	6911	10378	8863.4	20975	27237	23706	9104.8	5074.6	4675.1	A0A8I3MPK0	Actin-related protein 2/3 complex subunit	ARPC1A	GO:0036195::muscle cell projection membrane;GO:0005885::Arp2/3 protein complex;GO:0005829::cytosol;GO:0070062::extracellular exosome	GO:0051015::actin filament binding	GO:0034314::Arp2/3 complex-mediated actin nucleation;GO:0038096::Fc-gamma receptor signaling pathway involved in phagocytosis;GO:0048013::ephrin receptor signaling pathway	Arp2/3 complex-mediated actin nucleation	Cellular processes and signaling	Cytoskeleton	04144::Endocytosis||04810::Regulation of actin cytoskeleton||04666::Fc gamma R-mediated phagocytosis||05100::Bacterial invasion of epithelial cells||05131::Shigellosis||05132::Salmonella infection||05130::Pathogenic Escherichia coli infection	Regulation of actin dynamics for phagocytic cup formation::Clathrin-mediated endocytosis::FCGR3A-mediated phagocytosis::EPHB-mediated forward signaling::RHO GTPases Activate WASPs and WAVEs	Pathogenic_Escherichia_coli_infection	NA	Cytoplasm
A0A8I3MPK8	A0A8I3MPK8	8176.6	6080.6	4824	25844	41618	32199	2967	2129.1	NA	A0A8I3MPK8	Oncostatin M receptor	OSMR	GO:0016324::apical plasma membrane;GO:0005900::oncostatin-M receptor complex	GO:0004924::oncostatin-M receptor activity;GO:0019838::growth factor binding	GO:0038165::oncostatin-M-mediated signaling pathway;GO:0008284::positive regulation of cell proliferation	receptor	Cellular processes and signaling	Signal transduction mechanisms	04151::PI3K-Akt signaling pathway||04060::Cytokine-cytokine receptor interaction||04630::Jak-STAT signaling pathway	IL-6-type cytokine receptor ligand interactions	Focal_Adhesion-PI3K-Akt-mTOR-signaling_pathway::PI3K-Akt_Signaling_Pathway::Regulatory_circuits_of_the_STAT3_signaling_pathway::Oncostatin_M_Signaling_Pathway	NA	Plasma membrane
A0A8I3MPP1	A0A8I3MPP1	86342	59955	53139	154710	265010	282150	50172	76151	35568	A0A8I3MPP1	Heterogeneous nuclear ribonucleoprotein K	HNRNPK	GO:0000790::nuclear chromatin;GO:0005925::focal adhesion;GO:0014069::postsynaptic density;GO:0002102::podosome;GO:0043679::axon terminus;GO:0005829::cytosol;GO:0005654::nucleoplasm;GO:0032993::protein-DNA complex;GO:0070062::extracellular exosome;GO:0005739::mitochondrion;GO:0005913::cell-cell adherens junction;GO:0071013::catalytic step 2 spliceosome;GO:0019013::viral nucleocapsid;GO:0005938::ce…	GO:1990715::mRNA CDS binding;GO:0051117::ATPase binding;GO:0003730::mRNA 3'-UTR binding;GO:0030628::pre-mRNA 3'-splice site binding;GO:0008134::transcription factor binding;GO:0000978::RNA polymerase II core promoter proximal region sequence-specific DNA binding;GO:0005521::lamin binding;GO:0098641::cadherin binding involved in cell-cell adhesion;GO:1990829::C-rich single-stranded DNA binding;GO:…	GO:0021766::hippocampus development;GO:1903861::positive regulation of dendrite extension;GO:0016925::protein sumoylation;GO:0001541::ovarian follicle development;GO:0033120::positive regulation of RNA splicing;GO:0071230::cellular response to amino acid stimulus;GO:0032091::negative regulation of protein binding;GO:0021987::cerebral cortex development;GO:0060999::positive regulation of dendritic…	Heterogeneous nuclear ribonucleoprotein K	Information storage and processing	RNA processing and modification	05203::Viral carcinogenesis||05206::MicroRNAs in cancer||05168::Herpes simplex infection||03040::Spliceosome	mRNA Splicing - Major Pathway::Processing of Capped Intron-Containing Pre-mRNA::HCMV Late Events::SUMOylation of RNA binding proteins	LncRNA_involvement_in_canonical_Wnt_signaling_and_colorectal_cancer	NA	Nucleus
A0A8I3MPT3	A0A8I3MPT3	76923	83822	82397	55038	90361	53324	25788	75892	65433	A0A8I3MPT3	60S ribosomal protein L21	-	GO:0016020::membrane;GO:0022625::cytosolic large ribosomal subunit;GO:0005730::nucleolus	GO:0005515::protein binding;GO:0003735::structural constituent of ribosome	GO:0000184::nuclear-transcribed mRNA catabolic process, nonsense-mediated decay;GO:0006413::translational initiation;GO:0019083::viral transcription;GO:0006614::SRP-dependent cotranslational protein targeting to membrane;GO:0006364::rRNA processing	60S ribosomal protein	Information storage and processing	Translation, ribosomal structure and biogenesis	03010::Ribosome	Major pathway of rRNA processing in the nucleolus and cytosol::Regulation of expression of SLITs and ROBOs::Nonsense Mediated Decay (NMD) enhanced by the Exon Junction Complex (EJC)::L13a-mediated translational silencing of Ceruloplasmin expression::SRP-dependent cotranslational protein targeting to membrane::GTP hydrolysis and joining of the 60S ribosomal subunit::Nonsense Mediated Decay (NMD) i…	Cytoplasmic_Ribosomal_Proteins	NA	Cytoplasm
A0A8I3MPU5	A0A8I3MPU5	249540	289220	251880	165640	217300	128040	109550	118880	70704	A0A8I3MPU5	Biliverdin reductase B	BLVRB	GO:0005829::cytosol;GO:0070062::extracellular exosome;GO:0043195::terminal bouton;GO:0005654::nucleoplasm;GO:0005886::plasma membrane	GO:0004074::biliverdin reductase activity;GO:0042602::riboflavin reductase (NADPH) activity	GO:0042167::heme catabolic process;GO:0055114::oxidation-reduction process	Biliverdin reductase B (flavin reductase (NADPH))	Poorly characterized	Function unknown	01100::Metabolic pathways||00860::Porphyrin and chlorophyll metabolism||00740::Riboflavin metabolism	Heme degradation	Nuclear_Receptors_Meta-Pathway::NRF2_pathway	NA	Mitochondria
A0A8I3MQ11	A0A8I3MQ11	16136	21909	18705	25480	37029	26740	8893	12732	7424.9	A0A8I3MQ11	Ubiquitin carboxyl-terminal hydrolase	USP14	GO:0005737::cytoplasm;GO:0009986::cell surface;GO:0000502::proteasome complex;GO:0070062::extracellular exosome;GO:0005886::plasma membrane;GO:0045202::synapse	GO:0070628::proteasome binding;GO:0004843::thiol-dependent ubiquitin-specific protease activity;GO:0004866::endopeptidase inhibitor activity	GO:0016579::protein deubiquitination;GO:0010951::negative regulation of endopeptidase activity;GO:0050920::regulation of chemotaxis;GO:1903070::negative regulation of ER-associated ubiquitin-dependent protein catabolic process;GO:0007268::chemical synaptic transmission	Ubiquitin specific peptidase 14	Cellular processes and signaling	Posttranslational modification, protein turnover, chaperones	NA	Ub-specific processing proteases	NA	NA	Nucleus
A0A8I3MQ25	A0A8I3MQ25	37385	38959	36507	67922	103130	68153	33145	23964	11516	A0A8I3MQ25	Eukaryotic translation initiation factor 3 subunit C	LOC479795	NA	NA	NA	Component of the eukaryotic translation initiation factor 3 (eIF-3) complex, which is required for several steps in the initiation of protein synthesis. The eIF-3 complex associates with the 40S ribosome and facilitates the recruitment of eIF-1, eIF-1A, eIF-2 GTP methionyl-tRNAi and eIF-5 to form the 43S pre- initiation complex (43S PIC). The eIF-3 complex stimulates mRNA recruitment to the 43S P…	Information storage and processing	Translation, ribosomal structure and biogenesis	03013::RNA transport	L13a-mediated translational silencing of Ceruloplasmin expression::GTP hydrolysis and joining of the 60S ribosomal subunit::Formation of a pool of free 40S subunits::Translation initiation complex formation::Ribosomal scanning and start codon recognition::Formation of the ternary complex, and subsequently, the 43S complex	NA	NA	Nucleus
A0A8I3MQ27	A0A8I3MQ27	3071	4001	4139.1	5490.8	9441	3619.4	6139.6	3081.6	5415.7	A0A8I3MQ27	TAR DNA-binding protein 43	TARDBP	GO:0005654::nucleoplasm	GO:0000166::nucleotide binding;GO:0003730::mRNA 3'-UTR binding;GO:0042802::identical protein binding;GO:0003690::double-stranded DNA binding;GO:0001205::transcriptional activator activity, RNA polymerase II distal enhancer sequence-specific binding	GO:0070935::3'-UTR-mediated mRNA stabilization;GO:0071765::nuclear inner membrane organization;GO:0006397::mRNA processing;GO:0043922::negative regulation by host of viral transcription;GO:0006355::regulation of transcription, DNA-templated;GO:0001933::negative regulation of protein phosphorylation;GO:0008380::RNA splicing;GO:0051726::regulation of cell cycle;GO:0030264::nuclear fragmentation inv…	TAR DNA binding protein	Information storage and processing	RNA processing and modification	03015::mRNA surveillance pathway	mRNA Splicing - Major Pathway::Processing of Capped Intron-Containing Pre-mRNA	MECP2_and_Associated_Rett_Syndrome	NA	Nucleus
A0A8I3MQ45	A0A8I3MQ45	974.72	1730.9	NA	7485.2	13639	8623.5	1233.6	3299.1	NA	A0A8I3MQ45	Phosphodiesterase	PDE8A	NA	GO:0046872::metal ion binding;GO:0004114::3',5'-cyclic-nucleotide phosphodiesterase activity	GO:0006355::regulation of transcription, DNA-templated;GO:0007165::signal transduction	Phosphodiesterase 8A	Cellular processes and signaling	Signal transduction mechanisms	00230::Purine metabolism||05032::Morphine addiction	G alpha (s) signalling events	G_Protein_Signaling_Pathways::Phosphodiesterases_in_neuronal_function	NA	Cytoplasm
A0A8I3MQ54	A0A8I3MQ54	51676	57584	45398	88093	148250	79905	41247	28707	19425	A0A8I3MQ54	6-phosphogluconate dehydrogenase, decarboxylating	PGD	GO:0005829::cytosol;GO:0070062::extracellular exosome;GO:0005634::nucleus	GO:0004616::phosphogluconate dehydrogenase (decarboxylating) activity	GO:0055114::oxidation-reduction process;GO:0019322::pentose biosynthetic process;GO:0019521::D-gluconate metabolic process;GO:0009051::pentose-phosphate shunt, oxidative branch	6-phosphogluconate dehydrogenase, decarboxylating	Metabolism	Carbohydrate transport and metabolism	01100::Metabolic pathways||01200::Carbon metabolism||00480::Glutathione metabolism||00030::Pentose phosphate pathway	Pentose phosphate pathway	VEGFA-VEGFR2_Signaling_Pathway::Nuclear_Receptors_Meta-Pathway::NRF2_pathway::Metabolic_reprogramming_in_colon_cancer::Pentose_Phosphate_Metabolism	NA	Cytoplasm
A0A8I3MQ57	A0A8I3MQ57	95370	113980	107110	216220	328300	368400	88163	71614	68124	A0A8I3MQ57	Ubiquitin-like domain-containing protein	ELOB	GO:0070449::elongin complex;GO:0005829::cytosol;GO:0031466::Cul5-RING ubiquitin ligase complex;GO:0031462::Cul2-RING ubiquitin ligase complex;GO:0070062::extracellular exosome;GO:0030891::VCB complex	GO:0003746::translation elongation factor activity;GO:0031625::ubiquitin protein ligase binding	GO:0006461::protein complex assembly;GO:0006414::translational elongation;GO:0061418::regulation of transcription from RNA polymerase II promoter in response to hypoxia;GO:0016567::protein ubiquitination;GO:0006368::transcription elongation from RNA polymerase II promoter	Ubiquitin homologues	Information storage and processing	Transcription	05200::Pathways in cancer||04120::Ubiquitin mediated proteolysis||04066::HIF-1 signaling pathway||05211::Renal cell carcinoma	Antigen processing: Ubiquitination & Proteasome degradation::Neddylation::Regulation of expression of SLITs and ROBOs::RNA Polymerase II Pre-transcription Events::TP53 Regulates Transcription of DNA Repair Genes::Formation of RNA Pol II elongation complex ::RNA Polymerase II Transcription Elongation::Oxygen-dependent proline hydroxylation of Hypoxia-inducible Factor Alpha::Formation of HIV elonga…	Type_2_papillary_renal_cell_carcinoma::Hijack_of_Ubiquitination_by_SARS-CoV-2::Dual_hijack_model_of_Vif_in_HIV_infection	Transcription Cofactors	Cytoplasm
A0A8I3MQC3	A0A8I3MQC3	250250	284990	288780	633430	779280	1105500	214580	187280	118490	A0A8I3MQC3	Fructose-bisphosphate aldolase	ALDOA	GO:0015629::actin cytoskeleton;GO:0005615::extracellular space;GO:0016021::integral component of membrane;GO:0070062::extracellular exosome;GO:0005634::nucleus	GO:0008092::cytoskeletal protein binding;GO:0070061::fructose binding;GO:0004332::fructose-bisphosphate aldolase activity	GO:0006941::striated muscle contraction;GO:0008360::regulation of cell shape;GO:0046716::muscle cell cellular homeostasis;GO:0006000::fructose metabolic process;GO:0030388::fructose 1,6-bisphosphate metabolic process;GO:0006754::ATP biosynthetic process;GO:0006096::glycolytic process	fructose-bisphosphate	Metabolism	Carbohydrate transport and metabolism	01100::Metabolic pathways||01200::Carbon metabolism||00010::Glycolysis / Gluconeogenesis||01230::Biosynthesis of amino acids||00051::Fructose and mannose metabolism||00030::Pentose phosphate pathway	Neutrophil degranulation::Platelet degranulation ::Gluconeogenesis::Glycolysis	VEGFA-VEGFR2_Signaling_Pathway::Sudden_Infant_Death_Syndrome_(SIDS)_Susceptibility_Pathways::Pathways_in_clear_cell_renal_cell_carcinoma::Glycolysis_and_Gluconeogenesis::Cori_Cycle	NA	Cytoplasm
A0A8I3MQG4	A0A8I3MQG4	15065	10615	12159	36826	59034	44995	19401	16612	12817	A0A8I3MQG4	Thioredoxin related transmembrane protein 1	TMX1	GO:0005730::nucleolus;GO:0005789::endoplasmic reticulum membrane;GO:0016021::integral component of membrane	GO:0015036::disulfide oxidoreductase activity;GO:0003756::protein disulfide isomerase activity	GO:0006457::protein folding;GO:0034976::response to endoplasmic reticulum stress;GO:0045454::cell redox homeostasis;GO:0055114::oxidation-reduction process	transmembrane protein 1	Metabolism	Energy production and conversion	04141::Protein processing in endoplasmic reticulum	Regulation of Insulin-like Growth Factor (IGF) transport and uptake by IGFBPs::Post-translational protein phosphorylation::XBP1(S) activates chaperone genes	VEGFA-VEGFR2_Signaling_Pathway::Photodynamic_therapy-induced_unfolded_protein_response	NA	Extracellular
A0A8I3MQJ7	A0A8I3MQJ7	6649.8	5041.5	6112.1	8918.4	12009	12853	6012.9	4045.3	3421.4	A0A8I3MQJ7	Adenylate kinase isoenzyme 1	AK1	GO:0005737::cytoplasm;GO:0001520::outer dense fiber;GO:0070062::extracellular exosome;GO:0005886::plasma membrane	GO:0004550::nucleoside diphosphate kinase activity;GO:0005524::ATP binding;GO:0004017::adenylate kinase activity	GO:0046034::ATP metabolic process;GO:0006172::ADP biosynthetic process;GO:0007050::cell cycle arrest;GO:0006165::nucleoside diphosphate phosphorylation;GO:0009142::nucleoside triphosphate biosynthetic process;GO:0046033::AMP metabolic process	Catalyzes the reversible transfer of the terminal phosphate group between ATP and AMP. Also displays broad nucleoside diphosphate kinase activity. Plays an important role in cellular energy homeostasis and in adenine nucleotide metabolism	Metabolism	Nucleotide transport and metabolism	01100::Metabolic pathways||00230::Purine metabolism||00730::Thiamine metabolism	Interconversion of nucleotide di- and triphosphates	Pyrimidine_metabolism	NA	Cytoplasm
A0A8I3MQR3	A0A8I3MQR3	183810	171080	174930	484020	588480	594820	186370	130860	86736	A0A8I3MQR3	F-actin-capping protein subunit beta	CAPZB	GO:0001669::acrosomal vesicle;GO:0030863::cortical cytoskeleton;GO:0043197::dendritic spine;GO:0030027::lamellipodium;GO:0005884::actin filament;GO:0016020::membrane;GO:0071203::WASH complex;GO:0005913::cell-cell adherens junction;GO:0005829::cytosol;GO:0043025::neuronal cell body;GO:0005903::brush border;GO:0008290::F-actin capping protein complex;GO:0030018::Z disc;GO:0014704::intercalated disc…	GO:0098641::cadherin binding involved in cell-cell adhesion;GO:0051015::actin filament binding;GO:0048487::beta-tubulin binding	GO:0022604::regulation of cell morphogenesis;GO:0090036::regulation of protein kinase C signaling;GO:0098609::cell-cell adhesion;GO:0048747::muscle fiber development;GO:0031175::neuron projection development;GO:0007596::blood coagulation;GO:0010591::regulation of lamellipodium assembly;GO:0031115::negative regulation of microtubule polymerization;GO:0051490::negative regulation of filopodium asse…	F-actin-capping protein subunit beta	Cellular processes and signaling	Cytoskeleton	04144::Endocytosis	COPI-mediated anterograde transport::MHC class II antigen presentation::Factors involved in megakaryocyte development and platelet production::HSP90 chaperone cycle for steroid hormone receptors (SHR)::COPI-independent Golgi-to-ER retrograde traffic	VEGFA-VEGFR2_Signaling_Pathway	NA	Cytoplasm
A0A8I3MQS7	A0A8I3MQS7	12061	15924	16240	23653	28991	44608	16809	12643	9549.5	A0A8I3MQS7	Myelin protein zero like 1	MPZL1	GO:0009986::cell surface;GO:0005887::integral component of plasma membrane;GO:0005925::focal adhesion	GO:0005515::protein binding;GO:0005198::structural molecule activity	GO:0007267::cell-cell signaling;GO:0007169::transmembrane receptor protein tyrosine kinase signaling pathway	Myelin protein zero-like	Cellular processes and signaling	Signal transduction mechanisms	04514::Cell adhesion molecules (CAMs)	EGR2 and SOX10-mediated initiation of Schwann cell myelination	Neural_Crest_Differentiation::Intracellular_trafficking_proteins_involved_in_CMT_neuropathy	NA	Extracellular
A0A8I3MQU3	A0A8I3MQU3	957.11	NA	797.82	1558.8	2190.7	1013	NA	1002.2	1009.2	A0A8I3MQU3	ArfGAP with FG repeats 2	AGFG2	NA	NA	NA	ArfGAP with FG repeats 2	Cellular processes and signaling	Signal transduction mechanisms	05164::Influenza A	Clathrin-mediated endocytosis::Cargo recognition for clathrin-mediated endocytosis	NA	NA	Nucleus
A0A8I3MQV1	A0A8I3MQV1	2624.9	3188.4	2698.5	7979.5	9015.9	8986.5	4234.2	3267.7	2073.1	A0A8I3MQV1	Solute carrier family 30 member 1	SLC30A1	GO:0016021::integral component of membrane;GO:0031965::nuclear membrane;GO:0005794::Golgi apparatus;GO:0005783::endoplasmic reticulum;GO:0005886::plasma membrane	GO:0005385::zinc ion transmembrane transporter activity;GO:0019855::calcium channel inhibitor activity	GO:0090281::negative regulation of calcium ion import;GO:0071584::negative regulation of zinc ion transmembrane import;GO:0061088::regulation of sequestering of zinc ion;GO:0006874::cellular calcium ion homeostasis;GO:0010043::response to zinc ion;GO:0001701::in utero embryonic development	Solute carrier family 30	Metabolism	Inorganic ion transport and metabolism	04978::Mineral absorption	Zinc efflux and compartmentalization by the SLC30 family	Zinc_homeostasis	NA	Plasma membrane
A0A8I3MQX9	A0A8I3MQX9	5218.5	6263.9	6133.9	14365	25162	19109	5833.3	4388.6	3056.3	A0A8I3MQX9	K Homology domain-containing protein	FUBP1	GO:0005654::nucleoplasm	NA	GO:0010628::positive regulation of gene expression	Far upstream element (FUSE) binding protein 1	Information storage and processing	RNA processing and modification	NA	ATF4 activates genes in response to endoplasmic reticulum stress::KSRP (KHSRP) binds and destabilizes mRNA	Preimplantation_Embryo	NA	Cytoplasm
A0A8I3MR05	A0A8I3MR05	5460.4	3504.1	5774.3	9391.5	12422	14396	3986.5	2457.3	NA	A0A8I3MR05	Alpha-crystallin A chain	CRYAB	GO:0005654::nucleoplasm;GO:0032432::actin filament bundle;GO:0015630::microtubule cytoskeleton;GO:0043209::myelin sheath;GO:0005794::Golgi apparatus;GO:0005829::cytosol;GO:0009986::cell surface;GO:0030018::Z disc;GO:0070062::extracellular exosome;GO:0005886::plasma membrane;GO:0005739::mitochondrion	GO:0046872::metal ion binding;GO:0008017::microtubule binding;GO:0051082::unfolded protein binding;GO:0042803::protein homodimerization activity;GO:0005212::structural constituent of eye lens	GO:0006457::protein folding;GO:0042542::response to hydrogen peroxide;GO:1900034::regulation of cellular response to heat;GO:0060561::apoptotic process involved in morphogenesis;GO:0010629::negative regulation of gene expression;GO:0007568::aging;GO:0007517::muscle organ development;GO:0002088::lens development in camera-type eye;GO:0006936::muscle contraction;GO:0032355::response to estradiol;GO…	Belongs to the small heat shock protein (HSP20) family	Cellular processes and signaling	Posttranslational modification, protein turnover, chaperones	04141::Protein processing in endoplasmic reticulum||04213::Longevity regulating pathway - multiple species	HSF1-dependent transactivation	VEGFA-VEGFR2_Signaling_Pathway::MAPK_Signaling_Pathway::Intracellular_trafficking_proteins_involved_in_CMT_neuropathy::IL-18_signaling_pathway::Apoptosis-related_network_due_to_altered_Notch3_in_ovarian_cancer::Fas_Ligand_(FasL)_pathway_and_Stress_induction_of_Heat_Shock_Proteins_(HSP)_regulation::p38_MAPK_Signaling_Pathway::Extracellular_vesicles_in_the_crosstalk_of_cardiac_cells	NA	Mitochondria
A0A8I3MR19	A0A8I3MR19	32529	27279	31535	55797	93885	106820	25971	20567	13090	A0A8I3MR19	Ubiquinol-cytochrome c reductase core protein 2	UQCRC2	NA	NA	NA	Cytochrome b-c1 complex subunit 2, mitochondrial-like	Metabolism	Energy production and conversion	01100::Metabolic pathways||05010::Alzheimer's disease||05016::Huntington's disease||05012::Parkinson's disease||04932::Non-alcoholic fatty liver disease (NAFLD)||00190::Oxidative phosphorylation||04260::Cardiac muscle contraction	Respiratory electron transport	Electron_Transport_Chain_(OXPHOS_system_in_mitochondria)::Mitochondrial_CIII_assembly	NA	Mitochondria
A0A8I3MR25	A0A8I3MR25	17517	12426	16880	43495	87384	105200	14593	10151	9563.7	A0A8I3MR25	Stomatin like 2	STOML2	GO:0042101::T cell receptor complex;GO:0001772::immunological synapse;GO:0015629::actin cytoskeleton;GO:0005758::mitochondrial intermembrane space;GO:0045121::membrane raft;GO:0008180::COP9 signalosome;GO:0019897::extrinsic component of plasma membrane;GO:0005743::mitochondrial inner membrane	GO:0051020::GTPase binding;GO:1901612::cardiolipin binding	GO:0034982::mitochondrial protein processing;GO:0010918::positive regulation of mitochondrial membrane potential;GO:0010876::lipid localization;GO:0006851::mitochondrial calcium ion transport;GO:0090297::positive regulation of mitochondrial DNA replication;GO:0042776::mitochondrial ATP synthesis coupled proton transport;GO:0006874::cellular calcium ion homeostasis;GO:0035710::CD4-positive, alpha-…	C-terminal region of band_7	Metabolism	Energy production and conversion	04120::Ubiquitin mediated proteolysis||04110::Cell cycle||04914::Progesterone-mediated oocyte maturation	Processing of SMDT1	Nuclear_Receptors_Meta-Pathway::Ciliary_landscape	NA	Cytoplasm
A0A8I3MR56	A0A8I3MR56	244790	266980	246740	406890	637280	398540	201570	223570	188090	A0A8I3MR56	T-complex protein 1 subunit alpha	TCP1	GO:0001669::acrosomal vesicle;GO:0044297::cell body;GO:0005832::chaperonin-containing T-complex;GO:0043209::myelin sheath;GO:0005794::Golgi apparatus;GO:0005874::microtubule;GO:0005720::nuclear heterochromatin;GO:0000242::pericentriolar material;GO:0070062::extracellular exosome;GO:0002199::zona pellucida receptor complex	GO:0031625::ubiquitin protein ligase binding;GO:0051082::unfolded protein binding;GO:0005524::ATP binding	GO:0044053::translocation of peptides or proteins into host cell cytoplasm;GO:2000109::regulation of macrophage apoptotic process;GO:0007339::binding of sperm to zona pellucida;GO:1901998::toxin transport;GO:0051086::chaperone mediated protein folding independent of cofactor	T-complex protein 1 subunit	Cellular processes and signaling	Posttranslational modification, protein turnover, chaperones	NA	Gene and protein expression by JAK-STAT signaling after Interleukin-12 stimulation::Association of TriC/CCT with target proteins during biosynthesis::Cooperation of PDCL (PhLP1) and TRiC/CCT in G-protein beta folding::Prefoldin mediated transfer of substrate to CCT/TriC::BBSome-mediated cargo-targeting to cilium::Formation of tubulin folding intermediates by CCT/TriC::Folding of actin by CCT/TriC	VEGFA-VEGFR2_Signaling_Pathway	NA	Cytoplasm
A0A8I3MR78	A0A8I3MR78	531930	574240	568130	1481100	2410100	2056300	403090	383190	220210	A0A8I3MR78	Heat shock protein 90 alpha family class A member 1	HSP90AA1	GO:0005654::nucleoplasm;GO:0032587::ruffle membrane;GO:0042470::melanosome;GO:0043209::myelin sheath;GO:0005829::cytosol;GO:0070062::extracellular exosome	GO:0042826::histone deacetylase binding;GO:0051020::GTPase binding;GO:0030911::TPR domain binding;GO:0030235::nitric-oxide synthase regulator activity;GO:0051082::unfolded protein binding;GO:0023026::MHC class II protein complex binding;GO:0016887::ATPase activity;GO:0042803::protein homodimerization activity;GO:0005524::ATP binding	GO:0006457::protein folding;GO:0031396::regulation of protein ubiquitination;GO:0046677::response to antibiotic;GO:0051131::chaperone-mediated protein complex assembly;GO:0045040::protein import into mitochondrial outer membrane;GO:0045429::positive regulation of nitric oxide biosynthetic process;GO:0050790::regulation of catalytic activity;GO:0009409::response to cold;GO:0009408::response to heat	Heat shock protein	Cellular processes and signaling	Posttranslational modification, protein turnover, chaperones	04151::PI3K-Akt signaling pathway||05200::Pathways in cancer||04141::Protein processing in endoplasmic reticulum||04621::NOD-like receptor signaling pathway||05418::Fluid shear stress and atherosclerosis||04915::Estrogen signaling pathway||04659::Th17 cell differentiation||04914::Progesterone-mediated oocyte maturation||04657::IL-17 signaling pathway||05215::Prostate cancer||04612::Antigen proces…	Neutrophil degranulation::Regulation of actin dynamics for phagocytic cup formation::Anchoring of the basal body to the plasma membrane::Regulation of PLK1 Activity at G2/M Transition::Estrogen-dependent gene expression::Recruitment of NuMA to mitotic centrosomes::Recruitment of mitotic centrosome proteins and complexes::AURKA Activation by TPX2::Loss of proteins required for interphase microtubu…	VEGFA-VEGFR2_Signaling_Pathway::Nuclear_Receptors_Meta-Pathway::Focal_Adhesion-PI3K-Akt-mTOR-signaling_pathway::PI3K-Akt_Signaling_Pathway::NRF2_pathway::Corticotropin-releasing_hormone_signaling_pathway::TNF_alpha_Signaling_Pathway::Pregnane_X_Receptor_pathway::Aryl_Hydrocarbon_Receptor_Pathway::Constitutive_Androstane_Receptor_Pathway	NA	Cytoplasm
A0A8I3MR89	A0A8I3MR89	45955	51516	46907	84075	111830	119510	52289	41030	37329	A0A8I3MR89	Proteasome 26S subunit, ATPase 4	PSMC4	GO:0031595::nuclear proteasome complex;GO:0008540::proteasome regulatory particle, base subcomplex;GO:0005654::nucleoplasm;GO:0031597::cytosolic proteasome complex;GO:0016234::inclusion body;GO:0016020::membrane	GO:0008233::peptidase activity;GO:0017025::TBP-class protein binding;GO:0036402::proteasome-activating ATPase activity;GO:0005524::ATP binding	GO:0051436::negative regulation of ubiquitin-protein ligase activity involved in mitotic cell cycle;GO:0045899::positive regulation of RNA polymerase II transcriptional preinitiation complex assembly;GO:0001824::blastocyst development;GO:0002479::antigen processing and presentation of exogenous peptide antigen via MHC class I, TAP-dependent;GO:0030433::ubiquitin-dependent ERAD pathway;GO:0090263:…	proteasome-activating ATPase activity	Cellular processes and signaling	Posttranslational modification, protein turnover, chaperones	05169::Epstein-Barr virus infection||03050::Proteasome	Antigen processing: Ubiquitination & Proteasome degradation::Neddylation::Regulation of expression of SLITs and ROBOs::Separation of Sister Chromatids::Ub-specific processing proteases::FCERI mediated NF-kB activation::MAPK6/MAPK4 signaling::UCH proteinases::Downstream TCR signaling::RUNX1 regulates transcription of genes involved in differentiation of HSCs::ABC-family proteins mediated transport…	Ciliary_landscape::Parkin-Ubiquitin_Proteasomal_System_pathway::Proteasome_Degradation	NA	Cytoplasm
A0A8I3MR96	A0A8I3MR96	108480	118230	110550	374570	544390	434960	84750	93052	57210	A0A8I3MR96	FERM domain containing kindlin 2	FERMT2	GO:0005925::focal adhesion;GO:0005654::nucleoplasm;GO:0031941::filamentous actin;GO:0005829::cytosol;GO:0009986::cell surface;GO:0031674::I band;GO:0001725::stress fiber;GO:0031258::lamellipodium membrane;GO:0031234::extrinsic component of cytoplasmic side of plasma membrane;GO:0005938::cell cortex	GO:0005515::protein binding;GO:0005547::phosphatidylinositol-3,4,5-trisphosphate binding	GO:0033622::integrin activation;GO:0016055::Wnt signaling pathway;GO:0008360::regulation of cell shape;GO:0007179::transforming growth factor beta receptor signaling pathway;GO:0034446::substrate adhesion-dependent cell spreading;GO:0072657::protein localization to membrane;GO:0048041::focal adhesion assembly;GO:0007229::integrin-mediated signaling pathway	Fermitin family	Cellular processes and signaling	Signal transduction mechanisms	NA	Cell-extracellular matrix interactions	Focal_Adhesion::Integrin-mediated_Cell_Adhesion::Primary_Focal_Segmental_Glomerulosclerosis_FSGS	NA	Cytoplasm
A0A8I3MRA6	A0A8I3MRA6	54181	39059	35986	131270	234490	162890	31996	25303	16184	A0A8I3MRA6	Secretion associated Ras related GTPase 1A	SAR1A	GO:0016529::sarcoplasmic reticulum;GO:0070062::extracellular exosome;GO:0005794::Golgi apparatus	GO:0000287::magnesium ion binding;GO:0004427::inorganic diphosphatase activity;GO:0005525::GTP binding	GO:1901303::negative regulation of cargo loading into COPII-coated vesicle;GO:0006796::phosphate-containing compound metabolic process;GO:0006886::intracellular protein transport	Secretion associated Ras related GTPase 1A	Cellular processes and signaling	Intracellular trafficking, secretion, and vesicular transport	04141::Protein processing in endoplasmic reticulum||05134::Legionellosis	MHC class II antigen presentation::COPII-mediated vesicle transport::Cargo concentration in the ER::Antigen Presentation: Folding, assembly and peptide loading of class I MHC::Regulation of cholesterol biosynthesis by SREBP (SREBF)::Chylomicron assembly	Sterol_Regulatory_Element-Binding_Proteins_(SREBP)_signalling	NA	Cytoplasm
A0A8I3MRB3	A0A8I3MRB3	21591	14038	19009	43150	68646	99418	17414	12457	8223.9	A0A8I3MRB3	Cytochrome c oxidase subunit	LOC612644	GO:0005743::mitochondrial inner membrane;GO:0005758::mitochondrial intermembrane space;GO:0045277::respiratory chain complex IV	GO:0004129::cytochrome-c oxidase activity	GO:0021762::substantia nigra development;GO:1902600::hydrogen ion transmembrane transport	Cytochrome c oxidase subunit	Metabolism	Energy production and conversion	01100::Metabolic pathways||05010::Alzheimer's disease||05016::Huntington's disease||05012::Parkinson's disease||04932::Non-alcoholic fatty liver disease (NAFLD)||00190::Oxidative phosphorylation||04260::Cardiac muscle contraction	TP53 Regulates Metabolic Genes::Respiratory electron transport	Electron_Transport_Chain_(OXPHOS_system_in_mitochondria)::Mitochondrial_CIV_Assembly	NA	Extracellular
A0A8I3MRC0	A0A8I3MRC0	49004	54857	52538	178520	218470	235450	37072	26232	10728	A0A8I3MRC0	Prostaglandin reductase 1	PTGR1	GO:0070062::extracellular exosome;GO:0005737::cytoplasm	GO:0047522::15-oxoprostaglandin 13-oxidase activity;GO:0032440::2-alkenal reductase [NAD(P)] activity;GO:0008270::zinc ion binding	GO:0055114::oxidation-reduction process	Prostaglandin reductase 1	Poorly characterized	Function unknown	NA	Synthesis of Leukotrienes (LT) and Eoxins (EX)::Synthesis of Lipoxins (LX)	Nuclear_Receptors_Meta-Pathway::NRF2_pathway::Eicosanoid_metabolism_via_Lipo_Oxygenases_(LOX)::Eicosanoid_metabolism_via_Cyclo_Oxygenases_(COX)	NA	Cytoplasm
A0A8I3MRD6	A0A8I3MRD6	14616	5943.9	10183	30789	67780	72761	10905	7287.8	3285	A0A8I3MRD6	NADH dehydrogenase [ubiquinone] 1 alpha subcomplex subunit 2	NDUFA2	GO:0005747::mitochondrial respiratory chain complex I	NA	GO:0055114::oxidation-reduction process	NADH dehydrogenase ubiquinone 1 alpha subcomplex subunit 2	Metabolism	Energy production and conversion	01100::Metabolic pathways||05010::Alzheimer's disease||05016::Huntington's disease||05012::Parkinson's disease||04932::Non-alcoholic fatty liver disease (NAFLD)||00190::Oxidative phosphorylation	Respiratory electron transport::Complex I biogenesis	Electron_Transport_Chain_(OXPHOS_system_in_mitochondria)::Mitochondrial_complex_I_assembly_model_OXPHOS_system::Oxidative_phosphorylation	NA	Cytoplasm
A0A8I3MRG1	A0A8I3MRG1	NA	2335.1	3204	4229.7	7558.8	11294	2744.5	1598.4	NA	A0A8I3MRG1	Ferritin	LOC102154317	GO:0008043::intracellular ferritin complex;GO:0016020::membrane;GO:0070062::extracellular exosome	GO:0042802::identical protein binding;GO:0008199::ferric iron binding	GO:0006879::cellular iron ion homeostasis;GO:0006826::iron ion transport	Stores iron in a soluble, non-toxic, readily available form. Important for iron homeostasis. Iron is taken up in the ferrous form and deposited as ferric hydroxides after oxidation	Metabolism	Inorganic ion transport and metabolism	04978::Mineral absorption	Neutrophil degranulation::Golgi Associated Vesicle Biogenesis::Iron uptake and transport::Scavenging by Class A Receptors	Nuclear_Receptors_Meta-Pathway::NRF2_pathway::Ferroptosis::Neurodegeneration_with_brain_iron_accumulation_(NBIA)_subtypes_pathway	NA	Cytoplasm
A0A8I3MRI0	A0A8I3MRI0	420570	382050	445530	131660	150840	140930	475850	280950	191150	A0A8I3MRI0	MBL associated serine protease 2	MASP2	NA	NA	NA	lectin serine peptidase 2	Metabolism	Amino acid transport and metabolism	05150::Staphylococcus aureus infection||04610::Complement and coagulation cascades	Initial triggering of complement::Scavenging by Class A Receptors::Lectin pathway of complement activation::Ficolins bind to repetitive carbohydrate structures on the target cell surface	Complement_and_Coagulation_Cascades::Complement_Activation	NA	Extracellular
A0A8I3MRK3	A0A8I3MRK3	18102	14878	18818	54956	79519	86841	17964	14628	9902.5	A0A8I3MRK3	Abl interactor 1	ABI1	GO:0043005::neuron projection;GO:0030027::lamellipodium;GO:0030175::filopodium;GO:0031209::SCAR complex;GO:0070062::extracellular exosome	GO:0030296::protein tyrosine kinase activator activity;GO:0032403::protein complex binding	GO:0072673::lamellipodium morphogenesis;GO:0061098::positive regulation of protein tyrosine kinase activity;GO:0035855::megakaryocyte development;GO:0001756::somitogenesis	Abl interactor 1	Cellular processes and signaling	Signal transduction mechanisms	04810::Regulation of actin cytoskeleton	Regulation of actin dynamics for phagocytic cup formation::FCGR3A-mediated phagocytosis::VEGFA-VEGFR2 Pathway::RHO GTPases Activate WASPs and WAVEs	EGF-EGFR_Signaling_Pathway	NA	Cytoplasm
A0A8I3MRL7	A0A8I3MRL7	231190	329760	201480	127650	159090	193250	158320	435040	345820	A0A8I3MRL7	Complement C9	C9	GO:0005737::cytoplasm;GO:0072562::blood microparticle;GO:0005579::membrane attack complex;GO:0070062::extracellular exosome	NA	GO:0006957::complement activation, alternative pathway;GO:0019835::cytolysis;GO:0006958::complement activation, classical pathway	Complement component	Cellular processes and signaling	Signal transduction mechanisms	05146::Amoebiasis||05322::Systemic lupus erythematosus||04610::Complement and coagulation cascades||05020::Prion diseases	Regulation of Complement cascade::Terminal pathway of complement	Human_Complement_System::Complement_and_Coagulation_Cascades::Allograft_Rejection::Complement_Activation	NA	Extracellular
A0A8I3MRM8	A0A8I3MRM8	11583	10777	24364	67584	174440	34273	18149	18126	13353	A0A8I3MRM8	Histone deacetylase 10	HDAC10	NA	NA	NA	Histone deacetylase 10	Information storage and processing	Chromatin structure and dynamics	05203::Viral carcinogenesis||05034::Alcoholism	Constitutive Signaling by NOTCH1 HD+PEST Domain Mutants::Constitutive Signaling by NOTCH1 PEST Domain Mutants::NOTCH1 Intracellular Domain Regulates Transcription::HDACs deacetylate histones::Notch-HLH transcription pathway	Ectoderm_Differentiation::Neural_Crest_Differentiation::Ethanol_effects_on_histone_modifications	Chromatin Remodeling Factors	Plasma membrane
A0A8I3MRS8	A0A8I3MRS8	26751	21916	17041	13927	63618	96509	7407.5	12648	7225.7	A0A8I3MRS8	Gremlin	GREM2	GO:0005615::extracellular space	GO:0036122::BMP binding;GO:0005125::cytokine activity;GO:0008201::heparin binding;GO:0042803::protein homodimerization activity	GO:0019221::cytokine-mediated signaling pathway;GO:0038098::sequestering of BMP from receptor via BMP binding;GO:0060300::regulation of cytokine activity;GO:0048263::determination of dorsal identity;GO:0010172::embryonic body morphogenesis	Gremlin 2, DAN family BMP antagonist	Cellular processes and signaling	Signal transduction mechanisms	04310::Wnt signaling pathway	Signaling by BMP	Lung_fibrosis::GDNF-RET_signalling_axis	NA	Extracellular
A0A8I3MRV5	A0A8I3MRV5	53537	32199	44411	165600	287700	280510	34883	28622	12706	A0A8I3MRV5	Cytochrome c oxidase subunit 4	COX4I1	GO:0016021::integral component of membrane;GO:0005751::mitochondrial respiratory chain complex IV;GO:0070062::extracellular exosome;GO:0005634::nucleus	GO:0004129::cytochrome-c oxidase activity	GO:1902600::hydrogen ion transmembrane transport;GO:0006123::mitochondrial electron transport, cytochrome c to oxygen	Cytochrome c oxidase subunit 4 isoform 1	Metabolism	Energy production and conversion	01100::Metabolic pathways||05010::Alzheimer's disease||05016::Huntington's disease||05012::Parkinson's disease||04932::Non-alcoholic fatty liver disease (NAFLD)||00190::Oxidative phosphorylation||04260::Cardiac muscle contraction	TP53 Regulates Metabolic Genes::Respiratory electron transport	Electron_Transport_Chain_(OXPHOS_system_in_mitochondria)::Mitochondrial_CIV_Assembly	NA	Plasma membrane
A0A8I3MRY1	A0A8I3MRY1	4346.1	4932.7	4460.9	7516	11143	13724	6225	4624.5	2903.4	A0A8I3MRY1	Ig-like domain-containing protein	-	GO:0016021::integral component of membrane	NA	NA	female pregnancy	Cellular processes and signaling	Signal transduction mechanisms	NA	Neutrophil degranulation::Cell surface interactions at the vascular wall::Fibronectin matrix formation	NA	NA	Nucleus
A0A8I3MS09	A0A8I3MS09	7838.5	5770.5	8533.4	13167	23368	14860	8478.8	6620.2	5606.6	A0A8I3MS09	Dynactin subunit 4	DCTN4	GO:0005869::dynactin complex;GO:0005813::centrosome;GO:0005634::nucleus;GO:0005829::cytosol;GO:0005868::cytoplasmic dynein complex	GO:0047485::protein N-terminus binding	GO:0007097::nuclear migration;GO:0019886::antigen processing and presentation of exogenous peptide antigen via MHC class II;GO:0006888::ER to Golgi vesicle-mediated transport	Dynactin 4 (p62)	Cellular processes and signaling	Cell motility	05016::Huntington's disease||04962::Vasopressin-regulated water reabsorption	COPI-mediated anterograde transport::MHC class II antigen presentation::HSP90 chaperone cycle for steroid hormone receptors (SHR)::COPI-independent Golgi-to-ER retrograde traffic	NA	NA	Cytoplasm
A0A8I3MS45	A0A8I3MS45	68623	37463	55930	137280	239760	242220	35482	34642	19375	A0A8I3MS45	Malate dehydrogenase	MDH2	GO:0005743::mitochondrial inner membrane;GO:0070062::extracellular exosome;GO:0043209::myelin sheath;GO:0005759::mitochondrial matrix;GO:0005654::nucleoplasm;GO:0005886::plasma membrane	GO:0030060::L-malate dehydrogenase activity	GO:0005975::carbohydrate metabolic process;GO:0006108::malate metabolic process;GO:0006099::tricarboxylic acid cycle;GO:0006475::internal protein amino acid acetylation	Malate dehydrogenase	Metabolism	Energy production and conversion	01100::Metabolic pathways||01200::Carbon metabolism||00620::Pyruvate metabolism||00270::Cysteine and methionine metabolism||00020::Citrate cycle (TCA cycle)||00630::Glyoxylate and dicarboxylate metabolism	Gluconeogenesis::Citric acid cycle (TCA cycle)	Amino_Acid_metabolism::Glycolysis_and_Gluconeogenesis::Metabolic_reprogramming_in_colon_cancer::TCA_Cycle_(aka_Krebs_or_citric_acid_cycle)::Urea_cycle_and_associated_pathways	NA	Mitochondria
A0A8I3MS75	A0A8I3MS75	378380	390350	442850	1188800	1460600	2053700	333280	294820	175510	A0A8I3MS75	Actinin alpha 4	ACTN4	GO:0005925::focal adhesion;GO:0005911::cell-cell junction;GO:0030863::cortical cytoskeleton;GO:0031143::pseudopodium;GO:0005615::extracellular space;GO:0043234::protein complex;GO:0005903::brush border;GO:0001725::stress fiber;GO:0030529::intracellular ribonucleoprotein complex;GO:0030018::Z disc;GO:0048471::perinuclear region of cytoplasm;GO:0070062::extracellular exosome;GO:0005634::nucleus	GO:0000977::RNA polymerase II regulatory region sequence-specific DNA binding;GO:0005509::calcium ion binding;GO:0042974::retinoic acid receptor binding;GO:0051015::actin filament binding;GO:0001882::nucleoside binding;GO:0042803::protein homodimerization activity;GO:0044325::ion channel binding;GO:0030374::ligand-dependent nuclear receptor transcription coactivator activity;GO:0031490::chromatin…	GO:1900025::negative regulation of substrate adhesion-dependent cell spreading;GO:1903506::regulation of nucleic acid-templated transcription;GO:0048384::retinoic acid receptor signaling pathway;GO:0051017::actin filament bundle assembly;GO:0035357::peroxisome proliferator activated receptor signaling pathway;GO:0070830::bicellular tight junction assembly;GO:0048549::positive regulation of pinocy…	Ca2+ insensitive EF hand	Cellular processes and signaling	Cytoskeleton	04530::Tight junction||04510::Focal adhesion||04810::Regulation of actin cytoskeleton||05203::Viral carcinogenesis||05146::Amoebiasis||04670::Leukocyte transendothelial migration||04520::Adherens junction||05322::Systemic lupus erythematosus	Platelet degranulation ::Nephrin family interactions	Focal_Adhesion::Ebola_Virus_Pathway_on_Host::Primary_Focal_Segmental_Glomerulosclerosis_FSGS::Arrhythmogenic_Right_Ventricular_Cardiomyopathy::Striated_Muscle_Contraction_Pathway::Nephrotic_syndrome	NA	Cytoplasm
A0A8I3MSC7	A0A8I3MSC7	14020	24990	18420	16192	20525	17827	8512	6749	8039.1	A0A8I3MSC7	Phosphoglucomutase 2	PGM2	GO:0005829::cytosol;GO:0070062::extracellular exosome	GO:0005515::protein binding;GO:0000287::magnesium ion binding;GO:0008973::phosphopentomutase activity;GO:0004614::phosphoglucomutase activity	GO:0005980::glycogen catabolic process;GO:0006098::pentose-phosphate shunt;GO:0019388::galactose catabolic process;GO:0046386::deoxyribose phosphate catabolic process;GO:0006006::glucose metabolic process;GO:0005978::glycogen biosynthetic process	Phosphoglucomutase 2	Metabolism	Carbohydrate transport and metabolism	01100::Metabolic pathways||00230::Purine metabolism||00010::Glycolysis / Gluconeogenesis||00520::Amino sugar and nucleotide sugar metabolism||00052::Galactose metabolism||00500::Starch and sucrose metabolism||00030::Pentose phosphate pathway	Neutrophil degranulation::Glycogen breakdown (glycogenolysis)::Glycogen synthesis::Pentose phosphate pathway::Galactose catabolism	Pathways_in_clear_cell_renal_cell_carcinoma::Glucuronidation	NA	Cytoplasm
A0A8I3MSG4	A0A8I3MSG4	1763200	2149600	3563700	625400	772220	804260	2789700	2910400	2347100	A0A8I3MSG4	Apolipoprotein A1	APOA1	GO:0034366::spherical high-density lipoprotein particle;GO:0034774::secretory granule lumen;GO:0005769::early endosome;GO:0034365::discoidal high-density lipoprotein particle;GO:0071682::endocytic vesicle lumen;GO:0009986::cell surface;GO:0005886::plasma membrane;GO:0070062::extracellular exosome;GO:0005788::endoplasmic reticulum lumen;GO:0005634::nucleus;GO:0042627::chylomicron;GO:0005829::cytos…	GO:0017127::cholesterol transporter activity;GO:0060228::phosphatidylcholine-sterol O-acyltransferase activator activity;GO:0042802::identical protein binding;GO:0001540::beta-amyloid binding;GO:0008035::high-density lipoprotein particle binding;GO:0019899::enzyme binding;GO:0070653::high-density lipoprotein particle receptor binding;GO:0055102::lipase inhibitor activity;GO:0005548::phospholipid …	GO:0033344::cholesterol efflux;GO:0006656::phosphatidylcholine biosynthetic process;GO:0050713::negative regulation of interleukin-1 beta secretion;GO:0010903::negative regulation of very-low-density lipoprotein particle remodeling;GO:0060192::negative regulation of lipase activity;GO:0043627::response to estrogen;GO:0034384::high-density lipoprotein particle clearance;GO:0033700::phospholipid ef…	Participates in the reverse transport of cholesterol from tissues to the liver for excretion by promoting cholesterol efflux from tissues and by acting as a cofactor for the lecithin cholesterol acyltransferase (LCAT). As part of the SPAP complex, activates spermatozoa motility	Cellular processes and signaling	Signal transduction mechanisms	03320::PPAR signaling pathway||05143::African trypanosomiasis||04975::Fat digestion and absorption||04977::Vitamin digestion and absorption	Platelet degranulation ::Regulation of Insulin-like Growth Factor (IGF) transport and uptake by IGFBPs::Post-translational protein phosphorylation::PPARA activates gene expression::Scavenging of heme from plasma::Amyloid fiber formation::Retinoid metabolism and transport::Scavenging by Class A Receptors::ABC transporters in lipid homeostasis::HDL assembly::Scavenging by Class B Receptors::Chylomi…	Nuclear_Receptors_Meta-Pathway::Human_Complement_System::PPAR_signaling_pathway::Selenium_Micronutrient_Network::Folate_Metabolism::Vitamin_B12_Metabolism::Statin_Pathway::PPAR_Alpha_Pathway	NA	Extracellular
A0A8I3MSI1	A0A8I3MSI1	47510	51710	60200	118890	153310	205330	29732	26307	17740	A0A8I3MSI1	Plexin B2	PLXNB2	GO:0005887::integral component of plasma membrane;GO:0009986::cell surface;GO:0070062::extracellular exosome;GO:0002116::semaphorin receptor complex	GO:0017154::semaphorin receptor activity	GO:0043087::regulation of GTPase activity;GO:1902287::semaphorin-plexin signaling pathway involved in axon guidance;GO:0008360::regulation of cell shape;GO:0007405::neuroblast proliferation;GO:0007162::negative regulation of cell adhesion;GO:0050772::positive regulation of axonogenesis;GO:0007420::brain development;GO:0001932::regulation of protein phosphorylation;GO:0001843::neural tube closure;…	Plexin B2	Cellular processes and signaling	Signal transduction mechanisms	04360::Axon guidance	Other semaphorin interactions	Ectoderm_Differentiation::Spinal_Cord_Injury	NA	Plasma membrane
A0A8I3MSQ7	A0A8I3MSQ7	343840	441430	484490	970250	1113500	2239400	308390	236820	175420	A0A8I3MSQ7	Calmodulin 2	CALM2	NA	GO:0005509::calcium ion binding	NA	negative regulation of ryanodine-sensitive calcium-release channel activity	Cellular processes and signaling	Signal transduction mechanisms	04740::Olfactory transduction||04015::Rap1 signaling pathway||04014::Ras signaling pathway||04020::Calcium signaling pathway||04024::cAMP signaling pathway||04921::Oxytocin signaling pathway||05152::Tuberculosis||05010::Alzheimer's disease||04728::Dopaminergic synapse||04261::Adrenergic signaling in cardiomyocytes||04022::cGMP-PKG signaling pathway||04910::Insulin signaling pathway||05034::Alcoho…	Platelet degranulation ::RAF/MAP kinase cascade::FCGR3A-mediated IL10 synthesis::FCERI mediated Ca+2 mobilization::Antigen activates B Cell Receptor (BCR) leading to generation of second messengers::Signaling by BRAF and RAF fusions::Stimuli-sensing channels::Translocation of SLC2A4 (GLUT4) to the plasma membrane::Signaling downstream of RAS mutants::Signaling by moderate kinase activity BRAF mut…	Ciliary_landscape::Ras_Signaling::Calcium_Regulation_in_the_Cardiac_Cell::Myometrial_Relaxation_and_Contraction_Pathways::Alzheimers_Disease::G_Protein_Signaling_Pathways::Melanoma::Endochondral_Ossification::Endochondral_Ossification_with_Skeletal_Dysplasias::Renin_Angiotensin_Aldosterone_System_(RAAS)::G13_Signaling_Pathway::Glycogen_Synthesis_and_Degradation::NO-cGMP-PKG_mediated_Neuroprotecti…	NA	Cytoplasm
A0A8I3MSR7	A0A8I3MSR7	12253	14068	14204	21581	31001	35123	10600	9091.4	4717.5	A0A8I3MSR7	14 kDa phosphohistidine phosphatase	PHPT1	NA	NA	NA	phosphohistidine phosphatase	Poorly characterized	Function unknown	NA	NA	NA	NA	Cytoplasm
A0A8I3MST1	A0A8I3MST1	338500	386990	234530	168790	296970	211420	91835	134560	170150	A0A8I3MST1	60S ribosomal protein L13	RPL13	GO:0022625::cytosolic large ribosomal subunit;GO:0016020::membrane;GO:0005634::nucleus	GO:0003735::structural constituent of ribosome;GO:0005515::protein binding	GO:0006413::translational initiation;GO:0019083::viral transcription;GO:0006364::rRNA processing;GO:0006614::SRP-dependent cotranslational protein targeting to membrane;GO:0000184::nuclear-transcribed mRNA catabolic process, nonsense-mediated decay	ribosomal protein	Information storage and processing	Translation, ribosomal structure and biogenesis	03010::Ribosome	Major pathway of rRNA processing in the nucleolus and cytosol::Regulation of expression of SLITs and ROBOs::Nonsense Mediated Decay (NMD) enhanced by the Exon Junction Complex (EJC)::L13a-mediated translational silencing of Ceruloplasmin expression::SRP-dependent cotranslational protein targeting to membrane::GTP hydrolysis and joining of the 60S ribosomal subunit::Nonsense Mediated Decay (NMD) i…	Cytoplasmic_Ribosomal_Proteins	NA	Cytoplasm
A0A8I3MSX4	A0A8I3MSX4	65851	94036	63649	55826	116570	46627	21415	23100	33544	A0A8I3MSX4	60S ribosomal protein L9	RPL9	GO:0005925::focal adhesion;GO:0022625::cytosolic large ribosomal subunit;GO:0005730::nucleolus;GO:0016021::integral component of membrane	GO:0005515::protein binding;GO:0003735::structural constituent of ribosome;GO:0019843::rRNA binding	GO:0000184::nuclear-transcribed mRNA catabolic process, nonsense-mediated decay;GO:0006413::translational initiation;GO:0002181::cytoplasmic translation;GO:0019083::viral transcription;GO:0006614::SRP-dependent cotranslational protein targeting to membrane;GO:0006364::rRNA processing	60S ribosomal protein L9-like	Information storage and processing	Translation, ribosomal structure and biogenesis	03010::Ribosome	Major pathway of rRNA processing in the nucleolus and cytosol::Regulation of expression of SLITs and ROBOs::Nonsense Mediated Decay (NMD) enhanced by the Exon Junction Complex (EJC)::L13a-mediated translational silencing of Ceruloplasmin expression::SRP-dependent cotranslational protein targeting to membrane::GTP hydrolysis and joining of the 60S ribosomal subunit::Nonsense Mediated Decay (NMD) i…	Cytoplasmic_Ribosomal_Proteins	NA	Cytoplasm
A0A8I3MT00	A0A8I3MT00	74527	77393	68795	369000	436360	348720	74403	51778	25168	A0A8I3MT00	Erythrocyte membrane protein band 4.1 like 2	EPB41L2	GO:0005737::cytoplasm;GO:0005856::cytoskeleton;GO:0008180::COP9 signalosome;GO:0005654::nucleoplasm;GO:0005886::plasma membrane;GO:0019898::extrinsic component of membrane;GO:0005925::focal adhesion;GO:0070062::extracellular exosome	GO:0042731::PH domain binding;GO:0003779::actin binding;GO:0030507::spectrin binding;GO:0005198::structural molecule activity	GO:0030866::cortical actin cytoskeleton organization	Erythrocyte membrane protein band	Poorly characterized	Function unknown	NA	Neurexins and neuroligins	Splicing_factor_NOVA_regulated_synaptic_proteins	NA	Nucleus
A0A8I3MT06	A0A8I3MT06	50261	59303	61541	168930	192250	267980	41715	43668	20911	A0A8I3MT06	Tyrosine 3-monooxygenase/tryptophan 5-monooxygenase activation protein gamma	YWHAG	GO:0005925::focal adhesion;GO:0030659::cytoplasmic vesicle membrane;GO:0043209::myelin sheath;GO:0005829::cytosol;GO:0070062::extracellular exosome;GO:0005739::mitochondrion	GO:0005080::protein kinase C binding;GO:0030971::receptor tyrosine kinase binding;GO:0003779::actin binding;GO:0019904::protein domain specific binding;GO:0008426::protein kinase C inhibitor activity;GO:0005159::insulin-like growth factor receptor binding	GO:0032869::cellular response to insulin stimulus;GO:1900740::positive regulation of protein insertion into mitochondrial membrane involved in apoptotic signaling pathway;GO:0006605::protein targeting;GO:0048167::regulation of synaptic plasticity;GO:0045664::regulation of neuron differentiation;GO:0071901::negative regulation of protein serine/threonine kinase activity;GO:0000086::G2/M transition…	insulin-like growth factor receptor binding	Cellular processes and signaling	Posttranslational modification, protein turnover, chaperones	04151::PI3K-Akt signaling pathway||05169::Epstein-Barr virus infection||04390::Hippo signaling pathway||05203::Viral carcinogenesis||04114::Oocyte meiosis||04110::Cell cycle	Anchoring of the basal body to the plasma membrane::Regulation of PLK1 Activity at G2/M Transition::Recruitment of NuMA to mitotic centrosomes::Recruitment of mitotic centrosome proteins and complexes::AURKA Activation by TPX2::Loss of proteins required for interphase microtubule organization from the centrosome::Loss of Nlp from mitotic centrosomes::Translocation of SLC2A4 (GLUT4) to the plasma …	Sudden_Infant_Death_Syndrome_(SIDS)_Susceptibility_Pathways::Calcium_Regulation_in_the_Cardiac_Cell::Myometrial_Relaxation_and_Contraction_Pathways::Cell_Cycle::Prolactin_Signaling_Pathway::Disruption_of_postsynaptic_signalling_by_CNV	NA	Cytoplasm
A0A8I3MT35	A0A8I3MT35	4609.4	7083.7	5665.2	15762	19932	23614	5680.8	5488.8	1627.9	A0A8I3MT35	E2 ubiquitin-conjugating enzyme	UBE2K	GO:0005737::cytoplasm;GO:0032433::filopodium tip;GO:0070062::extracellular exosome;GO:0005634::nucleus	GO:0000166::nucleotide binding;GO:0034450::ubiquitin-ubiquitin ligase activity;GO:0061631::ubiquitin conjugating enzyme activity;GO:0031625::ubiquitin protein ligase binding	GO:0070936::protein K48-linked ubiquitination;GO:0010994::free ubiquitin chain polymerization;GO:0060340::positive regulation of type I interferon-mediated signaling pathway;GO:0035458::cellular response to interferon-beta;GO:0032434::regulation of proteasomal ubiquitin-dependent protein catabolic process;GO:0070059::intrinsic apoptotic signaling pathway in response to endoplasmic reticulum stres…	ubiquitin-conjugating enzyme	Cellular processes and signaling	Posttranslational modification, protein turnover, chaperones	04120::Ubiquitin mediated proteolysis	Antigen processing: Ubiquitination & Proteasome degradation::Negative regulators of DDX58/IFIH1 signaling::Synthesis of active ubiquitin: roles of E1 and E2 enzymes	IL-1_signaling_pathway	NA	Cytoplasm
A0A8I3MT73	A0A8I3MT73	15575	16143	15896	26113	30229	39194	14080	14465	9322.5	A0A8I3MT73	NSF attachment protein gamma	NAPG	GO:0005765::lysosomal membrane;GO:0005739::mitochondrion;GO:0070062::extracellular exosome;GO:0043209::myelin sheath;GO:0031201::SNARE complex	GO:0005483::soluble NSF attachment protein activity;GO:0019905::syntaxin binding	GO:0006891::intra-Golgi vesicle-mediated transport;GO:0050821::protein stabilization;GO:0006461::protein complex assembly;GO:0061025::membrane fusion;GO:0006886::intracellular protein transport	attachment protein	Cellular processes and signaling	Intracellular trafficking, secretion, and vesicular transport	NA	COPI-mediated anterograde transport::COPI-dependent Golgi-to-ER retrograde traffic::COPII-mediated vesicle transport::Intra-Golgi traffic::Retrograde transport at the Trans-Golgi-Network	NA	NA	Nucleus
A0A8I3MT85	A0A8I3MT85	12817	9537.9	7247.4	19622	31467	19156	8567.1	7695	2898.5	A0A8I3MT85	Dolichyl-diphosphooligosaccharide--protein glycosyltransferase 48 kDa subunit	DDOST	GO:0016021::integral component of membrane;GO:0008250::oligosaccharyltransferase complex;GO:0043234::protein complex	GO:0005515::protein binding;GO:0004579::dolichyl-diphosphooligosaccharide-protein glycotransferase activity	GO:0034097::response to cytokine;GO:0018279::protein N-linked glycosylation via asparagine;GO:0042110::T cell activation	Essential subunit of the N-oligosaccharyl transferase (OST) complex which catalyzes the transfer of a high mannose oligosaccharide from a lipid-linked oligosaccharide donor to an asparagine residue within an Asn-X-Ser Thr consensus motif in nascent polypeptide chains	Cellular processes and signaling	Posttranslational modification, protein turnover, chaperones	01100::Metabolic pathways||04141::Protein processing in endoplasmic reticulum||00510::N-Glycan biosynthesis	Neutrophil degranulation::SRP-dependent cotranslational protein targeting to membrane::Advanced glycosylation endproduct receptor signaling::Asparagine N-linked glycosylation	AGE-RAGE_pathway	NA	Extracellular
A0A8I3MTA8	A0A8I3MTA8	85326	100770	143850	24671	20772	28728	145580	130130	148170	A0A8I3MTA8	Apolipoprotein C-III	APOC3	GO:0042627::chylomicron;GO:0034366::spherical high-density lipoprotein particle;GO:0034361::very-low-density lipoprotein particle;GO:0034363::intermediate-density lipoprotein particle;GO:0070062::extracellular exosome	GO:0005543::phospholipid binding;GO:0055102::lipase inhibitor activity;GO:0070653::high-density lipoprotein particle receptor binding	GO:0007186::G-protein coupled receptor signaling pathway;GO:0033344::cholesterol efflux;GO:0010989::negative regulation of low-density lipoprotein particle clearance;GO:0010903::negative regulation of very-low-density lipoprotein particle remodeling;GO:0060621::negative regulation of cholesterol import;GO:0034379::very-low-density lipoprotein particle assembly;GO:0042157::lipoprotein metabolic pr…	Apolipoprotein C-III	Cellular processes and signaling	Signal transduction mechanisms	03320::PPAR signaling pathway	Retinoid metabolism and transport::Chylomicron assembly::HDL remodeling::Chylomicron remodeling	Nuclear_Receptors_Meta-Pathway::PPAR_signaling_pathway::Statin_Pathway::PPAR_Alpha_Pathway	NA	Extracellular
A0A8I3MTC9	A0A8I3MTC9	12346	15779	14276	20717	28743	32100	6349.3	4681.7	1490.6	A0A8I3MTC9	Monooxygenase DBH like 1	MOXD1	NA	NA	NA	Monooxygenase, DBH-like 1	Metabolism	Amino acid transport and metabolism	01100::Metabolic pathways||00350::Tyrosine metabolism	Catecholamine biosynthesis	Amino_Acid_metabolism::Monoamine_Transport::Biogenic_Amine_Synthesis	NA	Cytoplasm
A0A8I3MTD7	A0A8I3MTD7	35705	38300	40759	131170	206700	249990	46893	42739	17778	A0A8I3MTD7	Tryptophan--tRNA ligase, cytoplasmic	WARS1	GO:0070062::extracellular exosome;GO:0005737::cytoplasm;GO:0005634::nucleus	GO:0004830::tryptophan-tRNA ligase activity;GO:0005524::ATP binding	GO:0006436::tryptophanyl-tRNA aminoacylation;GO:0045765::regulation of angiogenesis	Belongs to the class-I aminoacyl-tRNA synthetase family	Information storage and processing	Translation, ribosomal structure and biogenesis	00970::Aminoacyl-tRNA biosynthesis	Cytosolic tRNA aminoacylation	Amino_Acid_metabolism::Photodynamic_therapy-induced_unfolded_protein_response::Tryptophan_metabolism	NA	Cytoplasm
A0A8I3MTE0	A0A8I3MTE0	1513.6	1257.1	1744	8735.9	5315	3660	2610.2	1370.6	NA	A0A8I3MTE0	Ragulator complex protein LAMTOR4	LAMTOR4	GO:0005764::lysosome;GO:0071986::Ragulator complex	GO:0032947::protein complex scaffold;GO:0005085::guanyl-nucleotide exchange factor activity	GO:0061462::protein localization to lysosome;GO:0008361::regulation of cell size;GO:0032008::positive regulation of TOR signaling;GO:0043547::positive regulation of GTPase activity;GO:0071230::cellular response to amino acid stimulus	Late endosomal lysosomal adaptor, MAPK and MTOR activator 4	Poorly characterized	Function unknown	04150::mTOR signaling pathway	TP53 Regulates Metabolic Genes::Regulation of PTEN gene transcription::Macroautophagy::Amino acids regulate mTORC1::Energy dependent regulation of mTOR by LKB1-AMPK::mTORC1-mediated signalling::MTOR signalling	NA	NA	Extracellular
A0A8I3MTF3	A0A8I3MTF3	107140	112410	110980	383050	484200	616300	111110	85358	44214	A0A8I3MTF3	Rab GDP dissociation inhibitor	GDI2	GO:0005829::cytosol;GO:0070062::extracellular exosome;GO:0043209::myelin sheath;GO:0005925::focal adhesion;GO:0016020::membrane;GO:0005794::Golgi apparatus	GO:0016491::oxidoreductase activity;GO:0005096::GTPase activator activity;GO:0031267::small GTPase binding;GO:0005093::Rab GDP-dissociation inhibitor activity	GO:0016192::vesicle-mediated transport;GO:0055114::oxidation-reduction process;GO:0043547::positive regulation of GTPase activity;GO:0051056::regulation of small GTPase mediated signal transduction;GO:0015031::protein transport	Rab GDP-dissociation inhibitor activity	Cellular processes and signaling	Posttranslational modification, protein turnover, chaperones	NA	Neutrophil degranulation::Rho GTPase cycle::RAB GEFs exchange GTP for GDP on RABs	Ciliary_landscape	NA	E.R.
A0A8I3MTV9	A0A8I3MTV9	4963.1	5361.7	6081.6	18223	22917	27257	4111.4	7083	2533.4	A0A8I3MTV9	Glia maturation factor	GMFB	GO:0005622::intracellular	GO:0004871::signal transducer activity;GO:0008083::growth factor activity;GO:0008047::enzyme activator activity;GO:0003779::actin binding;GO:0004860::protein kinase inhibitor activity;GO:0071933::Arp2/3 complex binding	GO:0007626::locomotory behavior;GO:0043085::positive regulation of catalytic activity;GO:0006469::negative regulation of protein kinase activity;GO:0007612::learning;GO:0034316::negative regulation of Arp2/3 complex-mediated actin nucleation;GO:0007165::signal transduction;GO:0007399::nervous system development	Glia maturation factor beta	Cellular processes and signaling	Extracellular structures	NA	Neutrophil degranulation	NA	NA	Cytoplasm
A0A8I3MTX4	A0A8I3MTX4	94001	101200	68999	37552	45482	45635	51598	84393	57350	A0A8I3MTX4	Matrix metallopeptidase 19	MMP19	NA	NA	NA	Matrix metallopeptidase 19	Cellular processes and signaling	Posttranslational modification, protein turnover, chaperones	NA	Degradation of the extracellular matrix::Collagen degradation	Matrix_Metalloproteinases	NA	Extracellular
A0A8I3MTX9	A0A8I3MTX9	28036	17208	19328	9039.7	12498	7193.9	55590	42046	22603	A0A8I3MTX9	Peptidoglycan-recognition protein	PGLYRP1	GO:0005576::extracellular region	GO:0008745::N-acetylmuramoyl-L-alanine amidase activity;GO:0042834::peptidoglycan binding;GO:0008270::zinc ion binding	GO:0001818::negative regulation of cytokine production;GO:0042742::defense response to bacterium;GO:0045087::innate immune response;GO:0009253::peptidoglycan catabolic process	Pattern receptor that binds to murein peptidoglycans (PGN) of Gram-positive bacteria. May kill Gram-positive bacteria by interfering with peptidoglycan biosynthesis. Involved in innate immunity	Cellular processes and signaling	Signal transduction mechanisms	NA	Neutrophil degranulation::Antimicrobial peptides	NA	NA	Extracellular
A0A8I3MU16	A0A8I3MU16	3414.7	2668.2	3676.3	7329.9	8679.4	9263.5	3852.5	4468	2314	A0A8I3MU16	Proteasome activator subunit 1	PSME1	GO:0005829::cytosol;GO:0005654::nucleoplasm;GO:0070062::extracellular exosome;GO:0008537::proteasome activator complex	GO:0061133::endopeptidase activator activity	GO:0051436::negative regulation of ubiquitin-protein ligase activity involved in mitotic cell cycle;GO:0002479::antigen processing and presentation of exogenous peptide antigen via MHC class I, TAP-dependent;GO:0090263::positive regulation of canonical Wnt signaling pathway;GO:0002223::stimulatory C-type lectin receptor signaling pathway;GO:0051437::positive regulation of ubiquitin-protein ligase…	subunit 1	Cellular processes and signaling	Posttranslational modification, protein turnover, chaperones	04612::Antigen processing and presentation||03050::Proteasome	Antigen processing: Ubiquitination & Proteasome degradation::Neddylation::Regulation of expression of SLITs and ROBOs::Separation of Sister Chromatids::Ub-specific processing proteases::FCERI mediated NF-kB activation::MAPK6/MAPK4 signaling::UCH proteinases::Downstream TCR signaling::RUNX1 regulates transcription of genes involved in differentiation of HSCs::ABC-family proteins mediated transport…	Proteasome_Degradation	NA	Nucleus
A0A8I3MU46	A0A8I3MU46	7705.3	7268.7	8308.5	13074	20705	25337	6591.8	4946.3	3476.4	A0A8I3MU46	Small nuclear ribonucleoprotein E	-	GO:0005687::U4 snRNP;GO:0034709::methylosome;GO:0019013::viral nucleocapsid;GO:0005829::cytosol;GO:0071011::precatalytic spliceosome;GO:0005686::U2 snRNP;GO:0005683::U7 snRNP;GO:0070062::extracellular exosome;GO:0005697::telomerase holoenzyme complex;GO:0005685::U1 snRNP;GO:0034715::pICln-Sm protein complex;GO:0005682::U5 snRNP;GO:0046540::U4/U6 x U5 tri-snRNP complex;GO:0071013::catalytic step 2…	GO:0003723::RNA binding;GO:1990446::U1 snRNP binding;GO:0005515::protein binding	GO:0006369::termination of RNA polymerase II transcription;GO:0000245::spliceosomal complex assembly;GO:0042633::hair cycle;GO:0000387::spliceosomal snRNP assembly;GO:0008334::histone mRNA metabolic process;GO:0051170::nuclear import	Small nuclear ribonucleoprotein	Information storage and processing	RNA processing and modification	03040::Spliceosome	mRNA Splicing - Major Pathway::RNA Polymerase II Transcription Termination::mRNA Splicing - Minor Pathway::snRNP Assembly::SLBP Dependent Processing of Replication-Dependent Histone Pre-mRNAs::SLBP independent Processing of Histone Pre-mRNAs	mRNA_Processing	NA	Extracellular
A0A8I3MU76	A0A8I3MU76	4977.3	6007.3	7054.7	12287	19706	11615	5140.3	4265.8	4271	A0A8I3MU76	S-formylglutathione hydrolase	ESD	GO:0005788::endoplasmic reticulum lumen;GO:0031410::cytoplasmic vesicle;GO:0070062::extracellular exosome	GO:0047374::methylumbelliferyl-acetate deacetylase activity;GO:0018738::S-formylglutathione hydrolase activity;GO:0005515::protein binding	GO:1901687::glutathione derivative biosynthetic process;GO:0046294::formaldehyde catabolic process	Serine hydrolase involved in the detoxification of formaldehyde	Poorly characterized	Function unknown	01200::Carbon metabolism	Glutathione conjugation	Phase_I_biotransformations,_non_P450	NA	Cytoplasm
A0A8I3MU87	A0A8I3MU87	2398.9	2056.7	3448.7	4876	5605.3	4426.5	2808	2708.4	NA	A0A8I3MU87	Microtubule associated protein RP/EB family member 2	MAPRE2	GO:0005737::cytoplasm;GO:0035371::microtubule plus-end	GO:0008017::microtubule binding	NA	Microtubule-associated protein, RP EB family, member	Cellular processes and signaling	Cytoskeleton	NA	Separation of Sister Chromatids::Anchoring of the basal body to the plasma membrane::RHO GTPases Activate Formins::Regulation of PLK1 Activity at G2/M Transition::Resolution of Sister Chromatid Cohesion::EML4 and NUDC in mitotic spindle formation::Recruitment of NuMA to mitotic centrosomes::Recruitment of mitotic centrosome proteins and complexes::AURKA Activation by TPX2::Loss of proteins requir…	Ciliary_landscape	NA	Mitochondria
A0A8I3MU88	A0A8I3MU88	13440	15636	21760	30450	45730	55900	18574	12246	10080	A0A8I3MU88	Reticulon	-	NA	NA	NA	endoplasmic reticulum tubular network formation	Cellular processes and signaling	Intracellular trafficking, secretion, and vesicular transport	05010::Alzheimer's disease	Synaptic adhesion-like molecules	Spinal_Cord_Injury	NA	Extracellular
A0A8I3MUA1	A0A8I3MUA1	26270	43288	30219	44911	63003	85439	30337	25289	18288	A0A8I3MUA1	Syntaxin 7	STX7	GO:0055037::recycling endosome;GO:0005765::lysosomal membrane;GO:0042582::azurophil granule;GO:0001772::immunological synapse;GO:0070820::tertiary granule;GO:0005770::late endosome;GO:0030139::endocytic vesicle;GO:0005769::early endosome;GO:0016021::integral component of membrane;GO:0048471::perinuclear region of cytoplasm;GO:0070062::extracellular exosome;GO:0031201::SNARE complex	GO:0005484::SNAP receptor activity;GO:0019869::chloride channel inhibitor activity;GO:0019905::syntaxin binding	GO:0001916::positive regulation of T cell mediated cytotoxicity;GO:0051640::organelle localization;GO:1903076::regulation of protein localization to plasma membrane;GO:0006906::vesicle fusion;GO:0006886::intracellular protein transport;GO:1902685::positive regulation of receptor localization to synapse;GO:0048278::vesicle docking;GO:0070925::organelle assembly	Glycosyltransferase like family	Metabolism	Coenzyme transport and metabolism	04145::Phagosome||04130::SNARE interactions in vesicular transport	Intra-Golgi traffic::Retrograde transport at the Trans-Golgi-Network	Splicing_factor_NOVA_regulated_synaptic_proteins::Synaptic_Vesicle_Pathway	NA	Cytoplasm
A0A8I3MUD4	A0A8I3MUD4	29321	32263	29514	120790	143450	147040	23719	19903	9232.2	A0A8I3MUD4	RAB31, member RAS oncogene family	RAB31	GO:0030670::phagocytic vesicle membrane;GO:0032588::trans-Golgi network membrane;GO:0005770::late endosome;GO:0005769::early endosome	GO:0005525::GTP binding;GO:0019003::GDP binding;GO:0003924::GTPase activity	GO:0090382::phagosome maturation;GO:0032869::cellular response to insulin stimulus;GO:0031623::receptor internalization;GO:0007264::small GTPase mediated signal transduction;GO:0043001::Golgi to plasma membrane protein transport;GO:0045055::regulated exocytosis	RAB31, member RAS oncogene family	Cellular processes and signaling	Intracellular trafficking, secretion, and vesicular transport	04144::Endocytosis	Neutrophil degranulation::RAB GEFs exchange GTP for GDP on RABs::RAB geranylgeranylation	VEGFA-VEGFR2_Signaling_Pathway::EGF-EGFR_Signaling_Pathway::Ras_Signaling::Ebola_Virus_Pathway_on_Host::Amyotrophic_lateral_sclerosis_(ALS)::Inhibition_of_exosome_biogenesis_and_secretion_by_Manumycin_A_in_CRPC_cells	NA	Cytoplasm
A0A8I3MUG5	A0A8I3MUG5	188150	248250	163530	281320	440130	420760	106880	111290	104420	A0A8I3MUG5	40S ribosomal protein S3a	RPS3A	GO:0005925::focal adhesion;GO:0005654::nucleoplasm;GO:0005730::nucleolus;GO:0070062::extracellular exosome;GO:0022627::cytosolic small ribosomal subunit	GO:0005515::protein binding;GO:0003735::structural constituent of ribosome	GO:0000184::nuclear-transcribed mRNA catabolic process, nonsense-mediated decay;GO:0006413::translational initiation;GO:0043066::negative regulation of apoptotic process;GO:0030154::cell differentiation;GO:0019083::viral transcription;GO:0006614::SRP-dependent cotranslational protein targeting to membrane;GO:0006364::rRNA processing	translation initiation factor binding	Information storage and processing	Translation, ribosomal structure and biogenesis	03010::Ribosome	Major pathway of rRNA processing in the nucleolus and cytosol::Regulation of expression of SLITs and ROBOs::Nonsense Mediated Decay (NMD) enhanced by the Exon Junction Complex (EJC)::L13a-mediated translational silencing of Ceruloplasmin expression::SRP-dependent cotranslational protein targeting to membrane::GTP hydrolysis and joining of the 60S ribosomal subunit::Nonsense Mediated Decay (NMD) i…	Cytoplasmic_Ribosomal_Proteins	NA	Nucleus
A0A8I3MUG9	A0A8I3MUG9	5762.7	6733.9	5688.1	5711.7	8903.3	7752.2	15699	11647	8378.7	A0A8I3MUG9	Fucose kinase	FCSK	GO:0005737::cytoplasm	GO:0016773::phosphotransferase activity, alcohol group as acceptor;GO:0016301::kinase activity;GO:0005524::ATP binding	GO:0016310::phosphorylation	Fucokinase	Metabolism	Carbohydrate transport and metabolism	01100::Metabolic pathways||00520::Amino sugar and nucleotide sugar metabolism||00051::Fructose and mannose metabolism	GDP-fucose biosynthesis	NA	NA	Cytoplasm
A0A8I3MUJ6	A0A8I3MUJ6	21131	27099	19703	77530	99348	99135	7214.5	5085.4	2938.4	A0A8I3MUJ6	Major facilitator superfamily (MFS) profile domain-containing protein	SLC16A1	GO:0005739::mitochondrion;GO:0070062::extracellular exosome;GO:0005813::centrosome;GO:0005887::integral component of plasma membrane	GO:0015129::lactate transmembrane transporter activity	GO:0050796::regulation of insulin secretion;GO:0006629::lipid metabolic process;GO:0051780::behavioral response to nutrient;GO:0035879::plasma membrane lactate transport;GO:0042593::glucose homeostasis;GO:0051297::centrosome organization;GO:0032094::response to food	Solute carrier family 16	Metabolism	Carbohydrate transport and metabolism	NA	Pyruvate metabolism::Basigin interactions::Proton-coupled monocarboxylate transport::Defective SLC16A1 causes symptomatic deficiency in lactate transport (SDLT)	Fragile_X_Syndrome::Photodynamic_therapy-induced_HIF-1_survival_signaling	NA	Plasma membrane
A0A8I3MUN9	A0A8I3MUN9	13914	16079	20360	52039	117140	92581	22207	10958	8469.7	A0A8I3MUN9	Charged multivesicular body protein 2A	CHMP2A	GO:0030117::membrane coat;GO:0000815::ESCRT III complex;GO:0005829::cytosol;GO:0031902::late endosome membrane;GO:0005635::nuclear envelope;GO:0070062::extracellular exosome	GO:0019904::protein domain specific binding;GO:0031210::phosphatidylcholine binding	GO:0051291::protein heterooligomerization;GO:0010324::membrane invagination;GO:0039702::viral budding via host ESCRT complex;GO:0060548::negative regulation of cell death;GO:0007034::vacuolar transport;GO:0007080::mitotic metaphase plate congression;GO:1901673::regulation of mitotic spindle assembly;GO:0000920::cell separation after cytokinesis;GO:0036258::multivesicular body assembly;GO:0015031:…	Charged multivesicular body protein 2A	Cellular processes and signaling	Intracellular trafficking, secretion, and vesicular transport	04144::Endocytosis	Macroautophagy::HCMV Late Events::Lysosome Vesicle Biogenesis::Late endosomal microautophagy::Budding and maturation of HIV virion::Endosomal Sorting Complex Required For Transport (ESCRT)::Sealing of the nuclear envelope (NE) by ESCRT-III::Translation of Replicase and Assembly of the Replication Transcription Complex	NA	NA	Cytoplasm
A0A8I3MV19	A0A8I3MV19	1411	1971.3	3234.9	5940.3	22766	4888.7	2157.9	1218.2	NA	A0A8I3MV19	Eukaryotic translation initiation factor 2 subunit 1	EIF2S1	GO:0016020::membrane;GO:0005840::ribosome;GO:0005844::polysome;GO:0097451::glial limiting end-foot;GO:0044207::translation initiation ternary complex;GO:0005829::cytosol;GO:0043614::multi-eIF complex;GO:0010494::cytoplasmic stress granule;GO:0005850::eukaryotic translation initiation factor 2 complex;GO:0070062::extracellular exosome;GO:0005634::nucleus;GO:0033290::eukaryotic 48S preinitiation co…	GO:0005515::protein binding;GO:0003743::translation initiation factor activity;GO:0043022::ribosome binding	GO:0002230::positive regulation of defense response to virus by host;GO:0034198::cellular response to amino acid starvation;GO:1901216::positive regulation of neuron death;GO:0007568::aging;GO:0032057::negative regulation of translational initiation in response to stress;GO:0046777::protein autophosphorylation;GO:0098792::xenophagy;GO:0036499::PERK-mediated unfolded protein response;GO:2000676::p…	Eukaryotic translation initiation factor 2, subunit 1	Information storage and processing	Translation, ribosomal structure and biogenesis	05168::Herpes simplex infection||04141::Protein processing in endoplasmic reticulum||03013::RNA transport||05162::Measles||05164::Influenza A||04210::Apoptosis||04140::Autophagy - animal||04932::Non-alcoholic fatty liver disease (NAFLD)||05160::Hepatitis C	L13a-mediated translational silencing of Ceruloplasmin expression::GTP hydrolysis and joining of the 60S ribosomal subunit::Response of EIF2AK4 (GCN2) to amino acid deficiency::ABC-family proteins mediated transport::Translation initiation complex formation::Ribosomal scanning and start codon recognition::Formation of the ternary complex, and subsequently, the 43S complex::Response of EIF2AK1 (HR…	Brain-Derived_Neurotrophic_Factor_(BDNF)_signaling_pathway::Ebola_Virus_Pathway_on_Host::Translation_Factors::Nonalcoholic_fatty_liver_disease::Unfolded_protein_response	NA	Cytoplasm
A0A8I3MV29	A0A8I3MV29	86856	105160	76378	97018	172880	109670	43262	47489	57819	A0A8I3MV29	40S ribosomal protein S15a	RPS15A	GO:0005654::nucleoplasm;GO:0016020::membrane;GO:0070062::extracellular exosome;GO:0031012::extracellular matrix;GO:0022627::cytosolic small ribosomal subunit;GO:0005739::mitochondrion	GO:0005515::protein binding;GO:0003735::structural constituent of ribosome	GO:0000184::nuclear-transcribed mRNA catabolic process, nonsense-mediated decay;GO:0009615::response to virus;GO:0006413::translational initiation;GO:0043009::chordate embryonic development;GO:0008284::positive regulation of cell proliferation;GO:0007420::brain development;GO:0019083::viral transcription;GO:0006614::SRP-dependent cotranslational protein targeting to membrane;GO:0006364::rRNA proc…	ribosomal protein	Information storage and processing	Translation, ribosomal structure and biogenesis	03010::Ribosome	Major pathway of rRNA processing in the nucleolus and cytosol::Regulation of expression of SLITs and ROBOs::Nonsense Mediated Decay (NMD) enhanced by the Exon Junction Complex (EJC)::L13a-mediated translational silencing of Ceruloplasmin expression::SRP-dependent cotranslational protein targeting to membrane::GTP hydrolysis and joining of the 60S ribosomal subunit::Nonsense Mediated Decay (NMD) i…	Cytoplasmic_Ribosomal_Proteins	NA	Cytoplasm
A0A8I3MV65	A0A8I3MV65	5036.7	4461.6	5353.1	10206	21625	13175	4465.9	2945.7	4111	A0A8I3MV65	Heterogeneous nuclear ribonucleoprotein M	HNRNPM	GO:0005887::integral component of plasma membrane;GO:0005730::nucleolus;GO:0009986::cell surface;GO:0071013::catalytic step 2 spliceosome;GO:0016363::nuclear matrix;GO:0042382::paraspeckles;GO:0070062::extracellular exosome;GO:0019013::viral nucleocapsid;GO:0031012::extracellular matrix	GO:0000166::nucleotide binding;GO:0048306::calcium-dependent protein binding;GO:1990405::protein antigen binding;GO:0019904::protein domain specific binding	GO:1904591::positive regulation of protein import;GO:1990831::cellular response to carcinoembryonic antigen;GO:0000380::alternative mRNA splicing, via spliceosome;GO:0008543::fibroblast growth factor receptor signaling pathway;GO:0071222::cellular response to lipopolysaccharide;GO:1900182::positive regulation of protein localization to nucleus	heterogeneous nuclear ribonucleoprotein	Information storage and processing	RNA processing and modification	03040::Spliceosome	mRNA Splicing - Major Pathway::Processing of Capped Intron-Containing Pre-mRNA::FGFR2 alternative splicing	Mitochondrial_Gene_Expression	NA	Cytoplasm
A0A8I3MVD4	A0A8I3MVD4	46636	39027	39846	85612	139410	108270	31795	47261	24030	A0A8I3MVD4	Actin-related protein 2/3 complex subunit	ARPC1B	GO:0005885::Arp2/3 protein complex;GO:0070062::extracellular exosome;GO:0005925::focal adhesion	GO:0051015::actin filament binding;GO:0005200::structural constituent of cytoskeleton	GO:0034314::Arp2/3 complex-mediated actin nucleation	protein 2 3 complex, subunit	Cellular processes and signaling	Cytoskeleton	04144::Endocytosis||04810::Regulation of actin cytoskeleton||04666::Fc gamma R-mediated phagocytosis||05100::Bacterial invasion of epithelial cells||05131::Shigellosis||05132::Salmonella infection||05130::Pathogenic Escherichia coli infection	Regulation of actin dynamics for phagocytic cup formation::FCGR3A-mediated phagocytosis::EPHB-mediated forward signaling::RHO GTPases Activate WASPs and WAVEs	Pathogenic_Escherichia_coli_infection::Microglia_Pathogen_Phagocytosis_Pathway	NA	Cytoplasm
A0A8I3MVE3	A0A8I3MVE3	11870	15027	12551	20962	42985	29099	13635	12303	9320.7	A0A8I3MVE3	Transmembrane p24 trafficking protein 7	TMED7	GO:0030126::COPI vesicle coat;GO:0016021::integral component of membrane;GO:0000139::Golgi membrane;GO:0070062::extracellular exosome;GO:0033116::endoplasmic reticulum-Golgi intermediate compartment membrane;GO:0030127::COPII vesicle coat;GO:0005789::endoplasmic reticulum membrane	NA	GO:0006890::retrograde vesicle-mediated transport, Golgi to ER;GO:0006888::ER to Golgi vesicle-mediated transport;GO:0015031::protein transport	Transmembrane emp24 domain-containing protein 7	Cellular processes and signaling	Intracellular trafficking, secretion, and vesicular transport	NA	COPI-mediated anterograde transport::COPI-dependent Golgi-to-ER retrograde traffic	Ciliary_landscape	NA	Extracellular
A0A8I3MVH7	A0A8I3MVH7	20783	15064	13654	24749	47068	29813	14457	20352	12562	A0A8I3MVH7	Sideroflexin 1	SFXN1	GO:0016021::integral component of membrane;GO:0005743::mitochondrial inner membrane	GO:0015075::ion transmembrane transporter activity	GO:0030218::erythrocyte differentiation;GO:0055072::iron ion homeostasis;GO:0006826::iron ion transport;GO:0034220::ion transmembrane transport	Sideroflexin 1	Poorly characterized	Function unknown	05166::HTLV-I infection||04120::Ubiquitin mediated proteolysis||04114::Oocyte meiosis||04110::Cell cycle||04914::Progesterone-mediated oocyte maturation	NA	NA	NA	Cytoplasm
A0A8I3MVP9	A0A8I3MVP9	896.16	2124.7	1304.5	2343.1	1604.3	2876.8	1193.8	1450.7	990.6	A0A8I3MVP9	inorganic diphosphatase	PPA1	GO:0070062::extracellular exosome;GO:0005737::cytoplasm	GO:0004427::inorganic diphosphatase activity;GO:0000287::magnesium ion binding	GO:0006796::phosphate-containing compound metabolic process	Pyrophosphatase (inorganic) 1	Metabolism	Energy production and conversion	00190::Oxidative phosphorylation	Cytosolic tRNA aminoacylation::Pyrophosphate hydrolysis	NA	NA	Cytoplasm
A0A8I3MVQ1	A0A8I3MVQ1	2513.7	2386.7	2336.6	5014.1	4830	7050.7	2755.7	3438.5	1957	A0A8I3MVQ1	CN hydrolase domain-containing protein	LOC119870648	GO:0016021::integral component of membrane;GO:0070062::extracellular exosome;GO:0005886::plasma membrane;GO:0031225::anchored component of membrane	GO:0017159::pantetheine hydrolase activity	GO:0015939::pantothenate metabolic process;GO:1902176::negative regulation of oxidative stress-induced intrinsic apoptotic signaling pathway;GO:0007417::central nervous system development;GO:0002526::acute inflammatory response;GO:0033089::positive regulation of T cell differentiation in thymus;GO:0002544::chronic inflammatory response;GO:0006768::biotin metabolic process;GO:0045087::innate immun…	Carbon-nitrogen hydrolase	Metabolism	Amino acid transport and metabolism	00770::Pantothenate and CoA biosynthesis	Neutrophil degranulation::Post-translational modification: synthesis of GPI-anchored proteins::Vitamin B5 (pantothenate) metabolism	NA	NA	Plasma membrane
A0A8I3MVT0	A0A8I3MVT0	7387	6874.1	5978.8	14593	31847	23811	6105.2	4598.3	3580.4	A0A8I3MVT0	Heterogeneous nuclear ribonucleoprotein L	HNRNPL	GO:0019013::viral nucleocapsid;GO:0035770::ribonucleoprotein granule;GO:0070062::extracellular exosome;GO:0045120::pronucleus;GO:0005654::nucleoplasm;GO:0005737::cytoplasm;GO:0016020::membrane	GO:0044212::transcription regulatory region DNA binding;GO:0097157::pre-mRNA intronic binding;GO:0005515::protein binding;GO:0000166::nucleotide binding	GO:0000381::regulation of alternative mRNA splicing, via spliceosome	Heterogeneous nuclear ribonucleoprotein L	Information storage and processing	RNA processing and modification	NA	mRNA Splicing - Major Pathway::Processing of Capped Intron-Containing Pre-mRNA	mRNA_Processing	NA	Nucleus
A0A8I3MVV2	A0A8I3MVV2	5875.1	3696	4818.1	15284	19945	25861	3892.2	3749.8	2185.7	A0A8I3MVV2	Sequestosome 1	SQSTM1	GO:0016235::aggresome;GO:0000932::P-body;GO:0097225::sperm midpiece;GO:0005783::endoplasmic reticulum;GO:0016605::PML body;GO:0044753::amphisome;GO:0005829::cytosol;GO:0070062::extracellular exosome;GO:0044754::autolysosome;GO:0000407::pre-autophagosomal structure;GO:0005770::late endosome	GO:0005080::protein kinase C binding;GO:0004674::protein serine/threonine kinase activity;GO:0042803::protein homodimerization activity;GO:0031625::ubiquitin protein ligase binding;GO:0070530::K63-linked polyubiquitin binding;GO:0030971::receptor tyrosine kinase binding;GO:0042169::SH2 domain binding;GO:0008270::zinc ion binding	GO:0043065::positive regulation of apoptotic process;GO:0043122::regulation of I-kappaB kinase/NF-kappaB signaling;GO:0008104::protein localization;GO:0098779::positive regulation of macromitophagy in response to mitochondrial depolarization;GO:0016239::positive regulation of macroautophagy;GO:0046578::regulation of Ras protein signal transduction;GO:0001934::positive regulation of protein phosph…	Sequestosome 1	Poorly characterized	Function unknown	05418::Fluid shear stress and atherosclerosis||04380::Osteoclast differentiation	Interleukin-1 signaling::PINK1-PRKN Mediated Mitophagy::Pexophagy::NRIF signals cell death from the nucleus::p75NTR recruits signalling complexes::NF-kB is activated and signals survival	Nuclear_Receptors_Meta-Pathway::Brain-Derived_Neurotrophic_Factor_(BDNF)_signaling_pathway::NRF2_pathway::Pathways_in_clear_cell_renal_cell_carcinoma::Senescence_and_Autophagy_in_Cancer::Regulation_of_toll-like_receptor_signaling_pathway::Apoptosis-related_network_due_to_altered_Notch3_in_ovarian_cancer::IL-1_signaling_pathway::RANKL-RANK_(Receptor_activator_of_NFKB_(ligand))_Signaling_Pathway::I…	NA	Nucleus
A0A8I3MVW4	A0A8I3MVW4	1223.6	1057.8	1052	1306.6	2594.9	2063	1320.8	857.64	939.47	A0A8I3MVW4	Filamin binding LIM protein 1	FBLIM1	GO:0005829::cytosol;GO:0001725::stress fiber;GO:0005938::cell cortex;GO:0005925::focal adhesion	GO:0008270::zinc ion binding;GO:0031005::filamin binding	GO:0008360::regulation of cell shape;GO:0016337::single organismal cell-cell adhesion;GO:0034329::cell junction assembly;GO:0033623::regulation of integrin activation	regulation of integrin activation	Cellular processes and signaling	Signal transduction mechanisms	04510::Focal adhesion	Cell-extracellular matrix interactions	Focal_Adhesion::Integrin-mediated_Cell_Adhesion	NA	Nucleus
A0A8I3MVW9	A0A8I3MVW9	417140	418030	460150	1198200	1469100	1919000	316470	314380	201470	A0A8I3MVW9	Actinin alpha 1	ACTN1	GO:0005925::focal adhesion;GO:0030027::lamellipodium;GO:0005884::actin filament;GO:0030486::smooth muscle dense body;GO:1990357::terminal web;GO:0005615::extracellular space;GO:0005915::zonula adherens;GO:0001726::ruffle;GO:0042383::sarcolemma;GO:0016328::lateral plasma membrane;GO:0090637::inner dense plaque of desmosome;GO:0097433::dense body;GO:0005903::brush border;GO:0001725::stress fiber;GO…	GO:0005178::integrin binding;GO:0051393::alpha-actinin binding;GO:0005509::calcium ion binding;GO:0051015::actin filament binding;GO:0017166::vinculin binding;GO:0003725::double-stranded RNA binding;GO:0042803::protein homodimerization activity;GO:0044325::ion channel binding;GO:0030374::ligand-dependent nuclear receptor transcription coactivator activity	GO:0048741::skeletal muscle fiber development;GO:1903506::regulation of nucleic acid-templated transcription;GO:0051017::actin filament bundle assembly;GO:0045214::sarcomere organization;GO:0048041::focal adhesion assembly;GO:0051764::actin crosslink formation;GO:0051639::actin filament network formation;GO:0051271::negative regulation of cellular component movement;GO:0030220::platelet formation	Actinin alpha 1	Cellular processes and signaling	Cytoskeleton	04530::Tight junction||04510::Focal adhesion||04810::Regulation of actin cytoskeleton||05203::Viral carcinogenesis||05146::Amoebiasis||04670::Leukocyte transendothelial migration||04520::Adherens junction||05322::Systemic lupus erythematosus	Platelet degranulation ::Nephrin family interactions::Syndecan interactions::Regulation of cytoskeletal remodeling and cell spreading by IPP complex components	Focal_Adhesion::Regulation_of_Actin_Cytoskeleton::Ebola_Virus_Pathway_on_Host::Arrhythmogenic_Right_Ventricular_Cardiomyopathy::MFAP5_effect_on_permeability_and_motility_of_endothelial_cells_via_cytoskeleton_rearrangement	NA	Cytoplasm
A0A8I3MVY2	A0A8I3MVY2	6134	7621.7	6151.8	9104.1	16302	7677	4707.5	2510.1	2289.1	A0A8I3MVY2	non-specific serine/threonine protein kinase	CDC42BPA	NA	NA	NA	Serine threonine-protein kinase MRCK alpha	Cellular processes and signaling	Signal transduction mechanisms	NA	Ion homeostasis	VEGFA-VEGFR2_Signaling_Pathway	NA	Nucleus
A0A8I3MW25	A0A8I3MW25	47688	44214	36739	123990	120530	92517	37058	40759	17711	A0A8I3MW25	Phosphoglucomutase 1	PGM1	GO:0005829::cytosol;GO:0070062::extracellular exosome;GO:0015629::actin cytoskeleton	GO:0000287::magnesium ion binding;GO:0004614::phosphoglucomutase activity	GO:0019388::galactose catabolic process;GO:0006006::glucose metabolic process;GO:0005978::glycogen biosynthetic process	Belongs to the phosphohexose mutase family	Metabolism	Carbohydrate transport and metabolism	01100::Metabolic pathways||00230::Purine metabolism||00010::Glycolysis / Gluconeogenesis||00520::Amino sugar and nucleotide sugar metabolism||00052::Galactose metabolism||00500::Starch and sucrose metabolism||00030::Pentose phosphate pathway	Neutrophil degranulation::Glycogen synthesis::Defective PGM1 causes PGM1-CDG (CDG1t)	Ectoderm_Differentiation::Pathways_in_clear_cell_renal_cell_carcinoma::Glycogen_Synthesis_and_Degradation::Glucuronidation	NA	Mitochondria
A0A8I3MW27	A0A8I3MW27	20493	24229	21111	91006	111610	106420	18827	13235	7998.5	A0A8I3MW27	Calcium homeostasis modulator family member 5	CALHM5	GO:0005887::integral component of plasma membrane;GO:0070062::extracellular exosome	GO:0005261::cation channel activity	GO:0098655::cation transmembrane transport	Family with sequence similarity 26, member E	Poorly characterized	Function unknown	NA	NA	NA	NA	Plasma membrane
A0A8I3MWA4	A0A8I3MWA4	23141	18180	17004	32257	43958	40084	14627	21640	7530.4	A0A8I3MWA4	Vasodilator stimulated phosphoprotein	VASP	GO:0005737::cytoplasm;GO:0005856::cytoskeleton;GO:0005923::bicellular tight junction;GO:0031258::lamellipodium membrane;GO:0005925::focal adhesion;GO:0031527::filopodium membrane	GO:0003779::actin binding;GO:0017124::SH3 domain binding	GO:0008154::actin polymerization or depolymerization;GO:0051289::protein homotetramerization	Ena VASP proteins are actin-associated proteins involved in a range of processes dependent on cytoskeleton remodeling and cell polarity such as axon guidance, lamellipodial and filopodial dynamics, platelet activation and cell migration	Cellular processes and signaling	Cytoskeleton	04015::Rap1 signaling pathway||04530::Tight junction||04510::Focal adhesion||04022::cGMP-PKG signaling pathway||04611::Platelet activation||04666::Fc gamma R-mediated phagocytosis||04670::Leukocyte transendothelial migration	Generation of second messenger molecules::Signaling by ROBO receptors::Cell-extracellular matrix interactions	Focal_Adhesion::Integrin-mediated_Cell_Adhesion	NA	Nucleus
A0A8I3MWB8	A0A8I3MWB8	5632.7	6388.7	4376.2	9949.1	22561	11853	5113.4	2537.6	3357.1	A0A8I3MWB8	Regulator of chromosome condensation 2	RCC2	GO:0005730::nucleolus;GO:0005829::cytosol;GO:0005874::microtubule;GO:0034506::chromosome, centromeric core domain;GO:0030496::midbody;GO:1990023::mitotic spindle midzone;GO:0005886::plasma membrane;GO:0031901::early endosome membrane	GO:0019901::protein kinase binding;GO:0008017::microtubule binding;GO:0019904::protein domain specific binding;GO:0048365::Rac GTPase binding	GO:0007067::mitotic nuclear division;GO:1900025::negative regulation of substrate adhesion-dependent cell spreading;GO:0010762::regulation of fibroblast migration;GO:0010971::positive regulation of G2/M transition of mitotic cell cycle;GO:0051895::negative regulation of focal adhesion assembly;GO:0051301::cell division;GO:0007229::integrin-mediated signaling pathway;GO:1900027::regulation of ruff…	Regulator of chromosome condensation 2	Cellular processes and signaling	Cell cycle control, cell division, chromosome partitioning	04120::Ubiquitin mediated proteolysis	Separation of Sister Chromatids::RHO GTPases Activate Formins::Resolution of Sister Chromatid Cohesion::EML4 and NUDC in mitotic spindle formation::Mitotic Prometaphase::Amplification of signal from unattached kinetochores via a MAD2 inhibitory signal	DNA_IR-damage_and_cellular_response_via_ATR::Prader-Willi_and_Angelman_Syndrome	NA	Nucleus
A0A8I3MWC2	A0A8I3MWC2	1299.6	1972.2	1597	2541.1	6236.5	4912.8	5062.4	2554.2	1148.6	A0A8I3MWC2	Non-SMC condensin I complex subunit G	NCAPG	GO:0005737::cytoplasm;GO:0000796::condensin complex;GO:0005813::centrosome;GO:0016020::membrane;GO:0015629::actin cytoskeleton	NA	GO:0007076::mitotic chromosome condensation	non-SMC condensin I complex subunit G	Information storage and processing	Chromatin structure and dynamics	NA	Condensation of Prometaphase Chromosomes	NA	NA	Mitochondria
A0A8I3MWE5	A0A8I3MWE5	39705	37768	49282	84765	97807	139140	29605	24564	6711.5	A0A8I3MWE5	SPARC	SPARC	GO:0005604::basement membrane;GO:0005615::extracellular space;GO:0009986::cell surface;GO:0016363::nuclear matrix;GO:0031092::platelet alpha granule membrane	GO:0050840::extracellular matrix binding;GO:0005509::calcium ion binding;GO:0005518::collagen binding	GO:0016525::negative regulation of angiogenesis;GO:0071363::cellular response to growth factor stimulus;GO:0022604::regulation of cell morphogenesis;GO:0060348::bone development;GO:0001937::negative regulation of endothelial cell proliferation;GO:0007165::signal transduction;GO:0010595::positive regulation of endothelial cell migration	Secreted protein acidic	Cellular processes and signaling	Extracellular structures	NA	Platelet degranulation ::ECM proteoglycans::Nuclear signaling by ERBB4::Scavenging by Class H Receptors	Epithelial_to_mesenchymal_transition_in_colorectal_cancer::Senescence_and_Autophagy_in_Cancer::miR-509-3p_alteration_of_YAP1-ECM_axis	NA	Extracellular
A0A8I3MWI3	A0A8I3MWI3	1269.2	1105.5	1150.9	1831.1	2285.7	1402.4	1071	1163.4	NA	A0A8I3MWI3	Serine/threonine-protein phosphatase	PPP5C	GO:0005829::cytosol;GO:0043234::protein complex;GO:0005654::nucleoplasm	GO:0003723::RNA binding;GO:0043531::ADP binding;GO:0004871::signal transducer activity;GO:0042802::identical protein binding;GO:0005524::ATP binding;GO:0004721::phosphoprotein phosphatase activity	GO:0006470::protein dephosphorylation;GO:0043123::positive regulation of I-kappaB kinase/NF-kappaB signaling;GO:0043278::response to morphine	phosphatase 5	Cellular processes and signaling	Signal transduction mechanisms	04010::MAPK signaling pathway	Recruitment and ATM-mediated phosphorylation of repair and signaling proteins at DNA double strand breaks::Negative regulation of MAPK pathway::ESR-mediated signaling	MAPK_Signaling_Pathway	NA	Cytoplasm
A0A8I3MWJ8	A0A8I3MWJ8	255780	304480	233900	768220	861210	1012000	182750	155140	81942	A0A8I3MWJ8	Solute carrier family 3 member 2	SLC3A2	GO:0016021::integral component of membrane;GO:0005737::cytoplasm;GO:0005634::nucleus;GO:0005886::plasma membrane	GO:0003824::catalytic activity	GO:0005975::carbohydrate metabolic process	Solute carrier family 3 (amino acid transporter heavy chain), member 2	Metabolism	Carbohydrate transport and metabolism	04150::mTOR signaling pathway||04974::Protein digestion and absorption	Amino acid transport across the plasma membrane::Basigin interactions::Tryptophan catabolism::Defective SLC7A7 causes lysinuric protein intolerance (LPI)	Proximal_tubule_transport::Ferroptosis	NA	Cytoplasm
A0A8I3MWW9	A0A8I3MWW9	10429	12886	9701.2	13235	24756	15922	8269.3	7808.9	4808.8	A0A8I3MWW9	Arsenite-resistance protein 2	SRRT	NA	NA	NA	Serrate RNA effector molecule	Information storage and processing	RNA processing and modification	04514::Cell adhesion molecules (CAMs)	mRNA Splicing - Major Pathway::RNA polymerase II transcribes snRNA genes	NA	NA	Nucleus
A0A8I3MX28	A0A8I3MX28	37089	46747	36446	96452	117850	141950	32429	26025	19761	A0A8I3MX28	Cell division control protein 42 homolog	CDC42	GO:0043025::neuronal cell body;GO:0051233::spindle midzone;GO:0072686::mitotic spindle;GO:0030496::midbody;GO:0005789::endoplasmic reticulum membrane;GO:0036464::cytoplasmic ribonucleoprotein granule;GO:0045177::apical part of cell;GO:0043209::myelin sheath;GO:0005925::focal adhesion;GO:0005815::microtubule organizing center;GO:0070062::extracellular exosome;GO:0043005::neuron projection;GO:00058…	GO:0030742::GTP-dependent protein binding;GO:0051022::Rho GDP-dissociation inhibitor binding;GO:0005525::GTP binding;GO:0042802::identical protein binding;GO:0031996::thioesterase binding;GO:0031435::mitogen-activated protein kinase kinase kinase binding;GO:0061630::ubiquitin protein ligase activity;GO:0003924::GTPase activity;GO:0034191::apolipoprotein A-I receptor binding	GO:0043525::positive regulation of neuron apoptotic process;GO:0035088::establishment or maintenance of apical/basal cell polarity;GO:0060684::epithelial-mesenchymal cell signaling;GO:0042059::negative regulation of epidermal growth factor receptor signaling pathway;GO:0031333::negative regulation of protein complex assembly;GO:0046330::positive regulation of JNK cascade;GO:0035264::multicellular…	regulation of attachment of spindle microtubules to kinetochore	Cellular processes and signaling	Intracellular trafficking, secretion, and vesicular transport	05200::Pathways in cancer||04144::Endocytosis||04015::Rap1 signaling pathway||04530::Tight junction||04510::Focal adhesion||04010::MAPK signaling pathway||04014::Ras signaling pathway||05205::Proteoglycans in cancer||04810::Regulation of actin cytoskeleton||04360::Axon guidance||05203::Viral carcinogenesis||04062::Chemokine signaling pathway||04722::Neurotrophin signaling pathway||04666::Fc gamma…	Rho GTPase cycle::Regulation of actin dynamics for phagocytic cup formation::FCGR3A-mediated phagocytosis::RHO GTPases Activate Formins::Factors involved in megakaryocyte development and platelet production::MAPK6/MAPK4 signaling::VEGFA-VEGFR2 Pathway::Gene and protein expression by JAK-STAT signaling after Interleukin-12 stimulation::RHO GTPases activate PAKs::EPHB-mediated forward signaling::RH…	VEGFA-VEGFR2_Signaling_Pathway::EGF-EGFR_Signaling_Pathway::MAPK_Signaling_Pathway::Focal_Adhesion::Ras_Signaling::Brain-Derived_Neurotrophic_Factor_(BDNF)_signaling_pathway::TGF-beta_Signaling_Pathway::22q11.2_Deletion_Syndrome::Regulation_of_Actin_Cytoskeleton::Spinal_Cord_Injury::Ebola_Virus_Pathway_on_Host::Chemokine_signaling_pathway::Gastrin_Signaling_Pathway::Integrin-mediated_Cell_Adhesio…	NA	Cytoplasm
A0A8I3MXC1	A0A8I3MXC1	91831	129380	118730	65829	65183	55621	107140	78975	61465	A0A8I3MXC1	Lymphocyte cytosolic protein 1	LCP1	GO:0005925::focal adhesion;GO:0005884::actin filament;GO:0001891::phagocytic cup;GO:0030175::filopodium;GO:0005615::extracellular space;GO:0005829::cytosol;GO:0001726::ruffle;GO:0001725::stress fiber;GO:0070062::extracellular exosome;GO:0002102::podosome	GO:0051020::GTPase binding;GO:0005509::calcium ion binding;GO:0042802::identical protein binding;GO:0051015::actin filament binding	GO:0010737::protein kinase A signaling;GO:0022617::extracellular matrix disassembly;GO:0051017::actin filament bundle assembly;GO:0033157::regulation of intracellular protein transport;GO:0002286::T cell activation involved in immune response;GO:0071803::positive regulation of podosome assembly;GO:0016477::cell migration	Lymphocyte cytosolic protein 1	Cellular processes and signaling	Cytoskeleton	NA	Gene and protein expression by JAK-STAT signaling after Interleukin-12 stimulation	Mesodermal_Commitment_Pathway	NA	Cytoplasm
A0A8I3MXC4	A0A8I3MXC4	24241	21027	22616	44884	66653	57076	18137	18948	10938	A0A8I3MXC4	Fumarate hydratase, mitochondrial	FH	GO:0005829::cytosol;GO:0070062::extracellular exosome;GO:0045239::tricarboxylic acid cycle enzyme complex;GO:0005759::mitochondrial matrix	GO:0004333::fumarate hydratase activity;GO:0005515::protein binding	GO:0048873::homeostasis of number of cells within a tissue;GO:0006108::malate metabolic process;GO:0006099::tricarboxylic acid cycle;GO:0051262::protein tetramerization;GO:0006106::fumarate metabolic process	Fumarate hydratase	Metabolism	Energy production and conversion	01100::Metabolic pathways||05200::Pathways in cancer||01200::Carbon metabolism||05211::Renal cell carcinoma||00620::Pyruvate metabolism||00020::Citrate cycle (TCA cycle)	Citric acid cycle (TCA cycle)	Amino_Acid_metabolism::Metabolic_reprogramming_in_colon_cancer::Type_2_papillary_renal_cell_carcinoma::TCA_Cycle_(aka_Krebs_or_citric_acid_cycle)::TCA_Cycle_and_Deficiency_of_Pyruvate_Dehydrogenase_complex_(PDHc)::Disorders_of_the_Krebs_cycle	NA	Mitochondria
A0A8I3MXF6	A0A8I3MXF6	19866	20054	22528	25637	28467	31113	19947	17800	11978	A0A8I3MXF6	Glia maturation factor	GMFG	GO:0005622::intracellular	GO:0003779::actin binding;GO:0071933::Arp2/3 complex binding	GO:0034316::negative regulation of Arp2/3 complex-mediated actin nucleation;GO:2000249::regulation of actin cytoskeleton reorganization	Glia maturation factor, gamma	Cellular processes and signaling	Extracellular structures	NA	Neutrophil degranulation	NA	NA	Cytoplasm
A0A8I3MXI4	A0A8I3MXI4	28381	24350	23167	68156	17627	13527	35388	31111	5410.6	A0A8I3MXI4	Mucin 6, oligomeric mucus/gel-forming	MUC6	GO:0005796::Golgi lumen	NA	GO:0016266::O-glycan processing	Mucin 6, oligomeric mucus gel-forming	Cellular processes and signaling	Defense mechanisms	04657::IL-17 signaling pathway	O-linked glycosylation of mucins::Termination of O-glycan biosynthesis::Dectin-2 family::Defective C1GALT1C1 causes Tn polyagglutination syndrome (TNPS)::Defective GALNT3 causes familial hyperphosphatemic tumoral calcinosis (HFTC)::Defective GALNT12 causes colorectal cancer 1 (CRCS1)	Gastric_acid_production	NA	Plasma membrane
A0A8I3MXI7	A0A8I3MXI7	6190.3	9025.7	11480	10527	20749	19988	7596.6	9036	4773.8	A0A8I3MXI7	Nucleosome assembly protein 1 like 1	NAP1L1	GO:0016020::membrane;GO:0005634::nucleus	NA	GO:0006334::nucleosome assembly	nucleosome assembly	Information storage and processing	Chromatin structure and dynamics	NA	Condensation of Prophase Chromosomes::HuR (ELAVL1) binds and stabilizes mRNA	VEGFA-VEGFR2_Signaling_Pathway::The_Overlap_Between_Signal_Transduction_Pathways_that_Contribute_to_a_Range_of_LMNA_Laminopathies	NA	Cytoplasm
A0A8I3MXL0	A0A8I3MXL0	4374.7	4697.3	4555.8	5709.3	6131.7	5048.5	5131.1	2483	1761.9	A0A8I3MXL0	Fibroblast growth factor receptor like 1	FGFRL1	GO:0016021::integral component of membrane;GO:0030133::transport vesicle;GO:0044291::cell-cell contact zone;GO:0005794::Golgi apparatus;GO:0005886::plasma membrane	GO:0005007::fibroblast growth factor-activated receptor activity;GO:0017134::fibroblast growth factor binding;GO:0008201::heparin binding	GO:0060539::diaphragm development;GO:0051291::protein heterooligomerization;GO:0060412::ventricular septum morphogenesis;GO:0098742::cell-cell adhesion via plasma-membrane adhesion molecules;GO:0051260::protein homooligomerization;GO:0001501::skeletal system development;GO:0008285::negative regulation of cell proliferation;GO:0003179::heart valve morphogenesis;GO:0008543::fibroblast growth factor…	Fibroblast growth factor receptor-like 1	Cellular processes and signaling	Signal transduction mechanisms	04151::PI3K-Akt signaling pathway||05200::Pathways in cancer||04144::Endocytosis||04015::Rap1 signaling pathway||04010::MAPK signaling pathway||04014::Ras signaling pathway||04810::Regulation of actin cytoskeleton||05206::MicroRNAs in cancer||04550::Signaling pathways regulating pluripotency of stem cells||01521::EGFR tyrosine kinase inhibitor resistance||05230::Central carbon metabolism in cance…	FGFRL1 modulation of FGFR1 signaling	Focal_Adhesion-PI3K-Akt-mTOR-signaling_pathway::PI3K-Akt_Signaling_Pathway::MAPK_Signaling_Pathway::Ras_Signaling::Regulation_of_Actin_Cytoskeleton::Neural_Crest_Differentiation::Head_and_Neck_Squamous_Cell_Carcinoma::EGFR_Tyrosine_Kinase_Inhibitor_Resistance::ESC_Pluripotency_Pathways::Hippo-Merlin_Signaling_Dysregulation::Endochondral_Ossification::Endochondral_Ossification_with_Skeletal_Dyspla…	NA	E.R.
A0A8I3MXV5	A0A8I3MXV5	10261	15717	13102	18476	26514	31350	2870.3	1904.7	2112.8	A0A8I3MXV5	Multivesicular body subunit 12B	MVB12B	GO:0005829::cytosol;GO:0070062::extracellular exosome;GO:0031902::late endosome membrane;GO:0005769::early endosome;GO:0000813::ESCRT I complex;GO:0005634::nucleus;GO:0005886::plasma membrane	GO:0043130::ubiquitin binding;GO:0008289::lipid binding	GO:0019075::virus maturation;GO:0043162::ubiquitin-dependent protein catabolic process via the multivesicular body sorting pathway;GO:0048524::positive regulation of viral process;GO:0015031::protein transport;GO:0042058::regulation of epidermal growth factor receptor signaling pathway	Multivesicular body subunit 12B	Poorly characterized	Function unknown	04144::Endocytosis	HCMV Late Events::Late endosomal microautophagy::Budding and maturation of HIV virion::Endosomal Sorting Complex Required For Transport (ESCRT)::Membrane binding and targetting of GAG proteins	NA	NA	Cytoplasm
A0A8I3MXX9	A0A8I3MXX9	12838	19487	21837	93655	454680	28019	29580	13073	10525	A0A8I3MXX9	URI1 prefoldin like chaperone	URI1	GO:0030425::dendrite;GO:0005665::DNA-directed RNA polymerase II, core complex;GO:0005739::mitochondrion	GO:0051219::phosphoprotein binding;GO:0004864::protein phosphatase inhibitor activity;GO:0001106::RNA polymerase II transcription corepressor activity;GO:0003682::chromatin binding	GO:0009615::response to virus;GO:0071363::cellular response to growth factor stimulus;GO:0000122::negative regulation of transcription from RNA polymerase II promoter;GO:0001558::regulation of cell growth;GO:2001243::negative regulation of intrinsic apoptotic signaling pathway;GO:0010923::negative regulation of phosphatase activity;GO:0071383::cellular response to steroid hormone stimulus	URI1, prefoldin-like chaperone	Poorly characterized	Function unknown	NA	NA	NA	Transcription Cofactors	Nucleus
A0A8I3MXZ0	A0A8I3MXZ0	24296	25572	27903	60901	72800	98735	20575	19103	9781.6	A0A8I3MXZ0	hyaluronoglucosaminidase	CEMIP	GO:0030665::clathrin-coated vesicle membrane;GO:0005576::extracellular region;GO:0005905::clathrin-coated pit;GO:0005783::endoplasmic reticulum;GO:0005886::plasma membrane;GO:0005634::nucleus	GO:0046923::ER retention sequence binding;GO:0032050::clathrin heavy chain binding;GO:0005540::hyaluronic acid binding;GO:0004415::hyalurononglucosaminidase activity	GO:0030213::hyaluronan biosynthetic process;GO:0007605::sensory perception of sound;GO:0051281::positive regulation of release of sequestered calcium ion into cytosol;GO:0030214::hyaluronan catabolic process;GO:1900020::positive regulation of protein kinase C activity;GO:0090314::positive regulation of protein targeting to membrane;GO:0010800::positive regulation of peptidyl-threonine phosphoryla…	Cell migration inducing protein, hyaluronan binding	Poorly characterized	Function unknown	NA	Hyaluronan biosynthesis and export	Ciliopathies	NA	Extracellular
A0A8I3MY43	A0A8I3MY43	4393.6	3524.8	2282.5	5346.4	7859	5255.7	3407.6	2035.3	2899.4	A0A8I3MY43	Reticulophagy regulator family member 3	RETREG3	GO:0016021::integral component of membrane	NA	GO:0010976::positive regulation of neuron projection development	Family with sequence similarity 134, member C	Poorly characterized	Function unknown	03040::Spliceosome	NA	NA	NA	Plasma membrane
A0A8I3MY53	A0A8I3MY53	68212	52147	33306	30080	15618	15397	54566	11332	8106.4	A0A8I3MY53	DnaJ heat shock protein family (Hsp40) member B5	DNAJB5	GO:0005829::cytosol;GO:0005634::nucleus	GO:0051087::chaperone binding;GO:0051082::unfolded protein binding	GO:0006457::protein folding;GO:0000122::negative regulation of transcription from RNA polymerase II promoter;GO:0006986::response to unfolded protein	homolog, subfamily B, member 5	Cellular processes and signaling	Posttranslational modification, protein turnover, chaperones	NA	MAPK6/MAPK4 signaling::HSP90 chaperone cycle for steroid hormone receptors (SHR)::Regulation of HSF1-mediated heat shock response::HSF1-dependent transactivation::Attenuation phase	VEGFA-VEGFR2_Signaling_Pathway	NA	Nucleus
A0A8I3MY58	A0A8I3MY58	294660	302910	217750	936420	2192400	972440	136590	111840	45866	A0A8I3MY58	Polyamine modulated factor 1 binding protein 1	PMFBP1	NA	NA	NA	Polyamine modulated factor 1 binding protein 1	Poorly characterized	Function unknown	NA	NA	NA	NA	Nucleus
A0A8I3MYE0	A0A8I3MYE0	22851	23053	27879	37590	54510	58392	10733	11692	10847	A0A8I3MYE0	WD repeat domain 87	WDR87	NA	NA	NA	WD repeat domain 87	Poorly characterized	Function unknown	NA	NA	NA	NA	Cytoplasm
A0A8I3MYE2	A0A8I3MYE2	67047	76995	73052	110960	182000	137410	34196	38747	24269	A0A8I3MYE2	Proliferation-associated 2G4	PA2G4	GO:0005654::nucleoplasm;GO:0016020::membrane;GO:0005737::cytoplasm;GO:0005730::nucleolus;GO:0030529::intracellular ribonucleoprotein complex;GO:0070062::extracellular exosome	GO:0016787::hydrolase activity;GO:0031625::ubiquitin protein ligase binding;GO:0003677::DNA binding;GO:0003700::transcription factor activity, sequence-specific DNA binding	GO:0043066::negative regulation of apoptotic process;GO:0045597::positive regulation of cell differentiation;GO:0008283::cell proliferation;GO:0007050::cell cycle arrest;GO:0045892::negative regulation of transcription, DNA-templated;GO:0006417::regulation of translation;GO:0006364::rRNA processing	Proliferation-associated protein 2G4	Information storage and processing	Translation, ribosomal structure and biogenesis	NA	Neutrophil degranulation	NA	Transcription Cofactors	Nucleus
A0A8I3MYG1	A0A8I3MYG1	29771	23677	35753	109580	196080	166550	22450	14929	8746.3	A0A8I3MYG1	Tubulin beta chain	TUBB6	GO:0005737::cytoplasm;GO:0005634::nucleus;GO:0070062::extracellular exosome;GO:0005874::microtubule	GO:0005200::structural constituent of cytoskeleton;GO:0005525::GTP binding;GO:0003924::GTPase activity	GO:0007017::microtubule-based process	Tubulin is the major constituent of microtubules. It binds two moles of GTP, one at an exchangeable site on the beta chain and one at a non-exchangeable site on the alpha chain	Cellular processes and signaling	Cytoskeleton	04145::Phagosome||04540::Gap junction||05130::Pathogenic Escherichia coli infection	Separation of Sister Chromatids::RHO GTPases Activate Formins::Resolution of Sister Chromatid Cohesion::EML4 and NUDC in mitotic spindle formation::Recruitment of NuMA to mitotic centrosomes::COPI-mediated anterograde transport::MHC class II antigen presentation::Mitotic Prometaphase::COPI-dependent Golgi-to-ER retrograde traffic::Translocation of SLC2A4 (GLUT4) to the plasma membrane::HCMV Early…	Parkin-Ubiquitin_Proteasomal_System_pathway::Pathogenic_Escherichia_coli_infection	NA	Cytoplasm
A0A8I3MYP1	A0A8I3MYP1	38052	31413	38026	59002	101390	89025	82550	44261	52966	A0A8I3MYP1	ETHE1 persulfide dioxygenase	ETHE1	NA	NA	NA	persulfide dioxygenase	Poorly characterized	Function unknown	00920::Sulfur metabolism	Sulfide oxidation to sulfate	NA	NA	Mitochondria
A0A8I3MYT0	A0A8I3MYT0	2291.8	1374	NA	2473.9	4068.9	4026.1	972.75	NA	NA	A0A8I3MYT0	Microtubule-associated protein	MAP4	NA	NA	NA	Microtubule-associated protein 4	Cellular processes and signaling	Cytoskeleton	NA	Caspase-mediated cleavage of cytoskeletal proteins	Splicing_factor_NOVA_regulated_synaptic_proteins	NA	Nucleus
A0A8I3MYU2	A0A8I3MYU2	11959	16291	16092	17876	29138	29190	10537	11020	8590	A0A8I3MYU2	Eukaryotic translation initiation factor 3 subunit K	EIF3K	GO:0005829::cytosol;GO:0016282::eukaryotic 43S preinitiation complex;GO:0070062::extracellular exosome;GO:0005852::eukaryotic translation initiation factor 3 complex;GO:0033290::eukaryotic 48S preinitiation complex;GO:0016020::membrane;GO:0005634::nucleus	GO:0003743::translation initiation factor activity;GO:0043022::ribosome binding;GO:0005515::protein binding	GO:0001731::formation of translation preinitiation complex;GO:0006446::regulation of translational initiation	Component of the eukaryotic translation initiation factor 3 (eIF-3) complex, which is required for several steps in the initiation of protein synthesis. The eIF-3 complex associates with the 40S ribosome and facilitates the recruitment of eIF-1, eIF-1A, eIF-2 GTP methionyl-tRNAi and eIF-5 to form the 43S pre- initiation complex (43S PIC). The eIF-3 complex stimulates mRNA recruitment to the 43S P…	Information storage and processing	Translation, ribosomal structure and biogenesis	NA	L13a-mediated translational silencing of Ceruloplasmin expression::GTP hydrolysis and joining of the 60S ribosomal subunit::Formation of a pool of free 40S subunits::Translation initiation complex formation::Ribosomal scanning and start codon recognition::Formation of the ternary complex, and subsequently, the 43S complex	NA	NA	Cytoplasm
A0A8I3MYV0	A0A8I3MYV0	10019	18555	9222.7	19492	23083	26242	10415	8627.5	9565.2	A0A8I3MYV0	RELT like 1	RELL1	GO:0016020::membrane;GO:0044464::cell part	NA	NA	RELT-like	Poorly characterized	Function unknown	04060::Cytokine-cytokine receptor interaction	NA	NA	NA	Extracellular
A0A8I3MYX1	A0A8I3MYX1	2733.8	2932.7	3132.3	4745.9	7034.6	9089.2	2868.2	3212.8	1431.3	A0A8I3MYX1	RNA transcription, translation and transport factor protein	LOC479969	GO:0005815::microtubule organizing center;GO:0005829::cytosol;GO:0072669::tRNA-splicing ligase complex;GO:0048471::perinuclear region of cytoplasm;GO:0005654::nucleoplasm	GO:0000993::RNA polymerase II core binding;GO:0042802::identical protein binding;GO:0003677::DNA binding	GO:0050658::RNA transport;GO:0045944::positive regulation of transcription from RNA polymerase II promoter;GO:0016032::viral process;GO:0006388::tRNA splicing, via endonucleolytic cleavage and ligation	UPF0568 protein C14orf166 homolog	Poorly characterized	Function unknown	NA	tRNA processing in the nucleus	NA	NA	Cytoplasm
A0A8I3MZ00	A0A8I3MZ00	899.08	NA	1386.1	2264	2839.1	2711.6	1342	NA	NA	A0A8I3MZ00	Basic leucine zipper and W2 domains 2	BZW2	NA	NA	NA	nervous system development	Information storage and processing	Translation, ribosomal structure and biogenesis	NA	NA	NA	NA	Nucleus
A0A8I3MZ43	A0A8I3MZ43	32584	50941	34833	32127	40172	47709	19162	13371	15658	A0A8I3MZ43	Protein tweety homolog	TTYH3	GO:0005886::plasma membrane;GO:0070062::extracellular exosome;GO:0034707::chloride channel complex	GO:0005229::intracellular calcium activated chloride channel activity	GO:1902476::chloride transmembrane transport	Protein tweety homolog	Metabolism	Inorganic ion transport and metabolism	03010::Ribosome	Stimuli-sensing channels	NA	NA	Plasma membrane
A0A8I3MZ83	A0A8I3MZ83	5100.5	4062.2	4926.8	6654.5	15393	12035	3075.1	2654.5	2567.7	A0A8I3MZ83	Heterogeneous nuclear ribonucleoprotein U like 2	HNRNPUL2	GO:0005634::nucleus	NA	NA	Heterogeneous nuclear ribonucleoprotein U-like	Information storage and processing	RNA processing and modification	03040::Spliceosome	mRNA Splicing - Major Pathway::Processing of Capped Intron-Containing Pre-mRNA	Circadian_rhythm_related_genes::LncRNA_involvement_in_canonical_Wnt_signaling_and_colorectal_cancer	NA	Nucleus
A0A8I3MZE0	A0A8I3MZE0	22537	19345	21501	31266	58053	63461	12629	11657	5672.2	A0A8I3MZE0	procollagen-lysine 5-dioxygenase	PLOD3	GO:0005581::collagen trimer;GO:0070062::extracellular exosome;GO:0005783::endoplasmic reticulum	GO:0008475::procollagen-lysine 5-dioxygenase activity;GO:0031418::L-ascorbic acid binding;GO:0033823::procollagen glucosyltransferase activity;GO:0005506::iron ion binding	GO:0055114::oxidation-reduction process;GO:0001886::endothelial cell morphogenesis;GO:0021915::neural tube development;GO:0060425::lung morphogenesis;GO:0030199::collagen fibril organization;GO:0001701::in utero embryonic development;GO:0008104::protein localization;GO:0048730::epidermis morphogenesis;GO:0042311::vasodilation;GO:0070831::basement membrane assembly	5-dioxygenase 3	Cellular processes and signaling	Posttranslational modification, protein turnover, chaperones	00310::Lysine degradation||00514::Other types of O-glycan biosynthesis	Collagen biosynthesis and modifying enzymes	VEGFA-VEGFR2_Signaling_Pathway	NA	Extracellular
A0A8I3MZG0	A0A8I3MZG0	3713.1	2146.9	1731.3	5117.6	8602	3533.6	3156.4	1963.3	884.34	A0A8I3MZG0	Derlin	DERL1	GO:0036513::Derlin-1 retrotranslocation complex;GO:0036502::Derlin-1-VIMP complex;GO:0005770::late endosome;GO:0005769::early endosome;GO:0030176::integral component of endoplasmic reticulum membrane	GO:1990381::ubiquitin-specific protease binding;GO:0042288::MHC class I protein binding;GO:0051117::ATPase binding;GO:0031625::ubiquitin protein ligase binding	GO:0032092::positive regulation of protein binding;GO:0031398::positive regulation of protein ubiquitination;GO:0031648::protein destabilization;GO:0071712::ER-associated misfolded protein catabolic process;GO:0030970::retrograde protein transport, ER to cytosol;GO:0051260::protein homooligomerization;GO:0030968::endoplasmic reticulum unfolded protein response	Functional component of endoplasmic reticulum-associated degradation (ERAD) for misfolded lumenal proteins. May act by forming a channel that allows the retrotranslocation of misfolded proteins into the cytosol where they are ubiquitinated and degraded by the proteasome	Poorly characterized	Function unknown	04141::Protein processing in endoplasmic reticulum||05014::Amyotrophic lateral sclerosis (ALS)	ABC-family proteins mediated transport::Defective CFTR causes cystic fibrosis::E3 ubiquitin ligases ubiquitinate target proteins::N-glycan trimming in the ER and Calnexin/Calreticulin cycle	NA	NA	Mitochondria
A0A8I3MZH2	A0A8I3MZH2	43561	46351	42726	155220	230320	136350	19432	20967	11526	A0A8I3MZH2	Vesicle amine transport 1	VAT1	GO:0070062::extracellular exosome	GO:0016491::oxidoreductase activity;GO:0008270::zinc ion binding	GO:0010637::negative regulation of mitochondrial fusion;GO:0055114::oxidation-reduction process	Synaptic vesicle membrane protein VAT-1 homolog	Metabolism	Energy production and conversion	04115::p53 signaling pathway	Neutrophil degranulation	Genotoxicity_pathway	NA	Nucleus
A0A8I3MZJ7	A0A8I3MZJ7	7142.5	6747.4	7459.1	9576.2	13730	9959.3	5733.2	5619.7	4807.2	A0A8I3MZJ7	VPS26, retromer complex component B	VPS26B	GO:0005769::early endosome;GO:0005770::late endosome;GO:0030906::retromer, cargo-selective complex;GO:0016021::integral component of membrane;GO:0005829::cytosol	GO:0008565::protein transporter activity	GO:0016241::regulation of macroautophagy;GO:0042147::retrograde transport, endosome to Golgi;GO:0006886::intracellular protein transport	Vacuolar protein sorting 26 homolog B (S. pombe)	Cellular processes and signaling	Intracellular trafficking, secretion, and vesicular transport	04144::Endocytosis	WNT ligand biogenesis and trafficking	NA	NA	Cytoplasm
A0A8I3MZK7	A0A8I3MZK7	378990	429640	394500	492710	654580	878800	229670	200340	142090	A0A8I3MZK7	Annexin	ANXA7	GO:0005829::cytosol;GO:0070062::extracellular exosome;GO:0042584::chromaffin granule membrane;GO:0005635::nuclear envelope;GO:0005789::endoplasmic reticulum membrane;GO:0005886::plasma membrane	GO:0005509::calcium ion binding;GO:0005544::calcium-dependent phospholipid binding;GO:0042802::identical protein binding;GO:0005178::integrin binding;GO:0048306::calcium-dependent protein binding	GO:0009992::cellular water homeostasis;GO:0008360::regulation of cell shape;GO:0009651::response to salt stress;GO:0035176::social behavior;GO:0006874::cellular calcium ion homeostasis;GO:0010629::negative regulation of gene expression;GO:0030855::epithelial cell differentiation;GO:0007599::hemostasis;GO:0008283::cell proliferation;GO:0006914::autophagy	Annexin A7	Cellular processes and signaling	Intracellular trafficking, secretion, and vesicular transport	NA	Platelet degranulation	Prostaglandin_Synthesis_and_Regulation	NA	Mitochondria
A0A8I3MZL3	A0A8I3MZL3	5641.8	8067.6	5659.4	4822.5	5147.6	3128.2	7180.3	6991.3	6058	A0A8I3MZL3	Solute carrier family 2 member 8	SLC2A8	GO:0005887::integral component of plasma membrane;GO:0030659::cytoplasmic vesicle membrane;GO:0005765::lysosomal membrane;GO:0008021::synaptic vesicle	GO:0005536::glucose binding;GO:0005351::sugar:proton symporter activity;GO:0055056::D-glucose transmembrane transporter activity	GO:0015992::proton transport;GO:0008286::insulin receptor signaling pathway;GO:0007141::male meiosis I;GO:0005975::carbohydrate metabolic process;GO:0001666::response to hypoxia;GO:1904659::glucose transmembrane transport;GO:0046323::glucose import	Solute carrier family 2 (facilitated glucose transporter), member	Metabolism	Inorganic ion transport and metabolism	NA	Clathrin-mediated endocytosis::Cargo recognition for clathrin-mediated endocytosis::Cellular hexose transport	Nuclear_Receptors_Meta-Pathway::NRF2_pathway	NA	Plasma membrane
A0A8I3MZL8	A0A8I3MZL8	10377	9619	13332	16655	50104	43416	9384	12315	10404	A0A8I3MZL8	Ribosomal protein	RPL10A	GO:0005925::focal adhesion;GO:0016020::membrane;GO:0022625::cytosolic large ribosomal subunit;GO:0005730::nucleolus;GO:0070062::extracellular exosome;GO:0005739::mitochondrion	GO:0005515::protein binding;GO:0003735::structural constituent of ribosome	GO:0000184::nuclear-transcribed mRNA catabolic process, nonsense-mediated decay;GO:0006413::translational initiation;GO:0045471::response to ethanol;GO:0000470::maturation of LSU-rRNA;GO:0019083::viral transcription;GO:0006614::SRP-dependent cotranslational protein targeting to membrane	Belongs to the universal ribosomal protein uL1 family	Information storage and processing	Translation, ribosomal structure and biogenesis	03010::Ribosome	Major pathway of rRNA processing in the nucleolus and cytosol::Regulation of expression of SLITs and ROBOs::Nonsense Mediated Decay (NMD) enhanced by the Exon Junction Complex (EJC)::L13a-mediated translational silencing of Ceruloplasmin expression::SRP-dependent cotranslational protein targeting to membrane::GTP hydrolysis and joining of the 60S ribosomal subunit::Nonsense Mediated Decay (NMD) i…	VEGFA-VEGFR2_Signaling_Pathway::Cytoplasmic_Ribosomal_Proteins	NA	Cytoplasm
A0A8I3MZS1	A0A8I3MZS1	38582	62266	32584	33387	45162	54196	24506	19268	24629	A0A8I3MZS1	Tetraspanin	CD82	GO:0070062::extracellular exosome;GO:0005887::integral component of plasma membrane	NA	GO:0007166::cell surface receptor signaling pathway	CD82 molecule	Poorly characterized	Function unknown	04115::p53 signaling pathway	Amyloid fiber formation	TYROBP_Causal_Network	NA	Plasma membrane
A0A8I3N025	A0A8I3N025	838380	1380400	1234400	379620	534770	636850	671850	756000	1166600	A0A8I3N025	Vitronectin	VTN	NA	NA	NA	vitronectin	Cellular processes and signaling	Posttranslational modification, protein turnover, chaperones	04151::PI3K-Akt signaling pathway||04510::Focal adhesion||05205::Proteoglycans in cancer||04512::ECM-receptor interaction||04610::Complement and coagulation cascades	Regulation of Complement cascade::ECM proteoglycans::Integrin cell surface interactions::Molecules associated with elastic fibres::Syndecan interactions	Focal_Adhesion-PI3K-Akt-mTOR-signaling_pathway::PI3K-Akt_Signaling_Pathway::Focal_Adhesion::Epithelial_to_mesenchymal_transition_in_colorectal_cancer::Primary_Focal_Segmental_Glomerulosclerosis_FSGS::Senescence_and_Autophagy_in_Cancer::Human_Complement_System::Inflammatory_Response_Pathway	NA	Extracellular
A0A8I3N028	A0A8I3N028	21643	18792	20191	39646	87565	61961	18169	15349	10233	A0A8I3N028	Heterogeneous nuclear ribonucleoprotein U	HNRNPU	GO:0005654::nucleoplasm;GO:0016020::membrane;GO:0005697::telomerase holoenzyme complex;GO:0009986::cell surface;GO:0071013::catalytic step 2 spliceosome;GO:0036464::cytoplasmic ribonucleoprotein granule;GO:0019013::viral nucleocapsid;GO:0070937::CRD-mediated mRNA stability complex	GO:0070034::telomerase RNA binding;GO:0005515::protein binding;GO:0043021::ribonucleoprotein complex binding;GO:0034046::poly(G) binding;GO:0001047::core promoter binding;GO:0035326::enhancer binding;GO:0005524::ATP binding	GO:0010628::positive regulation of gene expression;GO:0001649::osteoblast differentiation;GO:0032922::circadian regulation of gene expression;GO:0070934::CRD-mediated mRNA stabilization;GO:0071549::cellular response to dexamethasone stimulus;GO:0032211::negative regulation of telomere maintenance via telomerase;GO:2000373::positive regulation of DNA topoisomerase (ATP-hydrolyzing) activity;GO:000…	heterogeneous nuclear ribonucleoprotein U	Information storage and processing	RNA processing and modification	03040::Spliceosome	mRNA Splicing - Major Pathway::Processing of Capped Intron-Containing Pre-mRNA	Circadian_rhythm_related_genes::LncRNA_involvement_in_canonical_Wnt_signaling_and_colorectal_cancer	NA	Nucleus
A0A8I3N038	A0A8I3N038	1643.5	1692.2	2246.4	5833.9	7810.7	4592.6	3834.1	1231.6	2160.5	A0A8I3N038	Signal peptidase complex subunit 2	SPCS2	NA	NA	NA	Signal peptidase complex subunit 2	Cellular processes and signaling	Intracellular trafficking, secretion, and vesicular transport	03060::Protein export	SRP-dependent cotranslational protein targeting to membrane::Synthesis, secretion, and inactivation of Glucagon-like Peptide-1 (GLP-1)::Synthesis, secretion, and inactivation of Glucose-dependent Insulinotropic Polypeptide (GIP)::Synthesis, secretion, and deacylation of Ghrelin	NA	NA	Cytoplasm
A0A8I3N041	A0A8I3N041	12986	13524	14254	30841	35229	41323	11780	15503	6693.2	A0A8I3N041	Acetyl-CoA acetyltransferase 2	ACAT2	GO:0005737::cytoplasm;GO:0005730::nucleolus;GO:0070062::extracellular exosome	GO:0003985::acetyl-CoA C-acetyltransferase activity	GO:0008152::metabolic process	acetyl-CoA acetyltransferase	Metabolism	Lipid transport and metabolism	01100::Metabolic pathways||01200::Carbon metabolism||00310::Lysine degradation||00280::Valine, leucine and isoleucine degradation||00071::Fatty acid degradation||01212::Fatty acid metabolism||00620::Pyruvate metabolism||00380::Tryptophan metabolism||00640::Propanoate metabolism||00630::Glyoxylate and dicarboxylate metabolism||00650::Butanoate metabolism||00900::Terpenoid backbone biosynthesis||00…	Cholesterol biosynthesis	Mevalonate_arm_of_cholesterol_biosynthesis_pathway	NA	Peroxisome
A0A8I3N072	A0A8I3N072	4010.9	4511	4215	14877	23578	18844	3866.6	3462.8	2022.6	A0A8I3N072	Sulfotransferase	SULT1C4	NA	GO:0008146::sulfotransferase activity	NA	Sulfotransferase family, cytosolic, 1C, member 4	Poorly characterized	Function unknown	NA	Cytosolic sulfonation of small molecules	Metapathway_biotransformation_Phase_I_and_II::Sulfation_Biotransformation_Reaction	NA	Cytoplasm
A0A8I3N081	A0A8I3N081	11874	13908	13634	30404	39582	31971	14863	15990	11364	A0A8I3N081	Guanine nucleotide-binding protein subunit gamma	GNG10	GO:0070062::extracellular exosome;GO:0005834::heterotrimeric G-protein complex	GO:0004871::signal transducer activity;GO:0005515::protein binding;GO:0003924::GTPase activity	GO:0071377::cellular response to glucagon stimulus;GO:0007186::G-protein coupled receptor signaling pathway	Guanine nucleotide-binding proteins (G proteins) are involved as a modulator or transducer in various transmembrane signaling systems. The beta and gamma chains are required for the GTPase activity, for replacement of GDP by GTP, and for G protein- effector interaction	Cellular processes and signaling	Signal transduction mechanisms	04151::PI3K-Akt signaling pathway||05200::Pathways in cancer||04014::Ras signaling pathway||04728::Dopaminergic synapse||05034::Alcoholism||04062::Chemokine signaling pathway||04724::Glutamatergic synapse||04371::Apelin signaling pathway||04713::Circadian entrainment||04725::Cholinergic synapse||04723::Retrograde endocannabinoid signaling||04726::Serotonergic synapse||05032::Morphine addiction||0…	G alpha (i) signalling events::G alpha (s) signalling events::G alpha (12/13) signalling events::G alpha (q) signalling events::ADORA2B mediated anti-inflammatory cytokines production::Ca2+ pathway::Extra-nuclear estrogen signaling::G alpha (z) signalling events::Glucagon-like Peptide-1 (GLP1) regulates insulin secretion::Vasopressin regulates renal water homeostasis via Aquaporins::Cooperation o…	Focal_Adhesion-PI3K-Akt-mTOR-signaling_pathway::PI3K-Akt_Signaling_Pathway::Ras_Signaling::Chemokine_signaling_pathway::G_Protein_Signaling_Pathways	NA	Extracellular
A0A8I3N083	A0A8I3N083	241790	451290	301230	444730	470720	759070	114900	94411	88929	A0A8I3N083	Tetraspanin	CD63	GO:0005887::integral component of plasma membrane;GO:0032585::multivesicular body membrane;GO:0097487::multivesicular body, internal vesicle;GO:0005615::extracellular space;GO:0042470::melanosome;GO:0005765::lysosomal membrane;GO:0031904::endosome lumen;GO:0009986::cell surface;GO:0043234::protein complex;GO:0031088::platelet dense granule membrane;GO:0070062::extracellular exosome	GO:0032403::protein complex binding	GO:1900746::regulation of vascular endothelial growth factor signaling pathway;GO:0034613::cellular protein localization;GO:0007160::cell-matrix adhesion;GO:0010633::negative regulation of epithelial cell migration;GO:0015031::protein transport;GO:0035646::endosome to melanosome transport;GO:2000680::regulation of rubidium ion transport;GO:0045785::positive regulation of cell adhesion;GO:0002576:…	CD63 molecule	Poorly characterized	Function unknown	05205::Proteoglycans in cancer||04142::Lysosome	Neutrophil degranulation::Platelet degranulation	Extracellular_vesicles_in_the_crosstalk_of_cardiac_cells	NA	Plasma membrane
A0A8I3N096	A0A8I3N096	5972.9	3634.7	3629.5	10444	15133	9989.1	7622.3	4989	5107.6	A0A8I3N096	116 kDa U5 small nuclear ribonucleoprotein component	EFTUD2	GO:0019013::viral nucleocapsid;GO:0015030::Cajal body;GO:0016607::nuclear speck;GO:0071013::catalytic step 2 spliceosome;GO:0005737::cytoplasm;GO:0016020::membrane	GO:0003746::translation elongation factor activity;GO:0005515::protein binding;GO:0003924::GTPase activity;GO:0005525::GTP binding	GO:0042220::response to cocaine;GO:0035690::cellular response to drug;GO:0000398::mRNA splicing, via spliceosome;GO:0006414::translational elongation	116 kDa U5 small nuclear ribonucleoprotein	Information storage and processing	Translation, ribosomal structure and biogenesis	03040::Spliceosome	mRNA Splicing - Major Pathway::mRNA Splicing - Minor Pathway	Ciliary_landscape	NA	Nucleus
A0A8I3N0B7	A0A8I3N0B7	3927.5	9022.9	8087.3	9674.6	11331	11919	5362.7	4406.3	4220.4	A0A8I3N0B7	Junctional adhesion molecule 3	JAM3	GO:0044291::cell-cell contact zone;GO:0043220::Schmidt-Lanterman incisure;GO:0005615::extracellular space;GO:0005794::Golgi apparatus;GO:0030057::desmosome;GO:0016021::integral component of membrane;GO:0033010::paranodal junction;GO:0005923::bicellular tight junction;GO:0005886::plasma membrane	GO:0005178::integrin binding;GO:0046982::protein heterodimerization activity;GO:0042803::protein homodimerization activity	GO:0001525::angiogenesis;GO:0007160::cell-matrix adhesion;GO:0090022::regulation of neutrophil chemotaxis;GO:0030198::extracellular matrix organization;GO:0090138::regulation of actin cytoskeleton organization by cell-cell adhesion;GO:0002523::leukocyte migration involved in inflammatory response;GO:0001780::neutrophil homeostasis;GO:0031103::axon regeneration;GO:0002250::adaptive immune response…	Junctional adhesion molecule	Cellular processes and signaling	Signal transduction mechanisms	04530::Tight junction||04514::Cell adhesion molecules (CAMs)||04670::Leukocyte transendothelial migration||05120::Epithelial cell signaling in Helicobacter pylori infection	Cell surface interactions at the vascular wall::Integrin cell surface interactions	1q21.1_copy_number_variation_syndrome	NA	Plasma membrane
A0A8I3N0E8	A0A8I3N0E8	19786	22297	18319	37034	46752	34961	22177	13156	8103	A0A8I3N0E8	NAD(P)H quinone dehydrogenase 1	NQO1	GO:0005829::cytosol;GO:0070062::extracellular exosome	GO:0004128::cytochrome-b5 reductase activity, acting on NAD(P)H;GO:0003955::NAD(P)H dehydrogenase (quinone) activity;GO:0042802::identical protein binding	GO:0006521::regulation of cellular amino acid metabolic process;GO:0010033::response to organic substance;GO:0009636::response to toxic substance;GO:0006809::nitric oxide biosynthetic process;GO:0006805::xenobiotic metabolic process;GO:1901700::response to oxygen-containing compound;GO:0007271::synaptic transmission, cholinergic	NAD(P)H dehydrogenase, quinone 1	Poorly characterized	Function unknown	05418::Fluid shear stress and atherosclerosis||00130::Ubiquinone and other terpenoid-quinone biosynthesis	Regulation of ornithine decarboxylase (ODC)	Nuclear_Receptors_Meta-Pathway::NRF2_pathway::Apoptosis-related_network_due_to_altered_Notch3_in_ovarian_cancer::Photodynamic_therapy-induced_NFE2L2_(NRF2)_survival_signaling::Aryl_Hydrocarbon_Receptor_Pathway::Oxidative_Stress::NRF2-ARE_regulation::Simplified_Interaction_Map_Between_LOXL4_and_Oxidative_Stress_Pathway::Phytochemical_activity_on_NRF2_transcriptional_activation::Estrogen_metabolism…	NA	Cytoplasm
A0A8I3N0H1	A0A8I3N0H1	2275.2	2058.8	2742.6	2828.2	3440.3	4255.5	1717.4	1881.1	2627.9	A0A8I3N0H1	Drebrin like	DBNL	GO:0001726::ruffle;GO:0002102::podosome;GO:0070062::extracellular exosome;GO:0005938::cell cortex;GO:0030027::lamellipodium	GO:0051015::actin filament binding;GO:0019904::protein domain specific binding	GO:0007416::synapse assembly;GO:0071800::podosome assembly;GO:0097178::ruffle assembly;GO:0048812::neuron projection morphogenesis;GO:0006898::receptor-mediated endocytosis;GO:0016601::Rac protein signal transduction	Drebrin-like	Cellular processes and signaling	Cytoskeleton	NA	Neutrophil degranulation::Neurexins and neuroligins::Caspase-mediated cleavage of cytoskeletal proteins	T-Cell_antigen_Receptor_(TCR)_Signaling_Pathway	NA	Nucleus
A0A8I3N0L9	A0A8I3N0L9	483010	428240	394710	886530	204590	123850	740290	508190	82806	A0A8I3N0L9	Plectin	PLEC	GO:0030056::hemidesmosome;GO:0005903::brush border;GO:0042383::sarcolemma;GO:0005925::focal adhesion;GO:0045111::intermediate filament cytoskeleton;GO:0043292::contractile fiber;GO:0070062::extracellular exosome	GO:0008307::structural constituent of muscle;GO:0003779::actin binding;GO:0030506::ankyrin binding	GO:0031581::hemidesmosome assembly	Plectin isoform	Cellular processes and signaling	Cytoskeleton	NA	Assembly of collagen fibrils and other multimeric structures::Caspase-mediated cleavage of cytoskeletal proteins::Type I hemidesmosome assembly	Envelope_proteins_and_their_potential_roles_in_EDMD_physiopathology	NA	Cytoplasm
A0A8I3N0P1	A0A8I3N0P1	191590	288340	267150	204370	281540	341410	159780	195190	198730	A0A8I3N0P1	Proteasome subunit alpha type	PSMA6	GO:0000932::P-body;GO:0016363::nuclear matrix;GO:0030017::sarcomere;GO:0019773::proteasome core complex, alpha-subunit complex;GO:0005829::cytosol;GO:0005654::nucleoplasm;GO:0005844::polysome;GO:0070062::extracellular exosome	GO:0003723::RNA binding;GO:0035639::purine ribonucleoside triphosphate binding;GO:0051059::NF-kappaB binding;GO:0004298::threonine-type endopeptidase activity	GO:0051436::negative regulation of ubiquitin-protein ligase activity involved in mitotic cell cycle;GO:0002479::antigen processing and presentation of exogenous peptide antigen via MHC class I, TAP-dependent;GO:0090263::positive regulation of canonical Wnt signaling pathway;GO:0002223::stimulatory C-type lectin receptor signaling pathway;GO:0051437::positive regulation of ubiquitin-protein ligase…	threonine-type endopeptidase activity	Cellular processes and signaling	Posttranslational modification, protein turnover, chaperones	03050::Proteasome	Antigen processing: Ubiquitination & Proteasome degradation::Neddylation::Regulation of expression of SLITs and ROBOs::Separation of Sister Chromatids::Ub-specific processing proteases::FCERI mediated NF-kB activation::MAPK6/MAPK4 signaling::UCH proteinases::Downstream TCR signaling::RUNX1 regulates transcription of genes involved in differentiation of HSCs::ABC-family proteins mediated transport…	Proteasome_Degradation	NA	Cytoplasm
A0A8I3N0V4	A0A8I3N0V4	9501.2	6477	7589	24165	47174	44285	8957.2	4215	2515.2	A0A8I3N0V4	DnaJ heat shock protein family (Hsp40) member C3	DNAJC3	GO:0016020::membrane;GO:0044432::endoplasmic reticulum part;GO:1903561::extracellular vesicle	GO:0005515::protein binding	GO:0044763::single-organism cellular process;GO:0036491::regulation of translation initiation in response to endoplasmic reticulum stress;GO:0001933::negative regulation of protein phosphorylation	Tetratricopeptide repeat-like domain	Cellular processes and signaling	Posttranslational modification, protein turnover, chaperones	04141::Protein processing in endoplasmic reticulum||05164::Influenza A	Neutrophil degranulation::Regulation of Insulin-like Growth Factor (IGF) transport and uptake by IGFBPs::Post-translational protein phosphorylation::Viral mRNA Translation::XBP1(S) activates chaperone genes	Photodynamic_therapy-induced_unfolded_protein_response	NA	Extracellular
A0A8I3N0W8	A0A8I3N0W8	19823	25718	20954	85796	127430	174530	14097	19517	8068.8	A0A8I3N0W8	TCTP domain-containing protein	TPT1	GO:0005654::nucleoplasm;GO:0045298::tubulin complex;GO:0005615::extracellular space;GO:0005771::multivesicular body;GO:0070062::extracellular exosome	GO:0005509::calcium ion binding;GO:0008134::transcription factor binding	GO:0009615::response to virus;GO:0006874::cellular calcium ion homeostasis;GO:0019827::stem cell population maintenance;GO:0006816::calcium ion transport;GO:1902230::negative regulation of intrinsic apoptotic signaling pathway in response to DNA damage;GO:2000384::negative regulation of ectoderm development	Translationally-controlled tumor	Cellular processes and signaling	Cell cycle control, cell division, chromosome partitioning	NA	NA	NA	NA	Cytoplasm
A0A8I3N0Z9	A0A8I3N0Z9	4552	3725.8	3550.4	10604	12726	7272.8	4029.8	5799.1	1136.5	A0A8I3N0Z9	BolA family member 2	BOLA2B	NA	NA	NA	[2Fe-2S] cluster assembly	Information storage and processing	Replication, recombination and repair	NA	Gene and protein expression by JAK-STAT signaling after Interleukin-12 stimulation	NA	NA	Extracellular
A0A8I3N132	A0A8I3N132	44699	47664	49513	135850	207800	272870	38342	36239	15262	A0A8I3N132	Prostaglandin E synthase 3	ATP5F1B	GO:0000781::chromosome, telomeric region;GO:0043005::neuron projection;GO:0005654::nucleoplasm;GO:0005884::actin filament;GO:0005697::telomerase holoenzyme complex;GO:0005829::cytosol;GO:0043025::neuronal cell body;GO:0043234::protein complex;GO:0048471::perinuclear region of cytoplasm;GO:0070062::extracellular exosome	GO:0002039::p53 binding;GO:0050220::prostaglandin-E synthase activity;GO:0051879::Hsp90 protein binding;GO:0003720::telomerase activity;GO:0051082::unfolded protein binding;GO:0019899::enzyme binding	GO:0060430::lung saccule development;GO:0010628::positive regulation of gene expression;GO:1900034::regulation of cellular response to heat;GO:0060548::negative regulation of cell death;GO:0006278::RNA-dependent DNA biosynthetic process;GO:0042921::glucocorticoid receptor signaling pathway;GO:0070389::chaperone cofactor-dependent protein refolding;GO:0019371::cyclooxygenase pathway;GO:0008283::ce…	Prostaglandin E synthase 3	Cellular processes and signaling	Posttranslational modification, protein turnover, chaperones	01100::Metabolic pathways||00590::Arachidonic acid metabolism	Estrogen-dependent gene expression::HSP90 chaperone cycle for steroid hormone receptors (SHR)::HSF1 activation::Attenuation phase::ESR-mediated signaling::Synthesis of Prostaglandins (PG) and Thromboxanes (TX)::Aryl hydrocarbon receptor signalling	Nuclear_Receptors_Meta-Pathway::Aryl_Hydrocarbon_Receptor_Pathway	NA	Extracellular
A0A8I3N153	A0A8I3N153	941750	646720	980900	518250	681910	723620	815400	705610	623920	A0A8I3N153	Transitional endoplasmic reticulum ATPase	VCP	GO:0000502::proteasome complex;GO:0035861::site of double-strand break;GO:0005829::cytosol;GO:0005654::nucleoplasm;GO:0036513::Derlin-1 retrotranslocation complex;GO:1990730::VCP-NSFL1C complex;GO:0043209::myelin sheath;GO:0070062::extracellular exosome;GO:0005811::lipid particle;GO:0048471::perinuclear region of cytoplasm;GO:0034098::VCP-NPL4-UFD1 AAA ATPase complex	GO:0036435::K48-linked polyubiquitin binding;GO:0008289::lipid binding;GO:0031625::ubiquitin protein ligase binding;GO:1904288::BAT3 complex binding;GO:1990381::ubiquitin-specific protease binding;GO:0042288::MHC class I protein binding;GO:0042802::identical protein binding;GO:0019904::protein domain specific binding;GO:0005524::ATP binding;GO:0016887::ATPase activity;GO:0019903::protein phosphat…	GO:0072389::flavin adenine dinucleotide catabolic process;GO:2001171::positive regulation of ATP biosynthetic process;GO:0010918::positive regulation of mitochondrial membrane potential;GO:0034214::protein hexamerization;GO:1903715::regulation of aerobic respiration;GO:0019079::viral genome replication;GO:0030970::retrograde protein transport, ER to cytosol;GO:0006734::NADH metabolic process;GO:0…	Necessary for the fragmentation of Golgi stacks during mitosis and for their reassembly after mitosis. Involved in the formation of the transitional endoplasmic reticulum (tER). The transfer of membranes from the endoplasmic reticulum to the Golgi apparatus occurs via 50-70 nm transition vesicles which derive from part-rough, part-smooth transitional elements of the endoplasmic reticulum (tER). V…	Cellular processes and signaling	Posttranslational modification, protein turnover, chaperones	04141::Protein processing in endoplasmic reticulum||05134::Legionellosis	Neutrophil degranulation::ABC-family proteins mediated transport::Defective CFTR causes cystic fibrosis::Hedgehog ligand biogenesis::Aggrephagy::E3 ubiquitin ligases ubiquitinate target proteins::Hh mutants that don't undergo autocatalytic processing are degraded by ERAD::Protein methylation::Ovarian tumor domain proteases::HSF1 activation::N-glycan trimming in the ER and Calnexin/Calreticulin cy…	Gastric_Cancer_Network_2	NA	Cytoplasm
A0A8I3N165	A0A8I3N165	21408	23030	22500	26971	36623	38229	18393	18782	17673	A0A8I3N165	26S proteasome non-ATPase regulatory subunit 8	PSMD8	GO:0008541::proteasome regulatory particle, lid subcomplex;GO:0005829::cytosol;GO:0005654::nucleoplasm;GO:0070062::extracellular exosome	NA	GO:0051436::negative regulation of ubiquitin-protein ligase activity involved in mitotic cell cycle;GO:0002479::antigen processing and presentation of exogenous peptide antigen via MHC class I, TAP-dependent;GO:0090263::positive regulation of canonical Wnt signaling pathway;GO:0002223::stimulatory C-type lectin receptor signaling pathway;GO:0051437::positive regulation of ubiquitin-protein ligase…	Proteasome (prosome, macropain) 26S subunit, non-ATPase, 8	Cellular processes and signaling	Posttranslational modification, protein turnover, chaperones	05169::Epstein-Barr virus infection||03050::Proteasome	Antigen processing: Ubiquitination & Proteasome degradation::Neddylation::Regulation of expression of SLITs and ROBOs::Separation of Sister Chromatids::Ub-specific processing proteases::FCERI mediated NF-kB activation::MAPK6/MAPK4 signaling::UCH proteinases::Downstream TCR signaling::RUNX1 regulates transcription of genes involved in differentiation of HSCs::ABC-family proteins mediated transport…	Ciliary_landscape::Parkin-Ubiquitin_Proteasomal_System_pathway::Proteasome_Degradation	NA	Mitochondria
A0A8I3N185	A0A8I3N185	12931	16774	12866	23324	27262	19071	10136	6937.3	5824.1	A0A8I3N185	Solute carrier family 16 member 3	SLC16A3	GO:0031965::nuclear membrane;GO:0005887::integral component of plasma membrane;GO:0015629::actin cytoskeleton	GO:0015129::lactate transmembrane transporter activity	GO:0035879::plasma membrane lactate transport	Solute carrier family 16 (monocarboxylate transporter), member 3	Metabolism	Carbohydrate transport and metabolism	05230::Central carbon metabolism in cancer	Pyruvate metabolism::Basigin interactions::Proton-coupled monocarboxylate transport	Metabolic_reprogramming_in_colon_cancer	NA	Plasma membrane
A0A8I3N199	A0A8I3N199	13942	14781	16826	31372	39229	41555	14857	15026	9085.5	A0A8I3N199	Thioredoxin domain-containing protein 17	TXNDC17	GO:0005829::cytosol;GO:0070062::extracellular exosome	GO:0005515::protein binding;GO:0047134::protein-disulfide reductase activity;GO:0004601::peroxidase activity	GO:0098869::cellular oxidant detoxification;GO:0033209::tumor necrosis factor-mediated signaling pathway;GO:0055114::oxidation-reduction process	Thioredoxin domain containing 17	Poorly characterized	Function unknown	NA	NA	NA	NA	Extracellular
A0A8I3N1C2	A0A8I3N1C2	31653	43673	29096	70055	102830	49073	26427	21268	19080	A0A8I3N1C2	Protein kinase domain-containing protein	-	GO:0000785::chromatin;GO:0031965::nuclear membrane;GO:0005730::nucleolus;GO:0005829::cytosol;GO:0005667::transcription factor complex;GO:0005923::bicellular tight junction;GO:0000307::cyclin-dependent protein kinase holoenzyme complex	GO:0004693::cyclin-dependent protein serine/threonine kinase activity;GO:0030332::cyclin binding;GO:0005524::ATP binding	GO:0071157::negative regulation of cell cycle arrest;GO:0010468::regulation of gene expression;GO:0010971::positive regulation of G2/M transition of mitotic cell cycle;GO:0051301::cell division;GO:0006468::protein phosphorylation;GO:0007165::signal transduction;GO:0042493::response to drug;GO:0000082::G1/S transition of mitotic cell cycle;GO:0048146::positive regulation of fibroblast proliferation	Ser Thr-kinase component of cyclin D-CDK4 (DC) complexes that phosphorylate and inhibit members of the retinoblastoma (RB) protein family including RB1 and regulate the cell-cycle during G(1) S transition. Phosphorylation of RB1 allows dissociation of the transcription factor E2F from the RB E2F complexes and the subsequent transcription of E2F target genes which are responsible for the progressi…	Cellular processes and signaling	Signal transduction mechanisms	04151::PI3K-Akt signaling pathway||05200::Pathways in cancer||04530::Tight junction||05166::HTLV-I infection||05203::Viral carcinogenesis||05162::Measles||05224::Breast cancer||04110::Cell cycle||05161::Hepatitis B||01522::Endocrine resistance||04660::T cell receptor signaling pathway||04933::AGE-RAGE signaling pathway in diabetic complications||04115::p53 signaling pathway||05222::Small cell lun…	Oxidative Stress Induced Senescence::Transcriptional regulation of white adipocyte differentiation::Senescence-Associated Secretory Phenotype (SASP)::Transcriptional regulation of granulopoiesis::RMTs methylate histone arginines::Cyclin D associated events in G1::SCF(Skp2)-mediated degradation of p27/p21::Meiotic recombination::Oncogene Induced Senescence::Ubiquitin-dependent degradation of Cycli…	Nuclear_Receptors_Meta-Pathway::PI3K-Akt_Signaling_Pathway::Circadian_rhythm_related_genes::Spinal_Cord_Injury::Breast_cancer_pathway::Integrated_Breast_Cancer_Pathway::Cell_Cycle::Senescence_and_Autophagy_in_Cancer::Head_and_Neck_Squamous_Cell_Carcinoma::Small_cell_lung_cancer::Human_Thyroid_Stimulating_Hormone_(TSH)_signaling_pathway::Retinoblastoma_Gene_in_Cancer::Pancreatic_adenocarcinoma_pat…	NA	Cytoplasm
A0A8I3N1L0	A0A8I3N1L0	21123	21817	24489	21486	38398	26753	16584	18837	11774	A0A8I3N1L0	60S ribosomal protein L12	RPL12	GO:0005925::focal adhesion;GO:0016020::membrane;GO:0022625::cytosolic large ribosomal subunit;GO:0005730::nucleolus;GO:0070062::extracellular exosome	GO:0005515::protein binding;GO:0003735::structural constituent of ribosome;GO:0019843::rRNA binding	GO:0000184::nuclear-transcribed mRNA catabolic process, nonsense-mediated decay;GO:0006413::translational initiation;GO:0000027::ribosomal large subunit assembly;GO:0019083::viral transcription;GO:0006614::SRP-dependent cotranslational protein targeting to membrane;GO:0006364::rRNA processing	Ribosomal protein L11, RNA binding domain	Information storage and processing	Translation, ribosomal structure and biogenesis	03010::Ribosome	Major pathway of rRNA processing in the nucleolus and cytosol::Regulation of expression of SLITs and ROBOs::Nonsense Mediated Decay (NMD) enhanced by the Exon Junction Complex (EJC)::L13a-mediated translational silencing of Ceruloplasmin expression::SRP-dependent cotranslational protein targeting to membrane::GTP hydrolysis and joining of the 60S ribosomal subunit::Nonsense Mediated Decay (NMD) i…	Cytoplasmic_Ribosomal_Proteins	NA	Cytoplasm
A0A8I3N1M1	A0A8I3N1M1	11431	9592.9	9720.6	26573	53053	20764	9372.1	8924.1	2793.7	A0A8I3N1M1	glutamine--fructose-6-phosphate transaminase (isomerizing)	GFPT2	NA	NA	NA	Glutamine-fructose-6-phosphate transaminase 2	Cellular processes and signaling	Cell wall/membrane/envelope biogenesis	01100::Metabolic pathways||04931::Insulin resistance||00520::Amino sugar and nucleotide sugar metabolism||00250::Alanine, aspartate and glutamate metabolism	Synthesis of UDP-N-acetyl-glucosamine	Circadian_rhythm_related_genes	NA	Mitochondria
A0A8I3N1N0	A0A8I3N1N0	6934.4	5948.4	5879	7991.8	6991.5	5201.2	7518.3	7111.1	4413.6	A0A8I3N1N0	TNF alpha induced protein 8	TNFAIP8	GO:0005737::cytoplasm	GO:0043027::cysteine-type endopeptidase inhibitor activity involved in apoptotic process	GO:0043154::negative regulation of cysteine-type endopeptidase activity involved in apoptotic process	Tumor necrosis factor alpha-induced protein 8	Poorly characterized	Function unknown	NA	PI Metabolism	NA	NA	Cytoplasm
A0A8I3N1T5	A0A8I3N1T5	5265.2	3927.6	4733.4	12819	17536	17251	10687	32066	7255.6	A0A8I3N1T5	Nuclear receptor binding protein 1	NRBP1	GO:0005829::cytosol;GO:0005938::cell cortex;GO:0012505::endomembrane system;GO:0048471::perinuclear region of cytoplasm;GO:0005654::nucleoplasm;GO:0030027::lamellipodium;GO:0016020::membrane	GO:0004674::protein serine/threonine kinase activity;GO:0005524::ATP binding;GO:0042803::protein homodimerization activity	GO:0006468::protein phosphorylation;GO:0035556::intracellular signal transduction;GO:0006367::transcription initiation from RNA polymerase II promoter;GO:0006888::ER to Golgi vesicle-mediated transport	Nuclear receptor binding protein 1	Cellular processes and signaling	Signal transduction mechanisms	NA	Nuclear Receptor transcription pathway	Ciliary_landscape	NA	Nucleus
A0A8I3N1U8	A0A8I3N1U8	68605	97370	91111	88655	118380	154030	55403	40038	36077	A0A8I3N1U8	Penta-EF-hand domain containing 1	PEF1	GO:0005737::cytoplasm;GO:0070062::extracellular exosome	GO:0004198::calcium-dependent cysteine-type endopeptidase activity;GO:0005509::calcium ion binding;GO:0046982::protein heterodimerization activity	GO:0006508::proteolysis;GO:0051592::response to calcium ion	EF-hand domain	Cellular processes and signaling	Signal transduction mechanisms	NA	Stimuli-sensing channels::Ion homeostasis::Ion transport by P-type ATPases::Reduction of cytosolic Ca++ levels::Sodium/Calcium exchangers	Integrin-mediated_Cell_Adhesion::Alzheimers_Disease	NA	Cytoplasm
A0A8I3N1W0	A0A8I3N1W0	207410	218330	230030	600850	979810	1182100	229070	172820	144330	A0A8I3N1W0	RAB11B, member RAS onco family	RAB11B	GO:0030670::phagocytic vesicle membrane;GO:0055038::recycling endosome membrane;GO:0005815::microtubule organizing center;GO:0005913::cell-cell adherens junction;GO:0030672::synaptic vesicle membrane;GO:0016235::aggresome;GO:0070062::extracellular exosome;GO:0005886::plasma membrane;GO:0005739::mitochondrion	GO:0005525::GTP binding;GO:0098641::cadherin binding involved in cell-cell adhesion;GO:0019003::GDP binding;GO:0003924::GTPase activity;GO:0031489::myosin V binding	GO:0033572::transferrin transport;GO:0032402::melanosome transport;GO:0001881::receptor recycling;GO:2001135::regulation of endocytic recycling;GO:0098609::cell-cell adhesion;GO:0071468::cellular response to acidic pH;GO:0007264::small GTPase mediated signal transduction;GO:0006897::endocytosis;GO:0090150::establishment of protein localization to membrane;GO:1990126::retrograde transport, endosom…	The small GTPases Rab are key regulators of intracellular membrane trafficking, from the formation of transport vesicles to their fusion with membranes. Rabs cycle between an inactive GDP-bound form and an active GTP-bound form that is able to recruit to membranes different set of downstream effectors directly responsible for vesicle formation, movement, tethering and fusion. That Rab plays a rol…	Cellular processes and signaling	Intracellular trafficking, secretion, and vesicular transport	04144::Endocytosis||04152::AMPK signaling pathway||04962::Vasopressin-regulated water reabsorption	TBC/RABGAPs::RAB geranylgeranylation	Focal_Adhesion-PI3K-Akt-mTOR-signaling_pathway::Intracellular_trafficking_proteins_involved_in_CMT_neuropathy	NA	Cytoskeleton
A0A8I3N1W6	A0A8I3N1W6	127570	144520	174870	419780	607930	557230	122050	110370	103720	A0A8I3N1W6	Actin related protein 3	ACTR3	GO:0030056::hemidesmosome;GO:0005925::focal adhesion;GO:0005903::brush border;GO:0002102::podosome;GO:0030027::lamellipodium;GO:0005884::actin filament;GO:0005829::cytosol;GO:0000139::Golgi membrane;GO:0070062::extracellular exosome;GO:0060076::excitatory synapse;GO:0005911::cell-cell junction;GO:0048471::perinuclear region of cytoplasm;GO:0005885::Arp2/3 protein complex;GO:0036284::tubulobulbar …	GO:0051117::ATPase binding;GO:0005200::structural constituent of cytoskeleton;GO:0005524::ATP binding;GO:0051015::actin filament binding	GO:0051653::spindle localization;GO:0032092::positive regulation of protein binding;GO:0061003::positive regulation of dendritic spine morphogenesis;GO:0051965::positive regulation of synapse assembly;GO:2000251::positive regulation of actin cytoskeleton reorganization;GO:0060271::cilium assembly;GO:0007283::spermatogenesis;GO:0038096::Fc-gamma receptor signaling pathway involved in phagocytosis;…	cytoskeleton organization	Cellular processes and signaling	Cytoskeleton	04530::Tight junction	Regulation of actin dynamics for phagocytic cup formation::Clathrin-mediated endocytosis::FCGR3A-mediated phagocytosis::EPHB-mediated forward signaling::RHO GTPases Activate WASPs and WAVEs	VEGFA-VEGFR2_Signaling_Pathway::Focal_Adhesion::Regulation_of_Actin_Cytoskeleton::Myometrial_Relaxation_and_Contraction_Pathways::Ebola_Virus_Pathway_on_Host::Thermogenesis::Arrhythmogenic_Right_Ventricular_Cardiomyopathy::Striated_Muscle_Contraction_Pathway::Pathogenic_Escherichia_coli_infection::Mechanoregulation_and_pathology_of_YAP-TAZ_via_Hippo_and_non-Hippo_mechanisms::Fas_Ligand_(FasL)_pat…	NA	Cytoplasm
A0A8I3N2E8	A0A8I3N2E8	12762	21182	13333	25577	39703	36959	12506	8650.7	8968.7	A0A8I3N2E8	LHFPL tetraspan subfamily member 2	LHFPL2	GO:0016021::integral component of membrane	NA	NA	Lipoma HMGIC fusion partner-like 2	Poorly characterized	Function unknown	NA	Platelet degranulation	TYROBP_Causal_Network	NA	Plasma membrane
A0A8I3N2F7	A0A8I3N2F7	87051	131510	96209	93611	137760	124940	75722	79025	68317	A0A8I3N2F7	Flotillin	FLOT1	GO:0005925::focal adhesion;GO:0030027::lamellipodium;GO:0016323::basolateral plasma membrane;GO:0030864::cortical actin cytoskeleton;GO:0001931::uropod;GO:0042383::sarcolemma;GO:0034451::centriolar satellite;GO:0008180::COP9 signalosome;GO:0070062::extracellular exosome;GO:0005769::early endosome;GO:0005913::cell-cell adherens junction;GO:0042470::melanosome;GO:0005765::lysosomal membrane;GO:0016…	GO:0002020::protease binding;GO:0046982::protein heterodimerization activity	GO:0035023::regulation of Rho protein signal transduction;GO:0032092::positive regulation of protein binding;GO:1903044::protein localization to membrane raft;GO:0032728::positive regulation of interferon-beta production;GO:0034976::response to endoplasmic reticulum stress;GO:0045807::positive regulation of endocytosis;GO:0090002::establishment of protein localization to plasma membrane;GO:004485…	Flotillin 1	Cellular processes and signaling	Intracellular trafficking, secretion, and vesicular transport	04910::Insulin signaling pathway	Synaptic adhesion-like molecules	Insulin_Signaling::Angiopoietin_Like_Protein_8_Regulatory_Pathway	NA	Cytoplasm
A0A8I3N2G3	A0A8I3N2G3	5011.3	5937.3	7229	11661	23127	24672	3880.9	3657.6	2831.8	A0A8I3N2G3	vesicle-fusing ATPase	VPS4A	GO:0005764::lysosome;GO:0005774::vacuolar membrane;GO:0031902::late endosome membrane;GO:0000815::ESCRT III complex;GO:0005829::cytosol;GO:0005886::plasma membrane;GO:0000922::spindle pole;GO:0070062::extracellular exosome;GO:0048471::perinuclear region of cytoplasm;GO:0005769::early endosome;GO:0090543::Flemming body;GO:0005634::nucleus;GO:0005813::centrosome	GO:0008022::protein C-terminus binding;GO:0017048::Rho GTPase binding;GO:0019904::protein domain specific binding;GO:0005524::ATP binding;GO:0008568::microtubule-severing ATPase activity	GO:0007033::vacuole organization;GO:0072319::vesicle uncoating;GO:0007080::mitotic metaphase plate congression;GO:0032466::negative regulation of cytokinesis;GO:0009838::abscission;GO:0015031::protein transport;GO:0000920::cell separation after cytokinesis;GO:0032367::intracellular cholesterol transport;GO:0006997::nucleus organization;GO:1903543::positive regulation of exosomal secretion;GO:0036…	Vacuolar protein sorting-associated protein 4A	Cellular processes and signaling	Posttranslational modification, protein turnover, chaperones	04144::Endocytosis	HCMV Late Events::Budding and maturation of HIV virion::Endosomal Sorting Complex Required For Transport (ESCRT)::Sealing of the nuclear envelope (NE) by ESCRT-III	Ciliary_landscape::Ebola_Virus_Pathway_on_Host	NA	Cytoplasm
A0A8I3N2H2	A0A8I3N2H2	30969	39088	35572	29586	25968	18439	34132	36458	35247	A0A8I3N2H2	Notch receptor 2	NOTCH2	NA	NA	NA	Neurogenic locus notch homolog protein	Cellular processes and signaling	Signal transduction mechanisms	05206::MicroRNAs in cancer||05224::Breast cancer||04919::Thyroid hormone signaling pathway||01522::Endocrine resistance||04658::Th1 and Th2 cell differentiation||04320::Dorso-ventral axis formation||04330::Notch signaling pathway	Pre-NOTCH Transcription and Translation::Notch-HLH transcription pathway::NOTCH4 Intracellular Domain Regulates Transcription::Pre-NOTCH Processing in Golgi::NOTCH2 Activation and Transmission of Signal to the Nucleus::NOTCH2 intracellular domain regulates transcription::Pre-NOTCH Processing in the Endoplasmic Reticulum::Defective LFNG causes SCDO3	Epithelial_to_mesenchymal_transition_in_colorectal_cancer::Breast_cancer_pathway::Neural_Crest_Differentiation::Head_and_Neck_Squamous_Cell_Carcinoma::Notch_Signaling_Pathway_Netpath::Osteoblast_differentiation::Genes_controlling_renal_nephrogenesis::Notch_Signaling::1q21.1_copy_number_variation_syndrome::Canonical_and_Non-canonical_Notch_signaling::Role_of_Osx_and_miRNAs_in_tooth_development	NA	Nucleus
A0A8I3N2H6	A0A8I3N2H6	9696	6453.2	7589	17683	27244	32853	7634.4	8761	4421.4	A0A8I3N2H6	Endoplasmic reticulum protein 44	ERP44	GO:0005789::endoplasmic reticulum membrane;GO:0009986::cell surface;GO:0005788::endoplasmic reticulum lumen;GO:0005793::endoplasmic reticulum-Golgi intermediate compartment;GO:0070062::extracellular exosome	GO:0003756::protein disulfide isomerase activity	GO:0006457::protein folding;GO:0034976::response to endoplasmic reticulum stress;GO:0009100::glycoprotein metabolic process;GO:0045454::cell redox homeostasis;GO:0006986::response to unfolded protein	endoplasmic reticulum	Metabolism	Energy production and conversion	NA	Neutrophil degranulation	Prion_disease_pathway	NA	Cytoplasm
A0A8I3N2L8	A0A8I3N2L8	55147	31215	19438	12595	9825.8	7240.8	15010	50823	13478	A0A8I3N2L8	Zinc finger protein 821	ZNF821	NA	GO:0044212::transcription regulatory region DNA binding;GO:0046872::metal ion binding;GO:0003700::transcription factor activity, sequence-specific DNA binding	GO:0045944::positive regulation of transcription from RNA polymerase II promoter	zinc finger protein 821	Poorly characterized	Function unknown	NA	NA	NA	NA	Nucleus
A0A8I3N2M4	A0A8I3N2M4	57009	53623	15464	20608	43784	55772	14496	14190	38473	A0A8I3N2M4	Protein arginine N-methyltransferase 5	PRMT5	NA	NA	NA	Protein arginine N-methyltransferase	Cellular processes and signaling	Cell cycle control, cell division, chromosome partitioning	03013::RNA transport	RMTs methylate histone arginines::snRNP Assembly::Regulation of TP53 Activity through Methylation	Circadian_rhythm_related_genes::Transcription_co-factors_SKI_and_SKIL_protein_partners	NA	Cytoplasm
A0A8I3N2M6	A0A8I3N2M6	4886.7	2445	2451.7	4577.8	5762.9	4983.9	3317.6	3691.4	3518.2	A0A8I3N2M6	Enhancer of mRNA-decapping protein 4	EDC4	GO:0016020::membrane;GO:0005654::nucleoplasm;GO:0000932::P-body	NA	NA	Enhancer of mRNA decapping 4	Poorly characterized	Function unknown	03018::RNA degradation	mRNA decay by 5' to 3' exoribonuclease	NA	NA	Nucleus
A0A8I3N2N7	A0A8I3N2N7	39952	36323	34431	88386	130630	76734	36106	26592	23396	A0A8I3N2N7	Extended synaptotagmin 1	ESYT1	GO:0016021::integral component of membrane	GO:0008289::lipid binding	NA	C2 domain	Cellular processes and signaling	Cell wall/membrane/envelope biogenesis	01100::Metabolic pathways||04070::Phosphatidylinositol signaling system||00562::Inositol phosphate metabolism	Glycosphingolipid metabolism	Focal_Adhesion-PI3K-Akt-mTOR-signaling_pathway::EGF-EGFR_Signaling_Pathway::DNA_Damage_Response_(only_ATM_dependent)::Signaling_Pathways_in_Glioblastoma::Signal_Transduction_of_S1P_Receptor	NA	Cytoplasm
A0A8I3N2P0	A0A8I3N2P0	16788	24455	22581	34494	38116	50198	24108	15300	12106	A0A8I3N2P0	Hepatocyte growth factor-regulated tyrosine kinase substrate	HGS	NA	NA	NA	Involved in intracellular signal transduction mediated by cytokines and growth factors. When associated with STAM, it suppresses DNA signaling upon stimulation by IL-2 and GM-CSF. Could be a direct effector of PI3-kinase in vesicular pathway via early endosomes and may regulate trafficking to early and late endosomes by recruiting clathrin. May concentrate ubiquitinated receptors within clathrin-…	Cellular processes and signaling	Signal transduction mechanisms	04144::Endocytosis||04145::Phagosome	Clathrin-mediated endocytosis::Ub-specific processing proteases::Cargo recognition for clathrin-mediated endocytosis::Lysosome Vesicle Biogenesis::EGFR downregulation::Negative regulation of MET activity::Endosomal Sorting Complex Required For Transport (ESCRT)::InlB-mediated entry of Listeria monocytogenes into host cell::Prevention of phagosomal-lysosomal fusion::Inhibition of membrane repair	VEGFA-VEGFR2_Signaling_Pathway::EGF-EGFR_Signaling_Pathway::TGF-beta_Signaling_Pathway::Inhibition_of_exosome_biogenesis_and_secretion_by_Manumycin_A_in_CRPC_cells	NA	Nucleus
A0A8I3N2Q0	A0A8I3N2Q0	28344	35961	28874	55016	69124	77631	30344	20407	17261	A0A8I3N2Q0	Cell cycle control protein	TMEM30A	GO:0030658::transport vesicle membrane;GO:0005794::Golgi apparatus;GO:0016021::integral component of membrane;GO:0005783::endoplasmic reticulum;GO:0016324::apical plasma membrane	GO:0005515::protein binding	GO:0045332::phospholipid translocation;GO:0006855::drug transmembrane transport;GO:0010976::positive regulation of neuron projection development;GO:0070863::positive regulation of protein exit from endoplasmic reticulum;GO:0036010::protein localization to endosome	Transmembrane protein 30A	Cellular processes and signaling	Cell cycle control, cell division, chromosome partitioning	NA	Neutrophil degranulation	NA	NA	Plasma membrane
A0A8I3N2Q3	A0A8I3N2Q3	45839	41026	46361	178480	238630	251160	30610	28559	13122	A0A8I3N2Q3	phosphoserine transaminase	PSAT1	GO:0005829::cytosol;GO:0070062::extracellular exosome	GO:0004648::O-phospho-L-serine:2-oxoglutarate aminotransferase activity	GO:0008615::pyridoxine biosynthetic process;GO:0006564::L-serine biosynthetic process	Phosphoserine aminotransferase	Metabolism	Amino acid transport and metabolism	01100::Metabolic pathways||01200::Carbon metabolism||01230::Biosynthesis of amino acids||00260::Glycine, serine and threonine metabolism||00750::Vitamin B6 metabolism	Serine biosynthesis	Pathways_in_clear_cell_renal_cell_carcinoma::Metabolic_reprogramming_in_colon_cancer::Trans-sulfuration_and_one_carbon_metabolism	NA	Cytoplasm
A0A8I3N305	A0A8I3N305	62937	49795	54320	113870	182010	128510	56563	44244	23404	A0A8I3N305	Citrate synthase	CS	GO:0005759::mitochondrial matrix;GO:0005634::nucleus;GO:0070062::extracellular exosome	GO:0004108::citrate (Si)-synthase activity	GO:0005975::carbohydrate metabolic process;GO:0006099::tricarboxylic acid cycle	citrate synthase	Metabolism	Energy production and conversion	01100::Metabolic pathways||01200::Carbon metabolism||01230::Biosynthesis of amino acids||00020::Citrate cycle (TCA cycle)||00630::Glyoxylate and dicarboxylate metabolism||01210::2-Oxocarboxylic acid metabolism	Mitochondrial protein import::Citric acid cycle (TCA cycle)	Amino_Acid_metabolism::TCA_Cycle_(aka_Krebs_or_citric_acid_cycle)::TCA_Cycle_and_Deficiency_of_Pyruvate_Dehydrogenase_complex_(PDHc)	NA	Mitochondria
A0A8I3N315	A0A8I3N315	17192	18831	20388	38440	37438	54812	15752	13796	3823.2	A0A8I3N315	tRNA-binding domain-containing protein	-	NA	GO:0000049::tRNA binding;GO:0005125::cytokine activity	GO:0006954::inflammatory response	Aminoacyl tRNA synthase complex-interacting multifunctional protein	Information storage and processing	Translation, ribosomal structure and biogenesis	NA	Cytosolic tRNA aminoacylation::Selenoamino acid metabolism	Ciliary_landscape	NA	Cytoplasm
A0A8I3N336	A0A8I3N336	5622.3	7602.6	7183.6	15952	21635	28667	4888.5	3493.7	2806.7	A0A8I3N336	Target of myb1 membrane trafficking protein	TOM1	NA	NA	NA	Target of	Cellular processes and signaling	Intracellular trafficking, secretion, and vesicular transport	04144::Endocytosis||04630::Jak-STAT signaling pathway	Neutrophil degranulation	EGF-EGFR_Signaling_Pathway	NA	Cytoplasm
A0A8I3N344	A0A8I3N344	30265	36417	29569	95904	98353	139010	34401	24237	10115	A0A8I3N344	Integral membrane protein 2	ITM2B	GO:0000139::Golgi membrane;GO:0031301::integral component of organelle membrane;GO:0070062::extracellular exosome;GO:0005615::extracellular space;GO:0030660::Golgi-associated vesicle membrane;GO:0010008::endosome membrane;GO:0005886::plasma membrane	GO:0001540::beta-amyloid binding;GO:0005524::ATP binding;GO:0005515::protein binding	GO:0044267::cellular protein metabolic process;GO:0007399::nervous system development;GO:0042985::negative regulation of amyloid precursor protein biosynthetic process	Integral membrane protein 2B	Poorly characterized	Function unknown	NA	Amyloid fiber formation	NA	NA	Cytoplasm
A0A8I3N378	A0A8I3N378	2152.3	1172.9	2417.6	4703.3	10606	9796.5	1642.8	2113.6	NA	A0A8I3N378	LMBR1 domain containing 1	LMBRD1	GO:0016021::integral component of membrane;GO:0005765::lysosomal membrane;GO:0045334::clathrin-coated endocytic vesicle;GO:0005886::plasma membrane	GO:0005158::insulin receptor binding;GO:0031419::cobalamin binding	GO:0038016::insulin receptor internalization;GO:0051898::negative regulation of protein kinase B signaling;GO:0046627::negative regulation of insulin receptor signaling pathway;GO:0046325::negative regulation of glucose import	LMBR1 domain containing 1	Poorly characterized	Function unknown	04977::Vitamin digestion and absorption	Cobalamin (Cbl, vitamin B12) transport and metabolism::Defective LMBRD1 causes methylmalonic aciduria and homocystinuria type cblF	NA	NA	Plasma membrane
A0A8I3N398	A0A8I3N398	NA	1026.4	NA	NA	1844	1673.2	NA	NA	NA	A0A8I3N398	Heterogeneous nuclear ribonucleoprotein H1	HNRNPH1	GO:0019013::viral nucleocapsid;GO:0071013::catalytic step 2 spliceosome;GO:0005654::nucleoplasm;GO:0005737::cytoplasm;GO:0016020::membrane	GO:0008266::poly(U) RNA binding;GO:0019899::enzyme binding;GO:0000166::nucleotide binding	GO:0043484::regulation of RNA splicing;GO:0000398::mRNA splicing, via spliceosome;GO:0008543::fibroblast growth factor receptor signaling pathway;GO:1901653::cellular response to peptide	heterogeneous nuclear ribonucleoprotein	Information storage and processing	RNA processing and modification	NA	mRNA Splicing - Major Pathway::Processing of Capped Intron-Containing Pre-mRNA::FGFR2 alternative splicing	MECP2_and_Associated_Rett_Syndrome::Inhibition_of_exosome_biogenesis_and_secretion_by_Manumycin_A_in_CRPC_cells	NA	Nucleus
A0A8I3N3J1	A0A8I3N3J1	30305	39253	37616	71885	109450	58841	32094	21941	22618	A0A8I3N3J1	Coronin	CORO1B	GO:0005925::focal adhesion;GO:0030027::lamellipodium;GO:0005884::actin filament;GO:0005829::cytosol;GO:0001725::stress fiber;GO:0048471::perinuclear region of cytoplasm;GO:0070062::extracellular exosome;GO:0005886::plasma membrane	GO:0042802::identical protein binding;GO:0071933::Arp2/3 complex binding;GO:0051015::actin filament binding	GO:2000394::positive regulation of lamellipodium morphogenesis;GO:0031529::ruffle organization;GO:0090135::actin filament branching;GO:0051017::actin filament bundle assembly;GO:0071672::negative regulation of smooth muscle cell chemotaxis;GO:0036120::cellular response to platelet-derived growth factor stimulus;GO:0042060::wound healing;GO:0034316::negative regulation of Arp2/3 complex-mediated a…	Belongs to the WD repeat coronin family	Cellular processes and signaling	Cytoskeleton	NA	Prevention of phagosomal-lysosomal fusion	mRNA_Processing	NA	Mitochondria
A0A8I3N3M6	A0A8I3N3M6	NA	NA	NA	1146.8	2281.9	1371.5	1537.1	1410.3	NA	A0A8I3N3M6	Glypican 6	GPC6	GO:0005796::Golgi lumen;GO:0043202::lysosomal lumen;GO:0005615::extracellular space;GO:0005887::integral component of plasma membrane;GO:0005578::proteinaceous extracellular matrix;GO:0005634::nucleus;GO:0031225::anchored component of membrane	GO:1904929::coreceptor activity involved in Wnt signaling pathway, planar cell polarity pathway;GO:0043395::heparan sulfate proteoglycan binding	GO:0016477::cell migration;GO:0006024::glycosaminoglycan biosynthetic process;GO:0060071::Wnt signaling pathway, planar cell polarity pathway;GO:0001523::retinoid metabolic process;GO:0006027::glycosaminoglycan catabolic process	Glypican	Cellular processes and signaling	Signal transduction mechanisms	NA	Retinoid metabolism and transport::A tetrasaccharide linker sequence is required for GAG synthesis::Defective B4GALT7 causes EDS, progeroid type::Defective B3GALT6 causes EDSP2 and SEMDJL1::Defective B3GAT3 causes JDSSDHD::HS-GAG degradation::HS-GAG biosynthesis::Defective EXT2 causes exostoses 2::Defective EXT1 causes exostoses 1, TRPS2 and CHDS	miR-509-3p_alteration_of_YAP1-ECM_axis	NA	Plasma membrane
A0A8I3N3R3	A0A8I3N3R3	10445	9849.8	13732	4952.9	3334.6	3690.7	14838	9595.3	11483	A0A8I3N3R3	Autophagy-related protein 9	ATG9B	GO:0005776::autophagosome;GO:0016021::integral component of membrane;GO:0000407::pre-autophagosomal structure	NA	GO:0000422::mitophagy;GO:0044805::late nucleophagy;GO:0034497::protein localization to pre-autophagosomal structure;GO:0034727::piecemeal microautophagy of nucleus	Involved in autophagy and cytoplasm to vacuole transport (Cvt) vesicle formation. Plays a key role in the organization of the preautophagosomal structure phagophore assembly site (PAS), the nucleating site for formation of the sequestering vesicle	Cellular processes and signaling	Intracellular trafficking, secretion, and vesicular transport	04140::Autophagy - animal	Macroautophagy	Autophagy	NA	Plasma membrane
A0A8I3N3T0	A0A8I3N3T0	8782.1	12159	13933	3634.4	5778.5	3589.7	13222	8232.6	5958.3	A0A8I3N3T0	S100 calcium binding protein P	S100P	GO:0005737::cytoplasm;GO:0031528::microvillus membrane;GO:0005634::nucleus;GO:0070062::extracellular exosome	GO:0050786::RAGE receptor binding;GO:0005509::calcium ion binding;GO:0000287::magnesium ion binding;GO:0048306::calcium-dependent protein binding	GO:0010033::response to organic substance;GO:0043542::endothelial cell migration	S100 calcium binding protein P	Poorly characterized	Function unknown	04657::IL-17 signaling pathway	Neutrophil degranulation	Nuclear_Receptors_Meta-Pathway::Gastric_Cancer_Network_1	NA	Cytoplasm
A0A8I3N3W6	A0A8I3N3W6	55752	60436	44925	101550	173380	137560	25519	25554	19341	A0A8I3N3W6	Ribosomal protein S14	RPS14	GO:0005925::focal adhesion;GO:0005654::nucleoplasm;GO:0005730::nucleolus;GO:0016021::integral component of membrane;GO:0070062::extracellular exosome;GO:0031012::extracellular matrix;GO:0005739::mitochondrion;GO:0022627::cytosolic small ribosomal subunit	GO:0048027::mRNA 5'-UTR binding;GO:0005515::protein binding;GO:0016787::hydrolase activity;GO:0045182::translation regulator activity;GO:0070181::small ribosomal subunit rRNA binding;GO:0003735::structural constituent of ribosome	GO:0000184::nuclear-transcribed mRNA catabolic process, nonsense-mediated decay;GO:0006413::translational initiation;GO:0000122::negative regulation of transcription from RNA polymerase II promoter;GO:0000028::ribosomal small subunit assembly;GO:0043249::erythrocyte maturation;GO:0043009::chordate embryonic development;GO:0000462::maturation of SSU-rRNA from tricistronic rRNA transcript (SSU-rRNA…	Ribosomal protein S11	Information storage and processing	Translation, ribosomal structure and biogenesis	03010::Ribosome	Major pathway of rRNA processing in the nucleolus and cytosol::Regulation of expression of SLITs and ROBOs::Nonsense Mediated Decay (NMD) enhanced by the Exon Junction Complex (EJC)::L13a-mediated translational silencing of Ceruloplasmin expression::SRP-dependent cotranslational protein targeting to membrane::GTP hydrolysis and joining of the 60S ribosomal subunit::Nonsense Mediated Decay (NMD) i…	Cytoplasmic_Ribosomal_Proteins	NA	Cytoplasm
A0A8I3N404	A0A8I3N404	28684	17584	41183	22486	55560	17712	5753.2	12491	6196.5	A0A8I3N404	Elongation factor Tu	TUFM	GO:0005743::mitochondrial inner membrane;GO:0070062::extracellular exosome;GO:0042645::mitochondrial nucleoid	GO:0003746::translation elongation factor activity;GO:0003924::GTPase activity;GO:0005525::GTP binding	GO:0070125::mitochondrial translational elongation	Tu translation elongation factor, mitochondrial	Information storage and processing	Translation, ribosomal structure and biogenesis	NA	Mitochondrial translation elongation	Translation_Factors	NA	Mitochondria
A0A8I3N413	A0A8I3N413	93246	108300	99683	282220	380700	373560	112150	88720	67754	A0A8I3N413	Kinesin-like protein	KIF5B	GO:0043005::neuron projection;GO:0016020::membrane;GO:0005815::microtubule organizing center;GO:0035253::ciliary rootlet;GO:0005874::microtubule;GO:0030139::endocytic vesicle;GO:0005871::kinesin complex	GO:0008017::microtubule binding;GO:0005524::ATP binding;GO:0008574::ATP-dependent microtubule motor activity, plus-end-directed	GO:0007411::axon guidance;GO:0007028::cytoplasm organization;GO:0072383::plus-end-directed vesicle transport along microtubule;GO:0090004::positive regulation of establishment of protein localization to plasma membrane;GO:0043268::positive regulation of potassium ion transport;GO:0032230::positive regulation of synaptic transmission, GABAergic;GO:0042391::regulation of membrane potential;GO:00356…	Kinesin family member 5B	Cellular processes and signaling	Cytoskeleton	04144::Endocytosis||04728::Dopaminergic synapse	MHC class II antigen presentation::COPI-dependent Golgi-to-ER retrograde traffic::Kinesins::Insulin processing::RHO GTPases activate KTN1	Insulin_Signaling::Envelope_proteins_and_their_potential_roles_in_EDMD_physiopathology	NA	Cytoplasm
A0A8I3N414	A0A8I3N414	61378	40291	39746	131830	190900	223090	31561	66722	19215	A0A8I3N414	DAB adaptor protein 2	DAB2	GO:0005925::focal adhesion;GO:0005905::clathrin-coated pit;GO:0070062::extracellular exosome;GO:0030136::clathrin-coated vesicle;GO:0070022::transforming growth factor beta receptor complex;GO:0005730::nucleolus	GO:0038024::cargo receptor activity;GO:0008022::protein C-terminus binding;GO:0035615::clathrin adaptor activity;GO:0046332::SMAD binding	GO:2000643::positive regulation of early endosome to late endosome transport;GO:0035026::leading edge cell differentiation;GO:0032091::negative regulation of protein binding;GO:0045892::negative regulation of transcription, DNA-templated;GO:0010862::positive regulation of pathway-restricted SMAD protein phosphorylation;GO:0030511::positive regulation of transforming growth factor beta receptor si…	homolog 2	Cellular processes and signaling	Signal transduction mechanisms	04144::Endocytosis	Clathrin-mediated endocytosis::Cargo recognition for clathrin-mediated endocytosis::Gap junction degradation::Formation of annular gap junctions	Endoderm_Differentiation::TGF-beta_Signaling_Pathway	NA	Nucleus
A0A8I3N467	A0A8I3N467	327550	286850	274750	911610	1394300	1055100	267390	229530	133950	A0A8I3N467	Tubulin beta chain	TUBB	GO:0005654::nucleoplasm;GO:0045298::tubulin complex;GO:0044297::cell body;GO:0005641::nuclear envelope lumen;GO:0005874::microtubule;GO:0005681::spliceosomal complex;GO:0036464::cytoplasmic ribonucleoprotein granule;GO:0016021::integral component of membrane;GO:0070062::extracellular exosome;GO:0005886::plasma membrane;GO:0031012::extracellular matrix	GO:0032794::GTPase activating protein binding;GO:0005525::GTP binding;GO:0042288::MHC class I protein binding;GO:0019904::protein domain specific binding;GO:0031625::ubiquitin protein ligase binding;GO:0042605::peptide antigen binding;GO:0032403::protein complex binding;GO:0003924::GTPase activity;GO:0004004::ATP-dependent RNA helicase activity;GO:0005524::ATP binding;GO:0005200::structural const…	GO:0043066::negative regulation of apoptotic process;GO:0042267::natural killer cell mediated cytotoxicity;GO:2001020::regulation of response to DNA damage stimulus;GO:0030705::cytoskeleton-dependent intracellular transport;GO:0002474::antigen processing and presentation of peptide antigen via MHC class I;GO:0051301::cell division;GO:0051225::spindle assembly;GO:0006928::movement of cell or subce…	Tubulin is the major constituent of microtubules. It binds two moles of GTP, one at an exchangeable site on the beta chain and one at a non-exchangeable site on the alpha chain	Cellular processes and signaling	Cytoskeleton	04145::Phagosome||04540::Gap junction||05130::Pathogenic Escherichia coli infection	Neutrophil degranulation::Anchoring of the basal body to the plasma membrane::Regulation of PLK1 Activity at G2/M Transition::Recruitment of NuMA to mitotic centrosomes::Recruitment of mitotic centrosome proteins and complexes::AURKA Activation by TPX2::Loss of proteins required for interphase microtubule organization from the centrosome::Loss of Nlp from mitotic centrosomes::Potential therapeuti…	Parkin-Ubiquitin_Proteasomal_System_pathway::Pathogenic_Escherichia_coli_infection	NA	Cytoplasm
A0A8I3N480	A0A8I3N480	130340	78340	103690	259100	654810	333350	62963	62478	33137	A0A8I3N480	Serine hydroxymethyltransferase	SHMT2	NA	NA	NA	Serine hydroxymethyltransferase	Metabolism	Amino acid transport and metabolism	01100::Metabolic pathways||01200::Carbon metabolism||01230::Biosynthesis of amino acids||00260::Glycine, serine and threonine metabolism||00630::Glyoxylate and dicarboxylate metabolism||01523::Antifolate resistance||00670::One carbon pool by folate	Metabolism of folate and pterines	Pathways_in_clear_cell_renal_cell_carcinoma::Metabolic_reprogramming_in_colon_cancer::One_carbon_metabolism_and_related_pathways::Trans-sulfuration_and_one_carbon_metabolism::One_Carbon_Metabolism::Glycine_Metabolism	NA	Mitochondria
A0A8I3N493	A0A8I3N493	70001	130830	84032	19770	17650	13315	45192	62058	60339	A0A8I3N493	Serpin family A member 4	SERPINA4	GO:0005615::extracellular space;GO:0070062::extracellular exosome	GO:0004867::serine-type endopeptidase inhibitor activity	GO:0010951::negative regulation of endopeptidase activity	Serpin peptidase inhibitor, clade A (alpha-1 antiproteinase, antitrypsin), member 4	Cellular processes and signaling	Defense mechanisms	NA	Platelet degranulation	Complement_and_Coagulation_Cascades	NA	Extracellular
A0A8I3N4A3	A0A8I3N4A3	64469	50516	59466	241890	459350	260240	50018	46679	26700	A0A8I3N4A3	D-3-phosphoglycerate dehydrogenase	LOC119863969	GO:0005829::cytosol;GO:0070062::extracellular exosome;GO:0043209::myelin sheath	GO:0051287::NAD binding;GO:0004617::phosphoglycerate dehydrogenase activity;GO:0009055::electron carrier activity	GO:0070314::G1 to G0 transition;GO:0055114::oxidation-reduction process;GO:0021510::spinal cord development;GO:0006544::glycine metabolic process;GO:0019530::taurine metabolic process;GO:0021915::neural tube development;GO:0010468::regulation of gene expression;GO:0007420::brain development;GO:0006541::glutamine metabolic process;GO:0031175::neuron projection development;GO:0006566::threonine met…	Belongs to the D-isomer specific 2-hydroxyacid dehydrogenase family	Metabolism	Amino acid transport and metabolism	01100::Metabolic pathways||01200::Carbon metabolism||01230::Biosynthesis of amino acids||00260::Glycine, serine and threonine metabolism	Serine biosynthesis	Pathways_in_clear_cell_renal_cell_carcinoma::Trans-sulfuration_and_one_carbon_metabolism	NA	Cytoplasm
A0A8I3N4I4	A0A8I3N4I4	37590	37856	34127	81906	123640	85872	21781	22206	20160	A0A8I3N4I4	Syntaxin binding protein 3	STXBP3	GO:0042581::specific granule;GO:0070820::tertiary granule;GO:0005829::cytosol;GO:0031091::platelet alpha granule;GO:0070062::extracellular exosome;GO:0016324::apical plasma membrane	GO:0019905::syntaxin binding	GO:0032868::response to insulin;GO:0070527::platelet aggregation;GO:0006904::vesicle docking involved in exocytosis;GO:0022615::protein to membrane docking;GO:0007420::brain development;GO:0015758::glucose transport;GO:0030073::insulin secretion;GO:0043312::neutrophil degranulation;GO:0045955::negative regulation of calcium ion-dependent exocytosis	Belongs to the STXBP unc-18 SEC1 family	Cellular processes and signaling	Intracellular trafficking, secretion, and vesicular transport	NA	Translocation of SLC2A4 (GLUT4) to the plasma membrane::Disinhibition of SNARE formation	Insulin_Signaling	NA	Cytoplasm
A0A8I3N4L0	A0A8I3N4L0	5618.5	3114.2	10694	49189	188290	22842	13681	6005.3	5099.9	A0A8I3N4L0	Two pore segment channel 3	TPC3	GO:0016021::integral component of membrane;GO:0005622::intracellular;GO:0005886::plasma membrane	GO:0072345::NAADP-sensitive calcium-release channel activity;GO:0005245::voltage-gated calcium channel activity	GO:0034765::regulation of ion transmembrane transport;GO:0051209::release of sequestered calcium ion into cytosol;GO:0086010::membrane depolarization during action potential	Two pore calcium channel protein 1-like	Metabolism	Inorganic ion transport and metabolism	NA	Stimuli-sensing channels	VEGFA-VEGFR2_Signaling_Pathway::Ebola_Virus_Pathway_on_Host	NA	Plasma membrane
A0A8I3N4L5	A0A8I3N4L5	39508	36049	39737	133260	185420	141860	36736	26859	19321	A0A8I3N4L5	Syntaxin binding protein 6	STXBP6	GO:0016021::integral component of membrane;GO:0000145::exocyst;GO:0005913::cell-cell adherens junction;GO:0005886::plasma membrane	GO:0098641::cadherin binding involved in cell-cell adhesion;GO:0005546::phosphatidylinositol-4,5-bisphosphate binding;GO:0017049::GTP-Rho binding	GO:0098609::cell-cell adhesion;GO:0035542::regulation of SNARE complex assembly;GO:0006887::exocytosis;GO:0051601::exocyst localization;GO:0006893::Golgi to plasma membrane transport	Exocyst complex component SEC3 N-terminal PIP2 binding PH	Cellular processes and signaling	Intracellular trafficking, secretion, and vesicular transport	NA	Translocation of SLC2A4 (GLUT4) to the plasma membrane::VxPx cargo-targeting to cilium::Insulin processing	Ciliary_landscape	NA	Cytoplasm
A0A8I3N4Q1	A0A8I3N4Q1	5983.8	1378.3	2944	4325.6	4219	2700.9	3039.8	6488.8	2143.5	A0A8I3N4Q1	Ring finger protein 130	RNF130	NA	NA	NA	Ring finger protein 130	Cellular processes and signaling	Posttranslational modification, protein turnover, chaperones	NA	Antigen processing: Ubiquitination & Proteasome degradation	Androgen_receptor_signaling_pathway	NA	Plasma membrane
A0A8I3N4R2	A0A8I3N4R2	13472	15979	10240	34207	35464	37026	5918.8	5183.4	3225.7	A0A8I3N4R2	Frizzled-2	FZD2	GO:0005925::focal adhesion;GO:0030669::clathrin-coated endocytic vesicle membrane;GO:0016021::integral component of membrane;GO:0005886::plasma membrane	GO:0030165::PDZ domain binding;GO:0004930::G-protein coupled receptor activity;GO:0042813::Wnt-activated receptor activity;GO:0017147::Wnt-protein binding	GO:0045893::positive regulation of transcription, DNA-templated;GO:0007186::G-protein coupled receptor signaling pathway;GO:0003151::outflow tract morphogenesis;GO:0007223::Wnt signaling pathway, calcium modulating pathway;GO:0051091::positive regulation of sequence-specific DNA binding transcription factor activity;GO:0060119::inner ear receptor cell development;GO:0060022::hard palate developme…	Belongs to the G-protein coupled receptor Fz Smo family	Cellular processes and signaling	Signal transduction mechanisms	05200::Pathways in cancer||05205::Proteoglycans in cancer||05166::HTLV-I infection||04390::Hippo signaling pathway||04310::Wnt signaling pathway||04150::mTOR signaling pathway||05224::Breast cancer||04916::Melanogenesis||04550::Signaling pathways regulating pluripotency of stem cells||05217::Basal cell carcinoma	Ca2+ pathway::Asymmetric localization of PCP proteins::Class B/2 (Secretin family receptors)::Disassembly of the destruction complex and recruitment of AXIN to the membrane::TCF dependent signaling in response to WNT::WNT5A-dependent internalization of FZD2, FZD5 and ROR2	Epithelial_to_mesenchymal_transition_in_colorectal_cancer::Breast_cancer_pathway::Wnt_Signaling::Wnt_Signaling_Pathway_and_Pluripotency::ESC_Pluripotency_Pathways::LncRNA_involvement_in_canonical_Wnt_signaling_and_colorectal_cancer::ncRNAs_involved_in_Wnt_signaling_in_hepatocellular_carcinoma::Osteoblast_differentiation::Association_Between_Physico-Chemical_Features_and_Toxicity_Associated_Pathwa…	NA	Plasma membrane
A0A8I3N4T5	A0A8I3N4T5	14787	17498	15437	33210	49974	31548	11890	11636	8552.3	A0A8I3N4T5	Protein transport protein SEC23	SEC23A	NA	NA	NA	COPII-coated vesicle budding	Cellular processes and signaling	Intracellular trafficking, secretion, and vesicular transport	04141::Protein processing in endoplasmic reticulum	MHC class II antigen presentation::COPII-mediated vesicle transport::Cargo concentration in the ER::Antigen Presentation: Folding, assembly and peptide loading of class I MHC::Regulation of cholesterol biosynthesis by SREBP (SREBF)	Sterol_Regulatory_Element-Binding_Proteins_(SREBP)_signalling	NA	Cytoplasm
A0A8I3N524	A0A8I3N524	3462.6	1604.1	3402.1	5733	5792.1	5740.8	3685.1	2974.7	957.15	A0A8I3N524	Jagunal homolog 1	JAGN1	GO:0005789::endoplasmic reticulum membrane;GO:0016021::integral component of membrane	NA	GO:0030223::neutrophil differentiation;GO:0002446::neutrophil mediated immunity;GO:0050832::defense response to fungus;GO:0038158::granulocyte colony-stimulating factor signaling pathway;GO:0007029::endoplasmic reticulum organization;GO:0016192::vesicle-mediated transport;GO:1904577::cellular response to tunicamycin;GO:0061179::negative regulation of insulin secretion involved in cellular respons…	response to tunicamycin	Poorly characterized	Function unknown	04060::Cytokine-cytokine receptor interaction||04657::IL-17 signaling pathway	NA	NA	NA	Plasma membrane
A0A8I3N574	A0A8I3N574	202820	250040	213030	605680	748860	565320	132220	107660	74655	A0A8I3N574	Protein tyrosine kinase 7 (inactive)	PTK7	NA	NA	NA	kinase 7	Cellular processes and signaling	Signal transduction mechanisms	NA	Signaling by FGFR1 in disease::Signaling by activated point mutants of FGFR1::Signaling by plasma membrane FGFR1 fusions	Focal_Adhesion-PI3K-Akt-mTOR-signaling_pathway::PI3K-Akt_Signaling_Pathway::MAPK_Signaling_Pathway::Mesodermal_Commitment_Pathway::Ras_Signaling::22q11.2_Deletion_Syndrome::Regulation_of_Actin_Cytoskeleton::Thermogenesis::Breast_cancer_pathway::Neural_Crest_Differentiation::Head_and_Neck_Squamous_Cell_Carcinoma::ESC_Pluripotency_Pathways::Signaling_Pathways_in_Glioblastoma::Hippo-Merlin_Signaling…	NA	Extracellular
A0A8I3N580	A0A8I3N580	62788	49612	77464	31405	38401	27778	141810	93712	72061	A0A8I3N580	Delta-aminolevulinic acid dehydratase	ALAD	GO:0005829::cytosol;GO:0070062::extracellular exosome;GO:0005634::nucleus	GO:0008270::zinc ion binding;GO:0004655::porphobilinogen synthase activity;GO:0032791::lead ion binding;GO:0042802::identical protein binding	GO:0006783::heme biosynthetic process;GO:0071353::cellular response to interleukin-4;GO:0051260::protein homooligomerization	Delta-aminolevulinic acid dehydratase	Metabolism	Coenzyme transport and metabolism	01100::Metabolic pathways||00860::Porphyrin and chlorophyll metabolism	Neutrophil degranulation::Heme biosynthesis	Heme_Biosynthesis	NA	Mitochondria
A0A8I3N5B6	A0A8I3N5B6	NA	NA	1007.1	1379.6	2226	1772.5	896.08	NA	758.41	A0A8I3N5B6	Sec1 family domain containing 1	SCFD1	NA	NA	NA	SEC1 family	Cellular processes and signaling	Intracellular trafficking, secretion, and vesicular transport	NA	COPII-mediated vesicle transport	Insulin_Signaling	NA	Plasma membrane
A0A8I3N5G6	A0A8I3N5G6	51116	35588	36820	124850	31497	19195	77896	55930	2218.5	A0A8I3N5G6	Keratin 26	KRT26	GO:0005882::intermediate filament;GO:0070062::extracellular exosome	GO:0005198::structural molecule activity	NA	Keratin, type I cytoskeletal 26	Poorly characterized	Function unknown	NA	Formation of the cornified envelope::Keratinization	Hair_Follicle_Development-_Cytodifferentiation_(Part_3_of_3)	NA	Cytoplasm
A0A8I3N5I3	A0A8I3N5I3	35707	50279	37542	42189	54428	74916	23240	14959	8635.7	A0A8I3N5I3	60S acidic ribosomal protein P2	RPLP2	GO:0005925::focal adhesion;GO:0016020::membrane;GO:0022625::cytosolic large ribosomal subunit;GO:0070062::extracellular exosome;GO:0030687::preribosome, large subunit precursor	GO:0005515::protein binding;GO:0070180::large ribosomal subunit rRNA binding;GO:0003735::structural constituent of ribosome	GO:0000184::nuclear-transcribed mRNA catabolic process, nonsense-mediated decay;GO:0006413::translational initiation;GO:0002181::cytoplasmic translation;GO:0006414::translational elongation;GO:0019083::viral transcription;GO:0006614::SRP-dependent cotranslational protein targeting to membrane;GO:0006364::rRNA processing	Belongs to the eukaryotic ribosomal protein P1 P2 family	Information storage and processing	Translation, ribosomal structure and biogenesis	03010::Ribosome	Major pathway of rRNA processing in the nucleolus and cytosol::Regulation of expression of SLITs and ROBOs::Nonsense Mediated Decay (NMD) enhanced by the Exon Junction Complex (EJC)::L13a-mediated translational silencing of Ceruloplasmin expression::SRP-dependent cotranslational protein targeting to membrane::GTP hydrolysis and joining of the 60S ribosomal subunit::Nonsense Mediated Decay (NMD) i…	VEGFA-VEGFR2_Signaling_Pathway::Cytoplasmic_Ribosomal_Proteins	NA	Mitochondria
A0A8I3N5J7	A0A8I3N5J7	48185	50048	47655	123140	130690	185440	33317	37771	23081	A0A8I3N5J7	PVR cell adhesion molecule	PVR	NA	NA	NA	Poliovirus receptor	Cellular processes and signaling	Signal transduction mechanisms	04514::Cell adhesion molecules (CAMs)	Immunoregulatory interactions between a Lymphoid and a non-Lymphoid cell::Nectin/Necl trans heterodimerization	Primary_Focal_Segmental_Glomerulosclerosis_FSGS	NA	Extracellular
A0A8I3N5L5	A0A8I3N5L5	19118	17745	26836	47110	197550	30405	24532	16719	7805.2	A0A8I3N5L5	M-phase inducer phosphatase	CDC25A	NA	NA	NA	Cell division cycle 25A	Cellular processes and signaling	Cell cycle control, cell division, chromosome partitioning	05206::MicroRNAs in cancer||04110::Cell cycle||04914::Progesterone-mediated oocyte maturation	Ub-specific processing proteases::Ubiquitin Mediated Degradation of Phosphorylated Cdc25A::Cyclin A/B1/B2 associated events during G2/M transition::Cyclin A:Cdk2-associated events at S phase entry::Activation of ATR in response to replication stress::Deregulated CDK5 triggers multiple neurodegenerative pathways in Alzheimer's disease models::Cyclin E associated events during G1/S transition ::Pol…	Integrated_Breast_Cancer_Pathway::Cell_Cycle::Retinoblastoma_Gene_in_Cancer::miRNA_Regulation_of_DNA_Damage_Response::DNA_Damage_Response::G1_to_S_cell_cycle_control::ATM_Signaling_Pathway::Integrated_Cancer_Pathway	NA	Nucleus
A0A8I3N5Z7	A0A8I3N5Z7	49960	34352	51470	26382	12702	9081.6	59546	420130	121430	A0A8I3N5Z7	N-acetylglucosamine-1-phosphate transferase subunits alpha and beta	GNPTAB	NA	NA	NA	N-acetylglucosamine-1-phosphate transferase, alpha and beta subunits	Poorly characterized	Function unknown	04142::Lysosome	NA	NA	NA	Plasma membrane
A0A8I3N625	A0A8I3N625	426210	152110	210020	43705	56959	52019	3804.6	9583	NA	A0A8I3N625	Collagen type IX alpha 1 chain	COL9A1	GO:0005788::endoplasmic reticulum lumen;GO:0005578::proteinaceous extracellular matrix;GO:0005594::collagen type IX trimer	GO:0046872::metal ion binding;GO:0030020::extracellular matrix structural constituent conferring tensile strength	GO:0009887::animal organ morphogenesis;GO:0002062::chondrocyte differentiation;GO:0030198::extracellular matrix organization	Collagen, type IX, alpha 1	Cellular processes and signaling	Extracellular structures	04151::PI3K-Akt signaling pathway||04510::Focal adhesion||04512::ECM-receptor interaction||04974::Protein digestion and absorption	ECM proteoglycans::Integrin cell surface interactions::Collagen biosynthesis and modifying enzymes::Collagen degradation::Assembly of collagen fibrils and other multimeric structures::NCAM1 interactions::Collagen chain trimerization::Signaling by PDGF	PI3K-Akt_Signaling_Pathway::Gastric_Cancer_Network_2::MED_and_Pseudoachondroplasia_genes	NA	Extracellular
A0A8I3N645	A0A8I3N645	2483.5	3263.4	2887.7	4538.2	4490.2	7418.7	2282.4	1270.8	1160.9	A0A8I3N645	Ragulator complex protein LAMTOR1	LAMTOR1	GO:0005765::lysosomal membrane;GO:0005794::Golgi apparatus;GO:0071986::Ragulator complex;GO:0070062::extracellular exosome;GO:0005886::plasma membrane	GO:0005085::guanyl-nucleotide exchange factor activity;GO:0032947::protein complex scaffold	GO:0034613::cellular protein localization;GO:0016236::macroautophagy;GO:0007032::endosome organization;GO:0010872::regulation of cholesterol esterification;GO:0007040::lysosome organization;GO:0007050::cell cycle arrest;GO:0032008::positive regulation of TOR signaling;GO:0060620::regulation of cholesterol import;GO:0016049::cell growth;GO:0032439::endosome localization;GO:0010874::regulation of c…	Late endosomal lysosomal adaptor, MAPK and MTOR activator 1	Poorly characterized	Function unknown	04150::mTOR signaling pathway	Neutrophil degranulation::TP53 Regulates Metabolic Genes::Regulation of PTEN gene transcription::Macroautophagy::Amino acids regulate mTORC1::Energy dependent regulation of mTOR by LKB1-AMPK::mTORC1-mediated signalling::MTOR signalling	NA	NA	Cytoplasm
A0A8I3N695	A0A8I3N695	18078	24578	18578	33372	36160	45021	12116	11115	6071.9	A0A8I3N695	Leucine rich repeat containing 32	LRRC32	GO:0016021::integral component of membrane	NA	NA	Leucine rich repeat containing 32	Cellular processes and signaling	Signal transduction mechanisms	05200::Pathways in cancer||05205::Proteoglycans in cancer||05166::HTLV-I infection||04360::Axon guidance||04390::Hippo signaling pathway||04310::Wnt signaling pathway||04150::mTOR signaling pathway||05224::Breast cancer||04916::Melanogenesis||04550::Signaling pathways regulating pluripotency of stem cells||05217::Basal cell carcinoma	Regulation of Insulin-like Growth Factor (IGF) transport and uptake by IGFBPs	TYROBP_Causal_Network	NA	Extracellular
A0A8I3N6A3	A0A8I3N6A3	19500	15743	13044	37653	64079	33306	13610	12568	5466.9	A0A8I3N6A3	Prolyl endopeptidase	PREP	NA	NA	NA	Prolyl endopeptidase	Cellular processes and signaling	Posttranslational modification, protein turnover, chaperones	04614::Renin-angiotensin system	NA	NA	NA	Cytoplasm
A0A8I3N6E9	A0A8I3N6E9	77352	81715	77975	198790	291520	304690	54755	54604	31075	A0A8I3N6E9	Glutathione S-transferase	GSTP1	GO:0031982::vesicle;GO:0005737::cytoplasm;GO:0044421::extracellular region part	GO:0005488::binding	GO:0001818::negative regulation of cytokine production;GO:0043407::negative regulation of MAP kinase activity;GO:0009890::negative regulation of biosynthetic process	Glutathione S-transferase	Cellular processes and signaling	Posttranslational modification, protein turnover, chaperones	05418::Fluid shear stress and atherosclerosis||01524::Platinum drug resistance||05204::Chemical carcinogenesis||00980::Metabolism of xenobiotics by cytochrome P450||00982::Drug metabolism - cytochrome P450||00480::Glutathione metabolism	Neutrophil degranulation::Detoxification of Reactive Oxygen Species::Glutathione conjugation	Nuclear_Receptors_Meta-Pathway::NRF2_pathway::Metapathway_biotransformation_Phase_I_and_II::Exercise-induced_Circadian_Regulation::Photodynamic_therapy-induced_NFE2L2_(NRF2)_survival_signaling	NA	Cytoplasm
A0A8I3N6G9	A0A8I3N6G9	56789	48453	52518	166210	390780	416640	48206	39678	20699	A0A8I3N6G9	Heterogeneous nuclear ribonucleoproteins A2/B1	HNRNPA2B1	GO:0016363::nuclear matrix;GO:0000781::chromosome, telomeric region;GO:0043204::perikaryon;GO:0070062::extracellular exosome;GO:0071013::catalytic step 2 spliceosome;GO:0019013::viral nucleocapsid;GO:0015030::Cajal body;GO:0000785::chromatin;GO:0071598::neuronal ribonucleoprotein granule;GO:0016020::membrane	GO:1990715::mRNA CDS binding;GO:1990247::N6-methyladenosine-containing RNA binding;GO:0070182::DNA polymerase binding;GO:0098505::G-rich strand telomeric DNA binding;GO:0003730::mRNA 3'-UTR binding;GO:0000166::nucleotide binding;GO:0035198::miRNA binding;GO:0001069::regulatory region RNA binding;GO:0097157::pre-mRNA intronic binding	GO:0006406::mRNA export from nucleus;GO:0048025::negative regulation of mRNA splicing, via spliceosome;GO:1905663::positive regulation of telomerase RNA reverse transcriptase activity;GO:0016233::telomere capping;GO:0031053::primary miRNA processing;GO:0000122::negative regulation of transcription from RNA polymerase II promoter;GO:0044806::G-quadruplex DNA unwinding;GO:1904358::positive regulati…	Heterogeneous nuclear ribonucleoproteins A2	Information storage and processing	RNA processing and modification	NA	mRNA Splicing - Major Pathway::Processing of Capped Intron-Containing Pre-mRNA::Gene and protein expression by JAK-STAT signaling after Interleukin-12 stimulation	Preimplantation_Embryo	NA	Nucleus
A0A8I3N6H6	A0A8I3N6H6	10461	7026.7	9082.1	17757	21376	33400	3331	3186	1050.8	A0A8I3N6H6	LDL receptor related protein associated protein 1	LRPAP1	NA	NA	NA	Low density lipoprotein receptor-related protein associated protein 1	Metabolism	Lipid transport and metabolism	NA	NA	NA	NA	Extracellular
A0A8I3N6K0	A0A8I3N6K0	1029600	1214400	941690	2180300	2769800	2525600	993200	801860	673260	A0A8I3N6K0	Talin 1	TLN1	GO:0005815::microtubule organizing center;GO:0001726::ruffle;GO:0070062::extracellular exosome;GO:0005925::focal adhesion;GO:0005737::cytoplasm;GO:0005886::plasma membrane	GO:0017166::vinculin binding;GO:0030274::LIM domain binding;GO:0051015::actin filament binding;GO:0005178::integrin binding;GO:0005200::structural constituent of cytoskeleton	GO:0070527::platelet aggregation;GO:0007016::cytoskeletal anchoring at plasma membrane;GO:0007044::cell-substrate junction assembly;GO:0030866::cortical actin cytoskeleton organization	Talin, middle domain	Cellular processes and signaling	Cytoskeleton	04015::Rap1 signaling pathway||04510::Focal adhesion||05166::HTLV-I infection||04611::Platelet activation	Platelet degranulation ::Signaling by BRAF and RAF fusions::Signaling downstream of RAS mutants::Signaling by moderate kinase activity BRAF mutants::Paradoxical activation of RAF signaling by kinase inactive BRAF::Smooth Muscle Contraction::Signaling by RAF1 mutants::XBP1(S) activates chaperone genes::MAP2K and MAPK activation::Signaling by high-kinase activity BRAF mutants::Integrin signaling::p…	Focal_Adhesion::Integrin-mediated_Cell_Adhesion::Primary_Focal_Segmental_Glomerulosclerosis_FSGS	NA	Nucleus
A0A8I3N6L0	A0A8I3N6L0	75246	90875	100040	189110	255570	261500	79629	87598	57564	A0A8I3N6L0	Amine oxidase	AOC3	NA	NA	NA	amine oxidase	Metabolism	Secondary metabolites biosynthesis, transport and catabolism	01100::Metabolic pathways||00260::Glycine, serine and threonine metabolism||00350::Tyrosine metabolism||00410::beta-Alanine metabolism||00360::Phenylalanine metabolism	Phase I - Functionalization of compounds	Amino_Acid_metabolism	NA	Extracellular
A0A8I3N6N7	A0A8I3N6N7	11783	11940	11851	18504	28350	43769	9451.9	6403.3	7013	A0A8I3N6N7	V-type proton ATPase subunit G	-	GO:0005829::cytosol;GO:0005765::lysosomal membrane;GO:0016471::vacuolar proton-transporting V-type ATPase complex;GO:0070062::extracellular exosome;GO:0005886::plasma membrane	GO:0008553::hydrogen-exporting ATPase activity, phosphorylative mechanism;GO:0051117::ATPase binding	GO:1902600::hydrogen ion transmembrane transport	V-type proton ATPase subunit G	Metabolism	Energy production and conversion	01100::Metabolic pathways||04145::Phagosome||04150::mTOR signaling pathway||00190::Oxidative phosphorylation||05323::Rheumatoid arthritis||05120::Epithelial cell signaling in Helicobacter pylori infection||04721::Synaptic vesicle cycle||05110::Vibrio cholerae infection||04966::Collecting duct acid secretion	Amino acids regulate mTORC1::Transferrin endocytosis and recycling::ROS and RNS production in phagocytes::Insulin receptor recycling::Ion channel transport	Proximal_tubule_transport	NA	Cytoplasm
A0A8I3N6P3	A0A8I3N6P3	146440	166450	103860	245000	18758	12105	212730	70736	8938.6	A0A8I3N6P3	Lin-9 DREAM MuvB core complex component	LIN9	GO:0005654::nucleoplasm;GO:0017053::transcriptional repressor complex	NA	GO:0006351::transcription, DNA-templated;GO:0007049::cell cycle	Lin-9 DREAM MuvB core complex component	Information storage and processing	Chromatin structure and dynamics	NA	Cyclin A:Cdk2-associated events at S phase entry::Cyclin E associated events during G1/S transition ::G1/S-Specific Transcription::Polo-like kinase mediated events::G0 and Early G1::Transcription of E2F targets under negative control by DREAM complex::Transcription of E2F targets under negative control by p107 (RBL1) and p130 (RBL2) in complex with HDAC1	Gastric_Cancer_Network_1	NA	Nucleus
A0A8I3N6S6	A0A8I3N6S6	4409.2	5807.1	7372.4	14174	22360	31501	4197.4	4819.5	2077.2	A0A8I3N6S6	Tubulin-specific chaperone A	TBCA	GO:0005730::nucleolus;GO:0005829::cytosol;GO:0070062::extracellular exosome;GO:0005874::microtubule	GO:0048487::beta-tubulin binding	GO:0007023::post-chaperonin tubulin folding pathway;GO:0007021::tubulin complex assembly	Tubulin-specific chaperone A	Cellular processes and signaling	Cytoskeleton	NA	Post-chaperonin tubulin folding pathway	VEGFA-VEGFR2_Signaling_Pathway	NA	Mitochondria
A0A8I3N734	A0A8I3N734	12667	15694	12950	16611	24295	21885	9507.6	6675.5	6975.2	A0A8I3N734	Nuclear migration protein nudC	NUDC	GO:0005737::cytoplasm	NA	NA	Nuclear distribution C, dynein complex regulator	Cellular processes and signaling	Signal transduction mechanisms	NA	Separation of Sister Chromatids::RHO GTPases Activate Formins::Resolution of Sister Chromatid Cohesion::EML4 and NUDC in mitotic spindle formation::Mitotic Prometaphase::Amplification of signal from unattached kinetochores via a MAD2 inhibitory signal	Ciliary_landscape	NA	Cytoplasm
A0A8I3N749	A0A8I3N749	27437	28970	22912	78777	114900	66767	16467	16245	11051	A0A8I3N749	Ras homolog, mTORC1 binding	RHEB	GO:0000139::Golgi membrane;GO:0005789::endoplasmic reticulum membrane;GO:0005765::lysosomal membrane;GO:0005829::cytosol;GO:0005681::spliceosomal complex;GO:0030425::dendrite;GO:0043025::neuronal cell body;GO:0070062::extracellular exosome	GO:0019901::protein kinase binding;GO:0005525::GTP binding;GO:0046872::metal ion binding;GO:0019003::GDP binding;GO:0003924::GTPase activity	GO:0016236::macroautophagy;GO:2000074::regulation of type B pancreatic cell development;GO:0048168::regulation of neuronal synaptic plasticity;GO:0007050::cell cycle arrest;GO:0032008::positive regulation of TOR signaling;GO:0007264::small GTPase mediated signal transduction;GO:0048714::positive regulation of oligodendrocyte differentiation	GTP-binding protein Rheb	Poorly characterized	Function unknown	04151::PI3K-Akt signaling pathway||04072::Phospholipase D signaling pathway||04910::Insulin signaling pathway||04150::mTOR signaling pathway||04140::Autophagy - animal||04919::Thyroid hormone signaling pathway||04152::AMPK signaling pathway||05231::Choline metabolism in cancer||04211::Longevity regulating pathway	TP53 Regulates Metabolic Genes::Regulation of PTEN gene transcription::Macroautophagy::Amino acids regulate mTORC1::Energy dependent regulation of mTOR by LKB1-AMPK::mTORC1-mediated signalling::MTOR signalling	Focal_Adhesion-PI3K-Akt-mTOR-signaling_pathway::PI3K-Akt_Signaling_Pathway::Fragile_X_Syndrome::Insulin_Signaling::Thermogenesis::Integrated_Breast_Cancer_Pathway::Pathways_in_clear_cell_renal_cell_carcinoma::Angiopoietin_Like_Protein_8_Regulatory_Pathway::Head_and_Neck_Squamous_Cell_Carcinoma::Joubert_Syndrome::Thyroid_hormones_production_and_their_peripheral_downstream_signalling_effects_regard…	NA	Mitochondria
A0A8I3N763	A0A8I3N763	17460	43806	37662	9261.5	7244.1	5057.3	24834	24543	21786	A0A8I3N763	Tigger transposable element derived 4	TIGD4	NA	GO:0003677::DNA binding	NA	Tigger transposable element derived 4	Information storage and processing	Chromatin structure and dynamics	NA	NA	NA	Transcription Cofactors	Nucleus
A0A8I3N772	A0A8I3N772	NA	NA	1372.6	2544.5	5649.9	5321.3	NA	NA	NA	A0A8I3N772	Sulfurtransferase	MPST	GO:0070062::extracellular exosome	NA	NA	sulfurtransferase	Cellular processes and signaling	Defense mechanisms	01100::Metabolic pathways||00270::Cysteine and methionine metabolism||04122::Sulfur relay system||00920::Sulfur metabolism	Degradation of cysteine and homocysteine	Amino_Acid_metabolism::Trans-sulfuration_pathway::Cysteine_and_methionine_catabolism	NA	Cytoplasm
A0A8I3N7A0	A0A8I3N7A0	9892.3	5180.1	8405.7	23699	39666	37723	7077.7	5570.8	3334	A0A8I3N7A0	Cytochrome c1	CYC1	GO:0005743::mitochondrial inner membrane;GO:0070469::respiratory chain;GO:0016021::integral component of membrane;GO:0005634::nucleus	GO:0046872::metal ion binding;GO:0009055::electron carrier activity;GO:0020037::heme binding	GO:0055114::oxidation-reduction process	Cytochrome c1	Metabolism	Energy production and conversion	01100::Metabolic pathways||05010::Alzheimer's disease||05016::Huntington's disease||05012::Parkinson's disease||04932::Non-alcoholic fatty liver disease (NAFLD)||00190::Oxidative phosphorylation||04260::Cardiac muscle contraction	Respiratory electron transport::Mitochondrial protein import	Mitochondrial_CIII_assembly	NA	Nucleus
A0A8I3N7C6	A0A8I3N7C6	4126.2	6033.8	6259.6	8639.4	12102	9953.9	7169.5	7936.8	8186	A0A8I3N7C6	Autophagy protein 5	ATG5	GO:0034045::pre-autophagosomal structure membrane;GO:0005776::autophagosome;GO:0044233::ER-mitochondrion membrane contact site;GO:0034274::Atg12-Atg5-Atg16 complex;GO:0005930::axoneme	GO:0019776::Atg8 ligase activity	GO:0055015::ventricular cardiac muscle cell development;GO:2000619::negative regulation of histone H4-K16 acetylation;GO:0044804::nucleophagy;GO:1903599::positive regulation of mitophagy;GO:0045060::negative thymic T cell selection;GO:0039689::negative stranded viral RNA replication;GO:0019883::antigen processing and presentation of endogenous antigen;GO:0042311::vasodilation;GO:0070257::positive…	autophagy protein 5	Cellular processes and signaling	Posttranslational modification, protein turnover, chaperones	04621::NOD-like receptor signaling pathway||04140::Autophagy - animal||04211::Longevity regulating pathway||05131::Shigellosis||04213::Longevity regulating pathway - multiple species||04622::RIG-I-like receptor signaling pathway	Macroautophagy::Negative regulators of DDX58/IFIH1 signaling::PINK1-PRKN Mediated Mitophagy::Receptor Mediated Mitophagy	Senescence_and_Autophagy_in_Cancer::Cytosolic_DNA-sensing_pathway::Novel_intracellular_components_of_RIG-I-like_receptor_(RLR)_pathway::Ferroptosis::Neurodegeneration_with_brain_iron_accumulation_(NBIA)_subtypes_pathway::Autophagy::FGFR3_signalling_in_chondrocyte_proliferation_and_terminal_differentiation::Host-pathogen_interaction_of_human_corona_viruses_-_autophagy::Nanoparticle_triggered_autop…	NA	Cytoplasm
A0A8I3N7E1	A0A8I3N7E1	30314	25780	24400	68767	93396	70728	47794	35009	19469	A0A8I3N7E1	CTP synthase	CTPS1	GO:0016020::membrane	GO:0003883::CTP synthase activity;GO:0005524::ATP binding	GO:0006541::glutamine metabolic process;GO:0044210::'de novo' CTP biosynthetic process;GO:0042098::T cell proliferation;GO:0042100::B cell proliferation	Catalyzes the ATP-dependent amination of UTP to CTP with either L-glutamine or ammonia as the source of nitrogen	Metabolism	Nucleotide transport and metabolism	01100::Metabolic pathways||00240::Pyrimidine metabolism	Interconversion of nucleotide di- and triphosphates	Pyrimidine_metabolism	NA	Cytoplasm
A0A8I3N7F8	A0A8I3N7F8	6543.6	2740.1	4696.3	7418.7	12139	12677	3081.1	3350.6	2723	A0A8I3N7F8	Small nuclear ribonucleoprotein Sm D2	SNRPD2	GO:0005687::U4 snRNP;GO:0034709::methylosome;GO:0019013::viral nucleocapsid;GO:0005829::cytosol;GO:0071011::precatalytic spliceosome;GO:0005686::U2 snRNP;GO:0070062::extracellular exosome;GO:0005685::U1 snRNP;GO:0034715::pICln-Sm protein complex;GO:0005682::U5 snRNP;GO:0046540::U4/U6 x U5 tri-snRNP complex;GO:0071013::catalytic step 2 spliceosome;GO:0034719::SMN-Sm protein complex;GO:0005654::nuc…	GO:1990446::U1 snRNP binding;GO:0005515::protein binding	GO:0000245::spliceosomal complex assembly;GO:0000387::spliceosomal snRNP assembly;GO:0051170::nuclear import	Small nuclear ribonucleoprotein	Information storage and processing	RNA processing and modification	03040::Spliceosome	mRNA Splicing - Major Pathway::mRNA Splicing - Minor Pathway::snRNP Assembly	mRNA_Processing	NA	Extracellular
A0A8I3N7J1	A0A8I3N7J1	177280	156130	151240	361320	671580	313140	163820	174840	93742	A0A8I3N7J1	ATP-citrate synthase	ACLY	GO:0070062::extracellular exosome;GO:0005654::nucleoplasm;GO:0005737::cytoplasm;GO:0005886::plasma membrane	GO:0046872::metal ion binding;GO:0003878::ATP citrate synthase activity;GO:0005524::ATP binding;GO:0048037::cofactor binding	GO:0006085::acetyl-CoA biosynthetic process;GO:0008610::lipid biosynthetic process;GO:0006101::citrate metabolic process	ATP-citrate synthase is the primary enzyme responsible for the synthesis of cytosolic acetyl-CoA in many tissues	Metabolism	Energy production and conversion	01100::Metabolic pathways||00020::Citrate cycle (TCA cycle)	Neutrophil degranulation::Fatty acyl-CoA biosynthesis::ChREBP activates metabolic gene expression	Pathways_in_clear_cell_renal_cell_carcinoma::Amino_Acid_metabolism::Sterol_Regulatory_Element-Binding_Proteins_(SREBP)_signalling::Metabolic_reprogramming_in_colon_cancer::Fatty_Acid_Biosynthesis::Lipid_Metabolism_Pathway::TCA_Cycle_and_Deficiency_of_Pyruvate_Dehydrogenase_complex_(PDHc)	NA	Cytoplasm
A0A8I3N7L4	A0A8I3N7L4	149670	91406	90592	342800	71160	40851	190500	118860	7227.5	A0A8I3N7L4	ATP-dependent Clp protease proteolytic subunit	CLPP	NA	GO:0004252::serine-type endopeptidase activity	GO:0006508::proteolysis	proteolytic subunit	Cellular processes and signaling	Posttranslational modification, protein turnover, chaperones	04212::Longevity regulating pathway - worm	NA	NA	NA	Mitochondria
A0A8I3N7P9	A0A8I3N7P9	55768	61374	41864	78497	126340	72203	47486	44484	49581	A0A8I3N7P9	AP-2 complex subunit alpha	AP2A2	GO:0005886::plasma membrane;GO:0005905::clathrin-coated pit;GO:0031410::cytoplasmic vesicle;GO:0030131::clathrin adaptor complex	GO:0008289::lipid binding;GO:0032403::protein complex binding;GO:0008565::protein transporter activity;GO:0019901::protein kinase binding	GO:0006886::intracellular protein transport;GO:0006897::endocytosis	Component of the adaptor protein complex 2 (AP-2). Adaptor protein complexes function in protein transport via transport vesicles in different membrane traffic pathways. Adaptor protein complexes are vesicle coat components and appear to be involved in cargo selection and vesicle formation. AP-2 is involved in clathrin-dependent endocytosis in which cargo proteins are incorporated into vesicles s…	Cellular processes and signaling	Intracellular trafficking, secretion, and vesicular transport	04144::Endocytosis||05016::Huntington's disease||04721::Synaptic vesicle cycle||04961::Endocrine and other factor-regulated calcium reabsorption	Neutrophil degranulation::Clathrin-mediated endocytosis::Cargo recognition for clathrin-mediated endocytosis::MHC class II antigen presentation::Recycling pathway of L1::EPH-ephrin mediated repulsion of cells::Potential therapeutics for SARS::LDL clearance::WNT5A-dependent internalization of FZD4::Retrograde neurotrophin signalling::WNT5A-dependent internalization of FZD2, FZD5 and ROR2::Nef Medi…	Synaptic_Vesicle_Pathway::GABA_receptor_Signaling::mBDNF_and_proBDNF_regulation_of_GABA_neurotransmission	NA	Cytoplasm
A0A8I3N7R9	A0A8I3N7R9	76301	67752	59912	136520	183800	238010	35380	35539	19169	A0A8I3N7R9	Angiopoietin like 2	ANGPTL2	GO:0070062::extracellular exosome	NA	NA	Angiopoietin-like 2	Poorly characterized	Function unknown	NA	Platelet degranulation ::Regulation of Insulin-like Growth Factor (IGF) transport and uptake by IGFBPs::Post-translational protein phosphorylation::Signaling by BRAF and RAF fusions::Integrin cell surface interactions::Amyloid fiber formation::Signaling downstream of RAS mutants::Signaling by moderate kinase activity BRAF mutants::Paradoxical activation of RAF signaling by kinase inactive BRAF::S…	VEGFA-VEGFR2_Signaling_Pathway::Human_Complement_System::Selenium_Micronutrient_Network::Folate_Metabolism::Vitamin_B12_Metabolism::Blood_Clotting_Cascade::Fibrin_Complement_Receptor_3_Signaling_Pathway::COVID-19,_thrombosis_and_anticoagulation	NA	Mitochondria
A0A8I3N7S3	A0A8I3N7S3	6745.9	7489.6	5085.2	10045	16948	15193	6476.3	5417	2959.4	A0A8I3N7S3	Septin	SEPTIN8	NA	NA	NA	Belongs to the TRAFAC class TrmE-Era-EngA-EngB-Septin- like GTPase superfamily. Septin GTPase family	Cellular processes and signaling	Cell cycle control, cell division, chromosome partitioning	05100::Bacterial invasion of epithelial cells	MAPK6/MAPK4 signaling	22q11.2_Deletion_Syndrome::Parkinsons_Disease_Pathway	NA	Nucleus
A0A8I3N7T4	A0A8I3N7T4	5201	5278.9	5914.6	9705.9	13524	15417	4544.7	4500.9	2150.9	A0A8I3N7T4	Epoxide hydrolase	EPHX1	NA	GO:0033961::cis-stilbene-oxide hydrolase activity	GO:0006725::cellular aromatic compound metabolic process;GO:0014070::response to organic cyclic compound	Epoxide hydrolase 1	Poorly characterized	Function unknown	04976::Bile secretion||05204::Chemical carcinogenesis||00980::Metabolism of xenobiotics by cytochrome P450	Phase I - Functionalization of compounds	Metapathway_biotransformation_Phase_I_and_II::Photodynamic_therapy-induced_NFE2L2_(NRF2)_survival_signaling::Aflatoxin_B1_metabolism::Benzo(a)pyrene_metabolism	NA	E.R.
A0A8I3N7Z9	A0A8I3N7Z9	14867	11978	14284	25088	8448.4	4821	21495	13995	5470.9	A0A8I3N7Z9	protein-arginine deiminase	PADI2	GO:0005829::cytosol;GO:0070062::extracellular exosome;GO:0035327::transcriptionally active chromatin	GO:0005509::calcium ion binding;GO:0004668::protein-arginine deiminase activity;GO:0030331::estrogen receptor binding	GO:0070100::negative regulation of chemokine-mediated signaling pathway;GO:0036413::histone H3-R26 citrullination;GO:0048096::chromatin-mediated maintenance of transcription;GO:1901624::negative regulation of lymphocyte chemotaxis;GO:0010848::regulation of chromatin disassembly;GO:0030520::intracellular estrogen receptor signaling pathway;GO:0021762::substantia nigra development	Peptidyl arginine deiminase, type II	Poorly characterized	Function unknown	NA	Neutrophil degranulation::Chromatin modifying enzymes	Preimplantation_Embryo	NA	Mitochondria
A0A8I3N848	A0A8I3N848	7134.3	8767.4	8784.5	41746	51066	53471	8330.4	7161.7	4140.8	A0A8I3N848	N-myc downstream regulated 1	NDRG1	GO:0055038::recycling endosome membrane;GO:0005913::cell-cell adherens junction;GO:0043209::myelin sheath;GO:0005874::microtubule;GO:0005813::centrosome;GO:0048471::perinuclear region of cytoplasm;GO:0070062::extracellular exosome;GO:0005886::plasma membrane;GO:0005634::nucleus	GO:0017137::Rab GTPase binding;GO:0043015::gamma-tubulin binding;GO:0045296::cadherin binding;GO:0008017::microtubule binding	GO:0032287::peripheral nervous system myelin maintenance;GO:0008285::negative regulation of cell proliferation;GO:0071456::cellular response to hypoxia;GO:0045576::mast cell activation;GO:0030330::DNA damage response, signal transduction by p53 class mediator;GO:0090232::positive regulation of spindle checkpoint	N-myc downstream regulated 1	Poorly characterized	Function unknown	NA	TP53 regulates transcription of several additional cell death genes whose specific roles in p53-dependent apoptosis remain uncertain	VEGFA-VEGFR2_Signaling_Pathway::Intracellular_trafficking_proteins_involved_in_CMT_neuropathy::Hippo-Yap_signaling_pathway	NA	Nucleus
A0A8I3N888	A0A8I3N888	57486	82987	80924	16544	17430	12809	75171	89736	86851	A0A8I3N888	Adhesion G protein-coupled receptor G6	ADGRG6	GO:0016021::integral component of membrane	GO:0004930::G-protein coupled receptor activity	GO:0007166::cell surface receptor signaling pathway;GO:0007186::G-protein coupled receptor signaling pathway	G protein-coupled receptor	Cellular processes and signaling	Posttranslational modification, protein turnover, chaperones	NA	EGR2 and SOX10-mediated initiation of Schwann cell myelination	Vitamin_D_Receptor_Pathway::GPCRs,_Class_B_Secretin-like	NA	Plasma membrane
A0A8I3N8A4	A0A8I3N8A4	2814.5	2297.3	3737.9	7046.9	11985	6693.7	3039.6	3339	1025	A0A8I3N8A4	Ubiquitin like modifier activating enzyme 6	UBA6	NA	NA	NA	enzyme 6	Cellular processes and signaling	Posttranslational modification, protein turnover, chaperones	04120::Ubiquitin mediated proteolysis	Antigen processing: Ubiquitination & Proteasome degradation::Synthesis of active ubiquitin: roles of E1 and E2 enzymes	Parkinsons_Disease_Pathway	NA	Cytoplasm
A0A8I3N8C1	A0A8I3N8C1	NA	NA	NA	2935.4	3946	8388.5	NA	1508.4	NA	A0A8I3N8C1	Thyroid hormone receptor interactor 10	TRIP10	NA	NA	NA	Thyroid hormone receptor interactor 10	Cellular processes and signaling	Cytoskeleton	04910::Insulin signaling pathway	Rho GTPase cycle::Clathrin-mediated endocytosis	NA	NA	Nucleus
A0A8I3N8Q9	A0A8I3N8Q9	15481	6777.7	5112.2	11308	12287	12936	3611	10724	3962.4	A0A8I3N8Q9	RNA-splicing ligase RtcB homolog	RTCB	GO:0072669::tRNA-splicing ligase complex;GO:0005635::nuclear envelope;GO:0005654::nucleoplasm;GO:0005789::endoplasmic reticulum membrane	GO:0003972::RNA ligase (ATP) activity;GO:0017166::vinculin binding;GO:0046872::metal ion binding;GO:0005524::ATP binding	GO:0001890::placenta development;GO:0001701::in utero embryonic development;GO:0006388::tRNA splicing, via endonucleolytic cleavage and ligation	Catalytic subunit of the tRNA-splicing ligase complex that acts by directly joining spliced tRNA halves to mature-sized tRNAs by incorporating the precursor-derived splice junction phosphate into the mature tRNA as a canonical 3',5'- phosphodiester. May act as a RNA ligase with broad substrate specificity, and may function toward other RNAs	Information storage and processing	Translation, ribosomal structure and biogenesis	NA	tRNA processing in the nucleus	Unfolded_protein_response	NA	Mitochondria
A0A8I3N8S3	A0A8I3N8S3	18555	13485	14706	29897	45454	60918	15589	14935	10258	A0A8I3N8S3	Stromal cell derived factor 2	SDF2	GO:0031502::dolichyl-phosphate-mannose-protein mannosyltransferase complex;GO:0005576::extracellular region	GO:0004169::dolichyl-phosphate-mannose-protein mannosyltransferase activity	GO:0044845::chain elongation of O-linked mannose residue;GO:0035269::protein O-linked mannosylation;GO:1900101::regulation of endoplasmic reticulum unfolded protein response;GO:0007275::multicellular organism development;GO:0000032::cell wall mannoprotein biosynthetic process	Stromal cell-derived factor 2	Cellular processes and signaling	Posttranslational modification, protein turnover, chaperones	01100::Metabolic pathways||00514::Other types of O-glycan biosynthesis||00515::Mannose type O-glycan biosynthesis	O-linked glycosylation::Defective POMT2 causes MDDGA2, MDDGB2 and MDDGC2::Defective POMT1 causes MDDGA1, MDDGB1 and MDDGC1	VEGFA-VEGFR2_Signaling_Pathway	NA	Extracellular
A0A8I3N8T1	A0A8I3N8T1	58399	98642	38353	15562	17024	13521	66917	46716	57336	A0A8I3N8T1	Solute carrier family 16 member 7	SLC16A7	GO:0005887::integral component of plasma membrane	GO:0050833::pyruvate transmembrane transporter activity;GO:0015129::lactate transmembrane transporter activity	GO:1901475::pyruvate transmembrane transport;GO:0035879::plasma membrane lactate transport	Solute carrier family 16	Metabolism	Carbohydrate transport and metabolism	NA	Proton-coupled monocarboxylate transport	Fragile_X_Syndrome::Photodynamic_therapy-induced_HIF-1_survival_signaling	NA	Plasma membrane
A0A8I3N8W2	A0A8I3N8W2	28677	31578	25120	56062	107460	52476	22891	20513	10936	A0A8I3N8W2	Surfeit locus protein 4	SURF4	GO:0016021::integral component of membrane;GO:0000139::Golgi membrane;GO:0030133::transport vesicle;GO:0033116::endoplasmic reticulum-Golgi intermediate compartment membrane;GO:0005789::endoplasmic reticulum membrane	GO:0005515::protein binding	GO:0006890::retrograde vesicle-mediated transport, Golgi to ER;GO:0007030::Golgi organization;GO:0032527::protein exit from endoplasmic reticulum;GO:0034498::early endosome to Golgi transport;GO:0010638::positive regulation of organelle organization	Surfeit 4	Cellular processes and signaling	Intracellular trafficking, secretion, and vesicular transport	NA	Neutrophil degranulation::COPI-dependent Golgi-to-ER retrograde traffic	NA	NA	Plasma membrane
A0A8I3N8W7	A0A8I3N8W7	3025.7	1853.3	3018.4	8552.5	13523	14119	3163.8	1190.5	951.94	A0A8I3N8W7	NADH dehydrogenase [ubiquinone] iron-sulfur protein 8, mitochondrial	NDUFS8	GO:0005747::mitochondrial respiratory chain complex I	GO:0008137::NADH dehydrogenase (ubiquinone) activity;GO:0051539::4 iron, 4 sulfur cluster binding	GO:0006979::response to oxidative stress;GO:0055114::oxidation-reduction process;GO:0032981::mitochondrial respiratory chain complex I assembly	NADH dehydrogenase ubiquinone	Metabolism	Energy production and conversion	01100::Metabolic pathways||05010::Alzheimer's disease||05016::Huntington's disease||05012::Parkinson's disease||04932::Non-alcoholic fatty liver disease (NAFLD)||00190::Oxidative phosphorylation	Respiratory electron transport::Complex I biogenesis	Electron_Transport_Chain_(OXPHOS_system_in_mitochondria)::Mitochondrial_complex_I_assembly_model_OXPHOS_system::Oxidative_phosphorylation	NA	Mitochondria
A0A8I3N8Y1	A0A8I3N8Y1	8200100	1350100	1254300	957340	998280	1016300	968450	7899400	2668800	A0A8I3N8Y1	Fibrinogen gamma chain	FGG	NA	NA	NA	Fibrinogen gamma chain	Poorly characterized	Function unknown	04611::Platelet activation||05150::Staphylococcus aureus infection||04610::Complement and coagulation cascades	Platelet degranulation ::Regulation of Insulin-like Growth Factor (IGF) transport and uptake by IGFBPs::Post-translational protein phosphorylation::Signaling by BRAF and RAF fusions::Integrin cell surface interactions::Signaling downstream of RAS mutants::Signaling by moderate kinase activity BRAF mutants::Paradoxical activation of RAF signaling by kinase inactive BRAF::Signaling by RAF1 mutants:…	VEGFA-VEGFR2_Signaling_Pathway::Human_Complement_System::Selenium_Micronutrient_Network::Folate_Metabolism::Vitamin_B12_Metabolism::Blood_Clotting_Cascade::Fibrin_Complement_Receptor_3_Signaling_Pathway::COVID-19,_thrombosis_and_anticoagulation	NA	Extracellular
A0A8I3N922	A0A8I3N922	22092	24900	28565	50178	55671	67928	22741	19123	13420	A0A8I3N922	UPAR/Ly6 domain-containing protein	-	NA	NA	NA	Plasminogen activator, urokinase receptor	Cellular processes and signaling	Signal transduction mechanisms	05205::Proteoglycans in cancer||04610::Complement and coagulation cascades	Neutrophil degranulation::Dissolution of Fibrin Clot::Attachment of GPI anchor to uPAR	VEGFA-VEGFR2_Signaling_Pathway::Primary_Focal_Segmental_Glomerulosclerosis_FSGS::Human_Complement_System::Complement_and_Coagulation_Cascades	NA	Extracellular
A0A8I3N986	A0A8I3N986	1397.5	1350.8	4033	4783.4	13180	3631.1	2454.7	1077.3	2000.7	A0A8I3N986	Phosphoglycolate phosphatase	PGP	GO:0005829::cytosol	GO:0008967::phosphoglycolate phosphatase activity;GO:0004725::protein tyrosine phosphatase activity;GO:0043136::glycerol-3-phosphatase activity;GO:0000287::magnesium ion binding;GO:0098519::nucleotide phosphatase activity, acting on free nucleotides;GO:0000121::glycerol-1-phosphatase activity	GO:0006114::glycerol biosynthetic process;GO:0035335::peptidyl-tyrosine dephosphorylation;GO:0006650::glycerophospholipid metabolic process;GO:0045721::negative regulation of gluconeogenesis	Phosphoglycolate phosphatase	Metabolism	Inorganic ion transport and metabolism	01100::Metabolic pathways||01200::Carbon metabolism||00630::Glyoxylate and dicarboxylate metabolism	Glycolysis	NA	NA	Cytoplasm
A0A8I3N992	A0A8I3N992	78838	76741	75465	260870	358750	528660	61268	57233	25610	A0A8I3N992	Caldesmon 1	CALD1	GO:0030478::actin cap;GO:0005886::plasma membrane	GO:0003779::actin binding;GO:0017022::myosin binding;GO:0005516::calmodulin binding	GO:0006936::muscle contraction	Caldesmon	Poorly characterized	Function unknown	04270::Vascular smooth muscle contraction	Smooth Muscle Contraction	Myometrial_Relaxation_and_Contraction_Pathways	NA	Nucleus
A0A8I3N997	A0A8I3N997	26238	19696	22628	58449	84607	48077	20547	18651	8737.1	A0A8I3N997	Polyadenylate-binding protein	PABPC4	GO:0010494::cytoplasmic stress granule;GO:0005634::nucleus	GO:0008266::poly(U) RNA binding;GO:0017130::poly(C) RNA binding;GO:0008143::poly(A) binding;GO:0003677::DNA binding;GO:0046983::protein dimerization activity;GO:0000166::nucleotide binding	GO:0006412::translation;GO:0006396::RNA processing;GO:0006401::RNA catabolic process;GO:0006355::regulation of transcription, DNA-templated;GO:0007596::blood coagulation	Polyadenylate-binding protein	Information storage and processing	RNA processing and modification	03013::RNA transport||03015::mRNA surveillance pathway||03018::RNA degradation	Regulation of expression of SLITs and ROBOs::Nonsense Mediated Decay (NMD) enhanced by the Exon Junction Complex (EJC)::L13a-mediated translational silencing of Ceruloplasmin expression::Nonsense Mediated Decay (NMD) independent of the Exon Junction Complex (EJC)::Translation initiation complex formation::AUF1 (hnRNP D0) binds and destabilizes mRNA::Deadenylation of mRNA	VEGFA-VEGFR2_Signaling_Pathway::Endoderm_Differentiation::Viral_Acute_Myocarditis::Translation_Factors	bHLH	Nucleus
A0A8I3N9C4	A0A8I3N9C4	7206.9	4321.4	6139	11687	13244	12373	6078.7	4044.9	1877.2	A0A8I3N9C4	SEC13 homolog, nuclear pore and COPII coat complex component	SEC13	GO:0031080::nuclear pore outer ring;GO:0070062::extracellular exosome;GO:0000776::kinetochore;GO:0005654::nucleoplasm;GO:0061700::GATOR2 complex;GO:0005783::endoplasmic reticulum	NA	GO:0032008::positive regulation of TOR signaling	SEC13 homolog, nuclear pore and COPII coat complex component	Cellular processes and signaling	Intracellular trafficking, secretion, and vesicular transport	04141::Protein processing in endoplasmic reticulum||03013::RNA transport||04150::mTOR signaling pathway	Separation of Sister Chromatids::RHO GTPases Activate Formins::Resolution of Sister Chromatid Cohesion::EML4 and NUDC in mitotic spindle formation::MHC class II antigen presentation::Mitotic Prometaphase::Amplification of signal from unattached kinetochores via a MAD2 inhibitory signal::SUMOylation of DNA damage response and repair proteins::HCMV Early Events::COPII-mediated vesicle transport::IS…	Sterol_Regulatory_Element-Binding_Proteins_(SREBP)_signalling	NA	Cytoplasm
A0A8I3N9D0	A0A8I3N9D0	135480	163460	116200	152420	276910	129750	74066	71413	82879	A0A8I3N9D0	Ribosomal protein S16	RPS16	GO:0005925::focal adhesion;GO:0005654::nucleoplasm;GO:0016020::membrane;GO:0070062::extracellular exosome;GO:0031012::extracellular matrix;GO:0022627::cytosolic small ribosomal subunit	GO:0005515::protein binding;GO:0003735::structural constituent of ribosome	GO:0000184::nuclear-transcribed mRNA catabolic process, nonsense-mediated decay;GO:0097421::liver regeneration;GO:0006413::translational initiation;GO:0000462::maturation of SSU-rRNA from tricistronic rRNA transcript (SSU-rRNA, 5.8S rRNA, LSU-rRNA);GO:0019083::viral transcription;GO:0006614::SRP-dependent cotranslational protein targeting to membrane	40S ribosomal protein	Information storage and processing	Translation, ribosomal structure and biogenesis	03010::Ribosome	Major pathway of rRNA processing in the nucleolus and cytosol::Regulation of expression of SLITs and ROBOs::Nonsense Mediated Decay (NMD) enhanced by the Exon Junction Complex (EJC)::L13a-mediated translational silencing of Ceruloplasmin expression::SRP-dependent cotranslational protein targeting to membrane::GTP hydrolysis and joining of the 60S ribosomal subunit::Nonsense Mediated Decay (NMD) i…	Cytoplasmic_Ribosomal_Proteins	NA	Cytoplasm
A0A8I3N9F1	A0A8I3N9F1	259040	519090	417230	64156	44683	37962	331950	350560	350820	A0A8I3N9F1	Fidgetin like 1	FIGNL1	GO:0005737::cytoplasm;GO:0000228::nuclear chromosome;GO:0070062::extracellular exosome	GO:0008568::microtubule-severing ATPase activity;GO:0005524::ATP binding	GO:0001649::osteoblast differentiation;GO:0010569::regulation of double-strand break repair via homologous recombination;GO:0031122::cytoplasmic microtubule organization;GO:2001243::negative regulation of intrinsic apoptotic signaling pathway;GO:0071479::cellular response to ionizing radiation;GO:0051726::regulation of cell cycle;GO:0033687::osteoblast proliferation	Belongs to the AAA ATPase family	Cellular processes and signaling	Posttranslational modification, protein turnover, chaperones	NA	Sealing of the nuclear envelope (NE) by ESCRT-III	Ciliary_landscape::Ebola_Virus_Pathway_on_Host	NA	Nucleus
A0A8I3N9G3	A0A8I3N9G3	45632	57229	44600	83969	101020	103780	47732	36184	22153	A0A8I3N9G3	MPN domain-containing protein	PSMD7	GO:0005654::nucleoplasm;GO:0016020::membrane;GO:0005829::cytosol;GO:0070062::extracellular exosome;GO:0005838::proteasome regulatory particle	GO:0042803::protein homodimerization activity	GO:0000209::protein polyubiquitination;GO:0002223::stimulatory C-type lectin receptor signaling pathway;GO:0006521::regulation of cellular amino acid metabolic process;GO:0038095::Fc-epsilon receptor signaling pathway;GO:0090090::negative regulation of canonical Wnt signaling pathway;GO:0051436::negative regulation of ubiquitin-protein ligase activity involved in mitotic cell cycle;GO:0038061::NI…	Maintenance of mitochondrial structure and function	Cellular processes and signaling	Posttranslational modification, protein turnover, chaperones	05169::Epstein-Barr virus infection||03050::Proteasome	Neutrophil degranulation::Antigen processing: Ubiquitination & Proteasome degradation::Neddylation::Regulation of expression of SLITs and ROBOs::Separation of Sister Chromatids::Ub-specific processing proteases::FCERI mediated NF-kB activation::MAPK6/MAPK4 signaling::UCH proteinases::Downstream TCR signaling::RUNX1 regulates transcription of genes involved in differentiation of HSCs::ABC-family p…	Ciliary_landscape::Parkin-Ubiquitin_Proteasomal_System_pathway::Proteasome_Degradation	NA	E.R.
A0A8I3N9H0	A0A8I3N9H0	NA	NA	NA	977.39	2199.5	1687.1	1414.6	874.76	NA	A0A8I3N9H0	Myosin heavy chain 11	MYH11	NA	NA	NA	Belongs to the TRAFAC class myosin-kinesin ATPase superfamily. Myosin family	Cellular processes and signaling	Cytoskeleton	04530::Tight junction	Smooth Muscle Contraction::RHO GTPases activate PAKs::RHO GTPases activate PKNs::RHO GTPases Activate ROCKs::EPHA-mediated growth cone collapse::Sema4D induced cell migration and growth-cone collapse::RHO GTPases activate CIT	VEGFA-VEGFR2_Signaling_Pathway	NA	Nucleus
A0A8I3N9H6	A0A8I3N9H6	14742	12803	6739.2	19890	22064	39631	2111.7	2888.6	NA	A0A8I3N9H6	Lysyl oxidase homolog	LOX	GO:0005581::collagen trimer;GO:0005615::extracellular space;GO:0005578::proteinaceous extracellular matrix;GO:0005634::nucleus	GO:0005507::copper ion binding;GO:0004720::protein-lysine 6-oxidase activity;GO:0005515::protein binding	GO:0042060::wound healing;GO:0030324::lung development;GO:0055114::oxidation-reduction process;GO:0035904::aorta development;GO:0048251::elastic fiber assembly;GO:0007507::heart development;GO:0006464::cellular protein modification process;GO:0030199::collagen fibril organization;GO:0048545::response to steroid hormone;GO:0042493::response to drug	Lysyl oxidase	Poorly characterized	Function unknown	NA	Crosslinking of collagen fibrils::Elastic fibre formation	Type_I_collagen_synthesis_in_the_context_of_Osteogenesis_imperfecta::Canonical_and_Non-Canonical_TGF-B_signaling	NA	Extracellular
A0A8I3N9I4	A0A8I3N9I4	NA	NA	NA	NA	1386	NA	NA	NA	NA	A0A8I3N9I4	Tenascin C	TNC	NA	NA	NA	Tenascin C	Cellular processes and signaling	Signal transduction mechanisms	04151::PI3K-Akt signaling pathway||04510::Focal adhesion||05206::MicroRNAs in cancer||04512::ECM-receptor interaction	Regulation of Insulin-like Growth Factor (IGF) transport and uptake by IGFBPs::Post-translational protein phosphorylation::ECM proteoglycans::Integrin cell surface interactions::Syndecan interactions	Focal_Adhesion-PI3K-Akt-mTOR-signaling_pathway::PI3K-Akt_Signaling_Pathway::Focal_Adhesion::TGF-beta_Signaling_Pathway::TGF-B_Signaling_in_Thyroid_Cells_for_Epithelial-Mesenchymal_Transition::Amplification_and_Expansion_of_Oncogenic_Pathways_as_Metastatic_Traits	NA	Extracellular
A0A8I3N9K4	A0A8I3N9K4	24857	20383	20843	60490	106750	76514	19502	19177	9986.2	A0A8I3N9K4	Voltage dependent anion channel 2	VDAC2	GO:0045121::membrane raft;GO:0046930::pore complex;GO:0005743::mitochondrial inner membrane;GO:0043209::myelin sheath;GO:0042645::mitochondrial nucleoid;GO:0005741::mitochondrial outer membrane;GO:0070062::extracellular exosome;GO:0005634::nucleus	GO:0008308::voltage-gated anion channel activity;GO:0000166::nucleotide binding;GO:0015288::porin activity	GO:2001243::negative regulation of intrinsic apoptotic signaling pathway;GO:1903959::regulation of anion transmembrane transport;GO:0032272::negative regulation of protein polymerization	anion channel 2	Metabolism	Inorganic ion transport and metabolism	04020::Calcium signaling pathway||05166::HTLV-I infection||04022::cGMP-PKG signaling pathway||05016::Huntington's disease||04621::NOD-like receptor signaling pathway||05012::Parkinson's disease	Ub-specific processing proteases::Mitochondrial calcium ion transport	Ferroptosis	NA	Cytoplasm
A0A8I3N9K6	A0A8I3N9K6	5165.8	2324.2	3473.3	6254.9	12038	7238.5	2686.4	4151.9	2314.8	A0A8I3N9K6	Electron transfer flavoprotein-ubiquinone oxidoreductase	ETFDH	GO:0031305::integral component of mitochondrial inner membrane	GO:0004174::electron-transferring-flavoprotein dehydrogenase activity;GO:0048039::ubiquinone binding;GO:0009055::electron carrier activity;GO:0051539::4 iron, 4 sulfur cluster binding	GO:0006979::response to oxidative stress;GO:0022900::electron transport chain;GO:0033539::fatty acid beta-oxidation using acyl-CoA dehydrogenase	Electron transfer flavoprotein-ubiquinone oxidoreductase	Metabolism	Energy production and conversion	NA	Respiratory electron transport	NA	NA	Mitochondria
A0A8I3N9P9	A0A8I3N9P9	3677.2	3785	3171.3	15127	23323	17044	3882.6	2154.8	NA	A0A8I3N9P9	Peptidylprolyl isomerase D	PPID	NA	NA	NA	Peptidyl-prolyl cis-trans isomerase	Cellular processes and signaling	Posttranslational modification, protein turnover, chaperones	NA	ESR-mediated signaling	Prolactin_Signaling_Pathway	NA	Cytoplasm
A0A8I3N9S8	A0A8I3N9S8	643280	650340	706500	1438000	1936000	2797000	484630	484620	260680	A0A8I3N9S8	LDL receptor related protein 1	LRP1	NA	NA	NA	lipoprotein receptor-related protein	Cellular processes and signaling	Signal transduction mechanisms	05010::Alzheimer's disease||05144::Malaria	Scavenging of heme from plasma::Retinoid metabolism and transport	Alzheimers_Disease::Statin_Pathway	NA	Plasma membrane
A0A8I3N9V3	A0A8I3N9V3	167110	147570	135360	508160	841570	539080	112290	114900	56998	A0A8I3N9V3	Heat shock protein 90 alpha family class B member 1	HSP90AB1	GO:0009986::cell surface;GO:0031526::brush border membrane;GO:0016021::integral component of membrane;GO:0016324::apical plasma membrane;GO:1990913::sperm head plasma membrane;GO:0005829::cytosol;GO:0016323::basolateral plasma membrane;GO:0005654::nucleoplasm;GO:0034751::aryl hydrocarbon receptor complex;GO:1990917::ooplasm;GO:0008180::COP9 signalosome;GO:0070062::extracellular exosome;GO:0005739…	GO:0005525::GTP binding;GO:0002135::CTP binding;GO:0002134::UTP binding;GO:0051082::unfolded protein binding;GO:0017098::sulfonylurea receptor binding;GO:1990226::histone methyltransferase binding;GO:0032564::dATP binding;GO:0008144::drug binding;GO:0044325::ion channel binding;GO:0098641::cadherin binding involved in cell-cell adhesion;GO:0003725::double-stranded RNA binding;GO:0005524::ATP bind…	GO:0043524::negative regulation of neuron apoptotic process;GO:0071407::cellular response to organic cyclic compound;GO:0097435::supramolecular fiber organization;GO:0019062::virion attachment to host cell;GO:0032092::positive regulation of protein binding;GO:0045429::positive regulation of nitric oxide biosynthetic process;GO:0032516::positive regulation of phosphoprotein phosphatase activity;GO…	Heat shock protein	Cellular processes and signaling	Posttranslational modification, protein turnover, chaperones	04151::PI3K-Akt signaling pathway||05200::Pathways in cancer||04141::Protein processing in endoplasmic reticulum||04621::NOD-like receptor signaling pathway||05418::Fluid shear stress and atherosclerosis||04915::Estrogen signaling pathway||04659::Th17 cell differentiation||04914::Progesterone-mediated oocyte maturation||04657::IL-17 signaling pathway||05215::Prostate cancer||04612::Antigen proces…	Neutrophil degranulation::Regulation of actin dynamics for phagocytic cup formation::Estrogen-dependent gene expression::The role of GTSE1 in G2/M progression after G2 checkpoint::HSP90 chaperone cycle for steroid hormone receptors (SHR)::Chaperone Mediated Autophagy::Purinergic signaling in leishmaniasis infection::The NLRP3 inflammasome::HSF1 activation::HSF1-dependent transactivation::Sema3A P…	Nuclear_Receptors_Meta-Pathway::Focal_Adhesion-PI3K-Akt-mTOR-signaling_pathway::PI3K-Akt_Signaling_Pathway::NRF2_pathway	NA	Cytoplasm
A0A8I3N9V6	A0A8I3N9V6	1673.6	1094.8	838.89	1244.2	1315.5	NA	NA	2358.4	1084.7	A0A8I3N9V6	Brain-specific angiogenesis inhibitor 1-associated protein 2	BAIAP2	GO:0043197::dendritic spine;GO:0015629::actin cytoskeleton;GO:0030141::secretory granule;GO:0005913::cell-cell adherens junction;GO:0030175::filopodium;GO:0005829::cytosol;GO:0001726::ruffle;GO:0043025::neuronal cell body;GO:0014069::postsynaptic density;GO:0070062::extracellular exosome;GO:0005886::plasma membrane	GO:0030165::PDZ domain binding;GO:0098641::cadherin binding involved in cell-cell adhesion;GO:0070064::proline-rich region binding;GO:0042802::identical protein binding;GO:0008093::cytoskeletal adaptor activity	GO:0007266::Rho protein signal transduction;GO:0008360::regulation of cell shape;GO:0008286::insulin receptor signaling pathway;GO:0051017::actin filament bundle assembly;GO:0007009::plasma membrane organization;GO:0009617::response to bacterium;GO:0098609::cell-cell adhesion;GO:0048167::regulation of synaptic plasticity;GO:0051764::actin crosslink formation;GO:0030838::positive regulation of act…	Brain-specific angiogenesis inhibitor 1-associated protein	Cellular processes and signaling	Signal transduction mechanisms	04810::Regulation of actin cytoskeleton||04520::Adherens junction	Regulation of actin dynamics for phagocytic cup formation::FCGR3A-mediated phagocytosis::VEGFA-VEGFR2 Pathway::RHO GTPases Activate WASPs and WAVEs	Regulation_of_Actin_Cytoskeleton	NA	Cytoplasm
A0A8I3N9X5	A0A8I3N9X5	104640	117450	87406	124020	208860	145530	46964	63868	57065	A0A8I3N9X5	40S ribosomal protein S2	LOC608162	GO:0005730::nucleolus;GO:0005913::cell-cell adherens junction;GO:0070062::extracellular exosome;GO:0022627::cytosolic small ribosomal subunit;GO:0005925::focal adhesion;GO:0005654::nucleoplasm;GO:0016020::membrane	GO:0003729::mRNA binding;GO:0098641::cadherin binding involved in cell-cell adhesion;GO:0003735::structural constituent of ribosome;GO:0032403::protein complex binding;GO:0019899::enzyme binding;GO:0017134::fibroblast growth factor binding	GO:0001731::formation of translation preinitiation complex;GO:0098609::cell-cell adhesion;GO:0071353::cellular response to interleukin-4;GO:0045471::response to ethanol;GO:0051347::positive regulation of transferase activity;GO:0000028::ribosomal small subunit assembly	Ribosomal protein S5, C-terminal domain	Information storage and processing	Translation, ribosomal structure and biogenesis	03010::Ribosome	Major pathway of rRNA processing in the nucleolus and cytosol::Regulation of expression of SLITs and ROBOs::Nonsense Mediated Decay (NMD) enhanced by the Exon Junction Complex (EJC)::L13a-mediated translational silencing of Ceruloplasmin expression::SRP-dependent cotranslational protein targeting to membrane::GTP hydrolysis and joining of the 60S ribosomal subunit::Nonsense Mediated Decay (NMD) i…	Cytoplasmic_Ribosomal_Proteins	NA	Cytoplasm
A0A8I3NA28	A0A8I3NA28	74911	94207	94555	145730	135850	114680	104000	73257	49873	A0A8I3NA28	Toll interacting protein	TOLLIP	GO:0016604::nuclear body;GO:0070062::extracellular exosome;GO:0048471::perinuclear region of cytoplasm	GO:0032183::SUMO binding;GO:0019900::kinase binding;GO:0031624::ubiquitin conjugating enzyme binding;GO:0031625::ubiquitin protein ligase binding;GO:0043130::ubiquitin binding;GO:0005150::interleukin-1, Type I receptor binding;GO:0035325::Toll-like receptor binding	GO:0006511::ubiquitin-dependent protein catabolic process;GO:0006954::inflammatory response;GO:0045087::innate immune response;GO:0033235::positive regulation of protein sumoylation;GO:0036010::protein localization to endosome;GO:0030855::epithelial cell differentiation;GO:0016310::phosphorylation;GO:0007165::signal transduction;GO:0006914::autophagy	Toll interacting protein	Poorly characterized	Function unknown	04620::Toll-like receptor signaling pathway	Neutrophil degranulation::Interleukin-1 signaling	Regulation_of_toll-like_receptor_signaling_pathway::Toll-like_Receptor_Signaling_Pathway::IL-1_signaling_pathway::Apoptosis_Modulation_and_Signaling::Toll-like_Receptor_Signaling_related_to_MyD88::Structural_Pathway_of_Interleukin_1_(IL-1)	NA	Cytoplasm
A0A8I3NA58	A0A8I3NA58	58718	50530	45323	131580	159230	168090	42609	25744	9507.3	A0A8I3NA58	GOLD domain-containing protein	TMED9	NA	NA	NA	Transmembrane emp24 domain-containing protein	Cellular processes and signaling	Intracellular trafficking, secretion, and vesicular transport	NA	COPI-mediated anterograde transport::COPI-dependent Golgi-to-ER retrograde traffic	NA	NA	Plasma membrane
A0A8I3NAA2	A0A8I3NAA2	141400	102720	112540	147400	252370	299670	101760	102000	90635	A0A8I3NAA2	V-type proton ATPase subunit	ATP6V0D1	GO:0030670::phagocytic vesicle membrane;GO:0043679::axon terminus;GO:0005765::lysosomal membrane;GO:0005813::centrosome;GO:0016471::vacuolar proton-transporting V-type ATPase complex;GO:0005769::early endosome;GO:0008021::synaptic vesicle;GO:0070062::extracellular exosome;GO:0033179::proton-transporting V-type ATPase, V0 domain;GO:0010008::endosome membrane;GO:0016324::apical plasma membrane;GO:0…	GO:0046961::proton-transporting ATPase activity, rotational mechanism;GO:0008553::hydrogen-exporting ATPase activity, phosphorylative mechanism;GO:0032403::protein complex binding	GO:0033572::transferrin transport;GO:0036498::IRE1-mediated unfolded protein response;GO:0090383::phagosome acidification;GO:0008286::insulin receptor signaling pathway;GO:0007034::vacuolar transport;GO:0015991::ATP hydrolysis coupled proton transport;GO:0007035::vacuolar acidification;GO:0007420::brain development;GO:0016241::regulation of macroautophagy;GO:0030030::cell projection organization	Subunit of the integral membrane V0 complex of vacuolar ATPase. Vacuolar ATPase is responsible for acidifying a variety of intracellular compartments in eukaryotic cells, thus providing most of the energy required for transport processes in the vacuolar system	Metabolism	Energy production and conversion	01100::Metabolic pathways||05152::Tuberculosis||05203::Viral carcinogenesis||04145::Phagosome||04142::Lysosome||00190::Oxidative phosphorylation||05323::Rheumatoid arthritis||05120::Epithelial cell signaling in Helicobacter pylori infection||04721::Synaptic vesicle cycle||05110::Vibrio cholerae infection||04966::Collecting duct acid secretion	XBP1(S) activates chaperone genes::Amino acids regulate mTORC1::Transferrin endocytosis and recycling::ROS and RNS production in phagocytes::Insulin receptor recycling::Ion channel transport	VEGFA-VEGFR2_Signaling_Pathway	NA	Cytoskeleton
A0A8I3NAD6	A0A8I3NAD6	73542	57851	64201	217340	265270	211930	69808	71572	35465	A0A8I3NAD6	Alanine--tRNA ligase	AARS1	GO:0016020::membrane;GO:0005829::cytosol;GO:0070062::extracellular exosome;GO:0005739::mitochondrion	GO:0008270::zinc ion binding;GO:0004813::alanine-tRNA ligase activity;GO:0016597::amino acid binding;GO:0002161::aminoacyl-tRNA editing activity;GO:0000049::tRNA binding;GO:0005524::ATP binding	GO:0043200::response to amino acid;GO:0006457::protein folding;GO:0021680::cerebellar Purkinje cell layer development;GO:0006400::tRNA modification;GO:0006450::regulation of translational fidelity;GO:0001942::hair follicle development;GO:0050885::neuromuscular process controlling balance;GO:0006419::alanyl-tRNA aminoacylation;GO:0043524::negative regulation of neuron apoptotic process;GO:0030968:…	Catalyzes the attachment of alanine to tRNA(Ala) in a two-step reaction alanine is first activated by ATP to form Ala- AMP and then transferred to the acceptor end of tRNA(Ala). Also edits incorrectly charged tRNA(Ala) via its editing domain	Information storage and processing	Translation, ribosomal structure and biogenesis	00970::Aminoacyl-tRNA biosynthesis	Cytosolic tRNA aminoacylation	NA	NA	Cytoplasm
A0A8I3NAI6	A0A8I3NAI6	10392	11719	10210	25743	28692	39602	8153	8144.9	7447.5	A0A8I3NAI6	Tripeptidyl-peptidase 1	TPP1	GO:0005764::lysosome;GO:0005739::mitochondrion;GO:0070062::extracellular exosome;GO:0042470::melanosome	GO:0008240::tripeptidyl-peptidase activity;GO:0046872::metal ion binding;GO:0004252::serine-type endopeptidase activity	GO:0007417::central nervous system development;GO:0043171::peptide catabolic process;GO:0050885::neuromuscular process controlling balance;GO:0006508::proteolysis;GO:0030855::epithelial cell differentiation;GO:0007040::lysosome organization;GO:0045453::bone resorption	tripeptidyl peptidase I	Cellular processes and signaling	Posttranslational modification, protein turnover, chaperones	04142::Lysosome	XBP1(S) activates chaperone genes	VEGFA-VEGFR2_Signaling_Pathway	NA	Extracellular
A0A8I3NAM6	A0A8I3NAM6	87767	93718	140720	17527	33911	19292	134840	147110	112810	A0A8I3NAM6	Transthyretin	TTR	GO:0005615::extracellular space;GO:0070062::extracellular exosome	GO:0042802::identical protein binding;GO:0036094::small molecule binding;GO:0070324::thyroid hormone binding;GO:0005179::hormone activity	GO:0042572::retinol metabolic process;GO:0070327::thyroid hormone transport	Thyroid hormone-binding protein. Probably transports thyroxine from the bloodstream to the brain	Metabolism	Lipid transport and metabolism	04918::Thyroid hormone synthesis	Neutrophil degranulation::Amyloid fiber formation::Non-integrin membrane-ECM interactions::Retinoid metabolism and transport::The canonical retinoid cycle in rods (twilight vision)::Retinoid cycle disease events	NA	NA	Cytoplasm
A0A8I3NAM7	A0A8I3NAM7	103670	124030	112460	199320	267850	335530	54959	44951	20430	A0A8I3NAM7	Gap junction protein	GJA1	GO:0005916::fascia adherens;GO:0005925::focal adhesion;GO:0016021::integral component of membrane;GO:0016324::apical plasma membrane;GO:0005783::endoplasmic reticulum;GO:0005922::connexin complex;GO:0005829::cytosol;GO:0043292::contractile fiber;GO:0005882::intermediate filament;GO:0070062::extracellular exosome;GO:0005794::Golgi apparatus;GO:0005739::mitochondrion;GO:0016328::lateral plasma memb…	GO:0004871::signal transducer activity;GO:0005102::receptor binding;GO:1903763::gap junction channel activity involved in cell communication by electrical coupling;GO:0097110::scaffold protein binding;GO:0048487::beta-tubulin binding;GO:0015075::ion transmembrane transporter activity	GO:0002070::epithelial cell maturation;GO:0001701::in utero embryonic development;GO:0046850::regulation of bone remodeling;GO:0061337::cardiac conduction;GO:0060371::regulation of atrial cardiac muscle cell membrane depolarization;GO:0045669::positive regulation of osteoblast differentiation;GO:0043403::skeletal muscle tissue regeneration;GO:0010644::cell communication by electrical coupling;GO:…	gap junction consists of a cluster of closely packed pairs of transmembrane channels, the connexons, through which materials of low MW diffuse from one cell to a neighboring cell	Cellular processes and signaling	Signal transduction mechanisms	05412::Arrhythmogenic right ventricular cardiomyopathy (ARVC)||04540::Gap junction	Gap junction assembly::Gap junction degradation::Formation of annular gap junctions::Microtubule-dependent trafficking of connexons from Golgi to the plasma membrane::Regulation of gap junction activity::Oligomerization of connexins into connexons::Transport of connexins along the secretory pathway	VEGFA-VEGFR2_Signaling_Pathway::EGF-EGFR_Signaling_Pathway::Sudden_Infant_Death_Syndrome_(SIDS)_Susceptibility_Pathways::Calcium_Regulation_in_the_Cardiac_Cell::Myometrial_Relaxation_and_Contraction_Pathways::Spinal_Cord_Injury::Arrhythmogenic_Right_Ventricular_Cardiomyopathy::Corticotropin-releasing_hormone_signaling_pathway::1q21.1_copy_number_variation_syndrome	NA	Plasma membrane
A0A8I3NAW5	A0A8I3NAW5	31564	33410	35165	58890	97379	140780	19725	19392	8415.3	A0A8I3NAW5	Caveolae associated protein 1	CAVIN1	GO:0043234::protein complex;GO:0005739::mitochondrion;GO:0005901::caveola;GO:0005634::nucleus	GO:0042134::rRNA primary transcript binding	GO:0006363::termination of RNA polymerase I transcription;GO:0006361::transcription initiation from RNA polymerase I promoter	Polymerase I and transcript release factor	Information storage and processing	Transcription	NA	RNA Polymerase I Transcription Termination	NA	Transcription Cofactors	Nucleus
A0A8I3NAY9	A0A8I3NAY9	8664.7	13458	15589	6450.1	8246.1	8876.1	13520	8397.3	11451	A0A8I3NAY9	Lymphocyte antigen 6 family member G6C	LY6G6C	NA	NA	NA	Lymphocyte antigen 6 complex, locus	Poorly characterized	Function unknown	NA	Post-translational modification: synthesis of GPI-anchored proteins	NA	NA	Extracellular
A0A8I3NB08	A0A8I3NB08	3569.7	3193	4443.3	9451.9	11506	18066	4297.1	2325.1	1712.8	A0A8I3NB08	Terminal uridylyl transferase 7	TUT7	GO:0005737::cytoplasm	GO:0008270::zinc ion binding;GO:0050265::RNA uridylyltransferase activity	GO:0031123::RNA 3'-end processing;GO:0071044::histone mRNA catabolic process	Zinc finger, CCHC domain containing 6	Cellular processes and signaling	Cell cycle control, cell division, chromosome partitioning	NA	Deadenylation of mRNA	NA	NA	Cytoplasm
A0A8I3NB31	A0A8I3NB31	NA	NA	NA	1000.4	1461	NA	1550.5	932.7	NA	A0A8I3NB31	Glycosylated lysosomal membrane protein	GLMP	NA	NA	NA	Glycosylated lysosomal membrane protein	Poorly characterized	Function unknown	NA	NA	NA	NCU-G1	Plasma membrane
A0A8I3NB36	A0A8I3NB36	13454	15198	17419	22907	29228	32337	16363	15256	14581	A0A8I3NB36	Golgi membrane protein 1	GOLM1	GO:0005615::extracellular space;GO:0005794::Golgi apparatus;GO:0016021::integral component of membrane;GO:0070062::extracellular exosome	NA	GO:0006997::nucleus organization;GO:0019216::regulation of lipid metabolic process	Golgi membrane protein 1	Poorly characterized	Function unknown	NA	Regulation of Insulin-like Growth Factor (IGF) transport and uptake by IGFBPs::Post-translational protein phosphorylation	NA	NA	Extracellular
A0A8I3NBD6	A0A8I3NBD6	10819000	1873900	1923500	1105800	1182100	1020000	1505000	11041000	3272100	A0A8I3NBD6	Fibrinogen beta chain	FGB	GO:0072562::blood microparticle;GO:0005577::fibrinogen complex;GO:0070062::extracellular exosome;GO:0009897::external side of plasma membrane;GO:0031093::platelet alpha granule lumen;GO:0005938::cell cortex	GO:0051087::chaperone binding;GO:0005198::structural molecule activity;GO:0005102::receptor binding;GO:0050839::cell adhesion molecule binding;GO:0030674::protein binding, bridging	GO:0031639::plasminogen activation;GO:0007160::cell-matrix adhesion;GO:0070374::positive regulation of ERK1 and ERK2 cascade;GO:0070527::platelet aggregation;GO:0002250::adaptive immune response;GO:0045921::positive regulation of exocytosis;GO:2000352::negative regulation of endothelial cell apoptotic process;GO:0090277::positive regulation of peptide hormone secretion;GO:0051592::response to cal…	Fibrinogen beta chain	Poorly characterized	Function unknown	04611::Platelet activation||04610::Complement and coagulation cascades	Platelet degranulation ::Signaling by BRAF and RAF fusions::Integrin cell surface interactions::Signaling downstream of RAS mutants::Signaling by moderate kinase activity BRAF mutants::Paradoxical activation of RAF signaling by kinase inactive BRAF::Signaling by RAF1 mutants::MAP2K and MAPK activation::Signaling by high-kinase activity BRAF mutants::Integrin signaling::p130Cas linkage to MAPK sig…	VEGFA-VEGFR2_Signaling_Pathway::Human_Complement_System::Complement_and_Coagulation_Cascades::Selenium_Micronutrient_Network::Folate_Metabolism::Vitamin_B12_Metabolism::Blood_Clotting_Cascade::Fibrin_Complement_Receptor_3_Signaling_Pathway::COVID-19,_thrombosis_and_anticoagulation	NA	Extracellular
A0A8I3NBF1	A0A8I3NBF1	4788.6	8362.4	7374.7	10378	37267	87493	10551	8285.1	4944.7	A0A8I3NBF1	RNA binding motif protein 25	RBM25	GO:0005681::spliceosomal complex;GO:0016607::nuclear speck;GO:0005737::cytoplasm	GO:0003729::mRNA binding;GO:0005515::protein binding;GO:0000166::nucleotide binding	GO:0000381::regulation of alternative mRNA splicing, via spliceosome;GO:0042981::regulation of apoptotic process	RNA binding motif protein 25	Information storage and processing	RNA processing and modification	03040::Spliceosome	mRNA Splicing - Major Pathway::RNA Polymerase II Transcription Termination::mRNA 3'-end processing::tRNA processing in the nucleus::Processing of Intronless Pre-mRNAs	mRNA_Processing	NA	Cytoplasm
A0A8I3NBF9	A0A8I3NBF9	27000	18078	20807	56499	93166	81095	29675	21431	14307	A0A8I3NBF9	Lamin B1	LMNB1	GO:0005638::lamin filament;GO:0005654::nucleoplasm;GO:0016363::nuclear matrix;GO:0005637::nuclear inner membrane	GO:0043274::phospholipase binding;GO:0005198::structural molecule activity	NA	Belongs to the intermediate filament family	Cellular processes and signaling	Cell cycle control, cell division, chromosome partitioning	04210::Apoptosis||04214::Apoptosis - fly	Gene and protein expression by JAK-STAT signaling after Interleukin-12 stimulation::Meiotic synapsis::Deregulated CDK5 triggers multiple neurodegenerative pathways in Alzheimer's disease models::Initiation of Nuclear Envelope (NE) Reformation::Depolymerisation of the Nuclear Lamina::Formation of Senescence-Associated Heterochromatin Foci (SAHF)::Nuclear Envelope Breakdown::Breakdown of the nuclea…	Fas_Ligand_(FasL)_pathway_and_Stress_induction_of_Heat_Shock_Proteins_(HSP)_regulation	NA	Nucleus
A0A8I3NBI7	A0A8I3NBI7	627920	411750	616830	1186500	2003000	2961500	412660	303490	198120	A0A8I3NBI7	Protein disulfide-isomerase	P4HB	GO:0005925::focal adhesion;GO:0005793::endoplasmic reticulum-Golgi intermediate compartment;GO:0005788::endoplasmic reticulum lumen;GO:0042470::melanosome;GO:0009897::external side of plasma membrane;GO:0034663::endoplasmic reticulum chaperone complex;GO:0070062::extracellular exosome;GO:0016222::procollagen-proline 4-dioxygenase complex	GO:0005178::integrin binding;GO:0003756::protein disulfide isomerase activity;GO:0046982::protein heterodimerization activity;GO:0004656::procollagen-proline 4-dioxygenase activity	GO:0006457::protein folding;GO:1902175::regulation of oxidative stress-induced intrinsic apoptotic signaling pathway;GO:0045454::cell redox homeostasis;GO:0071456::cellular response to hypoxia;GO:0034976::response to endoplasmic reticulum stress;GO:0046598::positive regulation of viral entry into host cell;GO:0018401::peptidyl-proline hydroxylation to 4-hydroxy-L-proline	Prolyl 4-hydroxylase, beta polypeptide	Cellular processes and signaling	Posttranslational modification, protein turnover, chaperones	04141::Protein processing in endoplasmic reticulum	Regulation of Insulin-like Growth Factor (IGF) transport and uptake by IGFBPs::Post-translational protein phosphorylation::Collagen biosynthesis and modifying enzymes::Hedgehog ligand biogenesis::Detoxification of Reactive Oxygen Species::Interleukin-12 signaling::Interleukin-23 signaling::Chylomicron assembly::VLDL assembly	VEGFA-VEGFR2_Signaling_Pathway::Type_I_collagen_synthesis_in_the_context_of_Osteogenesis_imperfecta	NA	Mitochondria
A0A8I3NBJ3	A0A8I3NBJ3	92019	98418	212190	14853	18805	13759	173810	164910	111180	A0A8I3NBJ3	Alpha-1-acid glycoprotein	LOC100685620	GO:0005615::extracellular space	NA	GO:0006810::transport;GO:0002682::regulation of immune system process	Alpha-1-acid	Poorly characterized	Function unknown	NA	Neutrophil degranulation::Platelet degranulation	Vitamin_D_Receptor_Pathway	NA	Extracellular
A0A8I3NBK0	A0A8I3NBK0	56543	112140	93647	14886	12593	15309	19083	29908	24096	A0A8I3NBK0	Solute carrier family 12 member 4	SLC12A4	NA	NA	NA	acyltransferase	Metabolism	Lipid transport and metabolism	00564::Glycerophospholipid metabolism	HDL remodeling	Statin_Pathway::Metabolic_pathway_of_LDL,_HDL_and_TG,_including_diseases::Composition_of_Lipid_Particles	NA	Extracellular
A0A8I3NBL1	A0A8I3NBL1	1737.2	1729.4	1217.2	2630.3	2004.7	2122.6	1463.9	1509.1	NA	A0A8I3NBL1	Serine/threonine-protein phosphatase 2A 56 kDa regulatory subunit	PPP2R5C	GO:0005654::nucleoplasm;GO:0000159::protein phosphatase type 2A complex;GO:0005829::cytosol;GO:0000775::chromosome, centromeric region;GO:0016021::integral component of membrane	GO:0005515::protein binding;GO:0008233::peptidase activity	GO:0014066::regulation of phosphatidylinositol 3-kinase signaling;GO:0008285::negative regulation of cell proliferation;GO:0043161::proteasome-mediated ubiquitin-dependent protein catabolic process;GO:0016485::protein processing;GO:0042771::intrinsic apoptotic signaling pathway in response to DNA damage by p53 class mediator;GO:0006977::DNA damage response, signal transduction by p53 class mediat…	The B regulatory subunit might modulate substrate selectivity and catalytic activity, and also might direct the localization of the catalytic enzyme to a particular subcellular compartment	Cellular processes and signaling	Signal transduction mechanisms	04151::PI3K-Akt signaling pathway||04728::Dopaminergic synapse||04261::Adrenergic signaling in cardiomyocytes||04114::Oocyte meiosis||04152::AMPK signaling pathway||04071::Sphingolipid signaling pathway||03015::mRNA surveillance pathway	Separation of Sister Chromatids::RHO GTPases Activate Formins::Resolution of Sister Chromatid Cohesion::EML4 and NUDC in mitotic spindle formation::Mitotic Prometaphase::Amplification of signal from unattached kinetochores via a MAD2 inhibitory signal::PI5P, PP2A and IER3 Regulate PI3K/AKT Signaling::RAF activation::Degradation of beta-catenin by the destruction complex::Negative regulation of MA…	Focal_Adhesion-PI3K-Akt-mTOR-signaling_pathway::PI3K-Akt_Signaling_Pathway::Wnt_Signaling_Pathway_and_Pluripotency::DNA_Damage_Response_(only_ATM_dependent)::Glycogen_Synthesis_and_Degradation	NA	Cytoplasm
A0A8I3NBT5	A0A8I3NBT5	42986	40321	38953	108460	191830	115590	35248	34235	10137	A0A8I3NBT5	Spectrin beta chain	SPTBN1	GO:0008091::spectrin;GO:0005730::nucleolus;GO:0031430::M band;GO:0032437::cuticular plate;GO:0070062::extracellular exosome;GO:0030673::axolemma	GO:0030506::ankyrin binding;GO:0051020::GTPase binding;GO:0005543::phospholipid binding;GO:0003779::actin binding;GO:0005200::structural constituent of cytoskeleton	GO:0071709::membrane assembly;GO:1900042::positive regulation of interleukin-2 secretion;GO:0072661::protein targeting to plasma membrane;GO:0007182::common-partner SMAD protein phosphorylation;GO:1903078::positive regulation of protein localization to plasma membrane;GO:0043001::Golgi to plasma membrane protein transport;GO:0000281::mitotic cytokinesis;GO:0007184::SMAD protein import into nucleus	Spectrin beta	Cellular processes and signaling	Cytoskeleton	NA	RAF/MAP kinase cascade::COPI-mediated anterograde transport::Interaction between L1 and Ankyrins::Nephrin family interactions::NCAM signaling for neurite out-growth	Sudden_Infant_Death_Syndrome_(SIDS)_Susceptibility_Pathways::TGF-beta_Signaling_Pathway	NA	Cytoplasm
A0A8I3NBU9	A0A8I3NBU9	19306	32667	18575	17324	21817	22852	20189	24348	13230	A0A8I3NBU9	Choline transporter-like protein	SLC44A1	GO:0016021::integral component of membrane;GO:0070062::extracellular exosome;GO:0005741::mitochondrial outer membrane;GO:0005654::nucleoplasm;GO:0005886::plasma membrane	GO:0015220::choline transmembrane transporter activity	GO:0055085::transmembrane transport;GO:0006656::phosphatidylcholine biosynthetic process;GO:0015871::choline transport;GO:0042426::choline catabolic process	Solute carrier family 44 (choline transporter), member 1	Metabolism	Lipid transport and metabolism	05231::Choline metabolism in cancer	Synthesis of PC::Transport of bile salts and organic acids, metal ions and amine compounds::Choline catabolism	NA	NA	Plasma membrane
A0A8I3NBV6	A0A8I3NBV6	17050	15160	16038	31701	38789	67172	13325	29683	10949	A0A8I3NBV6	Golgin A7	GOLGA7	GO:0002178::palmitoyltransferase complex;GO:0070062::extracellular exosome;GO:0031228::intrinsic component of Golgi membrane;GO:0005795::Golgi stack	GO:0019706::protein-cysteine S-palmitoyltransferase activity;GO:0005515::protein binding	GO:0018230::peptidyl-L-cysteine S-palmitoylation;GO:0043001::Golgi to plasma membrane protein transport;GO:0050821::protein stabilization;GO:0006612::protein targeting to membrane	Golgin subfamily A member 7	Poorly characterized	Function unknown	01100::Metabolic pathways||04141::Protein processing in endoplasmic reticulum||00510::N-Glycan biosynthesis	Neutrophil degranulation::RAS processing	NA	NA	Extracellular
A0A8I3NBV9	A0A8I3NBV9	23906	27475	22709	43647	55017	74805	20243	22360	14115	A0A8I3NBV9	Protocadherin 7	PCDH7	NA	NA	NA	Protocadherin-7-like isoform X1	Cellular processes and signaling	Signal transduction mechanisms	NA	Platelet degranulation	GDNF-RET_signalling_axis	NA	Plasma membrane
A0A8I3NBZ0	A0A8I3NBZ0	5667.3	12257	7554.2	10527	14985	25652	3739.6	3439.9	2707.1	A0A8I3NBZ0	Vacuolar protein sorting-associated protein 28 homolog	VPS28	GO:0000813::ESCRT I complex;GO:0005829::cytosol;GO:0031902::late endosome membrane;GO:0005769::early endosome;GO:0070062::extracellular exosome;GO:0005886::plasma membrane	GO:0043130::ubiquitin binding;GO:0032403::protein complex binding	GO:2000397::positive regulation of ubiquitin-dependent endocytosis;GO:0045732::positive regulation of protein catabolic process;GO:0031397::negative regulation of protein ubiquitination;GO:0043328::protein targeting to vacuole involved in ubiquitin-dependent protein catabolic process via the multivesicular body sorting pathway	Vacuolar protein sorting-associated protein 28 homolog	Cellular processes and signaling	Intracellular trafficking, secretion, and vesicular transport	04144::Endocytosis	HCMV Late Events::Late endosomal microautophagy::Budding and maturation of HIV virion::Endosomal Sorting Complex Required For Transport (ESCRT)::Membrane binding and targetting of GAG proteins	NA	NA	Cytoplasm
A0A8I3NBZ5	A0A8I3NBZ5	2793200	3203700	3312000	3894000	4826300	6781800	1685800	1076100	848530	A0A8I3NBZ5	Annexin	ANXA6	GO:0005925::focal adhesion;GO:0005765::lysosomal membrane;GO:0031902::late endosome membrane;GO:0048471::perinuclear region of cytoplasm;GO:0070062::extracellular exosome;GO:0005739::mitochondrion	GO:0015276::ligand-gated ion channel activity;GO:0015485::cholesterol binding;GO:0048306::calcium-dependent protein binding;GO:0005525::GTP binding;GO:0005509::calcium ion binding;GO:0005544::calcium-dependent phospholipid binding;GO:0042803::protein homodimerization activity	GO:0006937::regulation of muscle contraction;GO:0051560::mitochondrial calcium ion homeostasis;GO:0006816::calcium ion transport;GO:0097190::apoptotic signaling pathway;GO:0034220::ion transmembrane transport;GO:0051260::protein homooligomerization	Annexin A6	Cellular processes and signaling	Intracellular trafficking, secretion, and vesicular transport	NA	Smooth Muscle Contraction	Calcium_Regulation_in_the_Cardiac_Cell::Prostaglandin_Synthesis_and_Regulation	NA	Cytoplasm
A0A8I3NC13	A0A8I3NC13	17463	28437	21758	52477	57391	70541	13408	12562	4162.5	A0A8I3NC13	Tetraspanin	CD81	GO:0005925::focal adhesion;GO:0016324::apical plasma membrane;GO:0005887::integral component of plasma membrane;GO:0001772::immunological synapse;GO:0070062::extracellular exosome	GO:1990459::transferrin receptor binding;GO:0023026::MHC class II protein complex binding	GO:0050776::regulation of immune response;GO:0061462::protein localization to lysosome;GO:0046813::receptor-mediated virion attachment to host cell;GO:1904352::positive regulation of protein catabolic process in the vacuole;GO:0045944::positive regulation of transcription from RNA polymerase II promoter;GO:0050731::positive regulation of peptidyl-tyrosine phosphorylation;GO:0030890::positive regu…	regulation of 1-phosphatidylinositol 4-kinase activity	Cellular processes and signaling	Signal transduction mechanisms	05160::Hepatitis C||04662::B cell receptor signaling pathway||05144::Malaria	Immunoregulatory interactions between a Lymphoid and a non-Lymphoid cell::Regulation of Complement cascade	B_Cell_Receptor_Signaling_Pathway::Extracellular_vesicles_in_the_crosstalk_of_cardiac_cells	NA	Plasma membrane
A0A8I3NC22	A0A8I3NC22	34227	37931	46626	64746	80959	106270	49813	38982	27776	A0A8I3NC22	C-CAP/cofactor C-like domain-containing protein	CAP1	GO:0030864::cortical actin cytoskeleton;GO:0070062::extracellular exosome;GO:0005925::focal adhesion;GO:0005886::plasma membrane	GO:0003779::actin binding	GO:0001667::ameboidal-type cell migration;GO:0000902::cell morphogenesis;GO:0030036::actin cytoskeleton organization;GO:0006898::receptor-mediated endocytosis	cyclase-associated protein	Cellular processes and signaling	Signal transduction mechanisms	NA	Neutrophil degranulation::Platelet degranulation ::Role of ABL in ROBO-SLIT signaling	Insulin_Signaling::Angiopoietin_Like_Protein_8_Regulatory_Pathway	NA	Cytoplasm
A0A8I3NC47	A0A8I3NC47	15374	17545	22560	8914.6	14602	8917.9	16144	20026	14502	A0A8I3NC47	Ig-like domain-containing protein	-	NA	NA	NA	Immunoglobulin V-Type	Poorly characterized	Function unknown	NA	Immunoregulatory interactions between a Lymphoid and a non-Lymphoid cell::Regulation of actin dynamics for phagocytic cup formation::Cell surface interactions at the vascular wall::FCGR3A-mediated phagocytosis::FCERI mediated NF-kB activation::FCGR3A-mediated IL10 synthesis::Regulation of Complement cascade::FCERI mediated Ca+2 mobilization::Antigen activates B Cell Receptor (BCR) leading to gene…	NA	NA	Nucleus
A0A8I3NC57	A0A8I3NC57	3489	2376.7	3280.1	5765.7	7805.2	8884.6	3040.9	1350.8	2578	A0A8I3NC57	cysteine--tRNA ligase	CARS1	GO:0005829::cytosol	GO:0004817::cysteine-tRNA ligase activity;GO:0005524::ATP binding;GO:0000049::tRNA binding;GO:0042803::protein homodimerization activity	GO:0006423::cysteinyl-tRNA aminoacylation	cysteinyl-tRNA synthetase	Information storage and processing	Translation, ribosomal structure and biogenesis	00970::Aminoacyl-tRNA biosynthesis	Cytosolic tRNA aminoacylation	NA	NA	Nucleus
A0A8I3NC75	A0A8I3NC75	10790	3503.7	6656.6	30586	45514	53051	6359.3	6428.4	4098.4	A0A8I3NC75	Histidine triad nucleotide binding protein 2	HINT2	GO:0005730::nucleolus;GO:0005739::mitochondrion	GO:0016787::hydrolase activity;GO:0000166::nucleotide binding	GO:0006694::steroid biosynthetic process;GO:0006915::apoptotic process	histidine triad	Cellular processes and signaling	Signal transduction mechanisms	NA	NA	NA	NA	Mitochondria
A0A8I3NC81	A0A8I3NC81	149140	187000	240020	44932	98847	26633	189590	159290	183540	A0A8I3NC81	Ig-like domain-containing protein	-	NA	NA	NA	Immunoglobulin V-Type	Poorly characterized	Function unknown	NA	Immunoregulatory interactions between a Lymphoid and a non-Lymphoid cell::Regulation of actin dynamics for phagocytic cup formation::Cell surface interactions at the vascular wall::FCGR3A-mediated phagocytosis::FCERI mediated NF-kB activation::FCGR3A-mediated IL10 synthesis::Regulation of Complement cascade::FCERI mediated Ca+2 mobilization::Antigen activates B Cell Receptor (BCR) leading to gene…	NA	NA	Nucleus
A0A8I3NCA7	A0A8I3NCA7	28445	28594	30450	14958	21424	28693	14011	13200	9488.8	A0A8I3NCA7	Annexin	ANXA6	GO:0005925::focal adhesion;GO:0005765::lysosomal membrane;GO:0031902::late endosome membrane;GO:0048471::perinuclear region of cytoplasm;GO:0070062::extracellular exosome;GO:0005739::mitochondrion	GO:0015276::ligand-gated ion channel activity;GO:0015485::cholesterol binding;GO:0048306::calcium-dependent protein binding;GO:0005525::GTP binding;GO:0005509::calcium ion binding;GO:0005544::calcium-dependent phospholipid binding;GO:0042803::protein homodimerization activity	GO:0006937::regulation of muscle contraction;GO:0051560::mitochondrial calcium ion homeostasis;GO:0006816::calcium ion transport;GO:0097190::apoptotic signaling pathway;GO:0034220::ion transmembrane transport;GO:0051260::protein homooligomerization	Annexin A6	Cellular processes and signaling	Intracellular trafficking, secretion, and vesicular transport	NA	Smooth Muscle Contraction	Calcium_Regulation_in_the_Cardiac_Cell::Prostaglandin_Synthesis_and_Regulation	NA	Cytoplasm
A0A8I3NCC9	A0A8I3NCC9	429980	561860	609070	94860	85645	51271	525870	433770	515700	A0A8I3NCC9	Ig-like domain-containing protein	-	NA	NA	NA	Immunoglobulin V-Type	Poorly characterized	Function unknown	NA	Immunoregulatory interactions between a Lymphoid and a non-Lymphoid cell::Regulation of actin dynamics for phagocytic cup formation::Cell surface interactions at the vascular wall::FCGR3A-mediated phagocytosis::FCERI mediated NF-kB activation::FCGR3A-mediated IL10 synthesis::Regulation of Complement cascade::FCERI mediated Ca+2 mobilization::Antigen activates B Cell Receptor (BCR) leading to gene…	NA	NA	Extracellular
A0A8I3NCH2	A0A8I3NCH2	209910	124950	170690	415220	693960	727680	168420	138090	60202	A0A8I3NCH2	ATP synthase subunit beta	ATP5F1B	GO:0043209::myelin sheath;GO:0042645::mitochondrial nucleoid;GO:0005753::mitochondrial proton-transporting ATP synthase complex;GO:0009986::cell surface;GO:0045261::proton-transporting ATP synthase complex, catalytic core F(1);GO:0070062::extracellular exosome;GO:0005886::plasma membrane;GO:0005634::nucleus	GO:0046961::proton-transporting ATPase activity, rotational mechanism;GO:0046933::proton-transporting ATP synthase activity, rotational mechanism;GO:0042288::MHC class I protein binding;GO:0005524::ATP binding	GO:0001525::angiogenesis;GO:0001649::osteoblast differentiation;GO:0006933::negative regulation of cell adhesion involved in substrate-bound cell migration;GO:0051453::regulation of intracellular pH;GO:0015991::ATP hydrolysis coupled proton transport;GO:0006629::lipid metabolic process;GO:0015986::ATP synthesis coupled proton transport	Produces ATP from ADP in the presence of a proton gradient across the membrane	Metabolism	Energy production and conversion	01100::Metabolic pathways||05010::Alzheimer's disease||05016::Huntington's disease||05012::Parkinson's disease||00190::Oxidative phosphorylation	Transcriptional activation of mitochondrial biogenesis::Mitochondrial protein import::Cristae formation::Formation of ATP by chemiosmotic coupling	Proximal_tubule_transport	NA	Cytoplasm
A0A8I3NCH3	A0A8I3NCH3	35793	34026	35901	121790	181780	169910	37916	30700	15808	A0A8I3NCH3	Drebrin 1	DBN1	NA	NA	NA	negative regulation of actin-dependent ATPase activity	Cellular processes and signaling	Cytoskeleton	NA	RET signaling	Extracellular_vesicles_in_the_crosstalk_of_cardiac_cells	NA	Nucleus
[truncated: 1,574 more rows]
