# Supplementary material for: Multiomics analysis of platelet-rich plasma promoting biological performance of mesenchymal stem cells
Source: BMC Genomics. 2024 Jun 5;25:564. doi: 10.1186/s12864-024-10329-8 (PMC11151483; doi:10.1186/s12864-024-10329-8)
Supplement: Supplementary file 1 — Supplementary Material 1. [file 12864_2024_10329_MOESM1_ESM.zip › Supplementary document-14 FBS_BP.significant.xls]

ID	BP_1	BP_2	BP_3	FBS_1	FBS_2	FBS_3	ratio	t.test_p.value	wilcox.test_p.value	t.test_p.value_BHcorrect	wilcox.test_p.value_BHcorrect	regulated	ProteinGroup	protein	description	gene_name	go_cellularcomponent	go_molecularfunction	go_biologicalprocess	eggnog_description	eggnog_category	eggnog_term	kegg_pathway	reactome_pathways	wikipathways	tf_family	subcellularlocation
A0A0A0RBT6	1508262.1737841	1509810.1103287	2847447.78124129	416182.797507385	360258.986806074	338430.732262036	0.190072236417828	0.0116453305926881	0.1	0.0427067206948118	0.152030651340996	down	A0A0A0RBT6	A0A0A0RBT6	Transferrin receptor protein 1	TFRC	GO:0055037::recycling endosome;GO:0072562::blood microparticle;GO:0005887::integral component of plasma membrane;GO:1990712::HFE-transferrin receptor complex;GO:0043231::intracellular membrane-bounded organelle;GO:0016323::basolateral plasma membrane;GO:0042470::melanosome;GO:0009897::external side of plasma membrane;GO:0005905::clathrin-coated pit;GO:0048471::perinuclear region of cytoplasm;GO:0…	GO:0004998::transferrin receptor activity;GO:0001948::glycoprotein binding;GO:0003725::double-stranded RNA binding;GO:0042803::protein homodimerization activity	GO:0033572::transferrin transport;GO:0030316::osteoclast differentiation;GO:0006879::cellular iron ion homeostasis;GO:0045780::positive regulation of bone resorption;GO:0006898::receptor-mediated endocytosis;GO:0035690::cellular response to drug;GO:0097286::iron ion import;GO:0016032::viral process	transferrin receptor	Cellular processes and signaling	Posttranslational modification, protein turnover, chaperones	04144::Endocytosis||04145::Phagosome||04640::Hematopoietic cell lineage||04066::HIF-1 signaling pathway	Clathrin-mediated endocytosis::Cargo recognition for clathrin-mediated endocytosis::Golgi Associated Vesicle Biogenesis::Transferrin endocytosis and recycling	3q29_copy_number_variation_syndrome::Ferroptosis	NA	Plasma membrane
A0A0F7RNT6	442285.059311981	390187.073958666	344867.428470057	863031.695883735	1023428.62279755	1930612.85085759	3.24211747704741	0.0360703045219582	0.1	0.0800486400129363	0.152030651340996	up	A0A0F7RNT6	A0A0F7RNT6	Annexin	ANXA5	GO:0005925::focal adhesion;GO:0005783::endoplasmic reticulum;GO:0072563::endothelial microparticle;GO:0043679::axon terminus;GO:0005829::cytosol;GO:0042383::sarcolemma;GO:0043204::perikaryon;GO:0070062::extracellular exosome;GO:0009897::external side of plasma membrane;GO:0030425::dendrite;GO:0030018::Z disc;GO:0014704::intercalated disc;GO:0005634::nucleus;GO:0008021::synaptic vesicle	GO:0005388::calcium-transporting ATPase activity;GO:0030971::receptor tyrosine kinase binding;GO:0004859::phospholipase inhibitor activity;GO:0017046::peptide hormone binding;GO:0005544::calcium-dependent phospholipid binding;GO:0005509::calcium ion binding	GO:0043065::positive regulation of apoptotic process;GO:0030195::negative regulation of blood coagulation;GO:1901317::regulation of flagellated sperm motility;GO:0098779::positive regulation of macromitophagy in response to mitochondrial depolarization;GO:0071284::cellular response to lead ion;GO:1902721::negative regulation of prolactin secretion;GO:0051260::protein homooligomerization;GO:005159…	Annexin A5	Cellular processes and signaling	Intracellular trafficking, secretion, and vesicular transport	NA	Platelet degranulation	Apoptosis-related_network_due_to_altered_Notch3_in_ovarian_cancer::Prostaglandin_Synthesis_and_Regulation::Simplified_Interaction_Map_Between_LOXL4_and_Oxidative_Stress_Pathway	NA	Cytoplasm
A0A1B1X469	363917.756524318	278928.10691006	179711.018424187	515349.112361731	688422.28307471	466849.796955509	2.03100992677514	0.0492437261737538	0.1	0.0954097194616479	0.152030651340996	up	A0A1B1X469	A0A1B1X469	ATP synthase subunit alpha	ATP5F1A	GO:0008180::COP9 signalosome;GO:0043209::myelin sheath;GO:0070062::extracellular exosome;GO:0000275::mitochondrial proton-transporting ATP synthase complex, catalytic core F(1);GO:0005886::plasma membrane;GO:0031012::extracellular matrix	GO:0046961::proton-transporting ATPase activity, rotational mechanism;GO:0046933::proton-transporting ATP synthase activity, rotational mechanism;GO:0043531::ADP binding;GO:0042288::MHC class I protein binding;GO:0005524::ATP binding	GO:0015991::ATP hydrolysis coupled proton transport;GO:0001937::negative regulation of endothelial cell proliferation;GO:0006629::lipid metabolic process;GO:0009790::embryo development;GO:0015986::ATP synthesis coupled proton transport	ATP synthase, H transporting, mitochondrial F1 complex, alpha subunit 1, cardiac muscle	Metabolism	Energy production and conversion	01100::Metabolic pathways||05010::Alzheimer's disease||05016::Huntington's disease||05012::Parkinson's disease||00190::Oxidative phosphorylation	Mitochondrial protein import::Cristae formation::Formation of ATP by chemiosmotic coupling	Proximal_tubule_transport	NA	Mitochondria
A0A1S7J0A8	41610.6354685646	51630.0624350827	87738.2331533997	9772.36485326778	9875.78342046303	10773.9323341882	0.168097360450922	0.0145748413686978	0.1	0.0490109919923669	0.152030651340996	down	A0A1S7J0A8	A0A1S7J0A8	Monocyte differentiation antigen CD14	607076	GO:0031362::anchored component of external side of plasma membrane;GO:0045121::membrane raft;GO:0005615::extracellular space;GO:0005794::Golgi apparatus;GO:0046696::lipopolysaccharide receptor complex;GO:0070062::extracellular exosome	GO:0070891::lipoteichoic acid binding;GO:0001530::lipopolysaccharide binding	GO:0032481::positive regulation of type I interferon production;GO:0032760::positive regulation of tumor necrosis factor production;GO:0071727::cellular response to triacyl bacterial lipopeptide;GO:0034142::toll-like receptor 4 signaling pathway;GO:0006898::receptor-mediated endocytosis;GO:0071223::cellular response to lipoteichoic acid;GO:0031663::lipopolysaccharide-mediated signaling pathway;GO…	Coreceptor for bacterial lipopolysaccharide. In concert with LBP, binds to monomeric lipopolysaccharide and delivers it to the LY96 TLR4 complex, thereby mediating the innate immune response to bacterial lipopolysaccharide (LPS). Acts via MyD88, TIRAP and TRAF6, leading to NF-kappa-B activation, cytokine secretion and the inflammatory response. Acts as a coreceptor for TLR2 TLR6 heterodimer in re…	Cellular processes and signaling	Signal transduction mechanisms	04010::MAPK signaling pathway||04810::Regulation of actin cytoskeleton||05202::Transcriptional misregulation in cancer||05152::Tuberculosis||04145::Phagosome||05146::Amoebiasis||04064::NF-kappa B signaling pathway||04640::Hematopoietic cell lineage||05132::Salmonella infection||05133::Pertussis||04620::Toll-like receptor signaling pathway||05134::Legionellosis||05130::Pathogenic Escherichia coli …	Neutrophil degranulation::ER-Phagosome pathway::IKK complex recruitment mediated by RIP1::Regulation of TLR by endogenous ligand::Toll Like Receptor 4 (TLR4) Cascade::Activation of IRF3/IRF7 mediated by TBK1/IKK epsilon::MyD88:MAL(TIRAP) cascade initiated on plasma membrane::IRAK2 mediated activation of TAK1 complex upon TLR7/8 or 9 stimulation::TRAF6-mediated induction of TAK1 complex within TLR…	MAPK_Signaling_Pathway::Vitamin_D_Receptor_Pathway::Regulation_of_Actin_Cytoskeleton::Regulation_of_toll-like_receptor_signaling_pathway::Toll-like_Receptor_Signaling_Pathway::Pathogenic_Escherichia_coli_infection::Macrophage_markers::Fibrin_Complement_Receptor_3_Signaling_Pathway	NA	Extracellular
A0A5F4BNM9	166097.128410439	198037.236957251	135135.033477787	552382.583435755	620112.964345974	920870.049957258	4.19285780898997	0.00252539201981284	0.1	0.0209639237125886	0.152030651340996	up	A0A5F4BNM9	A0A5F4BNM9	Galectin	LGALS1	GO:0005622::intracellular;GO:0070062::extracellular exosome;GO:0005615::extracellular space;GO:0031012::extracellular matrix	GO:0004871::signal transducer activity;GO:0030246::carbohydrate binding	GO:0031295::T cell costimulation;GO:0043123::positive regulation of I-kappaB kinase/NF-kappaB signaling;GO:0046598::positive regulation of viral entry into host cell;GO:0045445::myoblast differentiation;GO:0002317::plasma cell differentiation	Lectin, galactoside-binding, soluble, 1	Cellular processes and signaling	Extracellular structures	NA	Regulation of Insulin-like Growth Factor (IGF) transport and uptake by IGFBPs::Post-translational protein phosphorylation	Vitamin_D_Receptor_Pathway	NA	Cytoplasm
A0A5F4BYG2	174252.002669039	214639.418341226	306738.704478066	48411.651948164	36366.2341161176	32528.5257354383	0.168633311729234	0.00147998472799663	0.1	0.0173352848970017	0.152030651340996	down	A0A5F4BYG2	A0A5F4BYG2	Uncharacterized protein	-	NA	NA	NA	Immunoglobulin V-Type	Poorly characterized	Function unknown	NA	Immunoregulatory interactions between a Lymphoid and a non-Lymphoid cell::Regulation of actin dynamics for phagocytic cup formation::Cell surface interactions at the vascular wall::FCGR3A-mediated phagocytosis::FCERI mediated NF-kB activation::FCGR3A-mediated IL10 synthesis::Regulation of Complement cascade::FCERI mediated Ca+2 mobilization::Antigen activates B Cell Receptor (BCR) leading to gene…	T-Cell_antigen_Receptor_(TCR)_Signaling_Pathway::Cancer_immunotherapy_by_PD-1_blockade::Pathogenesis_of_SARS-CoV-2_Mediated_by_nsp9-nsp10_Complex::T-Cell_Receptor_and_Co-stimulatory_Signaling	NA	Mitochondria
A0A5F4DJ18	951497.223606168	1221112.64388121	2086582.21394359	118328.851284042	89504.5860647802	100163.848512654	0.0723135467884317	0.00404341141529533	0.1	0.0253864817972972	0.152030651340996	down	A0A5F4DJ18	A0A5F4DJ18	Uncharacterized protein	-	NA	NA	NA	Immunoglobulin V-Type	Poorly characterized	Function unknown	00910::Nitrogen metabolism	Immunoregulatory interactions between a Lymphoid and a non-Lymphoid cell::Regulation of actin dynamics for phagocytic cup formation::Cell surface interactions at the vascular wall::FCGR3A-mediated phagocytosis::FCERI mediated NF-kB activation::FCGR3A-mediated IL10 synthesis::Regulation of Complement cascade::FCERI mediated Ca+2 mobilization::Antigen activates B Cell Receptor (BCR) leading to gene…	NA	NA	Mitochondria
A0A5K1VKB9	65989.5541518387	104424.712744641	97563.3705871918	7504.65956659551	7907.65145354466	10589.8682132242	0.0970311533362508	0.00031465078280625	0.1	0.0117786255299547	0.152030651340996	down	A0A5K1VKB9	A0A5K1VKB9	Kallikrein B1	KLKB1	GO:0005615::extracellular space;GO:0070062::extracellular exosome	GO:0004252::serine-type endopeptidase activity	GO:0031639::plasminogen activation;GO:0051919::positive regulation of fibrinolysis	Kallikrein B, plasma (Fletcher factor) 1	Metabolism	Amino acid transport and metabolism	04610::Complement and coagulation cascades	Activation of Matrix Metalloproteinases::Intrinsic Pathway of Fibrin Clot Formation::Defective SERPING1 causes hereditary angioedema::Defective factor XII causes hereditary angioedema	Human_Complement_System::Complement_and_Coagulation_Cascades::Blood_Clotting_Cascade	NA	Extracellular
A0A8I3M8K6	2020.79861803084	2257.26638696011	2707.18379077017	10051.8342454234	10917.3794152629	15835.6956606985	5.26894752034018	0.00135822475534733	0.1	0.01717879933917	0.152030651340996	up	A0A8I3M8K6	A0A8I3M8K6	SMB domain-containing protein	ENPP1	GO:0009986::cell surface;GO:0005887::integral component of plasma membrane;GO:0016323::basolateral plasma membrane;GO:0005615::extracellular space;GO:0005765::lysosomal membrane	GO:0005044::scavenger receptor activity;GO:0047429::nucleoside-triphosphate diphosphatase activity;GO:0042803::protein homodimerization activity;GO:0050656::3'-phosphoadenosine 5'-phosphosulfate binding;GO:0004528::phosphodiesterase I activity;GO:0030247::polysaccharide binding;GO:0005158::insulin receptor binding;GO:0008270::zinc ion binding;GO:0003676::nucleic acid binding;GO:0005524::ATP bindi…	GO:0045719::negative regulation of glycogen biosynthetic process;GO:0030505::inorganic diphosphate transport;GO:0006955::immune response;GO:0090305::nucleic acid phosphodiester bond hydrolysis;GO:0006771::riboflavin metabolic process;GO:0006898::receptor-mediated endocytosis;GO:0009143::nucleoside triphosphate catabolic process;GO:0050427::3'-phosphoadenosine 5'-phosphosulfate metabolic process;G…	Ectonucleotide pyrophosphatase phosphodiesterase	Poorly characterized	Function unknown	01100::Metabolic pathways||00230::Purine metabolism||00240::Pyrimidine metabolism||00500::Starch and sucrose metabolism||00760::Nicotinate and nicotinamide metabolism||00770::Pantothenate and CoA biosynthesis||00740::Riboflavin metabolism	Vitamin B5 (pantothenate) metabolism::Vitamin B2 (riboflavin) metabolism	Insulin_Signaling::Pyrimidine_metabolism::FGF23_signalling_in_Hypophosphatemic_rickets	NA	Cytoplasm
A0A8I3MA08	118715.750711744	152957.802258917	174548.770926785	79256.0089699636	76290.8508284236	97505.90766142	0.56710019626442	0.0192124411227501	0.1	0.0563035202179263	0.152030651340996	down	A0A8I3MA08	A0A8I3MA08	Peptidase D	PEPD	NA	NA	NA	xaa-Pro dipeptidase	Metabolism	Amino acid transport and metabolism	NA	NA	Ciliary_landscape::Ciliopathies	NA	Cytoplasm
A0A8I3MA34	1630.06586892052	2262.99621660083	2738.03299120606	3203.77668585721	4190.7888155893	5430.16629100691	1.93402924314316	0.0373923505529853	0.1	0.0810633013261654	0.152030651340996	up	A0A8I3MA34	A0A8I3MA34	Optineurin	OPTN	GO:0031410::cytoplasmic vesicle;GO:0005802::trans-Golgi network;GO:0048471::perinuclear region of cytoplasm	GO:0030674::protein binding, bridging;GO:0017137::Rab GTPase binding;GO:0070530::K63-linked polyubiquitin binding;GO:0008022::protein C-terminus binding;GO:0042802::identical protein binding	GO:0050829::defense response to Gram-negative bacterium;GO:0043124::negative regulation of I-kappaB kinase/NF-kappaB signaling;GO:0000042::protein targeting to Golgi;GO:0098792::xenophagy;GO:0001920::negative regulation of receptor recycling;GO:0090161::Golgi ribbon formation;GO:0043001::Golgi to plasma membrane protein transport	Optineurin	Information storage and processing	RNA processing and modification	NA	Regulation of PLK1 Activity at G2/M Transition::TBC/RABGAPs	Focal_Adhesion-PI3K-Akt-mTOR-signaling_pathway::PI3K-Akt_Signaling_Pathway::MAPK_Signaling_Pathway::Ras_Signaling::Chemokine_signaling_pathway::Hepatitis_B_infection::Regulation_of_toll-like_receptor_signaling_pathway::Small_cell_lung_cancer::B_Cell_Receptor_Signaling_Pathway::TNF_alpha_Signaling_Pathway::Pancreatic_adenocarcinoma_pathway::T-Cell_antigen_Receptor_(TCR)_Signaling_Pathway::Leptin_s…	NA	Cytoplasm
A0A8I3MAL2	1500211.18327402	1728546.35686303	2431094.54370359	349344.293421308	247542.555112992	180451.519186881	0.137342523480525	0.00152479879415799	0.1	0.0173352848970017	0.152030651340996	down	A0A8I3MAL2	A0A8I3MAL2	Complement C1q B chain	C1QB	NA	NA	NA	Complement C1q subcomponent subunit B	Cellular processes and signaling	Extracellular structures	05142::Chagas disease (American trypanosomiasis)||05322::Systemic lupus erythematosus||05150::Staphylococcus aureus infection||04610::Complement and coagulation cascades||05133::Pertussis||05020::Prion diseases	Regulation of Complement cascade::Initial triggering of complement::Classical antibody-mediated complement activation	Spinal_Cord_Injury::Complement_and_Coagulation_Cascades::Allograft_Rejection::Microglia_Pathogen_Phagocytosis_Pathway::Oxidative_Damage::Complement_Activation	NA	Extracellular
A0A8I3MAV2	32781.8153914591	27136.4731784315	25203.1309460453	55602.3238760593	61938.6269465881	61399.8072763491	2.10218249550569	0.00436570799360533	0.1	0.0264250954937171	0.152030651340996	up	A0A8I3MAV2	A0A8I3MAV2	Lectin, mannose binding 1	LMAN1	GO:0016021::integral component of membrane;GO:0005793::endoplasmic reticulum-Golgi intermediate compartment;GO:0044220::host cell perinuclear region of cytoplasm;GO:0070062::extracellular exosome;GO:0030134::ER to Golgi transport vesicle;GO:0005794::Golgi apparatus;GO:0030017::sarcomere	GO:0005537::mannose binding	GO:0007029::endoplasmic reticulum organization;GO:0007030::Golgi organization;GO:0006888::ER to Golgi vesicle-mediated transport;GO:0010638::positive regulation of organelle organization	Lectin, mannose binding 1	Cellular processes and signaling	Intracellular trafficking, secretion, and vesicular transport	04141::Protein processing in endoplasmic reticulum	COPII-mediated vesicle transport::Cargo concentration in the ER::Transport to the Golgi and subsequent modification	VEGFA-VEGFR2_Signaling_Pathway	NA	Mitochondria
A0A8I3MAW3	218883.058125741	261094.012153332	154934.005930206	852381.646074563	711131.498077615	1247789.90659483	4.4278689663627	0.00283961447948681	0.1	0.0221205753323874	0.152030651340996	up	A0A8I3MAW3	A0A8I3MAW3	Integrin subunit alpha 1	ITGA1	NA	NA	NA	integrin	Cellular processes and signaling	Extracellular structures	04151::PI3K-Akt signaling pathway||04510::Focal adhesion||04810::Regulation of actin cytoskeleton||05414::Dilated cardiomyopathy||04640::Hematopoietic cell lineage||04512::ECM-receptor interaction||05410::Hypertrophic cardiomyopathy (HCM)||05412::Arrhythmogenic right ventricular cardiomyopathy (ARVC)	Integrin cell surface interactions::Smooth Muscle Contraction::Laminin interactions::Other semaphorin interactions::CHL1 interactions::Platelet Adhesion to exposed collagen	PI3K-Akt_Signaling_Pathway::Focal_Adhesion::Regulation_of_Actin_Cytoskeleton::Ebola_Virus_Pathway_on_Host::Integrin-mediated_Cell_Adhesion::Arrhythmogenic_Right_Ventricular_Cardiomyopathy::miRNA_targets_in_ECM_and_membrane_receptors::Signaling_of_Hepatocyte_Growth_Factor_Receptor::NOTCH1_regulation_of_human_endothelial_cell_calcification	NA	Plasma membrane
A0A8I3MBN3	100155.620492289	109995.539612827	108189.699485542	154667.425491084	156748.085636047	227435.946482209	1.69268707228544	0.0499267827233407	0.1	0.096356747979677	0.152030651340996	up	A0A8I3MBN3	A0A8I3MBN3	Cytosol aminopeptidase	LAP3	GO:0005654::nucleoplasm;GO:0005925::focal adhesion;GO:0005802::trans-Golgi network;GO:0070062::extracellular exosome;GO:0005739::mitochondrion	GO:0030145::manganese ion binding;GO:0008235::metalloexopeptidase activity;GO:0004177::aminopeptidase activity	GO:0006508::proteolysis	Leucine aminopeptidase 3	Metabolism	Amino acid transport and metabolism	01100::Metabolic pathways||00330::Arginine and proline metabolism||00480::Glutathione metabolism	NA	NA	NA	Mitochondria
A0A8I3MC44	19560.0112989324	17518.9541264895	21079.9910489369	45552.7555986804	47376.2671285924	61859.2807723376	2.66146975260558	0.00256089790298407	0.1	0.0210822466370141	0.152030651340996	up	A0A8I3MC44	A0A8I3MC44	Family with sequence similarity 234 member A	FAM234A	GO:0016021::integral component of membrane	NA	NA	Family with sequence similarity 234 member A	Poorly characterized	Function unknown	NA	NA	NA	NA	Plasma membrane
A0A8I3MCH7	80394.334430605	93430.6021215169	69750.2641222535	133873.392069345	172220.630791359	249406.883906234	2.28061356504664	0.0310546330916512	0.1	0.0733303954112449	0.152030651340996	up	A0A8I3MCH7	A0A8I3MCH7	Cytochrome b5 type A (microsomal)	CYB5A	GO:0016021::integral component of membrane;GO:0070062::extracellular exosome;GO:0005741::mitochondrial outer membrane;GO:0005789::endoplasmic reticulum membrane	GO:0004129::cytochrome-c oxidase activity;GO:0046872::metal ion binding;GO:0019899::enzyme binding;GO:0020037::heme binding;GO:0004033::aldo-keto reductase (NADP) activity	GO:0019852::L-ascorbic acid metabolic process;GO:0055114::oxidation-reduction process;GO:1902600::hydrogen ion transmembrane transport;GO:0046686::response to cadmium ion	cytochrome	Metabolism	Energy production and conversion	03320::PPAR signaling pathway||01212::Fatty acid metabolism||00592::alpha-Linolenic acid metabolism||01040::Biosynthesis of unsaturated fatty acids	Vitamin C (ascorbate) metabolism	Oxidation_by_Cytochrome_P450	NA	Cytoplasm
A0A8I3MD29	20631.312455516	27238.1776545542	11904.2403811551	72047.9646203937	64742.4580256134	90926.3021433781	3.80964552350993	0.0179967605240297	0.1	0.0550391063521801	0.152030651340996	up	A0A8I3MD29	A0A8I3MD29	Matrix metallopeptidase 2	MMP2	GO:0031012::extracellular matrix	GO:0004222::metalloendopeptidase activity;GO:0008270::zinc ion binding	GO:0006508::proteolysis	Matrix metallopeptidase 2 (gelatinase A, 72kDa gelatinase, 72kDa type IV collagenase)	Cellular processes and signaling	Posttranslational modification, protein turnover, chaperones	05200::Pathways in cancer||05205::Proteoglycans in cancer||05418::Fluid shear stress and atherosclerosis||04670::Leukocyte transendothelial migration||04915::Estrogen signaling pathway||01522::Endocrine resistance||04912::GnRH signaling pathway||04933::AGE-RAGE signaling pathway in diabetic complications||05219::Bladder cancer	Regulation of Insulin-like Growth Factor (IGF) transport and uptake by IGFBPs::Interleukin-4 and Interleukin-13 signaling::Degradation of the extracellular matrix::Collagen degradation::Extra-nuclear estrogen signaling::EPH-ephrin mediated repulsion of cells::Activation of Matrix Metalloproteinases	VEGFA-VEGFR2_Signaling_Pathway::Epithelial_to_mesenchymal_transition_in_colorectal_cancer::Genes_involved_in_male_infertility::Lung_fibrosis::AGE-RAGE_pathway::Cell_migration_and_invasion_through_p75NTR::RAC1-PAK1-p38-MMP2_Pathway::Bladder_Cancer::Neural_Crest_Cell_Migration_in_Cancer::Photodynamic_therapy-induced_NF-kB_survival_signaling::Neural_Crest_Cell_Migration_during_Development::Angiogene…	NA	Cytoplasm
A0A8I3MDJ6	237932.740510083	230554.020168315	158140.991155376	514608.896133859	431517.475589854	741956.977154554	2.69391731205366	0.00982155562745607	0.1	0.0392862225098243	0.152030651340996	up	A0A8I3MDJ6	A0A8I3MDJ6	Aminopeptidase	ANPEP	GO:0016021::integral component of membrane;GO:0005765::lysosomal membrane;GO:0009897::external side of plasma membrane;GO:0005793::endoplasmic reticulum-Golgi intermediate compartment;GO:0070062::extracellular exosome;GO:0005615::extracellular space	GO:0042277::peptide binding;GO:0008270::zinc ion binding;GO:0001618::virus receptor activity;GO:0070006::metalloaminopeptidase activity	GO:0046718::viral entry into host cell;GO:0001525::angiogenesis;GO:0043171::peptide catabolic process;GO:0006508::proteolysis;GO:0030154::cell differentiation	Broad specificity aminopeptidase which plays a role in the final digestion of peptides generated from hydrolysis of proteins by gastric and pancreatic proteases. Also involved in the processing of various peptides including peptide hormones, such as angiotensin III and IV, neuropeptides, and chemokines. May also be involved the cleavage of peptides bound to major histocompatibility complex class …	Metabolism	Amino acid transport and metabolism	01100::Metabolic pathways||04640::Hematopoietic cell lineage||00480::Glutathione metabolism||04614::Renin-angiotensin system	Neutrophil degranulation::Metabolism of Angiotensinogen to Angiotensins	Cardiac_Progenitor_Differentiation::Glutathione_metabolism	NA	Extracellular
A0A8I3MDS4	172732.702846975	210528.265574012	183244.250589219	328187.705112448	390889.176001991	575557.517351716	2.28530003788514	0.0292780619167811	0.1	0.070925121908295	0.152030651340996	up	A0A8I3MDS4	A0A8I3MDS4	Serpin family E member 1	SERPINE1	GO:0005615::extracellular space;GO:0070062::extracellular exosome;GO:0031012::extracellular matrix	GO:0004867::serine-type endopeptidase inhibitor activity;GO:0005102::receptor binding;GO:0035375::zymogen binding;GO:0002020::protease binding	GO:0001300::chronological cell aging;GO:0061044::negative regulation of vascular wound healing;GO:0045766::positive regulation of angiogenesis;GO:2000352::negative regulation of endothelial cell apoptotic process;GO:0051918::negative regulation of fibrinolysis;GO:0010469::regulation of receptor activity;GO:0010757::negative regulation of plasminogen activation;GO:0035491::positive regulation of l…	Serpin peptidase inhibitor, clade E (nexin, plasminogen activator inhibitor type 1), member 1	Cellular processes and signaling	Defense mechanisms	04390::Hippo signaling pathway||04371::Apelin signaling pathway||05142::Chagas disease (American trypanosomiasis)||04066::HIF-1 signaling pathway||04933::AGE-RAGE signaling pathway in diabetic complications||04610::Complement and coagulation cascades||04115::p53 signaling pathway	Platelet degranulation ::ECM proteoglycans::BMAL1:CLOCK,NPAS2 activates circadian gene expression::SMAD2/SMAD3:SMAD4 heterotrimer regulates transcription::Dissolution of Fibrin Clot	Circadian_rhythm_related_genes::Gastrin_Signaling_Pathway::Senescence_and_Autophagy_in_Cancer::Adipogenesis::Complement_and_Coagulation_Cascades::TGF-beta_Receptor_Signaling::Hypothesized_Pathways_in_Pathogenesis_of_Cardiovascular_Disease::Photodynamic_therapy-induced_HIF-1_survival_signaling::Blood_Clotting_Cascade::miRNA_regulation_of_p53_pathway_in_prostate_cancer	NA	Extracellular
A0A8I3MDW5	9647.03445136418	8605.20140016848	13238.3018474873	18038.6162796214	20248.1416756562	23339.0558156679	1.9569628934238	0.0168349082690769	0.1	0.0530166000092835	0.152030651340996	up	A0A8I3MDW5	A0A8I3MDW5	Polypeptide N-acetylgalactosaminyltransferase	GALNT2	GO:0032580::Golgi cisterna membrane;GO:0030173::integral component of Golgi membrane;GO:0070062::extracellular exosome;GO:0048471::perinuclear region of cytoplasm;GO:0005789::endoplasmic reticulum membrane	GO:0030145::manganese ion binding;GO:0004653::polypeptide N-acetylgalactosaminyltransferase activity;GO:0005515::protein binding;GO:0030246::carbohydrate binding	GO:0018242::protein O-linked glycosylation via serine;GO:0018243::protein O-linked glycosylation via threonine;GO:0002378::immunoglobulin biosynthetic process;GO:0016266::O-glycan processing	polypeptide N-acetylgalactosaminyltransferase	Cellular processes and signaling	Posttranslational modification, protein turnover, chaperones	01100::Metabolic pathways||00512::Mucin type O-glycan biosynthesis	COPI-independent Golgi-to-ER retrograde traffic::O-linked glycosylation of mucins	Globo_Sphingolipid_Metabolism	NA	Cytoplasm
A0A8I3ME47	46129.5785290629	41922.2985662994	35838.3373121468	55491.2914418785	68466.7692860897	90383.7250703872	1.73009455850424	0.0438621280457057	0.1	0.0891623586502871	0.152030651340996	up	A0A8I3ME47	A0A8I3ME47	Alpha-crystallin A chain	HSPB6	GO:0005737::cytoplasm;GO:0005634::nucleus	GO:0005212::structural constituent of eye lens;GO:0042803::protein homodimerization activity	NA	Belongs to the small heat shock protein (HSP20) family	Cellular processes and signaling	Posttranslational modification, protein turnover, chaperones	NA	HSF1-dependent transactivation	IL-1_signaling_pathway	NA	Mitochondria
A0A8I3MER7	3528.02195432977	2103.5637068479	2768.66025494817	5901.1095137676	7078.61371117196	4153.04975021371	2.03955612088257	0.0303988400392112	0.1	0.0724025193731033	0.152030651340996	up	A0A8I3MER7	A0A8I3MER7	Tyrosine-protein kinase receptor	IGF1R	GO:0043231::intracellular membrane-bounded organelle;GO:0016021::integral component of membrane;GO:0043235::receptor complex;GO:0005886::plasma membrane	GO:0005010::insulin-like growth factor-activated receptor activity;GO:0043559::insulin binding;GO:0043548::phosphatidylinositol 3-kinase binding;GO:0031994::insulin-like growth factor I binding;GO:0043560::insulin receptor substrate binding;GO:0042802::identical protein binding;GO:0005524::ATP binding;GO:0005158::insulin receptor binding	GO:0051389::inactivation of MAPKK activity;GO:0038083::peptidyl-tyrosine autophosphorylation;GO:0048009::insulin-like growth factor receptor signaling pathway;GO:0043066::negative regulation of apoptotic process;GO:0006955::immune response;GO:0048015::phosphatidylinositol-mediated signaling;GO:0045740::positive regulation of DNA replication;GO:0051262::protein tetramerization;GO:0030335::positive…	Insulin-like growth factor 1	Cellular processes and signaling	Signal transduction mechanisms	04151::PI3K-Akt signaling pathway||05200::Pathways in cancer||04144::Endocytosis||04015::Rap1 signaling pathway||04510::Focal adhesion||04014::Ras signaling pathway||05205::Proteoglycans in cancer||05202::Transcriptional misregulation in cancer||04114::Oocyte meiosis||04150::mTOR signaling pathway||04140::Autophagy - animal||05224::Breast cancer||04520::Adherens junction||04152::AMPK signaling pa…	Extra-nuclear estrogen signaling::SHC-related events triggered by IGF1R::IRS-related events triggered by IGF1R::Signaling by Type 1 Insulin-like Growth Factor 1 Receptor (IGF1R)	Focal_Adhesion-PI3K-Akt-mTOR-signaling_pathway::PI3K-Akt_Signaling_Pathway::Focal_Adhesion::Ras_Signaling::Insulin_Signaling::Ebola_Virus_Pathway_on_Host::Breast_cancer_pathway::Senescence_and_Autophagy_in_Cancer::Head_and_Neck_Squamous_Cell_Carcinoma::MECP2_and_Associated_Rett_Syndrome::EGFR_Tyrosine_Kinase_Inhibitor_Resistance::Signaling_Pathways_in_Glioblastoma::Leptin_signaling_pathway::Hippo…	NA	Cytoplasm
A0A8I3MEU4	21015.6823250297	25943.2361557524	25784.6050837578	77042.9135131638	93961.6479960169	111551.098981248	3.88427239491277	0.00097439140546759	0.1	0.0148626778292868	0.152030651340996	up	A0A8I3MEU4	A0A8I3MEU4	Carnosine dipeptidase 2	CNDP2	GO:0005737::cytoplasm;GO:0005654::nucleoplasm;GO:0070062::extracellular exosome	GO:0046872::metal ion binding;GO:0102008::cytosolic dipeptidase activity;GO:0004180::carboxypeptidase activity;GO:0008237::metallopeptidase activity;GO:0034701::tripeptidase activity	GO:0006508::proteolysis	CNDP dipeptidase 2 (metallopeptidase M20 family)	Metabolism	Amino acid transport and metabolism	01100::Metabolic pathways||00330::Arginine and proline metabolism||00410::beta-Alanine metabolism||00340::Histidine metabolism	Glutathione synthesis and recycling	NA	NA	Cytoplasm
A0A8I3MF21	6980.85804567022	7407.52375951779	9379.04467928736	4963.98066282856	4755.49129532819	5510.93472617619	0.640810089147905	0.0238052376305802	0.1	0.0626387154629591	0.152030651340996	down	A0A8I3MF21	A0A8I3MF21	U1 small nuclear ribonucleoprotein 70 kDa	SNRNP70	GO:0019013::viral nucleocapsid;GO:0071011::precatalytic spliceosome;GO:0016607::nuclear speck;GO:0005685::U1 snRNP;GO:0071004::U2-type prespliceosome;GO:0000243::commitment complex	GO:0003729::mRNA binding;GO:0030619::U1 snRNA binding;GO:0000166::nucleotide binding	GO:0048026::positive regulation of mRNA splicing, via spliceosome	Small nuclear ribonucleoprotein	Information storage and processing	RNA processing and modification	03040::Spliceosome	mRNA Splicing - Major Pathway	mRNA_Processing	NA	Nucleus
A0A8I3MF27	991946.958185053	1075317.12867319	1566739.89609468	158934.998641568	157232.548889442	170829.361221561	0.134011110344697	0.00393126800533496	0.1	0.025286745308228	0.152030651340996	down	A0A8I3MF27	A0A8I3MF27	Plasminogen	PLG	NA	NA	NA	Plasmin dissolves the fibrin of blood clots and acts as a proteolytic factor in a variety of other processes including embryonic development, tissue remodeling, tumor invasion, and inflammation. In ovulation, weakens the walls of the Graafian follicle. It activates the urokinase-type plasminogen activator, collagenases and several complement zymogens, such as C1 and C5. Cleavage of fibronectin an…	Cellular processes and signaling	Posttranslational modification, protein turnover, chaperones	04080::Neuroactive ligand-receptor interaction||05164::Influenza A||05150::Staphylococcus aureus infection||04610::Complement and coagulation cascades	Platelet degranulation ::Regulation of Insulin-like Growth Factor (IGF) transport and uptake by IGFBPs::Degradation of the extracellular matrix::Signaling by PDGF::Activation of Matrix Metalloproteinases::Dissolution of Fibrin Clot	Human_Complement_System::Complement_and_Coagulation_Cascades::Selenium_Micronutrient_Network::Folate_Metabolism::Vitamin_B12_Metabolism	NA	Extracellular
A0A8I3MF49	9934.53272538553	9088.36928462186	9732.14595909678	13347.3071048149	17854.8932038835	20626.1704507133	1.80240946963812	0.0412806744042687	0.1	0.0860240203717773	0.152030651340996	up	A0A8I3MF49	A0A8I3MF49	Thioredoxin like 1	TXNL1	GO:0070062::extracellular exosome;GO:0005739::mitochondrion	GO:0016671::oxidoreductase activity, acting on a sulfur group of donors, disulfide as acceptor;GO:0015035::protein disulfide oxidoreductase activity	GO:0006457::protein folding;GO:0045454::cell redox homeostasis;GO:0034599::cellular response to oxidative stress;GO:0006662::glycerol ether metabolic process;GO:0000103::sulfate assimilation;GO:0055114::oxidation-reduction process	Thioredoxin-like protein 1	Cellular processes and signaling	Posttranslational modification, protein turnover, chaperones	04621::NOD-like receptor signaling pathway||05418::Fluid shear stress and atherosclerosis	Oxidative Stress Induced Senescence::TP53 Regulates Metabolic Genes::Detoxification of Reactive Oxygen Species::Purinergic signaling in leishmaniasis infection::Interconversion of nucleotide di- and triphosphates::The NLRP3 inflammasome::Regulation of FOXO transcriptional activity by acetylation::Protein repair	VEGFA-VEGFR2_Signaling_Pathway::Nuclear_Receptors_Meta-Pathway::NRF2_pathway::Human_Complement_System::TNF_alpha_Signaling_Pathway	NA	Cytoplasm
A0A8I3MF99	148021.356168446	143015.115374864	485331.161965584	26771.6571231429	29208.2895472022	35401.4369966042	0.117703752349823	0.0345470946804492	0.1	0.0780654166811061	0.152030651340996	down	A0A8I3MF99	A0A8I3MF99	Zinc finger with KRAB and SCAN domains 2	ZKSCAN2	GO:0005634::nucleus	GO:0000981::RNA polymerase II transcription factor activity, sequence-specific DNA binding;GO:0046872::metal ion binding;GO:0003677::DNA binding	GO:0006357::regulation of transcription from RNA polymerase II promoter	with KRAB and SCAN domains 2	Information storage and processing	Transcription	NA	Generic Transcription Pathway	Tumor_suppressor_activity_of_SMARCB1	zf-C2H2	Nucleus
A0A8I3MFF2	9499.00010972717	10332.4585453624	10727.0881573279	14111.6936584945	18845.6205570769	20141.9719235505	1.73762471314719	0.0285293444441049	0.1	0.0699656605403017	0.152030651340996	up	A0A8I3MFF2	A0A8I3MFF2	Tight junction protein 1	TJP1	GO:0005829::cytosol;GO:0014704::intercalated disc;GO:0046581::intercellular canaliculus;GO:0005913::cell-cell adherens junction;GO:0005921::gap junction;GO:0016327::apicolateral plasma membrane;GO:0005923::bicellular tight junction;GO:0016324::apical plasma membrane;GO:0016323::basolateral plasma membrane;GO:0005634::nucleus	GO:0005516::calmodulin binding;GO:0019904::protein domain specific binding	GO:0007043::cell-cell junction assembly;GO:1901350::cell-cell signaling involved in cell-cell junction organization;GO:0001825::blastocyst formation;GO:0090557::establishment of endothelial intestinal barrier;GO:0007605::sensory perception of sound;GO:0035329::hippo signaling	Tight junction protein	Cellular processes and signaling	Signal transduction mechanisms	04530::Tight junction||04520::Adherens junction||04540::Gap junction||05132::Salmonella infection||05120::Epithelial cell signaling in Helicobacter pylori infection||05110::Vibrio cholerae infection	Signaling by Hippo::Apoptotic cleavage of cell adhesion proteins::RUNX1 regulates expression of components of tight junctions::Regulation of gap junction activity	Epithelial_to_mesenchymal_transition_in_colorectal_cancer::Gastrin_Signaling_Pathway::MFAP5_effect_on_permeability_and_motility_of_endothelial_cells_via_cytoskeleton_rearrangement::1q21.1_copy_number_variation_syndrome	NA	Cytoplasm
A0A8I3MFK0	1016762.1886121	1244218.1819074	3868356.57264502	315792.859909007	260913.740906702	214929.201546557	0.129155210376402	0.0383226557710918	0.1	0.0819723937529045	0.152030651340996	down	A0A8I3MFK0	A0A8I3MFK0	Protein S100	S100A9	GO:0005615::extracellular space;GO:0070062::extracellular exosome;GO:0005634::nucleus	GO:0008270::zinc ion binding;GO:0050786::RAGE receptor binding;GO:0050544::arachidonic acid binding;GO:0035662::Toll-like receptor 4 binding;GO:0005509::calcium ion binding;GO:0008017::microtubule binding	GO:0030593::neutrophil chemotaxis;GO:0070488::neutrophil aggregation;GO:0006919::activation of cysteine-type endopeptidase activity involved in apoptotic process;GO:0002523::leukocyte migration involved in inflammatory response;GO:0045113::regulation of integrin biosynthetic process;GO:0035606::peptidyl-cysteine S-trans-nitrosylation;GO:0006417::regulation of translation;GO:0006914::autophagy;GO:…	Belongs to the S-100 family	Cellular processes and signaling	Signal transduction mechanisms	04657::IL-17 signaling pathway	Neutrophil degranulation::RHO GTPases Activate NADPH Oxidases::Regulation of TLR by endogenous ligand::Metal sequestration by antimicrobial proteins	Vitamin_D_Receptor_Pathway::IL1_and_megakaryocytes_in_obesity	NA	Cytoplasm
A0A8I3MG67	91346.2786180308	122065.425750996	66285.8323322943	177916.257627703	220261.21815617	349021.287281682	2.67145278388155	0.0221138179044492	0.1	0.0609152973786551	0.152030651340996	up	A0A8I3MG67	A0A8I3MG67	Hypoxia up-regulated 1	HYOU1	GO:0034663::endoplasmic reticulum chaperone complex;GO:0070062::extracellular exosome;GO:0005925::focal adhesion;GO:0016020::membrane	GO:0051087::chaperone binding;GO:0005524::ATP binding	GO:1903382::negative regulation of endoplasmic reticulum stress-induced neuron intrinsic apoptotic signaling pathway;GO:0002931::response to ischemia;GO:1903298::negative regulation of hypoxia-induced intrinsic apoptotic signaling pathway	Belongs to the heat shock protein 70 family	Cellular processes and signaling	Posttranslational modification, protein turnover, chaperones	04141::Protein processing in endoplasmic reticulum	XBP1(S) activates chaperone genes::Scavenging by Class F Receptors	VEGFA-VEGFR2_Signaling_Pathway	NA	Plasma membrane
A0A8I3MGM0	112765.809015421	134141.041718805	169204.53534048	18347.5432563555	20880.9718004038	13913.324486899	0.127710611442191	0.00025429742137592	0.1	0.0112116907557739	0.152030651340996	down	A0A8I3MGM0	A0A8I3MGM0	Coagulation factor XIII B chain	F13B	GO:0005576::extracellular region	NA	GO:0007596::blood coagulation	Coagulation factor XIII, B	Cellular processes and signaling	Extracellular structures	04610::Complement and coagulation cascades	Common Pathway of Fibrin Clot Formation	Complement_and_Coagulation_Cascades::Steroid_Biosynthesis	NA	Extracellular
A0A8I3MGP5	599591.025504152	1241381.91623525	1393984.37365367	87624.9842810014	80299.7842502697	83831.5918092056	0.077823703930352	0.010518280736268	0.1	0.0409707784264679	0.152030651340996	down	A0A8I3MGP5	A0A8I3MGP5	Complement component 4 binding protein beta	C4BPB	GO:0044216::other organism cell;GO:0005615::extracellular space	NA	GO:0045959::negative regulation of complement activation, classical pathway;GO:0045732::positive regulation of protein catabolic process	Complement component 4 binding protein, beta	Cellular processes and signaling	Signal transduction mechanisms	04610::Complement and coagulation cascades||05133::Pertussis	Regulation of Complement cascade	Primary_Focal_Segmental_Glomerulosclerosis_FSGS::Human_Complement_System::Complement_and_Coagulation_Cascades	NA	Extracellular
A0A8I3MGS5	19687.268890866	20720.4964382396	23867.0720494691	11167.4458460013	13302.755359168	13759.4798484813	0.594784562868362	0.00403181664458998	0.1	0.0253864817972972	0.152030651340996	down	A0A8I3MGS5	A0A8I3MGS5	Proteasome subunit alpha type	PSMA5	GO:0005654::nucleoplasm;GO:0005829::cytosol;GO:0019773::proteasome core complex, alpha-subunit complex;GO:0070062::extracellular exosome	GO:0005515::protein binding;GO:0004298::threonine-type endopeptidase activity	GO:0000209::protein polyubiquitination;GO:0002223::stimulatory C-type lectin receptor signaling pathway;GO:0006521::regulation of cellular amino acid metabolic process;GO:0038095::Fc-epsilon receptor signaling pathway;GO:0090090::negative regulation of canonical Wnt signaling pathway;GO:0051436::negative regulation of ubiquitin-protein ligase activity involved in mitotic cell cycle;GO:0038061::NI…	subunit alpha	Cellular processes and signaling	Posttranslational modification, protein turnover, chaperones	03050::Proteasome	Neutrophil degranulation::Antigen processing: Ubiquitination & Proteasome degradation::Neddylation::Regulation of expression of SLITs and ROBOs::Separation of Sister Chromatids::Ub-specific processing proteases::FCERI mediated NF-kB activation::MAPK6/MAPK4 signaling::UCH proteinases::Downstream TCR signaling::RUNX1 regulates transcription of genes involved in differentiation of HSCs::ABC-family p…	Proteasome_Degradation	NA	Cytoplasm
A0A8I3MGZ7	302626.34489917	290416.415339696	271561.738513394	676859.761347219	603338.424197162	1183916.90939463	2.84999106353837	0.037875089944615	0.1	0.0813248684525067	0.152030651340996	up	A0A8I3MGZ7	A0A8I3MGZ7	Integrin beta	ITGB1	NA	NA	NA	Integrin, beta 1 (fibronectin receptor, beta polypeptide, antigen CD29 includes MDF2, MSK12)	Cellular processes and signaling	Signal transduction mechanisms	04151::PI3K-Akt signaling pathway||05200::Pathways in cancer||04015::Rap1 signaling pathway||04530::Tight junction||04510::Focal adhesion||05205::Proteoglycans in cancer||04810::Regulation of actin cytoskeleton||04360::Axon guidance||04514::Cell adhesion molecules (CAMs)||04145::Phagosome||05414::Dilated cardiomyopathy||04611::Platelet activation||04670::Leukocyte transendothelial migration||0451…	Immunoregulatory interactions between a Lymphoid and a non-Lymphoid cell::Cell surface interactions at the vascular wall::RHO GTPases Activate Formins::ECM proteoglycans::Integrin cell surface interactions::Interleukin-4 and Interleukin-13 signaling::HCMV Early Events::Molecules associated with elastic fibres::Syndecan interactions::MET activates PTK2 signaling::Potential therapeutics for SARS::L…	VEGFA-VEGFR2_Signaling_Pathway::Focal_Adhesion-PI3K-Akt-mTOR-signaling_pathway::PI3K-Akt_Signaling_Pathway::Focal_Adhesion::TGF-beta_Signaling_Pathway::Ebola_Virus_Pathway_on_Host::Gastrin_Signaling_Pathway::Integrin-mediated_Cell_Adhesion::Primary_Focal_Segmental_Glomerulosclerosis_FSGS::Neural_Crest_Differentiation::Prolactin_Signaling_Pathway::Arrhythmogenic_Right_Ventricular_Cardiomyopathy::S…	NA	Cytoplasm
A0A8I3MH04	8204.21903914591	6915.90437634435	12133.5009858334	4339.93306337193	5386.56524078223	3788.35554039323	0.495891982861956	0.0335677534520635	0.1	0.076638000976863	0.152030651340996	down	A0A8I3MH04	A0A8I3MH04	MYC target 1	MYCT1	NA	NA	NA	Myc target 1	Poorly characterized	Function unknown	NA	NA	NA	NA	Extracellular
A0A8I3MH35	23381.6346975089	20756.3078734941	18548.1372462556	61818.6295448175	81462.4960584184	77760.2230430793	3.52616321343895	0.00042709609490003	0.1	0.0125909923096341	0.152030651340996	up	A0A8I3MH35	A0A8I3MH35	Platelet activating factor acetylhydrolase 1b catalytic subunit 3	PAFAH1B3	GO:0005737::cytoplasm;GO:0016020::membrane;GO:0070062::extracellular exosome	GO:0042802::identical protein binding;GO:0047179::platelet-activating factor acetyltransferase activity	GO:0007283::spermatogenesis;GO:0007420::brain development	Platelet-activating factor acetylhydrolase	Cellular processes and signaling	Signal transduction mechanisms	01100::Metabolic pathways||00565::Ether lipid metabolism	COPI-independent Golgi-to-ER retrograde traffic	NA	NA	Extracellular
A0A8I3MH54	4573.87159252669	6231.90596298386	5608.34025190704	3732.50256290834	3723.46344978287	3022.70374169666	0.638393721632272	0.0199706521707471	0.1	0.0577576879107322	0.152030651340996	down	A0A8I3MH54	A0A8I3MH54	Adenine phosphoribosyltransferase	APRT	GO:0005737::cytoplasm	GO:0003999::adenine phosphoribosyltransferase activity	GO:0044209::AMP salvage;GO:0006168::adenine salvage	Adenine phosphoribosyltransferase	Metabolism	Nucleotide transport and metabolism	01100::Metabolic pathways||00230::Purine metabolism	Neutrophil degranulation::Purine salvage	Purine_metabolism_and_related_disorders::Purine_metabolism	NA	Cytoplasm
A0A8I3MHX6	36347.625059312	27652.157846096	21092.6414404825	47674.4570110184	55633.9432827151	58999.4188331804	1.90742971979682	0.0369046412634977	0.1	0.080815461663112	0.152030651340996	up	A0A8I3MHX6	A0A8I3MHX6	Torsin 1A interacting protein 1	TOR1AIP1	GO:0005635::nuclear envelope	GO:0001671::ATPase activator activity;GO:0051117::ATPase binding;GO:0008092::cytoskeletal protein binding	GO:0071763::nuclear membrane organization;GO:0032781::positive regulation of ATPase activity;GO:0034504::protein localization to nucleus	Torsin A interacting protein 1	Poorly characterized	Function unknown	NA	NA	The_influence_of_laminopathies_on_Wnt_signaling	NA	Plasma membrane
A0A8I3MHX7	36407.3582147094	42757.4212364338	54148.114549279	23349.2900532592	26184.6332669488	27999.7241920178	0.581591511410594	0.0281944207432944	0.1	0.0692298647954159	0.152030651340996	down	A0A8I3MHX7	A0A8I3MHX7	Cysteine-rich and transmembrane domain-containing protein 1	CYSTM1	GO:0016021::integral component of membrane;GO:0070062::extracellular exosome	NA	NA	Cysteine-rich and transmembrane domain-containing protein	Poorly characterized	Function unknown	NA	Neutrophil degranulation	NA	NA	Extracellular
A0A8I3MI68	53096.2824139976	39093.1951811959	52909.7077979675	68787.2366043513	73462.7965867286	97911.1234501094	1.65515165361162	0.0279929509447044	0.1	0.0691025607725424	0.152030651340996	up	A0A8I3MI68	A0A8I3MI68	Cofilin 2	CFL2	GO:0016363::nuclear matrix;GO:0030018::Z disc;GO:0070062::extracellular exosome;GO:0005615::extracellular space;GO:0015629::actin cytoskeleton	GO:0051015::actin filament binding	GO:0030836::positive regulation of actin filament depolymerization;GO:0045214::sarcomere organization;GO:0046716::muscle cell cellular homeostasis;GO:0030043::actin filament fragmentation;GO:0007519::skeletal muscle tissue development	Cofilin/tropomyosin-type actin-binding protein	Cellular processes and signaling	Cytoskeleton	04810::Regulation of actin cytoskeleton||04360::Axon guidance||04666::Fc gamma R-mediated phagocytosis||05133::Pertussis	Platelet degranulation ::Regulation of actin dynamics for phagocytic cup formation::Gene and protein expression by JAK-STAT signaling after Interleukin-12 stimulation::EPHB-mediated forward signaling::RHO GTPases Activate ROCKs::Sema3A PAK dependent Axon repulsion	Regulation_of_Actin_Cytoskeleton::Leptin_signaling_pathway::G13_Signaling_Pathway	NA	Cytoplasm
A0A8I3MIA5	36248.9354982206	33805.9948802251	32722.3461314276	65827.1270155465	109409.969988659	104435.784454431	2.72115482094692	0.023305072880501	0.1	0.0621534701661115	0.152030651340996	up	A0A8I3MIA5	A0A8I3MIA5	ATP synthase subunit gamma	ATP5F1C	GO:0043209::myelin sheath;GO:0005753::mitochondrial proton-transporting ATP synthase complex;GO:0045261::proton-transporting ATP synthase complex, catalytic core F(1);GO:0070062::extracellular exosome	GO:0046961::proton-transporting ATPase activity, rotational mechanism;GO:0046933::proton-transporting ATP synthase activity, rotational mechanism	GO:0015986::ATP synthesis coupled proton transport	ATP synthase, H transporting, mitochondrial F1 complex, gamma polypeptide 1	Metabolism	Energy production and conversion	01100::Metabolic pathways||05010::Alzheimer's disease||05016::Huntington's disease||05012::Parkinson's disease||00190::Oxidative phosphorylation	Cristae formation::Formation of ATP by chemiosmotic coupling	NA	NA	Mitochondria
A0A8I3MIF5	1038.4349356465	1178.41108848378	1582.4974013533	1853.71292494124	3815.75369955467	3496.39413061039	2.41248545567835	0.0444623208412742	0.1	0.0898404540456813	0.152030651340996	up	A0A8I3MIF5	A0A8I3MIF5	hexokinase	HK1	NA	NA	NA	Belongs to the hexokinase family	Metabolism	Carbohydrate transport and metabolism	01100::Metabolic pathways||04910::Insulin signaling pathway||01200::Carbon metabolism||04066::HIF-1 signaling pathway||00010::Glycolysis / Gluconeogenesis||05230::Central carbon metabolism in cancer||04930::Type II diabetes mellitus||00520::Amino sugar and nucleotide sugar metabolism||04973::Carbohydrate digestion and absorption||00052::Galactose metabolism||00500::Starch and sucrose metabolism||…	Glycolysis::Defective HK1 causes hexokinase deficiency (HK deficiency)	Pathways_in_clear_cell_renal_cell_carcinoma::Glycolysis_and_Gluconeogenesis::Photodynamic_therapy-induced_HIF-1_survival_signaling::Glucuronidation	NA	Nucleus
A0A8I3MIJ6	50105.7290035587	56431.6596740028	86235.721736486	5487.11715203657	2730.85880148259	2938.22655185124	0.0578721922440768	0.00071748943995537	0.1	0.0137204902203452	0.152030651340996	down	A0A8I3MIJ6	A0A8I3MIJ6	Scm like with four mbt domains 2	SFMBT2	GO:0016235::aggresome;GO:0005654::nucleoplasm	GO:0042393::histone binding	GO:0006355::regulation of transcription, DNA-templated;GO:0010629::negative regulation of gene expression	Scm-like with four mbt domains	Information storage and processing	Transcription	NA	Transcriptional Regulation by E2F6::SUMOylation of chromatin organization proteins	Endoderm_Differentiation	NA	Nucleus
A0A8I3MIW2	11501.6190717675	6365.12450213051	3895.21091259282	66706.3226168144	75800.3317843609	75061.0738065548	9.99761893366654	0.0153521560943259	0.1	0.0498505363193821	0.152030651340996	up	A0A8I3MIW2	A0A8I3MIW2	Myopalladin	MYPN	GO:0030018::Z disc	GO:0051371::muscle alpha-actinin binding;GO:0017124::SH3 domain binding	GO:0045214::sarcomere organization	Myopalladin	Cellular processes and signaling	Signal transduction mechanisms	NA	Platelet degranulation ::Striated Muscle Contraction	Striated_Muscle_Contraction_Pathway	NA	Nucleus
A0A8I3MJC0	2784.73373368921	1521.8427525742	2126.8415301959	7500.65635638355	8263.7319447902	14848.0680265707	4.75835026566365	0.00561414715374776	0.1	0.0298618443781114	0.152030651340996	up	A0A8I3MJC0	A0A8I3MJC0	S100 calcium binding protein A13	S100A13	GO:0005829::cytosol;GO:0070062::extracellular exosome;GO:0005615::extracellular space;GO:0048471::perinuclear region of cytoplasm;GO:0005634::nucleus	GO:0050786::RAGE receptor binding;GO:0005507::copper ion binding;GO:0008270::zinc ion binding;GO:0005509::calcium ion binding;GO:0017134::fibroblast growth factor binding;GO:0042803::protein homodimerization activity	GO:0050703::interleukin-1 alpha secretion;GO:0043123::positive regulation of I-kappaB kinase/NF-kappaB signaling	S100 calcium binding protein A13	Poorly characterized	Function unknown	04657::IL-17 signaling pathway	Regulation of TLR by endogenous ligand	Vitamin_D_Receptor_Pathway::Hair_Follicle_Development-_Cytodifferentiation_(Part_3_of_3)	NA	Cytoplasm
A0A8I3MJD4	12001.5596115065	22466.6620212479	48164.701284878	2786.68750113203	2196.79862252095	1254.31456759915	0.0754880799444781	0.0106884863107185	0.1	0.0409707784264679	0.152030651340996	down	A0A8I3MJD4	A0A8I3MJD4	Serpin family A member 3	SERPINA3	GO:0005615::extracellular space	GO:0004867::serine-type endopeptidase inhibitor activity	GO:0010951::negative regulation of endopeptidase activity	Serpin family A member 3	Cellular processes and signaling	Defense mechanisms	NA	Neutrophil degranulation::Platelet degranulation	Complement_and_Coagulation_Cascades	NA	Plasma membrane
A0A8I3MKD7	287472.303084223	311258.670657801	404368.656073393	95480.3401686181	78985.677675435	79978.6077845485	0.253658378555501	0.00098681631295183	0.1	0.0148626778292868	0.152030651340996	down	A0A8I3MKD7	A0A8I3MKD7	Complement C1q A chain	C1QA	GO:0005581::collagen trimer;GO:0070062::extracellular exosome	NA	GO:0006958::complement activation, classical pathway	Complement component 1, q subcomponent, A chain	Cellular processes and signaling	Extracellular structures	05142::Chagas disease (American trypanosomiasis)||05322::Systemic lupus erythematosus||05150::Staphylococcus aureus infection||04610::Complement and coagulation cascades||05133::Pertussis||05020::Prion diseases	Regulation of Complement cascade::Initial triggering of complement::Classical antibody-mediated complement activation	Complement_and_Coagulation_Cascades::Allograft_Rejection::Microglia_Pathogen_Phagocytosis_Pathway::Oxidative_Damage::Complement_Activation	NA	Extracellular
A0A8I3MKE1	503381.68890866	400257.249552224	385459.649763045	1216673.77536279	1216184.43974221	1799226.7824232	3.28298008871378	0.00300052529601063	0.1	0.0225494022245647	0.152030651340996	up	A0A8I3MKE1	A0A8I3MKE1	Ezrin	EZR	GO:0098592::cytoplasmic side of apical plasma membrane;GO:0005903::brush border;GO:0097454::Schwann cell microvillus;GO:0043209::myelin sheath;GO:0005925::focal adhesion;GO:0044393::microspike;GO:0044853::plasma membrane raft;GO:0005884::actin filament;GO:0032587::ruffle membrane;GO:0001931::uropod;GO:0070062::extracellular exosome;GO:0051286::cell tip;GO:0005768::endosome;GO:0030863::cortical cy…	GO:0051117::ATPase binding;GO:0008017::microtubule binding;GO:0050839::cell adhesion molecule binding;GO:0019904::protein domain specific binding;GO:0044548::S100 protein binding;GO:0034236::protein kinase A catalytic subunit binding;GO:0034237::protein kinase A regulatory subunit binding;GO:0051015::actin filament binding	GO:1902896::terminal web assembly;GO:0032532::regulation of microvillus length;GO:0051660::establishment of centrosome localization;GO:0071320::cellular response to cAMP;GO:0007016::cytoskeletal anchoring at plasma membrane;GO:0050860::negative regulation of T cell receptor signaling pathway;GO:0040018::positive regulation of multicellular organism growth;GO:0008360::regulation of cell shape;GO:0…	Ezrin/radixin/moesin family	Poorly characterized	Function unknown	04530::Tight junction||05205::Proteoglycans in cancer||04810::Regulation of actin cytoskeleton||05206::MicroRNAs in cancer||04670::Leukocyte transendothelial migration||04971::Gastric acid secretion||05130::Pathogenic Escherichia coli infection	Recycling pathway of L1::Netrin-1 signaling	VEGFA-VEGFR2_Signaling_Pathway::AGE-RAGE_pathway::Pathogenic_Escherichia_coli_infection	NA	Cytoplasm
A0A8I3MKE4	1785631.78232503	2184067.81329996	5720418.28226767	742451.983008819	423535.943490167	328581.928177619	0.154236498823855	0.0188877640693721	0.1	0.055930334199454	0.152030651340996	down	A0A8I3MKE4	A0A8I3MKE4	S100 calcium binding protein A8	S100A8	NA	NA	NA	Belongs to the S-100 family	Cellular processes and signaling	Signal transduction mechanisms	04657::IL-17 signaling pathway	Neutrophil degranulation::RHO GTPases Activate NADPH Oxidases::Regulation of TLR by endogenous ligand::Metal sequestration by antimicrobial proteins	Vitamin_D_Receptor_Pathway	NA	Cytoplasm
A0A8I3MKN1	40558.812514828	38598.9973746841	58182.9236422616	9847.89712141794	13007.2327745969	8398.26892219373	0.227561030253112	0.00124201760421132	0.1	0.0166917329868046	0.152030651340996	down	A0A8I3MKN1	A0A8I3MKN1	Glycogen [starch] synthase	GYS1	GO:0005829::cytosol;GO:0016234::inclusion body;GO:0016020::membrane	GO:0005536::glucose binding;GO:0004373::glycogen (starch) synthase activity;GO:0061547::glycogen synthase activity, transferring glucose-1-phosphate;GO:0019901::protein kinase binding	GO:0007507::heart development;GO:0005978::glycogen biosynthetic process	Transfers the glycosyl residue from UDP-Glc to the non- reducing end of alpha-1,4-glucan	Metabolism	Carbohydrate transport and metabolism	01100::Metabolic pathways||04151::PI3K-Akt signaling pathway||04910::Insulin signaling pathway||04152::AMPK signaling pathway||04931::Insulin resistance||04922::Glucagon signaling pathway||00500::Starch and sucrose metabolism	Glycogen synthesis::Myoclonic epilepsy of Lafora::Glycogen storage disease type XV (GYG1)::Glycogen storage disease type 0 (muscle GYS1)	Focal_Adhesion-PI3K-Akt-mTOR-signaling_pathway::PI3K-Akt_Signaling_Pathway::Insulin_Signaling::Glycogen_Synthesis_and_Degradation	NA	Nucleus
A0A8I3MKN5	410535.588671412	575948.150910682	1714283.4101219	174834.541087177	137502.782894919	90129.6066944294	0.14901948534165	0.0393381614843235	0.1	0.0830608789261482	0.152030651340996	down	A0A8I3MKN5	A0A8I3MKN5	Protein S100	S100A12	GO:0005737::cytoplasm;GO:0005634::nucleus	GO:0050786::RAGE receptor binding;GO:0005509::calcium ion binding	GO:0006805::xenobiotic metabolic process;GO:0043123::positive regulation of I-kappaB kinase/NF-kappaB signaling;GO:0050832::defense response to fungus	S100 calcium binding protein A12	Cellular processes and signaling	Signal transduction mechanisms	04657::IL-17 signaling pathway	Neutrophil degranulation::TAK1 activates NFkB by phosphorylation and activation of IKKs complex::TRAF6 mediated NF-kB activation::Advanced glycosylation endproduct receptor signaling	Nuclear_Receptors_Meta-Pathway::Gastric_Cancer_Network_1	NA	Cytoplasm
A0A8I3MKY6	4612.30857947805	2852.02270366645	2573.57790111255	10601.7091575565	17613.8727353193	16563.0236610749	4.46094945989143	0.00348821374278062	0.1	0.0237007399509477	0.152030651340996	up	A0A8I3MKY6	A0A8I3MKY6	NADH dehydrogenase [ubiquinone] flavoprotein 2, mitochondrial	NDUFV2	GO:0045272::plasma membrane respiratory chain complex I;GO:0043209::myelin sheath;GO:0005747::mitochondrial respiratory chain complex I	GO:0008137::NADH dehydrogenase (ubiquinone) activity;GO:0009055::electron carrier activity;GO:0046872::metal ion binding;GO:0051537::2 iron, 2 sulfur cluster binding	GO:0006120::mitochondrial electron transport, NADH to ubiquinone;GO:0032981::mitochondrial respiratory chain complex I assembly;GO:0048738::cardiac muscle tissue development;GO:0007399::nervous system development	NADH dehydrogenase (ubiquinone) flavoprotein 2	Metabolism	Energy production and conversion	01100::Metabolic pathways||05010::Alzheimer's disease||05016::Huntington's disease||05012::Parkinson's disease||04932::Non-alcoholic fatty liver disease (NAFLD)||00190::Oxidative phosphorylation	Respiratory electron transport::Complex I biogenesis	Electron_Transport_Chain_(OXPHOS_system_in_mitochondria)::Mitochondrial_complex_I_assembly_model_OXPHOS_system::Oxidative_phosphorylation	NA	Mitochondria
A0A8I3ML22	86362.4557829181	48548.8465457876	107028.970577055	6113.581784074	7269.9766962631	5686.00168301845	0.0788192884728349	0.0052415221630725	0.1	0.0285691757459776	0.152030651340996	down	A0A8I3ML22	A0A8I3ML22	CD226 molecule	CD226	GO:0005887::integral component of plasma membrane;GO:0005913::cell-cell adherens junction;GO:0009897::external side of plasma membrane	GO:0005178::integrin binding;GO:0019901::protein kinase binding;GO:0004872::receptor activity;GO:0042803::protein homodimerization activity	GO:0033005::positive regulation of mast cell activation;GO:0002891::positive regulation of immunoglobulin mediated immune response;GO:0002860::positive regulation of natural killer cell mediated cytotoxicity directed against tumor cell target;GO:0007156::homophilic cell adhesion via plasma membrane adhesion molecules;GO:0001816::cytokine production;GO:0007157::heterophilic cell-cell adhesion via …	CD226 molecule	Cellular processes and signaling	Signal transduction mechanisms	04514::Cell adhesion molecules (CAMs)	Immunoregulatory interactions between a Lymphoid and a non-Lymphoid cell	NA	NA	Peroxisome
A0A8I3ML63	79173.7003855279	144864.417891405	169297.748751869	50003.8721607693	65099.7496749924	41779.1214267228	0.398851862779645	0.0416547581692423	0.1	0.0863563638534762	0.152030651340996	down	A0A8I3ML63	A0A8I3ML63	Sushi domain-containing protein	LOC100855476	GO:0044216::other organism cell;GO:0072562::blood microparticle	NA	GO:0045959::negative regulation of complement activation, classical pathway;GO:0045732::positive regulation of protein catabolic process	Complement component 4 binding protein alpha	Cellular processes and signaling	Signal transduction mechanisms	04610::Complement and coagulation cascades||05133::Pertussis	Regulation of Complement cascade	Human_Complement_System::B_Cell_Receptor_Signaling_Pathway::Complement_and_Coagulation_Cascades::Oxidative_Damage	NA	Plasma membrane
A0A8I3MLD4	12282.9547153025	15493.4593484964	16865.6351706835	8764.00907346314	11587.7554421486	7192.92365244806	0.617012181125049	0.0492145888259604	0.1	0.0954097194616479	0.152030651340996	down	A0A8I3MLD4	A0A8I3MLD4	Xenotropic and polytropic retrovirus receptor 1	XPR1	GO:0005887::integral component of plasma membrane;GO:0005794::Golgi apparatus	GO:0001618::virus receptor activity;GO:0004930::G-protein coupled receptor activity	GO:0046718::viral entry into host cell;GO:0009615::response to virus;GO:0007186::G-protein coupled receptor signaling pathway;GO:0030643::cellular phosphate ion homeostasis	inositol hexakisphosphate binding	Cellular processes and signaling	Intracellular trafficking, secretion, and vesicular transport	NA	NA	NA	NA	Plasma membrane
A0A8I3MLL5	29319.8894721234	29180.589902757	34122.7666692009	85207.9517001962	90733.9115702708	84944.2182120478	2.81663721176813	0.0006535200063636	0.1	0.013581226180647	0.152030651340996	up	A0A8I3MLL5	A0A8I3MLL5	Protein phosphatase 2 scaffold subunit Aalpha	PPP2R1A	GO:0000159::protein phosphatase type 2A complex;GO:0005829::cytosol;GO:0070062::extracellular exosome;GO:0005739::mitochondrion;GO:0000775::chromosome, centromeric region;GO:0005634::nucleus;GO:0015630::microtubule cytoskeleton;GO:0016020::membrane	GO:0019888::protein phosphatase regulator activity;GO:0004722::protein serine/threonine phosphatase activity;GO:0046982::protein heterodimerization activity;GO:0003823::antigen binding	GO:0030111::regulation of Wnt signaling pathway;GO:1903538::regulation of meiotic cell cycle process involved in oocyte maturation;GO:0006461::protein complex assembly;GO:0051306::mitotic sister chromatid separation;GO:0007143::female meiotic division;GO:0070262::peptidyl-serine dephosphorylation;GO:0019932::second-messenger-mediated signaling;GO:0042518::negative regulation of tyrosine phosphory…	Serine threonine-protein phosphatase 2A 65 kDa regulatory subunit A alpha	Cellular processes and signaling	Signal transduction mechanisms	04151::PI3K-Akt signaling pathway||04530::Tight junction||04390::Hippo signaling pathway||04728::Dopaminergic synapse||04261::Adrenergic signaling in cardiomyocytes||04114::Oocyte meiosis||05142::Chagas disease (American trypanosomiasis)||04391::Hippo signaling pathway - fly||04152::AMPK signaling pathway||05160::Hepatitis C||04071::Sphingolipid signaling pathway||03015::mRNA surveillance pathway…	Separation of Sister Chromatids::Nonsense Mediated Decay (NMD) enhanced by the Exon Junction Complex (EJC)::Anchoring of the basal body to the plasma membrane::RHO GTPases Activate Formins::Regulation of PLK1 Activity at G2/M Transition::Resolution of Sister Chromatid Cohesion::EML4 and NUDC in mitotic spindle formation::Recruitment of NuMA to mitotic centrosomes::Recruitment of mitotic centrosom…	Focal_Adhesion-PI3K-Akt-mTOR-signaling_pathway::PI3K-Akt_Signaling_Pathway::Wnt_Signaling_Pathway_and_Pluripotency::Glycogen_Synthesis_and_Degradation	NA	Cytoplasm
A0A8I3MLQ5	3869.15021352313	3122.9003999313	5493.8209179148	9714.20500679216	10987.0210079385	15221.0039134492	2.87703023677039	0.00820106560164514	0.1	0.0357363065192176	0.152030651340996	up	A0A8I3MLQ5	A0A8I3MLQ5	Torsin 1A interacting protein 2	LOC106557472	GO:0016021::integral component of membrane;GO:0005783::endoplasmic reticulum	GO:0001671::ATPase activator activity;GO:0051117::ATPase binding	GO:0090435::protein localization to nuclear envelope;GO:0007029::endoplasmic reticulum organization;GO:0032781::positive regulation of ATPase activity	Torsin A interacting protein 2	Poorly characterized	Function unknown	NA	NA	The_influence_of_laminopathies_on_Wnt_signaling	NA	Cytoplasm
A0A8I3MLT1	7474.30585112693	4100.55258237849	7385.83123241846	1740.5655872523	1873.1771692529	1234.32850073328	0.255690660132022	0.00742041490148562	0.1	0.0340737144474416	0.152030651340996	down	A0A8I3MLT1	A0A8I3MLT1	Rabaptin, RAB GTPase binding effector protein 2	RABEP2	NA	NA	NA	effector protein 2	Cellular processes and signaling	Intracellular trafficking, secretion, and vesicular transport	NA	TBC/RABGAPs	Ciliary_landscape	NA	Nucleus
A0A8I3MLT8	1523.84473606168	1178.41108848378	1582.4974013533	3923.976862669	5158.62528005975	4202.22508999365	3.10048829706775	0.00084584424694256	0.1	0.0145926520516004	0.152030651340996	up	A0A8I3MLT8	A0A8I3MLT8	Cancer-related nucleoside-triphosphatase	NTPCR	GO:0016020::membrane;GO:0070062::extracellular exosome	GO:0098519::nucleotide phosphatase activity, acting on free nucleotides;GO:0005524::ATP binding;GO:0017111::nucleoside-triphosphatase activity	GO:0016311::dephosphorylation	Nucleoside-triphosphatase, cancer-related	Cellular processes and signaling	Posttranslational modification, protein turnover, chaperones	01100::Metabolic pathways||00230::Purine metabolism||00730::Thiamine metabolism	NA	NA	NA	Mitochondria
A0A8I3MLZ4	16227.9400652432	19131.9011703511	21309.0297169214	33169.2402354615	44705.6634442508	68886.6840772024	2.58980963075636	0.0371366510166073	0.1	0.0810633013261654	0.152030651340996	up	A0A8I3MLZ4	A0A8I3MLZ4	40S ribosomal protein S17	RPS17	GO:0070062::extracellular exosome;GO:0022627::cytosolic small ribosomal subunit;GO:0005925::focal adhesion;GO:0031012::extracellular matrix;GO:0016020::membrane	GO:0003735::structural constituent of ribosome	GO:0006412::translation;GO:0006364::rRNA processing;GO:0034101::erythrocyte homeostasis;GO:0000028::ribosomal small subunit assembly	ribosomal small subunit assembly	Information storage and processing	Translation, ribosomal structure and biogenesis	03010::Ribosome	Major pathway of rRNA processing in the nucleolus and cytosol::Regulation of expression of SLITs and ROBOs::Nonsense Mediated Decay (NMD) enhanced by the Exon Junction Complex (EJC)::L13a-mediated translational silencing of Ceruloplasmin expression::SRP-dependent cotranslational protein targeting to membrane::GTP hydrolysis and joining of the 60S ribosomal subunit::Nonsense Mediated Decay (NMD) i…	Cytoplasmic_Ribosomal_Proteins	NA	Cytoplasm
A0A8I3MM92	10428.8895136418	8717.50606112651	11035.8020983806	12709.8147616275	17650.8130583907	16100.8029394004	1.53936539885405	0.0281077452335896	0.1	0.0691025607725424	0.152030651340996	up	A0A8I3MM92	A0A8I3MM92	Coatomer subunit delta	ARCN1	GO:0030126::COPI vesicle coat;GO:0005829::cytosol;GO:0000139::Golgi membrane;GO:0030133::transport vesicle;GO:0005789::endoplasmic reticulum membrane	NA	GO:0008344::adult locomotory behavior;GO:0043473::pigmentation;GO:0006890::retrograde vesicle-mediated transport, Golgi to ER;GO:0021691::cerebellar Purkinje cell layer maturation;GO:0006888::ER to Golgi vesicle-mediated transport;GO:0006886::intracellular protein transport	The coatomer is a cytosolic protein complex that binds to dilysine motifs and reversibly associates with Golgi non- clathrin-coated vesicles, which further mediate biosynthetic protein transport from the ER, via the Golgi up to the trans Golgi network. Coatomer complex is required for budding from Golgi membranes, and is essential for the retrograde Golgi-to-ER transport of dilysine-tagged protei…	Cellular processes and signaling	Intracellular trafficking, secretion, and vesicular transport	NA	COPI-mediated anterograde transport::COPI-dependent Golgi-to-ER retrograde traffic	miR-517_relationship_with_ARCN1_and_USP1	NA	Cytoplasm
A0A8I3MM93	282005.420818505	300243.073173524	269608.6956081	536097.82642258	580659.488147595	455435.074230054	1.84560558740865	0.00603239694229323	0.1	0.0310864299571682	0.152030651340996	up	A0A8I3MM93	A0A8I3MM93	IQ motif containing GTPase activating protein 1	IQGAP1	GO:0005925::focal adhesion;GO:0005884::actin filament;GO:0030426::growth cone;GO:0036057::slit diaphragm;GO:0005829::cytosol;GO:0005874::microtubule;GO:0001726::ruffle;GO:0016328::lateral plasma membrane;GO:0043234::protein complex;GO:0036464::cytoplasmic ribonucleoprotein granule;GO:0030424::axon;GO:0030496::midbody;GO:0070062::extracellular exosome;GO:0031234::extrinsic component of cytoplasmic…	GO:0005095::GTPase inhibitor activity;GO:0005547::phosphatidylinositol-3,4,5-trisphosphate binding;GO:0019901::protein kinase binding;GO:0044548::S100 protein binding;GO:0005509::calcium ion binding;GO:0019904::protein domain specific binding;GO:0005096::GTPase activator activity;GO:0019903::protein phosphatase binding;GO:0048365::Rac GTPase binding;GO:0032403::protein complex binding;GO:0005516:…	GO:0071277::cellular response to calcium ion;GO:0072015::glomerular visceral epithelial cell development;GO:0036120::cellular response to platelet-derived growth factor stimulus;GO:0007173::epidermal growth factor receptor signaling pathway;GO:0001817::regulation of cytokine production;GO:0035305::negative regulation of dephosphorylation;GO:0007264::small GTPase mediated signal transduction;GO:19…	IQ motif containing GTPase activating protein 1	Cellular processes and signaling	Cytoskeleton	05205::Proteoglycans in cancer||04810::Regulation of actin cytoskeleton||04520::Adherens junction	Neutrophil degranulation::Signaling by BRAF and RAF fusions::Signaling downstream of RAS mutants::Signaling by moderate kinase activity BRAF mutants::Paradoxical activation of RAF signaling by kinase inactive BRAF::Signaling by RAF1 mutants::MAP2K and MAPK activation::Signaling by high-kinase activity BRAF mutants::Nephrin family interactions::RHO GTPases activate IQGAPs::Glucagon-like Peptide-1 …	VEGFA-VEGFR2_Signaling_Pathway::Ciliary_landscape::EGF-EGFR_Signaling_Pathway::Regulation_of_Actin_Cytoskeleton::Ebola_Virus_Pathway_on_Host::G13_Signaling_Pathway	NA	Cytoplasm
A0A8I3MMC1	30356.1298635824	34304.4900589674	30045.7896043995	65274.2308126873	81492.7750117556	119071.629296756	2.80697617456982	0.0240291504776366	0.1	0.0627287296679355	0.152030651340996	up	A0A8I3MMC1	A0A8I3MMC1	40S ribosomal protein S19	RPS19	GO:0005925::focal adhesion;GO:0005654::nucleoplasm;GO:0070062::extracellular exosome;GO:0005730::nucleolus;GO:0022627::cytosolic small ribosomal subunit;GO:0016020::membrane;GO:0031012::extracellular matrix	GO:0042803::protein homodimerization activity;GO:0031369::translation initiation factor binding;GO:0003735::structural constituent of ribosome;GO:0017134::fibroblast growth factor binding;GO:0000166::nucleotide binding;GO:0032403::protein complex binding;GO:0019901::protein kinase binding	GO:0051272::positive regulation of cellular component movement;GO:0000028::ribosomal small subunit assembly;GO:0060266::negative regulation of respiratory burst involved in inflammatory response;GO:0006413::translational initiation;GO:0007000::nucleolus organization;GO:0007219::Notch signaling pathway;GO:0060265::positive regulation of respiratory burst involved in inflammatory response;GO:005126…	Ribosomal protein S19	Information storage and processing	Translation, ribosomal structure and biogenesis	03010::Ribosome	Major pathway of rRNA processing in the nucleolus and cytosol::Regulation of expression of SLITs and ROBOs::Nonsense Mediated Decay (NMD) enhanced by the Exon Junction Complex (EJC)::L13a-mediated translational silencing of Ceruloplasmin expression::SRP-dependent cotranslational protein targeting to membrane::GTP hydrolysis and joining of the 60S ribosomal subunit::Nonsense Mediated Decay (NMD) i…	Cytoplasmic_Ribosomal_Proteins::Human_Complement_System	NA	Cytoplasm
A0A8I3MMI0	73067.9330664294	73801.6382298337	72633.2217745001	145210.785518684	120704.019583437	170321.124469645	1.98738213518373	0.0207297855841848	0.1	0.0593476112540008	0.152030651340996	up	A0A8I3MMI0	A0A8I3MMI0	Neuropilin	NRP1	NA	NA	NA	Belongs to the neuropilin family	Cellular processes and signaling	Signal transduction mechanisms	05166::HTLV-I infection||04360::Axon guidance	Signal transduction by L1::Signaling by ROBO receptors::Sema3A PAK dependent Axon repulsion::CRMPs in Sema3A signaling::SEMA3A-Plexin repulsion signaling by inhibiting Integrin adhesion::CHL1 interactions::Neurophilin interactions with VEGF and VEGFR	VEGFA-VEGFR2_Signaling_Pathway	NA	E.R.
A0A8I3MMT0	110573.861921708	91945.1437871613	73585.330190831	168973.237078724	164566.111387713	286686.736465661	2.24634677652221	0.0281025284891376	0.1	0.0691025607725424	0.152030651340996	up	A0A8I3MMT0	A0A8I3MMT0	DnaJ heat shock protein family (Hsp40) member A2	DNAJA2	GO:0005829::cytosol;GO:0070062::extracellular exosome;GO:0016020::membrane;GO:0005634::nucleus	GO:0031072::heat shock protein binding;GO:0051087::chaperone binding;GO:0046872::metal ion binding;GO:0001948::glycoprotein binding;GO:0005524::ATP binding;GO:0051082::unfolded protein binding	GO:0018885::carbon tetrachloride metabolic process;GO:0042026::protein refolding;GO:0009408::response to heat;GO:0008284::positive regulation of cell proliferation	homolog, subfamily A, member	Cellular processes and signaling	Posttranslational modification, protein turnover, chaperones	04141::Protein processing in endoplasmic reticulum	HSP90 chaperone cycle for steroid hormone receptors (SHR)	VEGFA-VEGFR2_Signaling_Pathway::Exercise-induced_Circadian_Regulation	NA	Cytoplasm
A0A8I3MMX9	12125.4409816133	11745.0047975399	5094.55680579842	71321.3442007892	66504.6931098387	154414.687747532	10.0894423952163	0.00419704144888583	0.1	0.0260781195369194	0.152030651340996	up	A0A8I3MMX9	A0A8I3MMX9	Ral GTPase activating protein catalytic subunit alpha 1	RALGAPA1	NA	NA	NA	Ral GTPase activating protein	Cellular processes and signaling	Signal transduction mechanisms	04015::Rap1 signaling pathway	Translocation of SLC2A4 (GLUT4) to the plasma membrane	Integrated_Breast_Cancer_Pathway	NA	Plasma membrane
A0A8I3MN24	22554.4603499407	22445.1751600952	15549.1067031602	42870.6047566682	45041.7598262938	50825.0488043981	2.29133435833987	0.0114334675189483	0.1	0.0422420848372317	0.152030651340996	up	A0A8I3MN24	A0A8I3MN24	Aminopeptidase	LNPEP	GO:0016021::integral component of membrane;GO:0005765::lysosomal membrane;GO:0048471::perinuclear region of cytoplasm;GO:0005886::plasma membrane	GO:0042277::peptide binding;GO:0008270::zinc ion binding;GO:0070006::metalloaminopeptidase activity	GO:0007267::cell-cell signaling;GO:0043171::peptide catabolic process;GO:0008217::regulation of blood pressure;GO:0006508::proteolysis;GO:0060395::SMAD protein signal transduction;GO:0030163::protein catabolic process	aminopeptidase	Metabolism	Amino acid transport and metabolism	04614::Renin-angiotensin system	Antigen processing: Ubiquitination & Proteasome degradation::Translocation of SLC2A4 (GLUT4) to the plasma membrane::Endosomal/Vacuolar pathway	Cardiac_Progenitor_Differentiation::Glutathione_metabolism	NA	Cytoplasm
A0A8I3MN36	32702.6040332147	25731.2324590459	43641.6314655719	2270.57551286198	2583.21862501037	2002.79620575802	0.0671717747741586	0.00068844647098527	0.1	0.0137204902203452	0.152030651340996	down	A0A8I3MN36	A0A8I3MN36	Dermokine	DMKN	NA	NA	NA	Dermokine	Poorly characterized	Function unknown	NA	NA	NA	NA	Extracellular
A0A8I3MN54	97871.4765717675	90608.6610234643	81379.7468765047	274310.538240938	237120.539374326	434137.207099107	3.50392310648678	0.0154644959903006	0.1	0.0499699674996033	0.152030651340996	up	A0A8I3MN54	A0A8I3MN54	Radixin	RDX	GO:0005925::focal adhesion;GO:0016324::apical plasma membrane;GO:0032420::stereocilium;GO:0030027::lamellipodium;GO:0005615::extracellular space;GO:0019898::extrinsic component of membrane;GO:0030175::filopodium;GO:0030864::cortical actin cytoskeleton;GO:0043209::myelin sheath;GO:0070062::extracellular exosome;GO:0032154::cleavage furrow;GO:0005902::microvillus;GO:0001726::ruffle	GO:0042803::protein homodimerization activity;GO:0051018::protein kinase A binding;GO:0051117::ATPase binding;GO:0019904::protein domain specific binding;GO:0003779::actin binding	GO:0061028::establishment of endothelial barrier;GO:0034111::negative regulation of homotypic cell-cell adhesion;GO:0010737::protein kinase A signaling;GO:2000643::positive regulation of early endosome to late endosome transport;GO:1903392::negative regulation of adherens junction organization;GO:0032231::regulation of actin filament bundle assembly;GO:1902115::regulation of organelle assembly;GO…	Ezrin/radixin/moesin family	Poorly characterized	Function unknown	04530::Tight junction||05205::Proteoglycans in cancer||04810::Regulation of actin cytoskeleton||05206::MicroRNAs in cancer	Recycling pathway of L1	Regulation_of_Actin_Cytoskeleton	NA	Nucleus
A0A8I3MNI0	114359.126008304	158114.648935561	193226.963075597	64000.0014489941	62859.1071280392	50568.8700091758	0.380991405211804	0.0122739558013132	0.1	0.0443561535697731	0.152030651340996	down	A0A8I3MNI0	A0A8I3MNI0	Proteasome subunit beta	PSMB5	GO:0005829::cytosol;GO:0005654::nucleoplasm;GO:0070062::extracellular exosome;GO:0005839::proteasome core complex;GO:0005813::centrosome	GO:0005515::protein binding;GO:0004298::threonine-type endopeptidase activity	GO:0051436::negative regulation of ubiquitin-protein ligase activity involved in mitotic cell cycle;GO:0002479::antigen processing and presentation of exogenous peptide antigen via MHC class I, TAP-dependent;GO:0090263::positive regulation of canonical Wnt signaling pathway;GO:0002223::stimulatory C-type lectin receptor signaling pathway;GO:0051437::positive regulation of ubiquitin-protein ligase…	subunit, beta	Cellular processes and signaling	Posttranslational modification, protein turnover, chaperones	03050::Proteasome	Antigen processing: Ubiquitination & Proteasome degradation::Neddylation::Regulation of expression of SLITs and ROBOs::Separation of Sister Chromatids::Ub-specific processing proteases::FCERI mediated NF-kB activation::MAPK6/MAPK4 signaling::UCH proteinases::Downstream TCR signaling::RUNX1 regulates transcription of genes involved in differentiation of HSCs::ABC-family proteins mediated transport…	Proteasome_Degradation	NA	Cytoplasm
A0A8I3MNP6	4141.97490806643	4220.16277612844	4991.8001165767	8144.64447463182	10921.6184687301	11964.8546690822	2.32374285962686	0.00789940776719813	0.1	0.0350056393838211	0.152030651340996	up	A0A8I3MNP6	A0A8I3MNP6	Histidine--tRNA ligase, cytoplasmic	HARS1	NA	NA	NA	histidyl-tRNA synthetase	Information storage and processing	Translation, ribosomal structure and biogenesis	00970::Aminoacyl-tRNA biosynthesis	Cytosolic tRNA aminoacylation	Allograft_Rejection	NA	Cytoplasm
A0A8I3MNR2	33216.8285883748	36079.3047901792	27952.9265820218	50196.4794445522	57453.1027992144	66993.8455795277	1.79583666818058	0.00669704689218013	0.1	0.032588834401059	0.152030651340996	up	A0A8I3MNR2	A0A8I3MNR2	Actin-related protein 2/3 complex subunit 5	ARPC5	GO:0005925::focal adhesion;GO:0030027::lamellipodium;GO:0030426::growth cone;GO:0005829::cytosol;GO:0005885::Arp2/3 protein complex;GO:0005768::endosome;GO:0070062::extracellular exosome	GO:0051015::actin filament binding;GO:0005200::structural constituent of cytoskeleton	GO:0014909::smooth muscle cell migration;GO:0021769::orbitofrontal cortex development;GO:0048013::ephrin receptor signaling pathway;GO:0034314::Arp2/3 complex-mediated actin nucleation;GO:0097581::lamellipodium organization;GO:0031023::microtubule organizing center organization;GO:0051639::actin filament network formation;GO:0030011::maintenance of cell polarity;GO:0038096::Fc-gamma receptor sign…	Functions as component of the Arp2 3 complex which is involved in regulation of actin polymerization and together with an activating nucleation-promoting factor (NPF) mediates the formation of branched actin networks	Cellular processes and signaling	Cytoskeleton	04144::Endocytosis||04810::Regulation of actin cytoskeleton||04666::Fc gamma R-mediated phagocytosis||05100::Bacterial invasion of epithelial cells||05131::Shigellosis||05132::Salmonella infection||05130::Pathogenic Escherichia coli infection	Neutrophil degranulation::Regulation of actin dynamics for phagocytic cup formation::Clathrin-mediated endocytosis::FCGR3A-mediated phagocytosis::EPHB-mediated forward signaling::RHO GTPases Activate WASPs and WAVEs	Regulation_of_Actin_Cytoskeleton::Pathogenic_Escherichia_coli_infection	NA	Cytoplasm
A0A8I3MP74	9914.92466785291	9420.6994037834	8007.25397501204	44014.9186191431	37383.001369181	72959.4461567419	5.64524940943395	0.00865419380461762	0.1	0.036531745762471	0.152030651340996	up	A0A8I3MP74	A0A8I3MP74	ADP-ribosyl cyclase/cyclic ADP-ribose hydrolase	BST1	NA	NA	NA	Bone marrow stromal cell antigen 1	Poorly characterized	Function unknown	01100::Metabolic pathways||04970::Salivary secretion||04972::Pancreatic secretion||00760::Nicotinate and nicotinamide metabolism	Neutrophil degranulation::Post-translational modification: synthesis of GPI-anchored proteins::Nicotinate metabolism	NAD+_biosynthetic_pathways	NA	Extracellular
A0A8I3MP93	57708.7208481613	38129.1513441454	49372.0368990598	14482.5570951118	18214.6071695295	11891.3663819809	0.307062589086582	0.00238496858547269	0.1	0.0205729464068601	0.152030651340996	down	A0A8I3MP93	A0A8I3MP93	Gephyrin	GPHN	NA	NA	GO:0006777::Mo-molybdopterin cofactor biosynthetic process;GO:0032324::molybdopterin cofactor biosynthetic process	Gephyrin	Metabolism	Coenzyme transport and metabolism	01100::Metabolic pathways||04727::GABAergic synapse||00790::Folate biosynthesis	Molybdenum cofactor biosynthesis	Fragile_X_Syndrome::Splicing_factor_NOVA_regulated_synaptic_proteins::GABA_receptor_Signaling	NA	Cytoskeleton
A0A8I3MPC5	6961.12013345196	4785.41047018508	7678.56573151879	9840.34389460293	10308.7724531851	13619.3713384938	1.73839486320421	0.0386371994711014	0.1	0.0821609900864579	0.152030651340996	up	A0A8I3MPC5	A0A8I3MPC5	protein-tyrosine-phosphatase	PTPRM	GO:0005887::integral component of plasma membrane;GO:0030027::lamellipodium;GO:0005913::cell-cell adherens junction;GO:0048471::perinuclear region of cytoplasm	GO:0005001::transmembrane receptor protein tyrosine phosphatase activity;GO:0045296::cadherin binding;GO:0042802::identical protein binding	GO:0016525::negative regulation of angiogenesis;GO:0010842::retina layer formation;GO:0007156::homophilic cell adhesion via plasma membrane adhesion molecules;GO:0035335::peptidyl-tyrosine dephosphorylation;GO:0010596::negative regulation of endothelial cell migration;GO:0001937::negative regulation of endothelial cell proliferation;GO:0007165::signal transduction;GO:0042493::response to drug;GO:…	phosphatase	Cellular processes and signaling	Signal transduction mechanisms	04514::Cell adhesion molecules (CAMs)||04520::Adherens junction	EGFR downregulation	Regulatory_circuits_of_the_STAT3_signaling_pathway	NA	Cytoplasm
A0A8I3MPG2	35924.2987841044	48225.1111710872	54245.7666945437	63882.1711106799	87457.7288191851	67356.4793700837	1.58023122332831	0.044390040796877	0.1	0.0898404540456813	0.152030651340996	up	A0A8I3MPG2	A0A8I3MPG2	serine--tRNA ligase	SARS1	GO:0005737::cytoplasm	GO:0004828::serine-tRNA ligase activity;GO:0005524::ATP binding	GO:0097056::selenocysteinyl-tRNA(Sec) biosynthetic process;GO:0006434::seryl-tRNA aminoacylation	seryl-tRNA synthetase	Information storage and processing	Translation, ribosomal structure and biogenesis	00970::Aminoacyl-tRNA biosynthesis	Selenocysteine synthesis::Cytosolic tRNA aminoacylation	VEGFA-VEGFR2_Signaling_Pathway	NA	Cytoplasm
A0A8I3MPK8	3852.78852313167	3049.84507201217	1582.4974013533	19520.5593807275	25202.9895997566	22114.47996612	7.87707685057501	0.010877444999721	0.1	0.041342626205836	0.152030651340996	up	A0A8I3MPK8	A0A8I3MPK8	Oncostatin M receptor	OSMR	GO:0016324::apical plasma membrane;GO:0005900::oncostatin-M receptor complex	GO:0004924::oncostatin-M receptor activity;GO:0019838::growth factor binding	GO:0038165::oncostatin-M-mediated signaling pathway;GO:0008284::positive regulation of cell proliferation	receptor	Cellular processes and signaling	Signal transduction mechanisms	04151::PI3K-Akt signaling pathway||04060::Cytokine-cytokine receptor interaction||04630::Jak-STAT signaling pathway	IL-6-type cytokine receptor ligand interactions	Focal_Adhesion-PI3K-Akt-mTOR-signaling_pathway::PI3K-Akt_Signaling_Pathway::Regulatory_circuits_of_the_STAT3_signaling_pathway::Oncostatin_M_Signaling_Pathway	NA	Plasma membrane
A0A8I3MPP1	65150.6928825623	109083.064242543	78938.4432448871	116855.972055114	160484.508477858	193782.431828342	1.86087932116087	0.0417469993872874	0.1	0.0863670977939294	0.152030651340996	up	A0A8I3MPP1	A0A8I3MPP1	Heterogeneous nuclear ribonucleoprotein K	HNRNPK	GO:0000790::nuclear chromatin;GO:0005925::focal adhesion;GO:0014069::postsynaptic density;GO:0002102::podosome;GO:0043679::axon terminus;GO:0005829::cytosol;GO:0005654::nucleoplasm;GO:0032993::protein-DNA complex;GO:0070062::extracellular exosome;GO:0005739::mitochondrion;GO:0005913::cell-cell adherens junction;GO:0071013::catalytic step 2 spliceosome;GO:0019013::viral nucleocapsid;GO:0005938::ce…	GO:1990715::mRNA CDS binding;GO:0051117::ATPase binding;GO:0003730::mRNA 3'-UTR binding;GO:0030628::pre-mRNA 3'-splice site binding;GO:0008134::transcription factor binding;GO:0000978::RNA polymerase II core promoter proximal region sequence-specific DNA binding;GO:0005521::lamin binding;GO:0098641::cadherin binding involved in cell-cell adhesion;GO:1990829::C-rich single-stranded DNA binding;GO:…	GO:0021766::hippocampus development;GO:1903861::positive regulation of dendrite extension;GO:0016925::protein sumoylation;GO:0001541::ovarian follicle development;GO:0033120::positive regulation of RNA splicing;GO:0071230::cellular response to amino acid stimulus;GO:0032091::negative regulation of protein binding;GO:0021987::cerebral cortex development;GO:0060999::positive regulation of dendritic…	Heterogeneous nuclear ribonucleoprotein K	Information storage and processing	RNA processing and modification	05203::Viral carcinogenesis||05206::MicroRNAs in cancer||05168::Herpes simplex infection||03040::Spliceosome	mRNA Splicing - Major Pathway::Processing of Capped Intron-Containing Pre-mRNA::HCMV Late Events::SUMOylation of RNA binding proteins	LncRNA_involvement_in_canonical_Wnt_signaling_and_colorectal_cancer	NA	Nucleus
A0A8I3MQ57	114483.786506524	102584.004972561	151192.153273018	163315.870194277	198811.607612093	253019.485683364	1.67041507569829	0.0411552453177399	0.1	0.0859494807477853	0.152030651340996	up	A0A8I3MQ57	A0A8I3MQ57	Ubiquitin-like domain-containing protein	ELOB	GO:0070449::elongin complex;GO:0005829::cytosol;GO:0031466::Cul5-RING ubiquitin ligase complex;GO:0031462::Cul2-RING ubiquitin ligase complex;GO:0070062::extracellular exosome;GO:0030891::VCB complex	GO:0003746::translation elongation factor activity;GO:0031625::ubiquitin protein ligase binding	GO:0006461::protein complex assembly;GO:0006414::translational elongation;GO:0061418::regulation of transcription from RNA polymerase II promoter in response to hypoxia;GO:0016567::protein ubiquitination;GO:0006368::transcription elongation from RNA polymerase II promoter	Ubiquitin homologues	Information storage and processing	Transcription	05200::Pathways in cancer||04120::Ubiquitin mediated proteolysis||04066::HIF-1 signaling pathway||05211::Renal cell carcinoma	Antigen processing: Ubiquitination & Proteasome degradation::Neddylation::Regulation of expression of SLITs and ROBOs::RNA Polymerase II Pre-transcription Events::TP53 Regulates Transcription of DNA Repair Genes::Formation of RNA Pol II elongation complex ::RNA Polymerase II Transcription Elongation::Oxygen-dependent proline hydroxylation of Hypoxia-inducible Factor Alpha::Formation of HIV elonga…	Type_2_papillary_renal_cell_carcinoma::Hijack_of_Ubiquitination_by_SARS-CoV-2::Dual_hijack_model_of_Vif_in_HIV_infection	Transcription Cofactors	Cytoplasm
A0A8I3MQC3	278642.184460261	268270.623778328	262972.788463975	478444.046143562	471915.655132354	759264.498976543	2.11094530784739	0.0423746475044249	0.1	0.087301454463945	0.152030651340996	up	A0A8I3MQC3	A0A8I3MQC3	Fructose-bisphosphate aldolase	ALDOA	GO:0015629::actin cytoskeleton;GO:0005615::extracellular space;GO:0016021::integral component of membrane;GO:0070062::extracellular exosome;GO:0005634::nucleus	GO:0008092::cytoskeletal protein binding;GO:0070061::fructose binding;GO:0004332::fructose-bisphosphate aldolase activity	GO:0006941::striated muscle contraction;GO:0008360::regulation of cell shape;GO:0046716::muscle cell cellular homeostasis;GO:0006000::fructose metabolic process;GO:0030388::fructose 1,6-bisphosphate metabolic process;GO:0006754::ATP biosynthetic process;GO:0006096::glycolytic process	fructose-bisphosphate	Metabolism	Carbohydrate transport and metabolism	01100::Metabolic pathways||01200::Carbon metabolism||00010::Glycolysis / Gluconeogenesis||01230::Biosynthesis of amino acids||00051::Fructose and mannose metabolism||00030::Pentose phosphate pathway	Neutrophil degranulation::Platelet degranulation ::Gluconeogenesis::Glycolysis	VEGFA-VEGFR2_Signaling_Pathway::Sudden_Infant_Death_Syndrome_(SIDS)_Susceptibility_Pathways::Pathways_in_clear_cell_renal_cell_carcinoma::Glycolysis_and_Gluconeogenesis::Cori_Cycle	NA	Cytoplasm
A0A8I3MQR3	242010.177639383	187451.376696028	192499.010719988	365591.284300408	356371.169197577	408526.195641092	1.81762110438366	0.00709561525677601	0.1	0.033359480259345	0.152030651340996	up	A0A8I3MQR3	A0A8I3MQR3	F-actin-capping protein subunit beta	CAPZB	GO:0001669::acrosomal vesicle;GO:0030863::cortical cytoskeleton;GO:0043197::dendritic spine;GO:0030027::lamellipodium;GO:0005884::actin filament;GO:0016020::membrane;GO:0071203::WASH complex;GO:0005913::cell-cell adherens junction;GO:0005829::cytosol;GO:0043025::neuronal cell body;GO:0005903::brush border;GO:0008290::F-actin capping protein complex;GO:0030018::Z disc;GO:0014704::intercalated disc…	GO:0098641::cadherin binding involved in cell-cell adhesion;GO:0051015::actin filament binding;GO:0048487::beta-tubulin binding	GO:0022604::regulation of cell morphogenesis;GO:0090036::regulation of protein kinase C signaling;GO:0098609::cell-cell adhesion;GO:0048747::muscle fiber development;GO:0031175::neuron projection development;GO:0007596::blood coagulation;GO:0010591::regulation of lamellipodium assembly;GO:0031115::negative regulation of microtubule polymerization;GO:0051490::negative regulation of filopodium asse…	F-actin-capping protein subunit beta	Cellular processes and signaling	Cytoskeleton	04144::Endocytosis	COPI-mediated anterograde transport::MHC class II antigen presentation::Factors involved in megakaryocyte development and platelet production::HSP90 chaperone cycle for steroid hormone receptors (SHR)::COPI-independent Golgi-to-ER retrograde traffic	VEGFA-VEGFR2_Signaling_Pathway	NA	Cytoplasm
A0A8I3MQX9	7574.81337781732	6286.48259031168	6783.05117210269	10850.2103197706	15237.5804774154	13124.1839085868	1.89940492859455	0.00989430219292281	0.1	0.039497576560883	0.152030651340996	up	A0A8I3MQX9	A0A8I3MQX9	K Homology domain-containing protein	FUBP1	GO:0005654::nucleoplasm	NA	GO:0010628::positive regulation of gene expression	Far upstream element (FUSE) binding protein 1	Information storage and processing	RNA processing and modification	NA	ATF4 activates genes in response to endoplasmic reticulum stress::KSRP (KHSRP) binds and destabilizes mRNA	Preimplantation_Embryo	NA	Cytoplasm
A0A8I3MR25	18949.6942763938	14540.8751707273	21225.359583365	32852.7600319124	52917.9211683678	72252.0355425891	2.88805690669757	0.0295933390790094	0.1	0.0714272320349813	0.152030651340996	up	A0A8I3MR25	A0A8I3MR25	Stomatin like 2	STOML2	GO:0042101::T cell receptor complex;GO:0001772::immunological synapse;GO:0015629::actin cytoskeleton;GO:0005758::mitochondrial intermembrane space;GO:0045121::membrane raft;GO:0008180::COP9 signalosome;GO:0019897::extrinsic component of plasma membrane;GO:0005743::mitochondrial inner membrane	GO:0051020::GTPase binding;GO:1901612::cardiolipin binding	GO:0034982::mitochondrial protein processing;GO:0010918::positive regulation of mitochondrial membrane potential;GO:0010876::lipid localization;GO:0006851::mitochondrial calcium ion transport;GO:0090297::positive regulation of mitochondrial DNA replication;GO:0042776::mitochondrial ATP synthesis coupled proton transport;GO:0006874::cellular calcium ion homeostasis;GO:0035710::CD4-positive, alpha-…	C-terminal region of band_7	Metabolism	Energy production and conversion	04120::Ubiquitin mediated proteolysis||04110::Cell cycle||04914::Progesterone-mediated oocyte maturation	Processing of SMDT1	Nuclear_Receptors_Meta-Pathway::Ciliary_landscape	NA	Cytoplasm
A0A8I3MR78	523431.252372479	548903.355006502	488726.793380471	1118708.42357203	1459506.10875999	1412280.04454588	2.55627009606191	0.00333826400016849	0.1	0.0233208301983601	0.152030651340996	up	A0A8I3MR78	A0A8I3MR78	Heat shock protein 90 alpha family class A member 1	HSP90AA1	GO:0005654::nucleoplasm;GO:0032587::ruffle membrane;GO:0042470::melanosome;GO:0043209::myelin sheath;GO:0005829::cytosol;GO:0070062::extracellular exosome	GO:0042826::histone deacetylase binding;GO:0051020::GTPase binding;GO:0030911::TPR domain binding;GO:0030235::nitric-oxide synthase regulator activity;GO:0051082::unfolded protein binding;GO:0023026::MHC class II protein complex binding;GO:0016887::ATPase activity;GO:0042803::protein homodimerization activity;GO:0005524::ATP binding	GO:0006457::protein folding;GO:0031396::regulation of protein ubiquitination;GO:0046677::response to antibiotic;GO:0051131::chaperone-mediated protein complex assembly;GO:0045040::protein import into mitochondrial outer membrane;GO:0045429::positive regulation of nitric oxide biosynthetic process;GO:0050790::regulation of catalytic activity;GO:0009409::response to cold;GO:0009408::response to heat	Heat shock protein	Cellular processes and signaling	Posttranslational modification, protein turnover, chaperones	04151::PI3K-Akt signaling pathway||05200::Pathways in cancer||04141::Protein processing in endoplasmic reticulum||04621::NOD-like receptor signaling pathway||05418::Fluid shear stress and atherosclerosis||04915::Estrogen signaling pathway||04659::Th17 cell differentiation||04914::Progesterone-mediated oocyte maturation||04657::IL-17 signaling pathway||05215::Prostate cancer||04612::Antigen proces…	Neutrophil degranulation::Regulation of actin dynamics for phagocytic cup formation::Anchoring of the basal body to the plasma membrane::Regulation of PLK1 Activity at G2/M Transition::Estrogen-dependent gene expression::Recruitment of NuMA to mitotic centrosomes::Recruitment of mitotic centrosome proteins and complexes::AURKA Activation by TPX2::Loss of proteins required for interphase microtubu…	VEGFA-VEGFR2_Signaling_Pathway::Nuclear_Receptors_Meta-Pathway::Focal_Adhesion-PI3K-Akt-mTOR-signaling_pathway::PI3K-Akt_Signaling_Pathway::NRF2_pathway::Corticotropin-releasing_hormone_signaling_pathway::TNF_alpha_Signaling_Pathway::Pregnane_X_Receptor_pathway::Aryl_Hydrocarbon_Receptor_Pathway::Constitutive_Androstane_Receptor_Pathway	NA	Cytoplasm
A0A8I3MR96	110051.846085409	133293.026931979	126969.982513495	282921.216810057	329671.188144829	298733.321098903	2.46094833205466	0.00034242522171592	0.1	0.0119188006997262	0.152030651340996	up	A0A8I3MR96	A0A8I3MR96	FERM domain containing kindlin 2	FERMT2	GO:0005925::focal adhesion;GO:0005654::nucleoplasm;GO:0031941::filamentous actin;GO:0005829::cytosol;GO:0009986::cell surface;GO:0031674::I band;GO:0001725::stress fiber;GO:0031258::lamellipodium membrane;GO:0031234::extrinsic component of cytoplasmic side of plasma membrane;GO:0005938::cell cortex	GO:0005515::protein binding;GO:0005547::phosphatidylinositol-3,4,5-trisphosphate binding	GO:0033622::integrin activation;GO:0016055::Wnt signaling pathway;GO:0008360::regulation of cell shape;GO:0007179::transforming growth factor beta receptor signaling pathway;GO:0034446::substrate adhesion-dependent cell spreading;GO:0072657::protein localization to membrane;GO:0048041::focal adhesion assembly;GO:0007229::integrin-mediated signaling pathway	Fermitin family	Cellular processes and signaling	Signal transduction mechanisms	NA	Cell-extracellular matrix interactions	Focal_Adhesion::Integrin-mediated_Cell_Adhesion::Primary_Focal_Segmental_Glomerulosclerosis_FSGS	NA	Cytoplasm
A0A8I3MRA6	41548.3052194543	36245.46984976	35918.2345219088	99151.2084007159	142002.235360828	111873.897999357	3.10457394104888	0.00321555073718991	0.1	0.0229146463557101	0.152030651340996	up	A0A8I3MRA6	A0A8I3MRA6	Secretion associated Ras related GTPase 1A	SAR1A	GO:0016529::sarcoplasmic reticulum;GO:0070062::extracellular exosome;GO:0005794::Golgi apparatus	GO:0000287::magnesium ion binding;GO:0004427::inorganic diphosphatase activity;GO:0005525::GTP binding	GO:1901303::negative regulation of cargo loading into COPII-coated vesicle;GO:0006796::phosphate-containing compound metabolic process;GO:0006886::intracellular protein transport	Secretion associated Ras related GTPase 1A	Cellular processes and signaling	Intracellular trafficking, secretion, and vesicular transport	04141::Protein processing in endoplasmic reticulum||05134::Legionellosis	MHC class II antigen presentation::COPII-mediated vesicle transport::Cargo concentration in the ER::Antigen Presentation: Folding, assembly and peptide loading of class I MHC::Regulation of cholesterol biosynthesis by SREBP (SREBF)::Chylomicron assembly	Sterol_Regulatory_Element-Binding_Proteins_(SREBP)_signalling	NA	Cytoplasm
A0A8I3MRB3	22612.8949584816	17844.1219586002	18251.8517600547	32592.1737067943	41570.5806157165	68280.9208134328	2.42627184521811	0.048215917230274	0.1	0.0942965594202447	0.152030651340996	up	A0A8I3MRB3	A0A8I3MRB3	Cytochrome c oxidase subunit	LOC612644	GO:0005743::mitochondrial inner membrane;GO:0005758::mitochondrial intermembrane space;GO:0045277::respiratory chain complex IV	GO:0004129::cytochrome-c oxidase activity	GO:0021762::substantia nigra development;GO:1902600::hydrogen ion transmembrane transport	Cytochrome c oxidase subunit	Metabolism	Energy production and conversion	01100::Metabolic pathways||05010::Alzheimer's disease||05016::Huntington's disease||05012::Parkinson's disease||04932::Non-alcoholic fatty liver disease (NAFLD)||00190::Oxidative phosphorylation||04260::Cardiac muscle contraction	TP53 Regulates Metabolic Genes::Respiratory electron transport	Electron_Transport_Chain_(OXPHOS_system_in_mitochondria)::Mitochondrial_CIV_Assembly	NA	Extracellular
A0A8I3MRC0	48139.7290628707	37576.2227838163	23809.3685090854	134840.205101667	132300.858711587	161708.571943941	3.91552961784688	0.014492948160804	0.1	0.0489846833918827	0.152030651340996	up	A0A8I3MRC0	A0A8I3MRC0	Prostaglandin reductase 1	PTGR1	GO:0070062::extracellular exosome;GO:0005737::cytoplasm	GO:0047522::15-oxoprostaglandin 13-oxidase activity;GO:0032440::2-alkenal reductase [NAD(P)] activity;GO:0008270::zinc ion binding	GO:0055114::oxidation-reduction process	Prostaglandin reductase 1	Poorly characterized	Function unknown	NA	Synthesis of Leukotrienes (LT) and Eoxins (EX)::Synthesis of Lipoxins (LX)	Nuclear_Receptors_Meta-Pathway::NRF2_pathway::Eicosanoid_metabolism_via_Lipo_Oxygenases_(LOX)::Eicosanoid_metabolism_via_Cyclo_Oxygenases_(COX)	NA	Cytoplasm
A0A8I3MRD6	14160.6534697509	10439.4631139027	7290.62039078537	23255.630040753	41046.1491439161	49972.7220353073	3.58331327719298	0.0143200507856933	0.1	0.0486796735896875	0.152030651340996	up	A0A8I3MRD6	A0A8I3MRD6	NADH dehydrogenase [ubiquinone] 1 alpha subcomplex subunit 2	NDUFA2	GO:0005747::mitochondrial respiratory chain complex I	NA	GO:0055114::oxidation-reduction process	NADH dehydrogenase ubiquinone 1 alpha subcomplex subunit 2	Metabolism	Energy production and conversion	01100::Metabolic pathways||05010::Alzheimer's disease||05016::Huntington's disease||05012::Parkinson's disease||04932::Non-alcoholic fatty liver disease (NAFLD)||00190::Oxidative phosphorylation	Respiratory electron transport::Complex I biogenesis	Electron_Transport_Chain_(OXPHOS_system_in_mitochondria)::Mitochondrial_complex_I_assembly_model_OXPHOS_system::Oxidative_phosphorylation	NA	Cytoplasm
A0A8I3MRI0	617913.521648873	402448.909389798	424231.990167009	99445.7842465015	91345.5464276823	96791.6289830522	0.199075225153656	0.00572288629668093	0.1	0.030037583102156	0.152030651340996	down	A0A8I3MRI0	A0A8I3MRI0	MBL associated serine protease 2	MASP2	NA	NA	NA	lectin serine peptidase 2	Metabolism	Amino acid transport and metabolism	05150::Staphylococcus aureus infection||04610::Complement and coagulation cascades	Initial triggering of complement::Scavenging by Class A Receptors::Lectin pathway of complement activation::Ficolins bind to repetitive carbohydrate structures on the target cell surface	Complement_and_Coagulation_Cascades::Complement_Activation	NA	Extracellular
A0A8I3MRK3	23327.0957295374	20953.9869960988	21977.2811019032	41509.5132846023	48155.0418084253	59642.9564501329	2.25341380194334	0.0115376512926862	0.1	0.0423901854901655	0.152030651340996	up	A0A8I3MRK3	A0A8I3MRK3	Abl interactor 1	ABI1	GO:0043005::neuron projection;GO:0030027::lamellipodium;GO:0030175::filopodium;GO:0031209::SCAR complex;GO:0070062::extracellular exosome	GO:0030296::protein tyrosine kinase activator activity;GO:0032403::protein complex binding	GO:0072673::lamellipodium morphogenesis;GO:0061098::positive regulation of protein tyrosine kinase activity;GO:0035855::megakaryocyte development;GO:0001756::somitogenesis	Abl interactor 1	Cellular processes and signaling	Signal transduction mechanisms	04810::Regulation of actin cytoskeleton	Regulation of actin dynamics for phagocytic cup formation::FCGR3A-mediated phagocytosis::VEGFA-VEGFR2 Pathway::RHO GTPases Activate WASPs and WAVEs	EGF-EGFR_Signaling_Pathway	NA	Cytoplasm
A0A8I3MRV5	45297.2099940688	40999.7959941442	28199.2763121214	125081.436056666	174225.097502282	192656.069297069	4.29675613017332	0.00174802035693176	0.1	0.0187148612275819	0.152030651340996	up	A0A8I3MRV5	A0A8I3MRV5	Cytochrome c oxidase subunit 4	COX4I1	GO:0016021::integral component of membrane;GO:0005751::mitochondrial respiratory chain complex IV;GO:0070062::extracellular exosome;GO:0005634::nucleus	GO:0004129::cytochrome-c oxidase activity	GO:1902600::hydrogen ion transmembrane transport;GO:0006123::mitochondrial electron transport, cytochrome c to oxygen	Cytochrome c oxidase subunit 4 isoform 1	Metabolism	Energy production and conversion	01100::Metabolic pathways||05010::Alzheimer's disease||05016::Huntington's disease||05012::Parkinson's disease||04932::Non-alcoholic fatty liver disease (NAFLD)||00190::Oxidative phosphorylation||04260::Cardiac muscle contraction	TP53 Regulates Metabolic Genes::Respiratory electron transport	Electron_Transport_Chain_(OXPHOS_system_in_mitochondria)::Mitochondrial_CIV_Assembly	NA	Plasma membrane
A0A8I3MS45	46075.0395610913	49623.1896034219	43000.2344205378	103690.697716541	145193.637042569	166358.251417547	2.99385137689018	0.0113667819803166	0.1	0.0420740586734108	0.152030651340996	up	A0A8I3MS45	A0A8I3MS45	Malate dehydrogenase	MDH2	GO:0005743::mitochondrial inner membrane;GO:0070062::extracellular exosome;GO:0043209::myelin sheath;GO:0005759::mitochondrial matrix;GO:0005654::nucleoplasm;GO:0005886::plasma membrane	GO:0030060::L-malate dehydrogenase activity	GO:0005975::carbohydrate metabolic process;GO:0006108::malate metabolic process;GO:0006099::tricarboxylic acid cycle;GO:0006475::internal protein amino acid acetylation	Malate dehydrogenase	Metabolism	Energy production and conversion	01100::Metabolic pathways||01200::Carbon metabolism||00620::Pyruvate metabolism||00270::Cysteine and methionine metabolism||00020::Citrate cycle (TCA cycle)||00630::Glyoxylate and dicarboxylate metabolism	Gluconeogenesis::Citric acid cycle (TCA cycle)	Amino_Acid_metabolism::Glycolysis_and_Gluconeogenesis::Metabolic_reprogramming_in_colon_cancer::TCA_Cycle_(aka_Krebs_or_citric_acid_cycle)::Urea_cycle_and_associated_pathways	NA	Mitochondria
A0A8I3MS75	432779.696322657	422317.093668981	389521.091259282	897927.60376911	884508.784886455	1410494.34784996	2.56539037772495	0.0228279073420854	0.1	0.0618723608834665	0.152030651340996	up	A0A8I3MS75	A0A8I3MS75	Actinin alpha 4	ACTN4	GO:0005925::focal adhesion;GO:0005911::cell-cell junction;GO:0030863::cortical cytoskeleton;GO:0031143::pseudopodium;GO:0005615::extracellular space;GO:0043234::protein complex;GO:0005903::brush border;GO:0001725::stress fiber;GO:0030529::intracellular ribonucleoprotein complex;GO:0030018::Z disc;GO:0048471::perinuclear region of cytoplasm;GO:0070062::extracellular exosome;GO:0005634::nucleus	GO:0000977::RNA polymerase II regulatory region sequence-specific DNA binding;GO:0005509::calcium ion binding;GO:0042974::retinoic acid receptor binding;GO:0051015::actin filament binding;GO:0001882::nucleoside binding;GO:0042803::protein homodimerization activity;GO:0044325::ion channel binding;GO:0030374::ligand-dependent nuclear receptor transcription coactivator activity;GO:0031490::chromatin…	GO:1900025::negative regulation of substrate adhesion-dependent cell spreading;GO:1903506::regulation of nucleic acid-templated transcription;GO:0048384::retinoic acid receptor signaling pathway;GO:0051017::actin filament bundle assembly;GO:0035357::peroxisome proliferator activated receptor signaling pathway;GO:0070830::bicellular tight junction assembly;GO:0048549::positive regulation of pinocy…	Ca2+ insensitive EF hand	Cellular processes and signaling	Cytoskeleton	04530::Tight junction||04510::Focal adhesion||04810::Regulation of actin cytoskeleton||05203::Viral carcinogenesis||05146::Amoebiasis||04670::Leukocyte transendothelial migration||04520::Adherens junction||05322::Systemic lupus erythematosus	Platelet degranulation ::Nephrin family interactions	Focal_Adhesion::Ebola_Virus_Pathway_on_Host::Primary_Focal_Segmental_Glomerulosclerosis_FSGS::Arrhythmogenic_Right_Ventricular_Cardiomyopathy::Striated_Muscle_Contraction_Pathway::Nephrotic_syndrome	NA	Cytoplasm
A0A8I3MSG4	3622556.16548043	4169024.04658504	5209076.13979067	472378.805011105	467640.266921141	552370.932561623	0.114793435354577	0.00038349918773348	0.1	0.0124731539092333	0.152030651340996	down	A0A8I3MSG4	A0A8I3MSG4	Apolipoprotein A1	APOA1	GO:0034366::spherical high-density lipoprotein particle;GO:0034774::secretory granule lumen;GO:0005769::early endosome;GO:0034365::discoidal high-density lipoprotein particle;GO:0071682::endocytic vesicle lumen;GO:0009986::cell surface;GO:0005886::plasma membrane;GO:0070062::extracellular exosome;GO:0005788::endoplasmic reticulum lumen;GO:0005634::nucleus;GO:0042627::chylomicron;GO:0005829::cytos…	GO:0017127::cholesterol transporter activity;GO:0060228::phosphatidylcholine-sterol O-acyltransferase activator activity;GO:0042802::identical protein binding;GO:0001540::beta-amyloid binding;GO:0008035::high-density lipoprotein particle binding;GO:0019899::enzyme binding;GO:0070653::high-density lipoprotein particle receptor binding;GO:0055102::lipase inhibitor activity;GO:0005548::phospholipid …	GO:0033344::cholesterol efflux;GO:0006656::phosphatidylcholine biosynthetic process;GO:0050713::negative regulation of interleukin-1 beta secretion;GO:0010903::negative regulation of very-low-density lipoprotein particle remodeling;GO:0060192::negative regulation of lipase activity;GO:0043627::response to estrogen;GO:0034384::high-density lipoprotein particle clearance;GO:0033700::phospholipid ef…	Participates in the reverse transport of cholesterol from tissues to the liver for excretion by promoting cholesterol efflux from tissues and by acting as a cofactor for the lecithin cholesterol acyltransferase (LCAT). As part of the SPAP complex, activates spermatozoa motility	Cellular processes and signaling	Signal transduction mechanisms	03320::PPAR signaling pathway||05143::African trypanosomiasis||04975::Fat digestion and absorption||04977::Vitamin digestion and absorption	Platelet degranulation ::Regulation of Insulin-like Growth Factor (IGF) transport and uptake by IGFBPs::Post-translational protein phosphorylation::PPARA activates gene expression::Scavenging of heme from plasma::Amyloid fiber formation::Retinoid metabolism and transport::Scavenging by Class A Receptors::ABC transporters in lipid homeostasis::HDL assembly::Scavenging by Class B Receptors::Chylomi…	Nuclear_Receptors_Meta-Pathway::Human_Complement_System::PPAR_signaling_pathway::Selenium_Micronutrient_Network::Folate_Metabolism::Vitamin_B12_Metabolism::Statin_Pathway::PPAR_Alpha_Pathway	NA	Extracellular
A0A8I3MSI1	38608.3951364176	37683.6570895797	39371.5694771788	89800.313603726	92841.3267225403	141021.962528135	2.79831807173572	0.0195141358030457	0.1	0.0568443727208567	0.152030651340996	up	A0A8I3MSI1	A0A8I3MSI1	Plexin B2	PLXNB2	GO:0005887::integral component of plasma membrane;GO:0009986::cell surface;GO:0070062::extracellular exosome;GO:0002116::semaphorin receptor complex	GO:0017154::semaphorin receptor activity	GO:0043087::regulation of GTPase activity;GO:1902287::semaphorin-plexin signaling pathway involved in axon guidance;GO:0008360::regulation of cell shape;GO:0007405::neuroblast proliferation;GO:0007162::negative regulation of cell adhesion;GO:0050772::positive regulation of axonogenesis;GO:0007420::brain development;GO:0001932::regulation of protein phosphorylation;GO:0001843::neural tube closure;…	Plexin B2	Cellular processes and signaling	Signal transduction mechanisms	04360::Axon guidance	Other semaphorin interactions	Ectoderm_Differentiation::Spinal_Cord_Injury	NA	Plasma membrane
A0A8I3MSR7	13764.5966785291	13023.0432989016	10469.8635292329	16300.6187894862	18773.5566481343	24122.701942608	1.58885786240726	0.0367249085132958	0.1	0.0807001059753257	0.152030651340996	up	A0A8I3MSR7	A0A8I3MSR7	14 kDa phosphohistidine phosphatase	PHPT1	NA	NA	NA	phosphohistidine phosphatase	Poorly characterized	Function unknown	NA	NA	NA	NA	Cytoplasm
A0A8I3MT00	96615.7817615658	74169.7797842497	55857.0270914113	278714.069474093	264250.481564462	239503.135308096	3.45243006202643	0.0107789324719145	0.1	0.0411257731236121	0.152030651340996	up	A0A8I3MT00	A0A8I3MT00	Erythrocyte membrane protein band 4.1 like 2	EPB41L2	GO:0005737::cytoplasm;GO:0005856::cytoskeleton;GO:0008180::COP9 signalosome;GO:0005654::nucleoplasm;GO:0005886::plasma membrane;GO:0019898::extrinsic component of membrane;GO:0005925::focal adhesion;GO:0070062::extracellular exosome	GO:0042731::PH domain binding;GO:0003779::actin binding;GO:0030507::spectrin binding;GO:0005198::structural molecule activity	GO:0030866::cortical actin cytoskeleton organization	Erythrocyte membrane protein band	Poorly characterized	Function unknown	NA	Neurexins and neuroligins	Splicing_factor_NOVA_regulated_synaptic_proteins	NA	Nucleus
A0A8I3MT06	54168.8821174377	62552.5501876978	46409.1820370511	127596.660586066	116422.575581556	184050.38483558	2.62409127023376	0.00764686364226682	0.1	0.0346940039685764	0.152030651340996	up	A0A8I3MT06	A0A8I3MT06	Tyrosine 3-monooxygenase/tryptophan 5-monooxygenase activation protein gamma	YWHAG	GO:0005925::focal adhesion;GO:0030659::cytoplasmic vesicle membrane;GO:0043209::myelin sheath;GO:0005829::cytosol;GO:0070062::extracellular exosome;GO:0005739::mitochondrion	GO:0005080::protein kinase C binding;GO:0030971::receptor tyrosine kinase binding;GO:0003779::actin binding;GO:0019904::protein domain specific binding;GO:0008426::protein kinase C inhibitor activity;GO:0005159::insulin-like growth factor receptor binding	GO:0032869::cellular response to insulin stimulus;GO:1900740::positive regulation of protein insertion into mitochondrial membrane involved in apoptotic signaling pathway;GO:0006605::protein targeting;GO:0048167::regulation of synaptic plasticity;GO:0045664::regulation of neuron differentiation;GO:0071901::negative regulation of protein serine/threonine kinase activity;GO:0000086::G2/M transition…	insulin-like growth factor receptor binding	Cellular processes and signaling	Posttranslational modification, protein turnover, chaperones	04151::PI3K-Akt signaling pathway||05169::Epstein-Barr virus infection||04390::Hippo signaling pathway||05203::Viral carcinogenesis||04114::Oocyte meiosis||04110::Cell cycle	Anchoring of the basal body to the plasma membrane::Regulation of PLK1 Activity at G2/M Transition::Recruitment of NuMA to mitotic centrosomes::Recruitment of mitotic centrosome proteins and complexes::AURKA Activation by TPX2::Loss of proteins required for interphase microtubule organization from the centrosome::Loss of Nlp from mitotic centrosomes::Translocation of SLC2A4 (GLUT4) to the plasma …	Sudden_Infant_Death_Syndrome_(SIDS)_Susceptibility_Pathways::Calcium_Regulation_in_the_Cardiac_Cell::Myometrial_Relaxation_and_Contraction_Pathways::Cell_Cycle::Prolactin_Signaling_Pathway::Disruption_of_postsynaptic_signalling_by_CNV	NA	Cytoplasm
A0A8I3MTA8	189042.451364176	186405.682786597	328843.599178895	18634.5658753261	12579.0883744088	19730.5748770675	0.0723339870623701	0.00054119035586488	0.1	0.0130501012876008	0.152030651340996	down	A0A8I3MTA8	A0A8I3MTA8	Apolipoprotein C-III	APOC3	GO:0042627::chylomicron;GO:0034366::spherical high-density lipoprotein particle;GO:0034361::very-low-density lipoprotein particle;GO:0034363::intermediate-density lipoprotein particle;GO:0070062::extracellular exosome	GO:0005543::phospholipid binding;GO:0055102::lipase inhibitor activity;GO:0070653::high-density lipoprotein particle receptor binding	GO:0007186::G-protein coupled receptor signaling pathway;GO:0033344::cholesterol efflux;GO:0010989::negative regulation of low-density lipoprotein particle clearance;GO:0010903::negative regulation of very-low-density lipoprotein particle remodeling;GO:0060621::negative regulation of cholesterol import;GO:0034379::very-low-density lipoprotein particle assembly;GO:0042157::lipoprotein metabolic pr…	Apolipoprotein C-III	Cellular processes and signaling	Signal transduction mechanisms	03320::PPAR signaling pathway	Retinoid metabolism and transport::Chylomicron assembly::HDL remodeling::Chylomicron remodeling	Nuclear_Receptors_Meta-Pathway::PPAR_signaling_pathway::Statin_Pathway::PPAR_Alpha_Pathway	NA	Extracellular
A0A8I3MTC9	8244.86355575326	6706.33585723516	3308.18835753567	15648.0199926688	17406.1591154261	22046.4861303908	3.01766225302658	0.0393121298977227	0.1	0.0830608789261482	0.152030651340996	up	A0A8I3MTC9	A0A8I3MTC9	Monooxygenase DBH like 1	MOXD1	NA	NA	NA	Monooxygenase, DBH-like 1	Metabolism	Amino acid transport and metabolism	01100::Metabolic pathways||00350::Tyrosine metabolism	Catecholamine biosynthesis	Amino_Acid_metabolism::Monoamine_Transport::Biogenic_Amine_Synthesis	NA	Cytoplasm
A0A8I3MTD7	60892.7577402135	61221.7972536415	39455.9054208165	99075.6761325657	125173.193096009	171694.73731266	2.45059403510421	0.0147580142249043	0.1	0.0493758857035583	0.152030651340996	up	A0A8I3MTD7	A0A8I3MTD7	Tryptophan--tRNA ligase, cytoplasmic	WARS1	GO:0070062::extracellular exosome;GO:0005737::cytoplasm;GO:0005634::nucleus	GO:0004830::tryptophan-tRNA ligase activity;GO:0005524::ATP binding	GO:0006436::tryptophanyl-tRNA aminoacylation;GO:0045765::regulation of angiogenesis	Belongs to the class-I aminoacyl-tRNA synthetase family	Information storage and processing	Translation, ribosomal structure and biogenesis	00970::Aminoacyl-tRNA biosynthesis	Cytosolic tRNA aminoacylation	Amino_Acid_metabolism::Photodynamic_therapy-induced_unfolded_protein_response::Tryptophan_metabolism	NA	Cytoplasm
A0A8I3MTF3	144281.541221827	122271.699618062	98127.0897894017	289326.35314919	293221.384117501	423278.797575073	2.75810470256543	0.00393830861907382	0.1	0.025286745308228	0.152030651340996	up	A0A8I3MTF3	A0A8I3MTF3	Rab GDP dissociation inhibitor	GDI2	GO:0005829::cytosol;GO:0070062::extracellular exosome;GO:0043209::myelin sheath;GO:0005925::focal adhesion;GO:0016020::membrane;GO:0005794::Golgi apparatus	GO:0016491::oxidoreductase activity;GO:0005096::GTPase activator activity;GO:0031267::small GTPase binding;GO:0005093::Rab GDP-dissociation inhibitor activity	GO:0016192::vesicle-mediated transport;GO:0055114::oxidation-reduction process;GO:0043547::positive regulation of GTPase activity;GO:0051056::regulation of small GTPase mediated signal transduction;GO:0015031::protein transport	Rab GDP-dissociation inhibitor activity	Cellular processes and signaling	Posttranslational modification, protein turnover, chaperones	NA	Neutrophil degranulation::Rho GTPase cycle::RAB GEFs exchange GTP for GDP on RABs	Ciliary_landscape	NA	E.R.
A0A8I3MTV9	5338.84554567022	10146.0958362981	5622.54420030918	13764.2452250038	13878.0554725749	18720.28263103	2.19649958531945	0.0391654990590458	0.1	0.0830608789261482	0.152030651340996	up	A0A8I3MTV9	A0A8I3MTV9	Glia maturation factor	GMFB	GO:0005622::intracellular	GO:0004871::signal transducer activity;GO:0008083::growth factor activity;GO:0008047::enzyme activator activity;GO:0003779::actin binding;GO:0004860::protein kinase inhibitor activity;GO:0071933::Arp2/3 complex binding	GO:0007626::locomotory behavior;GO:0043085::positive regulation of catalytic activity;GO:0006469::negative regulation of protein kinase activity;GO:0007612::learning;GO:0034316::negative regulation of Arp2/3 complex-mediated actin nucleation;GO:0007165::signal transduction;GO:0007399::nervous system development	Glia maturation factor beta	Cellular processes and signaling	Extracellular structures	NA	Neutrophil degranulation	NA	NA	Cytoplasm
A0A8I3MTX4	67002.4206998814	120889.378217239	127280.693884792	28363.8773357483	27542.9471136558	31342.4110454948	0.2768301088691	0.0229481770414004	0.1	0.062113483288047	0.152030651340996	down	A0A8I3MTX4	A0A8I3MTX4	Matrix metallopeptidase 19	MMP19	NA	NA	NA	Matrix metallopeptidase 19	Cellular processes and signaling	Posttranslational modification, protein turnover, chaperones	NA	Degradation of the extracellular matrix::Collagen degradation	Matrix_Metalloproteinases	NA	Extracellular
A0A8I3MTX9	72186.2197508897	60229.1042683874	50164.3508958666	6827.89044397007	7568.52717616795	4940.81671568281	0.105911210241819	0.00021688397431336	0.1	0.0108083920705891	0.152030651340996	down	A0A8I3MTX9	A0A8I3MTX9	Peptidoglycan-recognition protein	PGLYRP1	GO:0005576::extracellular region	GO:0008745::N-acetylmuramoyl-L-alanine amidase activity;GO:0042834::peptidoglycan binding;GO:0008270::zinc ion binding	GO:0001818::negative regulation of cytokine production;GO:0042742::defense response to bacterium;GO:0045087::innate immune response;GO:0009253::peptidoglycan catabolic process	Pattern receptor that binds to murein peptidoglycans (PGN) of Gram-positive bacteria. May kill Gram-positive bacteria by interfering with peptidoglycan biosynthesis. Involved in innate immunity	Cellular processes and signaling	Signal transduction mechanisms	NA	Neutrophil degranulation::Antimicrobial peptides	NA	NA	Extracellular
A0A8I3MUD4	30800.2328884935	28510.1998347932	20489.639443473	91235.426698579	86870.3171244433	100988.016218463	3.49741237649833	0.00501991812794399	0.1	0.0281121995395567	0.152030651340996	up	A0A8I3MUD4	A0A8I3MUD4	RAB31, member RAS oncogene family	RAB31	GO:0030670::phagocytic vesicle membrane;GO:0032588::trans-Golgi network membrane;GO:0005770::late endosome;GO:0005769::early endosome	GO:0005525::GTP binding;GO:0019003::GDP binding;GO:0003924::GTPase activity	GO:0090382::phagosome maturation;GO:0032869::cellular response to insulin stimulus;GO:0031623::receptor internalization;GO:0007264::small GTPase mediated signal transduction;GO:0043001::Golgi to plasma membrane protein transport;GO:0045055::regulated exocytosis	RAB31, member RAS oncogene family	Cellular processes and signaling	Intracellular trafficking, secretion, and vesicular transport	04144::Endocytosis	Neutrophil degranulation::RAB GEFs exchange GTP for GDP on RABs::RAB geranylgeranylation	VEGFA-VEGFR2_Signaling_Pathway::EGF-EGFR_Signaling_Pathway::Ras_Signaling::Ebola_Virus_Pathway_on_Host::Amyotrophic_lateral_sclerosis_(ALS)::Inhibition_of_exosome_biogenesis_and_secretion_by_Manumycin_A_in_CRPC_cells	NA	Cytoplasm
A0A8I3MUG9	20385.8870996441	16683.8314563551	18595.4097620315	4314.17655993272	5391.65210494288	5324.26074081045	0.270009067792225	0.00019361655257247	0.1	0.0108083920705891	0.152030651340996	down	A0A8I3MUG9	A0A8I3MUG9	Fucose kinase	FCSK	GO:0005737::cytoplasm	GO:0016773::phosphotransferase activity, alcohol group as acceptor;GO:0016301::kinase activity;GO:0005524::ATP binding	GO:0016310::phosphorylation	Fucokinase	Metabolism	Carbohydrate transport and metabolism	01100::Metabolic pathways||00520::Amino sugar and nucleotide sugar metabolism||00051::Fructose and mannose metabolism	GDP-fucose biosynthesis	NA	NA	Cytoplasm
A0A8I3MUJ6	9368.36629596679	7284.61891372443	6521.38781013204	58560.1674968195	60163.0691228944	68086.5545961461	8.06105049988035	0.00065715610551517	0.1	0.013581226180647	0.152030651340996	up	A0A8I3MUJ6	A0A8I3MUJ6	Major facilitator superfamily (MFS) profile domain-containing protein	SLC16A1	GO:0005739::mitochondrion;GO:0070062::extracellular exosome;GO:0005813::centrosome;GO:0005887::integral component of plasma membrane	GO:0015129::lactate transmembrane transporter activity	GO:0050796::regulation of insulin secretion;GO:0006629::lipid metabolic process;GO:0051780::behavioral response to nutrient;GO:0035879::plasma membrane lactate transport;GO:0042593::glucose homeostasis;GO:0051297::centrosome organization;GO:0032094::response to food	Solute carrier family 16	Metabolism	Carbohydrate transport and metabolism	NA	Pyruvate metabolism::Basigin interactions::Proton-coupled monocarboxylate transport::Defective SLC16A1 causes symptomatic deficiency in lactate transport (SDLT)	Fragile_X_Syndrome::Photodynamic_therapy-induced_HIF-1_survival_signaling	NA	Plasma membrane
A0A8I3MUN9	28836.8300415184	15696.8683007418	18797.3721533744	39306.2370226621	70937.5318784057	63585.225309586	2.74476639744524	0.016709640276201	0.1	0.0527057651955211	0.152030651340996	up	A0A8I3MUN9	A0A8I3MUN9	Charged multivesicular body protein 2A	CHMP2A	GO:0030117::membrane coat;GO:0000815::ESCRT III complex;GO:0005829::cytosol;GO:0031902::late endosome membrane;GO:0005635::nuclear envelope;GO:0070062::extracellular exosome	GO:0019904::protein domain specific binding;GO:0031210::phosphatidylcholine binding	GO:0051291::protein heterooligomerization;GO:0010324::membrane invagination;GO:0039702::viral budding via host ESCRT complex;GO:0060548::negative regulation of cell death;GO:0007034::vacuolar transport;GO:0007080::mitotic metaphase plate congression;GO:1901673::regulation of mitotic spindle assembly;GO:0000920::cell separation after cytokinesis;GO:0036258::multivesicular body assembly;GO:0015031:…	Charged multivesicular body protein 2A	Cellular processes and signaling	Intracellular trafficking, secretion, and vesicular transport	04144::Endocytosis	Macroautophagy::HCMV Late Events::Lysosome Vesicle Biogenesis::Late endosomal microautophagy::Budding and maturation of HIV virion::Endosomal Sorting Complex Required For Transport (ESCRT)::Sealing of the nuclear envelope (NE) by ESCRT-III::Translation of Replicase and Assembly of the Replication Transcription Complex	NA	NA	Cytoplasm
A0A8I3MVT0	7927.88826809015	6586.86890922623	7946.2213842216	11022.4238911529	19285.8765385998	16353.5477025151	2.07746283201442	0.0377022703544458	0.1	0.0813248684525067	0.152030651340996	up	A0A8I3MVT0	A0A8I3MVT0	Heterogeneous nuclear ribonucleoprotein L	HNRNPL	GO:0019013::viral nucleocapsid;GO:0035770::ribonucleoprotein granule;GO:0070062::extracellular exosome;GO:0045120::pronucleus;GO:0005654::nucleoplasm;GO:0005737::cytoplasm;GO:0016020::membrane	GO:0044212::transcription regulatory region DNA binding;GO:0097157::pre-mRNA intronic binding;GO:0005515::protein binding;GO:0000166::nucleotide binding	GO:0000381::regulation of alternative mRNA splicing, via spliceosome	Heterogeneous nuclear ribonucleoprotein L	Information storage and processing	RNA processing and modification	NA	mRNA Splicing - Major Pathway::Processing of Capped Intron-Containing Pre-mRNA	mRNA_Processing	NA	Nucleus
A0A8I3MVV2	5054.2040747331	5371.42879668932	4850.87031602423	11544.3518640706	12078.2744862114	17761.5008666055	2.70900524217444	0.0155678866968001	0.1	0.0500771575112125	0.152030651340996	up	A0A8I3MVV2	A0A8I3MVV2	Sequestosome 1	SQSTM1	GO:0016235::aggresome;GO:0000932::P-body;GO:0097225::sperm midpiece;GO:0005783::endoplasmic reticulum;GO:0016605::PML body;GO:0044753::amphisome;GO:0005829::cytosol;GO:0070062::extracellular exosome;GO:0044754::autolysosome;GO:0000407::pre-autophagosomal structure;GO:0005770::late endosome	GO:0005080::protein kinase C binding;GO:0004674::protein serine/threonine kinase activity;GO:0042803::protein homodimerization activity;GO:0031625::ubiquitin protein ligase binding;GO:0070530::K63-linked polyubiquitin binding;GO:0030971::receptor tyrosine kinase binding;GO:0042169::SH2 domain binding;GO:0008270::zinc ion binding	GO:0043065::positive regulation of apoptotic process;GO:0043122::regulation of I-kappaB kinase/NF-kappaB signaling;GO:0008104::protein localization;GO:0098779::positive regulation of macromitophagy in response to mitochondrial depolarization;GO:0016239::positive regulation of macroautophagy;GO:0046578::regulation of Ras protein signal transduction;GO:0001934::positive regulation of protein phosph…	Sequestosome 1	Poorly characterized	Function unknown	05418::Fluid shear stress and atherosclerosis||04380::Osteoclast differentiation	Interleukin-1 signaling::PINK1-PRKN Mediated Mitophagy::Pexophagy::NRIF signals cell death from the nucleus::p75NTR recruits signalling complexes::NF-kB is activated and signals survival	Nuclear_Receptors_Meta-Pathway::Brain-Derived_Neurotrophic_Factor_(BDNF)_signaling_pathway::NRF2_pathway::Pathways_in_clear_cell_renal_cell_carcinoma::Senescence_and_Autophagy_in_Cancer::Regulation_of_toll-like_receptor_signaling_pathway::Apoptosis-related_network_due_to_altered_Notch3_in_ovarian_cancer::IL-1_signaling_pathway::RANKL-RANK_(Receptor_activator_of_NFKB_(ligand))_Signaling_Pathway::I…	NA	Nucleus
A0A8I3MVW9	410951.12366548	450335.960612083	447135.856965458	905027.636975225	889656.20695378	1317981.5228729	2.37894435253851	0.0178965477970839	0.1	0.0549640105718491	0.152030651340996	up	A0A8I3MVW9	A0A8I3MVW9	Actinin alpha 1	ACTN1	GO:0005925::focal adhesion;GO:0030027::lamellipodium;GO:0005884::actin filament;GO:0030486::smooth muscle dense body;GO:1990357::terminal web;GO:0005615::extracellular space;GO:0005915::zonula adherens;GO:0001726::ruffle;GO:0042383::sarcolemma;GO:0016328::lateral plasma membrane;GO:0090637::inner dense plaque of desmosome;GO:0097433::dense body;GO:0005903::brush border;GO:0001725::stress fiber;GO…	GO:0005178::integrin binding;GO:0051393::alpha-actinin binding;GO:0005509::calcium ion binding;GO:0051015::actin filament binding;GO:0017166::vinculin binding;GO:0003725::double-stranded RNA binding;GO:0042803::protein homodimerization activity;GO:0044325::ion channel binding;GO:0030374::ligand-dependent nuclear receptor transcription coactivator activity	GO:0048741::skeletal muscle fiber development;GO:1903506::regulation of nucleic acid-templated transcription;GO:0051017::actin filament bundle assembly;GO:0045214::sarcomere organization;GO:0048041::focal adhesion assembly;GO:0051764::actin crosslink formation;GO:0051639::actin filament network formation;GO:0051271::negative regulation of cellular component movement;GO:0030220::platelet formation	Actinin alpha 1	Cellular processes and signaling	Cytoskeleton	04530::Tight junction||04510::Focal adhesion||04810::Regulation of actin cytoskeleton||05203::Viral carcinogenesis||05146::Amoebiasis||04670::Leukocyte transendothelial migration||04520::Adherens junction||05322::Systemic lupus erythematosus	Platelet degranulation ::Nephrin family interactions::Syndecan interactions::Regulation of cytoskeletal remodeling and cell spreading by IPP complex components	Focal_Adhesion::Regulation_of_Actin_Cytoskeleton::Ebola_Virus_Pathway_on_Host::Arrhythmogenic_Right_Ventricular_Cardiomyopathy::MFAP5_effect_on_permeability_and_motility_of_endothelial_cells_via_cytoskeleton_rearrangement	NA	Cytoplasm
A0A8I3MW25	48121.5494068802	58385.531581487	39307.2078359817	93652.4592793842	72990.4449146682	63541.2696986095	1.57861191621589	0.0471131637262661	0.1	0.093472516832912	0.152030651340996	up	A0A8I3MW25	A0A8I3MW25	Phosphoglucomutase 1	PGM1	GO:0005829::cytosol;GO:0070062::extracellular exosome;GO:0015629::actin cytoskeleton	GO:0000287::magnesium ion binding;GO:0004614::phosphoglucomutase activity	GO:0019388::galactose catabolic process;GO:0006006::glucose metabolic process;GO:0005978::glycogen biosynthetic process	Belongs to the phosphohexose mutase family	Metabolism	Carbohydrate transport and metabolism	01100::Metabolic pathways||00230::Purine metabolism||00010::Glycolysis / Gluconeogenesis||00520::Amino sugar and nucleotide sugar metabolism||00052::Galactose metabolism||00500::Starch and sucrose metabolism||00030::Pentose phosphate pathway	Neutrophil degranulation::Glycogen synthesis::Defective PGM1 causes PGM1-CDG (CDG1t)	Ectoderm_Differentiation::Pathways_in_clear_cell_renal_cell_carcinoma::Glycogen_Synthesis_and_Degradation::Glucuronidation	NA	Mitochondria
A0A8I3MW27	24447.7416666667	18958.5738237194	17751.6064522669	68738.8959527352	67588.6796393107	73089.9393768283	3.4242091345949	0.00420933108156841	0.1	0.0260781195369194	0.152030651340996	up	A0A8I3MW27	A0A8I3MW27	Calcium homeostasis modulator family member 5	CALHM5	GO:0005887::integral component of plasma membrane;GO:0070062::extracellular exosome	GO:0005261::cation channel activity	GO:0098655::cation transmembrane transport	Family with sequence similarity 26, member E	Poorly characterized	Function unknown	NA	NA	NA	NA	Plasma membrane
A0A8I3MWJ8	237309.43801898	222231.442615174	181859.365620011	580253.990383164	521530.7480707	695048.098565591	2.80142211904832	0.00089676795353478	0.1	0.0148626778292868	0.152030651340996	up	A0A8I3MWJ8	A0A8I3MWJ8	Solute carrier family 3 member 2	SLC3A2	GO:0016021::integral component of membrane;GO:0005737::cytoplasm;GO:0005634::nucleus;GO:0005886::plasma membrane	GO:0003824::catalytic activity	GO:0005975::carbohydrate metabolic process	Solute carrier family 3 (amino acid transporter heavy chain), member 2	Metabolism	Carbohydrate transport and metabolism	04150::mTOR signaling pathway||04974::Protein digestion and absorption	Amino acid transport across the plasma membrane::Basigin interactions::Tryptophan catabolism::Defective SLC7A7 causes lysinuric protein intolerance (LPI)	Proximal_tubule_transport::Ferroptosis	NA	Cytoplasm
A0A8I3MX28	42110.5760083037	37279.7040999092	43856.9100585418	72852.3832761929	71367.493015794	97492.1715329898	1.96119722890183	0.0105592462203308	0.1	0.0409707784264679	0.152030651340996	up	A0A8I3MX28	A0A8I3MX28	Cell division control protein 42 homolog	CDC42	GO:0043025::neuronal cell body;GO:0051233::spindle midzone;GO:0072686::mitotic spindle;GO:0030496::midbody;GO:0005789::endoplasmic reticulum membrane;GO:0036464::cytoplasmic ribonucleoprotein granule;GO:0045177::apical part of cell;GO:0043209::myelin sheath;GO:0005925::focal adhesion;GO:0005815::microtubule organizing center;GO:0070062::extracellular exosome;GO:0043005::neuron projection;GO:00058…	GO:0030742::GTP-dependent protein binding;GO:0051022::Rho GDP-dissociation inhibitor binding;GO:0005525::GTP binding;GO:0042802::identical protein binding;GO:0031996::thioesterase binding;GO:0031435::mitogen-activated protein kinase kinase kinase binding;GO:0061630::ubiquitin protein ligase activity;GO:0003924::GTPase activity;GO:0034191::apolipoprotein A-I receptor binding	GO:0043525::positive regulation of neuron apoptotic process;GO:0035088::establishment or maintenance of apical/basal cell polarity;GO:0060684::epithelial-mesenchymal cell signaling;GO:0042059::negative regulation of epidermal growth factor receptor signaling pathway;GO:0031333::negative regulation of protein complex assembly;GO:0046330::positive regulation of JNK cascade;GO:0035264::multicellular…	regulation of attachment of spindle microtubules to kinetochore	Cellular processes and signaling	Intracellular trafficking, secretion, and vesicular transport	05200::Pathways in cancer||04144::Endocytosis||04015::Rap1 signaling pathway||04530::Tight junction||04510::Focal adhesion||04010::MAPK signaling pathway||04014::Ras signaling pathway||05205::Proteoglycans in cancer||04810::Regulation of actin cytoskeleton||04360::Axon guidance||05203::Viral carcinogenesis||04062::Chemokine signaling pathway||04722::Neurotrophin signaling pathway||04666::Fc gamma…	Rho GTPase cycle::Regulation of actin dynamics for phagocytic cup formation::FCGR3A-mediated phagocytosis::RHO GTPases Activate Formins::Factors involved in megakaryocyte development and platelet production::MAPK6/MAPK4 signaling::VEGFA-VEGFR2 Pathway::Gene and protein expression by JAK-STAT signaling after Interleukin-12 stimulation::RHO GTPases activate PAKs::EPHB-mediated forward signaling::RH…	VEGFA-VEGFR2_Signaling_Pathway::EGF-EGFR_Signaling_Pathway::MAPK_Signaling_Pathway::Focal_Adhesion::Ras_Signaling::Brain-Derived_Neurotrophic_Factor_(BDNF)_signaling_pathway::TGF-beta_Signaling_Pathway::22q11.2_Deletion_Syndrome::Regulation_of_Actin_Cytoskeleton::Spinal_Cord_Injury::Ebola_Virus_Pathway_on_Host::Chemokine_signaling_pathway::Gastrin_Signaling_Pathway::Integrin-mediated_Cell_Adhesio…	NA	Cytoplasm
A0A8I3MXC1	139126.310201661	113128.323968889	136413.38883398	49722.1368005692	39473.4603075817	38200.8599706687	0.327777047604801	0.00058875910774577	0.1	0.0130501012876008	0.152030651340996	down	A0A8I3MXC1	A0A8I3MXC1	Lymphocyte cytosolic protein 1	LCP1	GO:0005925::focal adhesion;GO:0005884::actin filament;GO:0001891::phagocytic cup;GO:0030175::filopodium;GO:0005615::extracellular space;GO:0005829::cytosol;GO:0001726::ruffle;GO:0001725::stress fiber;GO:0070062::extracellular exosome;GO:0002102::podosome	GO:0051020::GTPase binding;GO:0005509::calcium ion binding;GO:0042802::identical protein binding;GO:0051015::actin filament binding	GO:0010737::protein kinase A signaling;GO:0022617::extracellular matrix disassembly;GO:0051017::actin filament bundle assembly;GO:0033157::regulation of intracellular protein transport;GO:0002286::T cell activation involved in immune response;GO:0071803::positive regulation of podosome assembly;GO:0016477::cell migration	Lymphocyte cytosolic protein 1	Cellular processes and signaling	Cytoskeleton	NA	Gene and protein expression by JAK-STAT signaling after Interleukin-12 stimulation	Mesodermal_Commitment_Pathway	NA	Cytoplasm
A0A8I3MXC4	23551.7443357058	27142.2030080722	24275.4355660306	33901.9032365181	40363.6615356955	39200.1633139621	1.51349422500489	0.00454749587254716	0.1	0.0266929935240638	0.152030651340996	up	A0A8I3MXC4	A0A8I3MXC4	Fumarate hydratase, mitochondrial	FH	GO:0005829::cytosol;GO:0070062::extracellular exosome;GO:0045239::tricarboxylic acid cycle enzyme complex;GO:0005759::mitochondrial matrix	GO:0004333::fumarate hydratase activity;GO:0005515::protein binding	GO:0048873::homeostasis of number of cells within a tissue;GO:0006108::malate metabolic process;GO:0006099::tricarboxylic acid cycle;GO:0051262::protein tetramerization;GO:0006106::fumarate metabolic process	Fumarate hydratase	Metabolism	Energy production and conversion	01100::Metabolic pathways||05200::Pathways in cancer||01200::Carbon metabolism||05211::Renal cell carcinoma||00620::Pyruvate metabolism||00020::Citrate cycle (TCA cycle)	Citric acid cycle (TCA cycle)	Amino_Acid_metabolism::Metabolic_reprogramming_in_colon_cancer::Type_2_papillary_renal_cell_carcinoma::TCA_Cycle_(aka_Krebs_or_citric_acid_cycle)::TCA_Cycle_and_Deficiency_of_Pyruvate_Dehydrogenase_complex_(PDHc)::Disorders_of_the_Krebs_cycle	NA	Mitochondria
A0A8I3MXV5	3727.21904211151	2728.401629168	4689.07846625611	13955.3418634237	16056.3233756535	21531.3813142602	4.62489349575523	0.00188305488927612	0.1	0.0189627353948958	0.152030651340996	up	A0A8I3MXV5	A0A8I3MXV5	Multivesicular body subunit 12B	MVB12B	GO:0005829::cytosol;GO:0070062::extracellular exosome;GO:0031902::late endosome membrane;GO:0005769::early endosome;GO:0000813::ESCRT I complex;GO:0005634::nucleus;GO:0005886::plasma membrane	GO:0043130::ubiquitin binding;GO:0008289::lipid binding	GO:0019075::virus maturation;GO:0043162::ubiquitin-dependent protein catabolic process via the multivesicular body sorting pathway;GO:0048524::positive regulation of viral process;GO:0015031::protein transport;GO:0042058::regulation of epidermal growth factor receptor signaling pathway	Multivesicular body subunit 12B	Poorly characterized	Function unknown	04144::Endocytosis	HCMV Late Events::Late endosomal microautophagy::Budding and maturation of HIV virion::Endosomal Sorting Complex Required For Transport (ESCRT)::Membrane binding and targetting of GAG proteins	NA	NA	Cytoplasm
A0A8I3MXZ0	26717.6015717675	27364.23390665	21708.9596391191	45999.9066261293	44086.1560589716	67811.8320275431	2.08333867546548	0.0181261186388362	0.1	0.0550752213455808	0.152030651340996	up	A0A8I3MXZ0	A0A8I3MXZ0	hyaluronoglucosaminidase	CEMIP	GO:0030665::clathrin-coated vesicle membrane;GO:0005576::extracellular region;GO:0005905::clathrin-coated pit;GO:0005783::endoplasmic reticulum;GO:0005886::plasma membrane;GO:0005634::nucleus	GO:0046923::ER retention sequence binding;GO:0032050::clathrin heavy chain binding;GO:0005540::hyaluronic acid binding;GO:0004415::hyalurononglucosaminidase activity	GO:0030213::hyaluronan biosynthetic process;GO:0007605::sensory perception of sound;GO:0051281::positive regulation of release of sequestered calcium ion into cytosol;GO:0030214::hyaluronan catabolic process;GO:1900020::positive regulation of protein kinase C activity;GO:0090314::positive regulation of protein targeting to membrane;GO:0010800::positive regulation of peptidyl-threonine phosphoryla…	Cell migration inducing protein, hyaluronan binding	Poorly characterized	Function unknown	NA	Hyaluronan biosynthesis and export	Ciliopathies	NA	Extracellular
A0A8I3MY58	177368.515124555	160206.036754423	101793.483970704	707299.265411734	1327671.5459298	667878.036530755	6.15167382999385	0.003672941827977	0.1	0.0242522143086474	0.152030651340996	up	A0A8I3MY58	A0A8I3MY58	Polyamine modulated factor 1 binding protein 1	PMFBP1	NA	NA	NA	Polyamine modulated factor 1 binding protein 1	Poorly characterized	Function unknown	NA	NA	NA	NA	Nucleus
A0A8I3MYE0	13937.3034104389	16748.2920398132	24073.4731746876	28392.5795976454	33010.1149282217	40104.000564666	1.85369652259393	0.0374264032332497	0.1	0.0810633013261654	0.152030651340996	up	A0A8I3MYE0	A0A8I3MYE0	WD repeat domain 87	WDR87	NA	NA	NA	WD repeat domain 87	Poorly characterized	Function unknown	NA	NA	NA	NA	Cytoplasm
A0A8I3MYE2	44405.1083036773	55503.4272722068	53861.8162142984	83810.6047394182	110215.390147429	94374.0703793458	1.87552452022553	0.00424486095372337	0.1	0.0260781195369194	0.152030651340996	up	A0A8I3MYE2	A0A8I3MYE2	Proliferation-associated 2G4	PA2G4	GO:0005654::nucleoplasm;GO:0016020::membrane;GO:0005737::cytoplasm;GO:0005730::nucleolus;GO:0030529::intracellular ribonucleoprotein complex;GO:0070062::extracellular exosome	GO:0016787::hydrolase activity;GO:0031625::ubiquitin protein ligase binding;GO:0003677::DNA binding;GO:0003700::transcription factor activity, sequence-specific DNA binding	GO:0043066::negative regulation of apoptotic process;GO:0045597::positive regulation of cell differentiation;GO:0008283::cell proliferation;GO:0007050::cell cycle arrest;GO:0045892::negative regulation of transcription, DNA-templated;GO:0006417::regulation of translation;GO:0006364::rRNA processing	Proliferation-associated protein 2G4	Information storage and processing	Translation, ribosomal structure and biogenesis	NA	Neutrophil degranulation	NA	Transcription Cofactors	Nucleus
A0A8I3MYG1	29152.3769276394	21385.1566765627	19411.2490483793	82768.259438946	118741.943407186	114387.609502074	4.51613023656457	0.00086221819566006	0.1	0.014746904311979	0.152030651340996	up	A0A8I3MYG1	A0A8I3MYG1	Tubulin beta chain	TUBB6	GO:0005737::cytoplasm;GO:0005634::nucleus;GO:0070062::extracellular exosome;GO:0005874::microtubule	GO:0005200::structural constituent of cytoskeleton;GO:0005525::GTP binding;GO:0003924::GTPase activity	GO:0007017::microtubule-based process	Tubulin is the major constituent of microtubules. It binds two moles of GTP, one at an exchangeable site on the beta chain and one at a non-exchangeable site on the alpha chain	Cellular processes and signaling	Cytoskeleton	04145::Phagosome||04540::Gap junction||05130::Pathogenic Escherichia coli infection	Separation of Sister Chromatids::RHO GTPases Activate Formins::Resolution of Sister Chromatid Cohesion::EML4 and NUDC in mitotic spindle formation::Recruitment of NuMA to mitotic centrosomes::COPI-mediated anterograde transport::MHC class II antigen presentation::Mitotic Prometaphase::COPI-dependent Golgi-to-ER retrograde traffic::Translocation of SLC2A4 (GLUT4) to the plasma membrane::HCMV Early…	Parkin-Ubiquitin_Proteasomal_System_pathway::Pathogenic_Escherichia_coli_infection	NA	Cytoplasm
A0A8I3MYT0	1263.16145462633	1178.41108848378	1582.4974013533	1868.59278176682	2464.04066467513	2765.15133363135	1.76383235829161	0.0208463593048721	0.1	0.0593586928649806	0.152030651340996	up	A0A8I3MYT0	A0A8I3MYT0	Microtubule-associated protein	MAP4	NA	NA	NA	Microtubule-associated protein 4	Cellular processes and signaling	Cytoskeleton	NA	Caspase-mediated cleavage of cytoskeletal proteins	Splicing_factor_NOVA_regulated_synaptic_proteins	NA	Nucleus
A0A8I3MZE0	16399.3482502966	16698.1560304569	12588.6931447832	23615.9189598292	35155.6815616961	43585.4223152875	2.24043646888413	0.0306438979251864	0.1	0.0727430783131093	0.152030651340996	up	A0A8I3MZE0	A0A8I3MZE0	procollagen-lysine 5-dioxygenase	PLOD3	GO:0005581::collagen trimer;GO:0070062::extracellular exosome;GO:0005783::endoplasmic reticulum	GO:0008475::procollagen-lysine 5-dioxygenase activity;GO:0031418::L-ascorbic acid binding;GO:0033823::procollagen glucosyltransferase activity;GO:0005506::iron ion binding	GO:0055114::oxidation-reduction process;GO:0001886::endothelial cell morphogenesis;GO:0021915::neural tube development;GO:0060425::lung morphogenesis;GO:0030199::collagen fibril organization;GO:0001701::in utero embryonic development;GO:0008104::protein localization;GO:0048730::epidermis morphogenesis;GO:0042311::vasodilation;GO:0070831::basement membrane assembly	5-dioxygenase 3	Cellular processes and signaling	Posttranslational modification, protein turnover, chaperones	00310::Lysine degradation||00514::Other types of O-glycan biosynthesis	Collagen biosynthesis and modifying enzymes	VEGFA-VEGFR2_Signaling_Pathway	NA	Extracellular
A0A8I3MZH2	25233.362514828	30034.3345192237	25580.4233254771	117241.186622679	139476.970652505	93646.0555725478	4.3336098760203	0.00173020783714945	0.1	0.0186561540701332	0.152030651340996	up	A0A8I3MZH2	A0A8I3MZH2	Vesicle amine transport 1	VAT1	GO:0070062::extracellular exosome	GO:0016491::oxidoreductase activity;GO:0008270::zinc ion binding	GO:0010637::negative regulation of mitochondrial fusion;GO:0055114::oxidation-reduction process	Synaptic vesicle membrane protein VAT-1 homolog	Metabolism	Energy production and conversion	04115::p53 signaling pathway	Neutrophil degranulation	Genotoxicity_pathway	NA	Nucleus
A0A8I3MZL3	9323.95599347568	10014.7394917846	13444.9249093996	3642.5436315415	3117.27880397201	2148.46784775977	0.271729911950919	0.00343675538389983	0.1	0.0236766546489527	0.152030651340996	down	A0A8I3MZL3	A0A8I3MZL3	Solute carrier family 2 member 8	SLC2A8	GO:0005887::integral component of plasma membrane;GO:0030659::cytoplasmic vesicle membrane;GO:0005765::lysosomal membrane;GO:0008021::synaptic vesicle	GO:0005536::glucose binding;GO:0005351::sugar:proton symporter activity;GO:0055056::D-glucose transmembrane transporter activity	GO:0015992::proton transport;GO:0008286::insulin receptor signaling pathway;GO:0007141::male meiosis I;GO:0005975::carbohydrate metabolic process;GO:0001666::response to hypoxia;GO:1904659::glucose transmembrane transport;GO:0046323::glucose import	Solute carrier family 2 (facilitated glucose transporter), member	Metabolism	Inorganic ion transport and metabolism	NA	Clathrin-mediated endocytosis::Cargo recognition for clathrin-mediated endocytosis::Cellular hexose transport	Nuclear_Receptors_Meta-Pathway::NRF2_pathway	NA	Plasma membrane
A0A8I3N025	872428.705516014	1082937.80209535	2589113.46967739	286735.59635164	323845.517522751	437392.669537052	0.230603674930628	0.0409801430196077	0.1	0.0857426383440753	0.152030651340996	down	A0A8I3N025	A0A8I3N025	Vitronectin	VTN	NA	NA	NA	vitronectin	Cellular processes and signaling	Posttranslational modification, protein turnover, chaperones	04151::PI3K-Akt signaling pathway||04510::Focal adhesion||05205::Proteoglycans in cancer||04512::ECM-receptor interaction||04610::Complement and coagulation cascades	Regulation of Complement cascade::ECM proteoglycans::Integrin cell surface interactions::Molecules associated with elastic fibres::Syndecan interactions	Focal_Adhesion-PI3K-Akt-mTOR-signaling_pathway::PI3K-Akt_Signaling_Pathway::Focal_Adhesion::Epithelial_to_mesenchymal_transition_in_colorectal_cancer::Primary_Focal_Segmental_Glomerulosclerosis_FSGS::Senescence_and_Autophagy_in_Cancer::Human_Complement_System::Inflammatory_Response_Pathway	NA	Extracellular
A0A8I3N072	5020.96127520759	4960.31351996794	4488.89156846347	11236.9355326994	14278.3432356927	12942.1802068874	2.65770676085082	0.00115384158568487	0.1	0.0163201615710308	0.152030651340996	up	A0A8I3N072	A0A8I3N072	Sulfotransferase	SULT1C4	NA	GO:0008146::sulfotransferase activity	NA	Sulfotransferase family, cytosolic, 1C, member 4	Poorly characterized	Function unknown	NA	Cytosolic sulfonation of small molecules	Metapathway_biotransformation_Phase_I_and_II::Sulfation_Biotransformation_Reaction	NA	Cytoplasm
A0A8I3N083	149203.033807829	135239.736552412	197366.082414658	335914.656144209	285058.17829779	521334.150373699	2.37087172275222	0.0232038508180069	0.1	0.0621534701661115	0.152030651340996	up	A0A8I3N083	A0A8I3N083	Tetraspanin	CD63	GO:0005887::integral component of plasma membrane;GO:0032585::multivesicular body membrane;GO:0097487::multivesicular body, internal vesicle;GO:0005615::extracellular space;GO:0042470::melanosome;GO:0005765::lysosomal membrane;GO:0031904::endosome lumen;GO:0009986::cell surface;GO:0043234::protein complex;GO:0031088::platelet dense granule membrane;GO:0070062::extracellular exosome	GO:0032403::protein complex binding	GO:1900746::regulation of vascular endothelial growth factor signaling pathway;GO:0034613::cellular protein localization;GO:0007160::cell-matrix adhesion;GO:0010633::negative regulation of epithelial cell migration;GO:0015031::protein transport;GO:0035646::endosome to melanosome transport;GO:2000680::regulation of rubidium ion transport;GO:0045785::positive regulation of cell adhesion;GO:0002576:…	CD63 molecule	Poorly characterized	Function unknown	05205::Proteoglycans in cancer||04142::Lysosome	Neutrophil degranulation::Platelet degranulation	Extracellular_vesicles_in_the_crosstalk_of_cardiac_cells	NA	Plasma membrane
A0A8I3N0V4	11631.3439027284	6037.8079839046	5582.1517220406	18252.3725984863	28567.5868945869	30415.2223764597	3.32175705798798	0.0155986307166983	0.1	0.0500771575112125	0.152030651340996	up	A0A8I3N0V4	A0A8I3N0V4	DnaJ heat shock protein family (Hsp40) member C3	DNAJC3	GO:0016020::membrane;GO:0044432::endoplasmic reticulum part;GO:1903561::extracellular vesicle	GO:0005515::protein binding	GO:0044763::single-organism cellular process;GO:0036491::regulation of translation initiation in response to endoplasmic reticulum stress;GO:0001933::negative regulation of protein phosphorylation	Tetratricopeptide repeat-like domain	Cellular processes and signaling	Posttranslational modification, protein turnover, chaperones	04141::Protein processing in endoplasmic reticulum||05164::Influenza A	Neutrophil degranulation::Regulation of Insulin-like Growth Factor (IGF) transport and uptake by IGFBPs::Post-translational protein phosphorylation::Viral mRNA Translation::XBP1(S) activates chaperone genes	Photodynamic_therapy-induced_unfolded_protein_response	NA	Extracellular
A0A8I3N0W8	18305.6150355872	27957.2712744641	17907.6279479967	64803.6647821118	77168.9404752026	119868.324745704	4.08039319975029	0.00464648177124922	0.1	0.0270340757599954	0.152030651340996	up	A0A8I3N0W8	A0A8I3N0W8	TCTP domain-containing protein	TPT1	GO:0005654::nucleoplasm;GO:0045298::tubulin complex;GO:0005615::extracellular space;GO:0005771::multivesicular body;GO:0070062::extracellular exosome	GO:0005509::calcium ion binding;GO:0008134::transcription factor binding	GO:0009615::response to virus;GO:0006874::cellular calcium ion homeostasis;GO:0019827::stem cell population maintenance;GO:0006816::calcium ion transport;GO:1902230::negative regulation of intrinsic apoptotic signaling pathway in response to DNA damage;GO:2000384::negative regulation of ectoderm development	Translationally-controlled tumor	Cellular processes and signaling	Cell cycle control, cell division, chromosome partitioning	NA	NA	NA	NA	Cytoplasm
A0A8I3N132	49788.8835705813	51910.8240874778	33871.9782052257	102610.586281993	125839.330069427	187408.868236752	3.06744569811973	0.00908499946189689	0.1	0.0375513311091738	0.152030651340996	up	A0A8I3N132	A0A8I3N132	Prostaglandin E synthase 3	ATP5F1B	GO:0000781::chromosome, telomeric region;GO:0043005::neuron projection;GO:0005654::nucleoplasm;GO:0005884::actin filament;GO:0005697::telomerase holoenzyme complex;GO:0005829::cytosol;GO:0043025::neuronal cell body;GO:0043234::protein complex;GO:0048471::perinuclear region of cytoplasm;GO:0070062::extracellular exosome	GO:0002039::p53 binding;GO:0050220::prostaglandin-E synthase activity;GO:0051879::Hsp90 protein binding;GO:0003720::telomerase activity;GO:0051082::unfolded protein binding;GO:0019899::enzyme binding	GO:0060430::lung saccule development;GO:0010628::positive regulation of gene expression;GO:1900034::regulation of cellular response to heat;GO:0060548::negative regulation of cell death;GO:0006278::RNA-dependent DNA biosynthetic process;GO:0042921::glucocorticoid receptor signaling pathway;GO:0070389::chaperone cofactor-dependent protein refolding;GO:0019371::cyclooxygenase pathway;GO:0008283::ce…	Prostaglandin E synthase 3	Cellular processes and signaling	Posttranslational modification, protein turnover, chaperones	01100::Metabolic pathways||00590::Arachidonic acid metabolism	Estrogen-dependent gene expression::HSP90 chaperone cycle for steroid hormone receptors (SHR)::HSF1 activation::Attenuation phase::ESR-mediated signaling::Synthesis of Prostaglandins (PG) and Thromboxanes (TX)::Aryl hydrocarbon receptor signalling	Nuclear_Receptors_Meta-Pathway::Aryl_Hydrocarbon_Receptor_Pathway	NA	Extracellular
A0A8I3N153	1058835.10676157	1010756.27319642	1384707.41985352	391445.979688208	412950.42140348	496986.862731258	0.376743107427174	0.00189245040735351	0.1	0.0189627353948958	0.152030651340996	down	A0A8I3N153	A0A8I3N153	Transitional endoplasmic reticulum ATPase	VCP	GO:0000502::proteasome complex;GO:0035861::site of double-strand break;GO:0005829::cytosol;GO:0005654::nucleoplasm;GO:0036513::Derlin-1 retrotranslocation complex;GO:1990730::VCP-NSFL1C complex;GO:0043209::myelin sheath;GO:0070062::extracellular exosome;GO:0005811::lipid particle;GO:0048471::perinuclear region of cytoplasm;GO:0034098::VCP-NPL4-UFD1 AAA ATPase complex	GO:0036435::K48-linked polyubiquitin binding;GO:0008289::lipid binding;GO:0031625::ubiquitin protein ligase binding;GO:1904288::BAT3 complex binding;GO:1990381::ubiquitin-specific protease binding;GO:0042288::MHC class I protein binding;GO:0042802::identical protein binding;GO:0019904::protein domain specific binding;GO:0005524::ATP binding;GO:0016887::ATPase activity;GO:0019903::protein phosphat…	GO:0072389::flavin adenine dinucleotide catabolic process;GO:2001171::positive regulation of ATP biosynthetic process;GO:0010918::positive regulation of mitochondrial membrane potential;GO:0034214::protein hexamerization;GO:1903715::regulation of aerobic respiration;GO:0019079::viral genome replication;GO:0030970::retrograde protein transport, ER to cytosol;GO:0006734::NADH metabolic process;GO:0…	Necessary for the fragmentation of Golgi stacks during mitosis and for their reassembly after mitosis. Involved in the formation of the transitional endoplasmic reticulum (tER). The transfer of membranes from the endoplasmic reticulum to the Golgi apparatus occurs via 50-70 nm transition vesicles which derive from part-rough, part-smooth transitional elements of the endoplasmic reticulum (tER). V…	Cellular processes and signaling	Posttranslational modification, protein turnover, chaperones	04141::Protein processing in endoplasmic reticulum||05134::Legionellosis	Neutrophil degranulation::ABC-family proteins mediated transport::Defective CFTR causes cystic fibrosis::Hedgehog ligand biogenesis::Aggrephagy::E3 ubiquitin ligases ubiquitinate target proteins::Hh mutants that don't undergo autocatalytic processing are degraded by ERAD::Protein methylation::Ovarian tumor domain proteases::HSF1 activation::N-glycan trimming in the ER and Calnexin/Calreticulin cy…	Gastric_Cancer_Network_2	NA	Cytoplasm
A0A8I3N1N0	9762.86483096085	10186.3478895241	9795.39791682506	6036.38780602454	4233.90604514148	3572.21755954482	0.465378806920658	0.0353934325272192	0.1	0.0792557224988746	0.152030651340996	down	A0A8I3N1N0	A0A8I3N1N0	TNF alpha induced protein 8	TNFAIP8	GO:0005737::cytoplasm	GO:0043027::cysteine-type endopeptidase inhibitor activity involved in apoptotic process	GO:0043154::negative regulation of cysteine-type endopeptidase activity involved in apoptotic process	Tumor necrosis factor alpha-induced protein 8	Poorly characterized	Function unknown	NA	PI Metabolism	NA	NA	Cytoplasm
A0A8I3N1W0	297458.128410439	247557.28962714	320321.230137611	453835.63318024	593352.425386552	811873.870864017	2.14836842210621	0.0315229570437521	0.1	0.0742773714665132	0.152030651340996	up	A0A8I3N1W0	A0A8I3N1W0	RAB11B, member RAS onco family	RAB11B	GO:0030670::phagocytic vesicle membrane;GO:0055038::recycling endosome membrane;GO:0005815::microtubule organizing center;GO:0005913::cell-cell adherens junction;GO:0030672::synaptic vesicle membrane;GO:0016235::aggresome;GO:0070062::extracellular exosome;GO:0005886::plasma membrane;GO:0005739::mitochondrion	GO:0005525::GTP binding;GO:0098641::cadherin binding involved in cell-cell adhesion;GO:0019003::GDP binding;GO:0003924::GTPase activity;GO:0031489::myosin V binding	GO:0033572::transferrin transport;GO:0032402::melanosome transport;GO:0001881::receptor recycling;GO:2001135::regulation of endocytic recycling;GO:0098609::cell-cell adhesion;GO:0071468::cellular response to acidic pH;GO:0007264::small GTPase mediated signal transduction;GO:0006897::endocytosis;GO:0090150::establishment of protein localization to membrane;GO:1990126::retrograde transport, endosom…	The small GTPases Rab are key regulators of intracellular membrane trafficking, from the formation of transport vesicles to their fusion with membranes. Rabs cycle between an inactive GDP-bound form and an active GTP-bound form that is able to recruit to membranes different set of downstream effectors directly responsible for vesicle formation, movement, tethering and fusion. That Rab plays a rol…	Cellular processes and signaling	Intracellular trafficking, secretion, and vesicular transport	04144::Endocytosis||04152::AMPK signaling pathway||04962::Vasopressin-regulated water reabsorption	TBC/RABGAPs::RAB geranylgeranylation	Focal_Adhesion-PI3K-Akt-mTOR-signaling_pathway::Intracellular_trafficking_proteins_involved_in_CMT_neuropathy	NA	Cytoskeleton
A0A8I3N1W6	158487.643831554	158100.324361459	230192.738792164	317069.355240744	368149.68204575	382709.142256625	1.95311971673512	0.0182909762002627	0.1	0.0551867907034284	0.152030651340996	up	A0A8I3N1W6	A0A8I3N1W6	Actin related protein 3	ACTR3	GO:0030056::hemidesmosome;GO:0005925::focal adhesion;GO:0005903::brush border;GO:0002102::podosome;GO:0030027::lamellipodium;GO:0005884::actin filament;GO:0005829::cytosol;GO:0000139::Golgi membrane;GO:0070062::extracellular exosome;GO:0060076::excitatory synapse;GO:0005911::cell-cell junction;GO:0048471::perinuclear region of cytoplasm;GO:0005885::Arp2/3 protein complex;GO:0036284::tubulobulbar …	GO:0051117::ATPase binding;GO:0005200::structural constituent of cytoskeleton;GO:0005524::ATP binding;GO:0051015::actin filament binding	GO:0051653::spindle localization;GO:0032092::positive regulation of protein binding;GO:0061003::positive regulation of dendritic spine morphogenesis;GO:0051965::positive regulation of synapse assembly;GO:2000251::positive regulation of actin cytoskeleton reorganization;GO:0060271::cilium assembly;GO:0007283::spermatogenesis;GO:0038096::Fc-gamma receptor signaling pathway involved in phagocytosis;…	cytoskeleton organization	Cellular processes and signaling	Cytoskeleton	04530::Tight junction	Regulation of actin dynamics for phagocytic cup formation::Clathrin-mediated endocytosis::FCGR3A-mediated phagocytosis::EPHB-mediated forward signaling::RHO GTPases Activate WASPs and WAVEs	VEGFA-VEGFR2_Signaling_Pathway::Focal_Adhesion::Regulation_of_Actin_Cytoskeleton::Myometrial_Relaxation_and_Contraction_Pathways::Ebola_Virus_Pathway_on_Host::Thermogenesis::Arrhythmogenic_Right_Ventricular_Cardiomyopathy::Striated_Muscle_Contraction_Pathway::Pathogenic_Escherichia_coli_infection::Mechanoregulation_and_pathology_of_YAP-TAZ_via_Hippo_and_non-Hippo_mechanisms::Fas_Ligand_(FasL)_pat…	NA	Cytoplasm
A0A8I3N2G3	5039.53049525504	5239.35622347081	6284.80329455891	8807.81778899023	14005.2270765912	16944.8880314331	2.40030650568364	0.0373243543158824	0.1	0.0810633013261654	0.152030651340996	up	A0A8I3N2G3	A0A8I3N2G3	vesicle-fusing ATPase	VPS4A	GO:0005764::lysosome;GO:0005774::vacuolar membrane;GO:0031902::late endosome membrane;GO:0000815::ESCRT III complex;GO:0005829::cytosol;GO:0005886::plasma membrane;GO:0000922::spindle pole;GO:0070062::extracellular exosome;GO:0048471::perinuclear region of cytoplasm;GO:0005769::early endosome;GO:0090543::Flemming body;GO:0005634::nucleus;GO:0005813::centrosome	GO:0008022::protein C-terminus binding;GO:0017048::Rho GTPase binding;GO:0019904::protein domain specific binding;GO:0005524::ATP binding;GO:0008568::microtubule-severing ATPase activity	GO:0007033::vacuole organization;GO:0072319::vesicle uncoating;GO:0007080::mitotic metaphase plate congression;GO:0032466::negative regulation of cytokinesis;GO:0009838::abscission;GO:0015031::protein transport;GO:0000920::cell separation after cytokinesis;GO:0032367::intracellular cholesterol transport;GO:0006997::nucleus organization;GO:1903543::positive regulation of exosomal secretion;GO:0036…	Vacuolar protein sorting-associated protein 4A	Cellular processes and signaling	Posttranslational modification, protein turnover, chaperones	04144::Endocytosis	HCMV Late Events::Budding and maturation of HIV virion::Endosomal Sorting Complex Required For Transport (ESCRT)::Sealing of the nuclear envelope (NE) by ESCRT-III	Ciliary_landscape::Ebola_Virus_Pathway_on_Host	NA	Cytoplasm
A0A8I3N2H2	44322.0013048636	52224.532260307	78226.0264578423	22346.9768549065	15725.6772052112	12664.0236061768	0.290301164322442	0.00640958678543956	0.1	0.0320679183382536	0.152030651340996	down	A0A8I3N2H2	A0A8I3N2H2	Notch receptor 2	NOTCH2	NA	NA	NA	Neurogenic locus notch homolog protein	Cellular processes and signaling	Signal transduction mechanisms	05206::MicroRNAs in cancer||05224::Breast cancer||04919::Thyroid hormone signaling pathway||01522::Endocrine resistance||04658::Th1 and Th2 cell differentiation||04320::Dorso-ventral axis formation||04330::Notch signaling pathway	Pre-NOTCH Transcription and Translation::Notch-HLH transcription pathway::NOTCH4 Intracellular Domain Regulates Transcription::Pre-NOTCH Processing in Golgi::NOTCH2 Activation and Transmission of Signal to the Nucleus::NOTCH2 intracellular domain regulates transcription::Pre-NOTCH Processing in the Endoplasmic Reticulum::Defective LFNG causes SCDO3	Epithelial_to_mesenchymal_transition_in_colorectal_cancer::Breast_cancer_pathway::Neural_Crest_Differentiation::Head_and_Neck_Squamous_Cell_Carcinoma::Notch_Signaling_Pathway_Netpath::Osteoblast_differentiation::Genes_controlling_renal_nephrogenesis::Notch_Signaling::1q21.1_copy_number_variation_syndrome::Canonical_and_Non-canonical_Notch_signaling::Role_of_Osx_and_miRNAs_in_tooth_development	NA	Nucleus
A0A8I3N2L8	19491.1883155397	72801.7829575288	29912.6275881294	9513.28917351273	5950.29879401433	4973.02793685152	0.167231420612657	0.0320301519062846	0.1	0.0748786076398834	0.152030651340996	down	A0A8I3N2L8	A0A8I3N2L8	Zinc finger protein 821	ZNF821	NA	GO:0044212::transcription regulatory region DNA binding;GO:0046872::metal ion binding;GO:0003700::transcription factor activity, sequence-specific DNA binding	GO:0045944::positive regulation of transcription from RNA polymerase II promoter	zinc finger protein 821	Poorly characterized	Function unknown	NA	NA	NA	NA	Nucleus
A0A8I3N2Q3	39748.5192763938	40909.5511773029	29122.5329582605	134809.992194407	144509.332697148	172498.300825824	4.11564166778999	0.00080875800497412	0.1	0.0144567418395893	0.152030651340996	up	A0A8I3N2Q3	A0A8I3N2Q3	phosphoserine transaminase	PSAT1	GO:0005829::cytosol;GO:0070062::extracellular exosome	GO:0004648::O-phospho-L-serine:2-oxoglutarate aminotransferase activity	GO:0008615::pyridoxine biosynthetic process;GO:0006564::L-serine biosynthetic process	Phosphoserine aminotransferase	Metabolism	Amino acid transport and metabolism	01100::Metabolic pathways||01200::Carbon metabolism||01230::Biosynthesis of amino acids||00260::Glycine, serine and threonine metabolism||00750::Vitamin B6 metabolism	Serine biosynthesis	Pathways_in_clear_cell_renal_cell_carcinoma::Metabolic_reprogramming_in_colon_cancer::Trans-sulfuration_and_one_carbon_metabolism	NA	Cytoplasm
A0A8I3N305	73449.7058422301	63377.6456559609	51942.0638130718	86008.5937425879	110221.445938096	88261.493227929	1.50708488681555	0.0341922853792718	0.1	0.0777061789146337	0.152030651340996	up	A0A8I3N305	A0A8I3N305	Citrate synthase	CS	GO:0005759::mitochondrial matrix;GO:0005634::nucleus;GO:0070062::extracellular exosome	GO:0004108::citrate (Si)-synthase activity	GO:0005975::carbohydrate metabolic process;GO:0006099::tricarboxylic acid cycle	citrate synthase	Metabolism	Energy production and conversion	01100::Metabolic pathways||01200::Carbon metabolism||01230::Biosynthesis of amino acids||00020::Citrate cycle (TCA cycle)||00630::Glyoxylate and dicarboxylate metabolism||01210::2-Oxocarboxylic acid metabolism	Mitochondrial protein import::Citric acid cycle (TCA cycle)	Amino_Acid_metabolism::TCA_Cycle_(aka_Krebs_or_citric_acid_cycle)::TCA_Cycle_and_Deficiency_of_Pyruvate_Dehydrogenase_complex_(PDHc)	NA	Mitochondria
A0A8I3N336	6347.94630782918	5004.57645394247	6229.09718441927	12048.9074153136	13101.7031090089	19688.6796853555	2.55035032874729	0.0129352216506543	0.1	0.0458223859301836	0.152030651340996	up	A0A8I3N336	A0A8I3N336	Target of myb1 membrane trafficking protein	TOM1	NA	NA	NA	Target of	Cellular processes and signaling	Intracellular trafficking, secretion, and vesicular transport	04144::Endocytosis||04630::Jak-STAT signaling pathway	Neutrophil degranulation	EGF-EGFR_Signaling_Pathway	NA	Cytoplasm
A0A8I3N344	44671.3104092527	34718.4702505091	22448.896576193	72438.46644673	59560.517951484	95472.9606537578	2.23364983939188	0.0335245689730651	0.1	0.076638000976863	0.152030651340996	up	A0A8I3N344	A0A8I3N344	Integral membrane protein 2	ITM2B	GO:0000139::Golgi membrane;GO:0031301::integral component of organelle membrane;GO:0070062::extracellular exosome;GO:0005615::extracellular space;GO:0030660::Golgi-associated vesicle membrane;GO:0010008::endosome membrane;GO:0005886::plasma membrane	GO:0001540::beta-amyloid binding;GO:0005524::ATP binding;GO:0005515::protein binding	GO:0044267::cellular protein metabolic process;GO:0007399::nervous system development;GO:0042985::negative regulation of amyloid precursor protein biosynthetic process	Integral membrane protein 2B	Poorly characterized	Function unknown	NA	Amyloid fiber formation	NA	NA	Cytoplasm
A0A8I3N378	2133.25277580071	3027.64198215439	1582.4974013533	3552.50916790651	6422.77158188809	6728.29910829824	2.47702928488827	0.0318824992132692	0.1	0.074769359857123	0.152030651340996	up	A0A8I3N378	A0A8I3N378	LMBR1 domain containing 1	LMBRD1	GO:0016021::integral component of membrane;GO:0005765::lysosomal membrane;GO:0045334::clathrin-coated endocytic vesicle;GO:0005886::plasma membrane	GO:0005158::insulin receptor binding;GO:0031419::cobalamin binding	GO:0038016::insulin receptor internalization;GO:0051898::negative regulation of protein kinase B signaling;GO:0046627::negative regulation of insulin receptor signaling pathway;GO:0046325::negative regulation of glucose import	LMBR1 domain containing 1	Poorly characterized	Function unknown	04977::Vitamin digestion and absorption	Cobalamin (Cbl, vitamin B12) transport and metabolism::Defective LMBRD1 causes methylmalonic aciduria and homocystinuria type cblF	NA	NA	Plasma membrane
A0A8I3N3M6	1995.99637307236	2020.19468557548	1582.4974013533	866.204051146042	1381.8708724034	941.955007097538	0.569781646797745	0.0366829866163247	0.1	0.0807001059753257	0.152030651340996	down	A0A8I3N3M6	A0A8I3N3M6	Glypican 6	GPC6	GO:0005796::Golgi lumen;GO:0043202::lysosomal lumen;GO:0005615::extracellular space;GO:0005887::integral component of plasma membrane;GO:0005578::proteinaceous extracellular matrix;GO:0005634::nucleus;GO:0031225::anchored component of membrane	GO:1904929::coreceptor activity involved in Wnt signaling pathway, planar cell polarity pathway;GO:0043395::heparan sulfate proteoglycan binding	GO:0016477::cell migration;GO:0006024::glycosaminoglycan biosynthetic process;GO:0060071::Wnt signaling pathway, planar cell polarity pathway;GO:0001523::retinoid metabolic process;GO:0006027::glycosaminoglycan catabolic process	Glypican	Cellular processes and signaling	Signal transduction mechanisms	NA	Retinoid metabolism and transport::A tetrasaccharide linker sequence is required for GAG synthesis::Defective B4GALT7 causes EDS, progeroid type::Defective B3GALT6 causes EDSP2 and SEMDJL1::Defective B3GAT3 causes JDSSDHD::HS-GAG degradation::HS-GAG biosynthesis::Defective EXT2 causes exostoses 2::Defective EXT1 causes exostoses 1, TRPS2 and CHDS	miR-509-3p_alteration_of_YAP1-ECM_axis	NA	Plasma membrane
A0A8I3N3R3	19267.8382562278	13744.8585878908	25484.9905471502	3741.03770920931	2019.36395596493	2534.79645985774	0.141803864305755	0.00152249401483966	0.1	0.0173352848970017	0.152030651340996	down	A0A8I3N3R3	A0A8I3N3R3	Autophagy-related protein 9	ATG9B	GO:0005776::autophagosome;GO:0016021::integral component of membrane;GO:0000407::pre-autophagosomal structure	NA	GO:0000422::mitophagy;GO:0044805::late nucleophagy;GO:0034497::protein localization to pre-autophagosomal structure;GO:0034727::piecemeal microautophagy of nucleus	Involved in autophagy and cytoplasm to vacuole transport (Cvt) vesicle formation. Plays a key role in the organization of the preautophagosomal structure phagophore assembly site (PAS), the nucleating site for formation of the sequestering vesicle	Cellular processes and signaling	Intracellular trafficking, secretion, and vesicular transport	04140::Autophagy - animal	Macroautophagy	Autophagy	NA	Plasma membrane
A0A8I3N3T0	17169.3865361803	11792.8488750399	13223.6540256976	2745.14475364944	3499.33863718087	2465.42901128548	0.20646506493931	0.00050030804489662	0.1	0.0130501012876008	0.152030651340996	down	A0A8I3N3T0	A0A8I3N3T0	S100 calcium binding protein P	S100P	GO:0005737::cytoplasm;GO:0031528::microvillus membrane;GO:0005634::nucleus;GO:0070062::extracellular exosome	GO:0050786::RAGE receptor binding;GO:0005509::calcium ion binding;GO:0000287::magnesium ion binding;GO:0048306::calcium-dependent protein binding	GO:0010033::response to organic substance;GO:0043542::endothelial cell migration	S100 calcium binding protein P	Poorly characterized	Function unknown	04657::IL-17 signaling pathway	Neutrophil degranulation	Nuclear_Receptors_Meta-Pathway::Gastric_Cancer_Network_1	NA	Cytoplasm
A0A8I3N3W6	33137.6172301305	36605.0166597149	42924.7759446514	76703.0183064881	104995.298592095	94477.0913425719	2.45124485107844	0.00196613527650946	0.1	0.0194070268089292	0.152030651340996	up	A0A8I3N3W6	A0A8I3N3W6	Ribosomal protein S14	RPS14	GO:0005925::focal adhesion;GO:0005654::nucleoplasm;GO:0005730::nucleolus;GO:0016021::integral component of membrane;GO:0070062::extracellular exosome;GO:0031012::extracellular matrix;GO:0005739::mitochondrion;GO:0022627::cytosolic small ribosomal subunit	GO:0048027::mRNA 5'-UTR binding;GO:0005515::protein binding;GO:0016787::hydrolase activity;GO:0045182::translation regulator activity;GO:0070181::small ribosomal subunit rRNA binding;GO:0003735::structural constituent of ribosome	GO:0000184::nuclear-transcribed mRNA catabolic process, nonsense-mediated decay;GO:0006413::translational initiation;GO:0000122::negative regulation of transcription from RNA polymerase II promoter;GO:0000028::ribosomal small subunit assembly;GO:0043249::erythrocyte maturation;GO:0043009::chordate embryonic development;GO:0000462::maturation of SSU-rRNA from tricistronic rRNA transcript (SSU-rRNA…	Ribosomal protein S11	Information storage and processing	Translation, ribosomal structure and biogenesis	03010::Ribosome	Major pathway of rRNA processing in the nucleolus and cytosol::Regulation of expression of SLITs and ROBOs::Nonsense Mediated Decay (NMD) enhanced by the Exon Junction Complex (EJC)::L13a-mediated translational silencing of Ceruloplasmin expression::SRP-dependent cotranslational protein targeting to membrane::GTP hydrolysis and joining of the 60S ribosomal subunit::Nonsense Mediated Decay (NMD) i…	Cytoplasmic_Ribosomal_Proteins	NA	Cytoplasm
A0A8I3N413	145632.02995255	127087.621431083	150370.987506019	213167.167173383	230543.950709485	256563.406818342	1.65514067278584	0.00250716584122483	0.1	0.0209328896655145	0.152030651340996	up	A0A8I3N413	A0A8I3N413	Kinesin-like protein	KIF5B	GO:0043005::neuron projection;GO:0016020::membrane;GO:0005815::microtubule organizing center;GO:0035253::ciliary rootlet;GO:0005874::microtubule;GO:0030139::endocytic vesicle;GO:0005871::kinesin complex	GO:0008017::microtubule binding;GO:0005524::ATP binding;GO:0008574::ATP-dependent microtubule motor activity, plus-end-directed	GO:0007411::axon guidance;GO:0007028::cytoplasm organization;GO:0072383::plus-end-directed vesicle transport along microtubule;GO:0090004::positive regulation of establishment of protein localization to plasma membrane;GO:0043268::positive regulation of potassium ion transport;GO:0032230::positive regulation of synaptic transmission, GABAergic;GO:0042391::regulation of membrane potential;GO:00356…	Kinesin family member 5B	Cellular processes and signaling	Cytoskeleton	04144::Endocytosis||04728::Dopaminergic synapse	MHC class II antigen presentation::COPI-dependent Golgi-to-ER retrograde traffic::Kinesins::Insulin processing::RHO GTPases activate KTN1	Insulin_Signaling::Envelope_proteins_and_their_potential_roles_in_EDMD_physiopathology	NA	Cytoplasm
A0A8I3N467	347218.443950178	328791.949358392	297284.201322892	688559.709683679	844358.89276132	724649.455332565	2.31951155408645	0.00059203796924244	0.1	0.0130501012876008	0.152030651340996	up	A0A8I3N467	A0A8I3N467	Tubulin beta chain	TUBB	GO:0005654::nucleoplasm;GO:0045298::tubulin complex;GO:0044297::cell body;GO:0005641::nuclear envelope lumen;GO:0005874::microtubule;GO:0005681::spliceosomal complex;GO:0036464::cytoplasmic ribonucleoprotein granule;GO:0016021::integral component of membrane;GO:0070062::extracellular exosome;GO:0005886::plasma membrane;GO:0031012::extracellular matrix	GO:0032794::GTPase activating protein binding;GO:0005525::GTP binding;GO:0042288::MHC class I protein binding;GO:0019904::protein domain specific binding;GO:0031625::ubiquitin protein ligase binding;GO:0042605::peptide antigen binding;GO:0032403::protein complex binding;GO:0003924::GTPase activity;GO:0004004::ATP-dependent RNA helicase activity;GO:0005524::ATP binding;GO:0005200::structural const…	GO:0043066::negative regulation of apoptotic process;GO:0042267::natural killer cell mediated cytotoxicity;GO:2001020::regulation of response to DNA damage stimulus;GO:0030705::cytoskeleton-dependent intracellular transport;GO:0002474::antigen processing and presentation of peptide antigen via MHC class I;GO:0051301::cell division;GO:0051225::spindle assembly;GO:0006928::movement of cell or subce…	Tubulin is the major constituent of microtubules. It binds two moles of GTP, one at an exchangeable site on the beta chain and one at a non-exchangeable site on the alpha chain	Cellular processes and signaling	Cytoskeleton	04145::Phagosome||04540::Gap junction||05130::Pathogenic Escherichia coli infection	Neutrophil degranulation::Anchoring of the basal body to the plasma membrane::Regulation of PLK1 Activity at G2/M Transition::Recruitment of NuMA to mitotic centrosomes::Recruitment of mitotic centrosome proteins and complexes::AURKA Activation by TPX2::Loss of proteins required for interphase microtubule organization from the centrosome::Loss of Nlp from mitotic centrosomes::Potential therapeuti…	Parkin-Ubiquitin_Proteasomal_System_pathway::Pathogenic_Escherichia_coli_infection	NA	Cytoplasm
A0A8I3N480	81760.4057236062	89497.0740731653	73543.1622190121	195704.106777066	396539.228694714	228946.920609526	3.35452656218262	0.0257244194729646	0.1	0.0650985309111757	0.152030651340996	up	A0A8I3N480	A0A8I3N480	Serine hydroxymethyltransferase	SHMT2	NA	NA	NA	Serine hydroxymethyltransferase	Metabolism	Amino acid transport and metabolism	01100::Metabolic pathways||01200::Carbon metabolism||01230::Biosynthesis of amino acids||00260::Glycine, serine and threonine metabolism||00630::Glyoxylate and dicarboxylate metabolism||01523::Antifolate resistance||00670::One carbon pool by folate	Metabolism of folate and pterines	Pathways_in_clear_cell_renal_cell_carcinoma::Metabolic_reprogramming_in_colon_cancer::One_carbon_metabolism_and_related_pathways::Trans-sulfuration_and_one_carbon_metabolism::One_Carbon_Metabolism::Glycine_Metabolism	NA	Mitochondria
A0A8I3N493	58683.9295373665	88895.4419608902	133914.381661978	14932.7294132868	10688.4705280336	9144.82750237238	0.123505502532068	0.00369161729899775	0.1	0.0242522143086474	0.152030651340996	down	A0A8I3N493	A0A8I3N493	Serpin family A member 4	SERPINA4	GO:0005615::extracellular space;GO:0070062::extracellular exosome	GO:0004867::serine-type endopeptidase inhibitor activity	GO:0010951::negative regulation of endopeptidase activity	Serpin peptidase inhibitor, clade A (alpha-1 antiproteinase, antitrypsin), member 4	Cellular processes and signaling	Defense mechanisms	NA	Platelet degranulation	Complement_and_Coagulation_Cascades	NA	Extracellular
A0A8I3N4A3	64950.7166666667	66865.6794497469	59257.0972401733	182705.003428424	278172.744308909	178734.503133112	3.34746719513199	0.010644363283806	0.1	0.0409707784264679	0.152030651340996	up	A0A8I3N4A3	A0A8I3N4A3	D-3-phosphoglycerate dehydrogenase	LOC119863969	GO:0005829::cytosol;GO:0070062::extracellular exosome;GO:0043209::myelin sheath	GO:0051287::NAD binding;GO:0004617::phosphoglycerate dehydrogenase activity;GO:0009055::electron carrier activity	GO:0070314::G1 to G0 transition;GO:0055114::oxidation-reduction process;GO:0021510::spinal cord development;GO:0006544::glycine metabolic process;GO:0019530::taurine metabolic process;GO:0021915::neural tube development;GO:0010468::regulation of gene expression;GO:0007420::brain development;GO:0006541::glutamine metabolic process;GO:0031175::neuron projection development;GO:0006566::threonine met…	Belongs to the D-isomer specific 2-hydroxyacid dehydrogenase family	Metabolism	Amino acid transport and metabolism	01100::Metabolic pathways||01200::Carbon metabolism||01230::Biosynthesis of amino acids||00260::Glycine, serine and threonine metabolism	Serine biosynthesis	Pathways_in_clear_cell_renal_cell_carcinoma::Trans-sulfuration_and_one_carbon_metabolism	NA	Cytoplasm
A0A8I3N4I4	28283.6490806643	31809.1492504355	44742.4374667376	61865.4595510706	74873.7958122424	58977.4410276922	1.8668980414984	0.0255612184836063	0.1	0.0650637428798517	0.152030651340996	up	A0A8I3N4I4	A0A8I3N4I4	Syntaxin binding protein 3	STXBP3	GO:0042581::specific granule;GO:0070820::tertiary granule;GO:0005829::cytosol;GO:0031091::platelet alpha granule;GO:0070062::extracellular exosome;GO:0016324::apical plasma membrane	GO:0019905::syntaxin binding	GO:0032868::response to insulin;GO:0070527::platelet aggregation;GO:0006904::vesicle docking involved in exocytosis;GO:0022615::protein to membrane docking;GO:0007420::brain development;GO:0015758::glucose transport;GO:0030073::insulin secretion;GO:0043312::neutrophil degranulation;GO:0045955::negative regulation of calcium ion-dependent exocytosis	Belongs to the STXBP unc-18 SEC1 family	Cellular processes and signaling	Intracellular trafficking, secretion, and vesicular transport	NA	Translocation of SLC2A4 (GLUT4) to the plasma membrane::Disinhibition of SNARE formation	Insulin_Signaling	NA	Cytoplasm
A0A8I3N4L5	47703.4173190985	38474.3735799985	42880.3886058947	100654.300536904	112286.470555694	97430.3589550542	2.40489313608866	0.00058425637678969	0.1	0.0130501012876008	0.152030651340996	up	A0A8I3N4L5	A0A8I3N4L5	Syntaxin binding protein 6	STXBP6	GO:0016021::integral component of membrane;GO:0000145::exocyst;GO:0005913::cell-cell adherens junction;GO:0005886::plasma membrane	GO:0098641::cadherin binding involved in cell-cell adhesion;GO:0005546::phosphatidylinositol-4,5-bisphosphate binding;GO:0017049::GTP-Rho binding	GO:0098609::cell-cell adhesion;GO:0035542::regulation of SNARE complex assembly;GO:0006887::exocytosis;GO:0051601::exocyst localization;GO:0006893::Golgi to plasma membrane transport	Exocyst complex component SEC3 N-terminal PIP2 binding PH	Cellular processes and signaling	Intracellular trafficking, secretion, and vesicular transport	NA	Translocation of SLC2A4 (GLUT4) to the plasma membrane::VxPx cargo-targeting to cilium::Insulin processing	Ciliary_landscape	NA	Cytoplasm
A0A8I3N4R2	7685.83913404508	7424.99973992198	7159.0119313718	25837.3229661254	21476.2560230133	25429.6945627367	3.26644638025309	0.00097903086681555	0.1	0.0148626778292868	0.152030651340996	up	A0A8I3N4R2	A0A8I3N4R2	Frizzled-2	FZD2	GO:0005925::focal adhesion;GO:0030669::clathrin-coated endocytic vesicle membrane;GO:0016021::integral component of membrane;GO:0005886::plasma membrane	GO:0030165::PDZ domain binding;GO:0004930::G-protein coupled receptor activity;GO:0042813::Wnt-activated receptor activity;GO:0017147::Wnt-protein binding	GO:0045893::positive regulation of transcription, DNA-templated;GO:0007186::G-protein coupled receptor signaling pathway;GO:0003151::outflow tract morphogenesis;GO:0007223::Wnt signaling pathway, calcium modulating pathway;GO:0051091::positive regulation of sequence-specific DNA binding transcription factor activity;GO:0060119::inner ear receptor cell development;GO:0060022::hard palate developme…	Belongs to the G-protein coupled receptor Fz Smo family	Cellular processes and signaling	Signal transduction mechanisms	05200::Pathways in cancer||05205::Proteoglycans in cancer||05166::HTLV-I infection||04390::Hippo signaling pathway||04310::Wnt signaling pathway||04150::mTOR signaling pathway||05224::Breast cancer||04916::Melanogenesis||04550::Signaling pathways regulating pluripotency of stem cells||05217::Basal cell carcinoma	Ca2+ pathway::Asymmetric localization of PCP proteins::Class B/2 (Secretin family receptors)::Disassembly of the destruction complex and recruitment of AXIN to the membrane::TCF dependent signaling in response to WNT::WNT5A-dependent internalization of FZD2, FZD5 and ROR2	Epithelial_to_mesenchymal_transition_in_colorectal_cancer::Breast_cancer_pathway::Wnt_Signaling::Wnt_Signaling_Pathway_and_Pluripotency::ESC_Pluripotency_Pathways::LncRNA_involvement_in_canonical_Wnt_signaling_and_colorectal_cancer::ncRNAs_involved_in_Wnt_signaling_in_hepatocellular_carcinoma::Osteoblast_differentiation::Association_Between_Physico-Chemical_Features_and_Toxicity_Associated_Pathwa…	NA	Plasma membrane
A0A8I3N4T5	15439.7221233689	16668.0744248432	18980.6918624395	25084.2662526683	30263.2082814704	21667.3689857187	1.50747939341655	0.03182187707389	0.1	0.0747155078279264	0.152030651340996	up	A0A8I3N4T5	A0A8I3N4T5	Protein transport protein SEC23	SEC23A	NA	NA	NA	COPII-coated vesicle budding	Cellular processes and signaling	Intracellular trafficking, secretion, and vesicular transport	04141::Protein processing in endoplasmic reticulum	MHC class II antigen presentation::COPII-mediated vesicle transport::Cargo concentration in the ER::Antigen Presentation: Folding, assembly and peptide loading of class I MHC::Regulation of cholesterol biosynthesis by SREBP (SREBF)	Sterol_Regulatory_Element-Binding_Proteins_(SREBP)_signalling	NA	Cytoplasm
A0A8I3N574	171693.865361803	154218.364779874	165686.838744013	457483.841731893	453493.939921998	388265.406206621	2.64289188099057	0.00035815093729472	0.1	0.0120435840608937	0.152030651340996	up	A0A8I3N574	A0A8I3N574	Protein tyrosine kinase 7 (inactive)	PTK7	NA	NA	NA	kinase 7	Cellular processes and signaling	Signal transduction mechanisms	NA	Signaling by FGFR1 in disease::Signaling by activated point mutants of FGFR1::Signaling by plasma membrane FGFR1 fusions	Focal_Adhesion-PI3K-Akt-mTOR-signaling_pathway::PI3K-Akt_Signaling_Pathway::MAPK_Signaling_Pathway::Mesodermal_Commitment_Pathway::Ras_Signaling::22q11.2_Deletion_Syndrome::Regulation_of_Actin_Cytoskeleton::Thermogenesis::Breast_cancer_pathway::Neural_Crest_Differentiation::Head_and_Neck_Squamous_Cell_Carcinoma::ESC_Pluripotency_Pathways::Signaling_Pathways_in_Glioblastoma::Hippo-Merlin_Signaling…	NA	Extracellular
A0A8I3N580	184146.929715302	134238.448822697	159929.800907271	23720.9088125579	23254.8417420408	19078.1087766354	0.138096933088849	0.00010800192439014	0.1	0.0107137908995024	0.152030651340996	down	A0A8I3N580	A0A8I3N580	Delta-aminolevulinic acid dehydratase	ALAD	GO:0005829::cytosol;GO:0070062::extracellular exosome;GO:0005634::nucleus	GO:0008270::zinc ion binding;GO:0004655::porphobilinogen synthase activity;GO:0032791::lead ion binding;GO:0042802::identical protein binding	GO:0006783::heme biosynthetic process;GO:0071353::cellular response to interleukin-4;GO:0051260::protein homooligomerization	Delta-aminolevulinic acid dehydratase	Metabolism	Coenzyme transport and metabolism	01100::Metabolic pathways||00860::Porphyrin and chlorophyll metabolism	Neutrophil degranulation::Heme biosynthesis	Heme_Biosynthesis	NA	Mitochondria
A0A8I3N5J7	43263.6856168446	54105.3488398721	51225.2082921513	93010.4350001078	79143.1282327884	127361.382804351	2.01565646485674	0.0233702060201205	0.1	0.0621534701661115	0.152030651340996	up	A0A8I3N5J7	A0A8I3N5J7	PVR cell adhesion molecule	PVR	NA	NA	NA	Poliovirus receptor	Cellular processes and signaling	Signal transduction mechanisms	04514::Cell adhesion molecules (CAMs)	Immunoregulatory interactions between a Lymphoid and a non-Lymphoid cell::Nectin/Necl trans heterodimerization	Primary_Focal_Segmental_Glomerulosclerosis_FSGS	NA	Extracellular
A0A8I3N5Z7	77323.2711150652	601818.331738515	269497.727261208	19926.9229833754	7692.06530578375	6237.30119756252	0.0356893167001888	0.0165495981176652	0.1	0.0524511224687663	0.152030651340996	down	A0A8I3N5Z7	A0A8I3N5Z7	N-acetylglucosamine-1-phosphate transferase subunits alpha and beta	GNPTAB	NA	NA	NA	N-acetylglucosamine-1-phosphate transferase, alpha and beta subunits	Poorly characterized	Function unknown	04142::Lysosome	NA	NA	NA	Plasma membrane
A0A8I3N695	15733.19371293	15921.7641141399	13475.7741098355	25206.6285270716	21897.7390534672	30920.7119026892	1.72886802705328	0.0168696843882422	0.1	0.0530329968625035	0.152030651340996	up	A0A8I3N695	A0A8I3N695	Leucine rich repeat containing 32	LRRC32	GO:0016021::integral component of membrane	NA	NA	Leucine rich repeat containing 32	Cellular processes and signaling	Signal transduction mechanisms	05200::Pathways in cancer||05205::Proteoglycans in cancer||05166::HTLV-I infection||04360::Axon guidance||04390::Hippo signaling pathway||04310::Wnt signaling pathway||04150::mTOR signaling pathway||05224::Breast cancer||04916::Melanogenesis||04550::Signaling pathways regulating pluripotency of stem cells||05217::Basal cell carcinoma	Regulation of Insulin-like Growth Factor (IGF) transport and uptake by IGFBPs	TYROBP_Causal_Network	NA	Extracellular
A0A8I3N6A3	17673.2227164887	18003.12473113	12133.0571124458	28440.16492658	38804.9010178962	22874.7746747288	1.88498144765607	0.0367299373466326	0.1	0.0807001059753257	0.152030651340996	up	A0A8I3N6A3	A0A8I3N6A3	Prolyl endopeptidase	PREP	NA	NA	NA	Prolyl endopeptidase	Cellular processes and signaling	Posttranslational modification, protein turnover, chaperones	04614::Renin-angiotensin system	NA	NA	NA	Cytoplasm
A0A8I3N6E9	71101.9331257414	78217.9044254157	68966.827593198	150150.595855704	176538.409537244	209263.048569121	2.45526703890794	0.00545001516105316	0.1	0.0290667475256168	0.152030651340996	up	A0A8I3N6E9	A0A8I3N6E9	Glutathione S-transferase	GSTP1	GO:0031982::vesicle;GO:0005737::cytoplasm;GO:0044421::extracellular region part	GO:0005488::binding	GO:0001818::negative regulation of cytokine production;GO:0043407::negative regulation of MAP kinase activity;GO:0009890::negative regulation of biosynthetic process	Glutathione S-transferase	Cellular processes and signaling	Posttranslational modification, protein turnover, chaperones	05418::Fluid shear stress and atherosclerosis||01524::Platinum drug resistance||05204::Chemical carcinogenesis||00980::Metabolism of xenobiotics by cytochrome P450||00982::Drug metabolism - cytochrome P450||00480::Glutathione metabolism	Neutrophil degranulation::Detoxification of Reactive Oxygen Species::Glutathione conjugation	Nuclear_Receptors_Meta-Pathway::NRF2_pathway::Metapathway_biotransformation_Phase_I_and_II::Exercise-induced_Circadian_Regulation::Photodynamic_therapy-induced_NFE2L2_(NRF2)_survival_signaling	NA	Cytoplasm
A0A8I3N6G9	62597.7497627521	56837.0451210835	45938.6762462303	125542.182892382	236648.187702265	286151.027456885	3.92046797845594	0.0232386810751016	0.1	0.0621534701661115	0.152030651340996	up	A0A8I3N6G9	A0A8I3N6G9	Heterogeneous nuclear ribonucleoproteins A2/B1	HNRNPA2B1	GO:0016363::nuclear matrix;GO:0000781::chromosome, telomeric region;GO:0043204::perikaryon;GO:0070062::extracellular exosome;GO:0071013::catalytic step 2 spliceosome;GO:0019013::viral nucleocapsid;GO:0015030::Cajal body;GO:0000785::chromatin;GO:0071598::neuronal ribonucleoprotein granule;GO:0016020::membrane	GO:1990715::mRNA CDS binding;GO:1990247::N6-methyladenosine-containing RNA binding;GO:0070182::DNA polymerase binding;GO:0098505::G-rich strand telomeric DNA binding;GO:0003730::mRNA 3'-UTR binding;GO:0000166::nucleotide binding;GO:0035198::miRNA binding;GO:0001069::regulatory region RNA binding;GO:0097157::pre-mRNA intronic binding	GO:0006406::mRNA export from nucleus;GO:0048025::negative regulation of mRNA splicing, via spliceosome;GO:1905663::positive regulation of telomerase RNA reverse transcriptase activity;GO:0016233::telomere capping;GO:0031053::primary miRNA processing;GO:0000122::negative regulation of transcription from RNA polymerase II promoter;GO:0044806::G-quadruplex DNA unwinding;GO:1904358::positive regulati…	Heterogeneous nuclear ribonucleoproteins A2	Information storage and processing	RNA processing and modification	NA	mRNA Splicing - Major Pathway::Processing of Capped Intron-Containing Pre-mRNA::Gene and protein expression by JAK-STAT signaling after Interleukin-12 stimulation	Preimplantation_Embryo	NA	Nucleus
A0A8I3N6H6	4325.45957888493	4563.80930883038	2332.11077827619	13412.264855424	12944.8581307222	22939.3344783505	4.39308346494138	0.00676671835797342	0.1	0.0326023947286699	0.152030651340996	up	A0A8I3N6H6	A0A8I3N6H6	LDL receptor related protein associated protein 1	LRPAP1	NA	NA	NA	Low density lipoprotein receptor-related protein associated protein 1	Metabolism	Lipid transport and metabolism	NA	NA	NA	NA	Extracellular
A0A8I3N6S6	5450.52057532622	6903.72848835783	4610.06900326922	10705.9436876038	13540.7479323984	21635.0890839078	2.70460507300251	0.024340596308459	0.1	0.0630357732208873	0.152030651340996	up	A0A8I3N6S6	A0A8I3N6S6	Tubulin-specific chaperone A	TBCA	GO:0005730::nucleolus;GO:0005829::cytosol;GO:0070062::extracellular exosome;GO:0005874::microtubule	GO:0048487::beta-tubulin binding	GO:0007023::post-chaperonin tubulin folding pathway;GO:0007021::tubulin complex assembly	Tubulin-specific chaperone A	Cellular processes and signaling	Cytoskeleton	NA	Post-chaperonin tubulin folding pathway	VEGFA-VEGFR2_Signaling_Pathway	NA	Mitochondria
A0A8I3N749	21383.1710854093	23270.2706283583	24526.2240300058	59502.054880652	69581.0347688988	45856.0043447913	2.52876466102451	0.0109996129433643	0.1	0.0416473894649518	0.152030651340996	up	A0A8I3N749	A0A8I3N749	Ras homolog, mTORC1 binding	RHEB	GO:0000139::Golgi membrane;GO:0005789::endoplasmic reticulum membrane;GO:0005765::lysosomal membrane;GO:0005829::cytosol;GO:0005681::spliceosomal complex;GO:0030425::dendrite;GO:0043025::neuronal cell body;GO:0070062::extracellular exosome	GO:0019901::protein kinase binding;GO:0005525::GTP binding;GO:0046872::metal ion binding;GO:0019003::GDP binding;GO:0003924::GTPase activity	GO:0016236::macroautophagy;GO:2000074::regulation of type B pancreatic cell development;GO:0048168::regulation of neuronal synaptic plasticity;GO:0007050::cell cycle arrest;GO:0032008::positive regulation of TOR signaling;GO:0007264::small GTPase mediated signal transduction;GO:0048714::positive regulation of oligodendrocyte differentiation	GTP-binding protein Rheb	Poorly characterized	Function unknown	04151::PI3K-Akt signaling pathway||04072::Phospholipase D signaling pathway||04910::Insulin signaling pathway||04150::mTOR signaling pathway||04140::Autophagy - animal||04919::Thyroid hormone signaling pathway||04152::AMPK signaling pathway||05231::Choline metabolism in cancer||04211::Longevity regulating pathway	TP53 Regulates Metabolic Genes::Regulation of PTEN gene transcription::Macroautophagy::Amino acids regulate mTORC1::Energy dependent regulation of mTOR by LKB1-AMPK::mTORC1-mediated signalling::MTOR signalling	Focal_Adhesion-PI3K-Akt-mTOR-signaling_pathway::PI3K-Akt_Signaling_Pathway::Fragile_X_Syndrome::Insulin_Signaling::Thermogenesis::Integrated_Breast_Cancer_Pathway::Pathways_in_clear_cell_renal_cell_carcinoma::Angiopoietin_Like_Protein_8_Regulatory_Pathway::Head_and_Neck_Squamous_Cell_Carcinoma::Joubert_Syndrome::Thyroid_hormones_production_and_their_peripheral_downstream_signalling_effects_regard…	NA	Mitochondria
A0A8I3N763	32248.112633452	35156.8022180239	48351.128107656	6995.42101472713	4386.87531740105	3473.38611548989	0.128336128878066	0.00229402116621861	0.1	0.0205658551403957	0.152030651340996	down	A0A8I3N763	A0A8I3N763	Tigger transposable element derived 4	TIGD4	NA	GO:0003677::DNA binding	NA	Tigger transposable element derived 4	Information storage and processing	Chromatin structure and dynamics	NA	NA	NA	Transcription Cofactors	Nucleus
A0A8I3N772	1038.4349356465	1178.41108848378	1582.4974013533	1921.91856308084	3421.46116919758	3654.70301076787	2.36832571719968	0.033523149158326	0.1	0.076638000976863	0.152030651340996	up	A0A8I3N772	A0A8I3N772	Sulfurtransferase	MPST	GO:0070062::extracellular exosome	NA	NA	sulfurtransferase	Cellular processes and signaling	Defense mechanisms	01100::Metabolic pathways||00270::Cysteine and methionine metabolism||04122::Sulfur relay system||00920::Sulfur metabolism	Degradation of cysteine and homocysteine	Amino_Acid_metabolism::Trans-sulfuration_pathway::Cysteine_and_methionine_catabolism	NA	Cytoplasm
A0A8I3N7A0	9190.72508600237	7979.93374062533	7399.36937073925	17900.3922289066	24020.8992614721	25908.3986385275	2.76066798068124	0.00369062577143146	0.1	0.0242522143086474	0.152030651340996	up	A0A8I3N7A0	A0A8I3N7A0	Cytochrome c1	CYC1	GO:0005743::mitochondrial inner membrane;GO:0070469::respiratory chain;GO:0016021::integral component of membrane;GO:0005634::nucleus	GO:0046872::metal ion binding;GO:0009055::electron carrier activity;GO:0020037::heme binding	GO:0055114::oxidation-reduction process	Cytochrome c1	Metabolism	Energy production and conversion	01100::Metabolic pathways||05010::Alzheimer's disease||05016::Huntington's disease||05012::Parkinson's disease||04932::Non-alcoholic fatty liver disease (NAFLD)||00190::Oxidative phosphorylation||04260::Cardiac muscle contraction	Respiratory electron transport::Mitochondrial protein import	Mitochondrial_CIII_assembly	NA	Nucleus
A0A8I3N7R9	45942.5877817319	50908.1039003525	42543.0448313439	103116.652478599	111305.432467568	163466.796383	2.71094592039122	0.0125360559840567	0.1	0.0449799790312789	0.152030651340996	up	A0A8I3N7R9	A0A8I3N7R9	Angiopoietin like 2	ANGPTL2	GO:0070062::extracellular exosome	NA	NA	Angiopoietin-like 2	Poorly characterized	Function unknown	NA	Platelet degranulation ::Regulation of Insulin-like Growth Factor (IGF) transport and uptake by IGFBPs::Post-translational protein phosphorylation::Signaling by BRAF and RAF fusions::Integrin cell surface interactions::Amyloid fiber formation::Signaling downstream of RAS mutants::Signaling by moderate kinase activity BRAF mutants::Paradoxical activation of RAF signaling by kinase inactive BRAF::S…	VEGFA-VEGFR2_Signaling_Pathway::Human_Complement_System::Selenium_Micronutrient_Network::Folate_Metabolism::Vitamin_B12_Metabolism::Blood_Clotting_Cascade::Fibrin_Complement_Receptor_3_Signaling_Pathway::COVID-19,_thrombosis_and_anticoagulation	NA	Mitochondria
A0A8I3N7T4	5901.50589857651	6447.34755747479	4773.6363465876	7331.08641438644	8189.85129864742	10588.4946003811	1.52486189884552	0.0432836968234002	0.1	0.0884396029841669	0.152030651340996	up	A0A8I3N7T4	A0A8I3N7T4	Epoxide hydrolase	EPHX1	NA	GO:0033961::cis-stilbene-oxide hydrolase activity	GO:0006725::cellular aromatic compound metabolic process;GO:0014070::response to organic cyclic compound	Epoxide hydrolase 1	Poorly characterized	Function unknown	04976::Bile secretion||05204::Chemical carcinogenesis||00980::Metabolism of xenobiotics by cytochrome P450	Phase I - Functionalization of compounds	Metapathway_biotransformation_Phase_I_and_II::Photodynamic_therapy-induced_NFE2L2_(NRF2)_survival_signaling::Aflatoxin_B1_metabolism::Benzo(a)pyrene_metabolism	NA	E.R.
A0A8I3N848	10817.4147330961	10258.8302344791	9189.95461618389	31531.7006619661	30924.500622355	36724.2261644276	3.2769369399774	9.06783208996825e-05	0.1	0.0107137908995024	0.152030651340996	up	A0A8I3N848	A0A8I3N848	N-myc downstream regulated 1	NDRG1	GO:0055038::recycling endosome membrane;GO:0005913::cell-cell adherens junction;GO:0043209::myelin sheath;GO:0005874::microtubule;GO:0005813::centrosome;GO:0048471::perinuclear region of cytoplasm;GO:0070062::extracellular exosome;GO:0005886::plasma membrane;GO:0005634::nucleus	GO:0017137::Rab GTPase binding;GO:0043015::gamma-tubulin binding;GO:0045296::cadherin binding;GO:0008017::microtubule binding	GO:0032287::peripheral nervous system myelin maintenance;GO:0008285::negative regulation of cell proliferation;GO:0071456::cellular response to hypoxia;GO:0045576::mast cell activation;GO:0030330::DNA damage response, signal transduction by p53 class mediator;GO:0090232::positive regulation of spindle checkpoint	N-myc downstream regulated 1	Poorly characterized	Function unknown	NA	TP53 regulates transcription of several additional cell death genes whose specific roles in p53-dependent apoptosis remain uncertain	VEGFA-VEGFR2_Signaling_Pathway::Intracellular_trafficking_proteins_involved_in_CMT_neuropathy::Hippo-Yap_signaling_pathway	NA	Nucleus
A0A8I3N888	97613.065747331	128542.998159825	192754.237917839	12496.0584427626	10555.2431333499	8797.30345308959	0.0760272661962542	0.00145791909563826	0.1	0.0173352848970017	0.152030651340996	down	A0A8I3N888	A0A8I3N888	Adhesion G protein-coupled receptor G6	ADGRG6	GO:0016021::integral component of membrane	GO:0004930::G-protein coupled receptor activity	GO:0007166::cell surface receptor signaling pathway;GO:0007186::G-protein coupled receptor signaling pathway	G protein-coupled receptor	Cellular processes and signaling	Posttranslational modification, protein turnover, chaperones	NA	EGR2 and SOX10-mediated initiation of Schwann cell myelination	Vitamin_D_Receptor_Pathway::GPCRs,_Class_B_Secretin-like	NA	Plasma membrane
A0A8I3N8T1	86894.8599940688	66918.6803739235	127249.622747662	11754.331569528	10309.3780322518	9286.30962520293	0.111540832599548	0.00346506173613057	0.1	0.0236766546489527	0.152030651340996	down	A0A8I3N8T1	A0A8I3N8T1	Solute carrier family 16 member 7	SLC16A7	GO:0005887::integral component of plasma membrane	GO:0050833::pyruvate transmembrane transporter activity;GO:0015129::lactate transmembrane transporter activity	GO:1901475::pyruvate transmembrane transport;GO:0035879::plasma membrane lactate transport	Solute carrier family 16	Metabolism	Carbohydrate transport and metabolism	NA	Proton-coupled monocarboxylate transport	Fragile_X_Syndrome::Photodynamic_therapy-induced_HIF-1_survival_signaling	NA	Plasma membrane
A0A8I3N8W7	4108.34254448399	1705.34054681813	2112.7041628019	6459.89723354249	8189.24571958067	9697.01986526441	3.07153335282501	0.0310841041032545	0.1	0.0733303954112449	0.152030651340996	up	A0A8I3N8W7	A0A8I3N8W7	NADH dehydrogenase [ubiquinone] iron-sulfur protein 8, mitochondrial	NDUFS8	GO:0005747::mitochondrial respiratory chain complex I	GO:0008137::NADH dehydrogenase (ubiquinone) activity;GO:0051539::4 iron, 4 sulfur cluster binding	GO:0006979::response to oxidative stress;GO:0055114::oxidation-reduction process;GO:0032981::mitochondrial respiratory chain complex I assembly	NADH dehydrogenase ubiquinone	Metabolism	Energy production and conversion	01100::Metabolic pathways||05010::Alzheimer's disease||05016::Huntington's disease||05012::Parkinson's disease||04932::Non-alcoholic fatty liver disease (NAFLD)||00190::Oxidative phosphorylation	Respiratory electron transport::Complex I biogenesis	Electron_Transport_Chain_(OXPHOS_system_in_mitochondria)::Mitochondrial_complex_I_assembly_model_OXPHOS_system::Oxidative_phosphorylation	NA	Mitochondria
A0A8I3N992	79559.368801898	81983.8349567763	56837.9872779341	197041.027923324	217251.490194451	363087.082794156	3.55973697744699	0.0084814014116058	0.1	0.0362653025875558	0.152030651340996	up	A0A8I3N992	A0A8I3N992	Caldesmon 1	CALD1	GO:0030478::actin cap;GO:0005886::plasma membrane	GO:0003779::actin binding;GO:0017022::myosin binding;GO:0005516::calmodulin binding	GO:0006936::muscle contraction	Caldesmon	Poorly characterized	Function unknown	04270::Vascular smooth muscle contraction	Smooth Muscle Contraction	Myometrial_Relaxation_and_Contraction_Pathways	NA	Nucleus
A0A8I3N997	26681.2422597865	26716.7631572491	19390.8308725513	44147.8554110874	51236.2281000194	33019.5923268161	1.76405727008844	0.0298478461809757	0.1	0.0716926474855397	0.152030651340996	up	A0A8I3N997	A0A8I3N997	Polyadenylate-binding protein	PABPC4	GO:0010494::cytoplasmic stress granule;GO:0005634::nucleus	GO:0008266::poly(U) RNA binding;GO:0017130::poly(C) RNA binding;GO:0008143::poly(A) binding;GO:0003677::DNA binding;GO:0046983::protein dimerization activity;GO:0000166::nucleotide binding	GO:0006412::translation;GO:0006396::RNA processing;GO:0006401::RNA catabolic process;GO:0006355::regulation of transcription, DNA-templated;GO:0007596::blood coagulation	Polyadenylate-binding protein	Information storage and processing	RNA processing and modification	03013::RNA transport||03015::mRNA surveillance pathway||03018::RNA degradation	Regulation of expression of SLITs and ROBOs::Nonsense Mediated Decay (NMD) enhanced by the Exon Junction Complex (EJC)::L13a-mediated translational silencing of Ceruloplasmin expression::Nonsense Mediated Decay (NMD) independent of the Exon Junction Complex (EJC)::Translation initiation complex formation::AUF1 (hnRNP D0) binds and destabilizes mRNA::Deadenylation of mRNA	VEGFA-VEGFR2_Signaling_Pathway::Endoderm_Differentiation::Viral_Acute_Myocarditis::Translation_Factors	bHLH	Nucleus
A0A8I3N9F1	431052.629003559	502162.26971236	778598.309130997	48458.4819544171	27059.0894393273	26072.5453732678	0.0593464966278594	0.00048777936140753	0.1	0.0130501012876008	0.152030651340996	down	A0A8I3N9F1	A0A8I3N9F1	Fidgetin like 1	FIGNL1	GO:0005737::cytoplasm;GO:0000228::nuclear chromosome;GO:0070062::extracellular exosome	GO:0008568::microtubule-severing ATPase activity;GO:0005524::ATP binding	GO:0001649::osteoblast differentiation;GO:0010569::regulation of double-strand break repair via homologous recombination;GO:0031122::cytoplasmic microtubule organization;GO:2001243::negative regulation of intrinsic apoptotic signaling pathway;GO:0071479::cellular response to ionizing radiation;GO:0051726::regulation of cell cycle;GO:0033687::osteoblast proliferation	Belongs to the AAA ATPase family	Cellular processes and signaling	Posttranslational modification, protein turnover, chaperones	NA	Sealing of the nuclear envelope (NE) by ESCRT-III	Ciliary_landscape::Ebola_Virus_Pathway_on_Host	NA	Nucleus
A0A8I3N9H6	2742.14139679715	4137.79647504314	1582.4974013533	15023.368135067	13361.4965286422	27218.8252907638	6.57064877419016	0.00672032497658062	0.1	0.032588834401059	0.152030651340996	up	A0A8I3N9H6	A0A8I3N9H6	Lysyl oxidase homolog	LOX	GO:0005581::collagen trimer;GO:0005615::extracellular space;GO:0005578::proteinaceous extracellular matrix;GO:0005634::nucleus	GO:0005507::copper ion binding;GO:0004720::protein-lysine 6-oxidase activity;GO:0005515::protein binding	GO:0042060::wound healing;GO:0030324::lung development;GO:0055114::oxidation-reduction process;GO:0035904::aorta development;GO:0048251::elastic fiber assembly;GO:0007507::heart development;GO:0006464::cellular protein modification process;GO:0030199::collagen fibril organization;GO:0048545::response to steroid hormone;GO:0042493::response to drug	Lysyl oxidase	Poorly characterized	Function unknown	NA	Crosslinking of collagen fibrils::Elastic fibre formation	Type_I_collagen_synthesis_in_the_context_of_Osteogenesis_imperfecta::Canonical_and_Non-Canonical_TGF-B_signaling	NA	Extracellular
A0A8I3N9K4	25324.2607947805	27470.2357550032	22163.0421146	45689.4690040322	64645.5653749343	52550.306535225	2.17303481166181	0.00530152485629438	0.1	0.0286600144819838	0.152030651340996	up	A0A8I3N9K4	A0A8I3N9K4	Voltage dependent anion channel 2	VDAC2	GO:0045121::membrane raft;GO:0046930::pore complex;GO:0005743::mitochondrial inner membrane;GO:0043209::myelin sheath;GO:0042645::mitochondrial nucleoid;GO:0005741::mitochondrial outer membrane;GO:0070062::extracellular exosome;GO:0005634::nucleus	GO:0008308::voltage-gated anion channel activity;GO:0000166::nucleotide binding;GO:0015288::porin activity	GO:2001243::negative regulation of intrinsic apoptotic signaling pathway;GO:1903959::regulation of anion transmembrane transport;GO:0032272::negative regulation of protein polymerization	anion channel 2	Metabolism	Inorganic ion transport and metabolism	04020::Calcium signaling pathway||05166::HTLV-I infection||04022::cGMP-PKG signaling pathway||05016::Huntington's disease||04621::NOD-like receptor signaling pathway||05012::Parkinson's disease	Ub-specific processing proteases::Mitochondrial calcium ion transport	Ferroptosis	NA	Cytoplasm
A0A8I3N9P9	5041.73802491103	3086.65922745377	1582.4974013533	11425.7662030748	14123.920573673	11705.9286481739	3.83647611815635	0.045175552020036	0.1	0.0906128739968501	0.152030651340996	up	A0A8I3N9P9	A0A8I3N9P9	Peptidylprolyl isomerase D	PPID	NA	NA	NA	Peptidyl-prolyl cis-trans isomerase	Cellular processes and signaling	Posttranslational modification, protein turnover, chaperones	NA	ESR-mediated signaling	Prolactin_Signaling_Pathway	NA	Cytoplasm
A0A8I3N9S8	629314.763048636	694197.510120961	578544.573354621	1086154.01599931	1172401.07321661	1920997.56095648	2.19738577099314	0.0422777007330328	0.1	0.0871922642976477	0.152030651340996	up	A0A8I3N9S8	A0A8I3N9S8	LDL receptor related protein 1	LRP1	NA	NA	NA	lipoprotein receptor-related protein	Cellular processes and signaling	Signal transduction mechanisms	05010::Alzheimer's disease||05144::Malaria	Scavenging of heme from plasma::Retinoid metabolism and transport	Alzheimers_Disease::Statin_Pathway	NA	Plasma membrane
A0A8I3N9V3	145813.826512456	164589.35642957	126499.476722674	383824.773831856	509637.175199845	370243.605706264	2.89241900176985	0.00153418347643977	0.1	0.0173352848970017	0.152030651340996	up	A0A8I3N9V3	A0A8I3N9V3	Heat shock protein 90 alpha family class B member 1	HSP90AB1	GO:0009986::cell surface;GO:0031526::brush border membrane;GO:0016021::integral component of membrane;GO:0016324::apical plasma membrane;GO:1990913::sperm head plasma membrane;GO:0005829::cytosol;GO:0016323::basolateral plasma membrane;GO:0005654::nucleoplasm;GO:0034751::aryl hydrocarbon receptor complex;GO:1990917::ooplasm;GO:0008180::COP9 signalosome;GO:0070062::extracellular exosome;GO:0005739…	GO:0005525::GTP binding;GO:0002135::CTP binding;GO:0002134::UTP binding;GO:0051082::unfolded protein binding;GO:0017098::sulfonylurea receptor binding;GO:1990226::histone methyltransferase binding;GO:0032564::dATP binding;GO:0008144::drug binding;GO:0044325::ion channel binding;GO:0098641::cadherin binding involved in cell-cell adhesion;GO:0003725::double-stranded RNA binding;GO:0005524::ATP bind…	GO:0043524::negative regulation of neuron apoptotic process;GO:0071407::cellular response to organic cyclic compound;GO:0097435::supramolecular fiber organization;GO:0019062::virion attachment to host cell;GO:0032092::positive regulation of protein binding;GO:0045429::positive regulation of nitric oxide biosynthetic process;GO:0032516::positive regulation of phosphoprotein phosphatase activity;GO…	Heat shock protein	Cellular processes and signaling	Posttranslational modification, protein turnover, chaperones	04151::PI3K-Akt signaling pathway||05200::Pathways in cancer||04141::Protein processing in endoplasmic reticulum||04621::NOD-like receptor signaling pathway||05418::Fluid shear stress and atherosclerosis||04915::Estrogen signaling pathway||04659::Th17 cell differentiation||04914::Progesterone-mediated oocyte maturation||04657::IL-17 signaling pathway||05215::Prostate cancer||04612::Antigen proces…	Neutrophil degranulation::Regulation of actin dynamics for phagocytic cup formation::Estrogen-dependent gene expression::The role of GTSE1 in G2/M progression after G2 checkpoint::HSP90 chaperone cycle for steroid hormone receptors (SHR)::Chaperone Mediated Autophagy::Purinergic signaling in leishmaniasis infection::The NLRP3 inflammasome::HSF1 activation::HSF1-dependent transactivation::Sema3A P…	Nuclear_Receptors_Meta-Pathway::Focal_Adhesion-PI3K-Akt-mTOR-signaling_pathway::PI3K-Akt_Signaling_Pathway::NRF2_pathway	NA	Cytoplasm
A0A8I3NAD6	90648.9589561091	102523.841761333	78709.8484502902	164161.831597559	160641.959035211	145554.884910085	1.7300062250485	0.00823621755538976	0.1	0.0357363065192176	0.152030651340996	up	A0A8I3NAD6	A0A8I3NAD6	Alanine--tRNA ligase	AARS1	GO:0016020::membrane;GO:0005829::cytosol;GO:0070062::extracellular exosome;GO:0005739::mitochondrion	GO:0008270::zinc ion binding;GO:0004813::alanine-tRNA ligase activity;GO:0016597::amino acid binding;GO:0002161::aminoacyl-tRNA editing activity;GO:0000049::tRNA binding;GO:0005524::ATP binding	GO:0043200::response to amino acid;GO:0006457::protein folding;GO:0021680::cerebellar Purkinje cell layer development;GO:0006400::tRNA modification;GO:0006450::regulation of translational fidelity;GO:0001942::hair follicle development;GO:0050885::neuromuscular process controlling balance;GO:0006419::alanyl-tRNA aminoacylation;GO:0043524::negative regulation of neuron apoptotic process;GO:0030968:…	Catalyzes the attachment of alanine to tRNA(Ala) in a two-step reaction alanine is first activated by ATP to form Ala- AMP and then transferred to the acceptor end of tRNA(Ala). Also edits incorrectly charged tRNA(Ala) via its editing domain	Information storage and processing	Translation, ribosomal structure and biogenesis	00970::Aminoacyl-tRNA biosynthesis	Cytosolic tRNA aminoacylation	NA	NA	Cytoplasm
A0A8I3NAM6	175096.058125741	210728.809611437	250366.784257077	13238.5406386787	20535.7917323597	13249.8694837227	0.073915150736976	0.00024701379950858	0.1	0.0111380767778418	0.152030651340996	down	A0A8I3NAM6	A0A8I3NAM6	Transthyretin	TTR	GO:0005615::extracellular space;GO:0070062::extracellular exosome	GO:0042802::identical protein binding;GO:0036094::small molecule binding;GO:0070324::thyroid hormone binding;GO:0005179::hormone activity	GO:0042572::retinol metabolic process;GO:0070327::thyroid hormone transport	Thyroid hormone-binding protein. Probably transports thyroxine from the bloodstream to the brain	Metabolism	Lipid transport and metabolism	04918::Thyroid hormone synthesis	Neutrophil degranulation::Amyloid fiber formation::Non-integrin membrane-ECM interactions::Retinoid metabolism and transport::The canonical retinoid cycle in rods (twilight vision)::Retinoid cycle disease events	NA	NA	Cytoplasm
A0A8I3NAM7	71366.8366844603	64390.3930449575	45341.6665399529	150550.9168769	162204.353027411	230444.158608412	2.99946294374293	0.00446618652312551	0.1	0.0264250954937171	0.152030651340996	up	A0A8I3NAM7	A0A8I3NAM7	Gap junction protein	GJA1	GO:0005916::fascia adherens;GO:0005925::focal adhesion;GO:0016021::integral component of membrane;GO:0016324::apical plasma membrane;GO:0005783::endoplasmic reticulum;GO:0005922::connexin complex;GO:0005829::cytosol;GO:0043292::contractile fiber;GO:0005882::intermediate filament;GO:0070062::extracellular exosome;GO:0005794::Golgi apparatus;GO:0005739::mitochondrion;GO:0016328::lateral plasma memb…	GO:0004871::signal transducer activity;GO:0005102::receptor binding;GO:1903763::gap junction channel activity involved in cell communication by electrical coupling;GO:0097110::scaffold protein binding;GO:0048487::beta-tubulin binding;GO:0015075::ion transmembrane transporter activity	GO:0002070::epithelial cell maturation;GO:0001701::in utero embryonic development;GO:0046850::regulation of bone remodeling;GO:0061337::cardiac conduction;GO:0060371::regulation of atrial cardiac muscle cell membrane depolarization;GO:0045669::positive regulation of osteoblast differentiation;GO:0043403::skeletal muscle tissue regeneration;GO:0010644::cell communication by electrical coupling;GO:…	gap junction consists of a cluster of closely packed pairs of transmembrane channels, the connexons, through which materials of low MW diffuse from one cell to a neighboring cell	Cellular processes and signaling	Signal transduction mechanisms	05412::Arrhythmogenic right ventricular cardiomyopathy (ARVC)||04540::Gap junction	Gap junction assembly::Gap junction degradation::Formation of annular gap junctions::Microtubule-dependent trafficking of connexons from Golgi to the plasma membrane::Regulation of gap junction activity::Oligomerization of connexins into connexons::Transport of connexins along the secretory pathway	VEGFA-VEGFR2_Signaling_Pathway::EGF-EGFR_Signaling_Pathway::Sudden_Infant_Death_Syndrome_(SIDS)_Susceptibility_Pathways::Calcium_Regulation_in_the_Cardiac_Cell::Myometrial_Relaxation_and_Contraction_Pathways::Spinal_Cord_Injury::Arrhythmogenic_Right_Ventricular_Cardiomyopathy::Corticotropin-releasing_hormone_signaling_pathway::1q21.1_copy_number_variation_syndrome	NA	Plasma membrane
A0A8I3NAW5	25613.8367437722	27778.2140981917	18676.6385919562	44480.9527136296	58970.6839404752	96688.608019826	2.77707623443659	0.030565817669994	0.1	0.0727129283660288	0.152030651340996	up	A0A8I3NAW5	A0A8I3NAW5	Caveolae associated protein 1	CAVIN1	GO:0043234::protein complex;GO:0005739::mitochondrion;GO:0005901::caveola;GO:0005634::nucleus	GO:0042134::rRNA primary transcript binding	GO:0006363::termination of RNA polymerase I transcription;GO:0006361::transcription initiation from RNA polymerase I promoter	Polymerase I and transcript release factor	Information storage and processing	Transcription	NA	RNA Polymerase I Transcription Termination	NA	Transcription Cofactors	Nucleus
A0A8I3NAY9	17556.3534994069	12028.7746104964	25413.9708051395	4871.90682795351	4993.66554227865	6096.16247794273	0.290218115624603	0.022295417029957	0.1	0.0610952225594709	0.152030651340996	down	A0A8I3NAY9	A0A8I3NAY9	Lymphocyte antigen 6 family member G6C	LY6G6C	NA	NA	NA	Lymphocyte antigen 6 complex, locus	Poorly characterized	Function unknown	NA	Post-translational modification: synthesis of GPI-anchored proteins	NA	NA	Extracellular
A0A8I3NB08	5579.98569691578	3330.60672440726	3801.33169112243	7139.23445328503	6967.79274195779	12407.8448109545	2.08582680101419	0.04339027863282	0.1	0.0885414144493359	0.152030651340996	up	A0A8I3NB08	A0A8I3NB08	Terminal uridylyl transferase 7	TUT7	GO:0005737::cytoplasm	GO:0008270::zinc ion binding;GO:0050265::RNA uridylyltransferase activity	GO:0031123::RNA 3'-end processing;GO:0071044::histone mRNA catabolic process	Zinc finger, CCHC domain containing 6	Cellular processes and signaling	Cell cycle control, cell division, chromosome partitioning	NA	Deadenylation of mRNA	NA	NA	Cytoplasm
A0A8I3NB31	2013.39690094899	1336.05302647398	1582.4974013533	755.624810574207	884.751016513152	578.078096918649	0.449812979766038	0.00970904395344036	0.1	0.0389934072947888	0.152030651340996	down	A0A8I3NB31	A0A8I3NB31	Glycosylated lysosomal membrane protein	GLMP	NA	NA	NA	Glycosylated lysosomal membrane protein	Poorly characterized	Function unknown	NA	NA	NA	NCU-G1	Plasma membrane
A0A8I3NBF9	38534.3779655991	30698.9947575468	31752.482779594	42674.9761821593	56419.3793322822	55696.5667521508	1.53279804875637	0.0235072945399768	0.1	0.0623508988867834	0.152030651340996	up	A0A8I3NBF9	A0A8I3NBF9	Lamin B1	LMNB1	GO:0005638::lamin filament;GO:0005654::nucleoplasm;GO:0016363::nuclear matrix;GO:0005637::nuclear inner membrane	GO:0043274::phospholipase binding;GO:0005198::structural molecule activity	NA	Belongs to the intermediate filament family	Cellular processes and signaling	Cell cycle control, cell division, chromosome partitioning	04210::Apoptosis||04214::Apoptosis - fly	Gene and protein expression by JAK-STAT signaling after Interleukin-12 stimulation::Meiotic synapsis::Deregulated CDK5 triggers multiple neurodegenerative pathways in Alzheimer's disease models::Initiation of Nuclear Envelope (NE) Reformation::Depolymerisation of the Nuclear Lamina::Formation of Senescence-Associated Heterochromatin Foci (SAHF)::Nuclear Envelope Breakdown::Breakdown of the nuclea…	Fas_Ligand_(FasL)_pathway_and_Stress_induction_of_Heat_Shock_Proteins_(HSP)_regulation	NA	Nucleus
A0A8I3NBI7	535858.345788849	434736.499415233	439700.977723713	896190.361601656	1212974.87068846	2033977.21729447	2.93778254336977	0.0418643615054243	0.1	0.0865196804445436	0.152030651340996	up	A0A8I3NBI7	A0A8I3NBI7	Protein disulfide-isomerase	P4HB	GO:0005925::focal adhesion;GO:0005793::endoplasmic reticulum-Golgi intermediate compartment;GO:0005788::endoplasmic reticulum lumen;GO:0042470::melanosome;GO:0009897::external side of plasma membrane;GO:0034663::endoplasmic reticulum chaperone complex;GO:0070062::extracellular exosome;GO:0016222::procollagen-proline 4-dioxygenase complex	GO:0005178::integrin binding;GO:0003756::protein disulfide isomerase activity;GO:0046982::protein heterodimerization activity;GO:0004656::procollagen-proline 4-dioxygenase activity	GO:0006457::protein folding;GO:1902175::regulation of oxidative stress-induced intrinsic apoptotic signaling pathway;GO:0045454::cell redox homeostasis;GO:0071456::cellular response to hypoxia;GO:0034976::response to endoplasmic reticulum stress;GO:0046598::positive regulation of viral entry into host cell;GO:0018401::peptidyl-proline hydroxylation to 4-hydroxy-L-proline	Prolyl 4-hydroxylase, beta polypeptide	Cellular processes and signaling	Posttranslational modification, protein turnover, chaperones	04141::Protein processing in endoplasmic reticulum	Regulation of Insulin-like Growth Factor (IGF) transport and uptake by IGFBPs::Post-translational protein phosphorylation::Collagen biosynthesis and modifying enzymes::Hedgehog ligand biogenesis::Detoxification of Reactive Oxygen Species::Interleukin-12 signaling::Interleukin-23 signaling::Chylomicron assembly::VLDL assembly	VEGFA-VEGFR2_Signaling_Pathway::Type_I_collagen_synthesis_in_the_context_of_Osteogenesis_imperfecta	NA	Mitochondria
A0A8I3NBJ3	225700.429122183	236226.551512624	246749.216148407	11218.8077883434	11387.9143501231	9449.76955352171	0.0452343282270484	4.78364367812393e-05	0.1	0.00942013439691935	0.152030651340996	down	A0A8I3NBJ3	A0A8I3NBJ3	Alpha-1-acid glycoprotein	LOC100685620	GO:0005615::extracellular space	NA	GO:0006810::transport;GO:0002682::regulation of immune system process	Alpha-1-acid	Poorly characterized	Function unknown	NA	Neutrophil degranulation::Platelet degranulation	Vitamin_D_Receptor_Pathway	NA	Extracellular
A0A8I3NBK0	24780.1696619217	42841.9362236344	53477.8657340531	11243.7334368329	7626.05718750864	10514.3195068583	0.242643410549254	0.012537262300553	0.1	0.0449799790312789	0.152030651340996	down	A0A8I3NBK0	A0A8I3NBK0	Solute carrier family 12 member 4	SLC12A4	NA	NA	NA	acyltransferase	Metabolism	Lipid transport and metabolism	00564::Glycerophospholipid metabolism	HDL remodeling	Statin_Pathway::Metabolic_pathway_of_LDL,_HDL_and_TG,_including_diseases::Composition_of_Lipid_Particles	NA	Extracellular
A0A8I3NBT5	45771.1795966785	49040.179437479	22497.7226488254	81922.2980356642	116168.232373524	79387.9542620521	2.36536234612339	0.0495767296468904	0.1	0.0957743248485204	0.152030651340996	up	A0A8I3NBT5	A0A8I3NBT5	Spectrin beta chain	SPTBN1	GO:0008091::spectrin;GO:0005730::nucleolus;GO:0031430::M band;GO:0032437::cuticular plate;GO:0070062::extracellular exosome;GO:0030673::axolemma	GO:0030506::ankyrin binding;GO:0051020::GTPase binding;GO:0005543::phospholipid binding;GO:0003779::actin binding;GO:0005200::structural constituent of cytoskeleton	GO:0071709::membrane assembly;GO:1900042::positive regulation of interleukin-2 secretion;GO:0072661::protein targeting to plasma membrane;GO:0007182::common-partner SMAD protein phosphorylation;GO:1903078::positive regulation of protein localization to plasma membrane;GO:0043001::Golgi to plasma membrane protein transport;GO:0000281::mitotic cytokinesis;GO:0007184::SMAD protein import into nucleus	Spectrin beta	Cellular processes and signaling	Cytoskeleton	NA	RAF/MAP kinase cascade::COPI-mediated anterograde transport::Interaction between L1 and Ankyrins::Nephrin family interactions::NCAM signaling for neurite out-growth	Sudden_Infant_Death_Syndrome_(SIDS)_Susceptibility_Pathways::TGF-beta_Signaling_Pathway	NA	Cytoplasm
A0A8I3NBU9	26216.362485172	34877.473023039	29362.2245875466	13085.2101343338	13211.9184991564	15694.9003442894	0.464225712830367	0.00250800837832445	0.1	0.0209328896655145	0.152030651340996	down	A0A8I3NBU9	A0A8I3NBU9	Choline transporter-like protein	SLC44A1	GO:0016021::integral component of membrane;GO:0070062::extracellular exosome;GO:0005741::mitochondrial outer membrane;GO:0005654::nucleoplasm;GO:0005886::plasma membrane	GO:0015220::choline transmembrane transporter activity	GO:0055085::transmembrane transport;GO:0006656::phosphatidylcholine biosynthetic process;GO:0015871::choline transport;GO:0042426::choline catabolic process	Solute carrier family 44 (choline transporter), member 1	Metabolism	Lipid transport and metabolism	05231::Choline metabolism in cancer	Synthesis of PC::Transport of bile salts and organic acids, metal ions and amine compounds::Choline catabolism	NA	NA	Plasma membrane
A0A8I3NBZ5	2189090.29062871	1541467.41909365	1883199.42776046	2941226.52176725	2922706.24982712	4657783.78937957	1.87427355749341	0.0364622419673669	0.1	0.0806478127795496	0.152030651340996	up	A0A8I3NBZ5	A0A8I3NBZ5	Annexin	ANXA6	GO:0005925::focal adhesion;GO:0005765::lysosomal membrane;GO:0031902::late endosome membrane;GO:0048471::perinuclear region of cytoplasm;GO:0070062::extracellular exosome;GO:0005739::mitochondrion	GO:0015276::ligand-gated ion channel activity;GO:0015485::cholesterol binding;GO:0048306::calcium-dependent protein binding;GO:0005525::GTP binding;GO:0005509::calcium ion binding;GO:0005544::calcium-dependent phospholipid binding;GO:0042803::protein homodimerization activity	GO:0006937::regulation of muscle contraction;GO:0051560::mitochondrial calcium ion homeostasis;GO:0006816::calcium ion transport;GO:0097190::apoptotic signaling pathway;GO:0034220::ion transmembrane transport;GO:0051260::protein homooligomerization	Annexin A6	Cellular processes and signaling	Intracellular trafficking, secretion, and vesicular transport	NA	Smooth Muscle Contraction	Calcium_Regulation_in_the_Cardiac_Cell::Prostaglandin_Synthesis_and_Regulation	NA	Cytoplasm
A0A8I3NC13	17410.9162514828	17994.529986669	9238.11487873489	39637.0683571598	34754.7882195115	48448.0117795607	2.75156966162735	0.0257079378081264	0.1	0.0650985309111757	0.152030651340996	up	A0A8I3NC13	A0A8I3NC13	Tetraspanin	CD81	GO:0005925::focal adhesion;GO:0016324::apical plasma membrane;GO:0005887::integral component of plasma membrane;GO:0001772::immunological synapse;GO:0070062::extracellular exosome	GO:1990459::transferrin receptor binding;GO:0023026::MHC class II protein complex binding	GO:0050776::regulation of immune response;GO:0061462::protein localization to lysosome;GO:0046813::receptor-mediated virion attachment to host cell;GO:1904352::positive regulation of protein catabolic process in the vacuole;GO:0045944::positive regulation of transcription from RNA polymerase II promoter;GO:0050731::positive regulation of peptidyl-tyrosine phosphorylation;GO:0030890::positive regu…	regulation of 1-phosphatidylinositol 4-kinase activity	Cellular processes and signaling	Signal transduction mechanisms	05160::Hepatitis C||04662::B cell receptor signaling pathway||05144::Malaria	Immunoregulatory interactions between a Lymphoid and a non-Lymphoid cell::Regulation of Complement cascade	B_Cell_Receptor_Signaling_Pathway::Extracellular_vesicles_in_the_crosstalk_of_cardiac_cells	NA	Plasma membrane
A0A8I3NC47	20963.7404507711	28686.3920962452	32185.2593324717	6733.39957651422	8842.66553259757	6124.87098636175	0.265177884495631	0.00156846793938228	0.1	0.0173352848970017	0.152030651340996	down	A0A8I3NC47	A0A8I3NC47	Ig-like domain-containing protein	-	NA	NA	NA	Immunoglobulin V-Type	Poorly characterized	Function unknown	NA	Immunoregulatory interactions between a Lymphoid and a non-Lymphoid cell::Regulation of actin dynamics for phagocytic cup formation::Cell surface interactions at the vascular wall::FCGR3A-mediated phagocytosis::FCERI mediated NF-kB activation::FCGR3A-mediated IL10 synthesis::Regulation of Complement cascade::FCERI mediated Ca+2 mobilization::Antigen activates B Cell Receptor (BCR) leading to gene…	NA	NA	Nucleus
A0A8I3NC75	8257.84902431791	9208.40921559487	9095.85345801972	23102.2995364081	27562.3256437917	36435.7674673945	3.27912154116775	0.00903182566811728	0.1	0.0374973204395171	0.152030651340996	up	A0A8I3NC75	A0A8I3NC75	Histidine triad nucleotide binding protein 2	HINT2	GO:0005730::nucleolus;GO:0005739::mitochondrion	GO:0016787::hydrolase activity;GO:0000166::nucleotide binding	GO:0006694::steroid biosynthetic process;GO:0006915::apoptotic process	histidine triad	Cellular processes and signaling	Signal transduction mechanisms	NA	NA	NA	NA	Mitochondria
A0A8I3NC81	246191.4985172	228176.140867417	407342.60777009	33938.1587252302	59859.6740104556	18291.7154240093	0.127127419150917	0.0112379116707383	0.1	0.0420740586734108	0.152030651340996	down	A0A8I3NC81	A0A8I3NC81	Ig-like domain-containing protein	-	NA	NA	NA	Immunoglobulin V-Type	Poorly characterized	Function unknown	NA	Immunoregulatory interactions between a Lymphoid and a non-Lymphoid cell::Regulation of actin dynamics for phagocytic cup formation::Cell surface interactions at the vascular wall::FCGR3A-mediated phagocytosis::FCERI mediated NF-kB activation::FCGR3A-mediated IL10 synthesis::Regulation of Complement cascade::FCERI mediated Ca+2 mobilization::Antigen activates B Cell Receptor (BCR) leading to gene…	NA	NA	Nucleus
A0A8I3NCC9	682866.835409253	621357.050813357	1144527.5298411	71649.9095672424	51864.8191712998	35213.2520371111	0.0648199648745088	0.00062712063208372	0.1	0.0133785734844528	0.152030651340996	down	A0A8I3NCC9	A0A8I3NCC9	Ig-like domain-containing protein	-	NA	NA	NA	Immunoglobulin V-Type	Poorly characterized	Function unknown	NA	Immunoregulatory interactions between a Lymphoid and a non-Lymphoid cell::Regulation of actin dynamics for phagocytic cup formation::Cell surface interactions at the vascular wall::FCGR3A-mediated phagocytosis::FCERI mediated NF-kB activation::FCGR3A-mediated IL10 synthesis::Regulation of Complement cascade::FCERI mediated Ca+2 mobilization::Antigen activates B Cell Receptor (BCR) leading to gene…	NA	NA	Extracellular
A0A8I3NCH2	218701.261565836	197808.043771622	133610.328391495	313625.083813097	420247.649157746	499775.296802579	2.24250863655095	0.0164340571435094	0.1	0.0521682709963563	0.152030651340996	up	A0A8I3NCH2	A0A8I3NCH2	ATP synthase subunit beta	ATP5F1B	GO:0043209::myelin sheath;GO:0042645::mitochondrial nucleoid;GO:0005753::mitochondrial proton-transporting ATP synthase complex;GO:0009986::cell surface;GO:0045261::proton-transporting ATP synthase complex, catalytic core F(1);GO:0070062::extracellular exosome;GO:0005886::plasma membrane;GO:0005634::nucleus	GO:0046961::proton-transporting ATPase activity, rotational mechanism;GO:0046933::proton-transporting ATP synthase activity, rotational mechanism;GO:0042288::MHC class I protein binding;GO:0005524::ATP binding	GO:0001525::angiogenesis;GO:0001649::osteoblast differentiation;GO:0006933::negative regulation of cell adhesion involved in substrate-bound cell migration;GO:0051453::regulation of intracellular pH;GO:0015991::ATP hydrolysis coupled proton transport;GO:0006629::lipid metabolic process;GO:0015986::ATP synthesis coupled proton transport	Produces ATP from ADP in the presence of a proton gradient across the membrane	Metabolism	Energy production and conversion	01100::Metabolic pathways||05010::Alzheimer's disease||05016::Huntington's disease||05012::Parkinson's disease||00190::Oxidative phosphorylation	Transcriptional activation of mitochondrial biogenesis::Mitochondrial protein import::Cristae formation::Formation of ATP by chemiosmotic coupling	Proximal_tubule_transport	NA	Cytoplasm
A0A8I3NCH3	49235.7026097272	43976.4424924962	35083.7525532831	91990.7493800806	110082.162752745	116695.27907834	2.48463276719187	0.00251110269173006	0.1	0.0209328896655145	0.152030651340996	up	A0A8I3NCH3	A0A8I3NCH3	Drebrin 1	DBN1	NA	NA	NA	negative regulation of actin-dependent ATPase activity	Cellular processes and signaling	Cytoskeleton	NA	RET signaling	Extracellular_vesicles_in_the_crosstalk_of_cardiac_cells	NA	Nucleus
A0A8I3NCQ4	32490.9408956109	36447.4463445952	44831.212144251	70794.1289691011	64651.6211656017	100981.148154248	2.07812016187209	0.0155743126920703	0.1	0.0500771575112125	0.152030651340996	up	A0A8I3NCQ4	A0A8I3NCQ4	AHNAK nucleoprotein	AHNAK	GO:0005925::focal adhesion;GO:0045121::membrane raft;GO:0044291::cell-cell contact zone;GO:0015629::actin cytoskeleton;GO:0043034::costamere;GO:0005765::lysosomal membrane;GO:0005829::cytosol;GO:0030315::T-tubule;GO:0070062::extracellular exosome;GO:0019013::viral nucleocapsid;GO:0005634::nucleus	GO:0044548::S100 protein binding;GO:0097493::structural molecule activity conferring elasticity	GO:0043484::regulation of RNA splicing;GO:0051259::protein oligomerization;GO:1901385::regulation of voltage-gated calcium channel activity	Neuroblast differentiation-associated protein AHNAK	Poorly characterized	Function unknown	03430::Mismatch repair	EGR2 and SOX10-mediated initiation of Schwann cell myelination	NA	NA	Cytoplasm
A0A8I3NCS3	18597.7880782918	18604.7568434052	20032.0059808916	60204.5049744485	56498.7101900257	106022.307288113	3.89145225987112	0.0209647168794306	0.1	0.0594199975554148	0.152030651340996	up	A0A8I3NCS3	A0A8I3NCS3	40S ribosomal protein S28	RPS28	GO:0005654::nucleoplasm;GO:0070062::extracellular exosome;GO:0022627::cytosolic small ribosomal subunit	GO:0005515::protein binding;GO:0016787::hydrolase activity;GO:0003735::structural constituent of ribosome	GO:0000184::nuclear-transcribed mRNA catabolic process, nonsense-mediated decay;GO:0006413::translational initiation;GO:0000028::ribosomal small subunit assembly;GO:0030490::maturation of SSU-rRNA;GO:0019083::viral transcription;GO:0006614::SRP-dependent cotranslational protein targeting to membrane;GO:0006407::rRNA export from nucleus	ribosomal small subunit assembly	Information storage and processing	Translation, ribosomal structure and biogenesis	03010::Ribosome	Major pathway of rRNA processing in the nucleolus and cytosol::Regulation of expression of SLITs and ROBOs::Nonsense Mediated Decay (NMD) enhanced by the Exon Junction Complex (EJC)::L13a-mediated translational silencing of Ceruloplasmin expression::SRP-dependent cotranslational protein targeting to membrane::GTP hydrolysis and joining of the 60S ribosomal subunit::Nonsense Mediated Decay (NMD) i…	Cytoplasmic_Ribosomal_Proteins	NA	Mitochondria
A0A8I3NCS5	10758.9801245552	11620.3810028543	13933.8514458045	7754.14264829549	6478.48485602855	8256.09999294167	0.619298759423292	0.0106522474638583	0.1	0.0409707784264679	0.152030651340996	down	A0A8I3NCS5	A0A8I3NCS5	Secretory carrier-associated membrane protein	SCAMP3	GO:0000139::Golgi membrane;GO:0016021::integral component of membrane;GO:0070062::extracellular exosome	GO:0031625::ubiquitin protein ligase binding	GO:0006892::post-Golgi vesicle-mediated transport;GO:0032526::response to retinoic acid;GO:0015031::protein transport	membrane protein 3	Cellular processes and signaling	Intracellular trafficking, secretion, and vesicular transport	NA	Neutrophil degranulation	Monoamine_Transport::Serotonin_Transporter_Activity	NA	Plasma membrane
A0A8I3NCZ2	41136.6658659549	33396.3120609139	30358.7203426341	87798.7084977467	105885.499820209	117498.842591503	2.96670810029143	0.00093259832554495	0.1	0.0148626778292868	0.152030651340996	up	A0A8I3NCZ2	A0A8I3NCZ2	Actin-related protein 2/3 complex subunit 4	ARPC4	GO:0005885::Arp2/3 protein complex;GO:0005829::cytosol;GO:0070062::extracellular exosome;GO:0042995::cell projection	GO:0030674::protein binding, bridging;GO:0051015::actin filament binding;GO:0019899::enzyme binding;GO:0005200::structural constituent of cytoskeleton	GO:0034314::Arp2/3 complex-mediated actin nucleation;GO:0038096::Fc-gamma receptor signaling pathway involved in phagocytosis;GO:0048013::ephrin receptor signaling pathway	ARP2/3 complex 20 kDa subunit (ARPC4)	Cellular processes and signaling	Cytoskeleton	04144::Endocytosis||04810::Regulation of actin cytoskeleton||04666::Fc gamma R-mediated phagocytosis||05100::Bacterial invasion of epithelial cells||05131::Shigellosis||05132::Salmonella infection||05130::Pathogenic Escherichia coli infection	Regulation of actin dynamics for phagocytic cup formation::Clathrin-mediated endocytosis::FCGR3A-mediated phagocytosis::EPHB-mediated forward signaling::RHO GTPases Activate WASPs and WAVEs	Pathogenic_Escherichia_coli_infection	NA	Mitochondria
A0A8I3NCZ3	14291.8067022539	19581.6927971473	11754.2111761575	33128.4528106605	44846.7633668022	75919.5818334392	3.37283628155682	0.0209072383624108	0.1	0.0594199975554148	0.152030651340996	up	A0A8I3NCZ3	A0A8I3NCZ3	ATP synthase F1 subunit delta	ATP5F1D	GO:0045261::proton-transporting ATP synthase complex, catalytic core F(1)	GO:0046961::proton-transporting ATPase activity, rotational mechanism;GO:0046933::proton-transporting ATP synthase activity, rotational mechanism	GO:0015986::ATP synthesis coupled proton transport	ATP synthase, H transporting, mitochondrial F1 complex, delta subunit	Metabolism	Energy production and conversion	01100::Metabolic pathways||05010::Alzheimer's disease||05016::Huntington's disease||05012::Parkinson's disease||00190::Oxidative phosphorylation	Cristae formation::Formation of ATP by chemiosmotic coupling	NA	NA	Mitochondria
A0A8I3NCZ8	23865.9926749703	23770.1982645108	24115.6411465065	3053.31640770209	1779.19129809421	1460.2191327671	0.0877012705546275	0.00776513199061051	0.1	0.0349605676065281	0.152030651340996	down	A0A8I3NCZ8	A0A8I3NCZ8	Afamin	AFM	GO:0072562::blood microparticle;GO:0070062::extracellular exosome	GO:0008431::vitamin E binding	GO:0051180::vitamin transport	serum albumin	Cellular processes and signaling	Signal transduction mechanisms	04390::Hippo signaling pathway	Regulation of Insulin-like Growth Factor (IGF) transport and uptake by IGFBPs::Post-translational protein phosphorylation	VEGFA-VEGFR2_Signaling_Pathway::Human_Complement_System::Selenium_Micronutrient_Network::Folate_Metabolism::Vitamin_B12_Metabolism	NA	Extracellular
A0A8I3ND80	46380.1980723606	37952.9590826934	67490.9485795382	27866.1196886388	31747.4825740602	21868.6032672204	0.536688196750262	0.0482486779543312	0.1	0.0942965594202447	0.152030651340996	down	A0A8I3ND80	A0A8I3ND80	V-type proton ATPase subunit a	ATP6V0A1	GO:0005654::nucleoplasm;GO:0000220::vacuolar proton-transporting V-type ATPase, V0 domain;GO:0005794::Golgi apparatus;GO:0016021::integral component of membrane;GO:0070062::extracellular exosome;GO:0005886::plasma membrane	GO:0046961::proton-transporting ATPase activity, rotational mechanism;GO:0051117::ATPase binding	GO:0015991::ATP hydrolysis coupled proton transport;GO:0070072::vacuolar proton-transporting V-type ATPase complex assembly;GO:0007035::vacuolar acidification;GO:0015986::ATP synthesis coupled proton transport;GO:1901998::toxin transport	Essential component of the vacuolar proton pump (V- ATPase), a multimeric enzyme that catalyzes the translocation of protons across the membranes. Required for assembly and activity of the V-ATPase	Metabolism	Energy production and conversion	01100::Metabolic pathways||05152::Tuberculosis||04145::Phagosome||04142::Lysosome||00190::Oxidative phosphorylation||05323::Rheumatoid arthritis||05120::Epithelial cell signaling in Helicobacter pylori infection||04721::Synaptic vesicle cycle||05110::Vibrio cholerae infection||04966::Collecting duct acid secretion	Neutrophil degranulation::Transferrin endocytosis and recycling::ROS and RNS production in phagocytes::Insulin receptor recycling::Ion channel transport	Proximal_tubule_transport	NA	Plasma membrane
A0A8I3NDA5	48334.5110913404	33436.4208683989	56289.803644289	88561.5844060633	91581.7222637126	141852.998298159	2.33228009078158	0.0174920150046994	0.1	0.0538884437411859	0.152030651340996	up	A0A8I3NDA5	A0A8I3NDA5	MHC class I DLA-88	DLA88	GO:0016021::integral component of membrane;GO:0042612::MHC class I protein complex	GO:0005102::receptor binding;GO:0042605::peptide antigen binding	GO:0006955::immune response;GO:0002474::antigen processing and presentation of peptide antigen via MHC class I	Belongs to the MHC class I family	Poorly characterized	Function unknown	04144::Endocytosis||05166::HTLV-I infection||05169::Epstein-Barr virus infection||05203::Viral carcinogenesis||04514::Cell adhesion molecules (CAMs)||04145::Phagosome||05168::Herpes simplex infection||05416::Viral myocarditis||05320::Autoimmune thyroid disease||05330::Allograft rejection||04612::Antigen processing and presentation||04940::Type I diabetes mellitus||05332::Graft-versus-host disease	Immunoregulatory interactions between a Lymphoid and a non-Lymphoid cell::Interferon gamma signaling::ER-Phagosome pathway::Interferon alpha/beta signaling::Antigen Presentation: Folding, assembly and peptide loading of class I MHC::Endosomal/Vacuolar pathway	NA	NA	Mitochondria
A0A8I3NDE1	64445.5819395018	53784.478379992	55919.1693656707	95080.0191474222	101046.923076923	90960.6424644535	1.64851481231246	0.00352783085501392	0.1	0.0237261573435513	0.152030651340996	up	A0A8I3NDE1	A0A8I3NDE1	PRA1 family protein	ARL6IP5	GO:0005789::endoplasmic reticulum membrane;GO:0005856::cytoskeleton;GO:0016021::integral component of membrane;GO:0070062::extracellular exosome;GO:0005886::plasma membrane	NA	GO:0008631::intrinsic apoptotic signaling pathway in response to oxidative stress;GO:0032874::positive regulation of stress-activated MAPK cascade;GO:0010917::negative regulation of mitochondrial membrane potential;GO:0002037::negative regulation of L-glutamate transport;GO:0043280::positive regulation of cysteine-type endopeptidase activity involved in apoptotic process	6 interacting protein 5	Metabolism	Amino acid transport and metabolism	NA	Glutamate Neurotransmitter Release Cycle	NA	NA	Plasma membrane
A0A8I3NDL7	3612.94691874259	3442.33840240122	1582.4974013533	10536.7514069474	12276.2988410367	8846.75351543813	3.66526975504538	0.0262642176700879	0.1	0.0662111916867273	0.152030651340996	up	A0A8I3NDL7	A0A8I3NDL7	Phosphoacetylglucosamine mutase	PGM3	GO:0005829::cytosol	GO:0004610::phosphoacetylglucosamine mutase activity;GO:0000287::magnesium ion binding;GO:0004614::phosphoglucomutase activity	GO:0030097::hemopoiesis;GO:0006041::glucosamine metabolic process;GO:0005975::carbohydrate metabolic process;GO:0019255::glucose 1-phosphate metabolic process;GO:0007283::spermatogenesis;GO:0006048::UDP-N-acetylglucosamine biosynthetic process;GO:0006493::protein O-linked glycosylation;GO:0006487::protein N-linked glycosylation	Catalyzes the conversion of GlcNAc-6-P into GlcNAc-1-P during the synthesis of uridine diphosphate UDP-GlcNAc, a sugar nucleotide critical to multiple glycosylation pathways including protein N- and O-glycosylation	Metabolism	Carbohydrate transport and metabolism	01100::Metabolic pathways||00520::Amino sugar and nucleotide sugar metabolism	Synthesis of UDP-N-acetyl-glucosamine	Glucuronidation	NA	Cytoplasm
A0A8I3NDX1	69435.8975088968	67851.21014795	43495.1532476748	120224.711214611	159461.07985506	233211.988487087	2.83710236275693	0.0152939743720992	0.1	0.0498505363193821	0.152030651340996	up	A0A8I3NDX1	A0A8I3NDX1	peptidylprolyl isomerase	FKBP10	GO:0005789::endoplasmic reticulum membrane;GO:0005788::endoplasmic reticulum lumen	GO:0005528::FK506 binding;GO:0005509::calcium ion binding;GO:0003755::peptidyl-prolyl cis-trans isomerase activity	GO:0000413::protein peptidyl-prolyl isomerization;GO:0061077::chaperone-mediated protein folding	FK506 binding protein 10	Cellular processes and signaling	Posttranslational modification, protein turnover, chaperones	NA	Association of TriC/CCT with target proteins during biosynthesis	Type_I_collagen_synthesis_in_the_context_of_Osteogenesis_imperfecta	NA	E.R.
A0A8I3NEB3	5645.04289442467	4673.10580922705	2094.77167794419	13519.5206761973	17881.5386828202	22705.1334886165	4.35886086306127	0.0214295808864485	0.1	0.0599665563874666	0.152030651340996	up	A0A8I3NEB3	A0A8I3NEB3	PDZ and LIM domain 4	PDLIM4	NA	NA	NA	PDZ and LIM domain	Cellular processes and signaling	Signal transduction mechanisms	NA	RET signaling	Extracellular_vesicles_in_the_crosstalk_of_cardiac_cells	NA	Mitochondria
A0A8I3NEG5	70855.209223013	87027.5174980167	77453.686763476	127762.831575997	168605.323762897	196110.705597252	2.09265898822993	0.0153360183856695	0.1	0.0498505363193821	0.152030651340996	up	A0A8I3NEG5	A0A8I3NEG5	Lamin A/C	LMNA	GO:0016363::nuclear matrix;GO:0005829::cytosol;GO:0048471::perinuclear region of cytoplasm;GO:0031965::nuclear membrane;GO:0005638::lamin filament;GO:0016607::nuclear speck	GO:0005198::structural molecule activity;GO:0008157::protein phosphatase 1 binding	GO:0030334::regulation of cell migration;GO:0055015::ventricular cardiac muscle cell development;GO:1900180::regulation of protein localization to nucleus;GO:0045669::positive regulation of osteoblast differentiation;GO:0009612::response to mechanical stimulus;GO:0007077::mitotic nuclear envelope disassembly;GO:0090201::negative regulation of release of cytochrome c from mitochondria;GO:0071456::…	Lamin A C	Cellular processes and signaling	Cell cycle control, cell division, chromosome partitioning	05414::Dilated cardiomyopathy||04210::Apoptosis||05410::Hypertrophic cardiomyopathy (HCM)||05412::Arrhythmogenic right ventricular cardiomyopathy (ARVC)	Signaling by BRAF and RAF fusions::XBP1(S) activates chaperone genes	Adipogenesis::Arrhythmogenic_Right_Ventricular_Cardiomyopathy::Nephrotic_syndrome::The_Overlap_Between_Signal_Transduction_Pathways_that_Contribute_to_a_Range_of_LMNA_Laminopathies::Fas_Ligand_(FasL)_pathway_and_Stress_induction_of_Heat_Shock_Proteins_(HSP)_regulation::The_influence_of_laminopathies_on_Wnt_signaling::Lamin_A-processing_pathway	NA	Nucleus
A0A8I3NEJ6	29191.3333333333	27125.0135191501	17602.6869307382	81816.552860254	103790.196249274	78865.9813817064	3.5778705017552	0.00502085826139248	0.1	0.0281121995395567	0.152030651340996	up	A0A8I3NEJ6	A0A8I3NEJ6	Four and a half LIM domains 2	FHL2	GO:0005925::focal adhesion;GO:0015629::actin cytoskeleton;GO:0005634::nucleus	GO:0008270::zinc ion binding;GO:0042802::identical protein binding;GO:0008134::transcription factor binding	GO:0000122::negative regulation of transcription from RNA polymerase II promoter;GO:0060347::heart trabecula formation;GO:0001649::osteoblast differentiation;GO:0043066::negative regulation of apoptotic process;GO:0009725::response to hormone;GO:0055015::ventricular cardiac muscle cell development;GO:0055014::atrial cardiac muscle cell development	Four and a half LIM domains	Cellular processes and signaling	Signal transduction mechanisms	04380::Osteoclast differentiation	PPARA activates gene expression	VEGFA-VEGFR2_Signaling_Pathway::Ectoderm_Differentiation::Androgen_receptor_signaling_pathway::RANKL-RANK_(Receptor_activator_of_NFKB_(ligand))_Signaling_Pathway	NA	Nucleus
A0A8I3NF18	12577.2054329775	12084.6404494933	9072.32816847867	43432.5648317054	75212.9200896191	50407.4705001216	5.01132635309587	0.00241966464495171	0.1	0.0207818816259056	0.152030651340996	up	A0A8I3NF18	A0A8I3NF18	Phosphate carrier protein, mitochondrial	-	GO:0016021::integral component of membrane;GO:0005730::nucleolus;GO:0005743::mitochondrial inner membrane;GO:0070062::extracellular exosome;GO:0043209::myelin sheath	GO:0003735::structural constituent of ribosome;GO:0032403::protein complex binding	GO:0006412::translation;GO:0006810::transport	Belongs to the mitochondrial carrier (TC 2.A.29) family	Metabolism	Energy production and conversion	NA	Vitamin B1 (thiamin) metabolism	Thiamine_metabolic_pathways	NA	Extracellular
A0A8I3NF40	7876.98523131673	10249.376015572	7426.66758407461	24828.2118636393	28396.8135977651	23550.5921934922	3.00456036592677	0.00186728625668558	0.1	0.0189627353948958	0.152030651340996	up	A0A8I3NF40	A0A8I3NF40	RAB23, member RAS onco family	RAB23	GO:0005776::autophagosome;GO:0045335::phagocytic vesicle;GO:0070062::extracellular exosome;GO:0005886::plasma membrane	GO:0005525::GTP binding;GO:0003924::GTPase activity	GO:0042992::negative regulation of transcription factor import into nucleus;GO:0000045::autophagosome assembly;GO:0097094::craniofacial suture morphogenesis;GO:0007264::small GTPase mediated signal transduction;GO:0006968::cellular defense response	RAB23, member RAS oncogene family	Cellular processes and signaling	Intracellular trafficking, secretion, and vesicular transport	NA	RAB geranylgeranylation	Ciliopathies::Genes_related_to_primary_cilium_development_(based_on_CRISPR)	NA	Cytoskeleton
A0A8I3NF54	14194.415688019	13396.7714372173	15217.0894092602	9704.38581193264	6652.28604818411	6099.18442619737	0.524568100007912	0.0360471401291217	0.1	0.0800486400129363	0.152030651340996	down	A0A8I3NF54	A0A8I3NF54	RUS family member 1	RUSF1	GO:0016020::membrane	NA	NA	Chromosome 16 open reading frame 58	Poorly characterized	Function unknown	NA	NA	NA	NA	Cytoplasm
A0A8I3NFC7	27129.2409252669	29720.6263463945	52905.2690640918	16959.2601677556	16359.7184880923	7576.84844207076	0.372609687922156	0.0430248737424714	0.1	0.0880013912423333	0.152030651340996	down	A0A8I3NFC7	A0A8I3NFC7	G protein subunit alpha 11	GNA11	GO:0001750::photoreceptor outer segment;GO:0005834::heterotrimeric G-protein complex;GO:0005765::lysosomal membrane;GO:0005829::cytosol;GO:0070062::extracellular exosome	GO:0004871::signal transducer activity;GO:0005525::GTP binding;GO:0031826::type 2A serotonin receptor binding;GO:0046872::metal ion binding;GO:0031683::G-protein beta/gamma-subunit complex binding;GO:0047391::alkylglycerophosphoethanolamine phosphodiesterase activity;GO:0003924::GTPase activity	GO:0001501::skeletal system development;GO:0030168::platelet activation;GO:0001508::action potential;GO:0007507::heart development;GO:0060158::phospholipase C-activating dopamine receptor signaling pathway;GO:0045634::regulation of melanocyte differentiation;GO:0009649::entrainment of circadian clock;GO:0071467::cellular response to pH;GO:0007603::phototransduction, visible light;GO:0070208::prot…	Guanine nucleotide binding protein (G protein), alpha 11 (Gq class)	Cellular processes and signaling	Signal transduction mechanisms	05200::Pathways in cancer||04020::Calcium signaling pathway||04022::cGMP-PKG signaling pathway||04270::Vascular smooth muscle contraction||05146::Amoebiasis||05142::Chagas disease (American trypanosomiasis)||04725::Cholinergic synapse||04912::GnRH signaling pathway||04925::Aldosterone synthesis and secretion||04911::Insulin secretion||04540::Gap junction||04730::Long-term depression	G alpha (q) signalling events::Thrombin signalling through proteinase activated receptors (PARs)::ADP signalling through P2Y purinoceptor 1::Thromboxane signalling through TP receptor::Acetylcholine regulates insulin secretion::Fatty Acids bound to GPR40 (FFAR1) regulate insulin secretion	Circadian_rhythm_related_genes::Calcium_Regulation_in_the_Cardiac_Cell::G_Protein_Signaling_Pathways::Corticotropin-releasing_hormone_signaling_pathway::PKC-gamma_calcium_signaling_pathway_in_ataxia::GPR40_Pathway	NA	Cytoplasm
A0A8I3NFI3	47743.6722716489	49899.6538835865	44906.6706201374	89513.2909847554	131671.056482173	149428.473127387	2.59987954386501	0.0226759044711834	0.1	0.0617132983138929	0.152030651340996	up	A0A8I3NFI3	A0A8I3NFI3	procollagen-proline 4-dioxygenase	P4HA2	GO:0005634::nucleus;GO:0005783::endoplasmic reticulum	GO:0031418::L-ascorbic acid binding;GO:0005506::iron ion binding;GO:0004656::procollagen-proline 4-dioxygenase activity;GO:0016702::oxidoreductase activity, acting on single donors with incorporation of molecular oxygen, incorporation of two atoms of oxygen	GO:0019511::peptidyl-proline hydroxylation;GO:0055114::oxidation-reduction process	Prolyl 4-hydroxylase	Metabolism	Amino acid transport and metabolism	01100::Metabolic pathways||00330::Arginine and proline metabolism	Collagen biosynthesis and modifying enzymes	VEGFA-VEGFR2_Signaling_Pathway::Amino_Acid_metabolism::Type_I_collagen_synthesis_in_the_context_of_Osteogenesis_imperfecta	NA	Extracellular
A0A8I3NFJ3	553206.931791222	601102.103033426	749502.40857599	152869.75750911	148881.613559041	239654.232720828	0.284379845318035	0.00445370804157975	0.1	0.0264250954937171	0.152030651340996	down	A0A8I3NFJ3	A0A8I3NFJ3	Vitamin D-binding protein	GC	GO:0072562::blood microparticle;GO:0070062::extracellular exosome	GO:0051183::vitamin transporter activity;GO:0003779::actin binding;GO:1902118::calcidiol binding	GO:0042359::vitamin D metabolic process;GO:0051180::vitamin transport	Group-specific component (vitamin D binding protein)	Cellular processes and signaling	Signal transduction mechanisms	NA	Vitamin D (calciferol) metabolism	VEGFA-VEGFR2_Signaling_Pathway::Human_Complement_System::Selenium_Micronutrient_Network::Folate_Metabolism::Vitamin_B12_Metabolism	NA	Extracellular
A0A8I3NFM7	19754.7933274021	21445.3198877902	19783.6588205479	5655.78070681588	5494.41887256936	4470.35431695018	0.256142796270143	0.00107906990676218	0.1	0.0158583310741938	0.152030651340996	down	A0A8I3NFM7	A0A8I3NFM7	Amine oxidase	-	NA	NA	NA	amine oxidase	Metabolism	Secondary metabolites biosynthesis, transport and catabolism	01100::Metabolic pathways||00260::Glycine, serine and threonine metabolism||00350::Tyrosine metabolism||00410::beta-Alanine metabolism||00360::Phenylalanine metabolism	Phase I - Functionalization of compounds	Amino_Acid_metabolism	NA	E.R.
A0A8I3NG17	4288.84055753262	6522.55157150919	6649.88915583264	9132.60654203592	14427.9212651785	13634.4810797669	2.13014201421753	0.0203952570352854	0.1	0.0588998398224253	0.152030651340996	up	A0A8I3NG17	A0A8I3NG17	Isocitrate dehydrogenase [NAD] subunit, mitochondrial	IDH3A	GO:0005739::mitochondrion;GO:0043209::myelin sheath;GO:0005634::nucleus	GO:0051287::NAD binding;GO:0004449::isocitrate dehydrogenase (NAD+) activity;GO:0000287::magnesium ion binding	GO:0006103::2-oxoglutarate metabolic process;GO:0006734::NADH metabolic process;GO:0006099::tricarboxylic acid cycle;GO:0006102::isocitrate metabolic process	Isocitrate dehydrogenase NAD subunit	Metabolism	Amino acid transport and metabolism	01100::Metabolic pathways||01200::Carbon metabolism||01230::Biosynthesis of amino acids||00020::Citrate cycle (TCA cycle)||01210::2-Oxocarboxylic acid metabolism	Citric acid cycle (TCA cycle)	Metabolic_reprogramming_in_colon_cancer::TCA_Cycle_(aka_Krebs_or_citric_acid_cycle)::TCA_Cycle_and_Deficiency_of_Pyruvate_Dehydrogenase_complex_(PDHc)	NA	Cytoplasm
A0A8I3NG43	19941.7840747331	24447.7506195255	19569.9337844345	79678.9896716044	90340.2851768871	61502.1414331537	3.61981457614477	0.00147718699459518	0.1	0.0173352848970017	0.152030651340996	up	A0A8I3NG43	A0A8I3NG43	Transforming growth factor beta-1-induced transcript 1 protein	TGFB1I1	NA	NA	NA	Transforming growth factor	Cellular processes and signaling	Signal transduction mechanisms	04510::Focal adhesion||05205::Proteoglycans in cancer||04810::Regulation of actin cytoskeleton||05203::Viral carcinogenesis||04062::Chemokine signaling pathway||04670::Leukocyte transendothelial migration||05100::Bacterial invasion of epithelial cells||04370::VEGF signaling pathway	VEGFA-VEGFR2 Pathway::Smooth Muscle Contraction::Regulation of cytoskeletal remodeling and cell spreading by IPP complex components::GAB1 signalosome::PTK6 Regulates RHO GTPases, RAS GTPase and MAP kinases::Localization of the PINCH-ILK-PARVIN complex to focal adhesions	TGF-beta_Signaling_Pathway::Androgen_receptor_signaling_pathway::Monoamine_Transport	Transcription Cofactors	Nucleus
A0A8I3NGE2	923305.771352313	573269.455553647	831263.886565802	188845.776829032	115453.649074766	150850.162419908	0.195524504116133	0.00129600881631862	0.1	0.0169163256024746	0.152030651340996	down	A0A8I3NGE2	A0A8I3NGE2	Sorcin	SRI	GO:0005829::cytosol;GO:0005654::nucleoplasm;GO:0005886::plasma membrane;GO:0070062::extracellular exosome;GO:0042584::chromaffin granule membrane;GO:0030018::Z disc;GO:0005789::endoplasmic reticulum membrane	GO:0070491::repressing transcription factor binding;GO:0004198::calcium-dependent cysteine-type endopeptidase activity;GO:0002020::protease binding;GO:0042802::identical protein binding;GO:0046982::protein heterodimerization activity;GO:0005509::calcium ion binding	GO:0035774::positive regulation of insulin secretion involved in cellular response to glucose stimulus;GO:1901844::regulation of cell communication by electrical coupling involved in cardiac conduction;GO:0060315::negative regulation of ryanodine-sensitive calcium-release channel activity;GO:0042994::cytoplasmic sequestering of transcription factor;GO:0006508::proteolysis;GO:1901077::regulation o…	EF-hand domain pair	Cellular processes and signaling	Signal transduction mechanisms	NA	Stimuli-sensing channels::Ion homeostasis::Ion transport by P-type ATPases::Reduction of cytosolic Ca++ levels::Sodium/Calcium exchangers	Integrin-mediated_Cell_Adhesion	NA	Cytoplasm
A0A8I3NGR0	1138.43602906287	1389.8561268003	1582.4974013533	9740.64130064471	6956.28673968965	11039.0396128901	6.74711445749737	0.00063928789396219	0.1	0.0134930551236277	0.152030651340996	up	A0A8I3NGR0	A0A8I3NGR0	TNF superfamily member 15	TNFSF15	GO:0016021::integral component of membrane;GO:0005622::intracellular;GO:0005615::extracellular space;GO:0005886::plasma membrane	GO:0005125::cytokine activity;GO:0005164::tumor necrosis factor receptor binding	GO:0007250::activation of NF-kappaB-inducing kinase activity;GO:0006955::immune response;GO:0006919::activation of cysteine-type endopeptidase activity involved in apoptotic process;GO:0042107::cytokine metabolic process	Tumor necrosis factor (ligand) superfamily, member 15	Cellular processes and signaling	Signal transduction mechanisms	04060::Cytokine-cytokine receptor interaction	TNFs bind their physiological receptors	Senescence_and_Autophagy_in_Cancer	NA	Mitochondria
A0A8I3NGT1	2119.87774317912	2278.03701940771	1582.4974013533	3579.62525217241	3818.297131635	3448.59240367347	1.81367345429496	0.0256525432422662	0.1	0.0650985309111757	0.152030651340996	up	A0A8I3NGT1	A0A8I3NGT1	Collagen type XI alpha 1 chain	COL11A1	NA	NA	NA	Collagen alpha-1(XI) chain	Cellular processes and signaling	Extracellular structures	04974::Protein digestion and absorption	Collagen biosynthesis and modifying enzymes::Collagen degradation::Assembly of collagen fibrils and other multimeric structures::Non-integrin membrane-ECM interactions::Collagen chain trimerization::MET activates PTK2 signaling	Focal_Adhesion-PI3K-Akt-mTOR-signaling_pathway	NA	E.R.
A0A8I3NGV2	1099.89515836299	1178.41108848378	1582.4974013533	662.561502986394	437.458206234614	578.078096918649	0.43464987060971	0.00740484300358914	0.1	0.0340737144474416	0.152030651340996	down	A0A8I3NGV2	A0A8I3NGV2	BOS complex subunit NCLN	NCLN	GO:0005789::endoplasmic reticulum membrane;GO:0016021::integral component of membrane	NA	GO:0043254::regulation of protein complex assembly;GO:0009966::regulation of signal transduction;GO:0031648::protein destabilization	regulation of protein complex stability	Metabolism	Amino acid transport and metabolism	NA	NA	NA	NA	Plasma membrane
A0A8I3NH32	94640.6919928826	72553.9678255678	119910.176284244	56041.1663540117	46258.9737504495	57647.7837956536	0.557106338128359	0.0413489942957599	0.1	0.0860240203717773	0.152030651340996	down	A0A8I3NH32	A0A8I3NH32	Vesicle associated membrane protein 8	VAMP8	NA	NA	NA	Vesicle-associated membrane protein 8	Cellular processes and signaling	Intracellular trafficking, secretion, and vesicular transport	04611::Platelet activation||04140::Autophagy - animal||04130::SNARE interactions in vesicular transport	Neutrophil degranulation::Clathrin-mediated endocytosis::Cargo recognition for clathrin-mediated endocytosis::Golgi Associated Vesicle Biogenesis::ER-Phagosome pathway::Lysosome Vesicle Biogenesis::trans-Golgi Network Vesicle Budding	Sudden_Infant_Death_Syndrome_(SIDS)_Susceptibility_Pathways::Insulin_Signaling::Synaptic_Vesicle_Pathway	NA	Plasma membrane
A0A8I3NH82	778219.131079478	934119.801751846	1458545.75787526	113381.487720206	91412.1601250242	101887.732630638	0.0967179227219167	0.00333608710552456	0.1	0.0233208301983601	0.152030651340996	down	A0A8I3NH82	A0A8I3NH82	Ig-like domain-containing protein	-	NA	NA	NA	Immunoglobulin V-Type	Poorly characterized	Function unknown	NA	Immunoregulatory interactions between a Lymphoid and a non-Lymphoid cell::Regulation of actin dynamics for phagocytic cup formation::Cell surface interactions at the vascular wall::FCGR3A-mediated phagocytosis::FCERI mediated NF-kB activation::FCGR3A-mediated IL10 synthesis::Regulation of Complement cascade::FCERI mediated Ca+2 mobilization::Antigen activates B Cell Receptor (BCR) leading to gene…	NA	NA	Extracellular
A0A8I3NHQ9	43614.2932680902	33860.4282618119	23596.3092830533	93010.4350001078	108416.820319199	103961.88802359	3.02152991699528	0.018624239221778	0.1	0.0556386938413618	0.152030651340996	up	A0A8I3NHQ9	A0A8I3NHQ9	dimethylargininase	DDAH2	GO:0005829::cytosol;GO:0005739::mitochondrion;GO:0070062::extracellular exosome;GO:0005813::centrosome	GO:0005515::protein binding;GO:0016597::amino acid binding;GO:0016403::dimethylargininase activity	GO:0006527::arginine catabolic process;GO:0007263::nitric oxide mediated signal transduction;GO:0000052::citrulline metabolic process;GO:0045429::positive regulation of nitric oxide biosynthetic process;GO:0043066::negative regulation of apoptotic process;GO:0050999::regulation of nitric-oxide synthase activity	dimethylaminohydrolase 2	Metabolism	Amino acid transport and metabolism	NA	eNOS activation	Endoderm_Differentiation::Mesodermal_Commitment_Pathway	NA	Cytoplasm
A0A8I3NHT4	9428.74872479241	6551.20071971277	3724.0977216858	17536.3266964228	18811.1025502725	31759.3025433499	3.45648440726967	0.0223256231631131	0.1	0.0610952225594709	0.152030651340996	up	A0A8I3NHT4	A0A8I3NHT4	ADAM metallopeptidase domain 9	ADAM9	GO:0005925::focal adhesion;GO:0005615::extracellular space;GO:0016021::integral component of membrane;GO:0070062::extracellular exosome	GO:0005178::integrin binding;GO:0043236::laminin binding;GO:0008270::zinc ion binding;GO:0004222::metalloendopeptidase activity;GO:0005518::collagen binding;GO:0017124::SH3 domain binding	GO:0010042::response to manganese ion;GO:0042117::monocyte activation;GO:0042542::response to hydrogen peroxide;GO:0007160::cell-matrix adhesion;GO:0000186::activation of MAPKK activity;GO:0007179::transforming growth factor beta receptor signaling pathway;GO:0034241::positive regulation of macrophage fusion;GO:0051592::response to calcium ion;GO:0007229::integrin-mediated signaling pathway;GO:00…	ADAM metallopeptidase domain 9	Cellular processes and signaling	Posttranslational modification, protein turnover, chaperones	NA	Collagen degradation	VEGFA-VEGFR2_Signaling_Pathway::Copper_homeostasis	NA	Extracellular
A0A8I3NHV3	1038.4349356465	1178.41108848378	1582.4974013533	2539.77251654915	2496.86305009266	2205.06069689198	1.90603887370673	0.0237244145377272	0.1	0.0626253483121831	0.152030651340996	up	A0A8I3NHV3	A0A8I3NHV3	Endothelial cell specific molecule 1	ESM1	GO:0005576::extracellular region	GO:0005178::integrin binding;GO:0005171::hepatocyte growth factor receptor binding;GO:0005520::insulin-like growth factor binding	GO:0008284::positive regulation of cell proliferation;GO:0001558::regulation of cell growth;GO:0002040::sprouting angiogenesis;GO:1902204::positive regulation of hepatocyte growth factor receptor signaling pathway	Endothelial cell-specific molecule 1	Cellular processes and signaling	Signal transduction mechanisms	NA	NA	Gastric_Cancer_Network_1	NA	Extracellular
A0A8I3NHV6	33597.3028173191	32781.7878319471	58520.2674168124	6902.59185717058	7615.15676430725	3972.83174521014	0.14804383827902	0.00235997362243582	0.1	0.0205712809583702	0.152030651340996	down	A0A8I3NHV6	A0A8I3NHV6	Protein argonaute-2	AGO2	GO:0035068::micro-ribonucleoprotein complex;GO:0000932::P-body;GO:0005829::cytosol;GO:0016442::RISC complex;GO:0005654::nucleoplasm;GO:0005844::polysome;GO:0070578::RISC-loading complex;GO:0030425::dendrite;GO:0005845::mRNA cap binding complex;GO:0016020::membrane	GO:0008022::protein C-terminus binding;GO:0003743::translation initiation factor activity;GO:0035197::siRNA binding;GO:0046872::metal ion binding;GO:0003729::mRNA binding;GO:0000340::RNA 7-methylguanosine cap binding;GO:0003725::double-stranded RNA binding;GO:0003727::single-stranded RNA binding;GO:0090624::endoribonuclease activity, cleaving miRNA-paired mRNA;GO:0035198::miRNA binding;GO:0001047…	GO:0035278::miRNA mediated inhibition of translation;GO:0009791::post-embryonic development;GO:0090502::RNA phosphodiester bond hydrolysis, endonucleolytic;GO:0090625::mRNA cleavage involved in gene silencing by siRNA;GO:0010586::miRNA metabolic process;GO:0035280::miRNA loading onto RISC involved in gene silencing by miRNA;GO:0035087::siRNA loading onto RISC involved in RNA interference;GO:00480…	Required for RNA-mediated gene silencing (RNAi) by the RNA-induced silencing complex (RISC). The 'minimal RISC' appears to include AGO2 bound to a short guide RNA such as a microRNA (miRNA) or short interfering RNA (siRNA). These guide RNAs direct RISC to complementary mRNAs that are targets for RISC-mediated gene silencing. The precise mechanism of gene silencing depends on the degree of complem…	Information storage and processing	Transcription	NA	Estrogen-dependent gene expression::MAPK6/MAPK4 signaling::TP53 Regulates Metabolic Genes::Ca2+ pathway::Pre-NOTCH Transcription and Translation::Regulation of MECP2 expression and activity::Transcriptional regulation by small RNAs::NR1H3 & NR1H2 regulate gene expression linked to cholesterol transport and efflux::MicroRNA (miRNA) biogenesis::Regulation of RUNX1 Expression and Activity::Transcrip…	Fragile_X_Syndrome::Genes_involved_in_male_infertility::The_Overlap_Between_Signal_Transduction_Pathways_that_Contribute_to_a_Range_of_LMNA_Laminopathies::The_influence_of_laminopathies_on_Wnt_signaling::exRNA_mechanism_of_action_and_biogenesis	Transcription Cofactors	Cytoplasm
A0A8I3NHZ0	2554.76108540925	3318.86057364379	4622.94133150865	1060.0953834875	1776.40563438719	1631.64601557537	0.425677151413061	0.0225636941141432	0.1	0.0615768488617058	0.152030651340996	down	A0A8I3NHZ0	A0A8I3NHZ0	Cytosolic iron-sulfur assembly component 2B	CIAO2B	GO:0005654::nucleoplasm;GO:0097361::CIA complex;GO:0071817::MMXD complex	NA	GO:0007059::chromosome segregation;GO:0016226::iron-sulfur cluster assembly	Family with sequence similarity 96, member B	Poorly characterized	Function unknown	NA	Cytosolic iron-sulfur cluster assembly	NA	NA	Cytoplasm
A0A8I3NIE3	130413.060794781	130707.441306606	107097.770952128	336821.043362011	350830.120736868	477886.776149135	3.16534519208562	0.00212880684776349	0.1	0.0200832010501357	0.152030651340996	up	A0A8I3NIE3	A0A8I3NIE3	RAB6A, member RAS onco family	RAB6A	GO:0032588::trans-Golgi network membrane;GO:0005789::endoplasmic reticulum membrane;GO:0005829::cytosol;GO:0070381::endosome to plasma membrane transport vesicle;GO:0070062::extracellular exosome	GO:0005525::GTP binding;GO:0001671::ATPase activator activity;GO:0051117::ATPase binding;GO:0019904::protein domain specific binding;GO:0003924::GTPase activity;GO:0031489::myosin V binding	GO:0019882::antigen processing and presentation;GO:0018125::peptidyl-cysteine methylation;GO:0034498::early endosome to Golgi transport;GO:0032482::Rab protein signal transduction;GO:0000042::protein targeting to Golgi;GO:0072385::minus-end-directed organelle transport along microtubule;GO:0032781::positive regulation of ATPase activity;GO:0006890::retrograde vesicle-mediated transport, Golgi to …	Signal recognition particle receptor beta subunit	Cellular processes and signaling	Intracellular trafficking, secretion, and vesicular transport	NA	Neutrophil degranulation::RAB GEFs exchange GTP for GDP on RABs::TBC/RABGAPs::RAB geranylgeranylation::Retrograde transport at the Trans-Golgi-Network::COPI-independent Golgi-to-ER retrograde traffic::Pre-NOTCH Processing in Golgi	VEGFA-VEGFR2_Signaling_Pathway::EGF-EGFR_Signaling_Pathway::Ras_Signaling::Ebola_Virus_Pathway_on_Host::Amyotrophic_lateral_sclerosis_(ALS)::Inhibition_of_exosome_biogenesis_and_secretion_by_Manumycin_A_in_CRPC_cells	NA	Cytoplasm
A0A8I3NIF5	71003.2435646501	55682.4844484792	111545.382295547	9446.82077754059	11722.1939949658	10898.9311029025	0.134608556514128	0.00640903141114632	0.1	0.0320679183382536	0.152030651340996	down	A0A8I3NIF5	A0A8I3NIF5	Tubulin beta chain	TUBB1	GO:0005874::microtubule;GO:0070062::extracellular exosome;GO:0005737::cytoplasm	GO:0003924::GTPase activity;GO:0005200::structural constituent of cytoskeleton;GO:0005525::GTP binding	GO:0051225::spindle assembly	Tubulin is the major constituent of microtubules. It binds two moles of GTP, one at an exchangeable site on the beta chain and one at a non-exchangeable site on the alpha chain	Cellular processes and signaling	Cytoskeleton	04145::Phagosome||04540::Gap junction||05130::Pathogenic Escherichia coli infection	Separation of Sister Chromatids::RHO GTPases Activate Formins::Resolution of Sister Chromatid Cohesion::EML4 and NUDC in mitotic spindle formation::Recruitment of NuMA to mitotic centrosomes::COPI-mediated anterograde transport::MHC class II antigen presentation::Mitotic Prometaphase::COPI-dependent Golgi-to-ER retrograde traffic::Translocation of SLC2A4 (GLUT4) to the plasma membrane::HCMV Early…	Parkin-Ubiquitin_Proteasomal_System_pathway::Pathogenic_Escherichia_coli_infection	NA	Nucleus
A0A8I3NII5	18873.0800118624	19388.3110467731	21968.1816974581	13567.8613278134	9809.77530218792	14101.509446392	0.622271491583866	0.0373919271245891	0.1	0.0810633013261654	0.152030651340996	down	A0A8I3NII5	A0A8I3NII5	Fructose-bisphosphate aldolase	ALDOC	GO:0005739::mitochondrion;GO:0070062::extracellular exosome	GO:0008092::cytoskeletal protein binding;GO:0004332::fructose-bisphosphate aldolase activity	GO:0030855::epithelial cell differentiation;GO:0006096::glycolytic process;GO:0030388::fructose 1,6-bisphosphate metabolic process	Aldolase C	Metabolism	Carbohydrate transport and metabolism	01100::Metabolic pathways||01200::Carbon metabolism||00010::Glycolysis / Gluconeogenesis||01230::Biosynthesis of amino acids||00051::Fructose and mannose metabolism||00030::Pentose phosphate pathway	Neutrophil degranulation::Gluconeogenesis::Glycolysis	Pathways_in_clear_cell_renal_cell_carcinoma::Glycolysis_and_Gluconeogenesis	NA	Cytoplasm
A0A8I3NII8	6717.51274317912	14559.4971170596	6921.98354241111	20167.8709187744	28008.0318369153	33735.244618027	2.90475430112408	0.0281060658013748	0.1	0.0691025607725424	0.152030651340996	up	A0A8I3NII8	A0A8I3NII8	ATP synthase F1 subunit epsilon	ATP5F1E	GO:0005759::mitochondrial matrix;GO:0000275::mitochondrial proton-transporting ATP synthase complex, catalytic core F(1)	GO:0046961::proton-transporting ATPase activity, rotational mechanism;GO:0046933::proton-transporting ATP synthase activity, rotational mechanism	GO:0042776::mitochondrial ATP synthesis coupled proton transport	Mitochondrial ATP synthase epsilon chain	Metabolism	Energy production and conversion	01100::Metabolic pathways||05010::Alzheimer's disease||05016::Huntington's disease||05012::Parkinson's disease||00190::Oxidative phosphorylation	Cristae formation::Formation of ATP by chemiosmotic coupling	NA	NA	Mitochondria
A0A8I3NIM2	61066.7630189798	56845.6398655446	58506.9512151854	150807.726588611	169313.851270987	309564.258366076	3.56925598916876	0.0308556670325918	0.1	0.0730520804208378	0.152030651340996	up	A0A8I3NIM2	A0A8I3NIM2	Clathrin light chain	CLTA	GO:0030132::clathrin coat of coated pit;GO:0071439::clathrin complex;GO:0032588::trans-Golgi network membrane;GO:0030130::clathrin coat of trans-Golgi network vesicle;GO:0036020::endolysosome membrane;GO:0005829::cytosol;GO:0005856::cytoskeleton	GO:0005198::structural molecule activity;GO:0032050::clathrin heavy chain binding;GO:0042277::peptide binding	GO:0042059::negative regulation of epidermal growth factor receptor signaling pathway;GO:0007067::mitotic nuclear division;GO:0051301::cell division;GO:0006886::intracellular protein transport;GO:0019886::antigen processing and presentation of exogenous peptide antigen via MHC class II;GO:0072583::clathrin-dependent endocytosis;GO:0007018::microtubule-based movement	Clathrin, light chain	Cellular processes and signaling	Intracellular trafficking, secretion, and vesicular transport	04144::Endocytosis||05016::Huntington's disease||04142::Lysosome||05100::Bacterial invasion of epithelial cells||04721::Synaptic vesicle cycle||04961::Endocrine and other factor-regulated calcium reabsorption	Clathrin-mediated endocytosis::Cargo recognition for clathrin-mediated endocytosis::MHC class II antigen presentation::Recycling pathway of L1::EPH-ephrin mediated repulsion of cells::Lysosome Vesicle Biogenesis::LDL clearance::Gap junction degradation::Formation of annular gap junctions::WNT5A-dependent internalization of FZD4::Retrograde neurotrophin signalling::WNT5A-dependent internalization …	Fragile_X_Syndrome::Ebola_Virus_Pathway_on_Host::Synaptic_Vesicle_Pathway	NA	Cytoplasm
A0A8I3NIN1	272993.505634638	316028.753833697	401771.996756127	202464.244776506	194245.541448842	170733.20832255	0.572715264529496	0.0248671524900757	0.1	0.0637421583208143	0.152030651340996	down	A0A8I3NIN1	A0A8I3NIN1	Casein kinase II subunit beta	CSNK2B	GO:0000932::P-body;GO:0016363::nuclear matrix;GO:0005956::protein kinase CK2 complex;GO:0032021::NELF complex;GO:0005829::cytosol;GO:0005615::extracellular space;GO:0031519::PcG protein complex;GO:1990726::Lsm1-7-Pat1 complex;GO:0046540::U4/U6 x U5 tri-snRNP complex;GO:0005886::plasma membrane;GO:0071011::precatalytic spliceosome;GO:0070062::extracellular exosome;GO:0071013::catalytic step 2 spli…	GO:0004674::protein serine/threonine kinase activity;GO:0004930::G-protein coupled receptor activity;GO:0008134::transcription factor binding;GO:0000166::nucleotide binding;GO:0046974::histone methyltransferase activity (H3-K9 specific);GO:0033130::acetylcholine receptor binding;GO:0042802::identical protein binding;GO:0070742::C2H2 zinc finger domain binding;GO:0008270::zinc ion binding;GO:00305…	GO:0043623::cellular protein complex assembly;GO:0080163::regulation of protein serine/threonine phosphatase activity;GO:0048148::behavioral response to cocaine;GO:0097421::liver regeneration;GO:0010424::DNA methylation on cytosine within a CG sequence;GO:0035265::organ growth;GO:0002029::desensitization of G-protein coupled receptor protein signaling pathway;GO:0033574::response to testosterone;…	adiponectin-activated signaling pathway	Cellular processes and signaling	Signal transduction mechanisms	05169::Epstein-Barr virus infection||05168::Herpes simplex infection||05162::Measles||04310::Wnt signaling pathway||04064::NF-kappa B signaling pathway||04520::Adherens junction||03008::Ribosome biogenesis in eukaryotes	Neutrophil degranulation::Regulation of TP53 Activity through Phosphorylation::Regulation of PTEN stability and activity::RUNX1 interacts with co-factors whose precise effect on RUNX1 targets is not known::Cooperation of PDCL (PhLP1) and TRiC/CCT in G-protein beta folding::Synthesis of PC::Signal transduction by L1::Condensation of Prometaphase Chromosomes::Receptor Mediated Mitophagy::WNT mediat…	Breast_cancer_pathway::Wnt_Signaling::LncRNA_involvement_in_canonical_Wnt_signaling_and_colorectal_cancer::ncRNAs_involved_in_Wnt_signaling_in_hepatocellular_carcinoma	NA	Extracellular
A0A8I3NIR2	3002.37018683274	2626.69715304528	3328.38459666996	4103.06387045303	5220.81825021437	5111.48811142743	1.61154872326984	0.0102180815213261	0.1	0.0403035263187098	0.152030651340996	up	A0A8I3NIR2	A0A8I3NIR2	G protein pathway suppressor 1	GPS1	GO:0005737::cytoplasm;GO:0008180::COP9 signalosome	GO:0005515::protein binding	GO:0010387::COP9 signalosome assembly	26S proteasome subunit RPN7	Cellular processes and signaling	Posttranslational modification, protein turnover, chaperones	NA	Neddylation::Cargo recognition for clathrin-mediated endocytosis::Formation of TC-NER Pre-Incision Complex::DNA Damage Recognition in GG-NER	Parkin-Ubiquitin_Proteasomal_System_pathway::Proteasome_Degradation	NA	Nucleus
A0A8I3NIV7	21419.5303973903	23158.5389503644	32808.9014420031	14433.4611208142	16106.5864381932	10113.9113631195	0.525333379860211	0.0285900220300079	0.1	0.0700279058117725	0.152030651340996	down	A0A8I3NIV7	A0A8I3NIV7	Ceramide transfer protein	CERT1	NA	NA	NA	Collagen, type IV	Cellular processes and signaling	Signal transduction mechanisms	NA	Synthesis of PIPs at the plasma membrane	Netrin-UNC5B_signaling_Pathway	NA	Cytoplasm
A0A8I3NIX4	28047.3135527877	27478.8304994643	22094.4636762209	52204.882454665	57140.6240007745	52561.9822443906	2.08588277569539	0.00513900652947648	0.1	0.0283553078890576	0.152030651340996	up	A0A8I3NIX4	A0A8I3NIX4	Ras-related protein Rab-18	RAB18	GO:0005829::cytosol;GO:0071782::endoplasmic reticulum tubular network;GO:0070062::extracellular exosome;GO:0005789::endoplasmic reticulum membrane;GO:0005886::plasma membrane	GO:0019003::GDP binding;GO:0005515::protein binding;GO:0003924::GTPase activity;GO:0005525::GTP binding	GO:0001654::eye development;GO:0071786::endoplasmic reticulum tubular network organization;GO:0007264::small GTPase mediated signal transduction;GO:0007420::brain development;GO:0034389::lipid particle organization;GO:0015031::protein transport	Rab subfamily of small GTPases	Cellular processes and signaling	Intracellular trafficking, secretion, and vesicular transport	NA	Neutrophil degranulation::RAB GEFs exchange GTP for GDP on RABs::RAB geranylgeranylation::COPI-independent Golgi-to-ER retrograde traffic	Focal_Adhesion-PI3K-Akt-mTOR-signaling_pathway::Ciliary_landscape	NA	Cytoplasm
A0A8I3NIY0	218013.03173191	150909.388162361	217857.497351681	48565.7377751903	36334.7440046469	36527.7995278765	0.206940077086545	0.00071639482632613	0.1	0.0137204902203452	0.152030651340996	down	A0A8I3NIY0	A0A8I3NIY0	VWFA domain-containing protein	ITGAM	GO:0005615::extracellular space;GO:0009986::cell surface;GO:0070062::extracellular exosome;GO:0008305::integrin complex	GO:0001948::glycoprotein binding	GO:0007229::integrin-mediated signaling pathway;GO:0007155::cell adhesion;GO:0010668::ectodermal cell differentiation	Integrin, alpha M (complement component 3 receptor 3 subunit)	Cellular processes and signaling	Extracellular structures	04015::Rap1 signaling pathway||04810::Regulation of actin cytoskeleton||05202::Transcriptional misregulation in cancer||05152::Tuberculosis||04514::Cell adhesion molecules (CAMs)||04145::Phagosome||05146::Amoebiasis||04670::Leukocyte transendothelial migration||04640::Hematopoietic cell lineage||05150::Staphylococcus aureus infection||04610::Complement and coagulation cascades||05140::Leishmanias…	Neutrophil degranulation::Cell surface interactions at the vascular wall::Integrin cell surface interactions::Interleukin-4 and Interleukin-13 signaling::Toll Like Receptor 4 (TLR4) Cascade	Vitamin_D_Receptor_Pathway::Integrin-mediated_Cell_Adhesion::TYROBP_Causal_Network::Microglia_Pathogen_Phagocytosis_Pathway	NA	Extracellular
A0A8I3NJ25	13903.5411921708	18038.9361663845	17899.4162903267	25563.8961554219	28709.292396205	28650.1298731854	1.66372728550357	0.0145641131947896	0.1	0.0490109919923669	0.152030651340996	up	A0A8I3NJ25	A0A8I3NJ25	Dynein light intermediate chain	DYNC1LI2	NA	NA	NA	dynein heavy chain binding	Cellular processes and signaling	Cell motility	04145::Phagosome||05132::Salmonella infection||04962::Vasopressin-regulated water reabsorption	Separation of Sister Chromatids::RHO GTPases Activate Formins::Resolution of Sister Chromatid Cohesion::EML4 and NUDC in mitotic spindle formation::COPI-mediated anterograde transport::MHC class II antigen presentation::Mitotic Prometaphase::Amplification of signal from unattached kinetochores via a MAD2 inhibitory signal::HCMV Early Events::HSP90 chaperone cycle for steroid hormone receptors (SH…	Intraflagellar_transport_proteins_binding_to_dynein	NA	Cytoplasm
A0A8I3NJ57	52998.8913997627	54602.4115612042	39003.1545654984	112384.461780624	160060.603131137	207298.782203609	3.27236876156215	0.0086304380588469	0.1	0.0365091452212202	0.152030651340996	up	A0A8I3NJ57	A0A8I3NJ57	Prohibitin	PHB1	GO:0009986::cell surface;GO:0005887::integral component of plasma membrane;GO:0005654::nucleoplasm;GO:0043209::myelin sheath;GO:0070062::extracellular exosome;GO:0005769::early endosome;GO:0031315::extrinsic component of mitochondrial outer membrane;GO:0030061::mitochondrial crista	GO:0000981::RNA polymerase II transcription factor activity, sequence-specific DNA binding;GO:0001850::complement component C3a binding;GO:0008022::protein C-terminus binding;GO:0044212::transcription regulatory region DNA binding;GO:0001851::complement component C3b binding;GO:0031871::proteinase activated receptor binding;GO:0042826::histone deacetylase binding	GO:2000323::negative regulation of glucocorticoid receptor signaling pathway;GO:0001541::ovarian follicle development;GO:0070374::positive regulation of ERK1 and ERK2 cascade;GO:0035902::response to immobilization stress;GO:0042177::negative regulation of protein catabolic process;GO:0031100::animal organ regeneration;GO:0045917::positive regulation of complement activation;GO:0007005::mitochondr…	Prohibitin	Cellular processes and signaling	Posttranslational modification, protein turnover, chaperones	NA	Signaling downstream of RAS mutants::Signaling by moderate kinase activity BRAF mutants::Paradoxical activation of RAF signaling by kinase inactive BRAF::RAF activation::Processing of SMDT1	Integrated_Breast_Cancer_Pathway	NA	Cytoplasm
A0A8I3NJR1	41193.8019276394	48859.6898037965	42973.6020172838	119824.390193415	171039.751611208	182724.848442071	3.56009424021001	0.00510053974469565	0.1	0.0282666783616653	0.152030651340996	up	A0A8I3NJR1	A0A8I3NJR1	Leucine rich repeat containing 59	LRRC59	GO:0005789::endoplasmic reticulum membrane;GO:0005635::nuclear envelope;GO:0031090::organelle membrane;GO:0016021::integral component of membrane;GO:0042645::mitochondrial nucleoid	NA	NA	Leucine rich repeat containing 59	Poorly characterized	Function unknown	04530::Tight junction||04390::Hippo signaling pathway||05203::Viral carcinogenesis||00230::Purine metabolism||04391::Hippo signaling pathway - fly||03018::RNA degradation||04213::Longevity regulating pathway - multiple species	TP53 Regulates Transcription of Caspase Activators and Caspases	VEGFA-VEGFR2_Signaling_Pathway	NA	Cytoplasm
A0A8I3NK15	158838.2514828	153559.434371192	228506.01991941	96401.83384005	93586.1889746356	94202.3687739689	0.52539923198032	0.0382217616658544	0.1	0.0818919817981156	0.152030651340996	down	A0A8I3NK15	A0A8I3NK15	LIM and senescent cell antigen-like-containing domain protein	LIMS1	NA	NA	NA	LIM and senescent cell antigen-like-containing domain protein	Cellular processes and signaling	Signal transduction mechanisms	04510::Focal adhesion||05205::Proteoglycans in cancer||04810::Regulation of actin cytoskeleton||05203::Viral carcinogenesis||04062::Chemokine signaling pathway||04670::Leukocyte transendothelial migration||05100::Bacterial invasion of epithelial cells||04370::VEGF signaling pathway	Cell-extracellular matrix interactions::Regulation of cytoskeletal remodeling and cell spreading by IPP complex components	Primary_Focal_Segmental_Glomerulosclerosis_FSGS	NA	Nucleus
A0A8I3NK42	347231.429418743	306989.947575468	249079.551433133	892564.812730448	1200742.17354023	834950.566626669	3.24172981643612	0.001484883959545	0.1	0.0173352848970017	0.152030651340996	up	A0A8I3NK42	A0A8I3NK42	Fascin	FSCN1	GO:0005911::cell-cell junction;GO:0071437::invadopodium;GO:0030027::lamellipodium;GO:0030426::growth cone;GO:0044393::microspike;GO:0030175::filopodium;GO:0031253::cell projection membrane;GO:0005902::microvillus;GO:0043209::myelin sheath;GO:0005829::cytosol;GO:0001726::ruffle;GO:0001725::stress fiber;GO:0070062::extracellular exosome;GO:0002102::podosome	GO:0008144::drug binding;GO:0030674::protein binding, bridging;GO:0051015::actin filament binding	GO:0007043::cell-cell junction assembly;GO:0051017::actin filament bundle assembly;GO:0008283::cell proliferation;GO:0030035::microspike assembly;GO:0032534::regulation of microvillus assembly;GO:0032956::regulation of actin cytoskeleton organization;GO:0035089::establishment of apical/basal cell polarity;GO:0010592::positive regulation of lamellipodium assembly;GO:0071803::positive regulation of…	Fascin actin-bundling protein 1	Cellular processes and signaling	Cytoskeleton	NA	Interleukin-4 and Interleukin-13 signaling	VEGFA-VEGFR2_Signaling_Pathway	NA	Cytoplasm
A0A8I3NKJ8	22173.9861209964	30550.0191868881	33918.5849109202	14733.3242253703	14231.1080684867	15585.6981232697	0.514182808992911	0.0321159447025877	0.1	0.0748786076398834	0.152030651340996	down	A0A8I3NKJ8	A0A8I3NKJ8	Apolipoprotein M	APOM	GO:0034362::low-density lipoprotein particle;GO:0070062::extracellular exosome;GO:0034365::discoidal high-density lipoprotein particle;GO:0034361::very-low-density lipoprotein particle;GO:0034366::spherical high-density lipoprotein particle	GO:0005543::phospholipid binding;GO:0005319::lipid transporter activity;GO:0016209::antioxidant activity	GO:0033344::cholesterol efflux;GO:0034445::negative regulation of plasma lipoprotein oxidation;GO:0043691::reverse cholesterol transport;GO:0098869::cellular oxidant detoxification;GO:0034384::high-density lipoprotein particle clearance;GO:0034375::high-density lipoprotein particle remodeling;GO:0034380::high-density lipoprotein particle assembly	Apolipoprotein M	Poorly characterized	Function unknown	NA	Retinoid metabolism and transport	NA	NA	Extracellular
A0A8I3NKM7	19352.243801898	20259.245152162	21857.2133505664	41259.5014770252	46064.5828700246	39195.3556690116	2.05827413419364	0.00041146637238581	0.1	0.0125909923096341	0.152030651340996	up	A0A8I3NKM7	A0A8I3NKM7	Nucleoredoxin	NXN	GO:0005829::cytosol;GO:0005634::nucleus	GO:0047134::protein-disulfide reductase activity;GO:0005515::protein binding;GO:0004791::thioredoxin-disulfide reductase activity	GO:0055114::oxidation-reduction process;GO:0098869::cellular oxidant detoxification;GO:0072358::cardiovascular system development;GO:0045454::cell redox homeostasis;GO:0030178::negative regulation of Wnt signaling pathway;GO:0030154::cell differentiation;GO:0031397::negative regulation of protein ubiquitination	Nucleoredoxin	Cellular processes and signaling	Posttranslational modification, protein turnover, chaperones	NA	NA	NA	NA	Nucleus
A0A8I3NKN1	28996.5513048636	21306.3715190029	19393.2721761829	90049.5700886215	109525.030011341	46549.6788305139	3.53138760201044	0.0265958105471098	0.1	0.0667925166145137	0.152030651340996	up	A0A8I3NKN1	A0A8I3NKN1	Myosin ID	MYO1D	GO:0030424::axon;GO:0005903::brush border;GO:0016459::myosin complex;GO:0070062::extracellular exosome;GO:0043209::myelin sheath;GO:0043025::neuronal cell body	GO:0005524::ATP binding;GO:0003774::motor activity;GO:0003779::actin binding;GO:0019904::protein domain specific binding	GO:0051641::cellular localization;GO:0010923::negative regulation of phosphatase activity	Belongs to the TRAFAC class myosin-kinesin ATPase superfamily. Myosin family	Cellular processes and signaling	Cytoskeleton	NA	Regulation of actin dynamics for phagocytic cup formation::FCGR3A-mediated phagocytosis::Translocation of SLC2A4 (GLUT4) to the plasma membrane	VEGFA-VEGFR2_Signaling_Pathway::Insulin_Signaling	NA	Cytoplasm
A0A8I3NKS3	32679.2301897983	35428.9691259579	25400.6546035125	64227.3535761261	59326.158852654	98604.797935832	2.37579973503272	0.0153034690690966	0.1	0.0498505363193821	0.152030651340996	up	A0A8I3NKS3	A0A8I3NKS3	Tissue factor	F3	GO:0005615::extracellular space;GO:0009986::cell surface;GO:0016021::integral component of membrane;GO:0070062::extracellular exosome;GO:0005886::plasma membrane;GO:0031012::extracellular matrix	GO:0004896::cytokine receptor activity;GO:0005543::phospholipid binding;GO:0002020::protease binding	GO:0001938::positive regulation of endothelial cell proliferation;GO:0010641::positive regulation of platelet-derived growth factor receptor signaling pathway;GO:0045766::positive regulation of angiogenesis;GO:0006919::activation of cysteine-type endopeptidase activity involved in apoptotic process;GO:0019221::cytokine-mediated signaling pathway;GO:0007596::blood coagulation;GO:0002541::activatio…	Initiates blood coagulation by forming a complex with circulating factor VII or VIIa. The TF VIIa complex activates factors IX or X by specific limited protolysis. TF plays a role in normal hemostasis by initiating the cell-surface assembly and propagation of the coagulation protease cascade	Cellular processes and signaling	Signal transduction mechanisms	04933::AGE-RAGE signaling pathway in diabetic complications||04610::Complement and coagulation cascades	NGF-stimulated transcription::Extrinsic Pathway of Fibrin Clot Formation	VEGFA-VEGFR2_Signaling_Pathway::Complement_and_Coagulation_Cascades::Macrophage_markers	NA	Mitochondria
A0A8I3NKU2	130465.002669039	114994.815974352	99926.9963759852	81227.4011686827	52183.3537604072	53649.8836160585	0.541597508679231	0.0293428529292082	0.1	0.0709953905018892	0.152030651340996	down	A0A8I3NKU2	A0A8I3NKU2	Pyruvate carboxylase	PC	GO:0005759::mitochondrial matrix;GO:0005743::mitochondrial inner membrane;GO:0005829::cytosol	GO:0005515::protein binding;GO:0004075::biotin carboxylase activity;GO:0004736::pyruvate carboxylase activity;GO:0046872::metal ion binding;GO:0003677::DNA binding;GO:0009374::biotin binding;GO:0005524::ATP binding	GO:0006094::gluconeogenesis;GO:0006107::oxaloacetate metabolic process;GO:0010629::negative regulation of gene expression;GO:0006090::pyruvate metabolic process;GO:0044791::positive regulation by host of viral release from host cell;GO:0006629::lipid metabolic process;GO:0006768::biotin metabolic process;GO:0019074::viral RNA genome packaging	Pyruvate carboxylase	Metabolism	Energy production and conversion	01100::Metabolic pathways||01200::Carbon metabolism||01230::Biosynthesis of amino acids||00620::Pyruvate metabolism||00020::Citrate cycle (TCA cycle)	Gluconeogenesis::Biotin transport and metabolism::Defective HLCS causes multiple carboxylase deficiency	Amino_Acid_metabolism::Glycolysis_and_Gluconeogenesis::Fatty_Acid_Biosynthesis::TCA_Cycle_and_Deficiency_of_Pyruvate_Dehydrogenase_complex_(PDHc)::Alanine_and_aspartate_metabolism	NA	Cytoplasm
A0A8I3NKX8	21613.0138790036	17354.2215243189	16001.8575584784	37893.7836082541	45225.855862584	25564.3086213522	1.97718285378507	0.0393534406202517	0.1	0.0830608789261482	0.152030651340996	up	A0A8I3NKX8	A0A8I3NKX8	G1 to S phase transition 1	GSPT1	GO:0005829::cytosol;GO:0018444::translation release factor complex	GO:0003747::translation release factor activity;GO:0005515::protein binding;GO:0003924::GTPase activity;GO:0005525::GTP binding	GO:0002184::cytoplasmic translational termination;GO:0006479::protein methylation;GO:0000082::G1/S transition of mitotic cell cycle;GO:0000184::nuclear-transcribed mRNA catabolic process, nonsense-mediated decay	regulation of response to stimulus	Information storage and processing	Translation, ribosomal structure and biogenesis	03015::mRNA surveillance pathway	Regulation of expression of SLITs and ROBOs::Nonsense Mediated Decay (NMD) enhanced by the Exon Junction Complex (EJC)::Nonsense Mediated Decay (NMD) independent of the Exon Junction Complex (EJC)::Eukaryotic Translation Termination	Translation_Factors	NA	Cytoplasm
A0A8I3NL35	16229.2386120996	14761.4736118949	12701.658921919	29908.5122194191	26484.3949049871	24964.7266153762	1.86205581445977	0.00290630847883993	0.1	0.0221205753323874	0.152030651340996	up	A0A8I3NL35	A0A8I3NL35	Collagen type XII alpha 1 chain	COL12A1	GO:0070062::extracellular exosome;GO:0005615::extracellular space;GO:0031012::extracellular matrix	NA	GO:0035987::endodermal cell differentiation	Collagen type XII alpha 1	Cellular processes and signaling	Extracellular structures	04974::Protein digestion and absorption	Collagen biosynthesis and modifying enzymes::Collagen degradation::Assembly of collagen fibrils and other multimeric structures::Collagen chain trimerization	VEGFA-VEGFR2_Signaling_Pathway::Focal_Adhesion-PI3K-Akt-mTOR-signaling_pathway::PI3K-Akt_Signaling_Pathway::Focal_Adhesion::TGF-beta_Signaling_Pathway::Regulation_of_Actin_Cytoskeleton::Epithelial_to_mesenchymal_transition_in_colorectal_cancer::Senescence_and_Autophagy_in_Cancer::Small_cell_lung_cancer::RAC1-PAK1-p38-MMP2_Pathway::miRNA_targets_in_ECM_and_membrane_receptors::Inflammatory_Response…	NA	E.R.
A0A8I3NL88	93231.768653618	88283.7826467437	80294.4764439038	145535.57427173	196661.801925151	270045.416872534	2.33850016496484	0.0378386872730561	0.1	0.0813248684525067	0.152030651340996	up	A0A8I3NL88	A0A8I3NL88	Protein disulfide-isomerase A4	PDIA4	NA	NA	NA	Protein disulfide isomerase family A, member 4	Cellular processes and signaling	Posttranslational modification, protein turnover, chaperones	04141::Protein processing in endoplasmic reticulum||04918::Thyroid hormone synthesis||05110::Vibrio cholerae infection	ER-Phagosome pathway::Antigen Presentation: Folding, assembly and peptide loading of class I MHC::Calnexin/calreticulin cycle	Prion_disease_pathway	NA	Cytoplasm
A0A8I3NLF4	689476.43890866	644849.352340293	803410.831495983	62601.1438428531	77229.498381877	49302.398967916	0.0884735000468823	0.00050802531600335	0.1	0.0130501012876008	0.152030651340996	down	A0A8I3NLF4	A0A8I3NLF4	Fibrinogen C-terminal domain-containing protein	FCN2	GO:0005886::plasma membrane;GO:0005576::extracellular region;GO:0005581::collagen trimer	GO:0046872::metal ion binding;GO:0030246::carbohydrate binding	GO:0001867::complement activation, lectin pathway	Fibrinogen-related domains (FReDs)	Poorly characterized	Function unknown	NA	Neutrophil degranulation::Initial triggering of complement::Lectin pathway of complement activation::Ficolins bind to repetitive carbohydrate structures on the target cell surface	Human_Complement_System	NA	Extracellular
A0A8I3NLK4	1038.4349356465	1178.41108848378	1582.4974013533	5483.34053862906	5082.50399137001	8289.75350759554	4.96285697974109	0.00147378958485452	0.1	0.0173352848970017	0.152030651340996	up	A0A8I3NLK4	A0A8I3NLK4	Cadherin 11	CDH11	GO:0005737::cytoplasm;GO:0005886::plasma membrane;GO:0016021::integral component of membrane;GO:0070062::extracellular exosome	GO:0005509::calcium ion binding	GO:0021957::corticospinal tract morphogenesis;GO:0007156::homophilic cell adhesion via plasma membrane adhesion molecules	Cadherins are calcium-dependent cell adhesion proteins	Poorly characterized	Function unknown	NA	Adherens junctions interactions	Ectoderm_Differentiation	NA	E.R.
A0A8I3NLR0	92256.5599644128	85324.3256373138	94824.6717859043	150067.510360739	212655.145077864	234578.733265887	2.19269164121544	0.0247579668095147	0.1	0.0636266919042449	0.152030651340996	up	A0A8I3NLR0	A0A8I3NLR0	Voltage dependent anion channel 1	VDAC1	GO:0045121::membrane raft;GO:0046930::pore complex;GO:0005743::mitochondrial inner membrane;GO:0043209::myelin sheath;GO:0042645::mitochondrial nucleoid;GO:0005741::mitochondrial outer membrane;GO:0008021::synaptic vesicle;GO:0070062::extracellular exosome;GO:0005886::plasma membrane;GO:0005634::nucleus	GO:0008308::voltage-gated anion channel activity;GO:0000166::nucleotide binding;GO:0019901::protein kinase binding;GO:0015288::porin activity;GO:0032403::protein complex binding;GO:0044325::ion channel binding	GO:0007270::neuron-neuron synaptic transmission;GO:0016236::macroautophagy;GO:1903146::regulation of mitophagy;GO:0007612::learning;GO:0006915::apoptotic process;GO:1903959::regulation of anion transmembrane transport;GO:0006851::mitochondrial calcium ion transport;GO:2000378::negative regulation of reactive oxygen species metabolic process;GO:0001662::behavioral fear response;GO:0030855::epithel…	anion channel 1	Metabolism	Inorganic ion transport and metabolism	04020::Calcium signaling pathway||05166::HTLV-I infection||04022::cGMP-PKG signaling pathway||05016::Huntington's disease||04621::NOD-like receptor signaling pathway||05164::Influenza A||05012::Parkinson's disease	Ub-specific processing proteases::Mitochondrial protein import::Pyruvate metabolism::PINK1-PRKN Mediated Mitophagy::Mitochondrial calcium ion transport	Ferroptosis	NA	Cytoplasm
A0A8I3NM26	83625.1190094899	96094.9729044499	177864.505131909	34813.5777130905	33087.0234696982	33183.0522551349	0.282684585054884	0.034406093383927	0.1	0.0780133591699555	0.152030651340996	down	A0A8I3NM26	A0A8I3NM26	C-C motif chemokine	CCL14	GO:0005615::extracellular space	GO:0048020::CCR chemokine receptor binding;GO:0008009::chemokine activity	GO:0071346::cellular response to interferon-gamma;GO:0071347::cellular response to interleukin-1;GO:0070374::positive regulation of ERK1 and ERK2 cascade;GO:0071356::cellular response to tumor necrosis factor;GO:0002548::monocyte chemotaxis;GO:0050729::positive regulation of inflammatory response;GO:0048247::lymphocyte chemotaxis;GO:0043547::positive regulation of GTPase activity;GO:0070098::chem…	C-C motif	Cellular processes and signaling	Signal transduction mechanisms	04060::Cytokine-cytokine receptor interaction||04062::Chemokine signaling pathway	Interleukin-10 signaling::Chemokine receptors bind chemokines	Chemokine_signaling_pathway::Senescence_and_Autophagy_in_Cancer::Regulation_of_toll-like_receptor_signaling_pathway::Lung_fibrosis::Toll-like_Receptor_Signaling_Pathway::miRNAs_involvement_in_the_immune_response_in_sepsis::COVID-19_AOP	NA	Mitochondria
A0A8I3NM38	6286.0056227758	6921.77745172608	7068.68369700195	13810.3199085754	13695.1705944182	10117.345395227	1.85549269121655	0.0180508416597172	0.1	0.0550752213455808	0.152030651340996	up	A0A8I3NM38	A0A8I3NM38	vitamin-K-epoxide reductase (warfarin-sensitive)	VKORC1	GO:0016021::integral component of membrane	NA	NA	Vitamin K epoxide reductase complex subunit 1	Poorly characterized	Function unknown	00130::Ubiquinone and other terpenoid-quinone biosynthesis	Metabolism of vitamin K	NA	NA	Plasma membrane
A0A8I3NMC5	4174308.72479241	4016753.82388301	6532706.58151499	445738.574034543	394922.332586507	315876.00937973	0.0785489711074968	0.00042348487335831	0.1	0.0125909923096341	0.152030651340996	down	A0A8I3NMC5	A0A8I3NMC5	Ig-like domain-containing protein	-	NA	NA	NA	Immunoglobulin V-Type	Poorly characterized	Function unknown	NA	Immunoregulatory interactions between a Lymphoid and a non-Lymphoid cell::Regulation of actin dynamics for phagocytic cup formation::Cell surface interactions at the vascular wall::FCGR3A-mediated phagocytosis::FCERI mediated NF-kB activation::FCGR3A-mediated IL10 synthesis::Regulation of Complement cascade::FCERI mediated Ca+2 mobilization::Antigen activates B Cell Receptor (BCR) leading to gene…	NA	NA	Cytoplasm
A0A8I3NMG3	158150.021648873	196533.156676563	142798.507514129	339034.138818811	322598.024645258	569932.57275957	2.47559814015106	0.0231743643540227	0.1	0.0621534701661115	0.152030651340996	up	A0A8I3NMG3	A0A8I3NMG3	14-3-3 domain-containing protein	YWHAE	GO:0005925::focal adhesion;GO:0005829::cytosol;GO:0030659::cytoplasmic vesicle membrane;GO:0030424::axon;GO:0070062::extracellular exosome;GO:0005739::mitochondrion;GO:0005913::cell-cell adherens junction;GO:0005871::kinesin complex;GO:0042470::melanosome	GO:0050815::phosphoserine binding;GO:0031625::ubiquitin protein ligase binding;GO:0015459::potassium channel regulator activity;GO:0008426::protein kinase C inhibitor activity;GO:0044325::ion channel binding;GO:0098641::cadherin binding involved in cell-cell adhesion;GO:0019904::protein domain specific binding;GO:0046982::protein heterodimerization activity;GO:0019903::protein phosphatase binding…	GO:0021766::hippocampus development;GO:1900740::positive regulation of protein insertion into mitochondrial membrane involved in apoptotic signaling pathway;GO:0035329::hippo signaling;GO:0098609::cell-cell adhesion;GO:0021987::cerebral cortex development;GO:0003064::regulation of heart rate by hormone;GO:0021762::substantia nigra development;GO:1901016::regulation of potassium ion transmembrane …	Belongs to the 14-3-3 family	Cellular processes and signaling	Posttranslational modification, protein turnover, chaperones	04151::PI3K-Akt signaling pathway||05169::Epstein-Barr virus infection||04390::Hippo signaling pathway||05203::Viral carcinogenesis||04114::Oocyte meiosis||04722::Neurotrophin signaling pathway||04391::Hippo signaling pathway - fly||04110::Cell cycle	Anchoring of the basal body to the plasma membrane::Regulation of PLK1 Activity at G2/M Transition::Recruitment of NuMA to mitotic centrosomes::Recruitment of mitotic centrosome proteins and complexes::AURKA Activation by TPX2::Loss of proteins required for interphase microtubule organization from the centrosome::Loss of Nlp from mitotic centrosomes::Translocation of SLC2A4 (GLUT4) to the plasma …	VEGFA-VEGFR2_Signaling_Pathway::Sudden_Infant_Death_Syndrome_(SIDS)_Susceptibility_Pathways::Calcium_Regulation_in_the_Cardiac_Cell::Myometrial_Relaxation_and_Contraction_Pathways::Cell_Cycle	NA	Cytoplasm
A0A8I3NMK5	63635.2887010676	54590.9519019228	53302.5357459642	176639.762295966	195038.850026277	147306.241284929	3.02564307082422	0.00073305038475634	0.1	0.0137204902203452	0.152030651340996	up	A0A8I3NMK5	A0A8I3NMK5	Chloride intracellular channel protein	CLIC1	GO:0072562::blood microparticle;GO:0031965::nuclear membrane;GO:0005903::brush border;GO:0048471::perinuclear region of cytoplasm;GO:0070062::extracellular exosome;GO:0005886::plasma membrane;GO:0034707::chloride channel complex;GO:0005739::mitochondrion	GO:0005254::chloride channel activity;GO:0005515::protein binding;GO:0004364::glutathione transferase activity;GO:0005244::voltage-gated ion channel activity	GO:1902476::chloride transmembrane transport;GO:0070527::platelet aggregation;GO:0034765::regulation of ion transmembrane transport;GO:0051726::regulation of cell cycle;GO:0051881::regulation of mitochondrial membrane potential;GO:0007165::signal transduction;GO:0006749::glutathione metabolic process;GO:0045669::positive regulation of osteoblast differentiation	Chloride intracellular channel	Metabolism	Inorganic ion transport and metabolism	NA	Stimuli-sensing channels::Ion homeostasis	VEGFA-VEGFR2_Signaling_Pathway	NA	Cytoplasm
A0A8I3NML2	14259.3430308422	11417.974770796	12248.686129907	20690.5542143735	18307.8663458081	30286.7895756378	1.82685236917858	0.0449606952456106	0.1	0.0904685794800116	0.152030651340996	up	A0A8I3NML2	A0A8I3NML2	Clathrin light chain	CLTB	GO:0030132::clathrin coat of coated pit;GO:0030130::clathrin coat of trans-Golgi network vesicle;GO:0060170::ciliary membrane;GO:0005802::trans-Golgi network	GO:0042277::peptide binding;GO:0032050::clathrin heavy chain binding;GO:0005198::structural molecule activity	GO:0072583::clathrin-dependent endocytosis;GO:0006886::intracellular protein transport	Clathrin, light chain	Cellular processes and signaling	Intracellular trafficking, secretion, and vesicular transport	04144::Endocytosis||05016::Huntington's disease||04142::Lysosome||05100::Bacterial invasion of epithelial cells||04721::Synaptic vesicle cycle||04961::Endocrine and other factor-regulated calcium reabsorption	Clathrin-mediated endocytosis::Cargo recognition for clathrin-mediated endocytosis::EPH-ephrin mediated repulsion of cells::Lysosome Vesicle Biogenesis::Gap junction degradation::Formation of annular gap junctions::WNT5A-dependent internalization of FZD4::WNT5A-dependent internalization of FZD2, FZD5 and ROR2	Fragile_X_Syndrome::Ebola_Virus_Pathway_on_Host	NA	Cytoplasm
A0A8I3NMR3	500901.464412811	452857.085653998	561277.898578271	68379.3623563404	78707.1113047327	60698.57791999	0.137148549638452	4.44795399502767e-05	0.1	0.00942013439691935	0.152030651340996	down	A0A8I3NMR3	A0A8I3NMR3	Lactotransferrin	LTF	GO:0009986::cell surface;GO:0043234::protein complex;GO:0005615::extracellular space;GO:0070062::extracellular exosome;GO:0042581::specific granule;GO:0005634::nucleus	GO:0005506::iron ion binding;GO:0008201::heparin binding;GO:0043539::protein serine/threonine kinase activator activity;GO:0004252::serine-type endopeptidase activity	GO:0019731::antibacterial humoral response;GO:1900229::negative regulation of single-species biofilm formation in or on host organism;GO:0032680::regulation of tumor necrosis factor production;GO:0044793::negative regulation by host of viral process;GO:0031665::negative regulation of lipopolysaccharide-mediated signaling pathway;GO:0034145::positive regulation of toll-like receptor 4 signaling pa…	Belongs to the transferrin family	Metabolism	Inorganic ion transport and metabolism	NA	Neutrophil degranulation::Amyloid fiber formation::Antimicrobial peptides::Metal sequestration by antimicrobial proteins::Mtb iron assimilation by chelation	Genes_involved_in_male_infertility	NA	Extracellular
A0A8I3NND5	11316.0567259786	7138.36501214515	13520.8272586736	18101.308062186	27402.4527701712	23436.582327522	2.15605336386229	0.0326434957729645	0.1	0.0754046652678251	0.152030651340996	up	A0A8I3NND5	A0A8I3NND5	Erlin	ERLIN2	GO:0045121::membrane raft;GO:0005789::endoplasmic reticulum membrane;GO:0043234::protein complex;GO:0070062::extracellular exosome;GO:0005886::plasma membrane	GO:0015485::cholesterol binding;GO:0031625::ubiquitin protein ligase binding	GO:0032933::SREBP signaling pathway;GO:0045717::negative regulation of fatty acid biosynthetic process;GO:0045541::negative regulation of cholesterol biosynthetic process;GO:0030433::ubiquitin-dependent ERAD pathway	ER lipid raft associated 2	Poorly characterized	Function unknown	NA	ABC-family proteins mediated transport::Defective CFTR causes cystic fibrosis::Signaling by FGFR1 in disease::Signaling by plasma membrane FGFR1 fusions	NA	NA	Extracellular
A0A8I3NND8	14800.8370699881	9584.42928576686	12996.1689145696	23877.2606076288	32892.0270102066	39983.8094409022	2.58826597638817	0.00932478253989971	0.1	0.0381080124532989	0.152030651340996	up	A0A8I3NND8	A0A8I3NND8	Cytochrome b5 heme-binding domain-containing protein	CYB5B	GO:0005743::mitochondrial inner membrane;GO:0016021::integral component of membrane;GO:0005741::mitochondrial outer membrane	GO:0046872::metal ion binding;GO:0008047::enzyme activator activity;GO:0020037::heme binding	GO:0043085::positive regulation of catalytic activity;GO:0055114::oxidation-reduction process	Cytochrome b5 type	Metabolism	Energy production and conversion	04120::Ubiquitin mediated proteolysis||03320::PPAR signaling pathway||01212::Fatty acid metabolism||00592::alpha-Linolenic acid metabolism||01040::Biosynthesis of unsaturated fatty acids	Phase I - Functionalization of compounds	Oxidation_by_Cytochrome_P450	NA	Cytoplasm
A0A8I3NNQ1	18260.1658956109	27106.3915728178	26108.6326566816	8205.82561183345	10508.0079661439	10175.0371346336	0.404180396890779	0.00663417676946859	0.1	0.0324992758287054	0.152030651340996	down	A0A8I3NNQ1	A0A8I3NNQ1	Calcium regulated heat stable protein 1	CARHSP1	GO:0005829::cytosol;GO:0000177::cytoplasmic exosome (RNase complex);GO:0000932::P-body;GO:0070062::extracellular exosome;GO:0043186::P granule	GO:0003730::mRNA 3'-UTR binding;GO:0003677::DNA binding;GO:0019902::phosphatase binding	GO:0006355::regulation of transcription, DNA-templated;GO:0043488::regulation of mRNA stability;GO:0019722::calcium-mediated signaling	heat stable protein 1	Information storage and processing	Translation, ribosomal structure and biogenesis	01100::Metabolic pathways||00350::Tyrosine metabolism	NA	NA	CSD	Nucleus
A0A8I3NP66	249736.53143535	367826.413785771	431267.383359943	148315.161739655	129945.156141952	168185.156498757	0.425660340108918	0.0214011078278709	0.1	0.0599665563874666	0.152030651340996	down	A0A8I3NP66	A0A8I3NP66	Proteasome subunit alpha type	PSMA4	GO:0000932::P-body;GO:0019773::proteasome core complex, alpha-subunit complex;GO:0005829::cytosol;GO:0005654::nucleoplasm;GO:0070062::extracellular exosome	GO:0005515::protein binding;GO:0004298::threonine-type endopeptidase activity	GO:0051436::negative regulation of ubiquitin-protein ligase activity involved in mitotic cell cycle;GO:0002479::antigen processing and presentation of exogenous peptide antigen via MHC class I, TAP-dependent;GO:0090263::positive regulation of canonical Wnt signaling pathway;GO:0002223::stimulatory C-type lectin receptor signaling pathway;GO:0051437::positive regulation of ubiquitin-protein ligase…	Proteasome subunit alpha type-4	Cellular processes and signaling	Posttranslational modification, protein turnover, chaperones	03050::Proteasome	Antigen processing: Ubiquitination & Proteasome degradation::Neddylation::Regulation of expression of SLITs and ROBOs::Separation of Sister Chromatids::Ub-specific processing proteases::FCERI mediated NF-kB activation::MAPK6/MAPK4 signaling::UCH proteinases::Downstream TCR signaling::RUNX1 regulates transcription of genes involved in differentiation of HSCs::ABC-family proteins mediated transport…	Proteasome_Degradation::Exercise-induced_Circadian_Regulation	NA	Mitochondria
A0A8I3NPB0	111876.304418743	143646.829092753	114661.373476266	212321.205770102	185385.919702376	206144.947415477	1.63121919337353	0.0117237916422885	0.1	0.0428361005861887	0.152030651340996	up	A0A8I3NPB0	A0A8I3NPB0	Collagen type V alpha 1 chain	COL5A1	GO:0005604::basement membrane;GO:0005788::endoplasmic reticulum lumen;GO:0005588::collagen type V trimer;GO:0070062::extracellular exosome	GO:0005178::integrin binding;GO:0005201::extracellular matrix structural constituent;GO:0048407::platelet-derived growth factor binding;GO:0046872::metal ion binding;GO:0008201::heparin binding;GO:0043394::proteoglycan binding	GO:0035989::tendon development;GO:0003007::heart morphogenesis;GO:0007155::cell adhesion;GO:0001568::blood vessel development;GO:0045112::integrin biosynthetic process;GO:0048592::eye morphogenesis;GO:0032964::collagen biosynthetic process;GO:0030574::collagen catabolic process;GO:0030199::collagen fibril organization;GO:0043588::skin development;GO:0051128::regulation of cellular component organ…	Collagen, type V, alpha 1	Cellular processes and signaling	Extracellular structures	04974::Protein digestion and absorption	ECM proteoglycans::Integrin cell surface interactions::Collagen biosynthesis and modifying enzymes::Collagen degradation::Assembly of collagen fibrils and other multimeric structures::Non-integrin membrane-ECM interactions::NCAM1 interactions::Collagen chain trimerization::Syndecan interactions::MET activates PTK2 signaling::Signaling by PDGF::Extracellular matrix organization	Focal_Adhesion-PI3K-Akt-mTOR-signaling_pathway::miRNA_targets_in_ECM_and_membrane_receptors::miR-509-3p_alteration_of_YAP1-ECM_axis	NA	Extracellular
A0A8I3NPM9	8894.00712930012	10059.1456715002	7181.8714108315	26000.4726653298	29280.9590352115	19144.7289995216	2.84775556729495	0.00355603506327665	0.1	0.0237547931499693	0.152030651340996	up	A0A8I3NPM9	A0A8I3NPM9	G protein subunit beta 4	GNB4	GO:0005829::cytosol;GO:0005765::lysosomal membrane;GO:0070062::extracellular exosome;GO:0043209::myelin sheath;GO:0005886::plasma membrane	GO:0004871::signal transducer activity;GO:0032403::protein complex binding	GO:0021762::substantia nigra development;GO:0006457::protein folding;GO:0007165::signal transduction;GO:0071377::cellular response to glucagon stimulus	Guanine nucleotide binding protein (G protein), beta polypeptide 4	Poorly characterized	Function unknown	04151::PI3K-Akt signaling pathway||05200::Pathways in cancer||04014::Ras signaling pathway||04728::Dopaminergic synapse||05034::Alcoholism||04062::Chemokine signaling pathway||04724::Glutamatergic synapse||04371::Apelin signaling pathway||04713::Circadian entrainment||04725::Cholinergic synapse||04723::Retrograde endocannabinoid signaling||04726::Serotonergic synapse||05032::Morphine addiction||0…	G alpha (i) signalling events::G alpha (s) signalling events::G alpha (12/13) signalling events::G alpha (q) signalling events::ADORA2B mediated anti-inflammatory cytokines production::Ca2+ pathway::Extra-nuclear estrogen signaling::G alpha (z) signalling events::Glucagon-like Peptide-1 (GLP1) regulates insulin secretion::Vasopressin regulates renal water homeostasis via Aquaporins::Cooperation o…	Focal_Adhesion-PI3K-Akt-mTOR-signaling_pathway::PI3K-Akt_Signaling_Pathway::Ras_Signaling::Calcium_Regulation_in_the_Cardiac_Cell::Myometrial_Relaxation_and_Contraction_Pathways::Chemokine_signaling_pathway	NA	Cytoplasm
A0A8I3NQ23	5190551.49466192	3030650.14271577	2940217.31924276	312960.399853376	257904.012944984	223081.593769852	0.0711330709521731	0.00102024428607585	0.1	0.0151057064445857	0.152030651340996	down	A0A8I3NQ23	A0A8I3NQ23	Mannose binding lectin 1	MBL1	GO:0005581::collagen trimer;GO:0005615::extracellular space	GO:0030246::carbohydrate binding	GO:0050766::positive regulation of phagocytosis;GO:0051873::killing by host of symbiont cells;GO:0001867::complement activation, lectin pathway;GO:0050830::defense response to Gram-positive bacterium;GO:0044130::negative regulation of growth of symbiont in host	C-type lectin (CTL) or carbohydrate-recognition domain (CRD)	Cellular processes and signaling	Extracellular structures	04145::Phagosome||05150::Staphylococcus aureus infection||04610::Complement and coagulation cascades	Initial triggering of complement::Lectin pathway of complement activation	Ebola_Virus_Pathway_on_Host::Regulation_of_toll-like_receptor_signaling_pathway::Human_Complement_System	NA	Extracellular
A0A8I3NQ63	9293959.56109134	8793999.28683007	17488167.596746	1239937.71395304	1133220.10759826	1008987.31383667	0.0950678298450597	0.00601889240462507	0.1	0.0310864299571682	0.152030651340996	down	A0A8I3NQ63	A0A8I3NQ63	Complement C4 gamma chain	LOC481722	GO:0072562::blood microparticle;GO:0070062::extracellular exosome;GO:0005886::plasma membrane	GO:0001849::complement component C1q binding;GO:0004252::serine-type endopeptidase activity;GO:0004866::endopeptidase inhibitor activity	GO:2000427::positive regulation of apoptotic cell clearance;GO:0010951::negative regulation of endopeptidase activity;GO:0030449::regulation of complement activation;GO:0006958::complement activation, classical pathway;GO:0045087::innate immune response	complement	Cellular processes and signaling	Posttranslational modification, protein turnover, chaperones	05322::Systemic lupus erythematosus||05150::Staphylococcus aureus infection||04610::Complement and coagulation cascades||05133::Pertussis	Regulation of Insulin-like Growth Factor (IGF) transport and uptake by IGFBPs::Regulation of Complement cascade::Post-translational protein phosphorylation::Initial triggering of complement::Activation of C3 and C5	Sudden_Infant_Death_Syndrome_(SIDS)_Susceptibility_Pathways::Allograft_Rejection::Complement_Activation	NA	Nucleus
A0A8I3NQA0	10417592.1559905	10964745.2462154	17517907.113713	1192654.51409104	1028152.13951816	996624.798249535	0.082709800205551	0.00210040755551533	0.1	0.0199387970820211	0.152030651340996	down	A0A8I3NQA0	A0A8I3NQA0	Complement C3	C3	GO:0005615::extracellular space	GO:0031715::C5L2 anaphylatoxin chemotactic receptor binding;GO:0004866::endopeptidase inhibitor activity	GO:0001934::positive regulation of protein phosphorylation;GO:0006957::complement activation, alternative pathway;GO:0010884::positive regulation of lipid storage;GO:0010951::negative regulation of endopeptidase activity;GO:0045745::positive regulation of G-protein coupled receptor protein signaling pathway;GO:0006631::fatty acid metabolic process;GO:0006954::inflammatory response;GO:0006958::com…	complement	Cellular processes and signaling	Posttranslational modification, protein turnover, chaperones	05152::Tuberculosis||05203::Viral carcinogenesis||04145::Phagosome||05168::Herpes simplex infection||05142::Chagas disease (American trypanosomiasis)||05322::Systemic lupus erythematosus||05150::Staphylococcus aureus infection||04610::Complement and coagulation cascades||05140::Leishmaniasis||05133::Pertussis||05134::Legionellosis	Neutrophil degranulation::Immunoregulatory interactions between a Lymphoid and a non-Lymphoid cell::Regulation of Insulin-like Growth Factor (IGF) transport and uptake by IGFBPs::G alpha (i) signalling events::Regulation of Complement cascade::Post-translational protein phosphorylation::Peptide ligand-binding receptors::Purinergic signaling in leishmaniasis infection::Activation of C3 and C5::Alt…	Human_Complement_System::Complement_and_Coagulation_Cascades::TYROBP_Causal_Network::Allograft_Rejection::Complement_Activation	NA	Mitochondria
A0A8I3NQG2	31563.7784400949	28670.6350647333	38381.7318229048	53562.9526360049	65935.4487870993	54379.9588421209	1.76318349989621	0.00743645078414425	0.1	0.0340737144474416	0.152030651340996	up	A0A8I3NQG2	A0A8I3NQG2	Importin 7	IPO7	NA	NA	NA	Importin-7	Cellular processes and signaling	Intracellular trafficking, secretion, and vesicular transport	04013::MAPK signaling pathway - fly	Transcriptional regulation by small RNAs	NA	NA	Cytoplasm
A0A8I3NQP0	69811.1775504152	75943.1620580514	49143.4421044629	334283.159152166	273848.909772356	466698.699542777	5.51484351961711	0.00127137531129316	0.1	0.0168160574507042	0.152030651340996	up	A0A8I3NQP0	A0A8I3NQP0	Thy-1 cell surface antigen	THY1	GO:0005925::focal adhesion;GO:0016324::apical plasma membrane;GO:0005783::endoplasmic reticulum;GO:0045121::membrane raft;GO:0031362::anchored component of external side of plasma membrane;GO:0043209::myelin sheath;GO:0070062::extracellular exosome;GO:0030425::dendrite	GO:0034235::GPI anchor binding;GO:0005178::integrin binding;GO:0019901::protein kinase binding;GO:0005096::GTPase activator activity	GO:0050771::negative regulation of axonogenesis;GO:0007010::cytoskeleton organization;GO:0030336::negative regulation of cell migration;GO:0043547::positive regulation of GTPase activity;GO:0050860::negative regulation of T cell receptor signaling pathway;GO:0046549::retinal cone cell development;GO:0006469::negative regulation of protein kinase activity;GO:0051281::positive regulation of release…	Thy-1 cell surface antigen	Cellular processes and signaling	Signal transduction mechanisms	04670::Leukocyte transendothelial migration	Post-translational modification: synthesis of GPI-anchored proteins	Cardiac_Progenitor_Differentiation	NA	Extracellular
A0A8I3NQV1	1053.34225355872	1178.41108848378	1582.4974013533	8587.26356599176	9416.75448787099	9611.85586899748	7.24018313968368	0.0020418424759062	0.1	0.0197610510838922	0.152030651340996	up	A0A8I3NQV1	A0A8I3NQV1	Lysophosphatidic acid receptor 1	LPAR1	GO:0005887::integral component of plasma membrane;GO:0005829::cytosol;GO:0009986::cell surface;GO:0030139::endocytic vesicle;GO:0005768::endosome	GO:0070915::lysophosphatidic acid receptor activity;GO:0030165::PDZ domain binding;GO:0035727::lysophosphatidic acid binding	GO:0032060::bleb assembly;GO:0008360::regulation of cell shape;GO:0007193::adenylate cyclase-inhibiting G-protein coupled receptor signaling pathway;GO:0007202::activation of phospholipase C activity;GO:0051482::positive regulation of cytosolic calcium ion concentration involved in phospholipase C-activating G-protein coupled signaling pathway;GO:0043123::positive regulation of I-kappaB kinase/NF…	Lysophosphatidic acid receptor 1	Cellular processes and signaling	Signal transduction mechanisms	04151::PI3K-Akt signaling pathway||05200::Pathways in cancer||04015::Rap1 signaling pathway||04072::Phospholipase D signaling pathway||04080::Neuroactive ligand-receptor interaction||04540::Gap junction	G alpha (i) signalling events::G alpha (q) signalling events::Lysosphingolipid and LPA receptors	Focal_Adhesion-PI3K-Akt-mTOR-signaling_pathway::PI3K-Akt_Signaling_Pathway	NA	Plasma membrane
A0A8I3NQW0	30996.3134638197	32988.0616990128	24073.4731746876	75452.2039459215	81644.1697784416	126798.201538715	3.22395539549102	0.00681057173322077	0.1	0.0327171291009928	0.152030651340996	up	A0A8I3NQW0	A0A8I3NQW0	Capping actin protein, gelsolin like	CAPG	GO:0072686::mitotic spindle;GO:0005654::nucleoplasm;GO:0016020::membrane;GO:0005814::centriole;GO:0090543::Flemming body;GO:0042470::melanosome;GO:0005730::nucleolus;GO:0005829::cytosol;GO:0008290::F-actin capping protein complex;GO:0070062::extracellular exosome;GO:0000796::condensin complex	GO:0003779::actin binding;GO:0019904::protein domain specific binding;GO:0032403::protein complex binding	GO:0022617::extracellular matrix disassembly;GO:0007076::mitotic chromosome condensation;GO:0051301::cell division;GO:0071803::positive regulation of podosome assembly;GO:0051016::barbed-end actin filament capping	Capping protein (actin filament), gelsolin-like	Cellular processes and signaling	Cytoskeleton	NA	Neutrophil degranulation::Amyloid fiber formation::Caspase-mediated cleavage of cytoskeletal proteins	TYROBP_Causal_Network	NA	Cytoplasm
A0A8I3NR35	283187.098457888	269989.572670543	253007.8309131	503717.143066606	664138.562498271	975677.202393556	2.65886146723273	0.0357985561669836	0.1	0.0798923908158555	0.152030651340996	up	A0A8I3NR35	A0A8I3NR35	Cytoskeleton associated protein 4	CKAP4	GO:0005856::cytoskeleton;GO:0005789::endoplasmic reticulum membrane;GO:0005811::lipid particle;GO:0005886::plasma membrane;GO:0016021::integral component of membrane;GO:0042599::lamellar body;GO:0070062::extracellular exosome;GO:0048471::perinuclear region of cytoplasm	NA	GO:0044267::cellular protein metabolic process	Cytoskeleton-associated protein 4	Poorly characterized	Function unknown	04141::Protein processing in endoplasmic reticulum	Neutrophil degranulation::Regulation of Insulin-like Growth Factor (IGF) transport and uptake by IGFBPs::Post-translational protein phosphorylation::Surfactant metabolism	NA	NA	Nucleus
A0A8I3NRC4	381032.604092527	429407.757849367	664966.721913885	54447.4354960433	42733.2924238652	41391.0757985711	0.0939210643860681	0.0011894854341093	0.1	0.0163884659810615	0.152030651340996	down	A0A8I3NRC4	A0A8I3NRC4	Ig-like domain-containing protein	-	GO:0072562::blood microparticle;GO:0071752::secretory dimeric IgA immunoglobulin complex;GO:0071748::monomeric IgA immunoglobulin complex;GO:0009897::external side of plasma membrane;GO:0070062::extracellular exosome	GO:0003823::antigen binding;GO:0034987::immunoglobulin receptor binding	GO:0050853::B cell receptor signaling pathway;GO:0050871::positive regulation of B cell activation;GO:0019731::antibacterial humoral response;GO:0006898::receptor-mediated endocytosis;GO:0006911::phagocytosis, engulfment;GO:0060267::positive regulation of respiratory burst;GO:0001895::retina homeostasis;GO:0006910::phagocytosis, recognition;GO:0006958::complement activation, classical pathway;GO:…	Immunoglobulin C-Type	Poorly characterized	Function unknown	04151::PI3K-Akt signaling pathway||04020::Calcium signaling pathway||05202::Transcriptional misregulation in cancer||05169::Epstein-Barr virus infection||05152::Tuberculosis||04072::Phospholipase D signaling pathway||04145::Phagosome||05414::Dilated cardiomyopathy||05162::Measles||05146::Amoebiasis||04666::Fc gamma R-mediated phagocytosis||04064::NF-kappa B signaling pathway||04640::Hematopoietic…	Cell surface interactions at the vascular wall::Scavenging of heme from plasma	Inflammatory_Response_Pathway	NA	Extracellular
A0A8I3NRF0	51606.8491696323	28313.9531695987	43512.9081831775	78704.6234124674	98576.1604846071	110122.541624513	2.32840221933871	0.0221677644694501	0.1	0.0609152973786551	0.152030651340996	up	A0A8I3NRF0	A0A8I3NRF0	Transmembrane p24 trafficking protein 10	TMED10	GO:0016021::integral component of membrane;GO:0000139::Golgi membrane;GO:0030137::COPI-coated vesicle;GO:0070062::extracellular exosome;GO:0030658::transport vesicle membrane;GO:0033116::endoplasmic reticulum-Golgi intermediate compartment membrane;GO:0042470::melanosome;GO:0030140::trans-Golgi network transport vesicle;GO:0042589::zymogen granule membrane;GO:0070765::gamma-secretase complex;GO:0…	GO:0019905::syntaxin binding	GO:0045055::regulated exocytosis;GO:0006890::retrograde vesicle-mediated transport, Golgi to ER;GO:0035964::COPI-coated vesicle budding;GO:0007030::Golgi organization;GO:0006886::intracellular protein transport;GO:1902003::regulation of beta-amyloid formation	Transmembrane emp24-like trafficking protein 10 (yeast)	Cellular processes and signaling	Intracellular trafficking, secretion, and vesicular transport	NA	COPI-mediated anterograde transport::COPI-dependent Golgi-to-ER retrograde traffic::COPII-mediated vesicle transport::Cargo concentration in the ER	NA	NA	Extracellular
A0A8I3NRF3	91394.32485172	81932.2664900099	71314.9178134266	162439.695883735	176326.456863884	252470.040546158	2.41674520131742	0.0104803632913097	0.1	0.0409707784264679	0.152030651340996	up	A0A8I3NRF3	A0A8I3NRF3	Reticulon	RTN4	GO:0005635::nuclear envelope;GO:0042995::cell projection;GO:0070062::extracellular exosome;GO:0030176::integral component of endoplasmic reticulum membrane;GO:0005886::plasma membrane	GO:0005515::protein binding	GO:0051292::nuclear pore complex assembly;GO:0060317::cardiac epithelial to mesenchymal transition;GO:0021801::cerebral cortex radial glia guided migration;GO:0042981::regulation of apoptotic process;GO:0030334::regulation of cell migration;GO:2000172::regulation of branching morphogenesis of a nerve;GO:0071787::endoplasmic reticulum tubular network formation;GO:0030517::negative regulation of ax…	Reticulon	Cellular processes and signaling	Intracellular trafficking, secretion, and vesicular transport	05010::Alzheimer's disease	Axonal growth inhibition (RHOA activation)	Spinal_Cord_Injury	NA	Plasma membrane
A0A8I3NRS8	89677.6459074733	81469.5827465221	74586.2646797942	134092.43564698	148306.313445634	224262.900814844	2.06183391215311	0.0359089982765888	0.1	0.0799589815721124	0.152030651340996	up	A0A8I3NRS8	A0A8I3NRS8	Dihydropyrimidinase like 2	DPYSL2	GO:0016020::membrane;GO:0030426::growth cone;GO:0043209::myelin sheath;GO:0005829::cytosol;GO:0005874::microtubule;GO:0030425::dendrite;GO:0043025::neuronal cell body;GO:0043234::protein complex;GO:0043195::terminal bouton;GO:0070062::extracellular exosome;GO:0005739::mitochondrion	GO:0019901::protein kinase binding;GO:0008017::microtubule binding;GO:0042802::identical protein binding;GO:0016810::hydrolase activity, acting on carbon-nitrogen (but not peptide) bonds	GO:0007411::axon guidance;GO:0007010::cytoskeleton organization;GO:0001975::response to amphetamine;GO:0048489::synaptic vesicle transport;GO:0021510::spinal cord development;GO:0006897::endocytosis;GO:0042493::response to drug;GO:0021772::olfactory bulb development;GO:0030516::regulation of axon extension;GO:0014049::positive regulation of glutamate secretion;GO:0042220::response to cocaine	Amidohydrolase family	Metabolism	Nucleotide transport and metabolism	04360::Axon guidance	Recycling pathway of L1::CRMPs in Sema3A signaling	Brain-Derived_Neurotrophic_Factor_(BDNF)_signaling_pathway	NA	Cytoplasm
A0A8I3NS12	115843.365065243	226142.051344963	87773.7430244051	1285106.01030683	1186874.41291179	2628476.85575136	11.8681758538436	0.00286418054276456	0.1	0.0221205753323874	0.152030651340996	up	A0A8I3NS12	A0A8I3NS12	Serum amyloid A protein	LOC403585	GO:0034364::high-density lipoprotein particle;GO:0005622::intracellular	GO:0035662::Toll-like receptor 4 binding;GO:0042056::chemoattractant activity	GO:0035634::response to stilbenoid;GO:0071347::cellular response to interleukin-1;GO:0070374::positive regulation of ERK1 and ERK2 cascade;GO:0033138::positive regulation of peptidyl-serine phosphorylation;GO:0050918::positive chemotaxis;GO:0006953::acute-phase response;GO:0045892::negative regulation of transcription, DNA-templated;GO:0050996::positive regulation of lipid catabolic process;GO:00…	Major acute phase reactant. Apolipoprotein of the HDL complex	Poorly characterized	Function unknown	NA	G alpha (i) signalling events::Interleukin-4 and Interleukin-13 signaling::G alpha (q) signalling events::Amyloid fiber formation::TAK1 activates NFkB by phosphorylation and activation of IKKs complex::TRAF6 mediated NF-kB activation::Advanced glycosylation endproduct receptor signaling::Scavenging by Class B Receptors::Formyl peptide receptors bind formyl peptides and many other ligands	Selenium_Micronutrient_Network::Folate_Metabolism::Vitamin_B12_Metabolism	NA	Extracellular
A0A8I3NSK6	87436.3540332147	91542.623254901	123208.155553866	18257.6598572568	17328.0394158161	11402.3602098675	0.155493250295045	0.00083804318136849	0.1	0.0145848918582026	0.152030651340996	down	A0A8I3NSK6	A0A8I3NSK6	Carbonic anhydrase	CA1	GO:0005829::cytosol;GO:0070062::extracellular exosome	GO:0005515::protein binding;GO:0004089::carbonate dehydratase activity;GO:0004064::arylesterase activity;GO:0008270::zinc ion binding	GO:0006730::one-carbon metabolic process;GO:0015701::bicarbonate transport	carbonic anhydrase	Metabolism	Inorganic ion transport and metabolism	00910::Nitrogen metabolism	Gene and protein expression by JAK-STAT signaling after Interleukin-12 stimulation::Erythrocytes take up carbon dioxide and release oxygen::Reversible hydration of carbon dioxide::Erythrocytes take up oxygen and release carbon dioxide	Proximal_tubule_transport	NA	Cytoplasm
A0A8I3NSM2	9582.23696322657	8749.16336989147	7206.72832053524	11000.5195333894	17982.0648078998	15267.7067501118	1.73271470637184	0.0444674021536588	0.1	0.0898404540456813	0.152030651340996	up	A0A8I3NSM2	A0A8I3NSM2	RRM domain-containing protein	SFPQ	GO:0000785::chromatin;GO:0090575::RNA polymerase II transcription factor complex;GO:0016363::nuclear matrix;GO:0042382::paraspeckles	GO:0000980::RNA polymerase II distal enhancer sequence-specific DNA binding;GO:0042826::histone deacetylase binding;GO:0000166::nucleotide binding;GO:0001047::core promoter binding;GO:0003682::chromatin binding	GO:0042754::negative regulation of circadian rhythm;GO:0000122::negative regulation of transcription from RNA polymerase II promoter;GO:0070932::histone H3 deacetylation;GO:0000724::double-strand break repair via homologous recombination;GO:0045876::positive regulation of sister chromatid cohesion;GO:0000380::alternative mRNA splicing, via spliceosome;GO:1902177::positive regulation of oxidative …	Splicing factor proline	Information storage and processing	RNA processing and modification	NA	Suppression of apoptosis::PTK6 Regulates Proteins Involved in RNA Processing	Circadian_rhythm_related_genes::mRNA_Processing::Type_2_papillary_renal_cell_carcinoma	Transcription Cofactors	Nucleus
A0A8I3NSN4	53297.5571767497	52190.1532824627	51642.4492764642	86695.9373827544	119498.917240616	111379.397375872	2.02109036567813	0.0183585090041647	0.1	0.0551867907034284	0.152030651340996	up	A0A8I3NSN4	A0A8I3NSN4	Adenosine deaminase	ADA	GO:0005764::lysosome;GO:0005829::cytosol;GO:0009897::external side of plasma membrane	GO:0004000::adenosine deaminase activity;GO:0008270::zinc ion binding	GO:0060169::negative regulation of adenosine receptor signaling pathway;GO:0050862::positive regulation of T cell receptor signaling pathway;GO:0050728::negative regulation of inflammatory response;GO:0033089::positive regulation of T cell differentiation in thymus;GO:0006154::adenosine catabolic process;GO:0046061::dATP catabolic process;GO:0070256::negative regulation of mucus secretion;GO:0002…	Adenosine deaminase	Metabolism	Nucleotide transport and metabolism	01100::Metabolic pathways||00230::Purine metabolism||05340::Primary immunodeficiency	Purine salvage	Circadian_rhythm_related_genes::Purine_metabolism_and_related_disorders::Purine_metabolism	NA	Cytoplasm
A0A8I3NSQ1	51701.6430901542	55019.2566675663	50574.9337793659	121335.035556418	131816.395458192	252964.541169643	3.21760571022959	0.0395774382188349	0.1	0.0832679081931797	0.152030651340996	up	A0A8I3NSQ1	A0A8I3NSQ1	Syndecan	CPQ	NA	NA	NA	Syndecan domain	Metabolism	Inorganic ion transport and metabolism	05205::Proteoglycans in cancer||04514::Cell adhesion molecules (CAMs)||05418::Fluid shear stress and atherosclerosis||05144::Malaria	Cell surface interactions at the vascular wall::Regulation of Insulin-like Growth Factor (IGF) transport and uptake by IGFBPs::Post-translational protein phosphorylation::EPHB-mediated forward signaling::Retinoid metabolism and transport::Syndecan interactions::A tetrasaccharide linker sequence is required for GAG synthesis::Defective B4GALT7 causes EDS, progeroid type::Defective B3GALT6 causes E…	miRNA_targets_in_ECM_and_membrane_receptors	NA	Peroxisome
A0A8I3NSQ5	33967.3886714116	38472.9411225883	21856.9914138726	67305.2935032451	65184.5307443366	134201.974762566	2.8282012213501	0.0297629862201445	0.1	0.0716628979693112	0.152030651340996	up	A0A8I3NSQ5	A0A8I3NSQ5	BAF nuclear assembly factor 1	BANF1	GO:0005829::cytosol;GO:0070062::extracellular exosome;GO:0000793::condensed chromosome;GO:0005654::nucleoplasm	GO:0003677::DNA binding;GO:0042803::protein homodimerization activity	GO:0009615::response to virus;GO:0075713::establishment of integrated proviral latency;GO:0051169::nuclear transport;GO:0015074::DNA integration;GO:0007077::mitotic nuclear envelope disassembly;GO:0007084::mitotic nuclear envelope reassembly	DNA integration	Information storage and processing	Chromatin structure and dynamics	NA	Initiation of Nuclear Envelope (NE) Reformation::Vpr-mediated nuclear import of PICs::Integration of provirus::APOBEC3G mediated resistance to HIV-1 infection::2-LTR circle formation::Nuclear Envelope Breakdown::Integration of viral DNA into host genomic DNA::Autointegration results in viral DNA circles	Envelope_proteins_and_their_potential_roles_in_EDMD_physiopathology	NA	Extracellular
A0A8I3NT93	1768620.81850534	1786131.14475223	2572912.0910312	247103.815253251	198642.045473405	144826.870103287	0.0963781182515382	0.00038298835417894	0.1	0.0124731539092333	0.152030651340996	down	A0A8I3NT93	A0A8I3NT93	Ig-like domain-containing protein	-	NA	NA	NA	Immunoglobulin C-Type	Poorly characterized	Function unknown	04151::PI3K-Akt signaling pathway||04020::Calcium signaling pathway||05202::Transcriptional misregulation in cancer||05169::Epstein-Barr virus infection||05152::Tuberculosis||04072::Phospholipase D signaling pathway||04145::Phagosome||05414::Dilated cardiomyopathy||05162::Measles||05146::Amoebiasis||04666::Fc gamma R-mediated phagocytosis||04064::NF-kappa B signaling pathway||04640::Hematopoietic…	Regulation of actin dynamics for phagocytic cup formation::FCGR3A-mediated phagocytosis::FCGR3A-mediated IL10 synthesis::Regulation of Complement cascade::Role of phospholipids in phagocytosis::Initial triggering of complement::Interleukin-4 and Interleukin-13 signaling::FCGR activation::Classical antibody-mediated complement activation	Pathogenesis_of_SARS-CoV-2_Mediated_by_nsp9-nsp10_Complex	NA	Extracellular
A0A8I3NTJ7	11608.0999139976	14240.4888518128	5725.96669961226	29595.8086292774	26825.9414986308	41454.2619893498	3.09983816635019	0.0331444153578819	0.1	0.0763745877700787	0.152030651340996	up	A0A8I3NTJ7	A0A8I3NTJ7	Insulin like growth factor binding protein 7	IGFBP7	GO:0005615::extracellular space;GO:0031012::extracellular matrix;GO:0070062::extracellular exosome	GO:0005520::insulin-like growth factor binding	GO:0008285::negative regulation of cell proliferation;GO:0001558::regulation of cell growth;GO:0007155::cell adhesion	growth factor binding protein 7	Cellular processes and signaling	Signal transduction mechanisms	NA	Regulation of Insulin-like Growth Factor (IGF) transport and uptake by IGFBPs::Post-translational protein phosphorylation::Senescence-Associated Secretory Phenotype (SASP)	VEGFA-VEGFR2_Signaling_Pathway::Senescence_and_Autophagy_in_Cancer::Simplified_Interaction_Map_Between_LOXL4_and_Oxidative_Stress_Pathway	NA	Extracellular
A0A8I3NTN1	65005.2556346382	80654.5144801302	88594.9087914037	14704.6219634733	11310.4002295798	9885.20482475747	0.153252977423729	0.00030507745360344	0.1	0.0116398782297928	0.152030651340996	down	A0A8I3NTN1	A0A8I3NTN1	Leucine rich alpha-2-glycoprotein 1	LRG1	NA	NA	NA	Leucine-rich alpha-2-glycoprotein	Cellular processes and signaling	Signal transduction mechanisms	NA	Neutrophil degranulation	22q11.2_Deletion_Syndrome	NA	Cytoplasm
A0A8I3NTV0	17107.05628707	18647.7305657106	12399.6030816797	33430.5818832611	27011.2486930545	27464.015183242	1.82550014399934	0.0212475797016146	0.1	0.0598003948396237	0.152030651340996	up	A0A8I3NTV0	A0A8I3NTV0	Phospholipid phosphatase 3	PLPP3	GO:0005794::Golgi apparatus;GO:0016021::integral component of membrane;GO:0070062::extracellular exosome;GO:0005886::plasma membrane	GO:0005178::integrin binding;GO:0042577::lipid phosphatase activity;GO:0042392::sphingosine-1-phosphate phosphatase activity	GO:0060020::Bergmann glial cell differentiation;GO:0044330::canonical Wnt signaling pathway involved in positive regulation of wound healing;GO:0030111::regulation of Wnt signaling pathway;GO:0034109::homotypic cell-cell adhesion;GO:0001568::blood vessel development;GO:0051091::positive regulation of sequence-specific DNA binding transcription factor activity;GO:0050821::protein stabilization;GO:…	Lipid phosphate phosphohydrolase	Metabolism	Lipid transport and metabolism	01100::Metabolic pathways||04072::Phospholipase D signaling pathway||04666::Fc gamma R-mediated phagocytosis||05231::Choline metabolism in cancer||00564::Glycerophospholipid metabolism||00561::Glycerolipid metabolism||00600::Sphingolipid metabolism||00565::Ether lipid metabolism||04975::Fat digestion and absorption	Sphingolipid de novo biosynthesis	Sphingolipid_Metabolism_(integrated_pathway)::Sphingolipid_Metabolism_(general_overview)	NA	Plasma membrane
A0A8I3NTX6	198729.610913404	194112.30365336	336100.929065612	10800.3590227915	11435.1495173291	6806.04559521289	0.039840646477325	0.00019777696096184	0.1	0.0108083920705891	0.152030651340996	down	A0A8I3NTX6	A0A8I3NTX6	Uncharacterized protein	-	NA	NA	NA	CD80-like C2-set immunoglobulin domain	Poorly characterized	Function unknown	NA	Immunoregulatory interactions between a Lymphoid and a non-Lymphoid cell::Regulation of actin dynamics for phagocytic cup formation::Cell surface interactions at the vascular wall::FCGR3A-mediated phagocytosis::FCERI mediated NF-kB activation::FCGR3A-mediated IL10 synthesis::Regulation of Complement cascade::FCERI mediated Ca+2 mobilization::Antigen activates B Cell Receptor (BCR) leading to gene…	Pathogenesis_of_SARS-CoV-2_Mediated_by_nsp9-nsp10_Complex	NA	Extracellular
A0A8I3NTY8	74632.6820284697	58356.8824332834	65482.4215007983	28498.3247730556	23506.7626338063	23407.7364578187	0.379967094594951	0.00057493511700078	0.1	0.0130501012876008	0.152030651340996	down	A0A8I3NTY8	A0A8I3NTY8	Glucosamine-6-phosphate isomerase	GNPDA1	GO:0005737::cytoplasm;GO:0070062::extracellular exosome	GO:0004342::glucosamine-6-phosphate deaminase activity;GO:0016787::hydrolase activity	GO:0005975::carbohydrate metabolic process;GO:0006044::N-acetylglucosamine metabolic process;GO:0006043::glucosamine catabolic process;GO:0006091::generation of precursor metabolites and energy	Glucosamine-6-phosphate deaminase 1	Metabolism	Carbohydrate transport and metabolism	01100::Metabolic pathways||00520::Amino sugar and nucleotide sugar metabolism	Glycolysis	NA	NA	Cytoplasm
A0A8I3NTZ4	6173.94102906287	6660.78371159146	6631.6903469424	17651.8910666925	27589.5767017951	16219.6204503212	3.15728848595084	0.0190541137186295	0.1	0.0560049801744606	0.152030651340996	up	A0A8I3NTZ4	A0A8I3NTZ4	threonine--tRNA ligase	TARS2	NA	NA	NA	threonyl-tRNA synthetase 2, mitochondrial	Information storage and processing	Translation, ribosomal structure and biogenesis	00970::Aminoacyl-tRNA biosynthesis	Mitochondrial tRNA aminoacylation	NA	NA	Cytoplasm
A0A8I3NU02	914787.303973903	952383.633731629	1571777.85904356	1978265.63512086	2493169.01778552	4052776.01267362	2.47872567153024	0.0326474836013416	0.1	0.0754046652678251	0.152030651340996	up	A0A8I3NU02	A0A8I3NU02	Vimentin	VIM	GO:0005925::focal adhesion;GO:0043005::neuron projection;GO:0005882::intermediate filament;GO:0005777::peroxisome;GO:0005829::cytosol;GO:0031252::cell leading edge;GO:0070062::extracellular exosome;GO:0005886::plasma membrane	GO:0008022::protein C-terminus binding;GO:0001948::glycoprotein binding;GO:1990254::keratin filament binding;GO:0042802::identical protein binding;GO:0003725::double-stranded RNA binding;GO:0005200::structural constituent of cytoskeleton;GO:0097110::scaffold protein binding;GO:0005212::structural constituent of eye lens	GO:0060020::Bergmann glial cell differentiation;GO:0010628::positive regulation of gene expression;GO:0060395::SMAD protein signal transduction;GO:0070307::lens fiber cell development;GO:0045109::intermediate filament organization;GO:0010977::negative regulation of neuron projection development;GO:0014002::astrocyte development;GO:0001701::in utero embryonic development	Belongs to the intermediate filament family	Cellular processes and signaling	Cytoskeleton	05169::Epstein-Barr virus infection||05206::MicroRNAs in cancer	Interleukin-4 and Interleukin-13 signaling::Striated Muscle Contraction::Aggrephagy::Caspase-mediated cleavage of cytoskeletal proteins::Chaperone Mediated Autophagy::Late endosomal microautophagy	Ciliary_landscape::Spinal_Cord_Injury::Primary_Focal_Segmental_Glomerulosclerosis_FSGS::Striated_Muscle_Contraction_Pathway::Allograft_Rejection::Apoptosis-related_network_due_to_altered_Notch3_in_ovarian_cancer::TGF-B_Signaling_in_Thyroid_Cells_for_Epithelial-Mesenchymal_Transition::Mammary_gland_development_pathway_-_Puberty_(Stage_2_of_4)	NA	Nucleus
A0A8I3NU76	6306.65251779359	6970.33775793115	6345.170075268	23138.5550251202	27135.9979808038	26966.7673340705	3.93643304092593	9.34783335365717e-05	0.1	0.0107137908995024	0.152030651340996	up	A0A8I3NU76	A0A8I3NU76	receptor protein serine/threonine kinase	BMPR2	GO:0009986::cell surface;GO:0016324::apical plasma membrane;GO:0005901::caveola;GO:0044214::spanning component of plasma membrane;GO:0009925::basal plasma membrane;GO:0005615::extracellular space;GO:0005737::cytoplasm;GO:0030425::dendrite;GO:0043025::neuronal cell body	GO:0016362::activin receptor activity, type II;GO:0098821::BMP receptor activity;GO:0046872::metal ion binding;GO:0005524::ATP binding;GO:0004702::signal transducer, downstream of receptor, with serine/threonine kinase activity;GO:0036122::BMP binding;GO:0019838::growth factor binding	GO:0060841::venous blood vessel development;GO:0060836::lymphatic endothelial cell differentiation;GO:0030501::positive regulation of bone mineralization;GO:2000279::negative regulation of DNA biosynthetic process;GO:0045906::negative regulation of vasoconstriction;GO:0010595::positive regulation of endothelial cell migration;GO:0045669::positive regulation of osteoblast differentiation;GO:004801…	Bone morphogenetic protein receptor	Cellular processes and signaling	Signal transduction mechanisms	04360::Axon guidance||04390::Hippo signaling pathway||05206::MicroRNAs in cancer||04060::Cytokine-cytokine receptor interaction||05418::Fluid shear stress and atherosclerosis||04550::Signaling pathways regulating pluripotency of stem cells||04350::TGF-beta signaling pathway	Signaling by BMP	Mesodermal_Commitment_Pathway::Integrated_Breast_Cancer_Pathway::ESC_Pluripotency_Pathways::Osteoblast_differentiation::Heart_Development::Canonical_and_Non-Canonical_TGF-B_signaling::Bone_Morphogenic_Protein_(BMP)_Signalling_and_Regulation	NA	Extracellular
A0A8I3NUC6	44324.5983985765	51515.4658422684	82411.7525025976	19290.941285551	22107.2694105607	27630.9091436683	0.387256192396252	0.0208533311123445	0.1	0.0593586928649806	0.152030651340996	down	A0A8I3NUC6	A0A8I3NUC6	Proteasome subunit beta	PSMB2	GO:0005829::cytosol;GO:0005654::nucleoplasm;GO:0070062::extracellular exosome;GO:0005839::proteasome core complex;GO:0016020::membrane	GO:0005515::protein binding;GO:0004298::threonine-type endopeptidase activity	GO:0051436::negative regulation of ubiquitin-protein ligase activity involved in mitotic cell cycle;GO:0002479::antigen processing and presentation of exogenous peptide antigen via MHC class I, TAP-dependent;GO:0090263::positive regulation of canonical Wnt signaling pathway;GO:0010243::response to organonitrogen compound;GO:0002223::stimulatory C-type lectin receptor signaling pathway;GO:0014070:…	subunit, beta	Cellular processes and signaling	Posttranslational modification, protein turnover, chaperones	03050::Proteasome	Antigen processing: Ubiquitination & Proteasome degradation::Neddylation::Regulation of expression of SLITs and ROBOs::Separation of Sister Chromatids::Ub-specific processing proteases::FCERI mediated NF-kB activation::MAPK6/MAPK4 signaling::UCH proteinases::Downstream TCR signaling::RUNX1 regulates transcription of genes involved in differentiation of HSCs::ABC-family proteins mediated transport…	Proteasome_Degradation	NA	Cytoplasm
A0A8I3NUL8	304950.743772242	312920.321253609	478761.835829595	76990.0409254587	69587.0905595663	58343.5187006407	0.186863489163798	0.00182613503716781	0.1	0.0189301223445191	0.152030651340996	down	A0A8I3NUL8	A0A8I3NUL8	Galectin	LGALS9	NA	GO:0030246::carbohydrate binding	NA	Galectin	Cellular processes and signaling	Extracellular structures	NA	Interleukin-2 family signaling	Vitamin_D_Receptor_Pathway	NA	Cytoplasm
A0A8I3NUN2	9937.90894721234	9415.54255710675	5038.85069565878	19815.1352265131	17578.1435703814	28942.7094087476	2.71954601340181	0.0227101373487386	0.1	0.0617217979450649	0.152030651340996	up	A0A8I3NUN2	A0A8I3NUN2	Melanoma cell adhesion molecule	MCAM	NA	NA	NA	Melanoma cell adhesion molecule	Cellular processes and signaling	Signal transduction mechanisms	NA	L1CAM interactions	VEGFA-VEGFR2_Signaling_Pathway::Netrin-UNC5B_signaling_Pathway::Nonalcoholic_fatty_liver_disease::miRNAs_involvement_in_the_immune_response_in_sepsis::Photodynamic_therapy-induced_NF-kB_survival_signaling::Amplification_and_Expansion_of_Oncogenic_Pathways_as_Metastatic_Traits	NA	Plasma membrane
A0A8I3NUR3	23833.5290035587	19177.7398074768	29817.1948098026	8394.65628220885	10652.135784029	13245.7486451937	0.44340549156102	0.0113287688564085	0.1	0.0420740586734108	0.152030651340996	down	A0A8I3NUR3	A0A8I3NUR3	ADAM metallopeptidase domain 10	ADAM10	GO:0005925::focal adhesion;GO:0005802::trans-Golgi network;GO:0097197::tetraspanin-enriched microdomain;GO:0009986::cell surface;GO:0016021::integral component of membrane;GO:0014069::postsynaptic density;GO:0097038::perinuclear endoplasmic reticulum;GO:0070062::extracellular exosome;GO:0005798::Golgi-associated vesicle;GO:0005634::nucleus	GO:0005178::integrin binding;GO:0008270::zinc ion binding;GO:0019901::protein kinase binding;GO:0004222::metalloendopeptidase activity;GO:0042803::protein homodimerization activity;GO:0017124::SH3 domain binding	GO:0051089::constitutive protein ectodomain proteolysis;GO:0042117::monocyte activation;GO:0030307::positive regulation of cell growth;GO:0007219::Notch signaling pathway;GO:0007267::cell-cell signaling;GO:0022617::extracellular matrix disassembly;GO:0048013::ephrin receptor signaling pathway;GO:0007162::negative regulation of cell adhesion;GO:0007229::integrin-mediated signaling pathway;GO:00108…	Disintegrin and metalloproteinase domain-containing protein 10	Cellular processes and signaling	Extracellular structures	05010::Alzheimer's disease||05120::Epithelial cell signaling in Helicobacter pylori infection	Neutrophil degranulation::Regulation of Insulin-like Growth Factor (IGF) transport and uptake by IGFBPs::Post-translational protein phosphorylation::Degradation of the extracellular matrix::Amyloid fiber formation::Constitutive Signaling by NOTCH1 HD+PEST Domain Mutants::Constitutive Signaling by NOTCH1 PEST Domain Mutants::Collagen degradation::EPH-ephrin mediated repulsion of cells::Activated N…	VEGFA-VEGFR2_Signaling_Pathway::Alzheimers_Disease::Copper_homeostasis::Canonical_and_Non-canonical_Notch_signaling::Hypertrophy_Model	NA	Plasma membrane
A0A8I3NUR4	16946.0364768683	11673.668418513	14494.2415976076	3304.83886064213	3473.05650568418	3356.69770447576	0.235065307056735	0.0049585606802849	0.1	0.0279482511070603	0.152030651340996	down	A0A8I3NUR4	A0A8I3NUR4	Surfactant protein D	SFTPD	GO:0005737::cytoplasm;GO:0005615::extracellular space;GO:0005578::proteinaceous extracellular matrix;GO:0005581::collagen trimer	GO:0030246::carbohydrate binding	GO:0048286::lung alveolus development;GO:0045087::innate immune response;GO:0007585::respiratory gaseous exchange;GO:0043129::surfactant homeostasis	Pulmonary surfactant-associated protein	Cellular processes and signaling	Extracellular structures	04145::Phagosome	Immunoregulatory interactions between a Lymphoid and a non-Lymphoid cell::Surfactant metabolism::Signal regulatory protein family interactions::Regulation of TLR by endogenous ligand::Toll Like Receptor 4 (TLR4) Cascade::Defective CSF2RB causes pulmonary surfactant metabolism dysfunction 5 (SMDP5)::Defective CSF2RA causes pulmonary surfactant metabolism dysfunction 4 (SMDP4)::Toll Like Receptor T…	Regulation_of_toll-like_receptor_signaling_pathway	NA	Extracellular
A0A8I3NUW3	3794.35391459075	3049.12884330708	3867.02495248232	28110.0889147638	29694.5695377977	23222.9855304331	7.56524771505147	4.55286689119679e-05	0.1	0.00942013439691935	0.152030651340996	up	A0A8I3NUW3	A0A8I3NUW3	Family with sequence similarity 171 member A1	FAM171A1	NA	NA	NA	Family with sequence similarity 171 member A1	Poorly characterized	Function unknown	04151::PI3K-Akt signaling pathway||05200::Pathways in cancer||04015::Rap1 signaling pathway||04510::Focal adhesion||04810::Regulation of actin cytoskeleton||05414::Dilated cardiomyopathy||05418::Fluid shear stress and atherosclerosis||04611::Platelet activation||04640::Hematopoietic cell lineage||04512::ECM-receptor interaction||05410::Hypertrophic cardiomyopathy (HCM)||05412::Arrhythmogenic righ…	NA	NA	NA	Extracellular
A0A8I3NVB0	25593.0599940688	25163.979324615	24801.4255302973	63655.5743062294	56317.0364700025	97217.4489643868	2.87446363785602	0.0246502692183147	0.1	0.0635144599079694	0.152030651340996	up	A0A8I3NVB0	A0A8I3NVB0	Zyxin	ZYX	GO:0005913::cell-cell adherens junction;GO:0001725::stress fiber;GO:0005887::integral component of plasma membrane;GO:0005925::focal adhesion;GO:0005737::cytoplasm;GO:0005634::nucleus	GO:0008270::zinc ion binding;GO:0005515::protein binding	GO:0007267::cell-cell signaling;GO:0007229::integrin-mediated signaling pathway;GO:0007160::cell-matrix adhesion;GO:0043149::stress fiber assembly;GO:0007179::transforming growth factor beta receptor signaling pathway;GO:0016032::viral process;GO:0050727::regulation of inflammatory response	Zinc-binding domain present in Lin-11, Isl-1, Mec-3.	Cellular processes and signaling	Signal transduction mechanisms	04510::Focal adhesion	Cell-extracellular matrix interactions	Focal_Adhesion::Integrin-mediated_Cell_Adhesion	NA	Nucleus
A0A8I3NVG7	139450.946915777	109469.827743292	113063.429281026	341640.002069992	354039.689790612	552769.280286097	3.44890456146343	0.00643405350668803	0.1	0.0320679183382536	0.152030651340996	up	A0A8I3NVG7	A0A8I3NVG7	Peptidyl-prolyl cis-trans isomerase	-	GO:0005925::focal adhesion;GO:0016020::membrane;GO:0000159::protein phosphatase type 2A complex;GO:0005615::extracellular space;GO:0005829::cytosol;GO:0000775::chromosome, centromeric region;GO:0070062::extracellular exosome;GO:0005634::nucleus;GO:0000922::spindle pole	GO:0004721::phosphoprotein phosphatase activity;GO:0046790::virion binding;GO:0046872::metal ion binding;GO:0051082::unfolded protein binding;GO:0042277::peptide binding;GO:0003755::peptidyl-prolyl cis-trans isomerase activity	GO:0008637::apoptotic mitochondrial changes;GO:0006457::protein folding;GO:0042542::response to hydrogen peroxide;GO:0046677::response to antibiotic;GO:0006278::RNA-dependent DNA biosynthetic process;GO:0019061::uncoating of virus;GO:0019064::fusion of virus membrane with host plasma membrane;GO:0010468::regulation of gene expression;GO:0034389::lipid particle organization;GO:0075713::establishme…	peptidyl-prolyl cis-trans isomerase activity	Cellular processes and signaling	Posttranslational modification, protein turnover, chaperones	NA	Neutrophil degranulation::Platelet degranulation ::Gene and protein expression by JAK-STAT signaling after Interleukin-12 stimulation::Calcineurin activates NFAT::Budding and maturation of HIV virion::Basigin interactions::Assembly Of The HIV Virion::Integration of provirus::APOBEC3G mediated resistance to HIV-1 infection::Early Phase of HIV Life Cycle::Binding and entry of HIV virion::Minus-stra…	Prolactin_Signaling_Pathway	NA	Cytoplasm
A0A8I3NVH0	98329.8636120996	58643.3739153192	81421.9148483236	26277.6760894409	18006.8935496363	15388.5846802971	0.250311945208187	0.00320081358138927	0.1	0.0229146463557101	0.152030651340996	down	A0A8I3NVH0	A0A8I3NVH0	GTP cyclohydrolase 1	GCH1	GO:0005654::nucleoplasm;GO:0031965::nuclear membrane;GO:0005829::cytosol;GO:0031410::cytoplasmic vesicle;GO:0043234::protein complex	GO:0008270::zinc ion binding;GO:0030742::GTP-dependent protein binding;GO:0003934::GTP cyclohydrolase I activity;GO:0005525::GTP binding;GO:0005509::calcium ion binding;GO:0050662::coenzyme binding;GO:0042803::protein homodimerization activity	GO:0051291::protein heterooligomerization;GO:0051000::positive regulation of nitric-oxide synthase activity;GO:0032496::response to lipopolysaccharide;GO:0014916::regulation of lung blood pressure;GO:0035998::7,8-dihydroneopterin 3'-triphosphate biosynthetic process;GO:0050884::neuromuscular process controlling posture;GO:0042311::vasodilation;GO:0006809::nitric oxide biosynthetic process;GO:0034…	GTP cyclohydrolase 1	Metabolism	Coenzyme transport and metabolism	01100::Metabolic pathways||00790::Folate biosynthesis	Tetrahydrobiopterin (BH4) synthesis, recycling, salvage and regulation	NA	NA	Cytoplasm
A0A8I3NVW7	16452.5886714116	15433.2961372689	19814.28608429	7030.54351941695	5544.31858766907	3838.83581237403	0.317478600862648	0.0117751101893409	0.1	0.0429445195140668	0.152030651340996	down	A0A8I3NVW7	A0A8I3NVW7	Leukosialin	SPN	NA	NA	GO:0030155::regulation of cell adhesion;GO:0050896::response to stimulus;GO:0042110::T cell activation;GO:0050794::regulation of cellular process;GO:0002682::regulation of immune system process	Sialophorin	Poorly characterized	Function unknown	05169::Epstein-Barr virus infection||04514::Cell adhesion molecules (CAMs)	Cell surface interactions at the vascular wall::Basigin interactions	NA	NA	Extracellular
A0A8I3NW81	58424.2201660735	79994.1516140377	95368.4166856737	41575.2263578929	37109.8852100794	49836.7343638488	0.549739558745983	0.0342583563118992	0.1	0.0777672527720916	0.152030651340996	down	A0A8I3NW81	A0A8I3NW81	Proteasome subunit alpha type	PSMA7	GO:0005737::cytoplasm;GO:0019773::proteasome core complex, alpha-subunit complex;GO:0005634::nucleus;GO:0070062::extracellular exosome	GO:0042802::identical protein binding;GO:0004298::threonine-type endopeptidase activity	GO:0006511::ubiquitin-dependent protein catabolic process	subunit alpha type	Cellular processes and signaling	Posttranslational modification, protein turnover, chaperones	03050::Proteasome	Antigen processing: Ubiquitination & Proteasome degradation::Neddylation::Regulation of expression of SLITs and ROBOs::Separation of Sister Chromatids::Ub-specific processing proteases::FCERI mediated NF-kB activation::MAPK6/MAPK4 signaling::UCH proteinases::Downstream TCR signaling::RUNX1 regulates transcription of genes involved in differentiation of HSCs::ABC-family proteins mediated transport…	Proteasome_Degradation	NA	Cytoplasm
A0A8I3NWN6	31659.8709074733	36414.4998241611	31031.1885247979	66401.1722534877	56094.1833734407	70796.0059289932	1.95035841587642	0.0021448253171483	0.1	0.0200832010501357	0.152030651340996	up	A0A8I3NWN6	A0A8I3NWN6	S-methyl-5'-thioadenosine phosphorylase	MTAP	GO:0005829::cytosol;GO:0070062::extracellular exosome;GO:0005634::nucleus	GO:0017061::S-methyl-5-thioadenosine phosphorylase activity;GO:0005515::protein binding;GO:0004645::phosphorylase activity	GO:0033574::response to testosterone;GO:0006166::purine ribonucleoside salvage;GO:0019509::L-methionine salvage from methylthioadenosine;GO:0006738::nicotinamide riboside catabolic process;GO:0032259::methylation	Catalyzes the reversible phosphorylation of S-methyl-5'- thioadenosine (MTA) to adenine and 5-methylthioribose-1-phosphate. Involved in the breakdown of MTA, a major by-product of polyamine biosynthesis. Responsible for the first step in the methionine salvage pathway after MTA has been generated from S- adenosylmethionine. Has broad substrate specificity with 6- aminopurine nucleosides as prefer…	Metabolism	Nucleotide transport and metabolism	01100::Metabolic pathways||00270::Cysteine and methionine metabolism	Gene and protein expression by JAK-STAT signaling after Interleukin-12 stimulation::Methionine salvage pathway	Methionine_De_Novo_and_Salvage_Pathway	NA	Cytoplasm
A0A8I3NWQ3	51502.9654211151	46043.4785353845	34628.7823310271	79157.8170213683	90503.791524908	107237.954654181	2.0949429857461	0.00883662530393971	0.1	0.0370298124105099	0.152030651340996	up	A0A8I3NWQ3	A0A8I3NWQ3	Peroxiredoxin-6	PRDX6	GO:0005829::cytosol;GO:0005764::lysosome;GO:0070062::extracellular exosome;GO:0005615::extracellular space;GO:0031410::cytoplasmic vesicle;GO:0016020::membrane	GO:0004602::glutathione peroxidase activity;GO:0031625::ubiquitin protein ligase binding;GO:0004623::phospholipase A2 activity;GO:0051920::peroxiredoxin activity	GO:0055114::oxidation-reduction process;GO:0098869::cellular oxidant detoxification;GO:0000302::response to reactive oxygen species;GO:0009395::phospholipid catabolic process	Peroxiredoxin 6	Cellular processes and signaling	Posttranslational modification, protein turnover, chaperones	01100::Metabolic pathways	Neutrophil degranulation::Detoxification of Reactive Oxygen Species	VEGFA-VEGFR2_Signaling_Pathway::Nuclear_Receptors_Meta-Pathway::NRF2_pathway	NA	Cytoplasm
A0A8I3NWQ6	614654.169039146	686591.16127291	816460.709090448	352894.310024365	363819.79171853	516684.470900093	0.582421993276736	0.0257699773344919	0.1	0.0651307452632253	0.152030651340996	down	A0A8I3NWQ6	A0A8I3NWQ6	Gelsolin	GSN	GO:0005925::focal adhesion;GO:0030478::actin cap;GO:0016528::sarcoplasm;GO:0002102::podosome;GO:0072562::blood microparticle;GO:0030027::lamellipodium;GO:0005829::cytosol;GO:0005886::plasma membrane;GO:0070062::extracellular exosome;GO:0005634::nucleus	GO:0045159::myosin II binding;GO:0019904::protein domain specific binding;GO:0005509::calcium ion binding;GO:0003779::actin binding	GO:0097017::renal protein absorption;GO:1903906::regulation of plasma membrane raft polarization;GO:0060271::cilium assembly;GO:0006911::phagocytosis, engulfment;GO:1903903::regulation of establishment of T cell polarity;GO:1902174::positive regulation of keratinocyte apoptotic process;GO:1903689::regulation of wound healing, spreading of epidermal cells;GO:0051016::barbed-end actin filament capp…	Gelsolin	Cellular processes and signaling	Cytoskeleton	04810::Regulation of actin cytoskeleton||05203::Viral carcinogenesis||04666::Fc gamma R-mediated phagocytosis	Neutrophil degranulation::Amyloid fiber formation::Caspase-mediated cleavage of cytoskeletal proteins	Regulation_of_Actin_Cytoskeleton::Ebola_Virus_Pathway_on_Host::Senescence_and_Autophagy_in_Cancer	NA	Nucleus
A0A8I3NWU4	42136.546945433	59252.1683146453	45501.4609594769	150747.300774091	176520.242165242	306933.789771702	4.3175204022024	0.0106740024476541	0.1	0.0409707784264679	0.152030651340996	up	A0A8I3NWU4	A0A8I3NWU4	Mannose receptor C type 2	MRC2	NA	NA	NA	mannose receptor	Cellular processes and signaling	Signal transduction mechanisms	05152::Tuberculosis||04145::Phagosome	Cross-presentation of soluble exogenous antigens (endosomes)	Spinal_Cord_Injury	NA	Plasma membrane
A0A8I3NWW6	50553.7276690391	38000.2301772293	46087.3738310652	90034.4636349915	93543.7984399635	172395.279862598	2.64386527898164	0.0335318018378518	0.1	0.076638000976863	0.152030651340996	up	A0A8I3NWW6	A0A8I3NWW6	MAGE domain-containing protein	MAGEB4	NA	NA	NA	Melanoma-associated antigen	Poorly characterized	Function unknown	04722::Neurotrophin signaling pathway	SUMOylation of DNA damage response and repair proteins	Notch_Signaling_Pathway_Netpath	NA	Nucleus
A0A8I3NX10	4819.29694839858	3181.48790800762	5237.26209990116	1795.32648166117	2601.3859970127	2340.29288128681	0.5089123329292	0.0290689670364378	0.1	0.0706774884807507	0.152030651340996	down	A0A8I3NX10	A0A8I3NX10	Tetraspanin 14	TSPAN14	NA	NA	NA	Tetraspanin 14	Poorly characterized	Function unknown	NA	Neutrophil degranulation::Amyloid fiber formation	Extracellular_vesicles_in_the_crosstalk_of_cardiac_cells	NA	Cytoplasm
A0A8I3NX30	20128.7748220641	17776.7964603217	15236.6198383132	30270.3117838584	34193.4164246397	29191.3333333333	1.76234851380361	0.0069835599682589	0.1	0.0330021914323582	0.152030651340996	up	A0A8I3NX30	A0A8I3NX30	Disco interacting B	DIP2B	GO:0016020::membrane;GO:0070062::extracellular exosome;GO:0005737::cytoplasm;GO:0005634::nucleus	GO:0003824::catalytic activity	GO:0008152::metabolic process	Disco-interacting protein 2 homolog B	Metabolism	Lipid transport and metabolism	NA	NA	Endoderm_Differentiation::Mesodermal_Commitment_Pathway	NA	Plasma membrane
A0A8I3NXA3	55773.8860320285	35298.6155016316	79903.867862845	17493.2733035772	19660.7299809144	29411.1113882157	0.38932347731831	0.0393258435146953	0.1	0.0830608789261482	0.152030651340996	down	A0A8I3NXA3	A0A8I3NXA3	EH domain containing 3	EHD3	GO:0005925::focal adhesion;GO:0055038::recycling endosome membrane;GO:0043209::myelin sheath;GO:0005829::cytosol;GO:0030139::endocytic vesicle;GO:0020018::ciliary pocket membrane;GO:0048471::perinuclear region of cytoplasm;GO:0005634::nucleus	GO:0005515::protein binding;GO:0005525::GTP binding;GO:0005509::calcium ion binding;GO:0003676::nucleic acid binding;GO:0005524::ATP binding	GO:0086036::regulation of cardiac muscle cell membrane potential;GO:0034498::early endosome to Golgi transport;GO:0072661::protein targeting to plasma membrane;GO:0001881::receptor recycling;GO:0032456::endocytic recycling;GO:1903358::regulation of Golgi organization;GO:0030030::cell projection organization;GO:0007596::blood coagulation;GO:0051260::protein homooligomerization;GO:0090160::Golgi to…	Belongs to the TRAFAC class dynamin-like GTPase superfamily. Dynamin Fzo YdjA family	Cellular processes and signaling	Signal transduction mechanisms	04144::Endocytosis	Factors involved in megakaryocyte development and platelet production	Ciliary_landscape	NA	Cytoplasm
A0A8I3NXF8	72268.028202847	85473.3012079724	107867.891279556	38248.7852685598	32987.7085027522	29760.0090503415	0.380244716501716	0.00409507852039214	0.1	0.025629765881571	0.152030651340996	down	A0A8I3NXF8	A0A8I3NXF8	Insulin like growth factor binding protein acid labile subunit	IGFALS	GO:0005654::nucleoplasm;GO:0042567::insulin-like growth factor ternary complex;GO:0070062::extracellular exosome	GO:0005520::insulin-like growth factor binding	NA	Insulin-like growth factor binding protein, acid labile subunit	Cellular processes and signaling	Signal transduction mechanisms	NA	Regulation of Insulin-like Growth Factor (IGF) transport and uptake by IGFBPs	Circadian_rhythm_related_genes	NA	Extracellular
A0A8I3NXP9	7530.53293001186	7564.66433741443	8876.5800045617	13445.4990534101	15628.7845545321	21407.7561583888	2.10589474420494	0.0218872574369427	0.1	0.0606484898811374	0.152030651340996	up	A0A8I3NXP9	A0A8I3NXP9	NPC1 like intracellular cholesterol transporter 1	NPC1L1	GO:0016021::integral component of membrane;GO:0005886::plasma membrane	GO:0017137::Rab GTPase binding;GO:0031489::myosin V binding;GO:0017127::cholesterol transporter activity	GO:0042157::lipoprotein metabolic process;GO:0030299::intestinal cholesterol absorption;GO:0006695::cholesterol biosynthetic process	Niemann-Pick C1-like protein 1	Metabolism	Lipid transport and metabolism	04975::Fat digestion and absorption	LDL clearance	Ebola_Virus_Pathway_on_Host::Irinotecan_Pathway	NA	Plasma membrane
A0A8I3NXR0	1038.4349356465	1178.41108848378	1582.4974013533	7368.55041938892	9267.1764583852	16605.6056592084	8.74923080499141	0.00440607425721097	0.1	0.0264250954937171	0.152030651340996	up	A0A8I3NXR0	A0A8I3NXR0	Transmembrane protein 9	TMEM9	GO:0031902::late endosome membrane;GO:0005765::lysosomal membrane;GO:0016021::integral component of membrane	NA	GO:0006810::transport	Transmembrane protein 9	Poorly characterized	Function unknown	NA	NA	NA	NA	Extracellular
A0A8I3NY55	67391.9847568209	49686.2177294698	113112.255353658	11915.2153006878	9923.01858766907	10269.1296143802	0.139481730928488	0.0119580777114986	0.1	0.0434520626000244	0.152030651340996	down	A0A8I3NY55	A0A8I3NY55	Ectonucleotide pyrophosphatase/phosphodiesterase 4	ENPP4	GO:0016021::integral component of membrane;GO:0070062::extracellular exosome	GO:0047710::bis(5'-adenosyl)-triphosphatase activity	GO:0030194::positive regulation of blood coagulation;GO:0046130::purine ribonucleoside catabolic process	Ectonucleotide pyrophosphatase phosphodiesterase 4	Poorly characterized	Function unknown	00230::Purine metabolism	Neutrophil degranulation	Insulin_Signaling::Pyrimidine_metabolism::FGF23_signalling_in_Hypophosphatemic_rickets	NA	Peroxisome
A0A8I3NYF9	605499.413701068	1027874.13924806	2177509.67738665	177191.147853462	167878.628882804	179737.240508513	0.137712699530428	0.0378247937236385	0.1	0.0813248684525067	0.152030651340996	down	A0A8I3NYF9	A0A8I3NYF9	Eosinophil peroxidase	EPX	GO:0070062::extracellular exosome	GO:0046872::metal ion binding;GO:0004601::peroxidase activity;GO:0020037::heme binding	GO:0006979::response to oxidative stress;GO:0042744::hydrogen peroxide catabolic process;GO:0032753::positive regulation of interleukin-4 production;GO:0055114::oxidation-reduction process;GO:0072677::eosinophil migration;GO:0098869::cellular oxidant detoxification;GO:0032693::negative regulation of interleukin-10 production;GO:0002215::defense response to nematode;GO:0032714::negative regulation…	Eosinophil peroxidase	Poorly characterized	Function unknown	05310::Asthma	Neutrophil degranulation	Selenium_Micronutrient_Network::Folate_Metabolism::Vitamin_B12_Metabolism::Benzene_metabolism	NA	Extracellular
A0A8I3NYW0	2318.55541221827	3722.52707183224	3206.0974783953	10890.2424218902	11215.9298951678	20966.1396293595	4.65788620112733	0.00646395557145712	0.1	0.0320679183382536	0.152030651340996	up	A0A8I3NYW0	A0A8I3NYW0	Prefoldin subunit 3	VBP1	GO:0005737::cytoplasm;GO:0005844::polysome;GO:0016272::prefoldin complex	GO:0015631::tubulin binding	GO:0006457::protein folding;GO:0007017::microtubule-based process;GO:0007021::tubulin complex assembly	Binds specifically to cytosolic chaperonin (c-CPN) and transfers target proteins to it. Binds to nascent polypeptide chain and promotes folding in an environment in which there are many competing pathways for nonnative proteins	Cellular processes and signaling	Posttranslational modification, protein turnover, chaperones	NA	Prefoldin mediated transfer of substrate to CCT/TriC	NA	NA	Nucleus
A0A8I3NYW2	4647.75890865955	4794.14846038717	6264.8289921184	2722.56060547254	3541.48694022626	2690.01471111843	0.570077834817176	0.0127425209580084	0.1	0.0453067411840299	0.152030651340996	down	A0A8I3NYW2	A0A8I3NYW2	Diaphanous related formin 1	DIAPH1	GO:0072686::mitotic spindle;GO:0032587::ruffle membrane;GO:0005815::microtubule organizing center;GO:0005829::cytosol	GO:0005102::receptor binding;GO:0003779::actin binding;GO:0017048::Rho GTPase binding;GO:0044325::ion channel binding	GO:0035372::protein localization to microtubule;GO:0007605::sensory perception of sound;GO:0008360::regulation of cell shape;GO:0032886::regulation of microtubule-based process;GO:0030041::actin filament polymerization;GO:0071420::cellular response to histamine;GO:0030335::positive regulation of cell migration;GO:0051279::regulation of release of sequestered calcium ion into cytosol	formin 1	Cellular processes and signaling	Signal transduction mechanisms	04510::Focal adhesion||04810::Regulation of actin cytoskeleton||04933::AGE-RAGE signaling pathway in diabetic complications||05131::Shigellosis	Neutrophil degranulation::RHO GTPases Activate Formins::ERBB2 Regulates Cell Motility	Focal_Adhesion::AGE-RAGE_pathway::G13_Signaling_Pathway::Type_2_papillary_renal_cell_carcinoma	NA	Cytoplasm
A0A8I3NYZ4	52404.1569395018	76745.3382077516	63797.9219949821	100261.532742523	95723.8830802423	159606.944294128	1.84294957343099	0.0462113083259331	0.1	0.0923295425162651	0.152030651340996	up	A0A8I3NYZ4	A0A8I3NYZ4	Lin-7 homolog C, crumbs cell polarity complex component	LIN7C	GO:0043005::neuron projection;GO:0098793::presynapse;GO:0070062::extracellular exosome;GO:0005923::bicellular tight junction;GO:0045211::postsynaptic membrane;GO:0016323::basolateral plasma membrane;GO:0005737::cytoplasm;GO:0014069::postsynaptic density;GO:0097025::MPP7-DLG1-LIN7 complex	GO:0008092::cytoskeletal protein binding;GO:0030165::PDZ domain binding;GO:0097016::L27 domain binding	GO:1903361::protein localization to basolateral plasma membrane;GO:0002011::morphogenesis of an epithelial sheet;GO:0045199::maintenance of epithelial cell apical/basal polarity;GO:0006887::exocytosis;GO:0007269::neurotransmitter secretion;GO:0015031::protein transport	L27 domain binding	Cellular processes and signaling	Extracellular structures	NA	Neurexins and neuroligins::Assembly and cell surface presentation of NMDA receptors::Dopamine Neurotransmitter Release Cycle	Disruption_of_postsynaptic_signalling_by_CNV	NA	Cytoplasm
A0A8I3NZ20	8050.08152728351	7417.40771564803	5077.4676803771	19269.0369277875	27424.8591956407	34014.7748315805	3.92839329166192	0.00363428353534025	0.1	0.024115112154231	0.152030651340996	up	A0A8I3NZ20	A0A8I3NZ20	Cytidine/uridine monophosphate kinase 1	CMPK1	NA	NA	NA	Cytidine monophosphate (UMP-CMP) kinase 1, cytosolic	Metabolism	Nucleotide transport and metabolism	01100::Metabolic pathways||00240::Pyrimidine metabolism	Interconversion of nucleotide di- and triphosphates	Pyrimidine_metabolism	NA	Mitochondria
A0A8I3NZE9	38475.9433570581	41860.7028976618	65258.265440077	15864.0422795782	20459.4887699499	22227.8030256688	0.402152337562009	0.0149275771007282	0.1	0.0498252956402587	0.152030651340996	down	A0A8I3NZE9	A0A8I3NZE9	Protein kinase domain-containing protein	CSNK2A1	GO:0005956::protein kinase CK2 complex;GO:0005829::cytosol;GO:0016581::NuRD complex;GO:0031519::PcG protein complex;GO:0005886::plasma membrane;GO:0016580::Sin3 complex	GO:0004674::protein serine/threonine kinase activity;GO:0047485::protein N-terminus binding;GO:0008013::beta-catenin binding;GO:0051879::Hsp90 protein binding;GO:0019888::protein phosphatase regulator activity;GO:0005524::ATP binding;GO:0043021::ribonucleoprotein complex binding	GO:0097421::liver regeneration;GO:0008284::positive regulation of cell proliferation;GO:0071174::mitotic spindle checkpoint;GO:0030177::positive regulation of Wnt signaling pathway;GO:0021987::cerebral cortex development;GO:0033574::response to testosterone;GO:0061077::chaperone-mediated protein folding;GO:1903146::regulation of mitophagy;GO:1901796::regulation of signal transduction by p53 class…	regulation of chromosome separation	Cellular processes and signaling	Cell cycle control, cell division, chromosome partitioning	05169::Epstein-Barr virus infection||05168::Herpes simplex infection||05162::Measles||04310::Wnt signaling pathway||04064::NF-kappa B signaling pathway||04520::Adherens junction||03008::Ribosome biogenesis in eukaryotes	Regulation of TP53 Activity through Phosphorylation::Regulation of PTEN stability and activity::RUNX1 interacts with co-factors whose precise effect on RUNX1 targets is not known::Cooperation of PDCL (PhLP1) and TRiC/CCT in G-protein beta folding::Synthesis of PC::Signal transduction by L1::Condensation of Prometaphase Chromosomes::Receptor Mediated Mitophagy::WNT mediated activation of DVL	Brain-Derived_Neurotrophic_Factor_(BDNF)_signaling_pathway::Breast_cancer_pathway::Wnt_Signaling::TNF_alpha_Signaling_Pathway::LncRNA_involvement_in_canonical_Wnt_signaling_and_colorectal_cancer::ncRNAs_involved_in_Wnt_signaling_in_hepatocellular_carcinoma::Translation_inhibitors_in_chronically_activated_PDGFRA_cells	NA	Cytoplasm
A0A8I3NZH5	80026.8456702254	80282.0755534836	82744.6575432728	196746.452077538	236363.565540896	418787.083578414	3.50497657972595	0.0338471782790101	0.1	0.0770985094208451	0.152030651340996	up	A0A8I3NZH5	A0A8I3NZH5	Tissue factor pathway inhibitor	TFPI2	GO:0005576::extracellular region;GO:0005634::nucleus	GO:0004867::serine-type endopeptidase inhibitor activity	GO:0010951::negative regulation of endopeptidase activity;GO:0007596::blood coagulation	tissue factor pathway inhibitor 2	Cellular processes and signaling	Posttranslational modification, protein turnover, chaperones	04610::Complement and coagulation cascades	Extrinsic Pathway of Fibrin Clot Formation	Integrated_Breast_Cancer_Pathway::Complement_and_Coagulation_Cascades	NA	Extracellular
A0A8I3NZL8	15903.3033511269	17212.4082407112	17667.7143820168	48867.8668477909	43746.4262025281	49757.7516253755	2.80351398011219	5.42891824163438e-05	0.1	0.00942013439691935	0.152030651340996	up	A0A8I3NZL8	A0A8I3NZL8	Claudin domain containing 1	CLDND1	GO:0016021::integral component of membrane;GO:0016324::apical plasma membrane	NA	NA	PMP-22/EMP/MP20/Claudin tight junction	Poorly characterized	Function unknown	NA	NA	NA	NA	Plasma membrane
A0A8I3NZM6	12554.610717675	9294.64315168764	14848.6744975798	3584.30825279772	4531.66927225956	5682.22424770016	0.375994024370784	0.00691114801123948	0.1	0.0328031522830122	0.152030651340996	down	A0A8I3NZM6	A0A8I3NZM6	coproporphyrinogen oxidase	CPOX	GO:0016020::membrane;GO:0005739::mitochondrion	GO:0004109::coproporphyrinogen oxidase activity;GO:0005212::structural constituent of eye lens;GO:0042803::protein homodimerization activity	GO:0006783::heme biosynthetic process;GO:0055114::oxidation-reduction process	Coproporphyrinogen oxidase	Metabolism	Coenzyme transport and metabolism	01100::Metabolic pathways||00860::Porphyrin and chlorophyll metabolism	Heme biosynthesis	Heme_Biosynthesis	NA	Mitochondria
A0A8I3NZP6	152202.677046263	134338.72084141	115804.347449251	234671.203915734	279462.627721074	283870.83013748	1.98338039117585	0.00291599876919282	0.1	0.0221205753323874	0.152030651340996	up	A0A8I3NZP6	A0A8I3NZP6	Karyopherin subunit beta 1	KPNB1	GO:0005654::nucleoplasm;GO:0034399::nuclear periphery;GO:0031965::nuclear membrane;GO:0005829::cytosol;GO:0005643::nuclear pore;GO:0070062::extracellular exosome;GO:0071782::endoplasmic reticulum tubular network	GO:0008139::nuclear localization sequence binding;GO:0008270::zinc ion binding;GO:0008565::protein transporter activity;GO:0051879::Hsp90 protein binding;GO:0008536::Ran GTPase binding;GO:0019904::protein domain specific binding	GO:0007080::mitotic metaphase plate congression;GO:0075733::intracellular transport of virus;GO:0031291::Ran protein signal transduction;GO:0006610::ribosomal protein import into nucleus;GO:0006607::NLS-bearing protein import into nucleus;GO:0040001::establishment of mitotic spindle localization;GO:0006309::apoptotic DNA fragmentation;GO:0090307::mitotic spindle assembly;GO:0000060::protein impor…	ribosomal protein import into nucleus	Cellular processes and signaling	Intracellular trafficking, secretion, and vesicular transport	03013::RNA transport	Neutrophil degranulation::ISG15 antiviral mechanism::NS1 Mediated Effects on Host Pathways::Initiation of Nuclear Envelope (NE) Reformation::Nuclear import of Rev protein::Transport of Ribonucleoproteins into the Host Nucleus::Postmitotic nuclear pore complex (NPC) reformation::Regulation of cholesterol biosynthesis by SREBP (SREBF)::Apoptosis induced DNA fragmentation::Inhibition of nitric oxide…	NA	NA	Cytoplasm
A0A8I3P075	25245.0494365362	36405.9050797	16277.946805545	93924.3754447247	88553.826929992	123783.121348297	3.93000951544807	0.0144197573662298	0.1	0.0488204754515358	0.152030651340996	up	A0A8I3P075	A0A8I3P075	Ras homolog family member B	RHOB	GO:0005925::focal adhesion;GO:0005829::cytosol;GO:0031902::late endosome membrane;GO:0032154::cleavage furrow;GO:0005769::early endosome;GO:0070062::extracellular exosome;GO:0005886::plasma membrane;GO:0005634::nucleus	GO:0005515::protein binding;GO:0005525::GTP binding;GO:0019003::GDP binding;GO:0003924::GTPase activity	GO:0030336::negative regulation of cell migration;GO:0007266::Rho protein signal transduction;GO:0030168::platelet activation;GO:0007155::cell adhesion;GO:0051056::regulation of small GTPase mediated signal transduction;GO:0045766::positive regulation of angiogenesis;GO:0070301::cellular response to hydrogen peroxide;GO:0045786::negative regulation of cell cycle;GO:0006886::intracellular protein …	endothelial tube morphogenesis	Cellular processes and signaling	Intracellular trafficking, secretion, and vesicular transport	NA	Rho GTPase cycle::RHO GTPases Activate Formins::G alpha (12/13) signalling events::RHO GTPases activate PKNs::RHO GTPases Activate ROCKs::GPVI-mediated activation cascade::Sema4D induced cell migration and growth-cone collapse::RHO GTPases activate CIT::RHO GTPases Activate Rhotekin and Rhophilins	Spinal_Cord_Injury::Ebola_Virus_Pathway_on_Host::Gastrin_Signaling_Pathway::Neural_Crest_Differentiation::Androgen_receptor_signaling_pathway	Transcription Cofactors	Cytoplasm
A0A8I3P092	114792.840658363	117826.784274276	108103.144174966	42049.5690018759	28489.4671949769	20450.3480068074	0.267048147213562	0.0212496362711364	0.1	0.0598003948396237	0.152030651340996	down	A0A8I3P092	A0A8I3P092	Carbonic anhydrase	CA2	GO:0016323::basolateral plasma membrane;GO:0005615::extracellular space;GO:0005902::microvillus;GO:0043209::myelin sheath;GO:0005777::peroxisome;GO:0005829::cytosol;GO:0030424::axon;GO:0045177::apical part of cell;GO:0070062::extracellular exosome	GO:0005515::protein binding;GO:0008270::zinc ion binding;GO:0004760::serine-pyruvate transaminase activity;GO:0004089::carbonate dehydratase activity;GO:0008453::alanine-glyoxylate transaminase activity;GO:0004064::arylesterase activity	GO:2001225::regulation of chloride transport;GO:0019265::glycine biosynthetic process, by transamination of glyoxylate;GO:0015701::bicarbonate transport;GO:0001822::kidney development;GO:0045780::positive regulation of bone resorption;GO:0048545::response to steroid hormone;GO:0043627::response to estrogen;GO:0071498::cellular response to fluid shear stress;GO:0009268::response to pH;GO:0038166::…	carbonic anhydrase	Metabolism	Inorganic ion transport and metabolism	04972::Pancreatic secretion||04971::Gastric acid secretion||04976::Bile secretion||04966::Collecting duct acid secretion||04964::Proximal tubule bicarbonate reclamation||00910::Nitrogen metabolism	Erythrocytes take up carbon dioxide and release oxygen::Reversible hydration of carbon dioxide::Erythrocytes take up oxygen and release carbon dioxide	Proximal_tubule_transport	NA	Cytoplasm
A0A8I3P0N7	5701.5296826809	3269.2975472516	5004.67244481614	7230.85509455118	9987.20996874395	13122.1234893223	2.17095554783183	0.0325430733871181	0.1	0.0754046652678251	0.152030651340996	up	A0A8I3P0N7	A0A8I3P0N7	PX domain-containing protein	SNX12	GO:0019898::extrinsic component of membrane;GO:0070062::extracellular exosome;GO:0005769::early endosome	GO:0035091::phosphatidylinositol binding;GO:0019899::enzyme binding	GO:2000642::negative regulation of early endosome to late endosome transport;GO:0042177::negative regulation of protein catabolic process;GO:0010955::negative regulation of protein processing;GO:0051224::negative regulation of protein transport;GO:0030100::regulation of endocytosis;GO:0016050::vesicle organization	Sorting nexin-12	Cellular processes and signaling	Intracellular trafficking, secretion, and vesicular transport	04144::Endocytosis	Ub-specific processing proteases::WNT ligand biogenesis and trafficking	Autosomal_recessive_Osteopetrosis_pathways	NA	Cytoplasm
A0A8I3P0T6	81003.3529062871	189986.826312045	245506.37066322	13021.0077064062	9393.74248333472	11626.259103279	0.0659075250373435	0.0110710558151532	0.1	0.0417253232177212	0.152030651340996	down	A0A8I3P0T6	A0A8I3P0T6	Complement C8 alpha chain	C8A	NA	NA	NA	Complement component	Cellular processes and signaling	Signal transduction mechanisms	05146::Amoebiasis||05322::Systemic lupus erythematosus||04610::Complement and coagulation cascades||05020::Prion diseases	Regulation of Complement cascade::Terminal pathway of complement	Allograft_Rejection::Complement_Activation	NA	Extracellular
A0A8I3P0V3	170369.347568209	279902.177948982	367682.520590993	94075.4399810251	85689.4379442923	121241.937588719	0.36799966568565	0.0339879569216759	0.1	0.0773303973997763	0.152030651340996	down	A0A8I3P0V3	A0A8I3P0V3	Proteasome subunit alpha type	PSMA3	GO:0019773::proteasome core complex, alpha-subunit complex;GO:0005829::cytosol;GO:0005654::nucleoplasm;GO:0070062::extracellular exosome	GO:0005515::protein binding;GO:0004298::threonine-type endopeptidase activity	GO:0051436::negative regulation of ubiquitin-protein ligase activity involved in mitotic cell cycle;GO:0002479::antigen processing and presentation of exogenous peptide antigen via MHC class I, TAP-dependent;GO:0090263::positive regulation of canonical Wnt signaling pathway;GO:0052548::regulation of endopeptidase activity;GO:0002223::stimulatory C-type lectin receptor signaling pathway;GO:0051437…	subunit alpha	Cellular processes and signaling	Posttranslational modification, protein turnover, chaperones	03050::Proteasome	Antigen processing: Ubiquitination & Proteasome degradation::Neddylation::Regulation of expression of SLITs and ROBOs::Separation of Sister Chromatids::Ub-specific processing proteases::FCERI mediated NF-kB activation::MAPK6/MAPK4 signaling::UCH proteinases::Downstream TCR signaling::RUNX1 regulates transcription of genes involved in differentiation of HSCs::ABC-family proteins mediated transport…	Proteasome_Degradation	NA	Cytoplasm
A0A8I3P0W1	161396.388790036	167024.534026875	219027.10372792	32501.5349850141	23400.1807180594	23444.8240045801	0.144938945544186	0.00020402428123808	0.1	0.0108083920705891	0.152030651340996	down	A0A8I3P0W1	A0A8I3P0W1	Ig-like domain-containing protein	-	NA	NA	NA	Immunoglobulin C-Type	Poorly characterized	Function unknown	04151::PI3K-Akt signaling pathway||04020::Calcium signaling pathway||05202::Transcriptional misregulation in cancer||05169::Epstein-Barr virus infection||05152::Tuberculosis||04072::Phospholipase D signaling pathway||04145::Phagosome||05414::Dilated cardiomyopathy||05162::Measles||05146::Amoebiasis||04666::Fc gamma R-mediated phagocytosis||04064::NF-kappa B signaling pathway||04640::Hematopoietic…	Regulation of actin dynamics for phagocytic cup formation::FCGR3A-mediated phagocytosis::FCGR3A-mediated IL10 synthesis::Regulation of Complement cascade::Role of phospholipids in phagocytosis::Initial triggering of complement::Interleukin-4 and Interleukin-13 signaling::FCGR activation::Classical antibody-mediated complement activation	Pathogenesis_of_SARS-CoV-2_Mediated_by_nsp9-nsp10_Complex	NA	Extracellular
A0A8I3P176	14868.3615065243	9210.41465596912	9902.14946653488	33994.8079263428	30787.0341742041	47871.0943854944	3.31518151435543	0.00400758411374688	0.1	0.0253864817972972	0.152030651340996	up	A0A8I3P176	A0A8I3P176	Aminopeptidase	ENPEP	GO:0005887::integral component of plasma membrane;GO:0005765::lysosomal membrane;GO:0031410::cytoplasmic vesicle;GO:0009897::external side of plasma membrane;GO:0005903::brush border;GO:0070062::extracellular exosome;GO:0016324::apical plasma membrane	GO:0008270::zinc ion binding;GO:0042277::peptide binding;GO:0070006::metalloaminopeptidase activity	GO:0002005::angiotensin catabolic process in blood;GO:0001525::angiogenesis;GO:0007267::cell-cell signaling;GO:0002003::angiotensin maturation;GO:0008283::cell proliferation;GO:0016477::cell migration;GO:0032835::glomerulus development	Glutamyl aminopeptidase	Metabolism	Amino acid transport and metabolism	04614::Renin-angiotensin system	Metabolism of Angiotensinogen to Angiotensins	Cardiac_Progenitor_Differentiation::Glutathione_metabolism	NA	E.R.
A0A8I3P1F2	5341.5724940688	6155.55598302132	4561.24293063686	14682.7176057097	18197.6509556607	18901.5995263079	3.2246089452609	0.00058316531183991	0.1	0.0130501012876008	0.152030651340996	up	A0A8I3P1F2	A0A8I3P1F2	Phosphomannomutase	PMM2	GO:0005737::cytoplasm;GO:0043025::neuronal cell body;GO:0070062::extracellular exosome	GO:0004615::phosphomannomutase activity	GO:0009298::GDP-mannose biosynthetic process	Involved in the synthesis of the GDP-mannose and dolichol-phosphate-mannose required for a number of critical mannosyl transfer reactions	Metabolism	Lipid transport and metabolism	01100::Metabolic pathways||00520::Amino sugar and nucleotide sugar metabolism||00051::Fructose and mannose metabolism	Synthesis of GDP-mannose::Defective PMM2 causes PMM2-CDG (CDG-1a)	Nephrotic_syndrome	NA	Cytoplasm
A0A8I3P1K6	73315.9555160142	82400.6800631384	146555.895739882	15585.3282101041	15025.627804055	12797.9508583708	0.143608506810411	0.00847026969973517	0.1	0.0362653025875558	0.152030651340996	down	A0A8I3P1K6	A0A8I3P1K6	Ig-like domain-containing protein	-	NA	NA	NA	Immunoglobulin heavy variable 6-1	Poorly characterized	Function unknown	04151::PI3K-Akt signaling pathway||04020::Calcium signaling pathway||05202::Transcriptional misregulation in cancer||05169::Epstein-Barr virus infection||05152::Tuberculosis||04072::Phospholipase D signaling pathway||04145::Phagosome||05414::Dilated cardiomyopathy||05162::Measles||05146::Amoebiasis||04666::Fc gamma R-mediated phagocytosis||04064::NF-kappa B signaling pathway||04640::Hematopoietic…	Immunoregulatory interactions between a Lymphoid and a non-Lymphoid cell::Regulation of actin dynamics for phagocytic cup formation::Cell surface interactions at the vascular wall::FCGR3A-mediated phagocytosis::FCERI mediated NF-kB activation::FCGR3A-mediated IL10 synthesis::Regulation of Complement cascade::FCERI mediated Ca+2 mobilization::Antigen activates B Cell Receptor (BCR) leading to gene…	NA	NA	Extracellular
A0A8I3P1W0	36345.027965599	31660.1736797769	40259.3162523125	62816.4108070811	81619.9466157719	52130.6678116839	1.81561816421051	0.0277149628954385	0.1	0.0687331079806875	0.152030651340996	up	A0A8I3P1W0	A0A8I3P1W0	Tyrosine-protein kinase	FYN	GO:0014069::postsynaptic density;GO:0005884::actin filament;GO:0005829::cytosol;GO:0045121::membrane raft;GO:0031234::extrinsic component of cytoplasmic side of plasma membrane;GO:0005739::mitochondrion;GO:0005634::nucleus;GO:0005768::endosome	GO:0043548::phosphatidylinositol 3-kinase binding;GO:0042609::CD4 receptor binding;GO:0046872::metal ion binding;GO:0042610::CD8 receptor binding;GO:0042608::T cell receptor binding;GO:0051428::peptide hormone receptor binding;GO:0044325::ion channel binding;GO:0005088::Ras guanyl-nucleotide exchange factor activity;GO:0001664::G-protein coupled receptor binding;GO:0005524::ATP binding;GO:0015631…	GO:0043524::negative regulation of neuron apoptotic process;GO:0038083::peptidyl-tyrosine autophosphorylation;GO:0048813::dendrite morphogenesis;GO:0007631::feeding behavior;GO:0007411::axon guidance;GO:2001240::negative regulation of extrinsic apoptotic signaling pathway in absence of ligand;GO:0048010::vascular endothelial growth factor receptor signaling pathway;GO:0042177::negative regulation…	FYN proto-oncogene, Src family tyrosine kinase	Cellular processes and signaling	Signal transduction mechanisms	04510::Focal adhesion||04360::Axon guidance||04072::Phospholipase D signaling pathway||05162::Measles||04611::Platelet activation||04725::Cholinergic synapse||04520::Adherens junction||04380::Osteoclast differentiation||05416::Viral myocarditis||04660::T cell receptor signaling pathway||04650::Natural killer cell mediated cytotoxicity||04071::Sphingolipid signaling pathway||04664::Fc epsilon RI s…	FCGR3A-mediated phagocytosis::FCGR3A-mediated IL10 synthesis::FCGR activation::EPHB-mediated forward signaling::EPH-ephrin mediated repulsion of cells::Signaling by SCF-KIT::EPHA-mediated growth cone collapse::RUNX2 regulates osteoblast differentiation::CTLA4 inhibitory signaling::Signaling by ERBB2::Regulation of signaling by CBL::EPH-Ephrin signaling::Signaling by phosphorylated juxtamembrane, …	Gastrin_Signaling_Pathway::Interleukin-11_Signaling_Pathway::Thymic_Stromal_LymphoPoietin_(TSLP)_Signaling_Pathway::NRF2-ARE_regulation	NA	Cytoplasm
A0A8I3P231	4023.80714412811	3759.05473579181	3132.4144960592	9267.80930202471	12044.9676375405	21720.2530801747	3.94245903974005	0.0269656468455116	0.1	0.0675434779850668	0.152030651340996	up	A0A8I3P231	A0A8I3P231	NADH dehydrogenase [ubiquinone] 1 beta subcomplex subunit 10	NDUFB10	GO:0005747::mitochondrial respiratory chain complex I;GO:0070062::extracellular exosome	NA	GO:0055114::oxidation-reduction process	NADH dehydrogenase (ubiquinone) 1 beta subcomplex	Metabolism	Energy production and conversion	01100::Metabolic pathways||05010::Alzheimer's disease||05016::Huntington's disease||05012::Parkinson's disease||04932::Non-alcoholic fatty liver disease (NAFLD)||00190::Oxidative phosphorylation	Respiratory electron transport::Complex I biogenesis	Electron_Transport_Chain_(OXPHOS_system_in_mitochondria)::Mitochondrial_complex_I_assembly_model_OXPHOS_system::Oxidative_phosphorylation	NA	Extracellular
A0A8I3P2C1	38851.2233985765	33717.182520794	34120.5473022631	50640.6091812752	63392.016706774	64493.1833988189	1.67332984246271	0.00897348910585443	0.1	0.0374021058529731	0.152030651340996	up	A0A8I3P2C1	A0A8I3P2C1	Transmembrane p24 trafficking protein 2	TMED2	GO:0012507::ER to Golgi transport vesicle membrane;GO:0005789::endoplasmic reticulum membrane;GO:0033116::endoplasmic reticulum-Golgi intermediate compartment membrane;GO:0016021::integral component of membrane;GO:0032580::Golgi cisterna membrane;GO:0030663::COPI-coated vesicle membrane;GO:0042589::zymogen granule membrane	GO:0005515::protein binding	GO:0036342::post-anal tail morphogenesis;GO:0010628::positive regulation of gene expression;GO:0072661::protein targeting to plasma membrane;GO:0060716::labyrinthine layer blood vessel development;GO:0001947::heart looping;GO:0007030::Golgi organization;GO:0001893::maternal placenta development;GO:0001843::neural tube closure;GO:0048208::COPII vesicle coating;GO:0032525::somite rostral/caudal axi…	the function specifically implies SEC24C and SEC24D of the COPII vesicle coat and lipid raft-like microdomains of the ER. Recognizes GPI anchors structural remodeled in the ER by PGAP1 and MPPE1. In COPI vesicle-mediated retrograde transport inhibits the GTPase- activating activity of ARFGAP1 towards ARF1 thus preventing immature uncoating and allowing cargo selection to take place. Involved in t…	Cellular processes and signaling	Intracellular trafficking, secretion, and vesicular transport	NA	COPI-mediated anterograde transport::COPI-dependent Golgi-to-ER retrograde traffic::COPII-mediated vesicle transport::Cargo concentration in the ER::Pre-NOTCH Processing in Golgi	NA	NA	Extracellular
A0A8I3P2M2	226985.990510083	258759.10657474	429913.569527864	18613.4168402441	24857.2039526457	21570.5292802861	0.0710320913728517	0.00185200606041315	0.1	0.0189401032157716	0.152030651340996	down	A0A8I3P2M2	A0A8I3P2M2	Ig-like domain-containing protein	-	NA	NA	NA	Immunoglobulin V-Type	Poorly characterized	Function unknown	04151::PI3K-Akt signaling pathway||04020::Calcium signaling pathway||05202::Transcriptional misregulation in cancer||05169::Epstein-Barr virus infection||05152::Tuberculosis||04072::Phospholipase D signaling pathway||04145::Phagosome||05414::Dilated cardiomyopathy||05162::Measles||05146::Amoebiasis||04666::Fc gamma R-mediated phagocytosis||04064::NF-kappa B signaling pathway||04640::Hematopoietic…	Immunoregulatory interactions between a Lymphoid and a non-Lymphoid cell::Regulation of actin dynamics for phagocytic cup formation::Cell surface interactions at the vascular wall::FCGR3A-mediated phagocytosis::FCERI mediated NF-kB activation::FCGR3A-mediated IL10 synthesis::Regulation of Complement cascade::FCERI mediated Ca+2 mobilization::Antigen activates B Cell Receptor (BCR) leading to gene…	NA	NA	Extracellular
A0A8I3P2N6	2264146.29893238	2477721.58238667	4602523.15568058	264763.259546758	99629.8680607419	106235.21727878	0.0503647956322462	0.00215610979016073	0.1	0.0200832010501357	0.152030651340996	down	A0A8I3P2N6	A0A8I3P2N6	Ig-like domain-containing protein	-	NA	NA	NA	Immunoglobulin C-Type	Poorly characterized	Function unknown	04151::PI3K-Akt signaling pathway||04020::Calcium signaling pathway||05202::Transcriptional misregulation in cancer||05169::Epstein-Barr virus infection||05152::Tuberculosis||04072::Phospholipase D signaling pathway||04145::Phagosome||05414::Dilated cardiomyopathy||05162::Measles||05146::Amoebiasis||04666::Fc gamma R-mediated phagocytosis||04064::NF-kappa B signaling pathway||04640::Hematopoietic…	Regulation of actin dynamics for phagocytic cup formation::FCGR3A-mediated phagocytosis::FCGR3A-mediated IL10 synthesis::Regulation of Complement cascade::Role of phospholipids in phagocytosis::Initial triggering of complement::Interleukin-4 and Interleukin-13 signaling::FCGR activation::Classical antibody-mediated complement activation	Pathogenesis_of_SARS-CoV-2_Mediated_by_nsp9-nsp10_Complex	NA	Extracellular
A0A8I3P2S6	874428.46767497	582293.937237775	1107597.26399554	311140.072190957	360985.681686167	374089.721666706	0.407989490635244	0.0349872227560436	0.1	0.0787014171745925	0.152030651340996	down	A0A8I3P2S6	A0A8I3P2S6	Annexin	ANXA11	GO:0042582::azurophil granule;GO:0030496::midbody;GO:0070062::extracellular exosome;GO:0042581::specific granule;GO:0005819::spindle;GO:0045335::phagocytic vesicle;GO:0005635::nuclear envelope;GO:0005654::nucleoplasm;GO:0016020::membrane	GO:0023026::MHC class II protein complex binding;GO:0008429::phosphatidylethanolamine binding;GO:0005509::calcium ion binding;GO:0005544::calcium-dependent phospholipid binding;GO:0044548::S100 protein binding;GO:0048306::calcium-dependent protein binding	GO:0006909::phagocytosis;GO:0051592::response to calcium ion	Annexin A11	Cellular processes and signaling	Intracellular trafficking, secretion, and vesicular transport	NA	Smooth Muscle Contraction	Prostaglandin_Synthesis_and_Regulation	NA	Cytoplasm
A0A8I3P2V5	311118.841340451	511372.970859811	659418.3045693	128465.281669793	118523.934943158	129456.142389949	0.25402711996023	0.0250531417223154	0.1	0.064053393269425	0.152030651340996	down	A0A8I3P2V5	A0A8I3P2V5	Phosphatidylinositol-glycan-specific phospholipase D	GPLD1	NA	NA	NA	phospholipase	Cellular processes and signaling	Extracellular structures	00563::Glycosylphosphatidylinositol (GPI)-anchor biosynthesis	Post-translational modification: synthesis of GPI-anchored proteins	Focal_Adhesion-PI3K-Akt-mTOR-signaling_pathway::PI3K-Akt_Signaling_Pathway::Focal_Adhesion::Epithelial_to_mesenchymal_transition_in_colorectal_cancer::Ebola_Virus_Pathway_on_Host::Integrin-mediated_Cell_Adhesion::Arrhythmogenic_Right_Ventricular_Cardiomyopathy	NA	Nucleus
A0A8I3P2W7	77601.1601423487	82712.9557785575	179875.251577587	8739.83874765509	9333.1845766603	8646.20604035793	0.0785422235890182	0.0113093213822261	0.1	0.0420740586734108	0.152030651340996	down	A0A8I3P2W7	A0A8I3P2W7	Microfibril associated protein 4	MFAP4	GO:0016605::PML body;GO:0005829::cytosol;GO:0001527::microfibril;GO:0071953::elastic fiber;GO:0070062::extracellular exosome;GO:0005578::proteinaceous extracellular matrix	GO:0004707::MAP kinase activity;GO:0005524::ATP binding;GO:0051019::mitogen-activated protein kinase binding	GO:0036003::positive regulation of transcription from RNA polymerase II promoter in response to stress;GO:0034115::negative regulation of heterotypic cell-cell adhesion;GO:2001240::negative regulation of extrinsic apoptotic signaling pathway in absence of ligand;GO:0051534::negative regulation of NFAT protein import into nucleus;GO:0045765::regulation of angiogenesis;GO:0070377::negative regulati…	Microfibril-associated glycoprotein 4	Poorly characterized	Function unknown	NA	Molecules associated with elastic fibres	Human_Complement_System	NA	Extracellular
A0A8I3P372	59605.8978054567	46887.19594998	50716.9732633873	101998.774909977	107169.327441706	135362.677614913	2.19153128358722	0.00261229275537226	0.1	0.0211542401088105	0.152030651340996	up	A0A8I3P372	A0A8I3P372	Tetraspanin	TSPAN6	GO:0070062::extracellular exosome;GO:0005887::integral component of plasma membrane	GO:0004871::signal transducer activity;GO:0005515::protein binding	GO:0043123::positive regulation of I-kappaB kinase/NF-kappaB signaling;GO:0007166::cell surface receptor signaling pathway;GO:1901223::negative regulation of NIK/NF-kappaB signaling;GO:0039532::negative regulation of viral-induced cytoplasmic pattern recognition receptor signaling pathway	Tetraspanin 6	Poorly characterized	Function unknown	NA	Cell surface interactions at the vascular wall::Trafficking of GluR2-containing AMPA receptors	Primary_Focal_Segmental_Glomerulosclerosis_FSGS::Nephrotic_syndrome	NA	Plasma membrane
A0A8I3P3F2	269513.400059312	289857.756949726	257269.015433741	611237.32677836	637614.199374879	666181.624669631	2.34501462877404	7.70753958283368e-05	0.1	0.0107137908995024	0.152030651340996	up	A0A8I3P3F2	A0A8I3P3F2	Myoferlin	MYOF	NA	NA	NA	Myoferlin	Cellular processes and signaling	Cell wall/membrane/envelope biogenesis	NA	Smooth Muscle Contraction	Nuclear_Receptors_Meta-Pathway::Hepatitis_C_and_Hepatocellular_Carcinoma::Aryl_Hydrocarbon_Receptor_Pathway	NA	Peroxisome
A0A8I3P3F3	210013.983096085	204855.734229703	173166.105324514	496511.364685081	554310.742953558	812835.399854128	3.16929247455229	0.00884684026339803	0.1	0.0370298124105099	0.152030651340996	up	A0A8I3P3F3	A0A8I3P3F3	Cofilin 1	CFL1	GO:0043025::neuronal cell body;GO:0031258::lamellipodium membrane;GO:0031966::mitochondrial membrane;GO:0016363::nuclear matrix;GO:0030864::cortical actin cytoskeleton;GO:0030426::growth cone;GO:0005925::focal adhesion;GO:0032587::ruffle membrane;GO:0070062::extracellular exosome;GO:0005615::extracellular space;GO:0005911::cell-cell junction;GO:0030175::filopodium;GO:0031012::extracellular matrix…	GO:0019903::protein phosphatase binding;GO:1902936::phosphatidylinositol bisphosphate binding;GO:0051015::actin filament binding	GO:0021766::hippocampus development;GO:0014070::response to organic cyclic compound;GO:0014823::response to activity;GO:0009615::response to virus;GO:2000784::positive regulation of establishment of cell polarity regulating cell shape;GO:0071364::cellular response to epidermal growth factor stimulus;GO:0071362::cellular response to ether;GO:2000146::negative regulation of cell motility;GO:0031915…	Belongs to the actin-binding proteins ADF family	Cellular processes and signaling	Cytoskeleton	04810::Regulation of actin cytoskeleton||04360::Axon guidance||04666::Fc gamma R-mediated phagocytosis||05133::Pertussis	Platelet degranulation ::Regulation of actin dynamics for phagocytic cup formation::Gene and protein expression by JAK-STAT signaling after Interleukin-12 stimulation::EPHB-mediated forward signaling::RHO GTPases Activate ROCKs::Sema3A PAK dependent Axon repulsion	VEGFA-VEGFR2_Signaling_Pathway::EGF-EGFR_Signaling_Pathway::Brain-Derived_Neurotrophic_Factor_(BDNF)_signaling_pathway::Regulation_of_Actin_Cytoskeleton::G13_Signaling_Pathway	NA	Mitochondria
A0A8I3P3H6	6738.28949288256	7603.6271789713	7202.06764996579	10156.0687754706	14332.8453516997	11259.504474194	1.65932253140188	0.0292319244039575	0.1	0.0708999242267137	0.152030651340996	up	A0A8I3P3H6	A0A8I3P3H6	Sushi repeat containing protein X-linked 2	SRPX2	GO:0030054::cell junction;GO:0060076::excitatory synapse;GO:0005615::extracellular space;GO:0009986::cell surface;GO:0097060::synaptic membrane;GO:0005737::cytoplasm	GO:0042802::identical protein binding;GO:0005102::receptor binding;GO:0036458::hepatocyte growth factor binding	GO:0071625::vocalization behavior;GO:0042325::regulation of phosphorylation;GO:0016337::single organismal cell-cell adhesion;GO:0051965::positive regulation of synapse assembly;GO:0090050::positive regulation of cell migration involved in sprouting angiogenesis	containing protein, X-linked 2	Cellular processes and signaling	Extracellular structures	NA	Platelet degranulation ::Cell surface interactions at the vascular wall	Nuclear_Receptors_Meta-Pathway::Pregnane_X_Receptor_pathway	NA	Extracellular
A0A8I3P3K1	6178875.50711744	6650756.50972021	12423128.3712208	709542.573775794	559561.11346223	333348.364742881	0.0634565103915798	0.00093804133335867	0.1	0.0148626778292868	0.152030651340996	down	A0A8I3P3K1	A0A8I3P3K1	Ig-like domain-containing protein	-	NA	NA	NA	Immunoglobulin heavy constant mu	Poorly characterized	Function unknown	04151::PI3K-Akt signaling pathway||04020::Calcium signaling pathway||05202::Transcriptional misregulation in cancer||05169::Epstein-Barr virus infection||05152::Tuberculosis||04072::Phospholipase D signaling pathway||04145::Phagosome||05414::Dilated cardiomyopathy||05162::Measles||05146::Amoebiasis||04666::Fc gamma R-mediated phagocytosis||04064::NF-kappa B signaling pathway||04640::Hematopoietic…	Cell surface interactions at the vascular wall::Antigen activates B Cell Receptor (BCR) leading to generation of second messengers::CD22 mediated BCR regulation	Inflammatory_Response_Pathway	NA	Extracellular
[truncated: 641 more rows]
