# Supplementary material for: Multiomics analysis of platelet-rich plasma promoting biological performance of mesenchymal stem cells
Source: BMC Genomics. 2024 Jun 5;25:564. doi: 10.1186/s12864-024-10329-8 (PMC11151483; doi:10.1186/s12864-024-10329-8)
Supplement: Supplementary file 1 — Supplementary Material 1. [file 12864_2024_10329_MOESM1_ESM.zip › Supplementary document-15 PRP_BP.significant.xls]

ID	BP_1	BP_2	BP_3	PRP_1	PRP_2	PRP_3	ratio	t.test_p.value	wilcox.test_p.value	t.test_p.value_BHcorrect	wilcox.test_p.value_BHcorrect	regulated	ProteinGroup	protein	description	gene_name	go_cellularcomponent	go_molecularfunction	go_biologicalprocess	eggnog_description	eggnog_category	eggnog_term	kegg_pathway	reactome_pathways	wikipathways	tf_family	subcellularlocation
A0A0F7RNT6	442285.059311981	390187.073958666	344867.428470057	923831.121101946	1002242.71323355	1150105.99522293	2.61282295229277	0.00060089375278832	0.1	0.0887487644401163	0.324183006535948	up	A0A0F7RNT6	A0A0F7RNT6	Annexin	ANXA5	GO:0005925::focal adhesion;GO:0005783::endoplasmic reticulum;GO:0072563::endothelial microparticle;GO:0043679::axon terminus;GO:0005829::cytosol;GO:0042383::sarcolemma;GO:0043204::perikaryon;GO:0070062::extracellular exosome;GO:0009897::external side of plasma membrane;GO:0030425::dendrite;GO:0030018::Z disc;GO:0014704::intercalated disc;GO:0005634::nucleus;GO:0008021::synaptic vesicle	GO:0005388::calcium-transporting ATPase activity;GO:0030971::receptor tyrosine kinase binding;GO:0004859::phospholipase inhibitor activity;GO:0017046::peptide hormone binding;GO:0005544::calcium-dependent phospholipid binding;GO:0005509::calcium ion binding	GO:0043065::positive regulation of apoptotic process;GO:0030195::negative regulation of blood coagulation;GO:1901317::regulation of flagellated sperm motility;GO:0098779::positive regulation of macromitophagy in response to mitochondrial depolarization;GO:0071284::cellular response to lead ion;GO:1902721::negative regulation of prolactin secretion;GO:0051260::protein homooligomerization;GO:005159…	Annexin A5	Cellular processes and signaling	Intracellular trafficking, secretion, and vesicular transport	NA	Platelet degranulation	Apoptosis-related_network_due_to_altered_Notch3_in_ovarian_cancer::Prostaglandin_Synthesis_and_Regulation::Simplified_Interaction_Map_Between_LOXL4_and_Oxidative_Stress_Pathway	NA	Cytoplasm
A0A5K1VKB9	65989.5541518387	104424.712744641	97563.3705871918	28527.1417699415	26965.0520313614	39997.4722133758	0.356334457275365	0.00587166124048673	0.1	0.146525036298335	0.324183006535948	down	A0A5K1VKB9	A0A5K1VKB9	Kallikrein B1	KLKB1	GO:0005615::extracellular space;GO:0070062::extracellular exosome	GO:0004252::serine-type endopeptidase activity	GO:0031639::plasminogen activation;GO:0051919::positive regulation of fibrinolysis	Kallikrein B, plasma (Fletcher factor) 1	Metabolism	Amino acid transport and metabolism	04610::Complement and coagulation cascades	Activation of Matrix Metalloproteinases::Intrinsic Pathway of Fibrin Clot Formation::Defective SERPING1 causes hereditary angioedema::Defective factor XII causes hereditary angioedema	Human_Complement_System::Complement_and_Coagulation_Cascades::Blood_Clotting_Cascade	NA	Extracellular
A0A8I3M8K6	2020.79861803084	2257.26638696011	2707.18379077017	4072.90939963772	4086.15152492779	4174.75577229299	1.76569468854754	0.0205009437474737	0.1	0.196397920085672	0.324183006535948	up	A0A8I3M8K6	A0A8I3M8K6	SMB domain-containing protein	ENPP1	GO:0009986::cell surface;GO:0005887::integral component of plasma membrane;GO:0016323::basolateral plasma membrane;GO:0005615::extracellular space;GO:0005765::lysosomal membrane	GO:0005044::scavenger receptor activity;GO:0047429::nucleoside-triphosphate diphosphatase activity;GO:0042803::protein homodimerization activity;GO:0050656::3'-phosphoadenosine 5'-phosphosulfate binding;GO:0004528::phosphodiesterase I activity;GO:0030247::polysaccharide binding;GO:0005158::insulin receptor binding;GO:0008270::zinc ion binding;GO:0003676::nucleic acid binding;GO:0005524::ATP bindi…	GO:0045719::negative regulation of glycogen biosynthetic process;GO:0030505::inorganic diphosphate transport;GO:0006955::immune response;GO:0090305::nucleic acid phosphodiester bond hydrolysis;GO:0006771::riboflavin metabolic process;GO:0006898::receptor-mediated endocytosis;GO:0009143::nucleoside triphosphate catabolic process;GO:0050427::3'-phosphoadenosine 5'-phosphosulfate metabolic process;G…	Ectonucleotide pyrophosphatase phosphodiesterase	Poorly characterized	Function unknown	01100::Metabolic pathways||00230::Purine metabolism||00240::Pyrimidine metabolism||00500::Starch and sucrose metabolism||00760::Nicotinate and nicotinamide metabolism||00770::Pantothenate and CoA biosynthesis||00740::Riboflavin metabolism	Vitamin B5 (pantothenate) metabolism::Vitamin B2 (riboflavin) metabolism	Insulin_Signaling::Pyrimidine_metabolism::FGF23_signalling_in_Hypophosphatemic_rickets	NA	Cytoplasm
A0A8I3M9P4	445349.629893238	419036.766199671	363820.822119162	830810.065548562	933373.637443573	1004335.26061571	2.25411390077811	0.0005844268356065	0.1	0.0887487644401163	0.324183006535948	up	A0A8I3M9P4	A0A8I3M9P4	Annexin	ANXA1	GO:0005925::focal adhesion;GO:0031232::extrinsic component of external side of plasma membrane;GO:0016324::apical plasma membrane;GO:0005829::cytosol;GO:0016323::basolateral plasma membrane;GO:0005654::nucleoplasm;GO:0005615::extracellular space;GO:0031514::motile cilium;GO:0030659::cytoplasmic vesicle membrane;GO:0001891::phagocytic cup;GO:0031313::extrinsic component of endosome membrane;GO:004…	GO:0005198::structural molecule activity;GO:0005544::calcium-dependent phospholipid binding;GO:0048306::calcium-dependent protein binding;GO:0030674::protein binding, bridging;GO:0005509::calcium ion binding;GO:0019834::phospholipase A2 inhibitor activity	GO:0031340::positive regulation of vesicle fusion;GO:0032743::positive regulation of interleukin-2 production;GO:0032652::regulation of interleukin-1 production;GO:2000483::negative regulation of interleukin-8 secretion;GO:0002685::regulation of leukocyte migration;GO:0097350::neutrophil clearance;GO:0031532::actin cytoskeleton reorganization;GO:0007187::G-protein coupled receptor signaling pathw…	Annexin A1	Cellular processes and signaling	Intracellular trafficking, secretion, and vesicular transport	NA	G alpha (i) signalling events::Interleukin-4 and Interleukin-13 signaling::G alpha (q) signalling events::Smooth Muscle Contraction::Formyl peptide receptors bind formyl peptides and many other ligands	VEGFA-VEGFR2_Signaling_Pathway::Spinal_Cord_Injury::Integrated_Breast_Cancer_Pathway::Prostaglandin_Synthesis_and_Regulation	NA	Cytoplasm
A0A8I3MAL2	1500211.18327402	1728546.35686303	2431094.54370359	3306692.53424033	3872831.50642108	3069041.05626327	1.81074786851501	0.0336432489393924	0.1	0.238379741750636	0.324183006535948	up	A0A8I3MAL2	A0A8I3MAL2	Complement C1q B chain	C1QB	NA	NA	NA	Complement C1q subcomponent subunit B	Cellular processes and signaling	Extracellular structures	05142::Chagas disease (American trypanosomiasis)||05322::Systemic lupus erythematosus||05150::Staphylococcus aureus infection||04610::Complement and coagulation cascades||05133::Pertussis||05020::Prion diseases	Regulation of Complement cascade::Initial triggering of complement::Classical antibody-mediated complement activation	Spinal_Cord_Injury::Complement_and_Coagulation_Cascades::Allograft_Rejection::Microglia_Pathogen_Phagocytosis_Pathway::Oxidative_Damage::Complement_Activation	NA	Extracellular
A0A8I3MBF5	88176.5257413998	73853.2066966002	105251.257659849	52539.6068650064	55802.6771204562	59579.6042993631	0.62825975099595	0.0350793671227862	0.1	0.241657862401416	0.324183006535948	down	A0A8I3MBF5	A0A8I3MBF5	RuvB-like helicase	RUVBL2	GO:0071339::MLL1 complex;GO:0016363::nuclear matrix;GO:0097255::R2TP complex;GO:0000812::Swr1 complex;GO:0005719::nuclear euchromatin;GO:0005737::cytoplasm;GO:0070062::extracellular exosome;GO:0031011::Ino80 complex;GO:0030529::intracellular ribonucleoprotein complex;GO:0035267::NuA4 histone acetyltransferase complex;GO:0016020::membrane	GO:0000979::RNA polymerase II core promoter sequence-specific DNA binding;GO:0042803::protein homodimerization activity;GO:0051082::unfolded protein binding;GO:0000980::RNA polymerase II distal enhancer sequence-specific DNA binding;GO:0051117::ATPase binding;GO:0001094::TFIID-class transcription factor binding;GO:0005524::ATP binding;GO:0043141::ATP-dependent 5'-3' DNA helicase activity;GO:00435…	GO:0071392::cellular response to estradiol stimulus;GO:0006281::DNA repair;GO:0000492::box C/D snoRNP assembly;GO:0071899::negative regulation of estrogen receptor binding;GO:0071733::transcriptional activation by promoter-enhancer looping;GO:0032508::DNA duplex unwinding;GO:0034644::cellular response to UV;GO:0043968::histone H2A acetylation;GO:0043967::histone H4 acetylation;GO:0040008::regulat…	Proposed core component of the chromatin remodeling INO80 complex which is involved in transcriptional regulation, DNA replication and probably DNA repair	Information storage and processing	Replication, recombination and repair	NA	HATs acetylate histones::Telomere Extension By Telomerase	LncRNA_involvement_in_canonical_Wnt_signaling_and_colorectal_cancer::Gastric_Cancer_Network_1	Chromatin Remodeling Factors	Cytoplasm
A0A8I3MD29	20631.312455516	27238.1776545542	11904.2403811551	201539.914252577	118026.856235385	146223.944002123	7.79256557457899	0.00355179543906567	0.1	0.133702754774282	0.324183006535948	up	A0A8I3MD29	A0A8I3MD29	Matrix metallopeptidase 2	MMP2	GO:0031012::extracellular matrix	GO:0004222::metalloendopeptidase activity;GO:0008270::zinc ion binding	GO:0006508::proteolysis	Matrix metallopeptidase 2 (gelatinase A, 72kDa gelatinase, 72kDa type IV collagenase)	Cellular processes and signaling	Posttranslational modification, protein turnover, chaperones	05200::Pathways in cancer||05205::Proteoglycans in cancer||05418::Fluid shear stress and atherosclerosis||04670::Leukocyte transendothelial migration||04915::Estrogen signaling pathway||01522::Endocrine resistance||04912::GnRH signaling pathway||04933::AGE-RAGE signaling pathway in diabetic complications||05219::Bladder cancer	Regulation of Insulin-like Growth Factor (IGF) transport and uptake by IGFBPs::Interleukin-4 and Interleukin-13 signaling::Degradation of the extracellular matrix::Collagen degradation::Extra-nuclear estrogen signaling::EPH-ephrin mediated repulsion of cells::Activation of Matrix Metalloproteinases	VEGFA-VEGFR2_Signaling_Pathway::Epithelial_to_mesenchymal_transition_in_colorectal_cancer::Genes_involved_in_male_infertility::Lung_fibrosis::AGE-RAGE_pathway::Cell_migration_and_invasion_through_p75NTR::RAC1-PAK1-p38-MMP2_Pathway::Bladder_Cancer::Neural_Crest_Cell_Migration_in_Cancer::Photodynamic_therapy-induced_NF-kB_survival_signaling::Neural_Crest_Cell_Migration_during_Development::Angiogene…	NA	Cytoplasm
A0A8I3MD57	7173.95196322657	5876.37003377743	5399.27588636306	23652.9799705488	11314.2835277788	26963.6348460722	3.3567614175609	0.0408530837248124	0.1	0.262412844418124	0.324183006535948	up	A0A8I3MD57	A0A8I3MD57	C1q and TNF related 3	C1QTNF3	NA	NA	NA	Tumor necrosis	Cellular processes and signaling	Extracellular structures	04974::Protein digestion and absorption	Transcriptional regulation of white adipocyte differentiation::AMPK inhibits chREBP transcriptional activation activity	Circadian_rhythm_related_genes::Adipogenesis::Human_Complement_System::PPAR_signaling_pathway::Nonalcoholic_fatty_liver_disease::Transcription_factor_regulation_in_adipogenesis::Leptin_and_adiponectin	NA	Mitochondria
A0A8I3MDS4	172732.702846975	210528.265574012	183244.250589219	628288.699844925	786327.374173138	696582.839968153	3.72670690955838	0.00012161260971668	0.1	0.0741568919857996	0.324183006535948	up	A0A8I3MDS4	A0A8I3MDS4	Serpin family E member 1	SERPINE1	GO:0005615::extracellular space;GO:0070062::extracellular exosome;GO:0031012::extracellular matrix	GO:0004867::serine-type endopeptidase inhibitor activity;GO:0005102::receptor binding;GO:0035375::zymogen binding;GO:0002020::protease binding	GO:0001300::chronological cell aging;GO:0061044::negative regulation of vascular wound healing;GO:0045766::positive regulation of angiogenesis;GO:2000352::negative regulation of endothelial cell apoptotic process;GO:0051918::negative regulation of fibrinolysis;GO:0010469::regulation of receptor activity;GO:0010757::negative regulation of plasminogen activation;GO:0035491::positive regulation of l…	Serpin peptidase inhibitor, clade E (nexin, plasminogen activator inhibitor type 1), member 1	Cellular processes and signaling	Defense mechanisms	04390::Hippo signaling pathway||04371::Apelin signaling pathway||05142::Chagas disease (American trypanosomiasis)||04066::HIF-1 signaling pathway||04933::AGE-RAGE signaling pathway in diabetic complications||04610::Complement and coagulation cascades||04115::p53 signaling pathway	Platelet degranulation ::ECM proteoglycans::BMAL1:CLOCK,NPAS2 activates circadian gene expression::SMAD2/SMAD3:SMAD4 heterotrimer regulates transcription::Dissolution of Fibrin Clot	Circadian_rhythm_related_genes::Gastrin_Signaling_Pathway::Senescence_and_Autophagy_in_Cancer::Adipogenesis::Complement_and_Coagulation_Cascades::TGF-beta_Receptor_Signaling::Hypothesized_Pathways_in_Pathogenesis_of_Cardiovascular_Disease::Photodynamic_therapy-induced_HIF-1_survival_signaling::Blood_Clotting_Cascade::miRNA_regulation_of_p53_pathway_in_prostate_cancer	NA	Extracellular
A0A8I3MEY1	10378.116331554	11067.4524425252	7910.71151321625	6076.43982694137	4784.47891610709	7527.11080414013	0.626374641720068	0.0494238032257308	0.1	0.280069573504681	0.324183006535948	down	A0A8I3MEY1	A0A8I3MEY1	Heterogeneous nuclear ribonucleoprotein H3	HNRNPH3	GO:0019013::viral nucleocapsid;GO:0005681::spliceosomal complex;GO:0005654::nucleoplasm	GO:0005515::protein binding;GO:0000166::nucleotide binding	GO:0000398::mRNA splicing, via spliceosome;GO:0030855::epithelial cell differentiation	Heterogeneous nuclear ribonucleoprotein H3	Information storage and processing	RNA processing and modification	NA	mRNA Splicing - Major Pathway::Processing of Capped Intron-Containing Pre-mRNA	MECP2_and_Associated_Rett_Syndrome::Inhibition_of_exosome_biogenesis_and_secretion_by_Manumycin_A_in_CRPC_cells	NA	Cytoplasm
A0A8I3MGM0	112765.809015421	134141.041718805	169204.53534048	50605.234528324	58701.3326080704	79754.3948248408	0.454351811289519	0.0116661297721612	0.1	0.17129994989447	0.324183006535948	down	A0A8I3MGM0	A0A8I3MGM0	Coagulation factor XIII B chain	F13B	GO:0005576::extracellular region	NA	GO:0007596::blood coagulation	Coagulation factor XIII, B	Cellular processes and signaling	Extracellular structures	04610::Complement and coagulation cascades	Common Pathway of Fibrin Clot Formation	Complement_and_Coagulation_Cascades::Steroid_Biosynthesis	NA	Extracellular
A0A8I3MGU2	288757.864472123	339979.441731891	300280.346688968	1421621.0146344	1907834.37496092	1333249.07377919	5.01896217887221	0.00138125529647085	0.1	0.0887487644401163	0.324183006535948	up	A0A8I3MGU2	A0A8I3MGU2	Heparan sulfate proteoglycan 2	HSPG2	NA	NA	NA	heparan sulfate proteoglycan	Cellular processes and signaling	Signal transduction mechanisms	05205::Proteoglycans in cancer||04512::ECM-receptor interaction||05161::Hepatitis B	ECM proteoglycans::Integrin cell surface interactions::Degradation of the extracellular matrix::Amyloid fiber formation::Non-integrin membrane-ECM interactions::Retinoid metabolism and transport::Laminin interactions::A tetrasaccharide linker sequence is required for GAG synthesis::Defective B4GALT7 causes EDS, progeroid type::Defective B3GALT6 causes EDSP2 and SEMDJL1::Defective B3GAT3 causes JD…	Hepatitis_B_infection	NA	Nucleus
A0A8I3MHG0	83897.8138493476	117157.826663722	103091.813629337	587569.876852105	263419.560840805	282907.249203822	3.72811500294796	0.0272739879996214	0.1	0.219075272029348	0.324183006535948	up	A0A8I3MHG0	A0A8I3MHG0	Procollagen C-endopeptidase enhancer	PCOLCE	GO:0005615::extracellular space;GO:0031012::extracellular matrix;GO:0070062::extracellular exosome	GO:0008201::heparin binding;GO:0005518::collagen binding;GO:0016504::peptidase activator activity	GO:0010952::positive regulation of peptidase activity	Procollagen C-endopeptidase enhancer	Cellular processes and signaling	Signal transduction mechanisms	04977::Vitamin digestion and absorption	Collagen biosynthesis and modifying enzymes::Crosslinking of collagen fibrils	Adipogenesis::Cardiac_Progenitor_Differentiation::Type_I_collagen_synthesis_in_the_context_of_Osteogenesis_imperfecta::EDA_Signalling_in_Hair_Follicle_Development	NA	Nucleus
A0A8I3MJC0	2784.73373368921	1521.8427525742	2126.8415301959	4825.77396041023	5186.4798339398	7464.35873407643	2.71653613735562	0.0118006101785011	0.1	0.17129994989447	0.324183006535948	up	A0A8I3MJC0	A0A8I3MJC0	S100 calcium binding protein A13	S100A13	GO:0005829::cytosol;GO:0070062::extracellular exosome;GO:0005615::extracellular space;GO:0048471::perinuclear region of cytoplasm;GO:0005634::nucleus	GO:0050786::RAGE receptor binding;GO:0005507::copper ion binding;GO:0008270::zinc ion binding;GO:0005509::calcium ion binding;GO:0017134::fibroblast growth factor binding;GO:0042803::protein homodimerization activity	GO:0050703::interleukin-1 alpha secretion;GO:0043123::positive regulation of I-kappaB kinase/NF-kappaB signaling	S100 calcium binding protein A13	Poorly characterized	Function unknown	04657::IL-17 signaling pathway	Regulation of TLR by endogenous ligand	Vitamin_D_Receptor_Pathway::Hair_Follicle_Development-_Cytodifferentiation_(Part_3_of_3)	NA	Cytoplasm
A0A8I3MJM3	1358.79943060498	1403.4214984747	1582.4974013533	874.610189608663	839.350758650011	1182.06306794055	0.666561971558376	0.0450486096065195	0.1	0.27001946060222	0.324183006535948	down	A0A8I3MJM3	A0A8I3MJM3	TNF receptor superfamily member 12A	TNFRSF12A	GO:0009986::cell surface;GO:0001726::ruffle;GO:0016021::integral component of membrane;GO:0005886::plasma membrane	GO:0005515::protein binding	GO:2001238::positive regulation of extrinsic apoptotic signaling pathway;GO:0033209::tumor necrosis factor-mediated signaling pathway;GO:0045773::positive regulation of axon extension;GO:0006931::substrate-dependent cell migration, cell attachment to substrate;GO:0045765::regulation of angiogenesis;GO:0061041::regulation of wound healing	Tumor necrosis factor receptor superfamily, member 12A	Cellular processes and signaling	Signal transduction mechanisms	04060::Cytokine-cytokine receptor interaction	TNFR2 non-canonical NF-kB pathway::TNF receptor superfamily (TNFSF) members mediating non-canonical NF-kB pathway	TNF_related_weak_inducer_of_apoptosis_(TWEAK)_Signaling_Pathway	NA	Extracellular
A0A8I3MKD7	287472.303084223	311258.670657801	404368.656073393	506862.613341673	710778.359405284	506606.758227176	1.71891971617158	0.0245447865503231	0.1	0.210433010205877	0.324183006535948	up	A0A8I3MKD7	A0A8I3MKD7	Complement C1q A chain	C1QA	GO:0005581::collagen trimer;GO:0070062::extracellular exosome	NA	GO:0006958::complement activation, classical pathway	Complement component 1, q subcomponent, A chain	Cellular processes and signaling	Extracellular structures	05142::Chagas disease (American trypanosomiasis)||05322::Systemic lupus erythematosus||05150::Staphylococcus aureus infection||04610::Complement and coagulation cascades||05133::Pertussis||05020::Prion diseases	Regulation of Complement cascade::Initial triggering of complement::Classical antibody-mediated complement activation	Complement_and_Coagulation_Cascades::Allograft_Rejection::Microglia_Pathogen_Phagocytosis_Pathway::Oxidative_Damage::Complement_Activation	NA	Extracellular
A0A8I3MKN1	40558.812514828	38598.9973746841	58182.9236422616	15970.2693094596	19780.2848782684	15762.3903397028	0.375074045425229	0.0061860204205367	0.1	0.146525036298335	0.324183006535948	down	A0A8I3MKN1	A0A8I3MKN1	Glycogen [starch] synthase	GYS1	GO:0005829::cytosol;GO:0016234::inclusion body;GO:0016020::membrane	GO:0005536::glucose binding;GO:0004373::glycogen (starch) synthase activity;GO:0061547::glycogen synthase activity, transferring glucose-1-phosphate;GO:0019901::protein kinase binding	GO:0007507::heart development;GO:0005978::glycogen biosynthetic process	Transfers the glycosyl residue from UDP-Glc to the non- reducing end of alpha-1,4-glucan	Metabolism	Carbohydrate transport and metabolism	01100::Metabolic pathways||04151::PI3K-Akt signaling pathway||04910::Insulin signaling pathway||04152::AMPK signaling pathway||04931::Insulin resistance||04922::Glucagon signaling pathway||00500::Starch and sucrose metabolism	Glycogen synthesis::Myoclonic epilepsy of Lafora::Glycogen storage disease type XV (GYG1)::Glycogen storage disease type 0 (muscle GYS1)	Focal_Adhesion-PI3K-Akt-mTOR-signaling_pathway::PI3K-Akt_Signaling_Pathway::Insulin_Signaling::Glycogen_Synthesis_and_Degradation	NA	Nucleus
A0A8I3MKY4	121394.652876631	122284.591734753	144125.688942953	210201.793919491	216211.008490578	197250.673566879	1.60818860724876	0.00524481508960786	0.1	0.138994575951762	0.324183006535948	up	A0A8I3MKY4	A0A8I3MKY4	Sushi domain-containing protein	LOC609365	GO:0016021::integral component of membrane;GO:0009986::cell surface	NA	NA	CD46 molecule, complement regulatory protein	Cellular processes and signaling	Signal transduction mechanisms	05162::Measles||04610::Complement and coagulation cascades	Regulation of Complement cascade	Primary_Focal_Segmental_Glomerulosclerosis_FSGS::Human_Complement_System::Complement_and_Coagulation_Cascades	NA	Mitochondria
A0A8I3MLQ5	3869.15021352313	3122.9003999313	5493.8209179148	15916.6318464365	8845.00575708694	10801.258163482	2.84825097532503	0.0119519577930114	0.1	0.17129994989447	0.324183006535948	up	A0A8I3MLQ5	A0A8I3MLQ5	Torsin 1A interacting protein 2	LOC106557472	GO:0016021::integral component of membrane;GO:0005783::endoplasmic reticulum	GO:0001671::ATPase activator activity;GO:0051117::ATPase binding	GO:0090435::protein localization to nuclear envelope;GO:0007029::endoplasmic reticulum organization;GO:0032781::positive regulation of ATPase activity	Torsin A interacting protein 2	Poorly characterized	Function unknown	NA	NA	The_influence_of_laminopathies_on_Wnt_signaling	NA	Cytoplasm
A0A8I3MLT8	1523.84473606168	1178.41108848378	1582.4974013533	2411.40339080235	3121.50263220417	2059.08135084926	1.77186105560684	0.0233244487493737	0.1	0.207738419122214	0.324183006535948	up	A0A8I3MLT8	A0A8I3MLT8	Cancer-related nucleoside-triphosphatase	NTPCR	GO:0016020::membrane;GO:0070062::extracellular exosome	GO:0098519::nucleotide phosphatase activity, acting on free nucleotides;GO:0005524::ATP binding;GO:0017111::nucleoside-triphosphatase activity	GO:0016311::dephosphorylation	Nucleoside-triphosphatase, cancer-related	Cellular processes and signaling	Posttranslational modification, protein turnover, chaperones	01100::Metabolic pathways||00230::Purine metabolism||00730::Thiamine metabolism	NA	NA	NA	Mitochondria
A0A8I3MMC1	30356.1298635824	34304.4900589674	30045.7896043995	63935.8559234789	67126.8162959073	51956.3898619958	1.93248865621184	0.00479070106702108	0.1	0.138994575951762	0.324183006535948	up	A0A8I3MMC1	A0A8I3MMC1	40S ribosomal protein S19	RPS19	GO:0005925::focal adhesion;GO:0005654::nucleoplasm;GO:0070062::extracellular exosome;GO:0005730::nucleolus;GO:0022627::cytosolic small ribosomal subunit;GO:0016020::membrane;GO:0031012::extracellular matrix	GO:0042803::protein homodimerization activity;GO:0031369::translation initiation factor binding;GO:0003735::structural constituent of ribosome;GO:0017134::fibroblast growth factor binding;GO:0000166::nucleotide binding;GO:0032403::protein complex binding;GO:0019901::protein kinase binding	GO:0051272::positive regulation of cellular component movement;GO:0000028::ribosomal small subunit assembly;GO:0060266::negative regulation of respiratory burst involved in inflammatory response;GO:0006413::translational initiation;GO:0007000::nucleolus organization;GO:0007219::Notch signaling pathway;GO:0060265::positive regulation of respiratory burst involved in inflammatory response;GO:005126…	Ribosomal protein S19	Information storage and processing	Translation, ribosomal structure and biogenesis	03010::Ribosome	Major pathway of rRNA processing in the nucleolus and cytosol::Regulation of expression of SLITs and ROBOs::Nonsense Mediated Decay (NMD) enhanced by the Exon Junction Complex (EJC)::L13a-mediated translational silencing of Ceruloplasmin expression::SRP-dependent cotranslational protein targeting to membrane::GTP hydrolysis and joining of the 60S ribosomal subunit::Nonsense Mediated Decay (NMD) i…	Cytoplasmic_Ribosomal_Proteins::Human_Complement_System	NA	Cytoplasm
A0A8I3MN36	32702.6040332147	25731.2324590459	43641.6314655719	15971.4105320771	10294.2239936977	17249.8468152866	0.42630694927637	0.0184003560502123	0.1	0.195018965977468	0.324183006535948	down	A0A8I3MN36	A0A8I3MN36	Dermokine	DMKN	NA	NA	NA	Dermokine	Poorly characterized	Function unknown	NA	NA	NA	NA	Extracellular
A0A8I3MNS7	14995.6190984579	15874.493019604	24344.2359411034	32540.8217157303	37876.3490765402	28059.4719214437	1.78353355921528	0.0395212231905666	0.1	0.25951720277604	0.324183006535948	up	A0A8I3MNS7	A0A8I3MNS7	60S ribosomal protein L36a	LOC102156556	NA	NA	NA	ribosomal protein	Information storage and processing	Translation, ribosomal structure and biogenesis	03010::Ribosome	Major pathway of rRNA processing in the nucleolus and cytosol::Regulation of expression of SLITs and ROBOs::Nonsense Mediated Decay (NMD) enhanced by the Exon Junction Complex (EJC)::L13a-mediated translational silencing of Ceruloplasmin expression::SRP-dependent cotranslational protein targeting to membrane::GTP hydrolysis and joining of the 60S ribosomal subunit::Nonsense Mediated Decay (NMD) i…	Cytoplasmic_Ribosomal_Proteins	NA	Cytoplasm
A0A8I3MP74	9914.92466785291	9420.6994037834	8007.25397501204	18678.390580815	19011.5443598304	25232.1425424628	2.30122364499304	0.00352415275256989	0.1	0.133702754774282	0.324183006535948	up	A0A8I3MP74	A0A8I3MP74	ADP-ribosyl cyclase/cyclic ADP-ribose hydrolase	BST1	NA	NA	NA	Bone marrow stromal cell antigen 1	Poorly characterized	Function unknown	01100::Metabolic pathways||04970::Salivary secretion||04972::Pancreatic secretion||00760::Nicotinate and nicotinamide metabolism	Neutrophil degranulation::Post-translational modification: synthesis of GPI-anchored proteins::Nicotinate metabolism	NAD+_biosynthetic_pathways	NA	Extracellular
A0A8I3MP93	57708.7208481613	38129.1513441454	49372.0368990598	28836.4130992872	22837.7258006027	30358.0570063694	0.564921474158106	0.0229663989787331	0.1	0.207738419122214	0.324183006535948	down	A0A8I3MP93	A0A8I3MP93	Gephyrin	GPHN	NA	NA	GO:0006777::Mo-molybdopterin cofactor biosynthetic process;GO:0032324::molybdopterin cofactor biosynthetic process	Gephyrin	Metabolism	Coenzyme transport and metabolism	01100::Metabolic pathways||04727::GABAergic synapse||00790::Folate biosynthesis	Molybdenum cofactor biosynthesis	Fragile_X_Syndrome::Splicing_factor_NOVA_regulated_synaptic_proteins::GABA_receptor_Signaling	NA	Cytoskeleton
A0A8I3MPK8	3852.78852313167	3049.84507201217	1582.4974013533	9331.32085434666	6658.6945817859	5605.85159235669	2.54514244239771	0.0462171292058908	0.1	0.272091348203227	0.324183006535948	up	A0A8I3MPK8	A0A8I3MPK8	Oncostatin M receptor	OSMR	GO:0016324::apical plasma membrane;GO:0005900::oncostatin-M receptor complex	GO:0004924::oncostatin-M receptor activity;GO:0019838::growth factor binding	GO:0038165::oncostatin-M-mediated signaling pathway;GO:0008284::positive regulation of cell proliferation	receptor	Cellular processes and signaling	Signal transduction mechanisms	04151::PI3K-Akt signaling pathway||04060::Cytokine-cytokine receptor interaction||04630::Jak-STAT signaling pathway	IL-6-type cytokine receptor ligand interactions	Focal_Adhesion-PI3K-Akt-mTOR-signaling_pathway::PI3K-Akt_Signaling_Pathway::Regulatory_circuits_of_the_STAT3_signaling_pathway::Oncostatin_M_Signaling_Pathway	NA	Plasma membrane
A0A8I3MPU5	142255.808125741	170290.536922083	156918.11997263	284780.691973885	316716.713308574	292703.544585987	1.90472552556132	0.00113877784836824	0.1	0.0887487644401163	0.324183006535948	up	A0A8I3MPU5	A0A8I3MPU5	Biliverdin reductase B	BLVRB	GO:0005829::cytosol;GO:0070062::extracellular exosome;GO:0043195::terminal bouton;GO:0005654::nucleoplasm;GO:0005886::plasma membrane	GO:0004074::biliverdin reductase activity;GO:0042602::riboflavin reductase (NADPH) activity	GO:0042167::heme catabolic process;GO:0055114::oxidation-reduction process	Biliverdin reductase B (flavin reductase (NADPH))	Poorly characterized	Function unknown	01100::Metabolic pathways||00860::Porphyrin and chlorophyll metabolism||00740::Riboflavin metabolism	Heme degradation	Nuclear_Receptors_Meta-Pathway::NRF2_pathway	NA	Mitochondria
A0A8I3MQG4	25193.1075622776	23795.982497894	28445.626042221	17192.5187328147	11624.1888934739	14129.6744426752	0.554614057242432	0.019559276690183	0.1	0.196397920085672	0.324183006535948	down	A0A8I3MQG4	A0A8I3MQG4	Thioredoxin related transmembrane protein 1	TMX1	GO:0005730::nucleolus;GO:0005789::endoplasmic reticulum membrane;GO:0016021::integral component of membrane	GO:0015036::disulfide oxidoreductase activity;GO:0003756::protein disulfide isomerase activity	GO:0006457::protein folding;GO:0034976::response to endoplasmic reticulum stress;GO:0045454::cell redox homeostasis;GO:0055114::oxidation-reduction process	transmembrane protein 1	Metabolism	Energy production and conversion	04141::Protein processing in endoplasmic reticulum	Regulation of Insulin-like Growth Factor (IGF) transport and uptake by IGFBPs::Post-translational protein phosphorylation::XBP1(S) activates chaperone genes	VEGFA-VEGFR2_Signaling_Pathway::Photodynamic_therapy-induced_unfolded_protein_response	NA	Extracellular
A0A8I3MQV1	5498.30709964413	4680.84107924201	4600.9695988241	2995.59524870662	3491.52744870015	3135.86039012739	0.651076211452556	0.00481204172581584	0.1	0.138994575951762	0.324183006535948	down	A0A8I3MQV1	A0A8I3MQV1	Solute carrier family 30 member 1	SLC30A1	GO:0016021::integral component of membrane;GO:0031965::nuclear membrane;GO:0005794::Golgi apparatus;GO:0005783::endoplasmic reticulum;GO:0005886::plasma membrane	GO:0005385::zinc ion transmembrane transporter activity;GO:0019855::calcium channel inhibitor activity	GO:0090281::negative regulation of calcium ion import;GO:0071584::negative regulation of zinc ion transmembrane import;GO:0061088::regulation of sequestering of zinc ion;GO:0006874::cellular calcium ion homeostasis;GO:0010043::response to zinc ion;GO:0001701::in utero embryonic development	Solute carrier family 30	Metabolism	Inorganic ion transport and metabolism	04978::Mineral absorption	Zinc efflux and compartmentalization by the SLC30 family	Zinc_homeostasis	NA	Plasma membrane
A0A8I3MSI1	38608.3951364176	37683.6570895797	39371.5694771788	54219.4865579838	56626.1712370734	69956.9373673036	1.56317597962088	0.0278839355277074	0.1	0.220932447976016	0.324183006535948	up	A0A8I3MSI1	A0A8I3MSI1	Plexin B2	PLXNB2	GO:0005887::integral component of plasma membrane;GO:0009986::cell surface;GO:0070062::extracellular exosome;GO:0002116::semaphorin receptor complex	GO:0017154::semaphorin receptor activity	GO:0043087::regulation of GTPase activity;GO:1902287::semaphorin-plexin signaling pathway involved in axon guidance;GO:0008360::regulation of cell shape;GO:0007405::neuroblast proliferation;GO:0007162::negative regulation of cell adhesion;GO:0050772::positive regulation of axonogenesis;GO:0007420::brain development;GO:0001932::regulation of protein phosphorylation;GO:0001843::neural tube closure;…	Plexin B2	Cellular processes and signaling	Signal transduction mechanisms	04360::Axon guidance	Other semaphorin interactions	Ectoderm_Differentiation::Spinal_Cord_Injury	NA	Plasma membrane
A0A8I3MTX9	72186.2197508897	60229.1042683874	50164.3508958666	31995.3173045597	18843.9983494017	22460.5927813163	0.401468063021499	0.0109436794965597	0.1	0.17129994989447	0.324183006535948	down	A0A8I3MTX9	A0A8I3MTX9	Peptidoglycan-recognition protein	PGLYRP1	GO:0005576::extracellular region	GO:0008745::N-acetylmuramoyl-L-alanine amidase activity;GO:0042834::peptidoglycan binding;GO:0008270::zinc ion binding	GO:0001818::negative regulation of cytokine production;GO:0042742::defense response to bacterium;GO:0045087::innate immune response;GO:0009253::peptidoglycan catabolic process	Pattern receptor that binds to murein peptidoglycans (PGN) of Gram-positive bacteria. May kill Gram-positive bacteria by interfering with peptidoglycan biosynthesis. Involved in innate immunity	Cellular processes and signaling	Signal transduction mechanisms	NA	Neutrophil degranulation::Antimicrobial peptides	NA	NA	Extracellular
A0A8I3MUG9	20385.8870996441	16683.8314563551	18595.4097620315	6576.52357793502	7374.10509559715	6610.00092091295	0.369362834789069	0.00035030335836142	0.1	0.0759796548765911	0.324183006535948	down	A0A8I3MUG9	A0A8I3MUG9	Fucose kinase	FCSK	GO:0005737::cytoplasm	GO:0016773::phosphotransferase activity, alcohol group as acceptor;GO:0016301::kinase activity;GO:0005524::ATP binding	GO:0016310::phosphorylation	Fucokinase	Metabolism	Carbohydrate transport and metabolism	01100::Metabolic pathways||00520::Amino sugar and nucleotide sugar metabolism||00051::Fructose and mannose metabolism	GDP-fucose biosynthesis	NA	NA	Cytoplasm
A0A8I3MUJ6	9368.36629596679	7284.61891372443	6521.38781013204	24115.175130641	29675.3551412387	22896.3710456476	3.30912518116152	0.0012170127014863	0.1	0.0887487644401163	0.324183006535948	up	A0A8I3MUJ6	A0A8I3MUJ6	Major facilitator superfamily (MFS) profile domain-containing protein	SLC16A1	GO:0005739::mitochondrion;GO:0070062::extracellular exosome;GO:0005813::centrosome;GO:0005887::integral component of plasma membrane	GO:0015129::lactate transmembrane transporter activity	GO:0050796::regulation of insulin secretion;GO:0006629::lipid metabolic process;GO:0051780::behavioral response to nutrient;GO:0035879::plasma membrane lactate transport;GO:0042593::glucose homeostasis;GO:0051297::centrosome organization;GO:0032094::response to food	Solute carrier family 16	Metabolism	Carbohydrate transport and metabolism	NA	Pyruvate metabolism::Basigin interactions::Proton-coupled monocarboxylate transport::Defective SLC16A1 causes symptomatic deficiency in lactate transport (SDLT)	Fragile_X_Syndrome::Photodynamic_therapy-induced_HIF-1_survival_signaling	NA	Plasma membrane
A0A8I3MVQ1	3578.40557236062	4925.50480490059	4343.30109734154	2868.69129363931	2613.60825549262	2715.30531316348	0.638084371733197	0.0332167083710988	0.1	0.237798665018728	0.324183006535948	down	A0A8I3MVQ1	A0A8I3MVQ1	CN hydrolase domain-containing protein	LOC119870648	GO:0016021::integral component of membrane;GO:0070062::extracellular exosome;GO:0005886::plasma membrane;GO:0031225::anchored component of membrane	GO:0017159::pantetheine hydrolase activity	GO:0015939::pantothenate metabolic process;GO:1902176::negative regulation of oxidative stress-induced intrinsic apoptotic signaling pathway;GO:0007417::central nervous system development;GO:0002526::acute inflammatory response;GO:0033089::positive regulation of T cell differentiation in thymus;GO:0002544::chronic inflammatory response;GO:0006768::biotin metabolic process;GO:0045087::innate immun…	Carbon-nitrogen hydrolase	Metabolism	Amino acid transport and metabolism	00770::Pantothenate and CoA biosynthesis	Neutrophil degranulation::Post-translational modification: synthesis of GPI-anchored proteins::Vitamin B5 (pantothenate) metabolism	NA	NA	Plasma membrane
A0A8I3MXV5	3727.21904211151	2728.401629168	4689.07846625611	11710.0852782882	17211.2460516937	15225.5115180467	3.96124133125684	0.00284104938875932	0.1	0.133702754774282	0.324183006535948	up	A0A8I3MXV5	A0A8I3MXV5	Multivesicular body subunit 12B	MVB12B	GO:0005829::cytosol;GO:0070062::extracellular exosome;GO:0031902::late endosome membrane;GO:0005769::early endosome;GO:0000813::ESCRT I complex;GO:0005634::nucleus;GO:0005886::plasma membrane	GO:0043130::ubiquitin binding;GO:0008289::lipid binding	GO:0019075::virus maturation;GO:0043162::ubiquitin-dependent protein catabolic process via the multivesicular body sorting pathway;GO:0048524::positive regulation of viral process;GO:0015031::protein transport;GO:0042058::regulation of epidermal growth factor receptor signaling pathway	Multivesicular body subunit 12B	Poorly characterized	Function unknown	04144::Endocytosis	HCMV Late Events::Late endosomal microautophagy::Budding and maturation of HIV virion::Endosomal Sorting Complex Required For Transport (ESCRT)::Membrane binding and targetting of GAG proteins	NA	NA	Cytoplasm
A0A8I3MY58	177368.515124555	160206.036754423	101793.483970704	336272.656476015	331708.248490078	253041.912154989	2.09624447381554	0.0282667568593552	0.1	0.220932447976016	0.324183006535948	up	A0A8I3MY58	A0A8I3MY58	Polyamine modulated factor 1 binding protein 1	PMFBP1	NA	NA	NA	Polyamine modulated factor 1 binding protein 1	Poorly characterized	Function unknown	NA	NA	NA	NA	Nucleus
A0A8I3MYE2	44405.1083036773	55503.4272722068	53861.8162142984	76515.552836311	84315.0658363657	84891.9300424628	1.59798391467833	0.0100307350290714	0.1	0.170093831604083	0.324183006535948	up	A0A8I3MYE2	A0A8I3MYE2	Proliferation-associated 2G4	PA2G4	GO:0005654::nucleoplasm;GO:0016020::membrane;GO:0005737::cytoplasm;GO:0005730::nucleolus;GO:0030529::intracellular ribonucleoprotein complex;GO:0070062::extracellular exosome	GO:0016787::hydrolase activity;GO:0031625::ubiquitin protein ligase binding;GO:0003677::DNA binding;GO:0003700::transcription factor activity, sequence-specific DNA binding	GO:0043066::negative regulation of apoptotic process;GO:0045597::positive regulation of cell differentiation;GO:0008283::cell proliferation;GO:0007050::cell cycle arrest;GO:0045892::negative regulation of transcription, DNA-templated;GO:0006417::regulation of translation;GO:0006364::rRNA processing	Proliferation-associated protein 2G4	Information storage and processing	Translation, ribosomal structure and biogenesis	NA	Neutrophil degranulation	NA	Transcription Cofactors	Nucleus
A0A8I3MYP1	107195.043001186	63401.997431934	117550.989229327	43425.8030415575	34399.4955921522	44189.0780785563	0.423443383788536	0.0346499453575811	0.1	0.239531329579934	0.324183006535948	down	A0A8I3MYP1	A0A8I3MYP1	ETHE1 persulfide dioxygenase	ETHE1	NA	NA	NA	persulfide dioxygenase	Poorly characterized	Function unknown	00920::Sulfur metabolism	Sulfide oxidation to sulfate	NA	NA	Mitochondria
A0A8I3MZE0	16399.3482502966	16698.1560304569	12588.6931447832	25719.7341308626	21184.1671355866	24985.7825636943	1.57355367443998	0.0186380738823999	0.1	0.195018965977468	0.324183006535948	up	A0A8I3MZE0	A0A8I3MZE0	procollagen-lysine 5-dioxygenase	PLOD3	GO:0005581::collagen trimer;GO:0070062::extracellular exosome;GO:0005783::endoplasmic reticulum	GO:0008475::procollagen-lysine 5-dioxygenase activity;GO:0031418::L-ascorbic acid binding;GO:0033823::procollagen glucosyltransferase activity;GO:0005506::iron ion binding	GO:0055114::oxidation-reduction process;GO:0001886::endothelial cell morphogenesis;GO:0021915::neural tube development;GO:0060425::lung morphogenesis;GO:0030199::collagen fibril organization;GO:0001701::in utero embryonic development;GO:0008104::protein localization;GO:0048730::epidermis morphogenesis;GO:0042311::vasodilation;GO:0070831::basement membrane assembly	5-dioxygenase 3	Cellular processes and signaling	Posttranslational modification, protein turnover, chaperones	00310::Lysine degradation||00514::Other types of O-glycan biosynthesis	Collagen biosynthesis and modifying enzymes	VEGFA-VEGFR2_Signaling_Pathway	NA	Extracellular
A0A8I3MZH2	25233.362514828	30034.3345192237	25580.4233254771	49712.7984414298	50757.6805842118	49650.8323248408	1.85683118769983	0.00723743592978197	0.1	0.150822850242836	0.324183006535948	up	A0A8I3MZH2	A0A8I3MZH2	Vesicle amine transport 1	VAT1	GO:0070062::extracellular exosome	GO:0016491::oxidoreductase activity;GO:0008270::zinc ion binding	GO:0010637::negative regulation of mitochondrial fusion;GO:0055114::oxidation-reduction process	Synaptic vesicle membrane protein VAT-1 homolog	Metabolism	Energy production and conversion	04115::p53 signaling pathway	Neutrophil degranulation	Genotoxicity_pathway	NA	Nucleus
A0A8I3MZK7	298237.256524318	286978.517555267	315349.848196863	432511.959810782	470486.718435433	458438.734076433	1.51175814248962	0.0003829619701441	0.1	0.0759796548765911	0.324183006535948	up	A0A8I3MZK7	A0A8I3MZK7	Annexin	ANXA7	GO:0005829::cytosol;GO:0070062::extracellular exosome;GO:0042584::chromaffin granule membrane;GO:0005635::nuclear envelope;GO:0005789::endoplasmic reticulum membrane;GO:0005886::plasma membrane	GO:0005509::calcium ion binding;GO:0005544::calcium-dependent phospholipid binding;GO:0042802::identical protein binding;GO:0005178::integrin binding;GO:0048306::calcium-dependent protein binding	GO:0009992::cellular water homeostasis;GO:0008360::regulation of cell shape;GO:0009651::response to salt stress;GO:0035176::social behavior;GO:0006874::cellular calcium ion homeostasis;GO:0010629::negative regulation of gene expression;GO:0030855::epithelial cell differentiation;GO:0007599::hemostasis;GO:0008283::cell proliferation;GO:0006914::autophagy	Annexin A7	Cellular processes and signaling	Intracellular trafficking, secretion, and vesicular transport	NA	Platelet degranulation	Prostaglandin_Synthesis_and_Regulation	NA	Mitochondria
A0A8I3N081	19300.3019276394	22904.9939887627	25220.8858815479	13550.8773603346	15230.2608695652	15843.7356157113	0.661833024734138	0.0171656009088562	0.1	0.195018965977468	0.324183006535948	down	A0A8I3N081	A0A8I3N081	Guanine nucleotide-binding protein subunit gamma	GNG10	GO:0070062::extracellular exosome;GO:0005834::heterotrimeric G-protein complex	GO:0004871::signal transducer activity;GO:0005515::protein binding;GO:0003924::GTPase activity	GO:0071377::cellular response to glucagon stimulus;GO:0007186::G-protein coupled receptor signaling pathway	Guanine nucleotide-binding proteins (G proteins) are involved as a modulator or transducer in various transmembrane signaling systems. The beta and gamma chains are required for the GTPase activity, for replacement of GDP by GTP, and for G protein- effector interaction	Cellular processes and signaling	Signal transduction mechanisms	04151::PI3K-Akt signaling pathway||05200::Pathways in cancer||04014::Ras signaling pathway||04728::Dopaminergic synapse||05034::Alcoholism||04062::Chemokine signaling pathway||04724::Glutamatergic synapse||04371::Apelin signaling pathway||04713::Circadian entrainment||04725::Cholinergic synapse||04723::Retrograde endocannabinoid signaling||04726::Serotonergic synapse||05032::Morphine addiction||0…	G alpha (i) signalling events::G alpha (s) signalling events::G alpha (12/13) signalling events::G alpha (q) signalling events::ADORA2B mediated anti-inflammatory cytokines production::Ca2+ pathway::Extra-nuclear estrogen signaling::G alpha (z) signalling events::Glucagon-like Peptide-1 (GLP1) regulates insulin secretion::Vasopressin regulates renal water homeostasis via Aquaporins::Cooperation o…	Focal_Adhesion-PI3K-Akt-mTOR-signaling_pathway::PI3K-Akt_Signaling_Pathway::Ras_Signaling::Chemokine_signaling_pathway::G_Protein_Signaling_Pathways	NA	Extracellular
A0A8I3N083	149203.033807829	135239.736552412	197366.082414658	275936.216688169	494195.026447087	350051.964171975	2.32495355960298	0.0199908165871362	0.1	0.196397920085672	0.324183006535948	up	A0A8I3N083	A0A8I3N083	Tetraspanin	CD63	GO:0005887::integral component of plasma membrane;GO:0032585::multivesicular body membrane;GO:0097487::multivesicular body, internal vesicle;GO:0005615::extracellular space;GO:0042470::melanosome;GO:0005765::lysosomal membrane;GO:0031904::endosome lumen;GO:0009986::cell surface;GO:0043234::protein complex;GO:0031088::platelet dense granule membrane;GO:0070062::extracellular exosome	GO:0032403::protein complex binding	GO:1900746::regulation of vascular endothelial growth factor signaling pathway;GO:0034613::cellular protein localization;GO:0007160::cell-matrix adhesion;GO:0010633::negative regulation of epithelial cell migration;GO:0015031::protein transport;GO:0035646::endosome to melanosome transport;GO:2000680::regulation of rubidium ion transport;GO:0045785::positive regulation of cell adhesion;GO:0002576:…	CD63 molecule	Poorly characterized	Function unknown	05205::Proteoglycans in cancer||04142::Lysosome	Neutrophil degranulation::Platelet degranulation	Extracellular_vesicles_in_the_crosstalk_of_cardiac_cells	NA	Plasma membrane
A0A8I3N096	9897.91370403321	7146.53001938317	11335.638571682	6816.408572136	3980.25806604894	4217.75256104034	0.529047768188412	0.0436497058979646	0.1	0.267824472075114	0.324183006535948	down	A0A8I3N096	A0A8I3N096	116 kDa U5 small nuclear ribonucleoprotein component	EFTUD2	GO:0019013::viral nucleocapsid;GO:0015030::Cajal body;GO:0016607::nuclear speck;GO:0071013::catalytic step 2 spliceosome;GO:0005737::cytoplasm;GO:0016020::membrane	GO:0003746::translation elongation factor activity;GO:0005515::protein binding;GO:0003924::GTPase activity;GO:0005525::GTP binding	GO:0042220::response to cocaine;GO:0035690::cellular response to drug;GO:0000398::mRNA splicing, via spliceosome;GO:0006414::translational elongation	116 kDa U5 small nuclear ribonucleoprotein	Information storage and processing	Translation, ribosomal structure and biogenesis	03040::Spliceosome	mRNA Splicing - Major Pathway::mRNA Splicing - Minor Pathway	Ciliary_landscape	NA	Nucleus
A0A8I3N3M6	1995.99637307236	2020.19468557548	1582.4974013533	874.610189608663	839.350758650011	824.922444002123	0.453478240555696	0.00779169890187923	0.1	0.151712326351688	0.324183006535948	down	A0A8I3N3M6	A0A8I3N3M6	Glypican 6	GPC6	GO:0005796::Golgi lumen;GO:0043202::lysosomal lumen;GO:0005615::extracellular space;GO:0005887::integral component of plasma membrane;GO:0005578::proteinaceous extracellular matrix;GO:0005634::nucleus;GO:0031225::anchored component of membrane	GO:1904929::coreceptor activity involved in Wnt signaling pathway, planar cell polarity pathway;GO:0043395::heparan sulfate proteoglycan binding	GO:0016477::cell migration;GO:0006024::glycosaminoglycan biosynthetic process;GO:0060071::Wnt signaling pathway, planar cell polarity pathway;GO:0001523::retinoid metabolic process;GO:0006027::glycosaminoglycan catabolic process	Glypican	Cellular processes and signaling	Signal transduction mechanisms	NA	Retinoid metabolism and transport::A tetrasaccharide linker sequence is required for GAG synthesis::Defective B4GALT7 causes EDS, progeroid type::Defective B3GALT6 causes EDSP2 and SEMDJL1::Defective B3GAT3 causes JDSSDHD::HS-GAG degradation::HS-GAG biosynthesis::Defective EXT2 causes exostoses 2::Defective EXT1 causes exostoses 1, TRPS2 and CHDS	miR-509-3p_alteration_of_YAP1-ECM_axis	NA	Plasma membrane
A0A8I3N3W6	33137.6172301305	36605.0166597149	42924.7759446514	63625.4433715157	66181.7691913319	52206.236066879	1.61549332586145	0.0103243647089595	0.1	0.17129994989447	0.324183006535948	up	A0A8I3N3W6	A0A8I3N3W6	Ribosomal protein S14	RPS14	GO:0005925::focal adhesion;GO:0005654::nucleoplasm;GO:0005730::nucleolus;GO:0016021::integral component of membrane;GO:0070062::extracellular exosome;GO:0031012::extracellular matrix;GO:0005739::mitochondrion;GO:0022627::cytosolic small ribosomal subunit	GO:0048027::mRNA 5'-UTR binding;GO:0005515::protein binding;GO:0016787::hydrolase activity;GO:0045182::translation regulator activity;GO:0070181::small ribosomal subunit rRNA binding;GO:0003735::structural constituent of ribosome	GO:0000184::nuclear-transcribed mRNA catabolic process, nonsense-mediated decay;GO:0006413::translational initiation;GO:0000122::negative regulation of transcription from RNA polymerase II promoter;GO:0000028::ribosomal small subunit assembly;GO:0043249::erythrocyte maturation;GO:0043009::chordate embryonic development;GO:0000462::maturation of SSU-rRNA from tricistronic rRNA transcript (SSU-rRNA…	Ribosomal protein S11	Information storage and processing	Translation, ribosomal structure and biogenesis	03010::Ribosome	Major pathway of rRNA processing in the nucleolus and cytosol::Regulation of expression of SLITs and ROBOs::Nonsense Mediated Decay (NMD) enhanced by the Exon Junction Complex (EJC)::L13a-mediated translational silencing of Ceruloplasmin expression::SRP-dependent cotranslational protein targeting to membrane::GTP hydrolysis and joining of the 60S ribosomal subunit::Nonsense Mediated Decay (NMD) i…	Cytoplasmic_Ribosomal_Proteins	NA	Cytoplasm
A0A8I3N4R2	7685.83913404508	7424.99973992198	7159.0119313718	15374.5511031184	17498.1549061535	11899.6518046709	2.01044713793993	0.0232213060843368	0.1	0.207738419122214	0.324183006535948	up	A0A8I3N4R2	A0A8I3N4R2	Frizzled-2	FZD2	GO:0005925::focal adhesion;GO:0030669::clathrin-coated endocytic vesicle membrane;GO:0016021::integral component of membrane;GO:0005886::plasma membrane	GO:0030165::PDZ domain binding;GO:0004930::G-protein coupled receptor activity;GO:0042813::Wnt-activated receptor activity;GO:0017147::Wnt-protein binding	GO:0045893::positive regulation of transcription, DNA-templated;GO:0007186::G-protein coupled receptor signaling pathway;GO:0003151::outflow tract morphogenesis;GO:0007223::Wnt signaling pathway, calcium modulating pathway;GO:0051091::positive regulation of sequence-specific DNA binding transcription factor activity;GO:0060119::inner ear receptor cell development;GO:0060022::hard palate developme…	Belongs to the G-protein coupled receptor Fz Smo family	Cellular processes and signaling	Signal transduction mechanisms	05200::Pathways in cancer||05205::Proteoglycans in cancer||05166::HTLV-I infection||04390::Hippo signaling pathway||04310::Wnt signaling pathway||04150::mTOR signaling pathway||05224::Breast cancer||04916::Melanogenesis||04550::Signaling pathways regulating pluripotency of stem cells||05217::Basal cell carcinoma	Ca2+ pathway::Asymmetric localization of PCP proteins::Class B/2 (Secretin family receptors)::Disassembly of the destruction complex and recruitment of AXIN to the membrane::TCF dependent signaling in response to WNT::WNT5A-dependent internalization of FZD2, FZD5 and ROR2	Epithelial_to_mesenchymal_transition_in_colorectal_cancer::Breast_cancer_pathway::Wnt_Signaling::Wnt_Signaling_Pathway_and_Pluripotency::ESC_Pluripotency_Pathways::LncRNA_involvement_in_canonical_Wnt_signaling_and_colorectal_cancer::ncRNAs_involved_in_Wnt_signaling_in_hepatocellular_carcinoma::Osteoblast_differentiation::Association_Between_Physico-Chemical_Features_and_Toxicity_Associated_Pathwa…	NA	Plasma membrane
A0A8I3N574	171693.865361803	154218.364779874	165686.838744013	231462.771283735	273811.793775244	247556.916401274	1.53139322083482	0.0033407670776962	0.1	0.133702754774282	0.324183006535948	up	A0A8I3N574	A0A8I3N574	Protein tyrosine kinase 7 (inactive)	PTK7	NA	NA	NA	kinase 7	Cellular processes and signaling	Signal transduction mechanisms	NA	Signaling by FGFR1 in disease::Signaling by activated point mutants of FGFR1::Signaling by plasma membrane FGFR1 fusions	Focal_Adhesion-PI3K-Akt-mTOR-signaling_pathway::PI3K-Akt_Signaling_Pathway::MAPK_Signaling_Pathway::Mesodermal_Commitment_Pathway::Ras_Signaling::22q11.2_Deletion_Syndrome::Regulation_of_Actin_Cytoskeleton::Thermogenesis::Breast_cancer_pathway::Neural_Crest_Differentiation::Head_and_Neck_Squamous_Cell_Carcinoma::ESC_Pluripotency_Pathways::Signaling_Pathways_in_Glioblastoma::Hippo-Merlin_Signaling…	NA	Extracellular
A0A8I3N580	184146.929715302	134238.448822697	159929.800907271	71655.0857083284	54328.7102574683	90019.006581741	0.451590942185964	0.0141826825291908	0.1	0.184491407837499	0.324183006535948	down	A0A8I3N580	A0A8I3N580	Delta-aminolevulinic acid dehydratase	ALAD	GO:0005829::cytosol;GO:0070062::extracellular exosome;GO:0005634::nucleus	GO:0008270::zinc ion binding;GO:0004655::porphobilinogen synthase activity;GO:0032791::lead ion binding;GO:0042802::identical protein binding	GO:0006783::heme biosynthetic process;GO:0071353::cellular response to interleukin-4;GO:0051260::protein homooligomerization	Delta-aminolevulinic acid dehydratase	Metabolism	Coenzyme transport and metabolism	01100::Metabolic pathways||00860::Porphyrin and chlorophyll metabolism	Neutrophil degranulation::Heme biosynthesis	Heme_Biosynthesis	NA	Mitochondria
A0A8I3N5I3	30178.2289442467	21428.1303988681	19165.7870650549	40749.6360034924	55059.1232571807	43626.6335987261	1.9702015543689	0.0182810127023733	0.1	0.195018965977468	0.324183006535948	up	A0A8I3N5I3	A0A8I3N5I3	60S acidic ribosomal protein P2	RPLP2	GO:0005925::focal adhesion;GO:0016020::membrane;GO:0022625::cytosolic large ribosomal subunit;GO:0070062::extracellular exosome;GO:0030687::preribosome, large subunit precursor	GO:0005515::protein binding;GO:0070180::large ribosomal subunit rRNA binding;GO:0003735::structural constituent of ribosome	GO:0000184::nuclear-transcribed mRNA catabolic process, nonsense-mediated decay;GO:0006413::translational initiation;GO:0002181::cytoplasmic translation;GO:0006414::translational elongation;GO:0019083::viral transcription;GO:0006614::SRP-dependent cotranslational protein targeting to membrane;GO:0006364::rRNA processing	Belongs to the eukaryotic ribosomal protein P1 P2 family	Information storage and processing	Translation, ribosomal structure and biogenesis	03010::Ribosome	Major pathway of rRNA processing in the nucleolus and cytosol::Regulation of expression of SLITs and ROBOs::Nonsense Mediated Decay (NMD) enhanced by the Exon Junction Complex (EJC)::L13a-mediated translational silencing of Ceruloplasmin expression::SRP-dependent cotranslational protein targeting to membrane::GTP hydrolysis and joining of the 60S ribosomal subunit::Nonsense Mediated Decay (NMD) i…	VEGFA-VEGFR2_Signaling_Pathway::Cytoplasmic_Ribosomal_Proteins	NA	Mitochondria
A0A8I3N625	4940.45137010676	13727.2393617456	1582.4974013533	486400.491809688	166571.396381188	244059.069532909	44.2974135263889	0.0107502012753344	0.1	0.17129994989447	0.324183006535948	up	A0A8I3N625	A0A8I3N625	Collagen type IX alpha 1 chain	COL9A1	GO:0005788::endoplasmic reticulum lumen;GO:0005578::proteinaceous extracellular matrix;GO:0005594::collagen type IX trimer	GO:0046872::metal ion binding;GO:0030020::extracellular matrix structural constituent conferring tensile strength	GO:0009887::animal organ morphogenesis;GO:0002062::chondrocyte differentiation;GO:0030198::extracellular matrix organization	Collagen, type IX, alpha 1	Cellular processes and signaling	Extracellular structures	04151::PI3K-Akt signaling pathway||04510::Focal adhesion||04512::ECM-receptor interaction||04974::Protein digestion and absorption	ECM proteoglycans::Integrin cell surface interactions::Collagen biosynthesis and modifying enzymes::Collagen degradation::Assembly of collagen fibrils and other multimeric structures::NCAM1 interactions::Collagen chain trimerization::Signaling by PDGF	PI3K-Akt_Signaling_Pathway::Gastric_Cancer_Network_2::MED_and_Pseudoachondroplasia_genes	NA	Extracellular
A0A8I3N695	15733.19371293	15921.7641141399	13475.7741098355	20631.0224793776	26914.6787210364	21589.0362526539	1.53187715966409	0.0173138666143457	0.1	0.195018965977468	0.324183006535948	up	A0A8I3N695	A0A8I3N695	Leucine rich repeat containing 32	LRRC32	GO:0016021::integral component of membrane	NA	NA	Leucine rich repeat containing 32	Cellular processes and signaling	Signal transduction mechanisms	05200::Pathways in cancer||05205::Proteoglycans in cancer||05166::HTLV-I infection||04360::Axon guidance||04390::Hippo signaling pathway||04310::Wnt signaling pathway||04150::mTOR signaling pathway||05224::Breast cancer||04916::Melanogenesis||04550::Signaling pathways regulating pluripotency of stem cells||05217::Basal cell carcinoma	Regulation of Insulin-like Growth Factor (IGF) transport and uptake by IGFBPs	TYROBP_Causal_Network	NA	Extracellular
A0A8I3N6H6	4325.45957888493	4563.80930883038	2332.11077827619	11938.3298017905	7694.74216653537	10554.0847319533	2.69014663070059	0.0229322948789715	0.1	0.207738419122214	0.324183006535948	up	A0A8I3N6H6	A0A8I3N6H6	LDL receptor related protein associated protein 1	LRPAP1	NA	NA	NA	Low density lipoprotein receptor-related protein associated protein 1	Metabolism	Lipid transport and metabolism	NA	NA	NA	NA	Extracellular
A0A8I3N7C6	9309.93168742586	11369.1279731089	18167.7377531108	4708.91276437703	6607.44521389004	7274.12699575372	0.47855901159797	0.0478460622442205	0.1	0.275949382245737	0.324183006535948	down	A0A8I3N7C6	A0A8I3N7C6	Autophagy protein 5	ATG5	GO:0034045::pre-autophagosomal structure membrane;GO:0005776::autophagosome;GO:0044233::ER-mitochondrion membrane contact site;GO:0034274::Atg12-Atg5-Atg16 complex;GO:0005930::axoneme	GO:0019776::Atg8 ligase activity	GO:0055015::ventricular cardiac muscle cell development;GO:2000619::negative regulation of histone H4-K16 acetylation;GO:0044804::nucleophagy;GO:1903599::positive regulation of mitophagy;GO:0045060::negative thymic T cell selection;GO:0039689::negative stranded viral RNA replication;GO:0019883::antigen processing and presentation of endogenous antigen;GO:0042311::vasodilation;GO:0070257::positive…	autophagy protein 5	Cellular processes and signaling	Posttranslational modification, protein turnover, chaperones	04621::NOD-like receptor signaling pathway||04140::Autophagy - animal||04211::Longevity regulating pathway||05131::Shigellosis||04213::Longevity regulating pathway - multiple species||04622::RIG-I-like receptor signaling pathway	Macroautophagy::Negative regulators of DDX58/IFIH1 signaling::PINK1-PRKN Mediated Mitophagy::Receptor Mediated Mitophagy	Senescence_and_Autophagy_in_Cancer::Cytosolic_DNA-sensing_pathway::Novel_intracellular_components_of_RIG-I-like_receptor_(RLR)_pathway::Ferroptosis::Neurodegeneration_with_brain_iron_accumulation_(NBIA)_subtypes_pathway::Autophagy::FGFR3_signalling_in_chondrocyte_proliferation_and_terminal_differentiation::Host-pathogen_interaction_of_human_corona_viruses_-_autophagy::Nanoparticle_triggered_autop…	NA	Cytoplasm
A0A8I3N7E1	62062.7484578885	50148.9014729576	43208.8549126942	34595.0224272515	28230.9552212677	28354.6390658174	0.586670444843342	0.0188582953926309	0.1	0.195018965977468	0.324183006535948	down	A0A8I3N7E1	A0A8I3N7E1	CTP synthase	CTPS1	GO:0016020::membrane	GO:0003883::CTP synthase activity;GO:0005524::ATP binding	GO:0006541::glutamine metabolic process;GO:0044210::'de novo' CTP biosynthetic process;GO:0042098::T cell proliferation;GO:0042100::B cell proliferation	Catalyzes the ATP-dependent amination of UTP to CTP with either L-glutamine or ammonia as the source of nitrogen	Metabolism	Nucleotide transport and metabolism	01100::Metabolic pathways||00240::Pyrimidine metabolism	Interconversion of nucleotide di- and triphosphates	Pyrimidine_metabolism	NA	Cytoplasm
A0A8I3N7R9	45942.5877817319	50908.1039003525	42543.0448313439	87076.4269387649	74193.3156769329	69622.2596602972	1.65640155756749	0.00477368661895578	0.1	0.138994575951762	0.324183006535948	up	A0A8I3N7R9	A0A8I3N7R9	Angiopoietin like 2	ANGPTL2	GO:0070062::extracellular exosome	NA	NA	Angiopoietin-like 2	Poorly characterized	Function unknown	NA	Platelet degranulation ::Regulation of Insulin-like Growth Factor (IGF) transport and uptake by IGFBPs::Post-translational protein phosphorylation::Signaling by BRAF and RAF fusions::Integrin cell surface interactions::Amyloid fiber formation::Signaling downstream of RAS mutants::Signaling by moderate kinase activity BRAF mutants::Paradoxical activation of RAF signaling by kinase inactive BRAF::S…	VEGFA-VEGFR2_Signaling_Pathway::Human_Complement_System::Selenium_Micronutrient_Network::Folate_Metabolism::Vitamin_B12_Metabolism::Blood_Clotting_Cascade::Fibrin_Complement_Receptor_3_Signaling_Pathway::COVID-19,_thrombosis_and_anticoagulation	NA	Mitochondria
A0A8I3N9H0	1836.9243831554	1253.05644412821	1582.4974013533	874.610189608663	839.350758650011	824.922444002123	0.543369763972439	0.0304101835434491	0.1	0.227385105565793	0.324183006535948	down	A0A8I3N9H0	A0A8I3N9H0	Myosin heavy chain 11	MYH11	NA	NA	NA	Belongs to the TRAFAC class myosin-kinesin ATPase superfamily. Myosin family	Cellular processes and signaling	Cytoskeleton	04530::Tight junction	Smooth Muscle Contraction::RHO GTPases activate PAKs::RHO GTPases activate PKNs::RHO GTPases Activate ROCKs::EPHA-mediated growth cone collapse::Sema4D induced cell migration and growth-cone collapse::RHO GTPases activate CIT	VEGFA-VEGFR2_Signaling_Pathway	NA	Nucleus
A0A8I3N9H6	2742.14139679715	4137.79647504314	1582.4974013533	16823.9038273584	14020.2063498018	7831.45834394904	4.57026461917193	0.0139061514632405	0.1	0.182713937106418	0.324183006535948	up	A0A8I3N9H6	A0A8I3N9H6	Lysyl oxidase homolog	LOX	GO:0005581::collagen trimer;GO:0005615::extracellular space;GO:0005578::proteinaceous extracellular matrix;GO:0005634::nucleus	GO:0005507::copper ion binding;GO:0004720::protein-lysine 6-oxidase activity;GO:0005515::protein binding	GO:0042060::wound healing;GO:0030324::lung development;GO:0055114::oxidation-reduction process;GO:0035904::aorta development;GO:0048251::elastic fiber assembly;GO:0007507::heart development;GO:0006464::cellular protein modification process;GO:0030199::collagen fibril organization;GO:0048545::response to steroid hormone;GO:0042493::response to drug	Lysyl oxidase	Poorly characterized	Function unknown	NA	Crosslinking of collagen fibrils::Elastic fibre formation	Type_I_collagen_synthesis_in_the_context_of_Osteogenesis_imperfecta::Canonical_and_Non-Canonical_TGF-B_signaling	NA	Extracellular
A0A8I3NAM6	175096.058125741	210728.809611437	250366.784257077	100161.685471155	102627.954283428	163527.246284501	0.575796436326694	0.0491482032462825	0.1	0.280069573504681	0.324183006535948	down	A0A8I3NAM6	A0A8I3NAM6	Transthyretin	TTR	GO:0005615::extracellular space;GO:0070062::extracellular exosome	GO:0042802::identical protein binding;GO:0036094::small molecule binding;GO:0070324::thyroid hormone binding;GO:0005179::hormone activity	GO:0042572::retinol metabolic process;GO:0070327::thyroid hormone transport	Thyroid hormone-binding protein. Probably transports thyroxine from the bloodstream to the brain	Metabolism	Lipid transport and metabolism	04918::Thyroid hormone synthesis	Neutrophil degranulation::Amyloid fiber formation::Non-integrin membrane-ECM interactions::Retinoid metabolism and transport::The canonical retinoid cycle in rods (twilight vision)::Retinoid cycle disease events	NA	NA	Cytoplasm
A0A8I3NAM7	71366.8366844603	64390.3930449575	45341.6665399529	118310.548757444	135821.775643671	130686.996284501	2.12491256773441	0.0228027557756491	0.1	0.207738419122214	0.324183006535948	up	A0A8I3NAM7	A0A8I3NAM7	Gap junction protein	GJA1	GO:0005916::fascia adherens;GO:0005925::focal adhesion;GO:0016021::integral component of membrane;GO:0016324::apical plasma membrane;GO:0005783::endoplasmic reticulum;GO:0005922::connexin complex;GO:0005829::cytosol;GO:0043292::contractile fiber;GO:0005882::intermediate filament;GO:0070062::extracellular exosome;GO:0005794::Golgi apparatus;GO:0005739::mitochondrion;GO:0016328::lateral plasma memb…	GO:0004871::signal transducer activity;GO:0005102::receptor binding;GO:1903763::gap junction channel activity involved in cell communication by electrical coupling;GO:0097110::scaffold protein binding;GO:0048487::beta-tubulin binding;GO:0015075::ion transmembrane transporter activity	GO:0002070::epithelial cell maturation;GO:0001701::in utero embryonic development;GO:0046850::regulation of bone remodeling;GO:0061337::cardiac conduction;GO:0060371::regulation of atrial cardiac muscle cell membrane depolarization;GO:0045669::positive regulation of osteoblast differentiation;GO:0043403::skeletal muscle tissue regeneration;GO:0010644::cell communication by electrical coupling;GO:…	gap junction consists of a cluster of closely packed pairs of transmembrane channels, the connexons, through which materials of low MW diffuse from one cell to a neighboring cell	Cellular processes and signaling	Signal transduction mechanisms	05412::Arrhythmogenic right ventricular cardiomyopathy (ARVC)||04540::Gap junction	Gap junction assembly::Gap junction degradation::Formation of annular gap junctions::Microtubule-dependent trafficking of connexons from Golgi to the plasma membrane::Regulation of gap junction activity::Oligomerization of connexins into connexons::Transport of connexins along the secretory pathway	VEGFA-VEGFR2_Signaling_Pathway::EGF-EGFR_Signaling_Pathway::Sudden_Infant_Death_Syndrome_(SIDS)_Susceptibility_Pathways::Calcium_Regulation_in_the_Cardiac_Cell::Myometrial_Relaxation_and_Contraction_Pathways::Spinal_Cord_Injury::Arrhythmogenic_Right_Ventricular_Cardiomyopathy::Corticotropin-releasing_hormone_signaling_pathway::1q21.1_copy_number_variation_syndrome	NA	Plasma membrane
A0A8I3NAW5	25613.8367437722	27778.2140981917	18676.6385919562	36021.5506991412	36586.354303435	40864.380440552	1.57450185835794	0.0498369309928774	0.1	0.280414691719093	0.324183006535948	up	A0A8I3NAW5	A0A8I3NAW5	Caveolae associated protein 1	CAVIN1	GO:0043234::protein complex;GO:0005739::mitochondrion;GO:0005901::caveola;GO:0005634::nucleus	GO:0042134::rRNA primary transcript binding	GO:0006363::termination of RNA polymerase I transcription;GO:0006361::transcription initiation from RNA polymerase I promoter	Polymerase I and transcript release factor	Information storage and processing	Transcription	NA	RNA Polymerase I Transcription Termination	NA	Transcription Cofactors	Nucleus
A0A8I3NB31	2013.39690094899	1336.05302647398	1582.4974013533	874.610189608663	839.350758650011	824.922444002123	0.514783152173434	0.0297138001623755	0.1	0.225008318786844	0.324183006535948	down	A0A8I3NB31	A0A8I3NB31	Glycosylated lysosomal membrane protein	GLMP	NA	NA	NA	Glycosylated lysosomal membrane protein	Poorly characterized	Function unknown	NA	NA	NA	NCU-G1	Plasma membrane
A0A8I3NBK0	24780.1696619217	42841.9362236344	53477.8657340531	64528.1504619675	122801.369996624	108824.872319533	2.44553643421473	0.040936744646662	0.1	0.262412844418124	0.324183006535948	up	A0A8I3NBK0	A0A8I3NBK0	Solute carrier family 12 member 4	SLC12A4	NA	NA	NA	acyltransferase	Metabolism	Lipid transport and metabolism	00564::Glycerophospholipid metabolism	HDL remodeling	Statin_Pathway::Metabolic_pathway_of_LDL,_HDL_and_TG,_including_diseases::Composition_of_Lipid_Particles	NA	Extracellular
A0A8I3NBZ5	2189090.29062871	1541467.41909365	1883199.42776046	3187663.01523385	3508282.04974303	3848793.63057325	1.87837457825586	0.0110372080547507	0.1	0.17129994989447	0.324183006535948	up	A0A8I3NBZ5	A0A8I3NBZ5	Annexin	ANXA6	GO:0005925::focal adhesion;GO:0005765::lysosomal membrane;GO:0031902::late endosome membrane;GO:0048471::perinuclear region of cytoplasm;GO:0070062::extracellular exosome;GO:0005739::mitochondrion	GO:0015276::ligand-gated ion channel activity;GO:0015485::cholesterol binding;GO:0048306::calcium-dependent protein binding;GO:0005525::GTP binding;GO:0005509::calcium ion binding;GO:0005544::calcium-dependent phospholipid binding;GO:0042803::protein homodimerization activity	GO:0006937::regulation of muscle contraction;GO:0051560::mitochondrial calcium ion homeostasis;GO:0006816::calcium ion transport;GO:0097190::apoptotic signaling pathway;GO:0034220::ion transmembrane transport;GO:0051260::protein homooligomerization	Annexin A6	Cellular processes and signaling	Intracellular trafficking, secretion, and vesicular transport	NA	Smooth Muscle Contraction	Calcium_Regulation_in_the_Cardiac_Cell::Prostaglandin_Synthesis_and_Regulation	NA	Cytoplasm
A0A8I3NCA7	18193.9400059312	18908.4378143632	21059.1289997212	32462.077355122	31312.487726801	35385.1950636943	1.70490356194645	0.00083928936851974	0.1	0.0887487644401163	0.324183006535948	up	A0A8I3NCA7	A0A8I3NCA7	Annexin	ANXA6	GO:0005925::focal adhesion;GO:0005765::lysosomal membrane;GO:0031902::late endosome membrane;GO:0048471::perinuclear region of cytoplasm;GO:0070062::extracellular exosome;GO:0005739::mitochondrion	GO:0015276::ligand-gated ion channel activity;GO:0015485::cholesterol binding;GO:0048306::calcium-dependent protein binding;GO:0005525::GTP binding;GO:0005509::calcium ion binding;GO:0005544::calcium-dependent phospholipid binding;GO:0042803::protein homodimerization activity	GO:0006937::regulation of muscle contraction;GO:0051560::mitochondrial calcium ion homeostasis;GO:0006816::calcium ion transport;GO:0097190::apoptotic signaling pathway;GO:0034220::ion transmembrane transport;GO:0051260::protein homooligomerization	Annexin A6	Cellular processes and signaling	Intracellular trafficking, secretion, and vesicular transport	NA	Smooth Muscle Contraction	Calcium_Regulation_in_the_Cardiac_Cell::Prostaglandin_Synthesis_and_Regulation	NA	Cytoplasm
A0A8I3NCQ4	32490.9408956109	36447.4463445952	44831.212144251	85818.7996142669	69903.9187955634	90557.0474787686	2.16472385611868	0.00357169657411136	0.1	0.133702754774282	0.324183006535948	up	A0A8I3NCQ4	A0A8I3NCQ4	AHNAK nucleoprotein	AHNAK	GO:0005925::focal adhesion;GO:0045121::membrane raft;GO:0044291::cell-cell contact zone;GO:0015629::actin cytoskeleton;GO:0043034::costamere;GO:0005765::lysosomal membrane;GO:0005829::cytosol;GO:0030315::T-tubule;GO:0070062::extracellular exosome;GO:0019013::viral nucleocapsid;GO:0005634::nucleus	GO:0044548::S100 protein binding;GO:0097493::structural molecule activity conferring elasticity	GO:0043484::regulation of RNA splicing;GO:0051259::protein oligomerization;GO:1901385::regulation of voltage-gated calcium channel activity	Neuroblast differentiation-associated protein AHNAK	Poorly characterized	Function unknown	03430::Mismatch repair	EGR2 and SOX10-mediated initiation of Schwann cell myelination	NA	NA	Cytoplasm
A0A8I3NCS3	18597.7880782918	18604.7568434052	20032.0059808916	26690.9145783651	35344.5426967276	38286.8972664544	1.75282854428774	0.0320954717161973	0.1	0.232408304283969	0.324183006535948	up	A0A8I3NCS3	A0A8I3NCS3	40S ribosomal protein S28	RPS28	GO:0005654::nucleoplasm;GO:0070062::extracellular exosome;GO:0022627::cytosolic small ribosomal subunit	GO:0005515::protein binding;GO:0016787::hydrolase activity;GO:0003735::structural constituent of ribosome	GO:0000184::nuclear-transcribed mRNA catabolic process, nonsense-mediated decay;GO:0006413::translational initiation;GO:0000028::ribosomal small subunit assembly;GO:0030490::maturation of SSU-rRNA;GO:0019083::viral transcription;GO:0006614::SRP-dependent cotranslational protein targeting to membrane;GO:0006407::rRNA export from nucleus	ribosomal small subunit assembly	Information storage and processing	Translation, ribosomal structure and biogenesis	03010::Ribosome	Major pathway of rRNA processing in the nucleolus and cytosol::Regulation of expression of SLITs and ROBOs::Nonsense Mediated Decay (NMD) enhanced by the Exon Junction Complex (EJC)::L13a-mediated translational silencing of Ceruloplasmin expression::SRP-dependent cotranslational protein targeting to membrane::GTP hydrolysis and joining of the 60S ribosomal subunit::Nonsense Mediated Decay (NMD) i…	Cytoplasmic_Ribosomal_Proteins	NA	Mitochondria
A0A8I3NGT1	2119.87774317912	2278.03701940771	1582.4974013533	41541.6445000456	14361.8688024409	27543.5104564756	13.9533900793861	0.00807562218706693	0.1	0.152840984809785	0.324183006535948	up	A0A8I3NGT1	A0A8I3NGT1	Collagen type XI alpha 1 chain	COL11A1	NA	NA	NA	Collagen alpha-1(XI) chain	Cellular processes and signaling	Extracellular structures	04974::Protein digestion and absorption	Collagen biosynthesis and modifying enzymes::Collagen degradation::Assembly of collagen fibrils and other multimeric structures::Non-integrin membrane-ECM interactions::Collagen chain trimerization::MET activates PTK2 signaling	Focal_Adhesion-PI3K-Akt-mTOR-signaling_pathway	NA	E.R.
A0A8I3NHV3	1038.4349356465	1178.41108848378	1582.4974013533	5646.19890013944	3161.14423728602	3807.19133227176	3.32018800540297	0.00646833099641743	0.1	0.146525036298335	0.324183006535948	up	A0A8I3NHV3	A0A8I3NHV3	Endothelial cell specific molecule 1	ESM1	GO:0005576::extracellular region	GO:0005178::integrin binding;GO:0005171::hepatocyte growth factor receptor binding;GO:0005520::insulin-like growth factor binding	GO:0008284::positive regulation of cell proliferation;GO:0001558::regulation of cell growth;GO:0002040::sprouting angiogenesis;GO:1902204::positive regulation of hepatocyte growth factor receptor signaling pathway	Endothelial cell-specific molecule 1	Cellular processes and signaling	Signal transduction mechanisms	NA	NA	Gastric_Cancer_Network_1	NA	Extracellular
A0A8I3NHV6	33597.3028173191	32781.7878319471	58520.2674168124	14986.5354131644	17741.2608820697	16031.9918259023	0.39039262391837	0.0341229065812403	0.1	0.238379741750636	0.324183006535948	down	A0A8I3NHV6	A0A8I3NHV6	Protein argonaute-2	AGO2	GO:0035068::micro-ribonucleoprotein complex;GO:0000932::P-body;GO:0005829::cytosol;GO:0016442::RISC complex;GO:0005654::nucleoplasm;GO:0005844::polysome;GO:0070578::RISC-loading complex;GO:0030425::dendrite;GO:0005845::mRNA cap binding complex;GO:0016020::membrane	GO:0008022::protein C-terminus binding;GO:0003743::translation initiation factor activity;GO:0035197::siRNA binding;GO:0046872::metal ion binding;GO:0003729::mRNA binding;GO:0000340::RNA 7-methylguanosine cap binding;GO:0003725::double-stranded RNA binding;GO:0003727::single-stranded RNA binding;GO:0090624::endoribonuclease activity, cleaving miRNA-paired mRNA;GO:0035198::miRNA binding;GO:0001047…	GO:0035278::miRNA mediated inhibition of translation;GO:0009791::post-embryonic development;GO:0090502::RNA phosphodiester bond hydrolysis, endonucleolytic;GO:0090625::mRNA cleavage involved in gene silencing by siRNA;GO:0010586::miRNA metabolic process;GO:0035280::miRNA loading onto RISC involved in gene silencing by miRNA;GO:0035087::siRNA loading onto RISC involved in RNA interference;GO:00480…	Required for RNA-mediated gene silencing (RNAi) by the RNA-induced silencing complex (RISC). The 'minimal RISC' appears to include AGO2 bound to a short guide RNA such as a microRNA (miRNA) or short interfering RNA (siRNA). These guide RNAs direct RISC to complementary mRNAs that are targets for RISC-mediated gene silencing. The precise mechanism of gene silencing depends on the degree of complem…	Information storage and processing	Transcription	NA	Estrogen-dependent gene expression::MAPK6/MAPK4 signaling::TP53 Regulates Metabolic Genes::Ca2+ pathway::Pre-NOTCH Transcription and Translation::Regulation of MECP2 expression and activity::Transcriptional regulation by small RNAs::NR1H3 & NR1H2 regulate gene expression linked to cholesterol transport and efflux::MicroRNA (miRNA) biogenesis::Regulation of RUNX1 Expression and Activity::Transcrip…	Fragile_X_Syndrome::Genes_involved_in_male_infertility::The_Overlap_Between_Signal_Transduction_Pathways_that_Contribute_to_a_Range_of_LMNA_Laminopathies::The_influence_of_laminopathies_on_Wnt_signaling::exRNA_mechanism_of_action_and_biogenesis	Transcription Cofactors	Cytoplasm
A0A8I3NIF5	71003.2435646501	55682.4844484792	111545.382295547	19074.3948290916	27919.9547836091	21269.4655254777	0.286544503149605	0.0121520708921303	0.1	0.17129994989447	0.324183006535948	down	A0A8I3NIF5	A0A8I3NIF5	Tubulin beta chain	TUBB1	GO:0005874::microtubule;GO:0070062::extracellular exosome;GO:0005737::cytoplasm	GO:0003924::GTPase activity;GO:0005200::structural constituent of cytoskeleton;GO:0005525::GTP binding	GO:0051225::spindle assembly	Tubulin is the major constituent of microtubules. It binds two moles of GTP, one at an exchangeable site on the beta chain and one at a non-exchangeable site on the alpha chain	Cellular processes and signaling	Cytoskeleton	04145::Phagosome||04540::Gap junction||05130::Pathogenic Escherichia coli infection	Separation of Sister Chromatids::RHO GTPases Activate Formins::Resolution of Sister Chromatid Cohesion::EML4 and NUDC in mitotic spindle formation::Recruitment of NuMA to mitotic centrosomes::COPI-mediated anterograde transport::MHC class II antigen presentation::Mitotic Prometaphase::COPI-dependent Golgi-to-ER retrograde traffic::Translocation of SLC2A4 (GLUT4) to the plasma membrane::HCMV Early…	Parkin-Ubiquitin_Proteasomal_System_pathway::Pathogenic_Escherichia_coli_infection	NA	Nucleus
A0A8I3NIM2	61066.7630189798	56845.6398655446	58506.9512151854	125009.525522238	91767.0305485738	134417.258227176	1.99067622761785	0.0256935210820848	0.1	0.21433331959357	0.324183006535948	up	A0A8I3NIM2	A0A8I3NIM2	Clathrin light chain	CLTA	GO:0030132::clathrin coat of coated pit;GO:0071439::clathrin complex;GO:0032588::trans-Golgi network membrane;GO:0030130::clathrin coat of trans-Golgi network vesicle;GO:0036020::endolysosome membrane;GO:0005829::cytosol;GO:0005856::cytoskeleton	GO:0005198::structural molecule activity;GO:0032050::clathrin heavy chain binding;GO:0042277::peptide binding	GO:0042059::negative regulation of epidermal growth factor receptor signaling pathway;GO:0007067::mitotic nuclear division;GO:0051301::cell division;GO:0006886::intracellular protein transport;GO:0019886::antigen processing and presentation of exogenous peptide antigen via MHC class II;GO:0072583::clathrin-dependent endocytosis;GO:0007018::microtubule-based movement	Clathrin, light chain	Cellular processes and signaling	Intracellular trafficking, secretion, and vesicular transport	04144::Endocytosis||05016::Huntington's disease||04142::Lysosome||05100::Bacterial invasion of epithelial cells||04721::Synaptic vesicle cycle||04961::Endocrine and other factor-regulated calcium reabsorption	Clathrin-mediated endocytosis::Cargo recognition for clathrin-mediated endocytosis::MHC class II antigen presentation::Recycling pathway of L1::EPH-ephrin mediated repulsion of cells::Lysosome Vesicle Biogenesis::LDL clearance::Gap junction degradation::Formation of annular gap junctions::WNT5A-dependent internalization of FZD4::Retrograde neurotrophin signalling::WNT5A-dependent internalization …	Fragile_X_Syndrome::Ebola_Virus_Pathway_on_Host::Synaptic_Vesicle_Pathway	NA	Cytoplasm
A0A8I3NIY0	218013.03173191	150909.388162361	217857.497351681	88746.0356281846	124181.160670743	122715.159235669	0.57200723076879	0.0283919347316125	0.1	0.220932447976016	0.324183006535948	down	A0A8I3NIY0	A0A8I3NIY0	VWFA domain-containing protein	ITGAM	GO:0005615::extracellular space;GO:0009986::cell surface;GO:0070062::extracellular exosome;GO:0008305::integrin complex	GO:0001948::glycoprotein binding	GO:0007229::integrin-mediated signaling pathway;GO:0007155::cell adhesion;GO:0010668::ectodermal cell differentiation	Integrin, alpha M (complement component 3 receptor 3 subunit)	Cellular processes and signaling	Extracellular structures	04015::Rap1 signaling pathway||04810::Regulation of actin cytoskeleton||05202::Transcriptional misregulation in cancer||05152::Tuberculosis||04514::Cell adhesion molecules (CAMs)||04145::Phagosome||05146::Amoebiasis||04670::Leukocyte transendothelial migration||04640::Hematopoietic cell lineage||05150::Staphylococcus aureus infection||04610::Complement and coagulation cascades||05140::Leishmanias…	Neutrophil degranulation::Cell surface interactions at the vascular wall::Integrin cell surface interactions::Interleukin-4 and Interleukin-13 signaling::Toll Like Receptor 4 (TLR4) Cascade	Vitamin_D_Receptor_Pathway::Integrin-mediated_Cell_Adhesion::TYROBP_Causal_Network::Microglia_Pathogen_Phagocytosis_Pathway	NA	Extracellular
A0A8I3NJN0	432688.798042705	534206.341978065	508567.933804709	1344930.85473761	1534086.31378875	1272356.32430998	2.81360717626972	0.00028268646848356	0.1	0.0759796548765911	0.324183006535948	up	A0A8I3NJN0	A0A8I3NJN0	Tenascin C	TNC	NA	NA	NA	Tenascin C	Cellular processes and signaling	Signal transduction mechanisms	04151::PI3K-Akt signaling pathway||04510::Focal adhesion||05206::MicroRNAs in cancer||04512::ECM-receptor interaction	Regulation of Insulin-like Growth Factor (IGF) transport and uptake by IGFBPs::Post-translational protein phosphorylation::ECM proteoglycans::Integrin cell surface interactions::Syndecan interactions	Focal_Adhesion-PI3K-Akt-mTOR-signaling_pathway::PI3K-Akt_Signaling_Pathway::Focal_Adhesion::TGF-beta_Signaling_Pathway::TGF-B_Signaling_in_Thyroid_Cells_for_Epithelial-Mesenchymal_Transition::Amplification_and_Expansion_of_Oncogenic_Pathways_as_Metastatic_Traits	NA	Extracellular
A0A8I3NK15	158838.2514828	153559.434371192	228506.01991941	100679.800539505	111007.444948794	103557.184660297	0.582810631141543	0.048087060772198	0.1	0.27653544513635	0.324183006535948	down	A0A8I3NK15	A0A8I3NK15	LIM and senescent cell antigen-like-containing domain protein	LIMS1	NA	NA	NA	LIM and senescent cell antigen-like-containing domain protein	Cellular processes and signaling	Signal transduction mechanisms	04510::Focal adhesion||05205::Proteoglycans in cancer||04810::Regulation of actin cytoskeleton||05203::Viral carcinogenesis||04062::Chemokine signaling pathway||04670::Leukocyte transendothelial migration||05100::Bacterial invasion of epithelial cells||04370::VEGF signaling pathway	Cell-extracellular matrix interactions::Regulation of cytoskeletal remodeling and cell spreading by IPP complex components	Primary_Focal_Segmental_Glomerulosclerosis_FSGS	NA	Nucleus
A0A8I3NKN1	28996.5513048636	21306.3715190029	19393.2721761829	39794.4326726351	43287.0996486226	32576.4588906582	1.65945918872377	0.030495498846234	0.1	0.227385105565793	0.324183006535948	up	A0A8I3NKN1	A0A8I3NKN1	Myosin ID	MYO1D	GO:0030424::axon;GO:0005903::brush border;GO:0016459::myosin complex;GO:0070062::extracellular exosome;GO:0043209::myelin sheath;GO:0043025::neuronal cell body	GO:0005524::ATP binding;GO:0003774::motor activity;GO:0003779::actin binding;GO:0019904::protein domain specific binding	GO:0051641::cellular localization;GO:0010923::negative regulation of phosphatase activity	Belongs to the TRAFAC class myosin-kinesin ATPase superfamily. Myosin family	Cellular processes and signaling	Cytoskeleton	NA	Regulation of actin dynamics for phagocytic cup formation::FCGR3A-mediated phagocytosis::Translocation of SLC2A4 (GLUT4) to the plasma membrane	VEGFA-VEGFR2_Signaling_Pathway::Insulin_Signaling	NA	Cytoplasm
A0A8I3NKN2	25617.7323843416	22449.4725323257	26343.885552092	78842.5057534175	48428.4625176627	83514.8707271762	2.83272073652452	0.0210849428735653	0.1	0.198544313315693	0.324183006535948	up	A0A8I3NKN2	A0A8I3NKN2	Collagen triple helix repeat containing 1	CTHRC1	GO:0005581::collagen trimer;GO:0005615::extracellular space;GO:0005737::cytoplasm;GO:0005578::proteinaceous extracellular matrix	GO:0005109::frizzled binding;GO:0017147::Wnt-protein binding	GO:0032092::positive regulation of protein binding;GO:0033690::positive regulation of osteoblast proliferation;GO:0090090::negative regulation of canonical Wnt signaling pathway;GO:0090177::establishment of planar polarity involved in neural tube closure;GO:0043932::ossification involved in bone remodeling;GO:0060122::inner ear receptor stereocilium organization;GO:0090103::cochlea morphogenesis;…	Collagen triple helix repeat containing 1	Poorly characterized	Function unknown	04144::Endocytosis||04974::Protein digestion and absorption||01523::Antifolate resistance	NA	NA	NA	Extracellular
A0A8I3NL35	16229.2386120996	14761.4736118949	12701.658921919	57150.146239754	42173.4114616548	49780.9847664543	3.41259900887317	0.00051330556054137	0.1	0.0887487644401163	0.324183006535948	up	A0A8I3NL35	A0A8I3NL35	Collagen type XII alpha 1 chain	COL12A1	GO:0070062::extracellular exosome;GO:0005615::extracellular space;GO:0031012::extracellular matrix	NA	GO:0035987::endodermal cell differentiation	Collagen type XII alpha 1	Cellular processes and signaling	Extracellular structures	04974::Protein digestion and absorption	Collagen biosynthesis and modifying enzymes::Collagen degradation::Assembly of collagen fibrils and other multimeric structures::Collagen chain trimerization	VEGFA-VEGFR2_Signaling_Pathway::Focal_Adhesion-PI3K-Akt-mTOR-signaling_pathway::PI3K-Akt_Signaling_Pathway::Focal_Adhesion::TGF-beta_Signaling_Pathway::Regulation_of_Actin_Cytoskeleton::Epithelial_to_mesenchymal_transition_in_colorectal_cancer::Senescence_and_Autophagy_in_Cancer::Small_cell_lung_cancer::RAC1-PAK1-p38-MMP2_Pathway::miRNA_targets_in_ECM_and_membrane_receptors::Inflammatory_Response…	NA	E.R.
A0A8I3NLK4	1038.4349356465	1178.41108848378	1582.4974013533	2061.27629174974	2531.25884383089	3358.74644639066	2.09280412205939	0.0182038309471305	0.1	0.195018965977468	0.324183006535948	up	A0A8I3NLK4	A0A8I3NLK4	Cadherin 11	CDH11	GO:0005737::cytoplasm;GO:0005886::plasma membrane;GO:0016021::integral component of membrane;GO:0070062::extracellular exosome	GO:0005509::calcium ion binding	GO:0021957::corticospinal tract morphogenesis;GO:0007156::homophilic cell adhesion via plasma membrane adhesion molecules	Cadherins are calcium-dependent cell adhesion proteins	Poorly characterized	Function unknown	NA	Adherens junctions interactions	Ectoderm_Differentiation	NA	E.R.
A0A8I3NMR3	500901.464412811	452857.085653998	561277.898578271	174298.930372571	209673.428867965	226604.697452229	0.403011463677203	0.00099083757873801	0.1	0.0887487644401163	0.324183006535948	down	A0A8I3NMR3	A0A8I3NMR3	Lactotransferrin	LTF	GO:0009986::cell surface;GO:0043234::protein complex;GO:0005615::extracellular space;GO:0070062::extracellular exosome;GO:0042581::specific granule;GO:0005634::nucleus	GO:0005506::iron ion binding;GO:0008201::heparin binding;GO:0043539::protein serine/threonine kinase activator activity;GO:0004252::serine-type endopeptidase activity	GO:0019731::antibacterial humoral response;GO:1900229::negative regulation of single-species biofilm formation in or on host organism;GO:0032680::regulation of tumor necrosis factor production;GO:0044793::negative regulation by host of viral process;GO:0031665::negative regulation of lipopolysaccharide-mediated signaling pathway;GO:0034145::positive regulation of toll-like receptor 4 signaling pa…	Belongs to the transferrin family	Metabolism	Inorganic ion transport and metabolism	NA	Neutrophil degranulation::Amyloid fiber formation::Antimicrobial peptides::Metal sequestration by antimicrobial proteins::Mtb iron assimilation by chelation	Genes_involved_in_male_infertility	NA	Extracellular
A0A8I3NPB0	111876.304418743	143646.829092753	114661.373476266	1040543.95819487	422982.496655037	658687.562101911	5.7328547707751	0.0162492564432295	0.1	0.195018965977468	0.324183006535948	up	A0A8I3NPB0	A0A8I3NPB0	Collagen type V alpha 1 chain	COL5A1	GO:0005604::basement membrane;GO:0005788::endoplasmic reticulum lumen;GO:0005588::collagen type V trimer;GO:0070062::extracellular exosome	GO:0005178::integrin binding;GO:0005201::extracellular matrix structural constituent;GO:0048407::platelet-derived growth factor binding;GO:0046872::metal ion binding;GO:0008201::heparin binding;GO:0043394::proteoglycan binding	GO:0035989::tendon development;GO:0003007::heart morphogenesis;GO:0007155::cell adhesion;GO:0001568::blood vessel development;GO:0045112::integrin biosynthetic process;GO:0048592::eye morphogenesis;GO:0032964::collagen biosynthetic process;GO:0030574::collagen catabolic process;GO:0030199::collagen fibril organization;GO:0043588::skin development;GO:0051128::regulation of cellular component organ…	Collagen, type V, alpha 1	Cellular processes and signaling	Extracellular structures	04974::Protein digestion and absorption	ECM proteoglycans::Integrin cell surface interactions::Collagen biosynthesis and modifying enzymes::Collagen degradation::Assembly of collagen fibrils and other multimeric structures::Non-integrin membrane-ECM interactions::NCAM1 interactions::Collagen chain trimerization::Syndecan interactions::MET activates PTK2 signaling::Signaling by PDGF::Extracellular matrix organization	Focal_Adhesion-PI3K-Akt-mTOR-signaling_pathway::miRNA_targets_in_ECM_and_membrane_receptors::miR-509-3p_alteration_of_YAP1-ECM_axis	NA	Extracellular
A0A8I3NPL3	40087.4400059312	30018.5774877117	38446.093464102	13215.3579107862	12337.0807417689	15613.6446921444	0.379228768390546	0.00138669944437682	0.1	0.0887487644401163	0.324183006535948	down	A0A8I3NPL3	A0A8I3NPL3	Peroxiredoxin 3	PRDX3	GO:0008385::IkappaB kinase complex;GO:0043209::myelin sheath;GO:0005769::early endosome;GO:0070062::extracellular exosome;GO:0005739::mitochondrion	GO:0008022::protein C-terminus binding;GO:0019901::protein kinase binding;GO:0043027::cysteine-type endopeptidase inhibitor activity involved in apoptotic process;GO:0008379::thioredoxin peroxidase activity;GO:0042802::identical protein binding	GO:0032496::response to lipopolysaccharide;GO:0042744::hydrogen peroxide catabolic process;GO:0098869::cellular oxidant detoxification;GO:0042542::response to hydrogen peroxide;GO:0034614::cellular response to reactive oxygen species;GO:0033673::negative regulation of kinase activity;GO:0018171::peptidyl-cysteine oxidation;GO:0008284::positive regulation of cell proliferation;GO:0001893::maternal…	peroxiredoxin 3	Cellular processes and signaling	Posttranslational modification, protein turnover, chaperones	NA	Detoxification of Reactive Oxygen Species	Selenium_Micronutrient_Network	NA	Mitochondria
A0A8I3NPM9	8894.00712930012	10059.1456715002	7181.8714108315	11723.7799496983	15682.5255905266	13518.4227972399	1.56589594125	0.0262536846307421	0.1	0.215236819452034	0.324183006535948	up	A0A8I3NPM9	A0A8I3NPM9	G protein subunit beta 4	GNB4	GO:0005829::cytosol;GO:0005765::lysosomal membrane;GO:0070062::extracellular exosome;GO:0043209::myelin sheath;GO:0005886::plasma membrane	GO:0004871::signal transducer activity;GO:0032403::protein complex binding	GO:0021762::substantia nigra development;GO:0006457::protein folding;GO:0007165::signal transduction;GO:0071377::cellular response to glucagon stimulus	Guanine nucleotide binding protein (G protein), beta polypeptide 4	Poorly characterized	Function unknown	04151::PI3K-Akt signaling pathway||05200::Pathways in cancer||04014::Ras signaling pathway||04728::Dopaminergic synapse||05034::Alcoholism||04062::Chemokine signaling pathway||04724::Glutamatergic synapse||04371::Apelin signaling pathway||04713::Circadian entrainment||04725::Cholinergic synapse||04723::Retrograde endocannabinoid signaling||04726::Serotonergic synapse||05032::Morphine addiction||0…	G alpha (i) signalling events::G alpha (s) signalling events::G alpha (12/13) signalling events::G alpha (q) signalling events::ADORA2B mediated anti-inflammatory cytokines production::Ca2+ pathway::Extra-nuclear estrogen signaling::G alpha (z) signalling events::Glucagon-like Peptide-1 (GLP1) regulates insulin secretion::Vasopressin regulates renal water homeostasis via Aquaporins::Cooperation o…	Focal_Adhesion-PI3K-Akt-mTOR-signaling_pathway::PI3K-Akt_Signaling_Pathway::Ras_Signaling::Calcium_Regulation_in_the_Cardiac_Cell::Myometrial_Relaxation_and_Contraction_Pathways::Chemokine_signaling_pathway	NA	Cytoplasm
A0A8I3NQ48	8473.27794780546	5967.3310793238	6651.44271268912	3838.38815173906	3049.77541858924	4885.13244692144	0.558186380465949	0.0289350956170682	0.1	0.223343735497504	0.324183006535948	down	A0A8I3NQ48	A0A8I3NQ48	GRAM domain containing 1B	GRAMD1B	GO:0016021::integral component of membrane	NA	NA	GRAM domain-containing protein 1B	Poorly characterized	Function unknown	NA	Golgi Associated Vesicle Biogenesis	Ectoderm_Differentiation	NA	Cytoplasm
A0A8I3NQE5	1359.31884934757	1445.77926409369	1582.4974013533	874.610189608663	921.941086143727	824.922444002123	0.597473880834081	0.00108222194577303	0.1	0.0887487644401163	0.324183006535948	down	A0A8I3NQE5	A0A8I3NQE5	ArfGAP with SH3 domain, ankyrin repeat and PH domain 1	ASAP1	NA	NA	NA	ArfGAP with SH3 domain, ankyrin repeat and PH domain 1	Cellular processes and signaling	Signal transduction mechanisms	04144::Endocytosis||04666::Fc gamma R-mediated phagocytosis	VxPx cargo-targeting to cilium	EGF-EGFR_Signaling_Pathway	NA	Nucleus
A0A8I3NQP0	69811.1775504152	75943.1620580514	49143.4421044629	126401.817115603	153233.419864701	179192.022292994	2.35419436404421	0.00808886260334042	0.1	0.152840984809785	0.324183006535948	up	A0A8I3NQP0	A0A8I3NQP0	Thy-1 cell surface antigen	THY1	GO:0005925::focal adhesion;GO:0016324::apical plasma membrane;GO:0005783::endoplasmic reticulum;GO:0045121::membrane raft;GO:0031362::anchored component of external side of plasma membrane;GO:0043209::myelin sheath;GO:0070062::extracellular exosome;GO:0030425::dendrite	GO:0034235::GPI anchor binding;GO:0005178::integrin binding;GO:0019901::protein kinase binding;GO:0005096::GTPase activator activity	GO:0050771::negative regulation of axonogenesis;GO:0007010::cytoskeleton organization;GO:0030336::negative regulation of cell migration;GO:0043547::positive regulation of GTPase activity;GO:0050860::negative regulation of T cell receptor signaling pathway;GO:0046549::retinal cone cell development;GO:0006469::negative regulation of protein kinase activity;GO:0051281::positive regulation of release…	Thy-1 cell surface antigen	Cellular processes and signaling	Signal transduction mechanisms	04670::Leukocyte transendothelial migration	Post-translational modification: synthesis of GPI-anchored proteins	Cardiac_Progenitor_Differentiation	NA	Extracellular
A0A8I3NQV1	1053.34225355872	1178.41108848378	1582.4974013533	3936.53329684507	4450.2629528204	4090.50530785563	3.27123264749308	0.00632444594977986	0.1	0.146525036298335	0.324183006535948	up	A0A8I3NQV1	A0A8I3NQV1	Lysophosphatidic acid receptor 1	LPAR1	GO:0005887::integral component of plasma membrane;GO:0005829::cytosol;GO:0009986::cell surface;GO:0030139::endocytic vesicle;GO:0005768::endosome	GO:0070915::lysophosphatidic acid receptor activity;GO:0030165::PDZ domain binding;GO:0035727::lysophosphatidic acid binding	GO:0032060::bleb assembly;GO:0008360::regulation of cell shape;GO:0007193::adenylate cyclase-inhibiting G-protein coupled receptor signaling pathway;GO:0007202::activation of phospholipase C activity;GO:0051482::positive regulation of cytosolic calcium ion concentration involved in phospholipase C-activating G-protein coupled signaling pathway;GO:0043123::positive regulation of I-kappaB kinase/NF…	Lysophosphatidic acid receptor 1	Cellular processes and signaling	Signal transduction mechanisms	04151::PI3K-Akt signaling pathway||05200::Pathways in cancer||04015::Rap1 signaling pathway||04072::Phospholipase D signaling pathway||04080::Neuroactive ligand-receptor interaction||04540::Gap junction	G alpha (i) signalling events::G alpha (q) signalling events::Lysosphingolipid and LPA receptors	Focal_Adhesion-PI3K-Akt-mTOR-signaling_pathway::PI3K-Akt_Signaling_Pathway	NA	Plasma membrane
A0A8I3NTG3	10171.5175266904	11116.7289774354	12710.3144529765	17958.2791091651	19901.8378662265	19467.0866242038	1.68616559012389	0.00603900154133322	0.1	0.146525036298335	0.324183006535948	up	A0A8I3NTG3	A0A8I3NTG3	ATP-dependent RNA helicase	DDX1	GO:0072669::tRNA-splicing ligase complex;GO:0071920::cleavage body;GO:0016020::membrane;GO:0010494::cytoplasmic stress granule	GO:0033677::DNA/RNA helicase activity;GO:0003712::transcription cofactor activity;GO:0004527::exonuclease activity;GO:0003677::DNA binding;GO:0008143::poly(A) binding;GO:0003725::double-stranded RNA binding;GO:0003682::chromatin binding;GO:0004004::ATP-dependent RNA helicase activity;GO:0005524::ATP binding	GO:0009615::response to virus;GO:0007275::multicellular organism development;GO:0032508::DNA duplex unwinding;GO:0006388::tRNA splicing, via endonucleolytic cleavage and ligation;GO:0006397::mRNA processing;GO:0006302::double-strand break repair;GO:0006355::regulation of transcription, DNA-templated;GO:0090305::nucleic acid phosphodiester bond hydrolysis;GO:0010501::RNA secondary structure unwind…	ATP-dependent RNA helicase DDX1	Information storage and processing	RNA processing and modification	NA	tRNA processing in the nucleus	mRNA_Processing::DDX1_as_a_regulatory_component_of_the_Drosha_microprocessor	NA	Cytoplasm
A0A8I3NTN9	17544.6665776987	13014.3053086995	18591.4149015434	9196.31421869502	10950.5006214753	11446.2099946921	0.642782832435682	0.0379282851270536	0.1	0.254445571095321	0.324183006535948	down	A0A8I3NTN9	A0A8I3NTN9	Phenylalanine--tRNA ligase alpha subunit	FARSA	NA	NA	NA	alpha subunit	Information storage and processing	Translation, ribosomal structure and biogenesis	00970::Aminoacyl-tRNA biosynthesis	Cytosolic tRNA aminoacylation	NA	NA	Cytoplasm
A0A8I3NTY8	74632.6820284697	58356.8824332834	65482.4215007983	31236.4042639144	25058.5317427567	36092.8989649682	0.465495593867194	0.00580745601838784	0.1	0.146525036298335	0.324183006535948	down	A0A8I3NTY8	A0A8I3NTY8	Glucosamine-6-phosphate isomerase	GNPDA1	GO:0005737::cytoplasm;GO:0070062::extracellular exosome	GO:0004342::glucosamine-6-phosphate deaminase activity;GO:0016787::hydrolase activity	GO:0005975::carbohydrate metabolic process;GO:0006044::N-acetylglucosamine metabolic process;GO:0006043::glucosamine catabolic process;GO:0006091::generation of precursor metabolites and energy	Glucosamine-6-phosphate deaminase 1	Metabolism	Carbohydrate transport and metabolism	01100::Metabolic pathways||00520::Amino sugar and nucleotide sugar metabolism	Glycolysis	NA	NA	Cytoplasm
A0A8I3NU76	6306.65251779359	6970.33775793115	6345.170075268	9115.62977963694	13877.8469945355	11091.7770063694	1.73707956569713	0.0396339276417037	0.1	0.25951720277604	0.324183006535948	up	A0A8I3NU76	A0A8I3NU76	receptor protein serine/threonine kinase	BMPR2	GO:0009986::cell surface;GO:0016324::apical plasma membrane;GO:0005901::caveola;GO:0044214::spanning component of plasma membrane;GO:0009925::basal plasma membrane;GO:0005615::extracellular space;GO:0005737::cytoplasm;GO:0030425::dendrite;GO:0043025::neuronal cell body	GO:0016362::activin receptor activity, type II;GO:0098821::BMP receptor activity;GO:0046872::metal ion binding;GO:0005524::ATP binding;GO:0004702::signal transducer, downstream of receptor, with serine/threonine kinase activity;GO:0036122::BMP binding;GO:0019838::growth factor binding	GO:0060841::venous blood vessel development;GO:0060836::lymphatic endothelial cell differentiation;GO:0030501::positive regulation of bone mineralization;GO:2000279::negative regulation of DNA biosynthetic process;GO:0045906::negative regulation of vasoconstriction;GO:0010595::positive regulation of endothelial cell migration;GO:0045669::positive regulation of osteoblast differentiation;GO:004801…	Bone morphogenetic protein receptor	Cellular processes and signaling	Signal transduction mechanisms	04360::Axon guidance||04390::Hippo signaling pathway||05206::MicroRNAs in cancer||04060::Cytokine-cytokine receptor interaction||05418::Fluid shear stress and atherosclerosis||04550::Signaling pathways regulating pluripotency of stem cells||04350::TGF-beta signaling pathway	Signaling by BMP	Mesodermal_Commitment_Pathway::Integrated_Breast_Cancer_Pathway::ESC_Pluripotency_Pathways::Osteoblast_differentiation::Heart_Development::Canonical_and_Non-Canonical_TGF-B_signaling::Bone_Morphogenic_Protein_(BMP)_Signalling_and_Regulation	NA	Extracellular
A0A8I3NUA9	22177.8817615658	16244.0670314302	16420.430162954	10319.5055188501	10719.8784659439	11922.8933121019	0.601036605712738	0.0254518613866708	0.1	0.21433331959357	0.324183006535948	down	A0A8I3NUA9	A0A8I3NUA9	Protein kinase C and casein kinase substrate in neurons 2	PACSIN2	NA	NA	NA	Protein kinase C and casein kinase substrate in neurons	Cellular processes and signaling	Signal transduction mechanisms	NA	Clathrin-mediated endocytosis	T-Cell_antigen_Receptor_(TCR)_Signaling_Pathway	NA	Nucleus
A0A8I3NWG4	27990.1774911032	28411.3602734908	20267.0369396082	75640.2350886795	89702.8198972127	75898.6287420382	3.14655234766883	0.00268779322946964	0.1	0.133702754774282	0.324183006535948	up	A0A8I3NWG4	A0A8I3NWG4	Syndecan 4	SDC4	NA	NA	NA	Syndecan 4	Cellular processes and signaling	Signal transduction mechanisms	05205::Proteoglycans in cancer||04514::Cell adhesion molecules (CAMs)||05418::Fluid shear stress and atherosclerosis||04512::ECM-receptor interaction	Cell surface interactions at the vascular wall::Retinoid metabolism and transport::Syndecan interactions::A tetrasaccharide linker sequence is required for GAG synthesis::Defective B4GALT7 causes EDS, progeroid type::Defective B3GALT6 causes EDSP2 and SEMDJL1::Defective B3GAT3 causes JDSSDHD::HS-GAG degradation::HS-GAG biosynthesis::Defective EXT2 causes exostoses 2::Defective EXT1 causes exostos…	miRNA_targets_in_ECM_and_membrane_receptors	NA	Extracellular
A0A8I3NWU4	42136.546945433	59252.1683146453	45501.4609594769	79956.339028109	69158.1747883608	84389.9134819533	1.58965312254379	0.0257113558786642	0.1	0.21433331959357	0.324183006535948	up	A0A8I3NWU4	A0A8I3NWU4	Mannose receptor C type 2	MRC2	NA	NA	NA	mannose receptor	Cellular processes and signaling	Signal transduction mechanisms	05152::Tuberculosis||04145::Phagosome	Cross-presentation of soluble exogenous antigens (endosomes)	Spinal_Cord_Injury	NA	Plasma membrane
A0A8I3NXR0	1038.4349356465	1178.41108848378	1582.4974013533	2677.65062746784	4265.19579097423	3073.68935774947	2.63638598948623	0.00674666550938985	0.1	0.146525036298335	0.324183006535948	up	A0A8I3NXR0	A0A8I3NXR0	Transmembrane protein 9	TMEM9	GO:0031902::late endosome membrane;GO:0005765::lysosomal membrane;GO:0016021::integral component of membrane	NA	GO:0006810::transport	Transmembrane protein 9	Poorly characterized	Function unknown	NA	NA	NA	NA	Extracellular
A0A8I3NZ15	619874.327402135	535223.386739292	735231.879165716	340506.592386984	321283.163396731	439125.041401274	0.582393039331798	0.0151595806272699	0.1	0.188933867623331	0.324183006535948	down	A0A8I3NZ15	A0A8I3NZ15	Peroxiredoxin 2	PRDX2	NA	GO:0008379::thioredoxin peroxidase activity	GO:0019430::removal of superoxide radicals;GO:0055114::oxidation-reduction process	Redoxin	Cellular processes and signaling	Posttranslational modification, protein turnover, chaperones	04214::Apoptosis - fly	TP53 Regulates Metabolic Genes::Detoxification of Reactive Oxygen Species::Deregulated CDK5 triggers multiple neurodegenerative pathways in Alzheimer's disease models	VEGFA-VEGFR2_Signaling_Pathway::Selenium_Micronutrient_Network	NA	Cytoplasm
A0A8I3NZE9	38475.9433570581	41860.7028976618	65258.265440077	22254.9822640968	19739.7672156157	27655.0696921444	0.478380860712085	0.0281347111012744	0.1	0.220932447976016	0.324183006535948	down	A0A8I3NZE9	A0A8I3NZE9	Protein kinase domain-containing protein	CSNK2A1	GO:0005956::protein kinase CK2 complex;GO:0005829::cytosol;GO:0016581::NuRD complex;GO:0031519::PcG protein complex;GO:0005886::plasma membrane;GO:0016580::Sin3 complex	GO:0004674::protein serine/threonine kinase activity;GO:0047485::protein N-terminus binding;GO:0008013::beta-catenin binding;GO:0051879::Hsp90 protein binding;GO:0019888::protein phosphatase regulator activity;GO:0005524::ATP binding;GO:0043021::ribonucleoprotein complex binding	GO:0097421::liver regeneration;GO:0008284::positive regulation of cell proliferation;GO:0071174::mitotic spindle checkpoint;GO:0030177::positive regulation of Wnt signaling pathway;GO:0021987::cerebral cortex development;GO:0033574::response to testosterone;GO:0061077::chaperone-mediated protein folding;GO:1903146::regulation of mitophagy;GO:1901796::regulation of signal transduction by p53 class…	regulation of chromosome separation	Cellular processes and signaling	Cell cycle control, cell division, chromosome partitioning	05169::Epstein-Barr virus infection||05168::Herpes simplex infection||05162::Measles||04310::Wnt signaling pathway||04064::NF-kappa B signaling pathway||04520::Adherens junction||03008::Ribosome biogenesis in eukaryotes	Regulation of TP53 Activity through Phosphorylation::Regulation of PTEN stability and activity::RUNX1 interacts with co-factors whose precise effect on RUNX1 targets is not known::Cooperation of PDCL (PhLP1) and TRiC/CCT in G-protein beta folding::Synthesis of PC::Signal transduction by L1::Condensation of Prometaphase Chromosomes::Receptor Mediated Mitophagy::WNT mediated activation of DVL	Brain-Derived_Neurotrophic_Factor_(BDNF)_signaling_pathway::Breast_cancer_pathway::Wnt_Signaling::TNF_alpha_Signaling_Pathway::LncRNA_involvement_in_canonical_Wnt_signaling_and_colorectal_cancer::ncRNAs_involved_in_Wnt_signaling_in_hepatocellular_carcinoma::Translation_inhibitors_in_chronically_activated_PDGFRA_cells	NA	Cytoplasm
A0A8I3NZH5	80026.8456702254	80282.0755534836	82744.6575432728	121380.437598551	126535.565392455	146107.736464968	1.62113942717844	0.0112404075117909	0.1	0.17129994989447	0.324183006535948	up	A0A8I3NZH5	A0A8I3NZH5	Tissue factor pathway inhibitor	TFPI2	GO:0005576::extracellular region;GO:0005634::nucleus	GO:0004867::serine-type endopeptidase inhibitor activity	GO:0010951::negative regulation of endopeptidase activity;GO:0007596::blood coagulation	tissue factor pathway inhibitor 2	Cellular processes and signaling	Posttranslational modification, protein turnover, chaperones	04610::Complement and coagulation cascades	Extrinsic Pathway of Fibrin Clot Formation	Integrated_Breast_Cancer_Pathway::Complement_and_Coagulation_Cascades	NA	Extracellular
A0A8I3NZM6	12554.610717675	9294.64315168764	14848.6744975798	5028.34097501857	4097.97830213452	4108.86609872611	0.360652112117628	0.00773100776097101	0.1	0.151712326351688	0.324183006535948	down	A0A8I3NZM6	A0A8I3NZM6	coproporphyrinogen oxidase	CPOX	GO:0016020::membrane;GO:0005739::mitochondrion	GO:0004109::coproporphyrinogen oxidase activity;GO:0005212::structural constituent of eye lens;GO:0042803::protein homodimerization activity	GO:0006783::heme biosynthetic process;GO:0055114::oxidation-reduction process	Coproporphyrinogen oxidase	Metabolism	Coenzyme transport and metabolism	01100::Metabolic pathways||00860::Porphyrin and chlorophyll metabolism	Heme biosynthesis	Heme_Biosynthesis	NA	Mitochondria
A0A8I3P0W1	161396.388790036	167024.534026875	219027.10372792	110189.608611231	80960.8604118993	133592.184713376	0.593193578185112	0.0458376278001929	0.1	0.270660278439234	0.324183006535948	down	A0A8I3P0W1	A0A8I3P0W1	Ig-like domain-containing protein	-	NA	NA	NA	Immunoglobulin C-Type	Poorly characterized	Function unknown	04151::PI3K-Akt signaling pathway||04020::Calcium signaling pathway||05202::Transcriptional misregulation in cancer||05169::Epstein-Barr virus infection||05152::Tuberculosis||04072::Phospholipase D signaling pathway||04145::Phagosome||05414::Dilated cardiomyopathy||05162::Measles||05146::Amoebiasis||04666::Fc gamma R-mediated phagocytosis||04064::NF-kappa B signaling pathway||04640::Hematopoietic…	Regulation of actin dynamics for phagocytic cup formation::FCGR3A-mediated phagocytosis::FCGR3A-mediated IL10 synthesis::Regulation of Complement cascade::Role of phospholipids in phagocytosis::Initial triggering of complement::Interleukin-4 and Interleukin-13 signaling::FCGR activation::Classical antibody-mediated complement activation	Pathogenesis_of_SARS-CoV-2_Mediated_by_nsp9-nsp10_Complex	NA	Extracellular
A0A8I3P1S8	130893.523131673	171594.073165346	112220.069844649	1105627.88407157	437492.200172563	512661.170912951	4.95718170412314	0.0202486057437617	0.1	0.196397920085672	0.324183006535948	up	A0A8I3P1S8	A0A8I3P1S8	Collagen type I alpha 2 chain	COL1A2	GO:0005584::collagen type I trimer;GO:0005622::intracellular;GO:0070062::extracellular exosome;GO:0005615::extracellular space	GO:0030674::protein binding, bridging;GO:0046872::metal ion binding;GO:0042802::identical protein binding;GO:0046332::SMAD binding;GO:0048407::platelet-derived growth factor binding;GO:0005201::extracellular matrix structural constituent	GO:0070208::protein heterotrimerization;GO:0043589::skin morphogenesis;GO:0008217::regulation of blood pressure;GO:0001501::skeletal system development;GO:0030199::collagen fibril organization;GO:0007179::transforming growth factor beta receptor signaling pathway;GO:0071230::cellular response to amino acid stimulus;GO:0001568::blood vessel development;GO:0007266::Rho protein signal transduction	Collagen type I alpha 2	Cellular processes and signaling	Extracellular structures	04151::PI3K-Akt signaling pathway||04510::Focal adhesion||04611::Platelet activation||05146::Amoebiasis||04512::ECM-receptor interaction||04974::Protein digestion and absorption||04933::AGE-RAGE signaling pathway in diabetic complications	Immunoregulatory interactions between a Lymphoid and a non-Lymphoid cell::Cell surface interactions at the vascular wall::ECM proteoglycans::Integrin cell surface interactions::Interleukin-4 and Interleukin-13 signaling::Collagen biosynthesis and modifying enzymes::Collagen degradation::Assembly of collagen fibrils and other multimeric structures::Non-integrin membrane-ECM interactions::Collagen …	Focal_Adhesion-PI3K-Akt-mTOR-signaling_pathway::PI3K-Akt_Signaling_Pathway::Focal_Adhesion::TGF-beta_Signaling_Pathway::Type_I_collagen_synthesis_in_the_context_of_Osteogenesis_imperfecta::miRNA_targets_in_ECM_and_membrane_receptors::Inflammatory_Response_Pathway	NA	Cytoplasm
A0A8I3P2F0	16468.1712336892	17756.7420565792	23123.5841252946	37279.1780236392	43933.1921071388	37621.0280785563	2.07212749356334	0.00787619436200799	0.1	0.151712326351688	0.324183006535948	up	A0A8I3P2F0	A0A8I3P2F0	Latent transforming growth factor beta binding protein 2	LTBP2	NA	NA	NA	Latent transforming growth factor beta binding protein 2	Cellular processes and signaling	Signal transduction mechanisms	NA	Molecules associated with elastic fibres	Hypothesized_Pathways_in_Pathogenesis_of_Cardiovascular_Disease	NA	Extracellular
A0A8I3P372	59605.8978054567	46887.19594998	50716.9732633873	105432.992741442	153036.306911255	127131.045647558	2.45277133082123	0.003856724609698	0.1	0.138994575951762	0.324183006535948	up	A0A8I3P372	A0A8I3P372	Tetraspanin	TSPAN6	GO:0070062::extracellular exosome;GO:0005887::integral component of plasma membrane	GO:0004871::signal transducer activity;GO:0005515::protein binding	GO:0043123::positive regulation of I-kappaB kinase/NF-kappaB signaling;GO:0007166::cell surface receptor signaling pathway;GO:1901223::negative regulation of NIK/NF-kappaB signaling;GO:0039532::negative regulation of viral-induced cytoplasmic pattern recognition receptor signaling pathway	Tetraspanin 6	Poorly characterized	Function unknown	NA	Cell surface interactions at the vascular wall::Trafficking of GluR2-containing AMPA receptors	Primary_Focal_Segmental_Glomerulosclerosis_FSGS::Nephrotic_syndrome	NA	Plasma membrane
A0A8I3P3F2	269513.400059312	289857.756949726	257269.015433741	412882.93078958	454367.259131435	398371.058121019	1.54979058188656	0.00119750068222748	0.1	0.0887487644401163	0.324183006535948	up	A0A8I3P3F2	A0A8I3P3F2	Myoferlin	MYOF	NA	NA	NA	Myoferlin	Cellular processes and signaling	Cell wall/membrane/envelope biogenesis	NA	Smooth Muscle Contraction	Nuclear_Receptors_Meta-Pathway::Hepatitis_C_and_Hepatocellular_Carcinoma::Aryl_Hydrocarbon_Receptor_Pathway	NA	Peroxisome
A0A8I3P3H6	6738.28949288256	7603.6271789713	7202.06764996579	46608.6729217978	22045.9887709295	26748.6509023355	4.42830403002284	0.0214004993817881	0.1	0.199336106917689	0.324183006535948	up	A0A8I3P3H6	A0A8I3P3H6	Sushi repeat containing protein X-linked 2	SRPX2	GO:0030054::cell junction;GO:0060076::excitatory synapse;GO:0005615::extracellular space;GO:0009986::cell surface;GO:0097060::synaptic membrane;GO:0005737::cytoplasm	GO:0042802::identical protein binding;GO:0005102::receptor binding;GO:0036458::hepatocyte growth factor binding	GO:0071625::vocalization behavior;GO:0042325::regulation of phosphorylation;GO:0016337::single organismal cell-cell adhesion;GO:0051965::positive regulation of synapse assembly;GO:0090050::positive regulation of cell migration involved in sprouting angiogenesis	containing protein, X-linked 2	Cellular processes and signaling	Extracellular structures	NA	Platelet degranulation ::Cell surface interactions at the vascular wall	Nuclear_Receptors_Meta-Pathway::Pregnane_X_Receptor_pathway	NA	Extracellular
A0A8I3P3Y2	1038.4349356465	1178.41108848378	1582.4974013533	4839.35450955862	4677.81890685373	2455.58146762208	3.15126945454017	0.0193449798557507	0.1	0.196397920085672	0.324183006535948	up	A0A8I3P3Y2	A0A8I3P3Y2	Formin like 3	FMNL3	GO:0005737::cytoplasm	GO:0003779::actin binding;GO:0032794::GTPase activating protein binding;GO:0017048::Rho GTPase binding	GO:0008360::regulation of cell shape;GO:0016477::cell migration;GO:0030036::actin cytoskeleton organization	Diaphanous FH3 Domain	Cellular processes and signaling	Signal transduction mechanisms	04810::Regulation of actin cytoskeleton||04310::Wnt signaling pathway	RHO GTPases Activate Formins	VEGFA-VEGFR2_Signaling_Pathway	NA	Cytoplasm
A0A8I3P450	179965.608837485	216272.41978883	178377.178894549	492859.811824804	897619.537832464	555611.476645435	3.38677222745108	0.0150421295155914	0.1	0.188883449107173	0.324183006535948	up	A0A8I3P450	A0A8I3P450	Peroxidasin	PXDN	NA	NA	NA	Peroxidasin homolog	Cellular processes and signaling	Signal transduction mechanisms	NA	Crosslinking of collagen fibrils	Amino_Acid_metabolism::Thyroid_hormones_production_and_their_peripheral_downstream_signalling_effects_regarding_congenital_hypothyroidism::Differentiation_Pathway::Development_of_pulmonary_dendritic_cells_and_macrophage_subsets	NA	Extracellular
A0A8I3P5X5	10363.3128973903	10551.0515461557	13554.3396994349	6450.76084548523	7462.69641745133	8497.21132430998	0.650174387011592	0.022090467900254	0.1	0.204801347262168	0.324183006535948	down	A0A8I3P5X5	A0A8I3P5X5	Arachidonate 15-lipoxygenase	ALOX15	GO:0005829::cytosol;GO:0031234::extrinsic component of cytoplasmic side of plasma membrane;GO:0005811::lipid particle	GO:0005506::iron ion binding;GO:0051120::hepoxilin A3 synthase activity;GO:0050473::arachidonate 15-lipoxygenase activity;GO:0004052::arachidonate 12-lipoxygenase activity;GO:0097260::eoxin A4 synthase activity;GO:0005515::protein binding;GO:0047977::hepoxilin-epoxide hydrolase activity;GO:0005546::phosphatidylinositol-4,5-bisphosphate binding	GO:0006954::inflammatory response;GO:0030838::positive regulation of actin filament polymerization;GO:0030282::bone mineralization;GO:0034976::response to endoplasmic reticulum stress;GO:0070374::positive regulation of ERK1 and ERK2 cascade;GO:0019372::lipoxygenase pathway;GO:0035963::cellular response to interleukin-13;GO:0010811::positive regulation of cell-substrate adhesion;GO:0042060::wound …	Arachidonate	Metabolism	Amino acid transport and metabolism	01100::Metabolic pathways||04726::Serotonergic synapse||00590::Arachidonic acid metabolism||00591::Linoleic acid metabolism	Interleukin-4 and Interleukin-13 signaling::Synthesis of Leukotrienes (LT) and Eoxins (EX)::Biosynthesis of protectins::Biosynthesis of E-series 18(S)-resolvins::Biosynthesis of E-series 18(R)-resolvins::Synthesis of 12-eicosatetraenoic acid derivatives::Synthesis of 15-eicosatetraenoic acid derivatives::Biosynthesis of DPAn-3-derived protectins and resolvins::Biosynthesis of DHA-derived SPMs::Bi…	Ferroptosis::Eicosanoid_metabolism_via_Lipo_Oxygenases_(LOX)::Eicosanoid_Synthesis	NA	Cytoplasm
A0A8I3P633	65783.0852016607	50299.3095010264	72269.2455966953	25330.577218291	27076.7493716472	35648.9861730361	0.467510198599863	0.00729787985045982	0.1	0.150822850242836	0.324183006535948	down	A0A8I3P633	A0A8I3P633	Cell cycle and apoptosis regulator 2	CCAR2	GO:0005654::nucleoplasm;GO:0005759::mitochondrial matrix;GO:0005681::spliceosomal complex;GO:0000790::nuclear chromatin;GO:0044609::DBIRD complex	GO:0000993::RNA polymerase II core binding;GO:0004857::enzyme inhibitor activity	GO:0043086::negative regulation of catalytic activity;GO:0090311::regulation of protein deacetylation;GO:0031647::regulation of protein stability;GO:0032784::regulation of DNA-templated transcription, elongation;GO:1902230::negative regulation of intrinsic apoptotic signaling pathway in response to DNA damage;GO:0009411::response to UV;GO:0045892::negative regulation of transcription, DNA-templat…	Cell cycle and apoptosis regulator	Poorly characterized	Function unknown	NA	Regulation of HSF1-mediated heat shock response	Circadian_rhythm_related_genes	NA	Mitochondria
A0A8I3P6W9	70734.4443653618	75289.9614790097	67801.659950835	199497.125767231	113537.061184679	134789.122346072	2.09433451264491	0.0467780160380731	0.1	0.272163002403334	0.324183006535948	up	A0A8I3P6W9	A0A8I3P6W9	Ribosome binding protein 1	RRBP1	GO:0005840::ribosome;GO:0030176::integral component of endoplasmic reticulum membrane	GO:0004872::receptor activity	GO:0006412::translation;GO:0001649::osteoblast differentiation;GO:0015031::protein transport	Ribosome binding protein 1	Cellular processes and signaling	Intracellular trafficking, secretion, and vesicular transport	04141::Protein processing in endoplasmic reticulum	Regulation of Insulin-like Growth Factor (IGF) transport and uptake by IGFBPs::Post-translational protein phosphorylation::RHO GTPases activate KTN1	Ectoderm_Differentiation	NA	Nucleus
A0A8I3P7C3	3224.5515539739	3520.550576997	2420.44158240199	5146.57163819279	5248.2418926861	5103.95123938429	1.69098149056339	0.040893404661285	0.1	0.262412844418124	0.324183006535948	up	A0A8I3P7C3	A0A8I3P7C3	H15 domain-containing protein	H1-10	GO:0005730::nucleolus;GO:0000786::nucleosome	GO:0003677::DNA binding	GO:0006334::nucleosome assembly	Domain in histone families 1 and 5	Information storage and processing	Chromatin structure and dynamics	NA	Formation of Senescence-Associated Heterochromatin Foci (SAHF)::Apoptosis induced DNA fragmentation	Pathways_Affected_in_Adenoid_Cystic_Carcinoma::Genotoxicity_pathway	NA	Nucleus
A0A8I3P7J6	6786.72529062871	5030.79042454875	7983.72868547099	35680.3251365052	45452.0569206337	32474.1962579618	5.73734539185731	0.00072272211552457	0.1	0.0887487644401163	0.324183006535948	up	A0A8I3P7J6	A0A8I3P7J6	Matrilin 3	MATN3	GO:0005578::proteinaceous extracellular matrix	GO:0005201::extracellular matrix structural constituent;GO:0005509::calcium ion binding;GO:0005515::protein binding	GO:0030198::extracellular matrix organization;GO:0001501::skeletal system development	Trimeric coiled-coil oligomerisation domain of matrilin	Cellular processes and signaling	Signal transduction mechanisms	NA	Regulation of Insulin-like Growth Factor (IGF) transport and uptake by IGFBPs::Post-translational protein phosphorylation::ECM proteoglycans	MED_and_Pseudoachondroplasia_genes	NA	Extracellular
A0A8I3P7V9	136905.795077106	174645.207449027	114827.825996604	241311.522472862	243719.216215878	255098.785562633	1.73584961245773	0.0408161312356752	0.1	0.262412844418124	0.324183006535948	up	A0A8I3P7V9	A0A8I3P7V9	EGF like repeats and discoidin domains 3	EDIL3	GO:0070062::extracellular exosome	GO:0005178::integrin binding;GO:0005509::calcium ion binding	GO:0010811::positive regulation of cell-substrate adhesion;GO:0007275::multicellular organism development	and discoidin I-like	Cellular processes and signaling	Signal transduction mechanisms	NA	Regulation of Insulin-like Growth Factor (IGF) transport and uptake by IGFBPs::Post-translational protein phosphorylation::Amyloid fiber formation	Nuclear_Receptors_Meta-Pathway::Ebola_Virus_Pathway_on_Host::Extracellular_vesicle-mediated_signaling_in_recipient_cells	NA	Cytoplasm
A0A8I3P887	23306.3189798339	14091.7997726362	21720.5003471958	7592.43995204399	6641.39244476123	5311.84652335456	0.330617988339823	0.00673374159841188	0.1	0.146525036298335	0.324183006535948	down	A0A8I3P887	A0A8I3P887	RELA proto-onco, NF-kB subunit	RELA	GO:0000790::nuclear chromatin;GO:0071159::NF-kappaB complex;GO:0005829::cytosol;GO:0005654::nucleoplasm;GO:0033256::I-kappaB/NF-kappaB complex;GO:0005667::transcription factor complex	GO:0033613::activating transcription factor binding;GO:0070491::repressing transcription factor binding;GO:0042803::protein homodimerization activity;GO:0047485::protein N-terminus binding;GO:0031625::ubiquitin protein ligase binding;GO:0000980::RNA polymerase II distal enhancer sequence-specific DNA binding;GO:0000978::RNA polymerase II core promoter proximal region sequence-specific DNA binding…	GO:1902895::positive regulation of pri-miRNA transcription from RNA polymerase II promoter;GO:0008284::positive regulation of cell proliferation;GO:0032481::positive regulation of type I interferon production;GO:2000630::positive regulation of miRNA metabolic process;GO:0042177::negative regulation of protein catabolic process;GO:0002223::stimulatory C-type lectin receptor signaling pathway;GO:00…	V-rel avian reticuloendotheliosis viral oncogene homolog A	Information storage and processing	Transcription	04151::PI3K-Akt signaling pathway||05200::Pathways in cancer||04010::MAPK signaling pathway||04014::Ras signaling pathway||05166::HTLV-I infection||05202::Transcriptional misregulation in cancer||04024::cAMP signaling pathway||05169::Epstein-Barr virus infection||05152::Tuberculosis||05203::Viral carcinogenesis||05168::Herpes simplex infection||04621::NOD-like receptor signaling pathway||05418::F…	FCERI mediated NF-kB activation::Downstream TCR signaling::Transcriptional regulation of white adipocyte differentiation::Senescence-Associated Secretory Phenotype (SASP)::Interleukin-1 signaling::CLEC7A (Dectin-1) signaling::PKMTs methylate histone lysines::Activation of NF-kappaB in B cells::Dectin-1 mediated noncanonical NF-kB signaling::Transcriptional Regulation by VENTX::TAK1 activates NFkB…	VEGFA-VEGFR2_Signaling_Pathway::PI3K-Akt_Signaling_Pathway::MAPK_Signaling_Pathway::Ras_Signaling::Brain-Derived_Neurotrophic_Factor_(BDNF)_signaling_pathway::Ebola_Virus_Pathway_on_Host::Chemokine_signaling_pathway::Gastrin_Signaling_Pathway::Hepatitis_B_infection::Prolactin_Signaling_Pathway::Androgen_receptor_signaling_pathway::Regulation_of_toll-like_receptor_signaling_pathway::Small_cell_lun…	RHD	Cytoplasm
A0A8I3P9X5	8084.62287366548	8390.90577160569	5561.95548290631	54701.0825025737	20862.2159782921	32045.3904458599	4.88298429624893	0.0179336640940623	0.1	0.195018965977468	0.324183006535948	up	A0A8I3P9X5	A0A8I3P9X5	Podocan	PODN	GO:0005615::extracellular space;GO:0005737::cytoplasm	GO:0004860::protein kinase inhibitor activity;GO:0005518::collagen binding	GO:0030336::negative regulation of cell migration;GO:0019221::cytokine-mediated signaling pathway;GO:0008285::negative regulation of cell proliferation;GO:0006469::negative regulation of protein kinase activity;GO:0046426::negative regulation of JAK-STAT cascade	Leucine Rich Repeat	Cellular processes and signaling	Signal transduction mechanisms	NA	Regulation of Insulin-like Growth Factor (IGF) transport and uptake by IGFBPs	GPCRs,_Other	NA	Plasma membrane
A0A8I3P9Y5	22024.653232503	33545.2876315725	16604.859555488	301168.648761354	358252.792887422	250322.655785563	12.604733122168	0.00161308656142565	0.1	0.0969807193293484	0.324183006535948	up	A0A8I3P9Y5	A0A8I3P9Y5	Lysyl oxidase homolog	LOXL2	GO:0005654::nucleoplasm;GO:0005604::basement membrane;GO:0016020::membrane;GO:0005615::extracellular space;GO:0005694::chromosome	GO:0003714::transcription corepressor activity;GO:0004720::protein-lysine 6-oxidase activity;GO:0005044::scavenger receptor activity;GO:0070492::oligosaccharide binding;GO:0003682::chromatin binding;GO:0005507::copper ion binding;GO:0035064::methylated histone binding	GO:0043542::endothelial cell migration;GO:0032332::positive regulation of chondrocyte differentiation;GO:0001837::epithelial to mesenchymal transition;GO:0016570::histone modification;GO:0006898::receptor-mediated endocytosis;GO:0001935::endothelial cell proliferation;GO:0002040::sprouting angiogenesis;GO:0018277::protein deamination;GO:0045892::negative regulation of transcription, DNA-templated…	Lysyl oxidase homolog	Cellular processes and signaling	Signal transduction mechanisms	NA	Crosslinking of collagen fibrils::Elastic fibre formation	Canonical_and_Non-Canonical_TGF-B_signaling	Transcription Cofactors	Extracellular
A0A8I3PAG9	161669.083629893	189915.203441536	168401.124508984	410703.195590132	700123.309199585	600851.070859873	3.29177999522567	0.0121712068827873	0.1	0.17129994989447	0.324183006535948	up	A0A8I3PAG9	A0A8I3PAG9	HtrA serine peptidase 1	HTRA1	GO:0005615::extracellular space;GO:0005829::cytosol;GO:0070062::extracellular exosome;GO:0005886::plasma membrane;GO:0031012::extracellular matrix	GO:0004252::serine-type endopeptidase activity;GO:0005520::insulin-like growth factor binding	GO:0030512::negative regulation of transforming growth factor beta receptor signaling pathway;GO:0022617::extracellular matrix disassembly;GO:0030514::negative regulation of BMP signaling pathway;GO:0097187::dentinogenesis;GO:0001558::regulation of cell growth;GO:0060718::chorionic trophoblast cell differentiation;GO:0001890::placenta development;GO:0050687::negative regulation of defense respons…	protease	Cellular processes and signaling	Posttranslational modification, protein turnover, chaperones	NA	Degradation of the extracellular matrix	VEGFA-VEGFR2_Signaling_Pathway	NA	Extracellular
A0A8I3PBM1	50239.4793297746	86895.7314162802	63320.7581033478	618542.658691374	253969.089795051	361393.819798301	6.15549427321731	0.00748665706678106	0.1	0.151566608372384	0.324183006535948	up	A0A8I3PBM1	A0A8I3PBM1	Collagen type V alpha 2 chain	COL5A2	GO:0005588::collagen type V trimer	GO:0046332::SMAD binding;GO:0005201::extracellular matrix structural constituent	GO:0048592::eye morphogenesis;GO:0001501::skeletal system development;GO:0043588::skin development;GO:0030199::collagen fibril organization;GO:0071230::cellular response to amino acid stimulus;GO:1903225::negative regulation of endodermal cell differentiation	Collagen, type V, alpha 2	Cellular processes and signaling	Extracellular structures	04974::Protein digestion and absorption	ECM proteoglycans::Integrin cell surface interactions::Collagen biosynthesis and modifying enzymes::Collagen degradation::Assembly of collagen fibrils and other multimeric structures::Non-integrin membrane-ECM interactions::NCAM1 interactions::Collagen chain trimerization::Syndecan interactions::MET activates PTK2 signaling::Signaling by PDGF::Extracellular matrix organization	Focal_Adhesion-PI3K-Akt-mTOR-signaling_pathway::Focal_Adhesion::miRNA_targets_in_ECM_and_membrane_receptors	NA	Cytoplasm
A0A8I3PBN7	23681.5990213523	22601.3130178047	10446.116302998	68645.6816659499	101248.163609308	73847.5657112527	4.29659061876418	0.0168933471560087	0.1	0.195018965977468	0.324183006535948	up	A0A8I3PBN7	A0A8I3PBN7	Laminin subunit alpha 4	LAMA4	NA	NA	NA	Laminin subunit	Cellular processes and signaling	Extracellular structures	04151::PI3K-Akt signaling pathway||05200::Pathways in cancer||04510::Focal adhesion||05146::Amoebiasis||04512::ECM-receptor interaction||05145::Toxoplasmosis||05222::Small cell lung cancer||05143::African trypanosomiasis	ECM proteoglycans::Non-integrin membrane-ECM interactions::MET activates PTK2 signaling::Laminin interactions	Focal_Adhesion-PI3K-Akt-mTOR-signaling_pathway::PI3K-Akt_Signaling_Pathway::Focal_Adhesion::Small_cell_lung_cancer::miRNA_targets_in_ECM_and_membrane_receptors	NA	Cytoplasm
A0A8I3PC36	12844.8359400949	15630.9752598736	12476.171241035	30260.6589259419	35466.0956846857	32211.5672239915	2.39154043337735	0.00103293539894381	0.1	0.0887487644401163	0.324183006535948	up	A0A8I3PC36	A0A8I3PC36	Versican	VCAN	GO:0005796::Golgi lumen;GO:0043202::lysosomal lumen;GO:0005615::extracellular space;GO:0005578::proteinaceous extracellular matrix;GO:0016020::membrane	GO:0005509::calcium ion binding;GO:0005540::hyaluronic acid binding;GO:0005515::protein binding;GO:0005201::extracellular matrix structural constituent;GO:0030246::carbohydrate binding	GO:0030207::chondroitin sulfate catabolic process;GO:0007417::central nervous system development;GO:0008037::cell recognition;GO:0008347::glial cell migration;GO:0001501::skeletal system development;GO:0007155::cell adhesion;GO:0030208::dermatan sulfate biosynthetic process;GO:0001649::osteoblast differentiation;GO:0030198::extracellular matrix organization;GO:0030206::chondroitin sulfate biosynt…	C-type lectin (CTL) or carbohydrate-recognition domain (CRD)	Cellular processes and signaling	Signal transduction mechanisms	04514::Cell adhesion molecules (CAMs)	Regulation of Insulin-like Growth Factor (IGF) transport and uptake by IGFBPs::Post-translational protein phosphorylation::ECM proteoglycans::A tetrasaccharide linker sequence is required for GAG synthesis::Defective B4GALT7 causes EDS, progeroid type::Defective B3GALT6 causes EDSP2 and SEMDJL1::Defective B3GAT3 causes JDSSDHD::Chondroitin sulfate biosynthesis::CS/DS degradation::Dermatan sulfate…	Spinal_Cord_Injury	NA	Extracellular
A0A8I3PCI0	70631.8591637011	56238.2779236287	79613.1307939887	97637.3010412187	112617.200735267	102210.339304671	1.51326954618305	0.0385493004603265	0.1	0.257304420911649	0.324183006535948	up	A0A8I3PCI0	A0A8I3PCI0	PTTG1 interacting protein	LOC100856547	GO:0005737::cytoplasm;GO:0016021::integral component of membrane;GO:0070062::extracellular exosome;GO:0005886::plasma membrane;GO:0005634::nucleus	GO:0002039::p53 binding	GO:1902254::negative regulation of intrinsic apoptotic signaling pathway by p53 class mediator;GO:0031398::positive regulation of protein ubiquitination;GO:0043518::negative regulation of DNA damage response, signal transduction by p53 class mediator;GO:1903364::positive regulation of cellular protein catabolic process;GO:0006606::protein import into nucleus	Pituitary tumor-transforming 1 interacting protein	Cellular processes and signaling	Signal transduction mechanisms	05418::Fluid shear stress and atherosclerosis||03013::RNA transport	NA	NA	NA	Extracellular
A0A8I3PCI5	48386.452965599	64007.9269164397	49660.5546009782	534274.780614306	193324.004451614	245279.248673036	6.00338420328023	0.0237543177934329	0.1	0.207738419122214	0.324183006535948	up	A0A8I3PCI5	A0A8I3PCI5	Collagen type III alpha 1 chain	COL3A1	NA	NA	NA	Collagen type III alpha 1	Cellular processes and signaling	Extracellular structures	04611::Platelet activation||05146::Amoebiasis||04974::Protein digestion and absorption||04933::AGE-RAGE signaling pathway in diabetic complications	Immunoregulatory interactions between a Lymphoid and a non-Lymphoid cell::ECM proteoglycans::Integrin cell surface interactions::Collagen biosynthesis and modifying enzymes::Collagen degradation::Assembly of collagen fibrils and other multimeric structures::Non-integrin membrane-ECM interactions::NCAM1 interactions::Collagen chain trimerization::Syndecan interactions::MET activates PTK2 signaling…	Focal_Adhesion-PI3K-Akt-mTOR-signaling_pathway::Senescence_and_Autophagy_in_Cancer::miRNA_targets_in_ECM_and_membrane_receptors::Inflammatory_Response_Pathway::miR-509-3p_alteration_of_YAP1-ECM_axis	NA	Extracellular
A0A8I3PCJ8	1618.63865658363	1799.73949014893	3204.7658582326	874.610189608663	1125.62447137087	824.922444002123	0.426558308692024	0.0446156931231017	0.1	0.269050258833537	0.324183006535948	down	A0A8I3PCJ8	A0A8I3PCJ8	Calcium-transporting ATPase	ATP2A3	NA	NA	NA	This magnesium-dependent enzyme catalyzes the hydrolysis of ATP coupled with the transport of calcium	Metabolism	Inorganic ion transport and metabolism	04020::Calcium signaling pathway||05010::Alzheimer's disease||04022::cGMP-PKG signaling pathway||04972::Pancreatic secretion	Ion homeostasis::Ion transport by P-type ATPases::Pre-NOTCH Processing in Golgi::Reduction of cytosolic Ca++ levels	Calcium_Regulation_in_the_Cardiac_Cell::Myometrial_Relaxation_and_Contraction_Pathways::Alzheimers_Disease	NA	Plasma membrane
A0A8I3PD11	145865.768386714	111307.670600551	145171.010770673	51644.8883328772	55041.6021057633	65959.398089172	0.429099714514967	0.00216039620819897	0.1	0.119061835474077	0.324183006535948	down	A0A8I3PD11	A0A8I3PD11	Histone-arginine methyltransferase CARM1	CARM1	GO:0005829::cytosol;GO:0005654::nucleoplasm;GO:0090575::RNA polymerase II transcription factor complex	GO:0042803::protein homodimerization activity;GO:0070577::lysine-acetylated histone binding;GO:0008013::beta-catenin binding;GO:0001105::RNA polymerase II transcription coactivator activity;GO:0044212::transcription regulatory region DNA binding;GO:0030374::ligand-dependent nuclear receptor transcription coactivator activity;GO:0035242::protein-arginine omega-N asymmetric methyltransferase activi…	GO:2000171::negative regulation of dendrite development;GO:0008284::positive regulation of cell proliferation;GO:0032091::negative regulation of protein binding;GO:0071168::protein localization to chromatin;GO:0006977::DNA damage response, signal transduction by p53 class mediator resulting in cell cycle arrest;GO:0008380::RNA splicing;GO:0044255::cellular lipid metabolic process;GO:0045944::posi…	Belongs to the class I-like SAM-binding methyltransferase superfamily. Protein arginine N- methyltransferase family	Information storage and processing	Transcription	01522::Endocrine resistance	Estrogen-dependent gene expression::PPARA activates gene expression::Transcriptional regulation of white adipocyte differentiation::Transcriptional activation of mitochondrial biogenesis::Circadian Clock::RMTs methylate histone arginines::Activation of gene expression by SREBF (SREBP)::BMAL1:CLOCK,NPAS2 activates circadian gene expression::RORA activates gene expression::TP53 Regulates Transcript…	Androgen_receptor_signaling_pathway	Chromatin Remodeling Factors	Nucleus
A0A8I3PE41	59482.5358540925	62131.4077091052	46702.1384728452	161277.580306762	89718.150904703	154660.611199575	2.41008665068721	0.029223963427615	0.1	0.223343735497504	0.324183006535948	up	A0A8I3PE41	A0A8I3PE41	procollagen-lysine 5-dioxygenase	PLOD2	GO:0005783::endoplasmic reticulum;GO:0070062::extracellular exosome	GO:0031418::L-ascorbic acid binding;GO:0005506::iron ion binding;GO:0008475::procollagen-lysine 5-dioxygenase activity	GO:0098779::positive regulation of macromitophagy in response to mitochondrial depolarization;GO:0001666::response to hypoxia;GO:0055114::oxidation-reduction process	5-dioxygenase 2	Cellular processes and signaling	Posttranslational modification, protein turnover, chaperones	00310::Lysine degradation	Collagen biosynthesis and modifying enzymes	Pathways_in_clear_cell_renal_cell_carcinoma::Type_I_collagen_synthesis_in_the_context_of_Osteogenesis_imperfecta	NA	Extracellular
A0A8I3PFR9	48820.1676156584	41442.4253338895	36865.904204364	271725.10522955	296457.881982219	233623.632696391	6.30705654403693	7.9264520756267e-05	0.1	0.0741568919857996	0.324183006535948	up	A0A8I3PFR9	A0A8I3PFR9	Decorin	DCN	GO:0005615::extracellular space;GO:0005796::Golgi lumen;GO:0043202::lysosomal lumen;GO:0005578::proteinaceous extracellular matrix;GO:0005589::collagen type VI trimer	GO:0047485::protein N-terminus binding;GO:0005539::glycosaminoglycan binding;GO:0050840::extracellular matrix binding;GO:0005518::collagen binding;GO:0004860::protein kinase inhibitor activity	GO:0019800::peptide cross-linking via chondroitin 4-sulfate glycosaminoglycan;GO:0016525::negative regulation of angiogenesis;GO:0009612::response to mechanical stimulus;GO:0030207::chondroitin sulfate catabolic process;GO:0030206::chondroitin sulfate biosynthetic process;GO:0014068::positive regulation of phosphatidylinositol 3-kinase signaling;GO:0046426::negative regulation of JAK-STAT cascade…	May affect the rate of fibrils formation	Cellular processes and signaling	Signal transduction mechanisms	05205::Proteoglycans in cancer||04350::TGF-beta signaling pathway	ECM proteoglycans::Degradation of the extracellular matrix::A tetrasaccharide linker sequence is required for GAG synthesis::Defective B4GALT7 causes EDS, progeroid type::Defective B3GALT6 causes EDSP2 and SEMDJL1::Defective B3GAT3 causes JDSSDHD::Chondroitin sulfate biosynthesis::CS/DS degradation::Dermatan sulfate biosynthesis::Defective CHSY1 causes TPBS::Defective CHST3 causes SEDCJD::Defecti…	Human_Complement_System::BMP2-WNT4-FOXO1_Pathway_in_Human_Primary_Endometrial_Stromal_Cell_Differentiation	NA	Extracellular
A0A8I3PGH9	4977.71966488731	5274.16493853817	5468.2981981297	2167.40999517834	1631.2191969589	1818.76416401274	0.357336388963254	0.00326836951082893	0.1	0.133702754774282	0.324183006535948	down	A0A8I3PGH9	A0A8I3PGH9	Sad1 and UNC84 domain containing 2	SUN2	NA	NA	NA	Sad1 and UNC84 domain containing 2	Cellular processes and signaling	Cell cycle control, cell division, chromosome partitioning	NA	Meiotic synapsis	NA	NA	Nucleus
A0A8I3PGJ4	316442.883451957	396890.974638303	580941.489647482	735072.9001655	1097700.13629941	1009750.53184713	2.19622785312296	0.0249510131343773	0.1	0.212183977780826	0.324183006535948	up	A0A8I3PGJ4	A0A8I3PGJ4	LamG-like jellyroll fold domain-containing protein	PTX3	NA	NA	NA	Pentraxin 3	Poorly characterized	Function unknown	01100::Metabolic pathways||04144::Endocytosis||04014::Ras signaling pathway||04024::cAMP signaling pathway||04072::Phospholipase D signaling pathway||04724::Glutamatergic synapse||04666::Fc gamma R-mediated phagocytosis||04071::Sphingolipid signaling pathway||04912::GnRH signaling pathway||05231::Choline metabolism in cancer||00564::Glycerophospholipid metabolism||00565::Ether lipid metabolism	Neutrophil degranulation	Human_Complement_System::Lung_fibrosis	NA	Mitochondria
A0A8I3PGL1	11398.3845966785	13875.4987036992	21320.1265516105	32270.3519553801	33705.2199672381	23779.5483280255	1.92632315904474	0.0455503300342959	0.1	0.270574415533063	0.324183006535948	up	A0A8I3PGL1	A0A8I3PGL1	40S ribosomal protein S27	LOC119869157	GO:0022627::cytosolic small ribosomal subunit	GO:0046872::metal ion binding;GO:0003735::structural constituent of ribosome	GO:0006412::translation;GO:0000028::ribosomal small subunit assembly	ribosomal protein	Information storage and processing	Translation, ribosomal structure and biogenesis	03010::Ribosome	Major pathway of rRNA processing in the nucleolus and cytosol::Regulation of expression of SLITs and ROBOs::Nonsense Mediated Decay (NMD) enhanced by the Exon Junction Complex (EJC)::L13a-mediated translational silencing of Ceruloplasmin expression::SRP-dependent cotranslational protein targeting to membrane::GTP hydrolysis and joining of the 60S ribosomal subunit::Nonsense Mediated Decay (NMD) i…	Genotoxicity_pathway	NA	Extracellular
A0A8I3PHN6	22299.9451660735	22448.0400749156	29801.6592412377	12340.0401631547	13746.4383589051	14699.0913747346	0.547092748463985	0.0112732535331527	0.1	0.17129994989447	0.324183006535948	down	A0A8I3PHN6	A0A8I3PHN6	deoxyribose-phosphate aldolase	DERA	GO:0005829::cytosol;GO:0070062::extracellular exosome;GO:0005634::nucleus	GO:0004139::deoxyribose-phosphate aldolase activity	GO:0046121::deoxyribonucleoside catabolic process;GO:0006098::pentose-phosphate shunt;GO:0016052::carbohydrate catabolic process;GO:0046386::deoxyribose phosphate catabolic process;GO:0009264::deoxyribonucleotide catabolic process	deoxyribose-phosphate aldolase	Metabolism	Nucleotide transport and metabolism	00030::Pentose phosphate pathway	Neutrophil degranulation::Pentose phosphate pathway	NA	NA	Cytoplasm
A0A8I3PIE0	204625.013641756	279200.273817994	319122.771991181	102597.054536925	110919.839191707	150790.900212314	0.453712777125417	0.0114538378115462	0.1	0.17129994989447	0.324183006535948	down	A0A8I3PIE0	A0A8I3PIE0	Adiponectin, C1Q and collagen domain containing	ADIPOQ	GO:0005783::endoplasmic reticulum;GO:0009986::cell surface;GO:0070062::extracellular exosome;GO:0005615::extracellular space;GO:0005581::collagen trimer;GO:0071944::cell periphery;GO:0048471::perinuclear region of cytoplasm	GO:0042803::protein homodimerization activity;GO:0005179::hormone activity;GO:0033691::sialic acid binding	GO:0033034::positive regulation of myeloid cell apoptotic process;GO:0045923::positive regulation of fatty acid metabolic process;GO:0034383::low-density lipoprotein particle clearance;GO:0045599::negative regulation of fat cell differentiation;GO:0070208::protein heterotrimerization;GO:0045776::negative regulation of blood pressure;GO:0035690::cellular response to drug;GO:0045892::negative regul…	adiponectin, C1Q and collagen domain containing	Cellular processes and signaling	Extracellular structures	04932::Non-alcoholic fatty liver disease (NAFLD)||04152::AMPK signaling pathway||03320::PPAR signaling pathway||04211::Longevity regulating pathway||04920::Adipocytokine signaling pathway||04930::Type II diabetes mellitus	Transcriptional regulation of white adipocyte differentiation::AMPK inhibits chREBP transcriptional activation activity	Circadian_rhythm_related_genes::Adipogenesis::Human_Complement_System::PPAR_signaling_pathway::Nonalcoholic_fatty_liver_disease::Transcription_factor_regulation_in_adipogenesis::Leptin_and_adiponectin	NA	Cytoplasm
A0A8I3PIS5	1345.55425266904	1178.41108848378	1582.4974013533	874.610189608663	839.350758650011	824.922444002123	0.61826529338273	0.0268921812263775	0.1	0.217771785931155	0.324183006535948	down	A0A8I3PIS5	A0A8I3PIS5	Transmembrane protein 256	TMEM256	GO:0016021::integral component of membrane	NA	NA	Transmembrane protein 256	Poorly characterized	Function unknown	NA	NA	NA	NA	Extracellular
A0A8I3PK79	5181.07210260973	2554.7877910543	3407.61599635064	7949.64263132517	6646.21076140101	10566.9837685775	2.25807794710189	0.0338102982819	0.1	0.238379741750636	0.324183006535948	up	A0A8I3PK79	A0A8I3PK79	mannose-1-phosphate guanylyltransferase	GMPPB	NA	NA	NA	GDP-mannose pyrophosphorylase B	Cellular processes and signaling	Cell wall/membrane/envelope biogenesis	01100::Metabolic pathways||00520::Amino sugar and nucleotide sugar metabolism||00051::Fructose and mannose metabolism	Synthesis of GDP-mannose	Glycosylation_and_related_congenital_defects	NA	Mitochondria
A0A8I3PL60	49578.5189798339	59097.462914346	66028.3857675055	131982.395715235	103128.402170787	115817.079830149	2.00869550322715	0.00337167451246693	0.1	0.133702754774282	0.324183006535948	up	A0A8I3PL60	A0A8I3PL60	Kinetochore associated 1	KNTC1	GO:0005829::cytosol;GO:0000922::spindle pole;GO:0015629::actin cytoskeleton;GO:1990423::RZZ complex;GO:0005828::kinetochore microtubule;GO:0000777::condensed chromosome kinetochore;GO:0005634::nucleus;GO:0005886::plasma membrane	GO:0005515::protein binding	GO:0051301::cell division;GO:0006461::protein complex assembly;GO:0007062::sister chromatid cohesion;GO:0007096::regulation of exit from mitosis;GO:0007093::mitotic cell cycle checkpoint	Kinetochore associated 1	Cellular processes and signaling	Cell cycle control, cell division, chromosome partitioning	NA	Separation of Sister Chromatids::RHO GTPases Activate Formins::Resolution of Sister Chromatid Cohesion::EML4 and NUDC in mitotic spindle formation::Mitotic Prometaphase::Amplification of signal from unattached kinetochores via a MAD2 inhibitory signal	NA	NA	Cytoplasm
A0A8I3PLI7	40634.128232503	44887.48540537	57019.9753668365	82331.223295151	92574.0985857373	87893.5707271762	1.84366467669574	0.0170823044877225	0.1	0.195018965977468	0.324183006535948	up	A0A8I3PLI7	A0A8I3PLI7	60S ribosomal protein L30	RPL30	GO:0005925::focal adhesion;GO:0016020::membrane;GO:0022625::cytosolic large ribosomal subunit;GO:0070062::extracellular exosome;GO:0005634::nucleus;GO:0031012::extracellular matrix	GO:0005515::protein binding;GO:0035368::selenocysteine insertion sequence binding;GO:0003735::structural constituent of ribosome	GO:0000184::nuclear-transcribed mRNA catabolic process, nonsense-mediated decay;GO:0097421::liver regeneration;GO:1904571::positive regulation of selenocysteine incorporation;GO:0006413::translational initiation;GO:0016259::selenocysteine metabolic process;GO:0019083::viral transcription;GO:0006614::SRP-dependent cotranslational protein targeting to membrane;GO:0006364::rRNA processing	ribosomal protein	Information storage and processing	Translation, ribosomal structure and biogenesis	03010::Ribosome	Major pathway of rRNA processing in the nucleolus and cytosol::Regulation of expression of SLITs and ROBOs::Nonsense Mediated Decay (NMD) enhanced by the Exon Junction Complex (EJC)::L13a-mediated translational silencing of Ceruloplasmin expression::SRP-dependent cotranslational protein targeting to membrane::GTP hydrolysis and joining of the 60S ribosomal subunit::Nonsense Mediated Decay (NMD) i…	Cytoplasmic_Ribosomal_Proteins	NA	Cytoplasm
A0A8I3PM16	71053.8868920522	85080.8078775834	116718.726627639	193094.86688299	175770.000875317	149071.02866242	1.89822027434508	0.0275398740542265	0.1	0.220318992433812	0.324183006535948	up	A0A8I3PM16	A0A8I3PM16	Collagen type VI alpha 2 chain	COL6A2	NA	NA	NA	Collagen, type VI, alpha 2	Cellular processes and signaling	Extracellular structures	04151::PI3K-Akt signaling pathway||04510::Focal adhesion||04512::ECM-receptor interaction||04974::Protein digestion and absorption	ECM proteoglycans::Integrin cell surface interactions::Collagen biosynthesis and modifying enzymes::Collagen degradation::Assembly of collagen fibrils and other multimeric structures::NCAM1 interactions::Collagen chain trimerization::Signaling by PDGF	Focal_Adhesion-PI3K-Akt-mTOR-signaling_pathway::PI3K-Akt_Signaling_Pathway::Focal_Adhesion::miRNA_targets_in_ECM_and_membrane_receptors	NA	Extracellular
A0A8I3PMA2	31176.8114768683	38210.8014165256	32986.4507970298	16754.2892476902	19828.4680446662	20143.4144904459	0.554106867871736	0.00222592031307363	0.1	0.119357456787516	0.324183006535948	down	A0A8I3PMA2	A0A8I3PMA2	26S proteasome non-ATPase regulatory subunit 9	PSMD9	GO:0008540::proteasome regulatory particle, base subcomplex;GO:0005829::cytosol;GO:0005654::nucleoplasm	GO:0043425::bHLH transcription factor binding;GO:0003713::transcription coactivator activity	GO:0032024::positive regulation of insulin secretion;GO:0051436::negative regulation of ubiquitin-protein ligase activity involved in mitotic cell cycle;GO:0002479::antigen processing and presentation of exogenous peptide antigen via MHC class I, TAP-dependent;GO:0090263::positive regulation of canonical Wnt signaling pathway;GO:0046676::negative regulation of insulin secretion;GO:0002223::stimul…	26S proteasome non-ATPase regulatory subunit 9	Cellular processes and signaling	Posttranslational modification, protein turnover, chaperones	NA	Antigen processing: Ubiquitination & Proteasome degradation::Neddylation::Regulation of expression of SLITs and ROBOs::Separation of Sister Chromatids::Ub-specific processing proteases::FCERI mediated NF-kB activation::MAPK6/MAPK4 signaling::UCH proteinases::Downstream TCR signaling::RUNX1 regulates transcription of genes involved in differentiation of HSCs::ABC-family proteins mediated transport…	Parkin-Ubiquitin_Proteasomal_System_pathway::Proteasome_Degradation	Transcription Cofactors	Cytoplasm
A0A8I3PN48	33373.9527580071	53625.4756074621	56771.406269799	14637.3212922058	23399.4977179227	24623.2150477707	0.435832720988657	0.0246070858708486	0.1	0.210433010205877	0.324183006535948	down	A0A8I3PN48	A0A8I3PN48	non-specific serine/threonine protein kinase	RPS6KA6	GO:0005739::mitochondrion;GO:0005730::nucleolus;GO:0005654::nucleoplasm	GO:0004674::protein serine/threonine kinase activity;GO:0005524::ATP binding;GO:0000287::magnesium ion binding	GO:0006468::protein phosphorylation;GO:0006978::DNA damage response, signal transduction by p53 class mediator resulting in transcription of p21 class mediator	Ribosomal protein S6 kinase	Cellular processes and signaling	Signal transduction mechanisms	04010::MAPK signaling pathway||04114::Oocyte meiosis||04150::mTOR signaling pathway||04722::Neurotrophin signaling pathway||04931::Insulin resistance||04914::Progesterone-mediated oocyte maturation||04720::Long-term potentiation	Recycling pathway of L1::RSK activation::CREB1 phosphorylation through NMDA receptor-mediated activation of RAS signaling	Insulin_Signaling::Thermogenesis::Cytoplasmic_Ribosomal_Proteins::Angiopoietin_Like_Protein_8_Regulatory_Pathway::Thyroid_hormones_production_and_their_peripheral_downstream_signalling_effects_regarding_congenital_hypothyroidism	NA	Cytoplasm
A0A8I3PN55	276538.538552788	255263.910493903	252186.665146101	529207.752192554	784695.716947393	578643.810509554	2.41399688514566	0.0143204016164188	0.1	0.184491407837499	0.324183006535948	up	A0A8I3PN55	A0A8I3PN55	BRO1 domain-containing protein	PDCD6IP	GO:0005925::focal adhesion;GO:0001772::immunological synapse;GO:0043209::myelin sheath;GO:0005829::cytosol;GO:0070971::endoplasmic reticulum exit site;GO:0070062::extracellular exosome	GO:0048306::calcium-dependent protein binding;GO:0031871::proteinase activated receptor binding;GO:0042803::protein homodimerization activity	GO:0039702::viral budding via host ESCRT complex;GO:0090611::ubiquitin-independent protein catabolic process via the multivesicular body sorting pathway;GO:0000920::cell separation after cytokinesis;GO:1903553::positive regulation of extracellular exosome assembly;GO:0010824::regulation of centrosome duplication;GO:1903543::positive regulation of exosomal secretion	Programmed cell death	Poorly characterized	Function unknown	04144::Endocytosis	Budding and maturation of HIV virion::Uptake and function of anthrax toxins	Ectoderm_Differentiation	NA	Cytoplasm
A0A8I3PPB5	27944.7283511269	31588.5508092679	43499.5919815505	17744.8704796904	22021.8971877306	20363.0467356688	0.583598357850775	0.0398376221053599	0.1	0.259992902161296	0.324183006535948	down	A0A8I3PPB5	A0A8I3PPB5	protein-ribulosamine 3-kinase	FN3KRP	NA	NA	NA	Fructosamine 3 kinase related protein	Metabolism	Carbohydrate transport and metabolism	NA	Gamma carboxylation, hypusine formation and arylsulfatase activation	NA	NA	Cytoplasm
A0A8I3PQ13	18640.6401245552	20621.6568769373	17221.8435642059	25089.7792459961	30371.8209100799	33256.2729830149	1.57066872666497	0.0153290891138351	0.1	0.188933867623331	0.324183006535948	up	A0A8I3PQ13	A0A8I3PQ13	Folate hydrolase 1B	FOLH1B	GO:0070062::extracellular exosome;GO:0009986::cell surface;GO:0005887::integral component of plasma membrane;GO:0005737::cytoplasm	GO:0004181::metallocarboxypeptidase activity;GO:0046872::metal ion binding;GO:1904493::tetrahydrofolyl-poly(glutamate) polymer binding;GO:0016805::dipeptidase activity;GO:1904492::Ac-Asp-Glu binding	GO:0006508::proteolysis;GO:0008652::cellular amino acid biosynthetic process;GO:0035609::C-terminal protein deglutamylation;GO:0006760::folic acid-containing compound metabolic process	Folate hydrolase	Cellular processes and signaling	Posttranslational modification, protein turnover, chaperones	01100::Metabolic pathways||00250::Alanine, aspartate and glutamate metabolism||04977::Vitamin digestion and absorption	Aspartate and asparagine metabolism	One_Carbon_Metabolism	NA	Extracellular
A0A8I3PQL4	106430.198902728	113891.823768514	86983.6483945361	205271.71221184	202982.539170449	187744.897027601	1.9394342653778	0.00842710204717968	0.1	0.154808985755597	0.324183006535948	up	A0A8I3PQL4	A0A8I3PQL4	Metalloendopeptidase	BMP1	NA	NA	NA	bone morphogenetic protein	Cellular processes and signaling	Signal transduction mechanisms	NA	Degradation of the extracellular matrix::Collagen biosynthesis and modifying enzymes::Crosslinking of collagen fibrils::Anchoring fibril formation	Adipogenesis::Cardiac_Progenitor_Differentiation::Type_I_collagen_synthesis_in_the_context_of_Osteogenesis_imperfecta::EDA_Signalling_in_Hair_Follicle_Development	NA	Extracellular
A0A8I3PR79	27483.7442170818	21664.4858715476	17166.35939076	7834.15090243298	9950.37139713146	8541.48639596603	0.396986679736781	0.0095504201730524	0.1	0.164765509768139	0.324183006535948	down	A0A8I3PR79	A0A8I3PR79	GMP reductase	GMPR	GO:1902560::GMP reductase complex	GO:0046872::metal ion binding;GO:0003920::GMP reductase activity	GO:0006144::purine nucleobase metabolic process;GO:0006163::purine nucleotide metabolic process;GO:0055114::oxidation-reduction process	Catalyzes the irreversible NADPH-dependent deamination of GMP to IMP. It functions in the conversion of nucleobase, nucleoside and nucleotide derivatives of G to A nucleotides, and in maintaining the intracellular balance of A and G nucleotides	Metabolism	Nucleotide transport and metabolism	00230::Purine metabolism	Purine salvage	Rett_syndrome_causing_genes	NA	Cytoplasm
A0A8I3PRZ5	111299.749614472	108862.465801376	119623.877949264	195799.564486493	173218.48320016	172579.813428875	1.59393769106837	0.00132528302098355	0.1	0.0887487644401163	0.324183006535948	up	A0A8I3PRZ5	A0A8I3PRZ5	Coatomer subunit beta'	COPB2	GO:0030126::COPI vesicle coat;GO:0005829::cytosol;GO:0000139::Golgi membrane	GO:0005080::protein kinase C binding;GO:0005198::structural molecule activity	GO:0006890::retrograde vesicle-mediated transport, Golgi to ER;GO:0006891::intra-Golgi vesicle-mediated transport;GO:0006888::ER to Golgi vesicle-mediated transport;GO:1901998::toxin transport;GO:0006886::intracellular protein transport	Coatomer subunit beta'	Cellular processes and signaling	Intracellular trafficking, secretion, and vesicular transport	NA	COPI-mediated anterograde transport::COPI-dependent Golgi-to-ER retrograde traffic	Ciliary_landscape::Wnt_Signaling_Pathway_and_Pluripotency	NA	Cytoplasm
A0A8I3PU96	76559.7255634638	75708.239042782	50017.8726779695	140028.015168693	99326.3123132135	153486.91507431	1.94201061147087	0.0261304696774264	0.1	0.215115567800888	0.324183006535948	up	A0A8I3PU96	A0A8I3PU96	Calumenin	CALU	GO:0033018::sarcoplasmic reticulum lumen;GO:0042470::melanosome;GO:0005576::extracellular region;GO:0005789::endoplasmic reticulum membrane;GO:0005794::Golgi apparatus	GO:0005509::calcium ion binding;GO:0019899::enzyme binding;GO:0004857::enzyme inhibitor activity	GO:0014012::peripheral nervous system axon regeneration;GO:0014070::response to organic cyclic compound;GO:0043086::negative regulation of catalytic activity	Calumenin	Cellular processes and signaling	Signal transduction mechanisms	NA	Platelet degranulation ::Regulation of Insulin-like Growth Factor (IGF) transport and uptake by IGFBPs::Post-translational protein phosphorylation	VEGFA-VEGFR2_Signaling_Pathway::NOTCH1_regulation_of_human_endothelial_cell_calcification	NA	Extracellular
A0A8I3PV85	63983.2992586002	44785.7809292473	42310.0113028713	95547.7224285547	132328.496079829	151360.317144374	2.51018543936674	0.00817533140146474	0.1	0.15301752358968	0.324183006535948	up	A0A8I3PV85	A0A8I3PV85	Protein S100	S100A11	NA	GO:0048306::calcium-dependent protein binding;GO:0005509::calcium ion binding	GO:0042127::regulation of cell proliferation	Belongs to the S-100 family	Poorly characterized	Function unknown	04657::IL-17 signaling pathway	Neutrophil degranulation	Prostaglandin_Synthesis_and_Regulation	NA	Cytoplasm
A0A8I3PVK4	264799.674970344	189041.404421326	285987.623609316	117397.570663435	159705.295169499	79678.85992569	0.482249099435317	0.0430062497494687	0.1	0.267824472075114	0.324183006535948	down	A0A8I3PVK4	A0A8I3PVK4	protein-tyrosine-phosphatase	PTPRC	NA	NA	NA	Protein tyrosine phosphatase, receptor type C	Cellular processes and signaling	Signal transduction mechanisms	04514::Cell adhesion molecules (CAMs)||04666::Fc gamma R-mediated phagocytosis||04660::T cell receptor signaling pathway||05340::Primary immunodeficiency	Neutrophil degranulation::Phosphorylation of CD3 and TCR zeta chains::Other semaphorin interactions	Interferon_type_I_signaling_pathways	NA	Peroxisome
A0A8I3PWW2	4852.40989323843	4820.93541395752	6199.57960414608	7667.53240027627	9475.21967213115	8320.69207537155	1.60420617435064	0.0119775794948801	0.1	0.17129994989447	0.324183006535948	up	A0A8I3PWW2	A0A8I3PWW2	Ubiquitin carboxyl-terminal hydrolase	USP5	NA	NA	NA	Ubiquitin specific peptidase 5	Cellular processes and signaling	Posttranslational modification, protein turnover, chaperones	NA	Ub-specific processing proteases::Synthesis of active ubiquitin: roles of E1 and E2 enzymes	EGF-EGFR_Signaling_Pathway	NA	Nucleus
A0A8I3Q0P4	20128.7748220641	31701.7149446721	19360.2036088091	61749.2733883264	158533.568168461	73708.1166666667	4.12962627955585	0.0244877557415487	0.1	0.210433010205877	0.324183006535948	up	A0A8I3Q0P4	A0A8I3Q0P4	Dickkopf WNT signaling pathway inhibitor 1	DKK1	GO:0005615::extracellular space;GO:0005886::plasma membrane	GO:0050750::low-density lipoprotein particle receptor binding;GO:0039706::co-receptor binding;GO:0048019::receptor antagonist activity	GO:0030326::embryonic limb morphogenesis;GO:1904338::regulation of dopaminergic neuron differentiation;GO:1904693::midbrain morphogenesis;GO:0030900::forebrain development;GO:0001942::hair follicle development;GO:1900116::extracellular negative regulation of signal transduction;GO:0048642::negative regulation of skeletal muscle tissue development;GO:0061743::motor learning;GO:0033137::negative re…	Dickkopf WNT signaling pathway inhibitor 1	Cellular processes and signaling	Signal transduction mechanisms	04310::Wnt signaling pathway	TCF dependent signaling in response to WNT::Negative regulation of TCF-dependent signaling by WNT ligand antagonists::Misspliced LRP5 mutants have enhanced beta-catenin-dependent signaling	VEGFA-VEGFR2_Signaling_Pathway::Endoderm_Differentiation::Mesodermal_Commitment_Pathway::Wnt_Signaling::Primary_Focal_Segmental_Glomerulosclerosis_FSGS::Hair_Follicle_Development-_Cytodifferentiation_(Part_3_of_3)::LncRNA_involvement_in_canonical_Wnt_signaling_and_colorectal_cancer::Cardiac_Progenitor_Differentiation::ncRNAs_involved_in_Wnt_signaling_in_hepatocellular_carcinoma::Differentiation_P…	NA	Nucleus
A0A8I3Q0X8	6852.43176156584	7065.45292996704	9566.35924884057	13740.3203148416	30716.7685786097	16468.9321656051	2.59433606692844	0.0488853001568007	0.1	0.279505577841766	0.324183006535948	up	A0A8I3Q0X8	A0A8I3Q0X8	Bactericidal permeability-increasing protein	LOC102156842	NA	NA	NA	BPI/LBP/CETP N-terminal domain	Cellular processes and signaling	Defense mechanisms	05152::Tuberculosis||04064::NF-kappa B signaling pathway||05132::Salmonella infection||04620::Toll-like receptor signaling pathway	Interleukin-4 and Interleukin-13 signaling::Regulation of TLR by endogenous ligand::Toll Like Receptor 4 (TLR4) Cascade::Transfer of LPS from LBP carrier to CD14	Regulation_of_toll-like_receptor_signaling_pathway::Toll-like_Receptor_Signaling_Pathway::Pathogenesis_of_SARS-CoV-2_Mediated_by_nsp9-nsp10_Complex::Fibrin_Complement_Receptor_3_Signaling_Pathway	NA	Extracellular
A0A8I3Q3Q7	27730.4681198102	16692.4262008162	21505.4436909197	9264.10284217522	8570.69023020845	12672.4319267516	0.462733111727957	0.0168804383836922	0.1	0.195018965977468	0.324183006535948	down	A0A8I3Q3Q7	A0A8I3Q3Q7	Resistin	RETN	GO:0005615::extracellular space;GO:0070062::extracellular exosome	GO:0005179::hormone activity	NA	Resistin	Poorly characterized	Function unknown	NA	Neutrophil degranulation::FOXO-mediated transcription of oxidative stress, metabolic and neuronal genes	Adipogenesis::Resistin_as_a_regulator_of_inflammation	NA	Extracellular
A0A8I3Q4A0	11016.0924021352	10231.6135436857	11503.2007754885	14546.0234828049	19067.3930299734	17615.9005573248	1.56421064937328	0.0190553456825824	0.1	0.195018965977468	0.324183006535948	up	A0A8I3Q4A0	A0A8I3Q4A0	Deoxyribonuclease	DNASE1L1	GO:0016021::integral component of membrane;GO:0005783::endoplasmic reticulum;GO:0070062::extracellular exosome	GO:0004519::endonuclease activity;GO:0004536::deoxyribonuclease activity	GO:0090305::nucleic acid phosphodiester bond hydrolysis;GO:0006308::DNA catabolic process	deoxyribonuclease I	Poorly characterized	Function unknown	NA	Neutrophil degranulation	NA	NA	Extracellular
A0A8I3Q4B1	146826.693060498	205271.146878655	172260.603613878	374332.430770033	480397.119705893	485689.401539278	2.5563027896196	0.00199033240116783	0.1	0.114205483116902	0.324183006535948	up	A0A8I3Q4B1	A0A8I3Q4B1	PDZ domain-containing protein	LOC482977	GO:0070062::extracellular exosome;GO:0005895::interleukin-5 receptor complex;GO:0072562::blood microparticle;GO:0005737::cytoplasm	GO:0047485::protein N-terminus binding;GO:0005137::interleukin-5 receptor binding;GO:0005109::frizzled binding;GO:0042802::identical protein binding;GO:0045545::syndecan binding;GO:0046982::protein heterodimerization activity	GO:0007265::Ras protein signal transduction;GO:1903543::positive regulation of exosomal secretion;GO:1903553::positive regulation of extracellular exosome assembly;GO:0007268::chemical synaptic transmission;GO:0030036::actin cytoskeleton organization;GO:0042327::positive regulation of phosphorylation	Syndecan binding protein	Cellular processes and signaling	Signal transduction mechanisms	NA	Neutrophil degranulation::Neurofascin interactions::Ephrin signaling	VEGFA-VEGFR2_Signaling_Pathway::Ectoderm_Differentiation	NA	Cytoplasm
A0A8I3Q5B7	28329.0982206406	21216.1267021616	19798.7505157252	39091.4395402479	46723.435470358	47169.8014065817	1.91775385786869	0.0120499338689649	0.1	0.17129994989447	0.324183006535948	up	A0A8I3Q5B7	A0A8I3Q5B7	Macrophage migration inhibitory factor	MIF	GO:0009986::cell surface;GO:0005654::nucleoplasm;GO:0005615::extracellular space;GO:0005737::cytoplasm;GO:0043209::myelin sheath;GO:0070062::extracellular exosome	GO:0005126::cytokine receptor binding;GO:0005125::cytokine activity;GO:0004167::dopachrome isomerase activity;GO:0050178::phenylpyruvate tautomerase activity;GO:0042056::chemoattractant activity	GO:0006954::inflammatory response;GO:0033138::positive regulation of peptidyl-serine phosphorylation;GO:0048146::positive regulation of fibroblast proliferation;GO:0090238::positive regulation of arachidonic acid secretion;GO:0050918::positive chemotaxis;GO:0002906::negative regulation of mature B cell apoptotic process;GO:0070374::positive regulation of ERK1 and ERK2 cascade;GO:1902166::negative…	Macrophage migration inhibitory	Cellular processes and signaling	Defense mechanisms	00350::Tyrosine metabolism||00360::Phenylalanine metabolism	Neutrophil degranulation::Cell surface interactions at the vascular wall::Gene and protein expression by JAK-STAT signaling after Interleukin-12 stimulation	Spinal_Cord_Injury::Adipogenesis	NA	Cytoplasm
A0A8I3Q6X7	169888.885231317	147170.674321793	209168.675790061	243126.066434706	363640.546948269	320035.557324841	1.76121710782664	0.0237684582362614	0.1	0.207738419122214	0.324183006535948	up	A0A8I3Q6X7	A0A8I3Q6X7	Prostaglandin F2 receptor inhibitor	PTGFRN	GO:0016021::integral component of membrane;GO:0009986::cell surface	NA	GO:0034389::lipid particle organization	Prostaglandin F2 receptor	Cellular processes and signaling	Signal transduction mechanisms	NA	Generation of second messenger molecules	Prostaglandin_Synthesis_and_Regulation	NA	Extracellular
A0A8I3Q7Y4	1574098.49940688	1772522.79935553	2022509.09044831	607221.730325658	709825.646796964	868395.683651805	0.40703855230748	0.00304850884753306	0.1	0.133702754774282	0.324183006535948	down	A0A8I3Q7Y4	A0A8I3Q7Y4	Sushi domain-containing protein	CFH	NA	NA	NA	Domain abundant in complement control proteins; SUSHI repeat; short complement-like repeat (SCR)	Cellular processes and signaling	Signal transduction mechanisms	05150::Staphylococcus aureus infection||04610::Complement and coagulation cascades	Regulation of Complement cascade	Human_Complement_System::Complement_and_Coagulation_Cascades	NA	Extracellular
A0A8I3Q8D4	85098.9696915777	96507.5206385815	76548.1850528396	158150.63033478	200376.267897113	206791.312367304	2.18984300695112	0.00234808325946296	0.1	0.122594662809856	0.324183006535948	up	A0A8I3Q8D4	A0A8I3Q8D4	Dipeptidyl peptidase 4	DPP4	GO:0005925::focal adhesion;GO:0045121::membrane raft;GO:0071438::invadopodium membrane;GO:0005765::lysosomal membrane;GO:0009986::cell surface;GO:0030139::endocytic vesicle;GO:0016021::integral component of membrane;GO:0031258::lamellipodium membrane;GO:0070062::extracellular exosome;GO:0046581::intercellular canaliculus;GO:0016324::apical plasma membrane	GO:0005102::receptor binding;GO:0008239::dipeptidyl-peptidase activity;GO:0004252::serine-type endopeptidase activity;GO:0001618::virus receptor activity;GO:0002020::protease binding;GO:0042803::protein homodimerization activity	GO:0043542::endothelial cell migration;GO:0046718::viral entry into host cell;GO:0031295::T cell costimulation;GO:0035641::locomotory exploration behavior;GO:0033632::regulation of cell-cell adhesion mediated by integrin;GO:0010716::negative regulation of extracellular matrix disassembly;GO:0008284::positive regulation of cell proliferation;GO:0001666::response to hypoxia;GO:0001662::behavioral f…	Dipeptidyl-peptidase 4	Cellular processes and signaling	Posttranslational modification, protein turnover, chaperones	04974::Protein digestion and absorption	Synthesis, secretion, and inactivation of Glucagon-like Peptide-1 (GLP-1)::Synthesis, secretion, and inactivation of Glucose-dependent Insulinotropic Polypeptide (GIP)	Lung_fibrosis	NA	Plasma membrane
A0A8I3Q9Y4	555037.882858837	362225.505311971	760998.729313971	190778.184969441	240006.922259319	233612.011942675	0.39588399943578	0.0426269056026513	0.1	0.26742261327244	0.324183006535948	down	A0A8I3Q9Y4	A0A8I3Q9Y4	Complement factor properdin	CFP	NA	NA	NA	Complement factor properdin	Metabolism	Inorganic ion transport and metabolism	05168::Herpes simplex infection	Neutrophil degranulation::Regulation of Complement cascade::O-glycosylation of TSR domain-containing proteins::Defective B3GALTL causes Peters-plus syndrome (PpS)::Activation of C3 and C5::Alternative complement activation	Human_Complement_System::Complement_Activation	NA	Extracellular
A0A8I3Q9Y5	125733.097924081	132578.2306843	114852.23903292	194281.738405202	219999.957484588	195124.075636943	1.63307949749402	0.00110617336784396	0.1	0.0887487644401163	0.324183006535948	up	A0A8I3Q9Y5	A0A8I3Q9Y5	Fibroblast activation protein alpha	FAP	GO:0005925::focal adhesion;GO:0032587::ruffle membrane;GO:0005615::extracellular space;GO:0071438::invadopodium membrane;GO:0009986::cell surface;GO:0045178::basal part of cell;GO:0016021::integral component of membrane;GO:0045177::apical part of cell;GO:0031258::lamellipodium membrane	GO:0005178::integrin binding;GO:0008239::dipeptidyl-peptidase activity;GO:0004252::serine-type endopeptidase activity;GO:0002020::protease binding;GO:0042803::protein homodimerization activity	GO:0001525::angiogenesis;GO:1902362::melanocyte apoptotic process;GO:0051603::proteolysis involved in cellular protein catabolic process;GO:0043542::endothelial cell migration;GO:0007155::cell adhesion;GO:0097325::melanocyte proliferation;GO:0071850::mitotic cell cycle arrest;GO:0010716::negative regulation of extracellular matrix disassembly;GO:0010710::regulation of collagen catabolic process;G…	Fibroblast activation protein, alpha	Cellular processes and signaling	Posttranslational modification, protein turnover, chaperones	NA	Synthesis, secretion, and inactivation of Glucagon-like Peptide-1 (GLP-1)::Synthesis, secretion, and inactivation of Glucose-dependent Insulinotropic Polypeptide (GIP)	Lung_fibrosis	NA	E.R.
A0A8I3QBP0	163928.555160142	150895.063588259	151813.576015611	300506.739643197	333580.821547811	376303.246815287	2.16525990500451	0.00277721706459238	0.1	0.133702754774282	0.324183006535948	up	A0A8I3QBP0	A0A8I3QBP0	Annexin	ANXA4	GO:0031965::nuclear membrane;GO:0042584::chromaffin granule membrane;GO:0005829::cytosol;GO:0009986::cell surface;GO:0048471::perinuclear region of cytoplasm;GO:0070062::extracellular exosome;GO:0016324::apical plasma membrane	GO:0030246::carbohydrate binding;GO:0035374::chondroitin sulfate binding;GO:0048306::calcium-dependent protein binding;GO:0005509::calcium ion binding;GO:0008201::heparin binding;GO:0042802::identical protein binding;GO:0005544::calcium-dependent phospholipid binding;GO:0051059::NF-kappaB binding	GO:0007219::Notch signaling pathway;GO:0006357::regulation of transcription from RNA polymerase II promoter;GO:2000483::negative regulation of interleukin-8 secretion;GO:0032088::negative regulation of NF-kappaB transcription factor activity;GO:0030855::epithelial cell differentiation	Annexin A4	Cellular processes and signaling	Intracellular trafficking, secretion, and vesicular transport	NA	Platelet degranulation	Prostaglandin_Synthesis_and_Regulation	NA	Cytoplasm
A0A8I3QC45	10956.6189561091	7761.34073983201	11572.2230872551	4536.35990460925	6324.47861849921	4812.73515127389	0.517447312436735	0.0166889011445621	0.1	0.195018965977468	0.324183006535948	down	A0A8I3QC45	A0A8I3QC45	Trafficking protein particle complex subunit	TRAPPC3	GO:0000139::Golgi membrane;GO:0030008::TRAPP complex;GO:0005829::cytosol;GO:0005783::endoplasmic reticulum	GO:0005515::protein binding	GO:0048208::COPII vesicle coating	Trafficking protein particle complex subunit	Cellular processes and signaling	Intracellular trafficking, secretion, and vesicular transport	NA	RAB GEFs exchange GTP for GDP on RABs::COPII-mediated vesicle transport	NA	NA	Mitochondria
A0A8I3QDX8	34733.531316726	30690.4000130857	21489.4642489673	45651.1871457055	67403.8695026947	46580.6291932059	1.83672131066276	0.0340370623951423	0.1	0.238379741750636	0.324183006535948	up	A0A8I3QDX8	A0A8I3QDX8	Cytochrome b reductase 1	CYBRD1	GO:0016021::integral component of membrane;GO:0031526::brush border membrane;GO:0070062::extracellular exosome	GO:0000293::ferric-chelate reductase activity	GO:0010039::response to iron ion;GO:0055114::oxidation-reduction process	Cytochrome b reductase	Metabolism	Energy production and conversion	04978::Mineral absorption	Iron uptake and transport	NA	NA	Plasma membrane
A0A8I3QG85	11908.453801898	8694.30025108161	10750.8353835627	4334.24937904792	4292.0250540821	3856.46332802548	0.398127869423684	0.00455489456566263	0.1	0.138994575951762	0.324183006535948	down	A0A8I3QG85	A0A8I3QG85	Exportin 7	XPO7	GO:0005737::cytoplasm;GO:0005643::nuclear pore	GO:0005049::nuclear export signal receptor activity;GO:0008536::Ran GTPase binding	GO:0051028::mRNA transport;GO:0006611::protein export from nucleus	Exportin 7	Cellular processes and signaling	Intracellular trafficking, secretion, and vesicular transport	NA	NA	NA	NA	Nucleus
A0A8I3QS06	12804.9705516014	11485.8732520385	19473.8351960263	6611.10262324563	8813.577191732	5666.16330414013	0.481914722127372	0.0270990958976252	0.1	0.218555310003612	0.324183006535948	down	A0A8I3QS06	A0A8I3QS06	AP complex subunit beta	AP1B1	GO:0030131::clathrin adaptor complex	GO:0008565::protein transporter activity;GO:0019901::protein kinase binding	GO:0007368::determination of left/right symmetry;GO:0016192::vesicle-mediated transport;GO:0006886::intracellular protein transport;GO:0007507::heart development	protein complex 1 beta 1 subunit	Cellular processes and signaling	Intracellular trafficking, secretion, and vesicular transport	04142::Lysosome	MHC class II antigen presentation::Golgi Associated Vesicle Biogenesis::Lysosome Vesicle Biogenesis::Nef mediated downregulation of MHC class I complex cell surface expression	EGF-EGFR_Signaling_Pathway::Fragile_X_Syndrome::Synaptic_Vesicle_Pathway::GABA_receptor_Signaling::mBDNF_and_proBDNF_regulation_of_GABA_neurotransmission	NA	Cytoplasm
A0A8I3QZN3	12323.8589412811	9903.86728823678	16045.35715046	3941.44055410037	3602.02020982606	3129.93380573248	0.278874698014077	0.00448805523458674	0.1	0.138994575951762	0.324183006535948	down	A0A8I3QZN3	A0A8I3QZN3	Thromboxane A synthase 1	TBXAS1	GO:0016021::integral component of membrane;GO:0005789::endoplasmic reticulum membrane	GO:0004796::thromboxane-A synthase activity;GO:0016705::oxidoreductase activity, acting on paired donors, with incorporation or reduction of molecular oxygen;GO:0004497::monooxygenase activity;GO:0020037::heme binding;GO:0036134::12-hydroxyheptadecatrienoic acid synthase activity;GO:0005506::iron ion binding	GO:0055114::oxidation-reduction process;GO:0030644::cellular chloride ion homeostasis;GO:0045907::positive regulation of vasoconstriction;GO:0019371::cyclooxygenase pathway	Thromboxane A synthase 1 (platelet)	Metabolism	Secondary metabolites biosynthesis, transport and catabolism	01100::Metabolic pathways||04611::Platelet activation||00590::Arachidonic acid metabolism	Synthesis of Prostaglandins (PG) and Thromboxanes (TX)::Eicosanoids::Defective TBXAS1 causes Ghosal hematodiaphyseal dysplasia (GHDD)	Prostaglandin_Synthesis_and_Regulation::Eicosanoid_metabolism_via_Cyclo_Oxygenases_(COX)::Eicosanoid_Synthesis	NA	Plasma membrane
A0A8I3QZP4	23299.8262455516	23346.1908710978	18222.7780531691	29485.7687686514	33739.1671981093	37500.1722399151	1.55275133356477	0.0156879285572133	0.1	0.192128705293278	0.324183006535948	up	A0A8I3QZP4	A0A8I3QZP4	Glypican 4	GPC4	GO:0005796::Golgi lumen;GO:0009897::external side of plasma membrane;GO:0070062::extracellular exosome;GO:0043202::lysosomal lumen;GO:0005615::extracellular space;GO:0005887::integral component of plasma membrane;GO:0005578::proteinaceous extracellular matrix;GO:0005634::nucleus;GO:0031225::anchored component of membrane	GO:1904929::coreceptor activity involved in Wnt signaling pathway, planar cell polarity pathway;GO:0043395::heparan sulfate proteoglycan binding	GO:0006024::glycosaminoglycan biosynthetic process;GO:0060071::Wnt signaling pathway, planar cell polarity pathway;GO:0001523::retinoid metabolic process;GO:0006027::glycosaminoglycan catabolic process;GO:0008283::cell proliferation	Cell surface proteoglycan that bears heparan sulfate	Cellular processes and signaling	Signal transduction mechanisms	04310::Wnt signaling pathway	Retinoid metabolism and transport::A tetrasaccharide linker sequence is required for GAG synthesis::Defective B4GALT7 causes EDS, progeroid type::Defective B3GALT6 causes EDSP2 and SEMDJL1::Defective B3GAT3 causes JDSSDHD::HS-GAG degradation::HS-GAG biosynthesis::Defective EXT2 causes exostoses 2::Defective EXT1 causes exostoses 1, TRPS2 and CHDS	Wnt_Signaling	NA	Extracellular
A0A8I3RPI6	1208791.29774614	1365862.46517981	1592906.23229175	2598678.02233603	2055888.10443786	2442914.84607219	1.70303030574017	0.00768093495774103	0.1	0.151712326351688	0.324183006535948	up	A0A8I3RPI6	A0A8I3RPI6	Globin family profile domain-containing protein	HBQ1	GO:0005833::hemoglobin complex	GO:0005344::oxygen transporter activity;GO:0005506::iron ion binding;GO:0020037::heme binding;GO:0019825::oxygen binding	GO:0015671::oxygen transport	hemoglobin subunit	Metabolism	Energy production and conversion	05144::Malaria||05143::African trypanosomiasis	Scavenging of heme from plasma::Erythrocytes take up carbon dioxide and release oxygen::Erythrocytes take up oxygen and release carbon dioxide	Selenium_Micronutrient_Network::Folate_Metabolism::Vitamin_B12_Metabolism	NA	Cytoplasm
A0A8I3RQE5	183952.147686833	140781.914272395	204638.947869941	97573.392574638	104225.664278301	88380.4803078556	0.548157030624657	0.0206018001474387	0.1	0.196397920085672	0.324183006535948	down	A0A8I3RQE5	A0A8I3RQE5	Coronin	CORO1A	GO:0001772::immunological synapse;GO:0043234::protein complex;GO:0030027::lamellipodium;GO:0005884::actin filament;GO:0005829::cytosol;GO:0030864::cortical actin cytoskeleton;GO:0030670::phagocytic vesicle membrane;GO:0001891::phagocytic cup;GO:0030424::axon;GO:0070062::extracellular exosome;GO:0005911::cell-cell junction;GO:0005769::early endosome	GO:0003785::actin monomer binding;GO:0042803::protein homodimerization activity;GO:0043548::phosphatidylinositol 3-kinase binding;GO:0008022::protein C-terminus binding;GO:0032036::myosin heavy chain binding;GO:0051015::actin filament binding	GO:0043524::negative regulation of neuron apoptotic process;GO:0032796::uropod organization;GO:0043320::natural killer cell degranulation;GO:0050918::positive chemotaxis;GO:0048873::homeostasis of number of cells within a tissue;GO:0001845::phagolysosome assembly;GO:0051279::regulation of release of sequestered calcium ion into cytosol;GO:0030595::leukocyte chemotaxis;GO:0031339::negative regulat…	Belongs to the WD repeat coronin family	Cellular processes and signaling	Cytoskeleton	05152::Tuberculosis||04145::Phagosome	Prevention of phagosomal-lysosomal fusion	Endoderm_Differentiation::Eukaryotic_Transcription_Initiation	NA	Mitochondria
A0A8I3RQL7	188471.090747331	160879.291737207	176652.730783852	275662.323259966	348857.075439847	280071.78529724	1.71974492389647	0.00686836107648447	0.1	0.146525036298335	0.324183006535948	up	A0A8I3RQL7	A0A8I3RQL7	EH domain containing 2	EHD2	GO:0005925::focal adhesion;GO:0055038::recycling endosome membrane;GO:0043209::myelin sheath;GO:0005829::cytosol;GO:0030139::endocytic vesicle;GO:0020018::ciliary pocket membrane;GO:0048471::perinuclear region of cytoplasm;GO:0070062::extracellular exosome;GO:0005901::caveola;GO:0005634::nucleus;GO:0019898::extrinsic component of membrane	GO:0005525::GTP binding;GO:0005509::calcium ion binding;GO:0016787::hydrolase activity;GO:0003676::nucleic acid binding;GO:0019904::protein domain specific binding;GO:0005524::ATP binding	GO:0086036::regulation of cardiac muscle cell membrane potential;GO:0034498::early endosome to Golgi transport;GO:0072661::protein targeting to plasma membrane;GO:0001881::receptor recycling;GO:2001137::positive regulation of endocytic recycling;GO:1903358::regulation of Golgi organization;GO:1901741::positive regulation of myoblast fusion;GO:0030030::cell projection organization;GO:0007596::bloo…	N-terminal EH-domain containing protein	Cellular processes and signaling	Signal transduction mechanisms	04144::Endocytosis	Factors involved in megakaryocyte development and platelet production	Insulin_Signaling	NA	Mitochondria
A0A8I3RQP6	55046.6997924081	47581.9377939168	66418.9943485643	28928.8521313056	35031.3521151417	28610.2956475584	0.547600098472012	0.00963866402470322	0.1	0.164854391594924	0.324183006535948	down	A0A8I3RQP6	A0A8I3RQP6	WD repeat domain 37	WDR37	NA	NA	NA	WD repeat domain 37	Poorly characterized	Function unknown	04120::Ubiquitin mediated proteolysis	Major pathway of rRNA processing in the nucleolus and cytosol	Pathways_Affected_in_Adenoid_Cystic_Carcinoma::Notch_Signaling_Pathway_Netpath::Parkin-Ubiquitin_Proteasomal_System_pathway	NA	Nucleus
A0A8I3RQV1	51845.7817912218	29750.7079520082	38676.9076256367	16100.3686878559	14080.4353077991	15550.8926220807	0.380231186764277	0.0223437019324908	0.1	0.206185602949124	0.324183006535948	down	A0A8I3RQV1	A0A8I3RQV1	AMP deaminase	AMPD2	GO:0005829::cytosol	GO:0003876::AMP deaminase activity;GO:0046872::metal ion binding;GO:0005515::protein binding	GO:0032264::IMP salvage;GO:0046034::ATP metabolic process;GO:0046033::AMP metabolic process;GO:0046039::GTP metabolic process;GO:0052652::cyclic purine nucleotide metabolic process;GO:0097009::energy homeostasis	Belongs to the metallo-dependent hydrolases superfamily. Adenosine and AMP deaminases family	Metabolism	Nucleotide transport and metabolism	01100::Metabolic pathways||00230::Purine metabolism	Purine salvage	Purine_metabolism_and_related_disorders::Purine_metabolism	NA	Nucleus
A0A8I3RQV6	12195.3028024911	15642.434919155	11150.9872424542	35729.3977090582	36636.72761376	35124.8901804671	2.7569769363389	0.00886332855241177	0.1	0.159862216799863	0.324183006535948	up	A0A8I3RQV6	A0A8I3RQV6	phosphatidate phosphatase	LPIN2	GO:0005829::cytosol;GO:0005789::endoplasmic reticulum membrane;GO:0005634::nucleus	GO:0008195::phosphatidate phosphatase activity;GO:0003713::transcription coactivator activity	GO:0045944::positive regulation of transcription from RNA polymerase II promoter;GO:0016311::dephosphorylation;GO:0009062::fatty acid catabolic process;GO:0019432::triglyceride biosynthetic process	lipin, N-terminal conserved region	Metabolism	Lipid transport and metabolism	01100::Metabolic pathways||00564::Glycerophospholipid metabolism||00561::Glycerolipid metabolism	Synthesis of PC::Depolymerisation of the Nuclear Lamina::Triglyceride biosynthesis::Synthesis of PE	Adipogenesis	Transcription Cofactors	Nucleus
A0A8I3RR31	63996.2847271649	74026.5340432318	90576.8034668897	42888.2871887095	30127.6198622	44255.3163747346	0.512998325534924	0.0146317513384298	0.1	0.186085863175928	0.324183006535948	down	A0A8I3RR31	A0A8I3RR31	Myosin light chain 12B	MYL12B	GO:0005829::cytosol;GO:0030018::Z disc;GO:0005903::brush border;GO:0070062::extracellular exosome;GO:0001725::stress fiber;GO:0016460::myosin II complex;GO:0045177::apical part of cell	GO:0005509::calcium ion binding;GO:0032036::myosin heavy chain binding	GO:0070527::platelet aggregation;GO:0008360::regulation of cell shape;GO:0006936::muscle contraction	Myosin regulatory light	Cellular processes and signaling	Signal transduction mechanisms	04530::Tight junction||04510::Focal adhesion||04810::Regulation of actin cytoskeleton||04611::Platelet activation||04670::Leukocyte transendothelial migration	Smooth Muscle Contraction::RHO GTPases activate PAKs::RHO GTPases activate PKNs::RHO GTPases Activate ROCKs::EPHA-mediated growth cone collapse::Sema4D induced cell migration and growth-cone collapse::RHO GTPases activate CIT	Focal_Adhesion::Human_Thyroid_Stimulating_Hormone_(TSH)_signaling_pathway	NA	Mitochondria
A0A8I3RSZ1	57474.9824139976	94855.8972446451	102656.817709521	38154.4957712707	30877.744157257	28305.8319002123	0.381736345844947	0.0201563965830446	0.1	0.196397920085672	0.324183006535948	down	A0A8I3RSZ1	A0A8I3RSZ1	Ubiquitin protein ligase E3 component n-recognin 4	UBR4	NA	NA	NA	Ubiquitin protein ligase E3 component n-recognin 4	Cellular processes and signaling	Signal transduction mechanisms	05203::Viral carcinogenesis	Neutrophil degranulation::Antigen processing: Ubiquitination & Proteasome degradation	NA	NA	Plasma membrane
A0A8I3RSZ2	35825.609223013	37137.8908163015	34457.8910768139	58386.0903345192	77270.4678946118	56871.9686836518	1.79227363295499	0.0236045098162509	0.1	0.207738419122214	0.324183006535948	up	A0A8I3RSZ2	A0A8I3RSZ2	Tetraspanin	TSPAN18	GO:0005887::integral component of plasma membrane	NA	GO:0007166::cell surface receptor signaling pathway	Tetraspanin family	Poorly characterized	Function unknown	NA	Assembly of collagen fibrils and other multimeric structures::Type I hemidesmosome assembly	Primary_Focal_Segmental_Glomerulosclerosis_FSGS::Nephrotic_syndrome	NA	Plasma membrane
A0A8I3RT07	58373.5768386714	77004.612998994	59148.3482602195	145106.45581662	134179.167698291	120437.491507431	2.05485132738651	0.00469199414527639	0.1	0.138994575951762	0.324183006535948	up	A0A8I3RT07	A0A8I3RT07	Elastin microfibril interfacer 1	EMILIN1	NA	NA	NA	Elastin microfibril interfacer 1	Cellular processes and signaling	Extracellular structures	05142::Chagas disease (American trypanosomiasis)||05322::Systemic lupus erythematosus||04974::Protein digestion and absorption||05150::Staphylococcus aureus infection||04610::Complement and coagulation cascades||05133::Pertussis||05020::Prion diseases	Molecules associated with elastic fibres	VEGFA-VEGFR2_Signaling_Pathway	NA	Extracellular
A0A8I3RT41	507485.096975089	526943.782908457	375561.273220305	679483.946466502	859543.885658551	932182.000796178	1.75264332696316	0.0174851639880237	0.1	0.195018965977468	0.324183006535948	up	A0A8I3RT41	A0A8I3RT41	Milk fat globule EGF and factor V/VIII domain containing	MFGE8	GO:0002080::acrosomal membrane;GO:0019897::extrinsic component of plasma membrane;GO:0009897::external side of plasma membrane;GO:0070062::extracellular exosome;GO:0005615::extracellular space;GO:0031012::extracellular matrix	GO:0008429::phosphatidylethanolamine binding;GO:0005178::integrin binding;GO:0001786::phosphatidylserine binding	GO:2000427::positive regulation of apoptotic cell clearance;GO:0001525::angiogenesis;GO:0006910::phagocytosis, recognition;GO:0006911::phagocytosis, engulfment;GO:0007155::cell adhesion;GO:0007338::single fertilization	Milk fat globule-EGF factor 8 protein	Cellular processes and signaling	Signal transduction mechanisms	NA	Regulation of Insulin-like Growth Factor (IGF) transport and uptake by IGFBPs::Post-translational protein phosphorylation::Amyloid fiber formation	Nuclear_Receptors_Meta-Pathway::Ebola_Virus_Pathway_on_Host::Extracellular_vesicle-mediated_signaling_in_recipient_cells	NA	Plasma membrane
A0A8I3RW19	22941.4273131673	13579.8394942382	15239.5050153324	4861.3801060766	6093.74695577147	9375.62409766454	0.392782998467221	0.0205903287996592	0.1	0.196397920085672	0.324183006535948	down	A0A8I3RW19	A0A8I3RW19	N-myc and STAT interactor	NMI	GO:0005654::nucleoplasm;GO:0005737::cytoplasm	GO:0000166::nucleotide binding	GO:1902524::positive regulation of protein K48-linked ubiquitination;GO:0045355::negative regulation of interferon-alpha biosynthetic process;GO:0045824::negative regulation of innate immune response;GO:0045358::negative regulation of interferon-beta biosynthetic process	N-myc (and STAT) interactor	Poorly characterized	Function unknown	NA	Interferon alpha/beta signaling	IL-2_Signaling_Pathway	NA	Plasma membrane
A0A8I3RWC3	55014.2361209964	32364.942725585	47037.2628804582	15575.4062838005	15569.7331782771	23186.889888535	0.404206722425706	0.0126980367471106	0.1	0.174950728515746	0.324183006535948	down	A0A8I3RWC3	A0A8I3RWC3	calcium/calmodulin-dependent protein kinase	CAMK2G	GO:0043005::neuron projection;GO:0033017::sarcoplasmic reticulum membrane;GO:0014069::postsynaptic density	GO:0004683::calmodulin-dependent protein kinase activity;GO:0042803::protein homodimerization activity;GO:0005516::calmodulin binding;GO:0005524::ATP binding	GO:0018107::peptidyl-threonine phosphorylation;GO:0006816::calcium ion transport;GO:0046777::protein autophosphorylation;GO:0018105::peptidyl-serine phosphorylation;GO:0051259::protein oligomerization;GO:0001666::response to hypoxia;GO:0030154::cell differentiation;GO:0000082::G1/S transition of mitotic cell cycle;GO:0048169::regulation of long-term neuronal synaptic plasticity;GO:0007399::nervou…	regulation of relaxation of cardiac muscle	Cellular processes and signaling	Signal transduction mechanisms	04740::Olfactory transduction||05205::Proteoglycans in cancer||04020::Calcium signaling pathway||04024::cAMP signaling pathway||04360::Axon guidance||04921::Oxytocin signaling pathway||05152::Tuberculosis||04728::Dopaminergic synapse||04261::Adrenergic signaling in cardiomyocytes||04310::Wnt signaling pathway||04114::Oocyte meiosis||04722::Neurotrophin signaling pathway||04713::Circadian entrainm…	RAF/MAP kinase cascade::Signaling by BRAF and RAF fusions::Interferon gamma signaling::Signaling downstream of RAS mutants::Signaling by moderate kinase activity BRAF mutants::Paradoxical activation of RAF signaling by kinase inactive BRAF::Ion homeostasis::Ion transport by P-type ATPases::Signaling by RAF1 mutants::RAF activation::Phase 0 - rapid depolarisation::Assembly and cell surface present…	Calcium_Regulation_in_the_Cardiac_Cell::Myometrial_Relaxation_and_Contraction_Pathways::Splicing_factor_NOVA_regulated_synaptic_proteins::Wnt_Signaling::ErbB_Signaling_Pathway::Energy_Metabolism::Renin_Angiotensin_Aldosterone_System_(RAAS)::Disruption_of_postsynaptic_signalling_by_CNV::NO-cGMP-PKG_mediated_Neuroprotection	NA	Cytoplasm
A0A8I3RZ20	8072.02696915777	5963.17695283428	5172.90045870397	2495.73974223647	3546.39055407585	2648.48597929936	0.452445285769359	0.0106828007509423	0.1	0.17129994989447	0.324183006535948	down	A0A8I3RZ20	A0A8I3RZ20	Pyrroline-5-carboxylate reductase	PYCR3	NA	NA	NA	Pyrroline-5-carboxylate reductase	Metabolism	Amino acid transport and metabolism	01100::Metabolic pathways||01230::Biosynthesis of amino acids||00330::Arginine and proline metabolism	Glutamate and glutamine metabolism	Metabolic_reprogramming_in_colon_cancer	NA	Extracellular
A0A8I3RZV0	90883.9959371293	101333.469653475	128128.492055044	66154.3926919217	59013.4281176927	79259.3507165605	0.63814500119993	0.0294999938681769	0.1	0.224245164116716	0.324183006535948	down	A0A8I3RZV0	A0A8I3RZV0	Ig-like domain-containing protein	-	NA	NA	NA	Immunoglobulin C-Type	Poorly characterized	Function unknown	04151::PI3K-Akt signaling pathway||04020::Calcium signaling pathway||05202::Transcriptional misregulation in cancer||05169::Epstein-Barr virus infection||05152::Tuberculosis||04072::Phospholipase D signaling pathway||04145::Phagosome||05414::Dilated cardiomyopathy||05162::Measles||05146::Amoebiasis||04666::Fc gamma R-mediated phagocytosis||04064::NF-kappa B signaling pathway||04640::Hematopoietic…	Regulation of actin dynamics for phagocytic cup formation::FCGR3A-mediated phagocytosis::FCGR3A-mediated IL10 synthesis::Regulation of Complement cascade::Role of phospholipids in phagocytosis::Initial triggering of complement::Interleukin-4 and Interleukin-13 signaling::FCGR activation::Classical antibody-mediated complement activation	Pathogenesis_of_SARS-CoV-2_Mediated_by_nsp9-nsp10_Complex	NA	Extracellular
A0A8I3S078	18544.5476571767	14021.6093595374	15524.2497934565	8565.78872251978	11741.3615935777	10746.8730360934	0.645742579695194	0.0250257312503595	0.1	0.212183977780826	0.324183006535948	down	A0A8I3S078	A0A8I3S078	TSC22 domain family member 3	TSC22D3	GO:0005737::cytoplasm;GO:0005634::nucleus	GO:0043426::MRF binding;GO:0003700::transcription factor activity, sequence-specific DNA binding	GO:0000122::negative regulation of transcription from RNA polymerase II promoter;GO:0070236::negative regulation of activation-induced cell death of T cells;GO:0048642::negative regulation of skeletal muscle tissue development;GO:0006970::response to osmotic stress	TSC22 domain family	Information storage and processing	Transcription	NA	Stimuli-sensing channels	Nuclear_Receptors_Meta-Pathway	TSC22	Mitochondria
A0A8I3S2Q7	69294.3559015421	48992.9083429431	59248.219772422	23987.3581974797	22798.3032099136	20525.7372876858	0.379143353047489	0.00410108165500506	0.1	0.138994575951762	0.324183006535948	down	A0A8I3S2Q7	A0A8I3S2Q7	Matrix metalloproteinase-9	MMP9	GO:0005615::extracellular space;GO:0005578::proteinaceous extracellular matrix;GO:0070062::extracellular exosome	GO:0008270::zinc ion binding;GO:0004222::metalloendopeptidase activity;GO:0042802::identical protein binding	GO:0001501::skeletal system development;GO:0001934::positive regulation of protein phosphorylation;GO:1900122::positive regulation of receptor binding;GO:0090200::positive regulation of release of cytochrome c from mitochondria;GO:0030198::extracellular matrix organization;GO:2001268::negative regulation of cysteine-type endopeptidase activity involved in apoptotic signaling pathway;GO:2001243::n…	Matrix metallopeptidase 9 (gelatinase B, 92kDa gelatinase, 92kDa type IV collagenase)	Cellular processes and signaling	Posttranslational modification, protein turnover, chaperones	05200::Pathways in cancer||05205::Proteoglycans in cancer||05202::Transcriptional misregulation in cancer||05206::MicroRNAs in cancer||05418::Fluid shear stress and atherosclerosis||04670::Leukocyte transendothelial migration||04915::Estrogen signaling pathway||05161::Hepatitis B||01522::Endocrine resistance||04668::TNF signaling pathway||04657::IL-17 signaling pathway||05219::Bladder cancer	Neutrophil degranulation::Interleukin-4 and Interleukin-13 signaling::Degradation of the extracellular matrix::Collagen degradation::Extra-nuclear estrogen signaling::Assembly of collagen fibrils and other multimeric structures::EPH-ephrin mediated repulsion of cells::Signaling by SCF-KIT::Activation of Matrix Metalloproteinases	Fragile_X_Syndrome::Epithelial_to_mesenchymal_transition_in_colorectal_cancer::Spinal_Cord_Injury::Hepatitis_B_infection::Genes_involved_in_male_infertility::Lung_fibrosis::Viral_Acute_Myocarditis::AGE-RAGE_pathway::Endochondral_Ossification::Endochondral_Ossification_with_Skeletal_Dysplasias::Cell_migration_and_invasion_through_p75NTR::Bladder_Cancer::Kisspeptin-Kisspeptin_Receptor_System_in_the…	NA	Extracellular
A0A8I3S3V9	5891.76679715302	7254.53730811067	6201.13316100256	3279.8738027288	2888.25230396019	3225.57260881104	0.485526769577833	0.00136351897534286	0.1	0.0887487644401163	0.324183006535948	down	A0A8I3S3V9	A0A8I3S3V9	Aldehyde dehydrogenase domain-containing protein	ALDH2	GO:0005759::mitochondrial matrix	GO:0004029::aldehyde dehydrogenase (NAD) activity	GO:0006068::ethanol catabolic process;GO:0055114::oxidation-reduction process	Aldehyde dehydrogenase	Metabolism	Energy production and conversion	01100::Metabolic pathways||00010::Glycolysis / Gluconeogenesis||00310::Lysine degradation||00561::Glycerolipid metabolism||00280::Valine, leucine and isoleucine degradation||00071::Fatty acid degradation||00620::Pyruvate metabolism||00380::Tryptophan metabolism||00330::Arginine and proline metabolism||00410::beta-Alanine metabolism||00340::Histidine metabolism||00053::Ascorbate and aldarate metab…	Ethanol oxidation::Metabolism of serotonin	Tryptophan_metabolism::Ethanol_effects_on_histone_modifications::Fatty_Acid_Omega_Oxidation	NA	Mitochondria
A0A8I3S4S5	7425.48048932384	8240.35449779588	9729.70465546517	2727.75030037661	4094.91210063648	3228.47779723991	0.395783682477792	0.00437288447601653	0.1	0.138994575951762	0.324183006535948	down	A0A8I3S4S5	A0A8I3S4S5	Aldehyde dehydrogenase family 16 member A1	ALDH16A1	GO:0016020::membrane;GO:0070062::extracellular exosome	GO:0016620::oxidoreductase activity, acting on the aldehyde or oxo group of donors, NAD or NADP as acceptor	GO:0055114::oxidation-reduction process	Aldehyde dehydrogenase 16 family member A1	Metabolism	Energy production and conversion	01100::Metabolic pathways||00010::Glycolysis / Gluconeogenesis||00310::Lysine degradation||00561::Glycerolipid metabolism||00280::Valine, leucine and isoleucine degradation||00071::Fatty acid degradation||00620::Pyruvate metabolism||00380::Tryptophan metabolism||00330::Arginine and proline metabolism||00410::beta-Alanine metabolism||00340::Histidine metabolism||00053::Ascorbate and aldarate metab…	Ethanol oxidation::Metabolism of serotonin	Tryptophan_metabolism::Ethanol_effects_on_histone_modifications::Fatty_Acid_Omega_Oxidation	NA	Cytoplasm
A0A8I3S583	4929.6734311981	5301.95461229564	4103.60946805545	7187.99065639783	11733.6960898326	9477.88673036093	1.98110240264322	0.0242476845571507	0.1	0.210433010205877	0.324183006535948	up	A0A8I3S583	A0A8I3S583	G protein subunit alpha i1	GNAI1	GO:0045121::membrane raft;GO:0005834::heterotrimeric G-protein complex;GO:0005765::lysosomal membrane;GO:0005813::centrosome;GO:0030496::midbody;GO:0070062::extracellular exosome;GO:0005634::nucleus	GO:0031821::G-protein coupled serotonin receptor binding;GO:0004871::signal transducer activity;GO:0032794::GTPase activating protein binding;GO:0005525::GTP binding;GO:0031683::G-protein beta/gamma-subunit complex binding;GO:0000287::magnesium ion binding;GO:0019003::GDP binding;GO:0003924::GTPase activity	GO:0043949::regulation of cAMP-mediated signaling;GO:0006457::protein folding;GO:0007193::adenylate cyclase-inhibiting G-protein coupled receptor signaling pathway;GO:1904322::cellular response to forskolin;GO:0043434::response to peptide hormone;GO:0051301::cell division;GO:0050805::negative regulation of synaptic transmission;GO:0007049::cell cycle	Guanine nucleotide binding protein (G protein), alpha inhibiting	Cellular processes and signaling	Cell cycle control, cell division, chromosome partitioning	05200::Pathways in cancer||04015::Rap1 signaling pathway||04024::cAMP signaling pathway||04360::Axon guidance||04921::Oxytocin signaling pathway||04728::Dopaminergic synapse||04261::Adrenergic signaling in cardiomyocytes||04022::cGMP-PKG signaling pathway||05034::Alcoholism||04062::Chemokine signaling pathway||04611::Platelet activation||04724::Glutamatergic synapse||04371::Apelin signaling pathw…	G alpha (i) signalling events::G alpha (s) signalling events::ADORA2B mediated anti-inflammatory cytokines production::Extra-nuclear estrogen signaling::G alpha (z) signalling events::Regulation of insulin secretion::Cooperation of PDCL (PhLP1) and TRiC/CCT in G-protein beta folding::Adrenaline,noradrenaline inhibits insulin secretion::G-protein activation::Adenylate cyclase inhibitory pathway::A…	Calcium_Regulation_in_the_Cardiac_Cell::Chemokine_signaling_pathway::G_Protein_Signaling_Pathways::Human_Thyroid_Stimulating_Hormone_(TSH)_signaling_pathway::Corticotropin-releasing_hormone_signaling_pathway::Nicotine_Activity_on_Dopaminergic_Neurons::Signal_Transduction_of_S1P_Receptor::Purinergic_signaling	NA	Cytoplasm
A0A8I3S5F7	111758.136654804	80209.0202255645	134107.46658557	51343.6055618541	49642.8973252804	48670.0407112527	0.458964092352989	0.0360731157053846	0.1	0.245458738587536	0.324183006535948	down	A0A8I3S5F7	A0A8I3S5F7	Dehydrogenase/reductase 7	DHRS7	GO:0016020::membrane	GO:0016491::oxidoreductase activity	GO:0055114::oxidation-reduction process	Dehydrogenase reductase SDR family member 7	Metabolism	Secondary metabolites biosynthesis, transport and catabolism	NA	Plasmalogen biosynthesis	Prostaglandin_Synthesis_and_Regulation::Glucocorticoid_and_Mineralcorticoid_Metabolism	NA	Cytoplasm
A0A8I3S5N9	2866.02276690391	2824.80601287304	1582.4974013533	6464.79788368062	5677.8386240012	11099.7953264331	3.19557122220292	0.015331830991611	0.1	0.188933867623331	0.324183006535948	up	A0A8I3S5N9	A0A8I3S5N9	MARCKS-related protein	-	GO:0070062::extracellular exosome;GO:0005737::cytoplasm;GO:0005886::plasma membrane	GO:0005516::calmodulin binding;GO:0003779::actin binding	GO:0008284::positive regulation of cell proliferation	MARCKS family	Poorly characterized	Function unknown	04666::Fc gamma R-mediated phagocytosis||05140::Leishmaniasis	Acetylcholine regulates insulin secretion	Brain-Derived_Neurotrophic_Factor_(BDNF)_signaling_pathway	NA	Nucleus
A0A8I3S7Z3	61965.3574436536	68176.3779800607	82655.8828657594	138806.906967955	134781.457278263	116637.505042463	1.83378870696686	0.00621892553737817	0.1	0.146525036298335	0.324183006535948	up	A0A8I3S7Z3	A0A8I3S7Z3	Collagen type VI alpha 1 chain	COL6A1	GO:0005581::collagen trimer;GO:0005765::lysosomal membrane;GO:0070062::extracellular exosome;GO:0042383::sarcolemma;GO:0005578::proteinaceous extracellular matrix	GO:0048407::platelet-derived growth factor binding	GO:0070208::protein heterotrimerization;GO:0035987::endodermal cell differentiation;GO:0001649::osteoblast differentiation;GO:0071230::cellular response to amino acid stimulus	Collagen, type VI, alpha 1	Cellular processes and signaling	Extracellular structures	04151::PI3K-Akt signaling pathway||04510::Focal adhesion||04512::ECM-receptor interaction||04974::Protein digestion and absorption	ECM proteoglycans::Integrin cell surface interactions::Collagen biosynthesis and modifying enzymes::Collagen degradation::Assembly of collagen fibrils and other multimeric structures::NCAM1 interactions::Collagen chain trimerization::Signaling by PDGF	PI3K-Akt_Signaling_Pathway::miRNA_targets_in_ECM_and_membrane_receptors	NA	Extracellular
A0A8I3S8V0	53736.4660142349	58015.9575696608	61250.0887503485	124587.273153759	108736.265696315	114337.757882166	2.00957368792744	0.00022426479431189	0.1	0.0741568919857996	0.324183006535948	up	A0A8I3S8V0	A0A8I3S8V0	Cellular communication network factor 1	CCN1	GO:0005578::proteinaceous extracellular matrix	GO:0008201::heparin binding;GO:0005178::integrin binding;GO:0050840::extracellular matrix binding;GO:0005520::insulin-like growth factor binding	GO:2000304::positive regulation of ceramide biosynthetic process;GO:0060710::chorio-allantoic fusion;GO:0045669::positive regulation of osteoblast differentiation;GO:0001558::regulation of cell growth;GO:0010518::positive regulation of phospholipase activity;GO:0030513::positive regulation of BMP signaling pathway;GO:0043280::positive regulation of cysteine-type endopeptidase activity involved in…	angiogenic inducer, 61	Cellular processes and signaling	Extracellular structures	NA	Regulation of Insulin-like Growth Factor (IGF) transport and uptake by IGFBPs::Post-translational protein phosphorylation	VEGFA-VEGFR2_Signaling_Pathway::Hypertrophy_Model	NA	Extracellular
A0A8I3S9A1	12712.5140154211	9405.5153552355	16142.5654223371	6878.71932705214	5985.88236735817	8527.07666135881	0.559104699535052	0.0465715565156533	0.1	0.272163002403334	0.324183006535948	down	A0A8I3S9A1	A0A8I3S9A1	Translin	TSN	GO:0005634::nucleus;GO:0005829::cytosol	GO:0042802::identical protein binding;GO:0004519::endonuclease activity;GO:0003729::mRNA binding;GO:0043565::sequence-specific DNA binding;GO:0032403::protein complex binding;GO:0003697::single-stranded DNA binding	GO:0090305::nucleic acid phosphodiester bond hydrolysis;GO:0016070::RNA metabolic process;GO:0006310::DNA recombination;GO:0031047::gene silencing by RNA	Translin	Poorly characterized	Function unknown	NA	Small interfering RNA (siRNA) biogenesis	NA	NA	Cytoplasm
A0A8I3SBE8	109880.437900356	95228.3361712916	101713.586760942	163845.331196163	189118.92811144	179180.401539278	1.73437379010728	0.00072593067343957	0.1	0.0887487644401163	0.324183006535948	up	A0A8I3SBE8	A0A8I3SBE8	ATPase Na+/K+ transporting subunit beta 3	ATP1B3	GO:0005737::cytoplasm;GO:0005890::sodium:potassium-exchanging ATPase complex;GO:0070062::extracellular exosome	GO:0001671::ATPase activator activity;GO:0051117::ATPase binding;GO:0005391::sodium:potassium-exchanging ATPase activity	GO:0030007::cellular potassium ion homeostasis;GO:1903278::positive regulation of sodium ion export from cell;GO:1903288::positive regulation of potassium ion import;GO:0050821::protein stabilization;GO:0050900::leukocyte migration;GO:1903779::regulation of cardiac conduction;GO:0006883::cellular sodium ion homeostasis;GO:0086009::membrane repolarization;GO:0072659::protein localization to plasma…	This is the non-catalytic component of the active enzyme, which catalyzes the hydrolysis of ATP coupled with the exchange of Na( ) and K( ) ions across the plasma membrane	Metabolism	Inorganic ion transport and metabolism	04024::cAMP signaling pathway||04261::Adrenergic signaling in cardiomyocytes||04022::cGMP-PKG signaling pathway||04970::Salivary secretion||04919::Thyroid hormone signaling pathway||04972::Pancreatic secretion||04974::Protein digestion and absorption||04911::Insulin secretion||04971::Gastric acid secretion||04260::Cardiac muscle contraction||04918::Thyroid hormone synthesis||04976::Bile secretion…	Ion homeostasis::Ion transport by P-type ATPases::Basigin interactions	Calcium_Regulation_in_the_Cardiac_Cell	NA	Nucleus
A0A8I3SCA3	20988.4128410439	17311.2478020136	20093.4824450696	9104.55992024708	10231.3668629878	8215.64046178344	0.471828810506696	0.00097880135245809	0.1	0.0887487644401163	0.324183006535948	down	A0A8I3SCA3	A0A8I3SCA3	dynamin GTPase	DNM1	GO:0030117::membrane coat;GO:0043196::varicosity;GO:0043209::myelin sheath;GO:0005794::Golgi apparatus;GO:0005874::microtubule;GO:0008021::synaptic vesicle;GO:0070062::extracellular exosome;GO:0005886::plasma membrane;GO:0001917::photoreceptor inner segment	GO:0008022::protein C-terminus binding;GO:0019901::protein kinase binding;GO:0050998::nitric-oxide synthase binding;GO:0005525::GTP binding;GO:0046983::protein dimerization activity;GO:0042802::identical protein binding;GO:0031749::D2 dopamine receptor binding;GO:0032403::protein complex binding;GO:0003924::GTPase activity	GO:0007605::sensory perception of sound;GO:0002031::G-protein coupled receptor internalization;GO:0007032::endosome organization;GO:0048013::ephrin receptor signaling pathway;GO:1903423::positive regulation of synaptic vesicle recycling;GO:0072583::clathrin-dependent endocytosis;GO:1901998::toxin transport;GO:0051932::synaptic transmission, GABAergic;GO:0051262::protein tetramerization;GO:0008344…	Belongs to the TRAFAC class dynamin-like GTPase superfamily. Dynamin Fzo YdjA family	Cellular processes and signaling	Intracellular trafficking, secretion, and vesicular transport	04144::Endocytosis||04072::Phospholipase D signaling pathway||05100::Bacterial invasion of epithelial cells||04721::Synaptic vesicle cycle||04961::Endocrine and other factor-regulated calcium reabsorption	Clathrin-mediated endocytosis::MHC class II antigen presentation::Recycling pathway of L1::EPH-ephrin mediated repulsion of cells::Gap junction degradation::Formation of annular gap junctions::Toll Like Receptor 4 (TLR4) Cascade::Retrograde neurotrophin signalling	EGF-EGFR_Signaling_Pathway::Primary_Focal_Segmental_Glomerulosclerosis_FSGS::Synaptic_Vesicle_Pathway::GABA_receptor_Signaling::One_carbon_metabolism_and_related_pathways	NA	Cytoplasm
A0A8I3SCY1	20422.2464116251	24142.6371911573	24486.2754251248	47042.3375164523	41064.1035625414	39878.9405254777	1.85348636295512	0.00143802803450158	0.1	0.0891577381390981	0.324183006535948	up	A0A8I3SCY1	A0A8I3SCY1	Gremlin 1, DAN family BMP antagonist	GREM1	GO:0009986::cell surface;GO:0005615::extracellular space	GO:0036122::BMP binding;GO:0016015::morphogen activity;GO:0048018::receptor agonist activity;GO:0043184::vascular endothelial growth factor receptor 2 binding;GO:0005125::cytokine activity;GO:0030297::transmembrane receptor protein tyrosine kinase activator activity	GO:0090090::negative regulation of canonical Wnt signaling pathway;GO:0030199::collagen fibril organization;GO:2000273::positive regulation of receptor activity;GO:0042346::positive regulation of NF-kappaB import into nucleus;GO:0003337::mesenchymal to epithelial transition involved in metanephros morphogenesis;GO:0046851::negative regulation of bone remodeling;GO:0045892::negative regulation of …	DAN domain	Cellular processes and signaling	Signal transduction mechanisms	NA	Signaling by BMP	Lung_fibrosis::GDNF-RET_signalling_axis	NA	Extracellular
A0A8P0N5I3	25650.1960557533	29213.5364231911	16329.4361185027	96649.0022544535	117862.595440847	78501.67757431	4.11574988221718	0.00406616598839752	0.1	0.138994575951762	0.324183006535948	up	A0A8P0N5I3	A0A8P0N5I3	Solute carrier family 2, facilitated glucose transporter member 1	SLC2A1	GO:0005911::cell-cell junction;GO:0072562::blood microparticle;GO:0005887::integral component of plasma membrane;GO:0000139::Golgi membrane;GO:0001939::female pronucleus;GO:0016323::basolateral plasma membrane;GO:0042470::melanosome;GO:0005829::cytosol;GO:0030496::midbody;GO:0070062::extracellular exosome;GO:0030864::cortical actin cytoskeleton;GO:0005901::caveola;GO:0016324::apical plasma membra…	GO:0042910::xenobiotic transporter activity;GO:0043621::protein self-association;GO:0005351::sugar:proton symporter activity;GO:0033300::dehydroascorbic acid transporter activity;GO:0042802::identical protein binding;GO:0055056::D-glucose transmembrane transporter activity;GO:0019900::kinase binding	GO:0015992::proton transport;GO:0005989::lactose biosynthetic process;GO:0006461::protein complex assembly;GO:0019852::L-ascorbic acid metabolic process;GO:0050796::regulation of insulin secretion;GO:0006970::response to osmotic stress;GO:0070837::dehydroascorbic acid transport;GO:0042149::cellular response to glucose starvation;GO:1904659::glucose transmembrane transport;GO:0042908::xenobiotic t…	solute carrier family 2 (facilitated glucose transporter), member 1	Metabolism	Carbohydrate transport and metabolism	05200::Pathways in cancer||05166::HTLV-I infection||04919::Thyroid hormone signaling pathway||04066::HIF-1 signaling pathway||04931::Insulin resistance||04922::Glucagon signaling pathway||04911::Insulin secretion||05211::Renal cell carcinoma||04976::Bile secretion||04920::Adipocytokine signaling pathway||05230::Central carbon metabolism in cancer	Regulation of insulin secretion::Cellular hexose transport::Vitamin C (ascorbate) metabolism::Lactose synthesis::Defective SLC2A1 causes GLUT1 deficiency syndrome 1 (GLUT1DS1)	Nuclear_Receptors_Meta-Pathway::Focal_Adhesion-PI3K-Akt-mTOR-signaling_pathway::Insulin_Signaling::NRF2_pathway::Proximal_tubule_transport::Glycolysis_and_Gluconeogenesis::Metabolic_reprogramming_in_colon_cancer::Type_2_papillary_renal_cell_carcinoma::Photodynamic_therapy-induced_HIF-1_survival_signaling::Cori_Cycle::HIF1A_and_PPARG_regulation_of_glycolysis	NA	Plasma membrane
A0A8P0N6M8	15899.4077105575	17624.9559748428	12212.2885121265	32042.1074318777	45178.288929737	38124.2067144374	2.52192929595947	0.00338324571238355	0.1	0.133702754774282	0.324183006535948	up	A0A8P0N6M8	A0A8P0N6M8	Laminin subunit beta 1	LAMB1	NA	NA	NA	Laminin subunit	Cellular processes and signaling	Extracellular structures	04151::PI3K-Akt signaling pathway||05200::Pathways in cancer||04510::Focal adhesion||05146::Amoebiasis||04512::ECM-receptor interaction||05145::Toxoplasmosis||05222::Small cell lung cancer	Regulation of Insulin-like Growth Factor (IGF) transport and uptake by IGFBPs::Post-translational protein phosphorylation::ECM proteoglycans::Degradation of the extracellular matrix::Non-integrin membrane-ECM interactions::MET activates PTK2 signaling::Laminin interactions::EGR2 and SOX10-mediated initiation of Schwann cell myelination::L1CAM interactions	Focal_Adhesion-PI3K-Akt-mTOR-signaling_pathway::PI3K-Akt_Signaling_Pathway::Focal_Adhesion::Human_Complement_System::Small_cell_lung_cancer::Alpha_6_Beta_4_signaling_pathway::Inflammatory_Response_Pathway	NA	Nucleus
A0A8P0N826	3004.70757117438	2521.55477913814	4588.98501735979	1475.1443553957	889.9978369659	824.922444002123	0.315371885670238	0.0105112160875179	0.1	0.17129994989447	0.324183006535948	down	A0A8P0N826	A0A8P0N826	Ribonuclease A-domain domain-containing protein	-	NA	GO:0004518::nuclease activity	NA	Belongs to the pancreatic ribonuclease family	Cellular processes and signaling	Posttranslational modification, protein turnover, chaperones	NA	Antimicrobial peptides	TYROBP_Causal_Network	NA	Extracellular
A0A8P0N9G2	330298.378410439	305915.604517833	364797.343571809	148096.459074501	160209.028272749	156926.658174098	0.464762119273893	0.0011800955418197	0.1	0.0887487644401163	0.324183006535948	down	A0A8P0N9G2	A0A8P0N9G2	Catalase	CAT	GO:0005925::focal adhesion;GO:0070062::extracellular exosome;GO:0005778::peroxisomal membrane;GO:0005739::mitochondrion	GO:0005102::receptor binding;GO:0004046::aminoacylase activity;GO:0050661::NADP binding;GO:0020037::heme binding;GO:0004096::catalase activity;GO:0046872::metal ion binding;GO:0042803::protein homodimerization activity;GO:0019899::enzyme binding	GO:0051781::positive regulation of cell division;GO:0009650::UV protection;GO:0042744::hydrogen peroxide catabolic process;GO:0098869::cellular oxidant detoxification;GO:0042542::response to hydrogen peroxide;GO:0001649::osteoblast differentiation;GO:0051289::protein homotetramerization;GO:0043066::negative regulation of apoptotic process;GO:0008203::cholesterol metabolic process;GO:0014068::posi…	Occurs in almost all aerobically respiring organisms and serves to protect cells from the toxic effects of hydrogen peroxide	Metabolism	Inorganic ion transport and metabolism	01200::Carbon metabolism||04068::FoxO signaling pathway||04146::Peroxisome||04211::Longevity regulating pathway||04212::Longevity regulating pathway - worm||04213::Longevity regulating pathway - multiple species||00380::Tryptophan metabolism||05014::Amyotrophic lateral sclerosis (ALS)||00630::Glyoxylate and dicarboxylate metabolism	Neutrophil degranulation::Peroxisomal protein import::Detoxification of Reactive Oxygen Species::FOXO-mediated transcription of oxidative stress, metabolic and neuronal genes	DNA_Damage_Response_(only_ATM_dependent)::Tryptophan_metabolism::Oxidative_Stress::Amyotrophic_lateral_sclerosis_(ALS)::Ketogenesis_and_Ketolysis	NA	Cytoplasm
A0A8P0NAH5	3958.23052787663	3555.21604632333	3326.83103981348	1467.04167481137	1465.20628727914	2126.365514862	0.466649808895405	0.0142931610381998	0.1	0.184491407837499	0.324183006535948	down	A0A8P0NAH5	A0A8P0NAH5	Adaptor protein, phosphotyrosine interacting with PH domain and leucine zipper 1	APPL1	GO:0012506::vesicle membrane;GO:0016581::NuRD complex;GO:0005829::cytosol;GO:0070062::extracellular exosome;GO:0031901::early endosome membrane	GO:0042802::identical protein binding;GO:0043422::protein kinase B binding	GO:0008286::insulin receptor signaling pathway;GO:0097192::extrinsic apoptotic signaling pathway in absence of ligand;GO:0090003::regulation of establishment of protein localization to plasma membrane;GO:0046324::regulation of glucose import;GO:0008283::cell proliferation;GO:0042593::glucose homeostasis;GO:0007049::cell cycle	PH domain and leucine zipper	Cellular processes and signaling	Signal transduction mechanisms	05200::Pathways in cancer||04211::Longevity regulating pathway||05210::Colorectal cancer	Caspase activation via Dependence Receptors in the absence of ligand	Chromosomal_and_microsatellite_instability_in_colorectal_cancer::Follicle_Stimulating_Hormone_(FSH)_signaling_pathway	NA	Nucleus
A0A8P0ND83	4880.19879596678	4441.33420026008	5259.23383258572	2760.04690045219	3571.24868764927	2878.11207271762	0.63161339653417	0.0124240951632531	0.1	0.172373460167092	0.324183006535948	down	A0A8P0ND83	A0A8P0ND83	Ring finger protein 123	RNF123	GO:0005737::cytoplasm	GO:0008270::zinc ion binding	NA	E3 ubiquitin-protein ligase RNF123	Cellular processes and signaling	Posttranslational modification, protein turnover, chaperones	NA	Antigen processing: Ubiquitination & Proteasome degradation::Ub-specific processing proteases	Sudden_Infant_Death_Syndrome_(SIDS)_Susceptibility_Pathways::Calcium_Regulation_in_the_Cardiac_Cell::Myometrial_Relaxation_and_Contraction_Pathways::Arrhythmogenic_Right_Ventricular_Cardiomyopathy::Disruption_of_postsynaptic_signalling_by_CNV::Cell-type_Dependent_Selectivity_of_CCK2R_Signaling	NA	Nucleus
A0A8P0NDP0	10710.4144721234	10057.1402311259	10063.2755062216	25012.1761080053	35700.4410848933	24310.6167728238	2.75773417024638	0.0130707517682308	0.1	0.17761898293267	0.324183006535948	up	A0A8P0NDP0	A0A8P0NDP0	Laminin subunit beta 2	LAMB2	NA	NA	NA	Laminin, beta 2 (laminin S)	Cellular processes and signaling	Extracellular structures	04151::PI3K-Akt signaling pathway||05200::Pathways in cancer||04510::Focal adhesion||05146::Amoebiasis||04512::ECM-receptor interaction||05145::Toxoplasmosis||05222::Small cell lung cancer	Regulation of Insulin-like Growth Factor (IGF) transport and uptake by IGFBPs::Post-translational protein phosphorylation::ECM proteoglycans::Non-integrin membrane-ECM interactions::MET activates PTK2 signaling::Laminin interactions	Focal_Adhesion-PI3K-Akt-mTOR-signaling_pathway::PI3K-Akt_Signaling_Pathway::Focal_Adhesion::Primary_Focal_Segmental_Glomerulosclerosis_FSGS::Small_cell_lung_cancer::Nephrotic_syndrome::Genes_controlling_renal_nephrogenesis::miRNA_targets_in_ECM_and_membrane_receptors::Alpha_6_Beta_4_signaling_pathway::Inflammatory_Response_Pathway	NA	Plasma membrane
A0A8P0NE79	223090.349940688	264789.752271593	337809.841607745	644436.999882716	556668.881969714	461808.752653928	2.01396982844788	0.0114026745613691	0.1	0.17129994989447	0.324183006535948	up	A0A8P0NE79	A0A8P0NE79	Collagen type VI alpha 3 chain	COL6A3	GO:0005615::extracellular space;GO:0042383::sarcolemma;GO:0005578::proteinaceous extracellular matrix;GO:0005581::collagen trimer;GO:0070062::extracellular exosome	GO:0004867::serine-type endopeptidase inhibitor activity	GO:0010951::negative regulation of endopeptidase activity	Collagen type VI alpha 3	Cellular processes and signaling	Extracellular structures	04151::PI3K-Akt signaling pathway||04510::Focal adhesion||04512::ECM-receptor interaction||04974::Protein digestion and absorption	ECM proteoglycans::Integrin cell surface interactions::Collagen biosynthesis and modifying enzymes::Collagen degradation::Assembly of collagen fibrils and other multimeric structures::NCAM1 interactions::Collagen chain trimerization::Signaling by PDGF	PI3K-Akt_Signaling_Pathway::miRNA_targets_in_ECM_and_membrane_receptors	NA	Extracellular
A0A8P0NFI8	587826.190984579	662210.736151663	688847.110164981	220096.194013318	227654.51051006	344996.936305732	0.408868001168628	0.0164254727690939	0.1	0.195018965977468	0.324183006535948	down	A0A8P0NFI8	A0A8P0NFI8	Histidine rich glycoprotein	HRG	GO:0072562::blood microparticle;GO:0036019::endolysosome	GO:0008201::heparin binding;GO:0004867::serine-type endopeptidase inhibitor activity;GO:0005102::receptor binding;GO:0020037::heme binding;GO:0019865::immunoglobulin binding;GO:0043395::heparan sulfate proteoglycan binding;GO:0008270::zinc ion binding	GO:0043065::positive regulation of apoptotic process;GO:0010468::regulation of gene expression;GO:0032956::regulation of actin cytoskeleton organization;GO:0016525::negative regulation of angiogenesis;GO:0010543::regulation of platelet activation;GO:2000504::positive regulation of blood vessel remodeling;GO:0043254::regulation of protein complex assembly;GO:0002839::positive regulation of immune …	Histidine-rich glycoprotein	Cellular processes and signaling	Signal transduction mechanisms	NA	Platelet degranulation ::Dissolution of Fibrin Clot	NA	NA	Extracellular
A0A8P0NG98	607031.698991696	730123.541968251	904636.157530601	1283875.44470073	1314414.87789324	935447.432590234	1.57630088043141	0.0455466710460349	0.1	0.270574415533063	0.324183006535948	up	A0A8P0NG98	A0A8P0NG98	Complement C1q C chain	C1QC	GO:0072562::blood microparticle;GO:0005581::collagen trimer;GO:0070062::extracellular exosome	NA	GO:0030853::negative regulation of granulocyte differentiation;GO:0045650::negative regulation of macrophage differentiation	Complement component 1, q subcomponent, C chain	Cellular processes and signaling	Extracellular structures	05142::Chagas disease (American trypanosomiasis)||05322::Systemic lupus erythematosus||05150::Staphylococcus aureus infection||04610::Complement and coagulation cascades||05133::Pertussis||05020::Prion diseases	Regulation of Complement cascade::Initial triggering of complement::Classical antibody-mediated complement activation	TYROBP_Causal_Network::Allograft_Rejection::Microglia_Pathogen_Phagocytosis_Pathway::Oxidative_Damage	NA	Extracellular
A0A8P0NJC1	2632.93360616845	2759.77244645092	4120.47665678299	8079.05727615101	8522.94509259606	9305.08612261146	2.72328297297951	0.0133502050807676	0.1	0.178883950329677	0.324183006535948	up	A0A8P0NJC1	A0A8P0NJC1	Cadherin 2	CDH2	GO:0005916::fascia adherens;GO:0005925::focal adhesion;GO:0016021::integral component of membrane;GO:0016324::apical plasma membrane;GO:0030027::lamellipodium;GO:0044853::plasma membrane raft;GO:0016323::basolateral plasma membrane;GO:0030864::cortical actin cytoskeleton;GO:0016342::catenin complex;GO:0070062::extracellular exosome;GO:0045202::synapse	GO:0045294::alpha-catenin binding;GO:0050998::nitric-oxide synthase binding;GO:0008013::beta-catenin binding;GO:0032403::protein complex binding;GO:0019901::protein kinase binding;GO:0019903::protein phosphatase binding;GO:0005509::calcium ion binding;GO:0045295::gamma-catenin binding	GO:0035023::regulation of Rho protein signal transduction;GO:0051149::positive regulation of muscle cell differentiation;GO:0060019::radial glial cell differentiation;GO:0097118::neuroligin clustering involved in postsynaptic membrane assembly;GO:0050770::regulation of axonogenesis;GO:0048872::homeostasis of number of cells;GO:0031641::regulation of myelination;GO:0007157::heterophilic cell-cell …	Cadherins are calcium-dependent cell adhesion proteins	Cellular processes and signaling	Signal transduction mechanisms	04514::Cell adhesion molecules (CAMs)||05412::Arrhythmogenic right ventricular cardiomyopathy (ARVC)	Regulation of Insulin-like Growth Factor (IGF) transport and uptake by IGFBPs::Post-translational protein phosphorylation::Adherens junctions interactions::Myogenesis	Brain-Derived_Neurotrophic_Factor_(BDNF)_signaling_pathway::Epithelial_to_mesenchymal_transition_in_colorectal_cancer::Splicing_factor_NOVA_regulated_synaptic_proteins::Neural_Crest_Differentiation::Arrhythmogenic_Right_Ventricular_Cardiomyopathy	NA	Plasma membrane
A0A8P0NMY8	622406.493772242	746811.670796836	874807.86588611	324632.185777395	380800.324617674	503643.466029724	0.538797660996623	0.0203645622463398	0.1	0.196397920085672	0.324183006535948	down	A0A8P0NMY8	A0A8P0NMY8	Inter-alpha-trypsin inhibitor heavy chain 4	ITIH4	NA	NA	NA	Inter-alpha-trypsin inhibitor heavy chain	Poorly characterized	Function unknown	NA	Platelet degranulation	MAPK_Signaling_Pathway::Arrhythmogenic_Right_Ventricular_Cardiomyopathy	NA	Extracellular
A0A8P0NPP3	41293.7900355872	36126.5758847151	23143.5584277351	82573.1624900634	97151.4993935301	79293.0509023355	2.57565239687252	0.0212154205760721	0.1	0.198544313315693	0.324183006535948	up	A0A8P0NPP3	A0A8P0NPP3	Collagen type XV alpha 1 chain	COL15A1	NA	NA	NA	Collagen, type XV, alpha 1	Cellular processes and signaling	Extracellular structures	04974::Protein digestion and absorption	Collagen biosynthesis and modifying enzymes::Collagen degradation::Assembly of collagen fibrils and other multimeric structures::Collagen chain trimerization	PI3K-Akt_Signaling_Pathway::Epithelial_to_mesenchymal_transition_in_colorectal_cancer::Primary_Focal_Segmental_Glomerulosclerosis_FSGS::Small_cell_lung_cancer::Nephrotic_syndrome	NA	Mitochondria
A0A8P0NRN1	19266.5397093713	16728.2376360707	15275.4587597253	25555.3980739409	31814.0306861237	28805.5243099788	1.68079883410871	0.00500392652068128	0.1	0.138994575951762	0.324183006535948	up	A0A8P0NRN1	A0A8P0NRN1	CD248 molecule	CD248	GO:0016021::integral component of membrane;GO:0070062::extracellular exosome;GO:0005737::cytoplasm	GO:0005509::calcium ion binding;GO:0050840::extracellular matrix binding	GO:0016477::cell migration;GO:0060033::anatomical structure regression;GO:0048535::lymph node development;GO:0008284::positive regulation of cell proliferation;GO:2000353::positive regulation of endothelial cell apoptotic process	endosialin	Cellular processes and signaling	Signal transduction mechanisms	NA	Cell surface interactions at the vascular wall::Common Pathway of Fibrin Clot Formation	Nuclear_Receptors_Meta-Pathway::Vitamin_D_Receptor_Pathway::Complement_and_Coagulation_Cascades::Supression_of_HMGB1_mediated_inflammation_by_THBD	NA	Extracellular
A0A8P0NS68	981298.87396204	1266048.83283853	1074684.05230746	6797806.64347055	5307485.28591614	5012495.90764331	5.15280679966351	0.00022208846405702	0.1	0.0741568919857996	0.324183006535948	up	A0A8P0NS68	A0A8P0NS68	Collagen type XII alpha 1 chain	COL12A1	GO:0070062::extracellular exosome;GO:0005615::extracellular space;GO:0031012::extracellular matrix	NA	GO:0035987::endodermal cell differentiation	Collagen type XII alpha 1	Cellular processes and signaling	Extracellular structures	04974::Protein digestion and absorption	Collagen biosynthesis and modifying enzymes::Collagen degradation::Assembly of collagen fibrils and other multimeric structures::Collagen chain trimerization	VEGFA-VEGFR2_Signaling_Pathway::Focal_Adhesion-PI3K-Akt-mTOR-signaling_pathway::PI3K-Akt_Signaling_Pathway::Focal_Adhesion::TGF-beta_Signaling_Pathway::Regulation_of_Actin_Cytoskeleton::Epithelial_to_mesenchymal_transition_in_colorectal_cancer::Senescence_and_Autophagy_in_Cancer::Small_cell_lung_cancer::RAC1-PAK1-p38-MMP2_Pathway::miRNA_targets_in_ECM_and_membrane_receptors::Inflammatory_Response…	NA	E.R.
A0A8P0NUX6	100719.189827995	99826.5244579663	93708.3302161737	249573.974223647	343567.877855723	261106.715233546	2.90309881299429	0.00658044365832592	0.1	0.146525036298335	0.324183006535948	up	A0A8P0NUX6	A0A8P0NUX6	Nidogen 2	NID2	GO:0070062::extracellular exosome;GO:0005604::basement membrane	GO:0005509::calcium ion binding	GO:0007160::cell-matrix adhesion	Nidogen 2 (osteonidogen)	Cellular processes and signaling	Signal transduction mechanisms	NA	Laminin interactions	Vitamin_D_Receptor_Pathway::Epithelial_to_mesenchymal_transition_in_colorectal_cancer::Breast_cancer_pathway::Wnt_Signaling::Primary_Focal_Segmental_Glomerulosclerosis_FSGS::Wnt_Signaling_Pathway_and_Pluripotency::ESC_Pluripotency_Pathways::LncRNA_involvement_in_canonical_Wnt_signaling_and_colorectal_cancer::ncRNAs_involved_in_Wnt_signaling_in_hepatocellular_carcinoma::Osteoblast_differentiation:…	NA	Nucleus
A0A8P0P0U7	247684.827402135	181177.213239444	265214.349071188	399039.900439162	625220.386890248	503933.984872611	2.20176668570219	0.0111198371809258	0.1	0.17129994989447	0.324183006535948	up	A0A8P0P0U7	A0A8P0P0U7	Integrin beta	ITGB6	GO:0009897::external side of plasma membrane;GO:0070062::extracellular exosome;GO:0008305::integrin complex	GO:0004872::receptor activity;GO:0005178::integrin binding	GO:0007160::cell-matrix adhesion;GO:0006954::inflammatory response;GO:0007229::integrin-mediated signaling pathway	integrin	Cellular processes and signaling	Signal transduction mechanisms	04151::PI3K-Akt signaling pathway||04510::Focal adhesion||04810::Regulation of actin cytoskeleton||05414::Dilated cardiomyopathy||04512::ECM-receptor interaction||05410::Hypertrophic cardiomyopathy (HCM)||05412::Arrhythmogenic right ventricular cardiomyopathy (ARVC)	ECM proteoglycans::Integrin cell surface interactions::Molecules associated with elastic fibres::Elastic fibre formation	Focal_Adhesion-PI3K-Akt-mTOR-signaling_pathway::PI3K-Akt_Signaling_Pathway::Focal_Adhesion::Integrin-mediated_Cell_Adhesion::Arrhythmogenic_Right_Ventricular_Cardiomyopathy::TGF-beta_Receptor_Signaling::miRNA_targets_in_ECM_and_membrane_receptors::Mechanoregulation_and_pathology_of_YAP-TAZ_via_Hippo_and_non-Hippo_mechanisms	NA	Extracellular
A0A8P0P1G2	1545.79017793594	1178.41108848378	1582.4974013533	874.610189608663	839.350758650011	824.922444002123	0.58951962700786	0.0281945657940726	0.1	0.220932447976016	0.324183006535948	down	A0A8P0P1G2	A0A8P0P1G2	RRM domain-containing protein	LOC480466	GO:0005737::cytoplasm;GO:0016020::membrane;GO:0005634::nucleus	GO:0035925::mRNA 3'-UTR AU-rich region binding;GO:0003725::double-stranded RNA binding;GO:0000166::nucleotide binding;GO:0019901::protein kinase binding	GO:0045727::positive regulation of translation;GO:0070935::3'-UTR-mediated mRNA stabilization;GO:2000036::regulation of stem cell population maintenance	3'-UTR-mediated mRNA stabilization	Information storage and processing	RNA processing and modification	04152::AMPK signaling pathway||04657::IL-17 signaling pathway	mRNA Splicing - Major Pathway::HuR (ELAVL1) binds and stabilizes mRNA	Focal_Adhesion-PI3K-Akt-mTOR-signaling_pathway::Endoderm_Differentiation::Gastrin_Signaling_Pathway::ncRNAs_involved_in_Wnt_signaling_in_hepatocellular_carcinoma::Preimplantation_Embryo::IL-18_signaling_pathway	NA	Nucleus
A0A8P0P645	54372.7539739027	86922.9481070736	80931.4347550622	138430.303504177	196882.988333271	177599.97903397	2.30805867444466	0.0116892583413479	0.1	0.17129994989447	0.324183006535948	up	A0A8P0P645	A0A8P0P645	Nidogen 1	NID1	GO:0005605::basal lamina;GO:0070062::extracellular exosome;GO:0071944::cell periphery	GO:0043237::laminin-1 binding;GO:0005518::collagen binding;GO:0043394::proteoglycan binding;GO:0005509::calcium ion binding	GO:0007160::cell-matrix adhesion;GO:0010811::positive regulation of cell-substrate adhesion;GO:0032836::glomerular basement membrane development	Nidogen 1	Cellular processes and signaling	Signal transduction mechanisms	NA	Degradation of the extracellular matrix::Laminin interactions	Vitamin_D_Receptor_Pathway::Epithelial_to_mesenchymal_transition_in_colorectal_cancer::Breast_cancer_pathway::Wnt_Signaling::Primary_Focal_Segmental_Glomerulosclerosis_FSGS::Wnt_Signaling_Pathway_and_Pluripotency::ESC_Pluripotency_Pathways::LncRNA_involvement_in_canonical_Wnt_signaling_and_colorectal_cancer::ncRNAs_involved_in_Wnt_signaling_in_hepatocellular_carcinoma::Osteoblast_differentiation:…	NA	Extracellular
A0A8P0P8B9	18899.0509489917	19697.7218473718	18713.2581464305	24650.408538254	30787.9482562429	31396.952388535	1.51518517359918	0.0298634850964256	0.1	0.225281956012579	0.324183006535948	up	A0A8P0P8B9	A0A8P0P8B9	Neuronal growth regulator 1	NEGR1	GO:0070062::extracellular exosome;GO:0005886::plasma membrane	NA	GO:0007626::locomotory behavior;GO:0016337::single organismal cell-cell adhesion;GO:0010976::positive regulation of neuron projection development;GO:0007631::feeding behavior	Neuronal growth regulator 1	Cellular processes and signaling	Signal transduction mechanisms	04514::Cell adhesion molecules (CAMs)	Post-translational modification: synthesis of GPI-anchored proteins	Hair_Follicle_Development-_Cytodifferentiation_(Part_3_of_3)	NA	Extracellular
A0A8P0PFC0	422612.074436536	398695.870975129	310067.754884817	536443.103587578	597865.489239849	675990.864384289	1.60008691784464	0.0187043307098906	0.1	0.195018965977468	0.324183006535948	up	A0A8P0PFC0	A0A8P0PFC0	phosphopyruvate hydratase	ENO1	GO:0000015::phosphopyruvate hydratase complex;GO:0005615::extracellular space;GO:0019897::extrinsic component of plasma membrane;GO:0043209::myelin sheath;GO:0070062::extracellular exosome;GO:0005634::nucleus	GO:0051020::GTPase binding;GO:0046982::protein heterodimerization activity;GO:0004634::phosphopyruvate hydratase activity;GO:0000287::magnesium ion binding	GO:0009615::response to virus;GO:0051099::positive regulation of binding;GO:0006096::glycolytic process;GO:0045892::negative regulation of transcription, DNA-templated;GO:0030308::negative regulation of cell growth;GO:0001701::in utero embryonic development	Enolase 1, (alpha)	Metabolism	Carbohydrate transport and metabolism	01100::Metabolic pathways||01200::Carbon metabolism||04066::HIF-1 signaling pathway||03018::RNA degradation||00010::Glycolysis / Gluconeogenesis||01230::Biosynthesis of amino acids	Gluconeogenesis::Glycolysis::Manipulation of host energy metabolism	Pathways_in_clear_cell_renal_cell_carcinoma::Glycolysis_and_Gluconeogenesis::Metabolic_reprogramming_in_colon_cancer	Transcription Cofactors	Cytoplasm
A0A8P0PJD3	37589.0358540925	46289.8612099353	30172.2935198561	64485.9252251196	77559.5668929987	97321.4882165605	2.09876792262529	0.0124197121201328	0.1	0.172373460167092	0.324183006535948	up	A0A8P0PJD3	A0A8P0PJD3	Sulfatase 1	SULF1	GO:0009986::cell surface;GO:0005783::endoplasmic reticulum;GO:0005615::extracellular space;GO:0045121::membrane raft;GO:0005886::plasma membrane;GO:0005794::Golgi apparatus	GO:0005509::calcium ion binding;GO:0004065::arylsulfatase activity;GO:0008449::N-acetylglucosamine-6-sulfatase activity	GO:0016525::negative regulation of angiogenesis;GO:0032836::glomerular basement membrane development;GO:0036022::limb joint morphogenesis;GO:0048010::vascular endothelial growth factor receptor signaling pathway;GO:0030177::positive regulation of Wnt signaling pathway;GO:0030336::negative regulation of cell migration;GO:0002063::chondrocyte development;GO:0014846::esophagus smooth muscle contract…	Sulfatase 1	Metabolism	Carbohydrate transport and metabolism	NA	Neutrophil degranulation::Lysosome Vesicle Biogenesis::Keratan sulfate degradation::MPS IIID - Sanfilippo syndrome D	Glycosaminoglycan_degradation	NA	E.R.
A0A8P0PP94	66884.252935943	73334.6571141154	58253.9433842723	37650.0753743305	36958.6787710545	53399.6874734607	0.644967003818486	0.0436985691266959	0.1	0.267824472075114	0.324183006535948	down	A0A8P0PP94	A0A8P0PP94	Glypican 1	GPC1	GO:0045121::membrane raft;GO:0005887::integral component of plasma membrane;GO:0005615::extracellular space;GO:0005796::Golgi lumen;GO:0043025::neuronal cell body;GO:0005578::proteinaceous extracellular matrix;GO:0005768::endosome;GO:0070062::extracellular exosome;GO:0043202::lysosomal lumen;GO:0031225::anchored component of membrane	GO:0043236::laminin binding;GO:0043395::heparan sulfate proteoglycan binding;GO:0017134::fibroblast growth factor binding;GO:0070052::collagen V binding;GO:0005507::copper ion binding	GO:0007411::axon guidance;GO:0001523::retinoid metabolic process;GO:2001016::positive regulation of skeletal muscle cell differentiation;GO:0032288::myelin assembly;GO:0006027::glycosaminoglycan catabolic process;GO:0030200::heparan sulfate proteoglycan catabolic process;GO:0006024::glycosaminoglycan biosynthetic process;GO:0014037::Schwann cell differentiation;GO:0040037::negative regulation of …	Cell surface proteoglycan that bears heparan sulfate	Cellular processes and signaling	Signal transduction mechanisms	05205::Proteoglycans in cancer||05418::Fluid shear stress and atherosclerosis	Cell surface interactions at the vascular wall::Retinoid metabolism and transport::A tetrasaccharide linker sequence is required for GAG synthesis::Signaling by ROBO receptors::Defective B4GALT7 causes EDS, progeroid type::Defective B3GALT6 causes EDSP2 and SEMDJL1::Defective B3GAT3 causes JDSSDHD::HS-GAG degradation::HS-GAG biosynthesis::Defective EXT2 causes exostoses 2::Defective EXT1 causes e…	VEGFA-VEGFR2_Signaling_Pathway	NA	Extracellular
A0A8P0PSP9	71103.2316725979	65277.0841818583	56971.1492942041	86683.8463583408	105406.151855047	103402.628635881	1.5282668099881	0.00909897612231339	0.1	0.161181862738123	0.324183006535948	up	A0A8P0PSP9	A0A8P0PSP9	Reversion inducing cysteine rich protein with kazal motifs	RECK	NA	NA	NA	Belongs to the CRISP family	Poorly characterized	Function unknown	NA	NA	NA	NA	Cytoplasm
A0A8P0S762	24942.4880189798	24062.4195761873	35904.9183202818	8971.83572983046	8894.28399544835	10187.6823673036	0.330395237419491	0.00782564433225087	0.1	0.151712326351688	0.324183006535948	down	A0A8P0S762	A0A8P0S762	Adenylosuccinate lyase	ADSL	NA	GO:0004018::N6-(1,2-dicarboxyethyl)AMP AMP-lyase (fumarate-forming) activity;GO:0070626::(S)-2-(5-amino-1-(5-phospho-D-ribosyl)imidazole-4-carboxamido)succinate AMP-lyase (fumarate-forming) activity	GO:0044208::'de novo' AMP biosynthetic process;GO:0006189::'de novo' IMP biosynthetic process	Adenylosuccinate lyase	Metabolism	Nucleotide transport and metabolism	01100::Metabolic pathways||00230::Purine metabolism||00250::Alanine, aspartate and glutamate metabolism	Purine ribonucleoside monophosphate biosynthesis	Nucleotide_Metabolism::Purine_metabolism_and_related_disorders::Purine_metabolism	NA	Cytoplasm
A0A8P0S7B3	3310.38550118624	4656.775794751	4015.27866392965	1657.73997419758	2699.68091183054	2122.9954962845	0.540826109207945	0.0266651283044139	0.1	0.216818092442448	0.324183006535948	down	A0A8P0S7B3	A0A8P0S7B3	CYFIP related Rac1 interactor B	CYRIB	GO:0016020::membrane;GO:0070062::extracellular exosome;GO:0005929::cilium	GO:0005515::protein binding	NA	Family with sequence similarity 49, member B	Poorly characterized	Function unknown	NA	Platelet degranulation	NA	NA	Cytoplasm
A0A8P0S812	53220.9429122183	51780.4704631515	99023.7140322867	119486.008053481	214436.991909567	147815.987261146	2.36117478932703	0.0342665721138963	0.1	0.238543435347264	0.324183006535948	up	A0A8P0S812	A0A8P0S812	Paraoxonase	PON1	GO:0072562::blood microparticle;GO:0034366::spherical high-density lipoprotein particle;GO:0043231::intracellular membrane-bounded organelle;GO:0070062::extracellular exosome	GO:0005509::calcium ion binding;GO:0005543::phospholipid binding;GO:0102007::acyl-L-homoserine-lactone lactonohydrolase activity;GO:0004063::aryldialkylphosphatase activity;GO:0004064::arylesterase activity;GO:0042803::protein homodimerization activity	GO:0046470::phosphatidylcholine metabolic process;GO:0051099::positive regulation of binding;GO:0032411::positive regulation of transporter activity;GO:0046434::organophosphate catabolic process;GO:0070542::response to fatty acid;GO:0008203::cholesterol metabolic process;GO:0009636::response to toxic substance;GO:0010875::positive regulation of cholesterol efflux;GO:1902617::response to fluoride;…	Paraoxonase 1	Poorly characterized	Function unknown	01100::Metabolic pathways	Synthesis of 5-eicosatetraenoic acids	Phase_I_biotransformations,_non_P450	NA	E.R.
A0A8P0S8Q3	7450.41258896797	10385.1729780569	9102.06768544565	6061.37568839022	4333.19975991297	4542.08779723991	0.554490144540457	0.0144520091996707	0.1	0.184985717755785	0.324183006535948	down	A0A8P0S8Q3	A0A8P0S8Q3	Structural maintenance of chromosomes protein	SMC2	GO:0005829::cytosol;GO:0000228::nuclear chromosome;GO:0005730::nucleolus;GO:0070062::extracellular exosome;GO:0000796::condensin complex;GO:0005654::nucleoplasm	GO:0005524::ATP binding;GO:0046982::protein heterodimerization activity	GO:0045132::meiotic chromosome segregation;GO:0010032::meiotic chromosome condensation;GO:0007076::mitotic chromosome condensation;GO:0051301::cell division;GO:0051383::kinetochore organization	Structural maintenance of chromosomes	Information storage and processing	Chromatin structure and dynamics	NA	Condensation of Prophase Chromosomes::Condensation of Prometaphase Chromosomes	Retinoblastoma_Gene_in_Cancer	NA	Cytoplasm
A0A8P0S8S7	8734.67543001186	8647.45889376876	10478.2971235966	4972.99167806925	3765.95248277501	4960.78355360934	0.491727048101522	0.00468779270225286	0.1	0.138994575951762	0.324183006535948	down	A0A8P0S8S7	A0A8P0S8S7	Src kinase associated phosphoprotein 2	SKAP2	GO:0005654::nucleoplasm;GO:0005737::cytoplasm;GO:0005886::plasma membrane	GO:0005070::SH3/SH2 adaptor activity;GO:0016301::kinase activity	GO:0009967::positive regulation of signal transduction;GO:0002757::immune response-activating signal transduction;GO:0008285::negative regulation of cell proliferation;GO:0016310::phosphorylation	Src kinase associated phosphoprotein 2	Cellular processes and signaling	Signal transduction mechanisms	04015::Rap1 signaling pathway	Signal regulatory protein family interactions	T-Cell_antigen_Receptor_(TCR)_Signaling_Pathway	NA	Cytoplasm
A0A8P0SAD1	21200.0759786477	16474.692674469	25092.1625991535	7952.3815656072	7620.60579460054	8622.83167197452	0.38548672922905	0.0112909504442148	0.1	0.17129994989447	0.324183006535948	down	A0A8P0SAD1	A0A8P0SAD1	CD177 molecule	CD177	NA	NA	NA	CD177 molecule	Poorly characterized	Function unknown	NA	Neutrophil degranulation::Cell surface interactions at the vascular wall::Common Pathway of Fibrin Clot Formation	NA	NA	Extracellular
A0A8P0SAZ3	215727.589264531	259561.28272444	149842.778174814	694228.542684754	357464.341073639	472534.708333333	2.43825055361119	0.0261226478180967	0.1	0.215115567800888	0.324183006535948	up	A0A8P0SAZ3	A0A8P0SAZ3	Serpin H1	SERPINH1	GO:0005793::endoplasmic reticulum-Golgi intermediate compartment;GO:0070062::extracellular exosome;GO:0005615::extracellular space;GO:0005788::endoplasmic reticulum lumen;GO:0045121::membrane raft	GO:0004867::serine-type endopeptidase inhibitor activity;GO:0005518::collagen binding;GO:0051082::unfolded protein binding	GO:0010951::negative regulation of endopeptidase activity;GO:0051604::protein maturation;GO:0003433::chondrocyte development involved in endochondral bone morphogenesis;GO:0030199::collagen fibril organization;GO:0032964::collagen biosynthetic process	Serpin peptidase inhibitor, clade H (heat shock protein 47), member 1, (collagen binding protein 1)	Cellular processes and signaling	Defense mechanisms	NA	Collagen biosynthesis and modifying enzymes	Endochondral_Ossification::Endochondral_Ossification_with_Skeletal_Dysplasias::Type_I_collagen_synthesis_in_the_context_of_Osteogenesis_imperfecta	NA	Extracellular
A0A8P0SBN1	26018.9833629893	21946.6799813529	13033.4542791252	63761.2488629996	68342.3461754886	88145.7410828025	3.61069708386334	0.0121740387777824	0.1	0.17129994989447	0.324183006535948	up	A0A8P0SBN1	A0A8P0SBN1	Coagulation factor VII	F7	GO:0005576::extracellular region	GO:0005509::calcium ion binding;GO:0001948::glycoprotein binding;GO:0004252::serine-type endopeptidase activity	GO:0050927::positive regulation of positive chemotaxis;GO:0006508::proteolysis;GO:0002690::positive regulation of leukocyte chemotaxis;GO:0007596::blood coagulation;GO:0010641::positive regulation of platelet-derived growth factor receptor signaling pathway;GO:0051897::positive regulation of protein kinase B signaling	Coagulation factor VII	Cellular processes and signaling	Posttranslational modification, protein turnover, chaperones	04610::Complement and coagulation cascades	BMAL1:CLOCK,NPAS2 activates circadian gene expression::Gamma-carboxylation of protein precursors::Removal of aminoterminal propeptides from gamma-carboxylated proteins::Transport of gamma-carboxylated protein precursors from the endoplasmic reticulum to the Golgi apparatus::Extrinsic Pathway of Fibrin Clot Formation	Circadian_rhythm_related_genes::Complement_and_Coagulation_Cascades	NA	Extracellular
A0A8P0SDS3	723576.279359431	766665.530501918	586534.294330824	3513253.82800996	3087555.40133298	2532162.23460722	4.39766783020778	0.00033729967848914	0.1	0.0759796548765911	0.324183006535948	up	A0A8P0SDS3	A0A8P0SDS3	Thrombospondin 1	THBS1	GO:0016529::sarcoplasmic reticulum;GO:0070062::extracellular exosome;GO:0009897::external side of plasma membrane;GO:0005788::endoplasmic reticulum lumen;GO:0031093::platelet alpha granule lumen;GO:0005577::fibrinogen complex;GO:0031012::extracellular matrix	GO:0043236::laminin binding;GO:0001968::fibronectin binding;GO:0017134::fibroblast growth factor binding;GO:0042802::identical protein binding;GO:0043394::proteoglycan binding;GO:0005509::calcium ion binding;GO:0008201::heparin binding;GO:0030169::low-density lipoprotein particle binding;GO:0070051::fibrinogen binding;GO:0050431::transforming growth factor beta binding;GO:0001786::phosphatidylser…	GO:0006955::immune response;GO:0002605::negative regulation of dendritic cell antigen processing and presentation;GO:0042535::positive regulation of tumor necrosis factor biosynthetic process;GO:0048266::behavioral response to pain;GO:0034976::response to endoplasmic reticulum stress;GO:0034605::cellular response to heat;GO:0036066::protein O-linked fucosylation;GO:0032570::response to progestero…	Thrombospondin 1	Cellular processes and signaling	Extracellular structures	04151::PI3K-Akt signaling pathway||04015::Rap1 signaling pathway||04510::Focal adhesion||05205::Proteoglycans in cancer||05206::MicroRNAs in cancer||04145::Phagosome||04512::ECM-receptor interaction||04115::p53 signaling pathway||04350::TGF-beta signaling pathway||05144::Malaria||05219::Bladder cancer	Platelet degranulation ::Integrin cell surface interactions::RUNX1 regulates genes involved in megakaryocyte differentiation and platelet function::Syndecan interactions::O-glycosylation of TSR domain-containing proteins::Defective B3GALTL causes Peters-plus syndrome (PpS)::Signaling by PDGF	Focal_Adhesion-PI3K-Akt-mTOR-signaling_pathway::PI3K-Akt_Signaling_Pathway::Focal_Adhesion::TGF-beta_Signaling_Pathway::Senescence_and_Autophagy_in_Cancer::Genes_involved_in_male_infertility::TGF-beta_Receptor_Signaling::Apoptosis-related_network_due_to_altered_Notch3_in_ovarian_cancer::miRNA_targets_in_ECM_and_membrane_receptors::Bladder_Cancer::Inflammatory_Response_Pathway	NA	Extracellular
A0A8P0SI27	29384.8168149466	25620.9332384621	26341.6661851542	100726.590666823	176492.748371285	126666.215498938	4.96494631559771	0.00739957177565244	0.1	0.151347942297881	0.324183006535948	up	A0A8P0SI27	A0A8P0SI27	Laminin subunit gamma 1	LAMC1	NA	NA	NA	Laminin subunit	Cellular processes and signaling	Extracellular structures	04151::PI3K-Akt signaling pathway||05200::Pathways in cancer||04510::Focal adhesion||05146::Amoebiasis||04512::ECM-receptor interaction||05145::Toxoplasmosis||05222::Small cell lung cancer||05020::Prion diseases	Regulation of Insulin-like Growth Factor (IGF) transport and uptake by IGFBPs::Post-translational protein phosphorylation::ECM proteoglycans::Degradation of the extracellular matrix::Non-integrin membrane-ECM interactions::MET activates PTK2 signaling::Laminin interactions::EGR2 and SOX10-mediated initiation of Schwann cell myelination::L1CAM interactions	Focal_Adhesion-PI3K-Akt-mTOR-signaling_pathway::PI3K-Akt_Signaling_Pathway::Focal_Adhesion::Endoderm_Differentiation::Human_Complement_System::Small_cell_lung_cancer::miRNA_targets_in_ECM_and_membrane_receptors::Alpha_6_Beta_4_signaling_pathway::Inflammatory_Response_Pathway	NA	Extracellular
A0A8P0SIK3	58633.2862099644	55446.1289757997	79393.4134671431	28289.767465499	28456.5400457666	24974.1618099788	0.422387318623702	0.00930144085150781	0.1	0.163310253534438	0.324183006535948	down	A0A8P0SIK3	A0A8P0SIK3	ubiquitinyl hydrolase 1	USP9X	GO:0016020::membrane;GO:0030426::growth cone;GO:0005737::cytoplasm	GO:0036459::thiol-dependent ubiquitinyl hydrolase activity;GO:0070410::co-SMAD binding	GO:0001764::neuron migration;GO:0007179::transforming growth factor beta receptor signaling pathway;GO:0016579::protein deubiquitination;GO:0006511::ubiquitin-dependent protein catabolic process;GO:0048675::axon extension;GO:0030509::BMP signaling pathway	Ubiquitin specific peptidase 9, X-linked	Cellular processes and signaling	Posttranslational modification, protein turnover, chaperones	NA	Ub-specific processing proteases::Amyloid fiber formation::Peroxisomal protein import::Synthesis of active ubiquitin: roles of E1 and E2 enzymes::Downregulation of SMAD2/3:SMAD4 transcriptional activity	Ciliopathies	NA	Plasma membrane
A0A8P0SJJ4	71660.3082740213	58985.731236352	50415.1393598419	88716.3638401293	97349.7074189394	99866.4332802548	1.57920381565769	0.0329939569068331	0.1	0.237173951098395	0.324183006535948	up	A0A8P0SJJ4	A0A8P0SJJ4	Endothelin converting enzyme 1	ECE1	GO:0033093::Weibel-Palade body;GO:0005765::lysosomal membrane;GO:0009897::external side of plasma membrane;GO:0005769::early endosome;GO:0016021::integral component of membrane;GO:0048471::perinuclear region of cytoplasm;GO:0070062::extracellular exosome	GO:0004222::metalloendopeptidase activity;GO:0042803::protein homodimerization activity	GO:0010816::calcitonin catabolic process;GO:0042733::embryonic digit morphogenesis;GO:0010815::bradykinin catabolic process;GO:0043583::ear development;GO:0010814::substance P catabolic process;GO:0007507::heart development;GO:0001921::positive regulation of receptor recycling;GO:0034959::endothelin maturation;GO:0060037::pharyngeal system development	Endothelin converting enzyme 1	Metabolism	Amino acid transport and metabolism	NA	Peptide ligand-binding receptors	Sudden_Infant_Death_Syndrome_(SIDS)_Susceptibility_Pathways::Corticotropin-releasing_hormone_signaling_pathway	NA	Mitochondria
A0A8P0SK77	10872.2134104389	12553.770251327	10498.2714260372	19290.0859038013	20052.9577972015	20913.8704617834	1.77621922741792	0.00353983117824717	0.1	0.133702754774282	0.324183006535948	up	A0A8P0SK77	A0A8P0SK77	Notch receptor 3	NOTCH3	GO:0005654::nucleoplasm;GO:0000139::Golgi membrane;GO:0015629::actin cytoskeleton;GO:0005789::endoplasmic reticulum membrane;GO:0005576::extracellular region;GO:0005829::cytosol;GO:0016021::integral component of membrane;GO:0043235::receptor complex;GO:0005886::plasma membrane	GO:0005509::calcium ion binding;GO:0004872::receptor activity;GO:0019899::enzyme binding	GO:0006367::transcription initiation from RNA polymerase II promoter;GO:0000122::negative regulation of transcription from RNA polymerase II promoter;GO:0007219::Notch signaling pathway;GO:0045665::negative regulation of neuron differentiation;GO:0048844::artery morphogenesis;GO:0030900::forebrain development;GO:0048663::neuron fate commitment;GO:0048661::positive regulation of smooth muscle cell…	Neurogenic locus notch homolog protein 3	Cellular processes and signaling	Signal transduction mechanisms	05206::MicroRNAs in cancer||04371::Apelin signaling pathway||05224::Breast cancer||04919::Thyroid hormone signaling pathway||01522::Endocrine resistance||04658::Th1 and Th2 cell differentiation||04320::Dorso-ventral axis formation||04330::Notch signaling pathway	Pre-NOTCH Transcription and Translation::Notch-HLH transcription pathway::NOTCH3 Intracellular Domain Regulates Transcription::NOTCH3 Activation and Transmission of Signal to the Nucleus::Pre-NOTCH Processing in Golgi::Pre-NOTCH Processing in the Endoplasmic Reticulum::Defective LFNG causes SCDO3::Noncanonical activation of NOTCH3	Epithelial_to_mesenchymal_transition_in_colorectal_cancer::Breast_cancer_pathway::Neural_Crest_Differentiation::Notch_Signaling_Pathway_Netpath::Osteoblast_differentiation::Notch_Signaling::Canonical_and_Non-canonical_Notch_signaling::Role_of_Osx_and_miRNAs_in_tooth_development::Neovascularisation_processes	NA	Plasma membrane
A0A8P0SKJ6	24164.6584519573	21612.9174047812	28418.993638967	11569.7148963342	12040.3162396369	17549.6622611465	0.554738496359996	0.0258262787490864	0.1	0.214390531540533	0.324183006535948	down	A0A8P0SKJ6	A0A8P0SKJ6	Coagulation factor XII	F12	GO:0005615::extracellular space	GO:0005509::calcium ion binding;GO:0004252::serine-type endopeptidase activity	GO:0006508::proteolysis	coagulation factor XII	Cellular processes and signaling	Signal transduction mechanisms	04610::Complement and coagulation cascades	Intrinsic Pathway of Fibrin Clot Formation::Defective SERPING1 causes hereditary angioedema::Defective factor XII causes hereditary angioedema	Complement_and_Coagulation_Cascades	NA	Extracellular
A0A8P0SKP8	113277.436476868	102115.591399432	101964.375224917	182812.451099209	156704.797989271	151453.283174098	1.54705870247492	0.00579352392028038	0.1	0.146525036298335	0.324183006535948	up	A0A8P0SKP8	A0A8P0SKP8	Calpain-2 catalytic subunit	CAPN2	GO:0005829::cytosol;GO:0097038::perinuclear endoplasmic reticulum;GO:0005764::lysosome;GO:0030425::dendrite;GO:0070062::extracellular exosome;GO:0031143::pseudopodium;GO:0005925::focal adhesion;GO:0000785::chromatin;GO:0045121::membrane raft;GO:0005794::Golgi apparatus;GO:0005634::nucleus;GO:0005886::plasma membrane	GO:0005509::calcium ion binding;GO:0004198::calcium-dependent cysteine-type endopeptidase activity	GO:0051493::regulation of cytoskeleton organization;GO:0051603::proteolysis involved in cellular protein catabolic process;GO:0001824::blastocyst development;GO:0071230::cellular response to amino acid stimulus;GO:0007520::myoblast fusion	Calpain 2, (m II) large subunit	Cellular processes and signaling	Posttranslational modification, protein turnover, chaperones	04510::Focal adhesion||05010::Alzheimer's disease||04141::Protein processing in endoplasmic reticulum||04210::Apoptosis	Degradation of the extracellular matrix::Deregulated CDK5 triggers multiple neurodegenerative pathways in Alzheimer's disease models	VEGFA-VEGFR2_Signaling_Pathway::Focal_Adhesion::Integrin-mediated_Cell_Adhesion::Alzheimers_Disease	NA	Cytoplasm
A0A8P0SLA8	282420.955812574	342557.865070213	270052.568995666	2532372.9882586	1094579.18120319	1264570.41932059	5.46519668929897	0.0181484118097539	0.1	0.195018965977468	0.324183006535948	up	A0A8P0SLA8	A0A8P0SLA8	Collagen type I alpha 1 chain	COL1A1	GO:0005615::extracellular space;GO:0005737::cytoplasm;GO:0005584::collagen type I trimer	GO:0005201::extracellular matrix structural constituent;GO:0048407::platelet-derived growth factor binding;GO:0046872::metal ion binding;GO:0042802::identical protein binding	GO:0045893::positive regulation of transcription, DNA-templated;GO:0043589::skin morphogenesis;GO:0060351::cartilage development involved in endochondral bone morphogenesis;GO:0001957::intramembranous ossification;GO:0007605::sensory perception of sound;GO:0034505::tooth mineralization;GO:0001649::osteoblast differentiation;GO:0001568::blood vessel development;GO:0034504::protein localization to …	Collagen, type I, alpha 1	Cellular processes and signaling	Extracellular structures	04151::PI3K-Akt signaling pathway||04510::Focal adhesion||04611::Platelet activation||05146::Amoebiasis||04512::ECM-receptor interaction||04974::Protein digestion and absorption||04933::AGE-RAGE signaling pathway in diabetic complications	Immunoregulatory interactions between a Lymphoid and a non-Lymphoid cell::Cell surface interactions at the vascular wall::ECM proteoglycans::Integrin cell surface interactions::Collagen biosynthesis and modifying enzymes::Collagen degradation::Assembly of collagen fibrils and other multimeric structures::Non-integrin membrane-ECM interactions::Collagen chain trimerization::Syndecan interactions::…	Focal_Adhesion-PI3K-Akt-mTOR-signaling_pathway::PI3K-Akt_Signaling_Pathway::Focal_Adhesion::Senescence_and_Autophagy_in_Cancer::Type_I_collagen_synthesis_in_the_context_of_Osteogenesis_imperfecta::Inflammatory_Response_Pathway::miR-509-3p_alteration_of_YAP1-ECM_axis	NA	Extracellular
A0A8P0SQQ8	39009.6461150652	53720.0177965339	36335.4755062216	102777.367710492	120052.739368021	87755.2837579618	2.40642354889511	0.00525433124817648	0.1	0.138994575951762	0.324183006535948	up	A0A8P0SQQ8	A0A8P0SQQ8	RL10P_insert domain-containing protein	-	GO:0030425::dendrite;GO:0070062::extracellular exosome;GO:0005925::focal adhesion;GO:0030687::preribosome, large subunit precursor;GO:0036464::cytoplasmic ribonucleoprotein granule;GO:0016020::membrane;GO:0022625::cytosolic large ribosomal subunit;GO:0005634::nucleus	GO:0042277::peptide binding;GO:0003735::structural constituent of ribosome;GO:0070180::large ribosomal subunit rRNA binding	GO:0071353::cellular response to interleukin-4;GO:0002181::cytoplasmic translation;GO:0042254::ribosome biogenesis	60S acidic ribosomal protein P0	Information storage and processing	Translation, ribosomal structure and biogenesis	03010::Ribosome	Major pathway of rRNA processing in the nucleolus and cytosol::Regulation of expression of SLITs and ROBOs::Nonsense Mediated Decay (NMD) enhanced by the Exon Junction Complex (EJC)::L13a-mediated translational silencing of Ceruloplasmin expression::SRP-dependent cotranslational protein targeting to membrane::GTP hydrolysis and joining of the 60S ribosomal subunit::Nonsense Mediated Decay (NMD) i…	Cytoplasmic_Ribosomal_Proteins	NA	Cytoplasm
A0A8P0SRF2	2978.34706998814	2502.50309558276	1582.4974013533	6871.64374682357	9246.45913893787	9075.11140658174	3.56675274062916	0.0089926843525231	0.1	0.160734105904557	0.324183006535948	up	A0A8P0SRF2	A0A8P0SRF2	Podoplanin	PDPN	GO:0032587::ruffle membrane;GO:0031528::microvillus membrane;GO:0009897::external side of plasma membrane;GO:0016021::integral component of membrane;GO:0031527::filopodium membrane;GO:0031258::lamellipodium membrane	GO:0015250::water channel activity;GO:0008517::folic acid transporter activity;GO:0015171::amino acid transmembrane transporter activity	GO:0006865::amino acid transport;GO:0008360::regulation of cell shape;GO:0006833::water transport;GO:2000045::regulation of G1/S transition of mitotic cell cycle;GO:0048286::lung alveolus development;GO:0051272::positive regulation of cellular component movement;GO:0006693::prostaglandin metabolic process;GO:0008283::cell proliferation;GO:0048870::cell motility;GO:0001946::lymphangiogenesis;GO:00…	podoplanin	Cellular processes and signaling	Signal transduction mechanisms	NA	GPVI-mediated activation cascade	NA	NA	Extracellular
A0A8P0SSD7	5096.79641162515	5881.09714323102	6453.69711852809	11627.9172498273	9608.05190131423	9505.42791666667	1.76354514305721	0.00394977292435819	0.1	0.138994575951762	0.324183006535948	up	A0A8P0SSD7	A0A8P0SSD7	Sushi, von Willebrand factor type A, EGF and pentraxin domain containing 1	SVEP1	NA	NA	NA	Sushi, von Willebrand factor type A, EGF and pentraxin	Cellular processes and signaling	Signal transduction mechanisms	NA	Neutrophil degranulation::Regulation of Complement cascade::RUNX1 and FOXP3 control the development of regulatory T lymphocytes (Tregs)	Primary_Focal_Segmental_Glomerulosclerosis_FSGS::Human_Complement_System::Complement_and_Coagulation_Cascades	NA	Extracellular
A0A8P0STF5	159448.568505338	205700.884101708	163980.145568818	113289.169240392	85784.6524114992	95076.3585987261	0.555913298489971	0.00683350449723158	0.1	0.146525036298335	0.324183006535948	down	A0A8P0STF5	A0A8P0STF5	H15 domain-containing protein	-	NA	NA	NA	Histone H1.5-like	Information storage and processing	Chromatin structure and dynamics	NA	Formation of Senescence-Associated Heterochromatin Foci (SAHF)::Apoptosis induced DNA fragmentation	Pathways_Affected_in_Adenoid_Cystic_Carcinoma::Genotoxicity_pathway	NA	Nucleus
A0A8P0SUY4	67363.4167259786	76729.5811762397	73299.0318558504	96308.917914435	127170.707131335	117369.612526539	1.5679012609231	0.018981581661723	0.1	0.195018965977468	0.324183006535948	up	A0A8P0SUY4	A0A8P0SUY4	Immunoglobulin superfamily member 8	IGSF8	NA	NA	NA	Immunoglobulin superfamily member 8	Cellular processes and signaling	Signal transduction mechanisms	NA	Generation of second messenger molecules	Prostaglandin_Synthesis_and_Regulation	NA	Cytoplasm
A0A8P0SYN3	56560.8054270463	40793.5221270784	59254.8778732355	25678.6501166321	30955.4942666717	33833.8244426752	0.577666993323331	0.0237379549063252	0.1	0.207738419122214	0.324183006535948	down	A0A8P0SYN3	A0A8P0SYN3	SH3 domain containing GRB2 like, endophilin B1	SH3GLB1	GO:0016020::membrane;GO:0043234::protein complex;GO:0005739::mitochondrion	GO:0042171::lysophosphatidic acid acyltransferase activity;GO:0005504::fatty acid binding	GO:1902254::negative regulation of intrinsic apoptotic signaling pathway by p53 class mediator;GO:1903778::protein localization to vacuolar membrane;GO:1900740::positive regulation of protein insertion into mitochondrial membrane involved in apoptotic signaling pathway;GO:0048102::autophagic cell death;GO:0043552::positive regulation of phosphatidylinositol 3-kinase activity;GO:0006654::phosphati…	endophilin B1	Cellular processes and signaling	Signal transduction mechanisms	04144::Endocytosis||04140::Autophagy - animal	Clathrin-mediated endocytosis::Cargo recognition for clathrin-mediated endocytosis::EGFR downregulation::Negative regulation of MET activity::InlB-mediated entry of Listeria monocytogenes into host cell	Senescence_and_Autophagy_in_Cancer	NA	Nucleus
A0A8P0SZ63	37838.3568505338	34532.2507871858	46806.4487189234	86304.9604493269	119899.429293119	82660.745329087	2.42383176680493	0.00493342061162786	0.1	0.138994575951762	0.324183006535948	up	A0A8P0SZ63	A0A8P0SZ63	60S ribosomal protein L11	ELOA	GO:0005654::nucleoplasm;GO:0016020::membrane;GO:0022625::cytosolic large ribosomal subunit;GO:0005730::nucleolus;GO:0070062::extracellular exosome;GO:0031012::extracellular matrix	GO:0042975::peroxisome proliferator activated receptor binding;GO:0003735::structural constituent of ribosome;GO:0019843::rRNA binding	GO:0000184::nuclear-transcribed mRNA catabolic process, nonsense-mediated decay;GO:0006413::translational initiation;GO:0034504::protein localization to nucleus;GO:0000027::ribosomal large subunit assembly;GO:0043433::negative regulation of sequence-specific DNA binding transcription factor activity;GO:0019083::viral transcription;GO:0006614::SRP-dependent cotranslational protein targeting to mem…	Belongs to the universal ribosomal protein uL5 family	Information storage and processing	Translation, ribosomal structure and biogenesis	03010::Ribosome	Major pathway of rRNA processing in the nucleolus and cytosol::Regulation of expression of SLITs and ROBOs::Nonsense Mediated Decay (NMD) enhanced by the Exon Junction Complex (EJC)::L13a-mediated translational silencing of Ceruloplasmin expression::SRP-dependent cotranslational protein targeting to membrane::GTP hydrolysis and joining of the 60S ribosomal subunit::Nonsense Mediated Decay (NMD) i…	Cytoplasmic_Ribosomal_Proteins	NA	Cytoplasm
A0A8P0T2H3	377046.065243179	497377.861962362	319544.451709369	511518.801621121	722002.847032049	704020.122346072	1.62277477797201	0.0464798186138418	0.1	0.272163002403334	0.324183006535948	up	A0A8P0T2H3	A0A8P0T2H3	CD44 antigen	CD44	NA	NA	NA	CD44 molecule (Indian blood group)	Cellular processes and signaling	Signal transduction mechanisms	05205::Proteoglycans in cancer||05169::Epstein-Barr virus infection||05206::MicroRNAs in cancer||04640::Hematopoietic cell lineage||04512::ECM-receptor interaction||05131::Shigellosis	Neutrophil degranulation::Cell surface interactions at the vascular wall::Integrin cell surface interactions::Degradation of the extracellular matrix::Interferon gamma signaling::Hyaluronan uptake and degradation	Gastrin_Signaling_Pathway::Senescence_and_Autophagy_in_Cancer::Wnt_Signaling_Pathway_and_Pluripotency::Hippo-Merlin_Signaling_Dysregulation::Hepatitis_C_and_Hepatocellular_Carcinoma	NA	Extracellular
A0A8P0T4S3	211948.817912218	193768.513874917	162246.81999037	326617.913131866	342888.933238299	364577.906316348	1.82068665680789	0.00855791871641056	0.1	0.155769823241822	0.324183006535948	up	A0A8P0T4S3	A0A8P0T4S3	Peroxiredoxin 1	PRDX1	GO:0005615::extracellular space;GO:0042470::melanosome;GO:0043209::myelin sheath;GO:0005829::cytosol;GO:0070062::extracellular exosome;GO:0005634::nucleus;GO:0005739::mitochondrion	GO:0008379::thioredoxin peroxidase activity;GO:0042802::identical protein binding	GO:0001501::skeletal system development;GO:0032872::regulation of stress-activated MAPK cascade;GO:0042744::hydrogen peroxide catabolic process;GO:0034101::erythrocyte homeostasis;GO:0042267::natural killer cell mediated cytotoxicity;GO:0008283::cell proliferation;GO:0019430::removal of superoxide radicals;GO:0001895::retina homeostasis;GO:0042345::regulation of NF-kappaB import into nucleus;GO:0…	C-terminal domain of 1-Cys peroxiredoxin	Cellular processes and signaling	Posttranslational modification, protein turnover, chaperones	04146::Peroxisome	TP53 Regulates Metabolic Genes::Detoxification of Reactive Oxygen Species::Deregulated CDK5 triggers multiple neurodegenerative pathways in Alzheimer's disease models	Nuclear_Receptors_Meta-Pathway::NRF2_pathway::Androgen_receptor_signaling_pathway::Selenium_Micronutrient_Network	NA	Cytoplasm
A0A8P0T6S3	59078.6877817319	69845.1908629192	44109.9178894549	132655.717059567	174751.583949182	172777.366242038	2.77509178477824	0.00485677474948167	0.1	0.138994575951762	0.324183006535948	up	A0A8P0T6S3	A0A8P0T6S3	Transmembrane protein 119	TMEM119	GO:0016021::integral component of membrane;GO:0005783::endoplasmic reticulum;GO:0005886::plasma membrane	NA	GO:0033690::positive regulation of osteoblast proliferation;GO:0045669::positive regulation of osteoblast differentiation;GO:0048515::spermatid differentiation;GO:1903012::positive regulation of bone development;GO:0030501::positive regulation of bone mineralization	Transmembrane protein 119	Poorly characterized	Function unknown	NA	NA	NA	NA	Plasma membrane
A0A8P0TAH4	54451.9653321471	43625.4904270023	74020.3261106465	27574.2208843192	36522.840129547	27488.8929140127	0.532173935845205	0.0356306356348511	0.1	0.244606162974203	0.324183006535948	down	A0A8P0TAH4	A0A8P0TAH4	DnaJ heat shock protein family (Hsp40) member B1	DNAJB1	GO:0005829::cytosol;GO:0005730::nucleolus;GO:0070062::extracellular exosome	GO:0051087::chaperone binding;GO:0001671::ATPase activator activity;GO:0051082::unfolded protein binding;GO:0051117::ATPase binding;GO:0030544::Hsp70 protein binding	GO:0070389::chaperone cofactor-dependent protein refolding;GO:0090084::negative regulation of inclusion body assembly;GO:0051085::chaperone mediated protein folding requiring cofactor;GO:0032781::positive regulation of ATPase activity	homolog subfamily B member 1	Cellular processes and signaling	Posttranslational modification, protein turnover, chaperones	04141::Protein processing in endoplasmic reticulum||05164::Influenza A	MAPK6/MAPK4 signaling::HSP90 chaperone cycle for steroid hormone receptors (SHR)::Regulation of HSF1-mediated heat shock response::HSF1-dependent transactivation::Attenuation phase	Nuclear_Receptors_Meta-Pathway::NRF2_pathway	NA	Cytoplasm
A0A8P0TAR7	14937.184489917	18270.9942668335	22466.6515116957	9870.32029659747	13636.9311625464	11929.8657643312	0.636501576252835	0.0439483891807088	0.1	0.267894978489427	0.324183006535948	down	A0A8P0TAR7	A0A8P0TAR7	RNA helicase	DHX16	NA	GO:0003676::nucleic acid binding;GO:0005524::ATP binding;GO:0008026::ATP-dependent helicase activity	NA	DEAH (Asp-Glu-Ala-His) box polypeptide 16	Information storage and processing	RNA processing and modification	03040::Spliceosome	mRNA Splicing - Major Pathway	mRNA_Processing	NA	Nucleus
A0A8P0TEG8	16842.1527283511	13813.3300520974	18761.862282369	6105.42688142617	3659.84000950344	5065.02171443737	0.300102900844132	0.00450853904798209	0.1	0.138994575951762	0.324183006535948	down	A0A8P0TEG8	A0A8P0TEG8	WD repeat domain 26	WDR26	GO:0005654::nucleoplasm;GO:0005737::cytoplasm	NA	NA	C-terminal to LisH motif.	Poorly characterized	Function unknown	NA	Neddylation::HATs acetylate histones::Activation of anterior HOX genes in hindbrain development during early embryogenesis::RUNX1 regulates genes involved in megakaryocyte differentiation and platelet function::PKMTs methylate histone lysines::RMTs methylate histone arginines	Ciliary_landscape	NA	Nucleus
A0A8P0TF70	11216.1984727165	13411.8122400242	10006.0158392255	22013.0430691844	21293.6743319453	18370.0874734607	1.78081531415495	0.00725246250284322	0.1	0.150822850242836	0.324183006535948	up	A0A8P0TF70	A0A8P0TF70	EMI domain-containing protein	EMILIN2	NA	NA	NA	Elastin microfibril interfacer 2	Poorly characterized	Function unknown	NA	Molecules associated with elastic fibres	NA	NA	Plasma membrane
A0A8P0TFU1	9980.63113879004	7282.89996483222	10162.9250817304	4268.85732306449	4687.12701854422	4703.7324814225	0.498048917830161	0.0174906617025869	0.1	0.195018965977468	0.324183006535948	down	A0A8P0TFU1	A0A8P0TFU1	FKBP prolyl isomerase family member 15	FKBP15	NA	NA	NA	FK506 binding protein 15	Cellular processes and signaling	Posttranslational modification, protein turnover, chaperones	NA	NA	TYROBP_Causal_Network	NA	Nucleus
A0A8P0TG46	36400.865480427	38397.0208798489	49141.222737525	72871.629018596	91102.3218666767	75533.7370753716	1.9324625592689	0.00574703381209952	0.1	0.146525036298335	0.324183006535948	up	A0A8P0TG46	A0A8P0TG46	Prenylcysteine oxidase 1	PCYOX1	GO:0005764::lysosome	GO:0001735::prenylcysteine oxidase activity	GO:0055114::oxidation-reduction process;GO:0030328::prenylcysteine catabolic process	Prenylcysteine oxidase 1	Metabolism	Coenzyme transport and metabolism	00900::Terpenoid backbone biosynthesis	Platelet degranulation	NA	NA	Extracellular
A0A8P0TH38	11779.7678084223	11872.7799985279	19652.0503611343	38639.5153837132	36293.9700891573	30247.6598460722	2.42886782855455	0.0198203884184606	0.1	0.196397920085672	0.324183006535948	up	A0A8P0TH38	A0A8P0TH38	Collagen type VI alpha 3 chain	COL6A3	GO:0005615::extracellular space;GO:0042383::sarcolemma;GO:0005578::proteinaceous extracellular matrix;GO:0005581::collagen trimer;GO:0070062::extracellular exosome	GO:0004867::serine-type endopeptidase inhibitor activity	GO:0010951::negative regulation of endopeptidase activity	Collagen type VI alpha 3	Cellular processes and signaling	Extracellular structures	04151::PI3K-Akt signaling pathway||04510::Focal adhesion||04512::ECM-receptor interaction||04974::Protein digestion and absorption	ECM proteoglycans::Integrin cell surface interactions::Collagen biosynthesis and modifying enzymes::Collagen degradation::Assembly of collagen fibrils and other multimeric structures::NCAM1 interactions::Collagen chain trimerization::Signaling by PDGF	PI3K-Akt_Signaling_Pathway::miRNA_targets_in_ECM_and_membrane_receptors	NA	Extracellular
A0A8P0THN6	8231.09895907473	13343.9137587817	9371.27689500494	28294.3323559691	19608.3585799852	19682.0705679406	2.18393747196777	0.0148802114664914	0.1	0.188040379296299	0.324183006535948	up	A0A8P0THN6	A0A8P0THN6	AE binding protein 1	AEBP1	NA	NA	NA	Adipocyte enhancer-binding protein 1	Poorly characterized	Function unknown	NA	Insulin processing	Complement_and_Coagulation_Cascades	Transcription Cofactors	Mitochondria
A0A8P0TIJ7	36124.275	42873.4502866583	61891.4857953825	22254.9822640968	23062.215553138	31549.1842622081	0.545580328607867	0.0436539785223344	0.1	0.267824472075114	0.324183006535948	down	A0A8P0TIJ7	A0A8P0TIJ7	Scavenger receptor cysteine rich family member with 5 domains	SSC5D	GO:0005622::intracellular;GO:0005615::extracellular space;GO:0031012::extracellular matrix	GO:0001968::fibronectin binding;GO:0043236::laminin binding;GO:0005044::scavenger receptor activity	GO:0042742::defense response to bacterium;GO:0042494::detection of bacterial lipoprotein;GO:0002376::immune system process;GO:2000483::negative regulation of interleukin-8 secretion	Scavenger receptor	Cellular processes and signaling	Signal transduction mechanisms	04970::Salivary secretion	Scavenging by Class B Receptors	Macrophage_markers	NA	Extracellular
A0A8P0TPJ1	35497.0768683274	32809.0045227405	44254.1767404141	17526.8969597456	20968.43795876	24907.9235138004	0.563282809446336	0.0135244922124252	0.1	0.178883950329677	0.324183006535948	down	A0A8P0TPJ1	A0A8P0TPJ1	Ig-like domain-containing protein	-	NA	NA	NA	Immunoglobulin C-Type	Poorly characterized	Function unknown	NA	Immunoregulatory interactions between a Lymphoid and a non-Lymphoid cell::Regulation of actin dynamics for phagocytic cup formation::Cell surface interactions at the vascular wall::FCGR3A-mediated phagocytosis::FCERI mediated NF-kB activation::FCGR3A-mediated IL10 synthesis::Regulation of Complement cascade::FCERI mediated Ca+2 mobilization::Antigen activates B Cell Receptor (BCR) leading to gene…	Pathogenesis_of_SARS-CoV-2_Mediated_by_nsp9-nsp10_Complex	NA	Extracellular
A0A8P0TS72	11721.7227639383	7508.22551545338	5989.40555513317	22059.8331965023	25869.9800677746	22505.9137208068	2.79292353988302	0.0266595720441345	0.1	0.216818092442448	0.324183006535948	up	A0A8P0TS72	A0A8P0TS72	Vascular endothelial growth factor A	VEGFA	GO:0009986::cell surface;GO:0005615::extracellular space;GO:0030141::secretory granule;GO:0016020::membrane	GO:0042803::protein homodimerization activity;GO:0008201::heparin binding;GO:0043184::vascular endothelial growth factor receptor 2 binding;GO:0008083::growth factor activity;GO:0005161::platelet-derived growth factor receptor binding;GO:0001968::fibronectin binding;GO:0005125::cytokine activity;GO:0048018::receptor agonist activity;GO:0043183::vascular endothelial growth factor receptor 1 bindin…	GO:0033138::positive regulation of peptidyl-serine phosphorylation;GO:1903572::positive regulation of protein kinase D signaling;GO:0030949::positive regulation of vascular endothelial growth factor receptor signaling pathway;GO:0032147::activation of protein kinase activity;GO:1900086::positive regulation of peptidyl-tyrosine autophosphorylation;GO:0043406::positive regulation of MAP kinase acti…	Vascular endothelial growth factor A	Cellular processes and signaling	Signal transduction mechanisms	04151::PI3K-Akt signaling pathway||05200::Pathways in cancer||04015::Rap1 signaling pathway||04510::Focal adhesion||04014::Ras signaling pathway||05205::Proteoglycans in cancer||05206::MicroRNAs in cancer||04060::Cytokine-cytokine receptor interaction||05418::Fluid shear stress and atherosclerosis||04066::HIF-1 signaling pathway||05323::Rheumatoid arthritis||04933::AGE-RAGE signaling pathway in d…	Platelet degranulation ::Interleukin-4 and Interleukin-13 signaling::Potential therapeutics for SARS::TFAP2 (AP-2) family regulates transcription of growth factors and their receptors::Regulation of gene expression by Hypoxia-inducible Factor::VEGF binds to VEGFR leading to receptor dimerization::VEGF ligand-receptor interactions::Signaling by VEGF	VEGFA-VEGFR2_Signaling_Pathway::Focal_Adhesion-PI3K-Akt-mTOR-signaling_pathway::PI3K-Akt_Signaling_Pathway::Sudden_Infant_Death_Syndrome_(SIDS)_Susceptibility_Pathways::Gastrin_Signaling_Pathway::Integrated_Breast_Cancer_Pathway::Pathways_in_clear_cell_renal_cell_carcinoma::Head_and_Neck_Squamous_Cell_Carcinoma::EGFR_Tyrosine_Kinase_Inhibitor_Resistance::Pancreatic_adenocarcinoma_pathway::Allogra…	NA	Cytoplasm
A0A8P0TSH0	81313.7056049822	75990.4331525873	67688.4722370055	109008.443202106	125320.035512873	106856.316640127	1.51642666773325	0.0048035534249755	0.1	0.138994575951762	0.324183006535948	up	A0A8P0TSH0	A0A8P0TSH0	Laminin G domain-containing protein	COL18A1	GO:0005581::collagen trimer;GO:0005604::basement membrane;GO:0070062::extracellular exosome;GO:0005615::extracellular space	GO:0042802::identical protein binding;GO:0005198::structural molecule activity	GO:0001525::angiogenesis;GO:0001886::endothelial cell morphogenesis;GO:0007155::cell adhesion;GO:0030335::positive regulation of cell migration;GO:0008284::positive regulation of cell proliferation;GO:0030198::extracellular matrix organization;GO:2000353::positive regulation of endothelial cell apoptotic process	Collagen type XVIII alpha 1	Cellular processes and signaling	Extracellular structures	04974::Protein digestion and absorption	Integrin cell surface interactions::Collagen biosynthesis and modifying enzymes::Collagen degradation::Assembly of collagen fibrils and other multimeric structures::Collagen chain trimerization::Laminin interactions::Activation of Matrix Metalloproteinases	PI3K-Akt_Signaling_Pathway::Epithelial_to_mesenchymal_transition_in_colorectal_cancer::Primary_Focal_Segmental_Glomerulosclerosis_FSGS::Small_cell_lung_cancer::Nephrotic_syndrome	NA	Mitochondria
A0A8P0TU18	68229.5474792408	46779.7616442165	50515.0108720444	18205.9244171651	29433.344237286	20468.7955944798	0.411468624373638	0.00944968335573428	0.1	0.164457647173481	0.324183006535948	down	A0A8P0TU18	A0A8P0TU18	Vesicle-fusing ATPase	NSF	GO:0005765::lysosomal membrane;GO:0043209::myelin sheath;GO:0005795::Golgi stack;GO:0070062::extracellular exosome;GO:0005886::plasma membrane	GO:0030165::PDZ domain binding;GO:0019901::protein kinase binding;GO:0017075::syntaxin-1 binding;GO:0042623::ATPase activity, coupled;GO:0032403::protein complex binding;GO:0005524::ATP binding	GO:0006891::intra-Golgi vesicle-mediated transport;GO:0001921::positive regulation of receptor recycling;GO:0006886::intracellular protein transport;GO:0045732::positive regulation of protein catabolic process;GO:0048211::Golgi vesicle docking;GO:0043001::Golgi to plasma membrane protein transport;GO:0006813::potassium ion transport	N-ethylmaleimide sensitive factor, vesicle fusing ATPase	Cellular processes and signaling	Posttranslational modification, protein turnover, chaperones	04727::GABAergic synapse||04721::Synaptic vesicle cycle||04962::Vasopressin-regulated water reabsorption	COPI-mediated anterograde transport::COPI-dependent Golgi-to-ER retrograde traffic::COPII-mediated vesicle transport::Intra-Golgi traffic::Retrograde transport at the Trans-Golgi-Network::Trafficking of GluR2-containing AMPA receptors	Brain-Derived_Neurotrophic_Factor_(BDNF)_signaling_pathway::Synaptic_Vesicle_Pathway::GABA_receptor_Signaling	NA	Cytoplasm
A7E3K7	279200.559608541	281835.995452724	316082.239286348	79696.1402713163	110865.085593528	45883.383970276	0.269569653915561	0.0309012462202247	0.1	0.228759498604609	0.324183006535948	down	A7E3K7	A7E3K7	Cytochrome b-245 beta chain	CYBB	GO:0030670::phagocytic vesicle membrane;GO:0005789::endoplasmic reticulum membrane;GO:0043020::NADPH oxidase complex;GO:0005739::mitochondrion	GO:0050660::flavin adenine dinucleotide binding;GO:0020037::heme binding;GO:0009055::electron carrier activity;GO:0046982::protein heterodimerization activity;GO:0046872::metal ion binding;GO:0016175::superoxide-generating NADPH oxidase activity;GO:0005244::voltage-gated ion channel activity	GO:0048010::vascular endothelial growth factor receptor signaling pathway;GO:0045730::respiratory burst;GO:0042554::superoxide anion generation;GO:0000302::response to reactive oxygen species;GO:0002479::antigen processing and presentation of exogenous peptide antigen via MHC class I, TAP-dependent;GO:0045454::cell redox homeostasis;GO:0050665::hydrogen peroxide biosynthetic process;GO:0034765::r…	cytochrome b-245	Metabolism	Inorganic ion transport and metabolism	04145::Phagosome||04621::NOD-like receptor signaling pathway||05418::Fluid shear stress and atherosclerosis||04670::Leukocyte transendothelial migration||04380::Osteoclast differentiation||04066::HIF-1 signaling pathway||04933::AGE-RAGE signaling pathway in diabetic complications	Neutrophil degranulation::VEGFA-VEGFR2 Pathway::Detoxification of Reactive Oxygen Species::ROS and RNS production in phagocytes::RHO GTPases Activate NADPH Oxidases::Cross-presentation of particulate exogenous antigens (phagosomes)	VEGFA-VEGFR2_Signaling_Pathway::Ferroptosis::Microglia_Pathogen_Phagocytosis_Pathway::Oxidative_Stress::Type_II_interferon_signaling_(IFNG)	NA	Plasma membrane
D5IGC9	217324.801897983	265434.358106174	203564.774272029	2139906.5300963	1343872.31371372	1386704.54087049	7.09647899692882	0.00133740689084487	0.1	0.0887487644401163	0.324183006535948	up	D5IGC9	D5IGC9	Thrombospondin 2	THBS2	GO:0005604::basement membrane;GO:0031091::platelet alpha granule	GO:0008201::heparin binding;GO:0005509::calcium ion binding	GO:0016525::negative regulation of angiogenesis;GO:0007155::cell adhesion	Thrombospondin 2	Cellular processes and signaling	Signal transduction mechanisms	04151::PI3K-Akt signaling pathway||04510::Focal adhesion||04145::Phagosome||04512::ECM-receptor interaction||05144::Malaria	O-glycosylation of TSR domain-containing proteins::Defective B3GALTL causes Peters-plus syndrome (PpS)::Signaling by PDGF	Focal_Adhesion-PI3K-Akt-mTOR-signaling_pathway::PI3K-Akt_Signaling_Pathway::Focal_Adhesion::miRNA_targets_in_ECM_and_membrane_receptors::miR-509-3p_alteration_of_YAP1-ECM_axis	NA	Extracellular
E0W6Z5	19199.0152728351	23419.2461990169	23250.0880407512	12523.7770045741	11500.4457615886	11099.7953264331	0.53324575995145	0.00305414224804776	0.1	0.133702754774282	0.324183006535948	down	E0W6Z5	E0W6Z5	Insulin-like growth factor II	IGF2	GO:0005615::extracellular space;GO:0070062::extracellular exosome	GO:0008083::growth factor activity;GO:0005179::hormone activity;GO:0005159::insulin-like growth factor receptor binding;GO:0005158::insulin receptor binding	GO:0042104::positive regulation of activated T cell proliferation;GO:0045840::positive regulation of mitotic nuclear division;GO:0051897::positive regulation of protein kinase B signaling;GO:0046628::positive regulation of insulin receptor signaling pathway;GO:0043410::positive regulation of MAPK cascade	Insulin-like growth factor	Cellular processes and signaling	Signal transduction mechanisms	05205::Proteoglycans in cancer	Platelet degranulation ::Regulation of Insulin-like Growth Factor (IGF) transport and uptake by IGFBPs::SHC-related events triggered by IGF1R::IRS-related events triggered by IGF1R::Signaling by Type 1 Insulin-like Growth Factor 1 Receptor (IGF1R)	PI3K-Akt_Signaling_Pathway::MECP2_and_Associated_Rett_Syndrome::Cardiac_Progenitor_Differentiation::Endochondral_Ossification::Endochondral_Ossification_with_Skeletal_Dysplasias::Apoptosis	NA	Extracellular
E2QWF5	23816.6478944247	24888.9475018606	28272.51542107	36814.7004183119	41855.8405922147	40477.4093418259	1.54781598414454	0.00317871080587806	0.1	0.133702754774282	0.324183006535948	up	E2QWF5	E2QWF5	peptidylprolyl isomerase	FKBP4	GO:0005654::nucleoplasm;GO:0044295::axonal growth cone;GO:0005789::endoplasmic reticulum membrane;GO:0005829::cytosol;GO:0005874::microtubule;GO:0043025::neuronal cell body;GO:0043234::protein complex;GO:0048471::perinuclear region of cytoplasm;GO:0070062::extracellular exosome;GO:0005739::mitochondrion	GO:0005528::FK506 binding;GO:0051219::phosphoprotein binding;GO:0005525::GTP binding;GO:0048156::tau protein binding;GO:0030674::protein binding, bridging;GO:0031072::heat shock protein binding;GO:0032767::copper-dependent protein binding;GO:0003755::peptidyl-prolyl cis-trans isomerase activity;GO:0035259::glucocorticoid receptor binding;GO:0005524::ATP binding	GO:0031503::protein complex localization;GO:0061077::chaperone-mediated protein folding;GO:1900034::regulation of cellular response to heat;GO:0030521::androgen receptor signaling pathway;GO:0030850::prostate gland development;GO:0006463::steroid hormone receptor complex assembly;GO:0007566::embryo implantation;GO:0031115::negative regulation of microtubule polymerization;GO:0046661::male sex dif…	FK506 binding protein 4	Cellular processes and signaling	Posttranslational modification, protein turnover, chaperones	04915::Estrogen signaling pathway	Estrogen-dependent gene expression::HSP90 chaperone cycle for steroid hormone receptors (SHR)::Attenuation phase::ESR-mediated signaling	Androgen_receptor_signaling_pathway	NA	Cytoplasm
E2RAK7	116896.486565836	100653.05238364	129282.562862718	42108.832140949	47172.4149754286	77702.1697186837	0.481453175650624	0.0418294240006736	0.1	0.265142419224717	0.324183006535948	down	E2RAK7	E2RAK7	Apolipoprotein A-II	APOA2	GO:0042627::chylomicron;GO:0072562::blood microparticle;GO:0070062::extracellular exosome;GO:0034361::very-low-density lipoprotein particle;GO:0034366::spherical high-density lipoprotein particle	GO:0042803::protein homodimerization activity;GO:0031210::phosphatidylcholine binding;GO:0060228::phosphatidylcholine-sterol O-acyltransferase activator activity;GO:0015485::cholesterol binding;GO:0055102::lipase inhibitor activity;GO:0034190::apolipoprotein receptor binding;GO:0046982::protein heterodimerization activity;GO:0008035::high-density lipoprotein particle binding;GO:0017127::cholester…	GO:0060695::negative regulation of cholesterol transporter activity;GO:0009749::response to glucose;GO:0045416::positive regulation of interleukin-8 biosynthetic process;GO:0033344::cholesterol efflux;GO:0018206::peptidyl-methionine modification;GO:0042157::lipoprotein metabolic process;GO:0043085::positive regulation of catalytic activity;GO:0030300::regulation of intestinal cholesterol absorpti…	apolipoprotein A-II	Cellular processes and signaling	Signal transduction mechanisms	03320::PPAR signaling pathway	Regulation of Insulin-like Growth Factor (IGF) transport and uptake by IGFBPs::Post-translational protein phosphorylation::PPARA activates gene expression::Retinoid metabolism and transport::Chylomicron assembly::Chylomicron remodeling	Nuclear_Receptors_Meta-Pathway::PPAR_signaling_pathway::Statin_Pathway::PPAR_Alpha_Pathway	NA	Extracellular
E2RR77	60262.962514828	75963.2164617939	99571.8976659317	167120.640108422	388914.807867852	173091.126592357	3.09216506322023	0.0410020069403319	0.1	0.262412844418124	0.324183006535948	up	E2RR77	E2RR77	Ribosomal protein L37	LOC119863879	GO:0022625::cytosolic large ribosomal subunit	GO:0046872::metal ion binding;GO:0019843::rRNA binding;GO:0003735::structural constituent of ribosome;GO:0019838::growth factor binding	GO:0006413::translational initiation;GO:0019083::viral transcription;GO:0006364::rRNA processing;GO:0006614::SRP-dependent cotranslational protein targeting to membrane;GO:0000184::nuclear-transcribed mRNA catabolic process, nonsense-mediated decay	rRNA binding	Information storage and processing	Translation, ribosomal structure and biogenesis	03010::Ribosome	Major pathway of rRNA processing in the nucleolus and cytosol::Regulation of expression of SLITs and ROBOs::Nonsense Mediated Decay (NMD) enhanced by the Exon Junction Complex (EJC)::L13a-mediated translational silencing of Ceruloplasmin expression::SRP-dependent cotranslational protein targeting to membrane::GTP hydrolysis and joining of the 60S ribosomal subunit::Nonsense Mediated Decay (NMD) i…	Cytoplasmic_Ribosomal_Proteins	NA	Nucleus
F1PTE3	32870.1165776987	33528.0981426503	40128.3736029803	60221.1763034781	63000.5851371122	46498.1218418259	1.59321617216617	0.0202323703150178	0.1	0.196397920085672	0.324183006535948	up	F1PTE3	F1PTE3	Ras-related protein Rab-13	RAB13	GO:0043005::neuron projection;GO:0055038::recycling endosome membrane;GO:0005802::trans-Golgi network;GO:0030659::cytoplasmic vesicle membrane;GO:0030027::lamellipodium;GO:0032593::insulin-responsive compartment;GO:0030139::endocytic vesicle;GO:0016328::lateral plasma membrane;GO:0005923::bicellular tight junction;GO:0070062::extracellular exosome	GO:0005525::GTP binding;GO:0034236::protein kinase A catalytic subunit binding;GO:0003924::GTPase activity	GO:0010737::protein kinase A signaling;GO:0032869::cellular response to insulin stimulus;GO:0032456::endocytic recycling;GO:0009306::protein secretion;GO:0070830::bicellular tight junction assembly;GO:0006904::vesicle docking involved in exocytosis;GO:0031175::neuron projection development;GO:0007264::small GTPase mediated signal transduction;GO:0097368::establishment of Sertoli cell barrier;GO:1…	RAB13, member RAS oncogene family	Cellular processes and signaling	Intracellular trafficking, secretion, and vesicular transport	04530::Tight junction	Translocation of SLC2A4 (GLUT4) to the plasma membrane::RAB GEFs exchange GTP for GDP on RABs::RAB geranylgeranylation	Ectoderm_Differentiation	NA	Cytoplasm
F5C3N2	50686.1794483986	51565.6018516247	43961.22030462	67010.3096550556	85059.7147716047	94591.7731687898	1.68700317268924	0.0212107371684823	0.1	0.198544313315693	0.324183006535948	up	F5C3N2	F5C3N2	Membrane metalloendopeptidase	MME	GO:0016021::integral component of membrane;GO:0030424::axon;GO:0030425::dendrite;GO:0005903::brush border;GO:0008021::synaptic vesicle;GO:0070062::extracellular exosome;GO:0005925::focal adhesion;GO:0044306::neuron projection terminus;GO:0005886::plasma membrane	GO:0042277::peptide binding;GO:0008270::zinc ion binding;GO:0008238::exopeptidase activity;GO:0004222::metalloendopeptidase activity	GO:0090399::replicative senescence;GO:0071345::cellular response to cytokine stimulus;GO:0019233::sensory perception of pain;GO:0071493::cellular response to UV-B;GO:0071492::cellular response to UV-A;GO:0006508::proteolysis;GO:0046449::creatinine metabolic process;GO:0050435::beta-amyloid metabolic process;GO:0001822::kidney development	Membrane metalloendopeptidase	Metabolism	Amino acid transport and metabolism	05010::Alzheimer's disease||04640::Hematopoietic cell lineage||04974::Protein digestion and absorption||04614::Renin-angiotensin system	Neutrophil degranulation::Metabolism of Angiotensinogen to Angiotensins	Primary_Focal_Segmental_Glomerulosclerosis_FSGS::Alzheimers_Disease	NA	Plasma membrane
O02678	91554.0461150652	106584.858519191	109412.570668289	282566.720095912	270230.908454315	273703.612261146	2.68735905102821	0.00201471366385664	0.1	0.114205483116902	0.324183006535948	up	O02678	O02678	Biglycan	BGN	GO:0030133::transport vesicle;GO:0009986::cell surface;GO:0042383::sarcolemma;GO:0005578::proteinaceous extracellular matrix;GO:0070062::extracellular exosome	GO:0050840::extracellular matrix binding;GO:0004860::protein kinase inhibitor activity;GO:0005539::glycosaminoglycan binding	GO:0030198::extracellular matrix organization;GO:0006469::negative regulation of protein kinase activity;GO:0019221::cytokine-mediated signaling pathway;GO:0046426::negative regulation of JAK-STAT cascade;GO:0019800::peptide cross-linking via chondroitin 4-sulfate glycosaminoglycan	May be involved in collagen fiber assembly	Cellular processes and signaling	Signal transduction mechanisms	NA	ECM proteoglycans::A tetrasaccharide linker sequence is required for GAG synthesis::Defective B4GALT7 causes EDS, progeroid type::Defective B3GALT6 causes EDSP2 and SEMDJL1::Defective B3GAT3 causes JDSSDHD::Chondroitin sulfate biosynthesis::CS/DS degradation::Dermatan sulfate biosynthesis::Defective CHSY1 causes TPBS::Defective CHST3 causes SEDCJD::Defective CHST14 causes EDS, musculocontractural…	Human_Complement_System::BMP2-WNT4-FOXO1_Pathway_in_Human_Primary_Endometrial_Stromal_Cell_Differentiation	NA	Extracellular
P60524	15352719.4839858	17130758.168331	19756804.4806001	36288596.791639	25556789.4861887	33374804.670913	1.82273500565078	0.0129430184345772	0.1	0.177096197063456	0.324183006535948	up	P60524	P60524	Hemoglobin subunit beta	HBB	GO:0005833::hemoglobin complex	GO:0005344::oxygen transporter activity;GO:0005506::iron ion binding;GO:0020037::heme binding;GO:0019825::oxygen binding	GO:0015671::oxygen transport	hemoglobin subunit	Metabolism	Energy production and conversion	05144::Malaria||05143::African trypanosomiasis	Neutrophil degranulation::Factors involved in megakaryocyte development and platelet production::Scavenging of heme from plasma::Chaperone Mediated Autophagy::Late endosomal microautophagy::Erythrocytes take up carbon dioxide and release oxygen::Erythrocytes take up oxygen and release carbon dioxide	Selenium_Micronutrient_Network::Folate_Metabolism::Vitamin_B12_Metabolism	NA	Cytoplasm
P60529	63562.5700771056	56794.0713987781	65824.2040092248	119554.481410532	90644.5817858974	126259.489118896	1.80715986888263	0.0172820021687922	0.1	0.195018965977468	0.324183006535948	up	P60529	P60529	Hemoglobin subunit alpha	HBA	GO:0005833::hemoglobin complex	GO:0005344::oxygen transporter activity;GO:0005506::iron ion binding;GO:0020037::heme binding;GO:0019825::oxygen binding	GO:0015671::oxygen transport	hemoglobin subunit	Metabolism	Energy production and conversion	05144::Malaria||05143::African trypanosomiasis	Scavenging of heme from plasma::Erythrocytes take up carbon dioxide and release oxygen::Erythrocytes take up oxygen and release carbon dioxide	Selenium_Micronutrient_Network::Folate_Metabolism::Vitamin_B12_Metabolism	NA	Cytoplasm
Q6TEQ7	1092571.35409253	1085344.33054445	976699.002002078	2489919.50688716	2479571.44714959	2695433.82430998	2.42974991868594	7.07417484637609e-05	0.1	0.0741568919857996	0.324183006535948	up	Q6TEQ7	Q6TEQ7	Annexin A2	ANXA2	GO:0009986::cell surface;GO:0030496::midbody;GO:0031902::late endosome membrane;GO:0005829::cytosol;GO:0035749::myelin sheath adaxonal region;GO:0016323::basolateral plasma membrane;GO:0005615::extracellular space;GO:0045121::membrane raft;GO:0005604::basement membrane;GO:1990667::PCSK9-AnxA2 complex;GO:0042383::sarcolemma;GO:0070062::extracellular exosome;GO:0005811::lipid particle;GO:0005769::e…	GO:0005544::calcium-dependent phospholipid binding;GO:0005262::calcium channel activity;GO:0002020::protease binding;GO:0030546::receptor activator activity;GO:0008092::cytoskeletal protein binding;GO:0001786::phosphatidylserine binding;GO:0001948::glycoprotein binding;GO:0048306::calcium-dependent protein binding;GO:0005546::phosphatidylinositol-4,5-bisphosphate binding;GO:0005509::calcium ion b…	GO:0031340::positive regulation of vesicle fusion;GO:0006900::membrane budding;GO:1900121::negative regulation of receptor binding;GO:0002091::negative regulation of receptor internalization;GO:0030199::collagen fibril organization;GO:0031214::biomineral tissue development;GO:0070509::calcium ion import;GO:0051290::protein heterotetramerization;GO:0032804::negative regulation of low-density lipop…	Annexin A2	Cellular processes and signaling	Intracellular trafficking, secretion, and vesicular transport	NA	Neutrophil degranulation::Smooth Muscle Contraction::Gene and protein expression by JAK-STAT signaling after Interleukin-12 stimulation::Dissolution of Fibrin Clot	Gastrin_Signaling_Pathway::Prostaglandin_Synthesis_and_Regulation	NA	Cytoplasm
Q8HZM5	158643.46945433	138479.955214237	173376.945183608	88342.0428215854	85783.5573395356	95742.2277866242	0.573576229137788	0.00509760621263079	0.1	0.138994575951762	0.324183006535948	down	Q8HZM5	Q8HZM5	Glutamine synthetase	GLUL	GO:0005739::mitochondrion;GO:0044297::cell body;GO:0070062::extracellular exosome;GO:0043209::myelin sheath;GO:0097386::glial cell projection;GO:0005634::nucleus	GO:0004351::glutamate decarboxylase activity;GO:0042802::identical protein binding;GO:0005524::ATP binding;GO:0004356::glutamate-ammonia ligase activity	GO:0009267::cellular response to starvation;GO:0006542::glutamine biosynthetic process;GO:0009749::response to glucose;GO:0008283::cell proliferation	Belongs to the glutamine synthetase family	Metabolism	Amino acid transport and metabolism	01100::Metabolic pathways||04724::Glutamatergic synapse||04727::GABAergic synapse||01230::Biosynthesis of amino acids||00250::Alanine, aspartate and glutamate metabolism||00630::Glyoxylate and dicarboxylate metabolism||00220::Arginine biosynthesis||00910::Nitrogen metabolism	Glutamate and glutamine metabolism::Astrocytic Glutamate-Glutamine Uptake And Metabolism	Amino_Acid_metabolism::TNF_alpha_Signaling_Pathway	NA	Cytoplasm
W8W3H1	25116.4932977461	24344.6136859926	12291.0760384196	41102.2737923036	72590.1303222418	46728.2127653928	2.59781288739825	0.0321754418346813	0.1	0.232408304283969	0.324183006535948	up	W8W3H1	W8W3H1	MAS related GPR family member F	MRGPRF	GO:0031965::nuclear membrane;GO:0005887::integral component of plasma membrane;GO:0070062::extracellular exosome	GO:0004930::G-protein coupled receptor activity	GO:0007186::G-protein coupled receptor signaling pathway	G-protein coupled receptor	Cellular processes and signaling	Signal transduction mechanisms	NA	G alpha (i) signalling events::Prostanoid ligand receptors	GPCRs,_Class_A_Rhodopsin-like::ACE_Inhibitor_Pathway::SARS-CoV-2_and_Angiotensin-converting_enzyme_2_(ACE2)_receptor-_Molecular_mechanisms_and_potential_therapeutic_target	NA	Plasma membrane
