# Supplementary material for: Multiomics analysis of platelet-rich plasma promoting biological performance of mesenchymal stem cells
Source: BMC Genomics. 2024 Jun 5;25:564. doi: 10.1186/s12864-024-10329-8 (PMC11151483; doi:10.1186/s12864-024-10329-8)
Supplement: Supplementary file 1 — Supplementary Material 1. [file 12864_2024_10329_MOESM1_ESM.zip › Supplementary document-16 PRP_FBS.significant.xls]

ID	FBS_1	FBS_2	FBS_3	PRP_1	PRP_2	PRP_3	ratio	t.test_p.value	wilcox.test_p.value	t.test_p.value_BHcorrect	wilcox.test_p.value_BHcorrect	regulated	ProteinGroup	protein	description	gene_name	go_cellularcomponent	go_molecularfunction	go_biologicalprocess	eggnog_description	eggnog_category	eggnog_term	kegg_pathway	reactome_pathways	wikipathways	tf_family	subcellularlocation
A0A0A0RBT6	416182.797507385	360258.986806074	338430.732262036	1229096.75906017	1873777.63689337	970797.765392781	3.65393540586976	0.0154496181974261	0.1	0.0512575961600225	0.152264006139678	up	A0A0A0RBT6	A0A0A0RBT6	Transferrin receptor protein 1	TFRC	GO:0055037::recycling endosome;GO:0072562::blood microparticle;GO:0005887::integral component of plasma membrane;GO:1990712::HFE-transferrin receptor complex;GO:0043231::intracellular membrane-bounded organelle;GO:0016323::basolateral plasma membrane;GO:0042470::melanosome;GO:0009897::external side of plasma membrane;GO:0005905::clathrin-coated pit;GO:0048471::perinuclear region of cytoplasm;GO:0…	GO:0004998::transferrin receptor activity;GO:0001948::glycoprotein binding;GO:0003725::double-stranded RNA binding;GO:0042803::protein homodimerization activity	GO:0033572::transferrin transport;GO:0030316::osteoclast differentiation;GO:0006879::cellular iron ion homeostasis;GO:0045780::positive regulation of bone resorption;GO:0006898::receptor-mediated endocytosis;GO:0035690::cellular response to drug;GO:0097286::iron ion import;GO:0016032::viral process	transferrin receptor	Cellular processes and signaling	Posttranslational modification, protein turnover, chaperones	04144::Endocytosis||04145::Phagosome||04640::Hematopoietic cell lineage||04066::HIF-1 signaling pathway	Clathrin-mediated endocytosis::Cargo recognition for clathrin-mediated endocytosis::Golgi Associated Vesicle Biogenesis::Transferrin endocytosis and recycling	3q29_copy_number_variation_syndrome::Ferroptosis	NA	Plasma membrane
A0A1S7J0A8	9772.36485326778	9875.78342046303	10773.9323341882	27875.5036553423	27912.2892798639	36689.0436305732	3.03979329216908	0.00344859049466564	0.1	0.0252472455402828	0.152264006139678	up	A0A1S7J0A8	A0A1S7J0A8	Monocyte differentiation antigen CD14	607076	GO:0031362::anchored component of external side of plasma membrane;GO:0045121::membrane raft;GO:0005615::extracellular space;GO:0005794::Golgi apparatus;GO:0046696::lipopolysaccharide receptor complex;GO:0070062::extracellular exosome	GO:0070891::lipoteichoic acid binding;GO:0001530::lipopolysaccharide binding	GO:0032481::positive regulation of type I interferon production;GO:0032760::positive regulation of tumor necrosis factor production;GO:0071727::cellular response to triacyl bacterial lipopeptide;GO:0034142::toll-like receptor 4 signaling pathway;GO:0006898::receptor-mediated endocytosis;GO:0071223::cellular response to lipoteichoic acid;GO:0031663::lipopolysaccharide-mediated signaling pathway;GO…	Coreceptor for bacterial lipopolysaccharide. In concert with LBP, binds to monomeric lipopolysaccharide and delivers it to the LY96 TLR4 complex, thereby mediating the innate immune response to bacterial lipopolysaccharide (LPS). Acts via MyD88, TIRAP and TRAF6, leading to NF-kappa-B activation, cytokine secretion and the inflammatory response. Acts as a coreceptor for TLR2 TLR6 heterodimer in re…	Cellular processes and signaling	Signal transduction mechanisms	04010::MAPK signaling pathway||04810::Regulation of actin cytoskeleton||05202::Transcriptional misregulation in cancer||05152::Tuberculosis||04145::Phagosome||05146::Amoebiasis||04064::NF-kappa B signaling pathway||04640::Hematopoietic cell lineage||05132::Salmonella infection||05133::Pertussis||04620::Toll-like receptor signaling pathway||05134::Legionellosis||05130::Pathogenic Escherichia coli …	Neutrophil degranulation::ER-Phagosome pathway::IKK complex recruitment mediated by RIP1::Regulation of TLR by endogenous ligand::Toll Like Receptor 4 (TLR4) Cascade::Activation of IRF3/IRF7 mediated by TBK1/IKK epsilon::MyD88:MAL(TIRAP) cascade initiated on plasma membrane::IRAK2 mediated activation of TAK1 complex upon TLR7/8 or 9 stimulation::TRAF6-mediated induction of TAK1 complex within TLR…	MAPK_Signaling_Pathway::Vitamin_D_Receptor_Pathway::Regulation_of_Actin_Cytoskeleton::Regulation_of_toll-like_receptor_signaling_pathway::Toll-like_Receptor_Signaling_Pathway::Pathogenic_Escherichia_coli_infection::Macrophage_markers::Fibrin_Complement_Receptor_3_Signaling_Pathway	NA	Extracellular
A0A5F4BNM9	552382.583435755	620112.964345974	920870.049957258	177163.399142526	182559.447049555	208836.565021231	0.27160062811169	0.00881567043125369	0.1	0.0392158971650388	0.152264006139678	down	A0A5F4BNM9	A0A5F4BNM9	Galectin	LGALS1	GO:0005622::intracellular;GO:0070062::extracellular exosome;GO:0005615::extracellular space;GO:0031012::extracellular matrix	GO:0004871::signal transducer activity;GO:0030246::carbohydrate binding	GO:0031295::T cell costimulation;GO:0043123::positive regulation of I-kappaB kinase/NF-kappaB signaling;GO:0046598::positive regulation of viral entry into host cell;GO:0045445::myoblast differentiation;GO:0002317::plasma cell differentiation	Lectin, galactoside-binding, soluble, 1	Cellular processes and signaling	Extracellular structures	NA	Regulation of Insulin-like Growth Factor (IGF) transport and uptake by IGFBPs::Post-translational protein phosphorylation	Vitamin_D_Receptor_Pathway	NA	Cytoplasm
A0A5F4BYG2	48411.651948164	36366.2341161176	32528.5257354383	125842.618033022	151787.924872766	183305.76910828	3.92933604346398	0.00106933620155281	0.1	0.0155634847442124	0.152264006139678	up	A0A5F4BYG2	A0A5F4BYG2	Uncharacterized protein	-	NA	NA	NA	Immunoglobulin V-Type	Poorly characterized	Function unknown	NA	Immunoregulatory interactions between a Lymphoid and a non-Lymphoid cell::Regulation of actin dynamics for phagocytic cup formation::Cell surface interactions at the vascular wall::FCGR3A-mediated phagocytosis::FCERI mediated NF-kB activation::FCGR3A-mediated IL10 synthesis::Regulation of Complement cascade::FCERI mediated Ca+2 mobilization::Antigen activates B Cell Receptor (BCR) leading to gene…	T-Cell_antigen_Receptor_(TCR)_Signaling_Pathway::Cancer_immunotherapy_by_PD-1_blockade::Pathogenesis_of_SARS-CoV-2_Mediated_by_nsp9-nsp10_Complex::T-Cell_Receptor_and_Co-stimulatory_Signaling	NA	Mitochondria
A0A5F4DJ18	118328.851284042	89504.5860647802	100163.848512654	790342.311531595	1309158.53246802	1222619.49840764	10.7862000572999	0.00094461774533939	0.1	0.0153616525143718	0.152264006139678	up	A0A5F4DJ18	A0A5F4DJ18	Uncharacterized protein	-	NA	NA	NA	Immunoglobulin V-Type	Poorly characterized	Function unknown	00910::Nitrogen metabolism	Immunoregulatory interactions between a Lymphoid and a non-Lymphoid cell::Regulation of actin dynamics for phagocytic cup formation::Cell surface interactions at the vascular wall::FCGR3A-mediated phagocytosis::FCERI mediated NF-kB activation::FCGR3A-mediated IL10 synthesis::Regulation of Complement cascade::FCERI mediated Ca+2 mobilization::Antigen activates B Cell Receptor (BCR) leading to gene…	NA	NA	Mitochondria
A0A5K1VKB9	7504.65956659551	7907.65145354466	10589.8682132242	28527.1417699415	26965.0520313614	39997.4722133758	3.67237165614766	0.00146878650107938	0.1	0.0176945512598117	0.152264006139678	up	A0A5K1VKB9	A0A5K1VKB9	Kallikrein B1	KLKB1	GO:0005615::extracellular space;GO:0070062::extracellular exosome	GO:0004252::serine-type endopeptidase activity	GO:0031639::plasminogen activation;GO:0051919::positive regulation of fibrinolysis	Kallikrein B, plasma (Fletcher factor) 1	Metabolism	Amino acid transport and metabolism	04610::Complement and coagulation cascades	Activation of Matrix Metalloproteinases::Intrinsic Pathway of Fibrin Clot Formation::Defective SERPING1 causes hereditary angioedema::Defective factor XII causes hereditary angioedema	Human_Complement_System::Complement_and_Coagulation_Cascades::Blood_Clotting_Cascade	NA	Extracellular
A0A6S4Q341	626978.251460853	593370.592758554	866955.745868919	371764.679880631	446198.022283078	473987.302547771	0.618956146049011	0.0366437104095735	0.1	0.0829921477769337	0.152264006139678	down	A0A6S4Q341	A0A6S4Q341	DLA class I alpha chain	DLA88	GO:0016021::integral component of membrane;GO:0042612::MHC class I protein complex	GO:0005102::receptor binding;GO:0042605::peptide antigen binding	GO:0006955::immune response;GO:0002474::antigen processing and presentation of peptide antigen via MHC class I	Belongs to the MHC class I family	Poorly characterized	Function unknown	04144::Endocytosis||05166::HTLV-I infection||05169::Epstein-Barr virus infection||05203::Viral carcinogenesis||04514::Cell adhesion molecules (CAMs)||04145::Phagosome||05168::Herpes simplex infection||05416::Viral myocarditis||05320::Autoimmune thyroid disease||05330::Allograft rejection||04612::Antigen processing and presentation||04940::Type I diabetes mellitus||05332::Graft-versus-host disease	Immunoregulatory interactions between a Lymphoid and a non-Lymphoid cell::Interferon gamma signaling::ER-Phagosome pathway::Interferon alpha/beta signaling::Antigen Presentation: Folding, assembly and peptide loading of class I MHC::Endosomal/Vacuolar pathway	NA	NA	Extracellular
A0A8I3M8K6	10051.8342454234	10917.3794152629	15835.6956606985	4072.90939963772	4086.15152492779	4174.75577229299	0.335113356459003	0.0163126887557043	0.1	0.0524544157071593	0.152264006139678	down	A0A8I3M8K6	A0A8I3M8K6	SMB domain-containing protein	ENPP1	GO:0009986::cell surface;GO:0005887::integral component of plasma membrane;GO:0016323::basolateral plasma membrane;GO:0005615::extracellular space;GO:0005765::lysosomal membrane	GO:0005044::scavenger receptor activity;GO:0047429::nucleoside-triphosphate diphosphatase activity;GO:0042803::protein homodimerization activity;GO:0050656::3'-phosphoadenosine 5'-phosphosulfate binding;GO:0004528::phosphodiesterase I activity;GO:0030247::polysaccharide binding;GO:0005158::insulin receptor binding;GO:0008270::zinc ion binding;GO:0003676::nucleic acid binding;GO:0005524::ATP bindi…	GO:0045719::negative regulation of glycogen biosynthetic process;GO:0030505::inorganic diphosphate transport;GO:0006955::immune response;GO:0090305::nucleic acid phosphodiester bond hydrolysis;GO:0006771::riboflavin metabolic process;GO:0006898::receptor-mediated endocytosis;GO:0009143::nucleoside triphosphate catabolic process;GO:0050427::3'-phosphoadenosine 5'-phosphosulfate metabolic process;G…	Ectonucleotide pyrophosphatase phosphodiesterase	Poorly characterized	Function unknown	01100::Metabolic pathways||00230::Purine metabolism||00240::Pyrimidine metabolism||00500::Starch and sucrose metabolism||00760::Nicotinate and nicotinamide metabolism||00770::Pantothenate and CoA biosynthesis||00740::Riboflavin metabolism	Vitamin B5 (pantothenate) metabolism::Vitamin B2 (riboflavin) metabolism	Insulin_Signaling::Pyrimidine_metabolism::FGF23_signalling_in_Hypophosphatemic_rickets	NA	Cytoplasm
A0A8I3MA34	3203.77668585721	4190.7888155893	5430.16629100691	986.644013969793	839.350758650011	1667.69436571125	0.272418105491054	0.00852384655952076	0.1	0.0383476452927193	0.152264006139678	down	A0A8I3MA34	A0A8I3MA34	Optineurin	OPTN	GO:0031410::cytoplasmic vesicle;GO:0005802::trans-Golgi network;GO:0048471::perinuclear region of cytoplasm	GO:0030674::protein binding, bridging;GO:0017137::Rab GTPase binding;GO:0070530::K63-linked polyubiquitin binding;GO:0008022::protein C-terminus binding;GO:0042802::identical protein binding	GO:0050829::defense response to Gram-negative bacterium;GO:0043124::negative regulation of I-kappaB kinase/NF-kappaB signaling;GO:0000042::protein targeting to Golgi;GO:0098792::xenophagy;GO:0001920::negative regulation of receptor recycling;GO:0090161::Golgi ribbon formation;GO:0043001::Golgi to plasma membrane protein transport	Optineurin	Information storage and processing	RNA processing and modification	NA	Regulation of PLK1 Activity at G2/M Transition::TBC/RABGAPs	Focal_Adhesion-PI3K-Akt-mTOR-signaling_pathway::PI3K-Akt_Signaling_Pathway::MAPK_Signaling_Pathway::Ras_Signaling::Chemokine_signaling_pathway::Hepatitis_B_infection::Regulation_of_toll-like_receptor_signaling_pathway::Small_cell_lung_cancer::B_Cell_Receptor_Signaling_Pathway::TNF_alpha_Signaling_Pathway::Pancreatic_adenocarcinoma_pathway::T-Cell_antigen_Receptor_(TCR)_Signaling_Pathway::Leptin_s…	NA	Cytoplasm
A0A8I3MAL2	349344.293421308	247542.555112992	180451.519186881	3306692.53424033	3872831.50642108	3069041.05626327	13.1841750291691	0.00234693385900514	0.1	0.0217584896087206	0.152264006139678	up	A0A8I3MAL2	A0A8I3MAL2	Complement C1q B chain	C1QB	NA	NA	NA	Complement C1q subcomponent subunit B	Cellular processes and signaling	Extracellular structures	05142::Chagas disease (American trypanosomiasis)||05322::Systemic lupus erythematosus||05150::Staphylococcus aureus infection||04610::Complement and coagulation cascades||05133::Pertussis||05020::Prion diseases	Regulation of Complement cascade::Initial triggering of complement::Classical antibody-mediated complement activation	Spinal_Cord_Injury::Complement_and_Coagulation_Cascades::Allograft_Rejection::Microglia_Pathogen_Phagocytosis_Pathway::Oxidative_Damage::Complement_Activation	NA	Extracellular
A0A8I3MAW3	852381.646074563	711131.498077615	1247789.90659483	337254.107927076	384895.893761488	387528.894904459	0.39472048248166	0.0253335500966156	0.1	0.0665946132693441	0.152264006139678	down	A0A8I3MAW3	A0A8I3MAW3	Integrin subunit alpha 1	ITGA1	NA	NA	NA	integrin	Cellular processes and signaling	Extracellular structures	04151::PI3K-Akt signaling pathway||04510::Focal adhesion||04810::Regulation of actin cytoskeleton||05414::Dilated cardiomyopathy||04640::Hematopoietic cell lineage||04512::ECM-receptor interaction||05410::Hypertrophic cardiomyopathy (HCM)||05412::Arrhythmogenic right ventricular cardiomyopathy (ARVC)	Integrin cell surface interactions::Smooth Muscle Contraction::Laminin interactions::Other semaphorin interactions::CHL1 interactions::Platelet Adhesion to exposed collagen	PI3K-Akt_Signaling_Pathway::Focal_Adhesion::Regulation_of_Actin_Cytoskeleton::Ebola_Virus_Pathway_on_Host::Integrin-mediated_Cell_Adhesion::Arrhythmogenic_Right_Ventricular_Cardiomyopathy::miRNA_targets_in_ECM_and_membrane_receptors::Signaling_of_Hepatocyte_Growth_Factor_Receptor::NOTCH1_regulation_of_human_endothelial_cell_calcification	NA	Plasma membrane
A0A8I3MBF5	76778.5505746383	96517.1916576771	105115.722811723	52539.6068650064	55802.6771204562	59579.6042993631	0.603142863596743	0.0221998497523339	0.1	0.0622977396161677	0.152264006139678	down	A0A8I3MBF5	A0A8I3MBF5	RuvB-like helicase	RUVBL2	GO:0071339::MLL1 complex;GO:0016363::nuclear matrix;GO:0097255::R2TP complex;GO:0000812::Swr1 complex;GO:0005719::nuclear euchromatin;GO:0005737::cytoplasm;GO:0070062::extracellular exosome;GO:0031011::Ino80 complex;GO:0030529::intracellular ribonucleoprotein complex;GO:0035267::NuA4 histone acetyltransferase complex;GO:0016020::membrane	GO:0000979::RNA polymerase II core promoter sequence-specific DNA binding;GO:0042803::protein homodimerization activity;GO:0051082::unfolded protein binding;GO:0000980::RNA polymerase II distal enhancer sequence-specific DNA binding;GO:0051117::ATPase binding;GO:0001094::TFIID-class transcription factor binding;GO:0005524::ATP binding;GO:0043141::ATP-dependent 5'-3' DNA helicase activity;GO:00435…	GO:0071392::cellular response to estradiol stimulus;GO:0006281::DNA repair;GO:0000492::box C/D snoRNP assembly;GO:0071899::negative regulation of estrogen receptor binding;GO:0071733::transcriptional activation by promoter-enhancer looping;GO:0032508::DNA duplex unwinding;GO:0034644::cellular response to UV;GO:0043968::histone H2A acetylation;GO:0043967::histone H4 acetylation;GO:0040008::regulat…	Proposed core component of the chromatin remodeling INO80 complex which is involved in transcriptional regulation, DNA replication and probably DNA repair	Information storage and processing	Replication, recombination and repair	NA	HATs acetylate histones::Telomere Extension By Telomerase	LncRNA_involvement_in_canonical_Wnt_signaling_and_colorectal_cancer::Gastric_Cancer_Network_1	Chromatin Remodeling Factors	Cytoplasm
A0A8I3MC44	45552.7555986804	47376.2671285924	61859.2807723376	18835.8793020316	25613.7332282953	23637.7751326964	0.4398742419397	0.00354288701383601	0.1	0.025653605238871	0.152264006139678	down	A0A8I3MC44	A0A8I3MC44	Family with sequence similarity 234 member A	FAM234A	GO:0016021::integral component of membrane	NA	NA	Family with sequence similarity 234 member A	Poorly characterized	Function unknown	NA	NA	NA	NA	Plasma membrane
A0A8I3MD29	72047.9646203937	64742.4580256134	90926.3021433781	201539.914252577	118026.856235385	146223.944002123	2.04548311030248	0.025573882848705	0.1	0.0668204303204745	0.152264006139678	up	A0A8I3MD29	A0A8I3MD29	Matrix metallopeptidase 2	MMP2	GO:0031012::extracellular matrix	GO:0004222::metalloendopeptidase activity;GO:0008270::zinc ion binding	GO:0006508::proteolysis	Matrix metallopeptidase 2 (gelatinase A, 72kDa gelatinase, 72kDa type IV collagenase)	Cellular processes and signaling	Posttranslational modification, protein turnover, chaperones	05200::Pathways in cancer||05205::Proteoglycans in cancer||05418::Fluid shear stress and atherosclerosis||04670::Leukocyte transendothelial migration||04915::Estrogen signaling pathway||01522::Endocrine resistance||04912::GnRH signaling pathway||04933::AGE-RAGE signaling pathway in diabetic complications||05219::Bladder cancer	Regulation of Insulin-like Growth Factor (IGF) transport and uptake by IGFBPs::Interleukin-4 and Interleukin-13 signaling::Degradation of the extracellular matrix::Collagen degradation::Extra-nuclear estrogen signaling::EPH-ephrin mediated repulsion of cells::Activation of Matrix Metalloproteinases	VEGFA-VEGFR2_Signaling_Pathway::Epithelial_to_mesenchymal_transition_in_colorectal_cancer::Genes_involved_in_male_infertility::Lung_fibrosis::AGE-RAGE_pathway::Cell_migration_and_invasion_through_p75NTR::RAC1-PAK1-p38-MMP2_Pathway::Bladder_Cancer::Neural_Crest_Cell_Migration_in_Cancer::Photodynamic_therapy-induced_NF-kB_survival_signaling::Neural_Crest_Cell_Migration_during_Development::Angiogene…	NA	Cytoplasm
A0A8I3MDW5	18038.6162796214	20248.1416756562	23339.0558156679	11809.3716460117	12007.4640807293	12875.7951167728	0.595410082208328	0.0126792599496395	0.1	0.0471079620600839	0.152264006139678	down	A0A8I3MDW5	A0A8I3MDW5	Polypeptide N-acetylgalactosaminyltransferase	GALNT2	GO:0032580::Golgi cisterna membrane;GO:0030173::integral component of Golgi membrane;GO:0070062::extracellular exosome;GO:0048471::perinuclear region of cytoplasm;GO:0005789::endoplasmic reticulum membrane	GO:0030145::manganese ion binding;GO:0004653::polypeptide N-acetylgalactosaminyltransferase activity;GO:0005515::protein binding;GO:0030246::carbohydrate binding	GO:0018242::protein O-linked glycosylation via serine;GO:0018243::protein O-linked glycosylation via threonine;GO:0002378::immunoglobulin biosynthetic process;GO:0016266::O-glycan processing	polypeptide N-acetylgalactosaminyltransferase	Cellular processes and signaling	Posttranslational modification, protein turnover, chaperones	01100::Metabolic pathways||00512::Mucin type O-glycan biosynthesis	COPI-independent Golgi-to-ER retrograde traffic::O-linked glycosylation of mucins	Globo_Sphingolipid_Metabolism	NA	Cytoplasm
A0A8I3MEU4	77042.9135131638	93961.6479960169	111551.098981248	30245.8230319142	25108.9050530817	31098.2990180467	0.305968130148188	0.00161410441886316	0.1	0.0182993323829972	0.152264006139678	down	A0A8I3MEU4	A0A8I3MEU4	Carnosine dipeptidase 2	CNDP2	GO:0005737::cytoplasm;GO:0005654::nucleoplasm;GO:0070062::extracellular exosome	GO:0046872::metal ion binding;GO:0102008::cytosolic dipeptidase activity;GO:0004180::carboxypeptidase activity;GO:0008237::metallopeptidase activity;GO:0034701::tripeptidase activity	GO:0006508::proteolysis	CNDP dipeptidase 2 (metallopeptidase M20 family)	Metabolism	Amino acid transport and metabolism	01100::Metabolic pathways||00330::Arginine and proline metabolism||00410::beta-Alanine metabolism||00340::Histidine metabolism	Glutathione synthesis and recycling	NA	NA	Cytoplasm
A0A8I3MF27	158934.998641568	157232.548889442	170829.361221561	664636.640212674	707120.819046904	894565.621019108	4.65367036124276	0.00189327752268096	0.1	0.0192628851538412	0.152264006139678	up	A0A8I3MF27	A0A8I3MF27	Plasminogen	PLG	NA	NA	NA	Plasmin dissolves the fibrin of blood clots and acts as a proteolytic factor in a variety of other processes including embryonic development, tissue remodeling, tumor invasion, and inflammation. In ovulation, weakens the walls of the Graafian follicle. It activates the urokinase-type plasminogen activator, collagenases and several complement zymogens, such as C1 and C5. Cleavage of fibronectin an…	Cellular processes and signaling	Posttranslational modification, protein turnover, chaperones	04080::Neuroactive ligand-receptor interaction||05164::Influenza A||05150::Staphylococcus aureus infection||04610::Complement and coagulation cascades	Platelet degranulation ::Regulation of Insulin-like Growth Factor (IGF) transport and uptake by IGFBPs::Degradation of the extracellular matrix::Signaling by PDGF::Activation of Matrix Metalloproteinases::Dissolution of Fibrin Clot	Human_Complement_System::Complement_and_Coagulation_Cascades::Selenium_Micronutrient_Network::Folate_Metabolism::Vitamin_B12_Metabolism	NA	Extracellular
A0A8I3MF99	26771.6571231429	29208.2895472022	35401.4369966042	91439.3210055123	88839.9031899063	134208.084660297	3.44148114458305	0.00292642478079607	0.1	0.0236017348174773	0.152264006139678	up	A0A8I3MF99	A0A8I3MF99	Zinc finger with KRAB and SCAN domains 2	ZKSCAN2	GO:0005634::nucleus	GO:0000981::RNA polymerase II transcription factor activity, sequence-specific DNA binding;GO:0046872::metal ion binding;GO:0003677::DNA binding	GO:0006357::regulation of transcription from RNA polymerase II promoter	with KRAB and SCAN domains 2	Information storage and processing	Transcription	NA	Generic Transcription Pathway	Tumor_suppressor_activity_of_SMARCB1	zf-C2H2	Nucleus
A0A8I3MFK0	315792.859909007	260913.740906702	214929.201546557	2251403.9798272	3166400.58271123	3128887.93789809	10.7962430134323	0.00011207715017052	0.1	0.00798611376158989	0.152264006139678	up	A0A8I3MFK0	A0A8I3MFK0	Protein S100	S100A9	GO:0005615::extracellular space;GO:0070062::extracellular exosome;GO:0005634::nucleus	GO:0008270::zinc ion binding;GO:0050786::RAGE receptor binding;GO:0050544::arachidonic acid binding;GO:0035662::Toll-like receptor 4 binding;GO:0005509::calcium ion binding;GO:0008017::microtubule binding	GO:0030593::neutrophil chemotaxis;GO:0070488::neutrophil aggregation;GO:0006919::activation of cysteine-type endopeptidase activity involved in apoptotic process;GO:0002523::leukocyte migration involved in inflammatory response;GO:0045113::regulation of integrin biosynthetic process;GO:0035606::peptidyl-cysteine S-trans-nitrosylation;GO:0006417::regulation of translation;GO:0006914::autophagy;GO:…	Belongs to the S-100 family	Cellular processes and signaling	Signal transduction mechanisms	04657::IL-17 signaling pathway	Neutrophil degranulation::RHO GTPases Activate NADPH Oxidases::Regulation of TLR by endogenous ligand::Metal sequestration by antimicrobial proteins	Vitamin_D_Receptor_Pathway::IL1_and_megakaryocytes_in_obesity	NA	Cytoplasm
A0A8I3MG67	177916.257627703	220261.21815617	349021.287281682	120627.230670993	71097.547235873	98874.0209129512	0.388917665799618	0.0234692335185595	0.1	0.0641749692739509	0.152264006139678	down	A0A8I3MG67	A0A8I3MG67	Hypoxia up-regulated 1	HYOU1	GO:0034663::endoplasmic reticulum chaperone complex;GO:0070062::extracellular exosome;GO:0005925::focal adhesion;GO:0016020::membrane	GO:0051087::chaperone binding;GO:0005524::ATP binding	GO:1903382::negative regulation of endoplasmic reticulum stress-induced neuron intrinsic apoptotic signaling pathway;GO:0002931::response to ischemia;GO:1903298::negative regulation of hypoxia-induced intrinsic apoptotic signaling pathway	Belongs to the heat shock protein 70 family	Cellular processes and signaling	Posttranslational modification, protein turnover, chaperones	04141::Protein processing in endoplasmic reticulum	XBP1(S) activates chaperone genes::Scavenging by Class F Receptors	VEGFA-VEGFR2_Signaling_Pathway	NA	Plasma membrane
A0A8I3MGM0	18347.5432563555	20880.9718004038	13913.324486899	50605.234528324	58701.3326080704	79754.3948248408	3.55766687011114	0.00224737281220786	0.1	0.0211701594947232	0.152264006139678	up	A0A8I3MGM0	A0A8I3MGM0	Coagulation factor XIII B chain	F13B	GO:0005576::extracellular region	NA	GO:0007596::blood coagulation	Coagulation factor XIII, B	Cellular processes and signaling	Extracellular structures	04610::Complement and coagulation cascades	Common Pathway of Fibrin Clot Formation	Complement_and_Coagulation_Cascades::Steroid_Biosynthesis	NA	Extracellular
A0A8I3MGP5	87624.9842810014	80299.7842502697	83831.5918092056	364369.557319155	676261.691113028	585999.747611465	6.46113168240827	0.00925273264870309	0.1	0.0398834099445347	0.152264006139678	up	A0A8I3MGP5	A0A8I3MGP5	Complement component 4 binding protein beta	C4BPB	GO:0044216::other organism cell;GO:0005615::extracellular space	NA	GO:0045959::negative regulation of complement activation, classical pathway;GO:0045732::positive regulation of protein catabolic process	Complement component 4 binding protein, beta	Cellular processes and signaling	Signal transduction mechanisms	04610::Complement and coagulation cascades||05133::Pertussis	Regulation of Complement cascade	Primary_Focal_Segmental_Glomerulosclerosis_FSGS::Human_Complement_System::Complement_and_Coagulation_Cascades	NA	Extracellular
A0A8I3MGU2	632076.679560989	322010.612950516	352125.652306896	1421621.0146344	1907834.37496092	1333249.07377919	3.56963577942703	0.011815036348364	0.1	0.0456051208466034	0.152264006139678	up	A0A8I3MGU2	A0A8I3MGU2	Heparan sulfate proteoglycan 2	HSPG2	NA	NA	NA	heparan sulfate proteoglycan	Cellular processes and signaling	Signal transduction mechanisms	05205::Proteoglycans in cancer||04512::ECM-receptor interaction||05161::Hepatitis B	ECM proteoglycans::Integrin cell surface interactions::Degradation of the extracellular matrix::Amyloid fiber formation::Non-integrin membrane-ECM interactions::Retinoid metabolism and transport::Laminin interactions::A tetrasaccharide linker sequence is required for GAG synthesis::Defective B4GALT7 causes EDS, progeroid type::Defective B3GALT6 causes EDSP2 and SEMDJL1::Defective B3GAT3 causes JD…	Hepatitis_B_infection	NA	Nucleus
A0A8I3MH04	4339.93306337193	5386.56524078223	3788.35554039323	6509.30556576358	8964.69712270698	7590.21149681529	1.70658258317689	0.0180749818559886	0.1	0.0557449902093616	0.152264006139678	up	A0A8I3MH04	A0A8I3MH04	MYC target 1	MYCT1	NA	NA	NA	Myc target 1	Poorly characterized	Function unknown	NA	NA	NA	NA	Extracellular
A0A8I3MH35	61818.6295448175	81462.4960584184	77760.2230430793	26341.7004574065	19686.1086893999	25874.7702229299	0.32529017674782	0.00094240996083339	0.1	0.0153616525143718	0.152264006139678	down	A0A8I3MH35	A0A8I3MH35	Platelet activating factor acetylhydrolase 1b catalytic subunit 3	PAFAH1B3	GO:0005737::cytoplasm;GO:0016020::membrane;GO:0070062::extracellular exosome	GO:0042802::identical protein binding;GO:0047179::platelet-activating factor acetyltransferase activity	GO:0007283::spermatogenesis;GO:0007420::brain development	Platelet-activating factor acetylhydrolase	Cellular processes and signaling	Signal transduction mechanisms	01100::Metabolic pathways||00565::Ether lipid metabolism	COPI-independent Golgi-to-ER retrograde traffic	NA	NA	Extracellular
A0A8I3MHG0	94445.5480949609	99187.7953420186	111097.806743053	587569.876852105	263419.560840805	282907.249203822	3.72097400028463	0.0359220180337792	0.1	0.0820129847859814	0.152264006139678	up	A0A8I3MHG0	A0A8I3MHG0	Procollagen C-endopeptidase enhancer	PCOLCE	GO:0005615::extracellular space;GO:0031012::extracellular matrix;GO:0070062::extracellular exosome	GO:0008201::heparin binding;GO:0005518::collagen binding;GO:0016504::peptidase activator activity	GO:0010952::positive regulation of peptidase activity	Procollagen C-endopeptidase enhancer	Cellular processes and signaling	Signal transduction mechanisms	04977::Vitamin digestion and absorption	Collagen biosynthesis and modifying enzymes::Crosslinking of collagen fibrils	Adipogenesis::Cardiac_Progenitor_Differentiation::Type_I_collagen_synthesis_in_the_context_of_Osteogenesis_imperfecta::EDA_Signalling_in_Hair_Follicle_Development	NA	Nucleus
A0A8I3MHX6	47674.4570110184	55633.9432827151	58999.4188331804	27343.6939155818	18653.4558277376	26863.6963641189	0.448905336165388	0.0104319162246999	0.1	0.0426740655459888	0.152264006139678	down	A0A8I3MHX6	A0A8I3MHX6	Torsin 1A interacting protein 1	TOR1AIP1	GO:0005635::nuclear envelope	GO:0001671::ATPase activator activity;GO:0051117::ATPase binding;GO:0008092::cytoskeletal protein binding	GO:0071763::nuclear membrane organization;GO:0032781::positive regulation of ATPase activity;GO:0034504::protein localization to nucleus	Torsin A interacting protein 1	Poorly characterized	Function unknown	NA	NA	The_influence_of_laminopathies_on_Wnt_signaling	NA	Plasma membrane
A0A8I3MI68	68787.2366043513	73462.7965867286	97911.1234501094	29682.0590588634	39642.7001538058	43568.5298301486	0.470073056866082	0.00891544700257967	0.1	0.0394826938685671	0.152264006139678	down	A0A8I3MI68	A0A8I3MI68	Cofilin 2	CFL2	GO:0016363::nuclear matrix;GO:0030018::Z disc;GO:0070062::extracellular exosome;GO:0005615::extracellular space;GO:0015629::actin cytoskeleton	GO:0051015::actin filament binding	GO:0030836::positive regulation of actin filament depolymerization;GO:0045214::sarcomere organization;GO:0046716::muscle cell cellular homeostasis;GO:0030043::actin filament fragmentation;GO:0007519::skeletal muscle tissue development	Cofilin/tropomyosin-type actin-binding protein	Cellular processes and signaling	Cytoskeleton	04810::Regulation of actin cytoskeleton||04360::Axon guidance||04666::Fc gamma R-mediated phagocytosis||05133::Pertussis	Platelet degranulation ::Regulation of actin dynamics for phagocytic cup formation::Gene and protein expression by JAK-STAT signaling after Interleukin-12 stimulation::EPHB-mediated forward signaling::RHO GTPases Activate ROCKs::Sema3A PAK dependent Axon repulsion	Regulation_of_Actin_Cytoskeleton::Leptin_signaling_pathway::G13_Signaling_Pathway	NA	Cytoplasm
A0A8I3MIJ6	5487.11715203657	2730.85880148259	2938.22655185124	39802.4212309577	56551.7063435495	56795.2717091295	13.7277356887268	0.00167203841454188	0.1	0.0186145269246679	0.152264006139678	up	A0A8I3MIJ6	A0A8I3MIJ6	Scm like with four mbt domains 2	SFMBT2	GO:0016235::aggresome;GO:0005654::nucleoplasm	GO:0042393::histone binding	GO:0006355::regulation of transcription, DNA-templated;GO:0010629::negative regulation of gene expression	Scm-like with four mbt domains	Information storage and processing	Transcription	NA	Transcriptional Regulation by E2F6::SUMOylation of chromatin organization proteins	Endoderm_Differentiation	NA	Nucleus
A0A8I3MIW2	66706.3226168144	75800.3317843609	75061.0738065548	17048.7246830082	18643.6001800653	12494.6343949045	0.221480270327454	0.00315684180852034	0.1	0.0244142499875441	0.152264006139678	down	A0A8I3MIW2	A0A8I3MIW2	Myopalladin	MYPN	GO:0030018::Z disc	GO:0051371::muscle alpha-actinin binding;GO:0017124::SH3 domain binding	GO:0045214::sarcomere organization	Myopalladin	Cellular processes and signaling	Signal transduction mechanisms	NA	Platelet degranulation ::Striated Muscle Contraction	Striated_Muscle_Contraction_Pathway	NA	Nucleus
A0A8I3MJD4	2786.68750113203	2196.79862252095	1254.31456759915	10931.8855754069	15246.686949019	13719.461836518	6.39617011439573	0.0074932476491703	0.1	0.0358388037465927	0.152264006139678	up	A0A8I3MJD4	A0A8I3MJD4	Serpin family A member 3	SERPINA3	GO:0005615::extracellular space	GO:0004867::serine-type endopeptidase inhibitor activity	GO:0010951::negative regulation of endopeptidase activity	Serpin family A member 3	Cellular processes and signaling	Defense mechanisms	NA	Neutrophil degranulation::Platelet degranulation	Complement_and_Coagulation_Cascades	NA	Plasma membrane
A0A8I3MKD7	95480.3401686181	78985.677675435	79978.6077845485	506862.613341673	710778.359405284	506606.758227176	6.77651464130714	0.00057065206702783	0.1	0.0129316111892052	0.152264006139678	up	A0A8I3MKD7	A0A8I3MKD7	Complement C1q A chain	C1QA	GO:0005581::collagen trimer;GO:0070062::extracellular exosome	NA	GO:0006958::complement activation, classical pathway	Complement component 1, q subcomponent, A chain	Cellular processes and signaling	Extracellular structures	05142::Chagas disease (American trypanosomiasis)||05322::Systemic lupus erythematosus||05150::Staphylococcus aureus infection||04610::Complement and coagulation cascades||05133::Pertussis||05020::Prion diseases	Regulation of Complement cascade::Initial triggering of complement::Classical antibody-mediated complement activation	Complement_and_Coagulation_Cascades::Allograft_Rejection::Microglia_Pathogen_Phagocytosis_Pathway::Oxidative_Damage::Complement_Activation	NA	Extracellular
A0A8I3MKE1	1216673.77536279	1216184.43974221	1799226.7824232	431850.050692625	461791.847044554	469908.417993631	0.32219350899786	0.0110682947455802	0.1	0.0440070075655936	0.152264006139678	down	A0A8I3MKE1	A0A8I3MKE1	Ezrin	EZR	GO:0098592::cytoplasmic side of apical plasma membrane;GO:0005903::brush border;GO:0097454::Schwann cell microvillus;GO:0043209::myelin sheath;GO:0005925::focal adhesion;GO:0044393::microspike;GO:0044853::plasma membrane raft;GO:0005884::actin filament;GO:0032587::ruffle membrane;GO:0001931::uropod;GO:0070062::extracellular exosome;GO:0051286::cell tip;GO:0005768::endosome;GO:0030863::cortical cy…	GO:0051117::ATPase binding;GO:0008017::microtubule binding;GO:0050839::cell adhesion molecule binding;GO:0019904::protein domain specific binding;GO:0044548::S100 protein binding;GO:0034236::protein kinase A catalytic subunit binding;GO:0034237::protein kinase A regulatory subunit binding;GO:0051015::actin filament binding	GO:1902896::terminal web assembly;GO:0032532::regulation of microvillus length;GO:0051660::establishment of centrosome localization;GO:0071320::cellular response to cAMP;GO:0007016::cytoskeletal anchoring at plasma membrane;GO:0050860::negative regulation of T cell receptor signaling pathway;GO:0040018::positive regulation of multicellular organism growth;GO:0008360::regulation of cell shape;GO:0…	Ezrin/radixin/moesin family	Poorly characterized	Function unknown	04530::Tight junction||05205::Proteoglycans in cancer||04810::Regulation of actin cytoskeleton||05206::MicroRNAs in cancer||04670::Leukocyte transendothelial migration||04971::Gastric acid secretion||05130::Pathogenic Escherichia coli infection	Recycling pathway of L1::Netrin-1 signaling	VEGFA-VEGFR2_Signaling_Pathway::AGE-RAGE_pathway::Pathogenic_Escherichia_coli_infection	NA	Cytoplasm
A0A8I3MKE4	742451.983008819	423535.943490167	328581.928177619	3935163.82970405	5906380.14280177	5976088.80573248	10.5834014574454	0.00258930870586405	0.1	0.0221329519218776	0.152264006139678	up	A0A8I3MKE4	A0A8I3MKE4	S100 calcium binding protein A8	S100A8	NA	NA	NA	Belongs to the S-100 family	Cellular processes and signaling	Signal transduction mechanisms	04657::IL-17 signaling pathway	Neutrophil degranulation::RHO GTPases Activate NADPH Oxidases::Regulation of TLR by endogenous ligand::Metal sequestration by antimicrobial proteins	Vitamin_D_Receptor_Pathway	NA	Cytoplasm
A0A8I3MKN1	9847.89712141794	13007.2327745969	8398.26892219373	15970.2693094596	19780.2848782684	15762.3903397028	1.64823495924606	0.0367844705421353	0.1	0.0832159516027325	0.152264006139678	up	A0A8I3MKN1	A0A8I3MKN1	Glycogen [starch] synthase	GYS1	GO:0005829::cytosol;GO:0016234::inclusion body;GO:0016020::membrane	GO:0005536::glucose binding;GO:0004373::glycogen (starch) synthase activity;GO:0061547::glycogen synthase activity, transferring glucose-1-phosphate;GO:0019901::protein kinase binding	GO:0007507::heart development;GO:0005978::glycogen biosynthetic process	Transfers the glycosyl residue from UDP-Glc to the non- reducing end of alpha-1,4-glucan	Metabolism	Carbohydrate transport and metabolism	01100::Metabolic pathways||04151::PI3K-Akt signaling pathway||04910::Insulin signaling pathway||04152::AMPK signaling pathway||04931::Insulin resistance||04922::Glucagon signaling pathway||00500::Starch and sucrose metabolism	Glycogen synthesis::Myoclonic epilepsy of Lafora::Glycogen storage disease type XV (GYG1)::Glycogen storage disease type 0 (muscle GYS1)	Focal_Adhesion-PI3K-Akt-mTOR-signaling_pathway::PI3K-Akt_Signaling_Pathway::Insulin_Signaling::Glycogen_Synthesis_and_Degradation	NA	Nucleus
A0A8I3MKN5	174834.541087177	137502.782894919	90129.6066944294	1071151.54879654	1741273.92929937	1511627.6433121	10.7438718359779	0.00085796769671494	0.1	0.0146742061231246	0.152264006139678	up	A0A8I3MKN5	A0A8I3MKN5	Protein S100	S100A12	GO:0005737::cytoplasm;GO:0005634::nucleus	GO:0050786::RAGE receptor binding;GO:0005509::calcium ion binding	GO:0006805::xenobiotic metabolic process;GO:0043123::positive regulation of I-kappaB kinase/NF-kappaB signaling;GO:0050832::defense response to fungus	S100 calcium binding protein A12	Cellular processes and signaling	Signal transduction mechanisms	04657::IL-17 signaling pathway	Neutrophil degranulation::TAK1 activates NFkB by phosphorylation and activation of IKKs complex::TRAF6 mediated NF-kB activation::Advanced glycosylation endproduct receptor signaling	Nuclear_Receptors_Meta-Pathway::Gastric_Cancer_Network_1	NA	Cytoplasm
A0A8I3MKY6	10601.7091575565	17613.8727353193	16563.0236610749	6818.23452832401	3314.56381938453	4757.30415605096	0.332527159333254	0.0149164243688299	0.1	0.0502578599769011	0.152264006139678	down	A0A8I3MKY6	A0A8I3MKY6	NADH dehydrogenase [ubiquinone] flavoprotein 2, mitochondrial	NDUFV2	GO:0045272::plasma membrane respiratory chain complex I;GO:0043209::myelin sheath;GO:0005747::mitochondrial respiratory chain complex I	GO:0008137::NADH dehydrogenase (ubiquinone) activity;GO:0009055::electron carrier activity;GO:0046872::metal ion binding;GO:0051537::2 iron, 2 sulfur cluster binding	GO:0006120::mitochondrial electron transport, NADH to ubiquinone;GO:0032981::mitochondrial respiratory chain complex I assembly;GO:0048738::cardiac muscle tissue development;GO:0007399::nervous system development	NADH dehydrogenase (ubiquinone) flavoprotein 2	Metabolism	Energy production and conversion	01100::Metabolic pathways||05010::Alzheimer's disease||05016::Huntington's disease||05012::Parkinson's disease||04932::Non-alcoholic fatty liver disease (NAFLD)||00190::Oxidative phosphorylation	Respiratory electron transport::Complex I biogenesis	Electron_Transport_Chain_(OXPHOS_system_in_mitochondria)::Mitochondrial_complex_I_assembly_model_OXPHOS_system::Oxidative_phosphorylation	NA	Mitochondria
A0A8I3ML22	6113.581784074	7269.9766962631	5686.00168301845	58487.6591474777	95175.9895712196	81005.95	12.3059785704782	0.00061168989744056	0.1	0.0134046598577584	0.152264006139678	up	A0A8I3ML22	A0A8I3ML22	CD226 molecule	CD226	GO:0005887::integral component of plasma membrane;GO:0005913::cell-cell adherens junction;GO:0009897::external side of plasma membrane	GO:0005178::integrin binding;GO:0019901::protein kinase binding;GO:0004872::receptor activity;GO:0042803::protein homodimerization activity	GO:0033005::positive regulation of mast cell activation;GO:0002891::positive regulation of immunoglobulin mediated immune response;GO:0002860::positive regulation of natural killer cell mediated cytotoxicity directed against tumor cell target;GO:0007156::homophilic cell adhesion via plasma membrane adhesion molecules;GO:0001816::cytokine production;GO:0007157::heterophilic cell-cell adhesion via …	CD226 molecule	Cellular processes and signaling	Signal transduction mechanisms	04514::Cell adhesion molecules (CAMs)	Immunoregulatory interactions between a Lymphoid and a non-Lymphoid cell	NA	NA	Peroxisome
A0A8I3ML63	50003.8721607693	65099.7496749924	41779.1214267228	71619.7078071856	109015.50904703	84329.4855626327	1.68893465850179	0.0416845119670601	0.1	0.0893110925946514	0.152264006139678	up	A0A8I3ML63	A0A8I3ML63	Sushi domain-containing protein	LOC100855476	GO:0044216::other organism cell;GO:0072562::blood microparticle	NA	GO:0045959::negative regulation of complement activation, classical pathway;GO:0045732::positive regulation of protein catabolic process	Complement component 4 binding protein alpha	Cellular processes and signaling	Signal transduction mechanisms	04610::Complement and coagulation cascades||05133::Pertussis	Regulation of Complement cascade	Human_Complement_System::B_Cell_Receptor_Signaling_Pathway::Complement_and_Coagulation_Cascades::Oxidative_Damage	NA	Plasma membrane
A0A8I3MLL5	85207.9517001962	90733.9115702708	84944.2182120478	34164.7815004496	35304.0250340748	33364.345992569	0.394168795601254	8.09674236187778e-06	0.1	0.00602541576233249	0.152264006139678	down	A0A8I3MLL5	A0A8I3MLL5	Protein phosphatase 2 scaffold subunit Aalpha	PPP2R1A	GO:0000159::protein phosphatase type 2A complex;GO:0005829::cytosol;GO:0070062::extracellular exosome;GO:0005739::mitochondrion;GO:0000775::chromosome, centromeric region;GO:0005634::nucleus;GO:0015630::microtubule cytoskeleton;GO:0016020::membrane	GO:0019888::protein phosphatase regulator activity;GO:0004722::protein serine/threonine phosphatase activity;GO:0046982::protein heterodimerization activity;GO:0003823::antigen binding	GO:0030111::regulation of Wnt signaling pathway;GO:1903538::regulation of meiotic cell cycle process involved in oocyte maturation;GO:0006461::protein complex assembly;GO:0051306::mitotic sister chromatid separation;GO:0007143::female meiotic division;GO:0070262::peptidyl-serine dephosphorylation;GO:0019932::second-messenger-mediated signaling;GO:0042518::negative regulation of tyrosine phosphory…	Serine threonine-protein phosphatase 2A 65 kDa regulatory subunit A alpha	Cellular processes and signaling	Signal transduction mechanisms	04151::PI3K-Akt signaling pathway||04530::Tight junction||04390::Hippo signaling pathway||04728::Dopaminergic synapse||04261::Adrenergic signaling in cardiomyocytes||04114::Oocyte meiosis||05142::Chagas disease (American trypanosomiasis)||04391::Hippo signaling pathway - fly||04152::AMPK signaling pathway||05160::Hepatitis C||04071::Sphingolipid signaling pathway||03015::mRNA surveillance pathway…	Separation of Sister Chromatids::Nonsense Mediated Decay (NMD) enhanced by the Exon Junction Complex (EJC)::Anchoring of the basal body to the plasma membrane::RHO GTPases Activate Formins::Regulation of PLK1 Activity at G2/M Transition::Resolution of Sister Chromatid Cohesion::EML4 and NUDC in mitotic spindle formation::Recruitment of NuMA to mitotic centrosomes::Recruitment of mitotic centrosom…	Focal_Adhesion-PI3K-Akt-mTOR-signaling_pathway::PI3K-Akt_Signaling_Pathway::Wnt_Signaling_Pathway_and_Pluripotency::Glycogen_Synthesis_and_Degradation	NA	Cytoplasm
A0A8I3MLT1	1740.5655872523	1873.1771692529	1234.32850073328	4662.80737062955	3067.18706281027	4355.80711518047	2.49290922252337	0.00749652396917136	0.1	0.0358388037465927	0.152264006139678	up	A0A8I3MLT1	A0A8I3MLT1	Rabaptin, RAB GTPase binding effector protein 2	RABEP2	NA	NA	NA	effector protein 2	Cellular processes and signaling	Intracellular trafficking, secretion, and vesicular transport	NA	TBC/RABGAPs	Ciliary_landscape	NA	Nucleus
A0A8I3MLT8	3923.976862669	5158.62528005975	4202.22508999365	2411.40339080235	3121.50263220417	2059.08135084926	0.571478065981592	0.0227907102092017	0.1	0.0631835420915025	0.152264006139678	down	A0A8I3MLT8	A0A8I3MLT8	Cancer-related nucleoside-triphosphatase	NTPCR	GO:0016020::membrane;GO:0070062::extracellular exosome	GO:0098519::nucleotide phosphatase activity, acting on free nucleotides;GO:0005524::ATP binding;GO:0017111::nucleoside-triphosphatase activity	GO:0016311::dephosphorylation	Nucleoside-triphosphatase, cancer-related	Cellular processes and signaling	Posttranslational modification, protein turnover, chaperones	01100::Metabolic pathways||00230::Purine metabolism||00730::Thiamine metabolism	NA	NA	NA	Mitochondria
A0A8I3MLZ4	33169.2402354615	44705.6634442508	68886.6840772024	17137.7400471741	22430.3590301484	20301.4567409766	0.407937504174885	0.0428909513224692	0.1	0.0903852081963022	0.152264006139678	down	A0A8I3MLZ4	A0A8I3MLZ4	40S ribosomal protein S17	RPS17	GO:0070062::extracellular exosome;GO:0022627::cytosolic small ribosomal subunit;GO:0005925::focal adhesion;GO:0031012::extracellular matrix;GO:0016020::membrane	GO:0003735::structural constituent of ribosome	GO:0006412::translation;GO:0006364::rRNA processing;GO:0034101::erythrocyte homeostasis;GO:0000028::ribosomal small subunit assembly	ribosomal small subunit assembly	Information storage and processing	Translation, ribosomal structure and biogenesis	03010::Ribosome	Major pathway of rRNA processing in the nucleolus and cytosol::Regulation of expression of SLITs and ROBOs::Nonsense Mediated Decay (NMD) enhanced by the Exon Junction Complex (EJC)::L13a-mediated translational silencing of Ceruloplasmin expression::SRP-dependent cotranslational protein targeting to membrane::GTP hydrolysis and joining of the 60S ribosomal subunit::Nonsense Mediated Decay (NMD) i…	Cytoplasmic_Ribosomal_Proteins	NA	Cytoplasm
A0A8I3MM92	12709.8147616275	17650.8130583907	16100.8029394004	8422.33703949855	7537.4898325643	9233.38607218684	0.542239283906309	0.0103856342638573	0.1	0.0426740655459888	0.152264006139678	down	A0A8I3MM92	A0A8I3MM92	Coatomer subunit delta	ARCN1	GO:0030126::COPI vesicle coat;GO:0005829::cytosol;GO:0000139::Golgi membrane;GO:0030133::transport vesicle;GO:0005789::endoplasmic reticulum membrane	NA	GO:0008344::adult locomotory behavior;GO:0043473::pigmentation;GO:0006890::retrograde vesicle-mediated transport, Golgi to ER;GO:0021691::cerebellar Purkinje cell layer maturation;GO:0006888::ER to Golgi vesicle-mediated transport;GO:0006886::intracellular protein transport	The coatomer is a cytosolic protein complex that binds to dilysine motifs and reversibly associates with Golgi non- clathrin-coated vesicles, which further mediate biosynthetic protein transport from the ER, via the Golgi up to the trans Golgi network. Coatomer complex is required for budding from Golgi membranes, and is essential for the retrograde Golgi-to-ER transport of dilysine-tagged protei…	Cellular processes and signaling	Intracellular trafficking, secretion, and vesicular transport	NA	COPI-mediated anterograde transport::COPI-dependent Golgi-to-ER retrograde traffic	miR-517_relationship_with_ARCN1_and_USP1	NA	Cytoplasm
A0A8I3MM93	536097.82642258	580659.488147595	455435.074230054	234293.003375164	245274.218404171	239445.630307856	0.457331340114096	0.00682950922806991	0.1	0.0350810171398259	0.152264006139678	down	A0A8I3MM93	A0A8I3MM93	IQ motif containing GTPase activating protein 1	IQGAP1	GO:0005925::focal adhesion;GO:0005884::actin filament;GO:0030426::growth cone;GO:0036057::slit diaphragm;GO:0005829::cytosol;GO:0005874::microtubule;GO:0001726::ruffle;GO:0016328::lateral plasma membrane;GO:0043234::protein complex;GO:0036464::cytoplasmic ribonucleoprotein granule;GO:0030424::axon;GO:0030496::midbody;GO:0070062::extracellular exosome;GO:0031234::extrinsic component of cytoplasmic…	GO:0005095::GTPase inhibitor activity;GO:0005547::phosphatidylinositol-3,4,5-trisphosphate binding;GO:0019901::protein kinase binding;GO:0044548::S100 protein binding;GO:0005509::calcium ion binding;GO:0019904::protein domain specific binding;GO:0005096::GTPase activator activity;GO:0019903::protein phosphatase binding;GO:0048365::Rac GTPase binding;GO:0032403::protein complex binding;GO:0005516:…	GO:0071277::cellular response to calcium ion;GO:0072015::glomerular visceral epithelial cell development;GO:0036120::cellular response to platelet-derived growth factor stimulus;GO:0007173::epidermal growth factor receptor signaling pathway;GO:0001817::regulation of cytokine production;GO:0035305::negative regulation of dephosphorylation;GO:0007264::small GTPase mediated signal transduction;GO:19…	IQ motif containing GTPase activating protein 1	Cellular processes and signaling	Cytoskeleton	05205::Proteoglycans in cancer||04810::Regulation of actin cytoskeleton||04520::Adherens junction	Neutrophil degranulation::Signaling by BRAF and RAF fusions::Signaling downstream of RAS mutants::Signaling by moderate kinase activity BRAF mutants::Paradoxical activation of RAF signaling by kinase inactive BRAF::Signaling by RAF1 mutants::MAP2K and MAPK activation::Signaling by high-kinase activity BRAF mutants::Nephrin family interactions::RHO GTPases activate IQGAPs::Glucagon-like Peptide-1 …	VEGFA-VEGFR2_Signaling_Pathway::Ciliary_landscape::EGF-EGFR_Signaling_Pathway::Regulation_of_Actin_Cytoskeleton::Ebola_Virus_Pathway_on_Host::G13_Signaling_Pathway	NA	Cytoplasm
A0A8I3MMI0	145210.785518684	120704.019583437	170321.124469645	68138.9788237747	78220.9903590051	83997.1320063694	0.528056231900203	0.00940362305259309	0.1	0.0401247621253235	0.152264006139678	down	A0A8I3MMI0	A0A8I3MMI0	Neuropilin	NRP1	NA	NA	NA	Belongs to the neuropilin family	Cellular processes and signaling	Signal transduction mechanisms	05166::HTLV-I infection||04360::Axon guidance	Signal transduction by L1::Signaling by ROBO receptors::Sema3A PAK dependent Axon repulsion::CRMPs in Sema3A signaling::SEMA3A-Plexin repulsion signaling by inhibiting Integrin adhesion::CHL1 interactions::Neurophilin interactions with VEGF and VEGFR	VEGFA-VEGFR2_Signaling_Pathway	NA	E.R.
A0A8I3MMX9	71321.3442007892	66504.6931098387	154414.687747532	4148.00184787	5678.93369596479	5644.08387208068	0.0529392999994663	0.00401532391857498	0.1	0.0272822008714135	0.152264006139678	down	A0A8I3MMX9	A0A8I3MMX9	Ral GTPase activating protein catalytic subunit alpha 1	RALGAPA1	NA	NA	NA	Ral GTPase activating protein	Cellular processes and signaling	Signal transduction mechanisms	04015::Rap1 signaling pathway	Translocation of SLC2A4 (GLUT4) to the plasma membrane	Integrated_Breast_Cancer_Pathway	NA	Plasma membrane
A0A8I3MN24	42870.6047566682	45041.7598262938	50825.0488043981	32920.8488473618	28172.9164071976	26377.948858811	0.630483962311926	0.00606996073476594	0.1	0.0331164500161541	0.152264006139678	down	A0A8I3MN24	A0A8I3MN24	Aminopeptidase	LNPEP	GO:0016021::integral component of membrane;GO:0005765::lysosomal membrane;GO:0048471::perinuclear region of cytoplasm;GO:0005886::plasma membrane	GO:0042277::peptide binding;GO:0008270::zinc ion binding;GO:0070006::metalloaminopeptidase activity	GO:0007267::cell-cell signaling;GO:0043171::peptide catabolic process;GO:0008217::regulation of blood pressure;GO:0006508::proteolysis;GO:0060395::SMAD protein signal transduction;GO:0030163::protein catabolic process	aminopeptidase	Metabolism	Amino acid transport and metabolism	04614::Renin-angiotensin system	Antigen processing: Ubiquitination & Proteasome degradation::Translocation of SLC2A4 (GLUT4) to the plasma membrane::Endosomal/Vacuolar pathway	Cardiac_Progenitor_Differentiation::Glutathione_metabolism	NA	Cytoplasm
A0A8I3MN36	2270.57551286198	2583.21862501037	2002.79620575802	15971.4105320771	10294.2239936977	17249.8468152866	6.34651906562952	0.00258453144788808	0.1	0.0221329519218776	0.152264006139678	up	A0A8I3MN36	A0A8I3MN36	Dermokine	DMKN	NA	NA	NA	Dermokine	Poorly characterized	Function unknown	NA	NA	NA	NA	Extracellular
A0A8I3MN54	274310.538240938	237120.539374326	434137.207099107	93286.9604232639	97230.3445749084	110294.897664544	0.318128481597268	0.0196596327448621	0.1	0.0581292270727367	0.152264006139678	down	A0A8I3MN54	A0A8I3MN54	Radixin	RDX	GO:0005925::focal adhesion;GO:0016324::apical plasma membrane;GO:0032420::stereocilium;GO:0030027::lamellipodium;GO:0005615::extracellular space;GO:0019898::extrinsic component of membrane;GO:0030175::filopodium;GO:0030864::cortical actin cytoskeleton;GO:0043209::myelin sheath;GO:0070062::extracellular exosome;GO:0032154::cleavage furrow;GO:0005902::microvillus;GO:0001726::ruffle	GO:0042803::protein homodimerization activity;GO:0051018::protein kinase A binding;GO:0051117::ATPase binding;GO:0019904::protein domain specific binding;GO:0003779::actin binding	GO:0061028::establishment of endothelial barrier;GO:0034111::negative regulation of homotypic cell-cell adhesion;GO:0010737::protein kinase A signaling;GO:2000643::positive regulation of early endosome to late endosome transport;GO:1903392::negative regulation of adherens junction organization;GO:0032231::regulation of actin filament bundle assembly;GO:1902115::regulation of organelle assembly;GO…	Ezrin/radixin/moesin family	Poorly characterized	Function unknown	04530::Tight junction||05205::Proteoglycans in cancer||04810::Regulation of actin cytoskeleton||05206::MicroRNAs in cancer	Recycling pathway of L1	Regulation_of_Actin_Cytoskeleton	NA	Nucleus
A0A8I3MNI0	64000.0014489941	62859.1071280392	50568.8700091758	121426.086503251	132503.707594003	130001.371815287	2.16387048407924	0.00492709946223383	0.1	0.0304233771870807	0.152264006139678	up	A0A8I3MNI0	A0A8I3MNI0	Proteasome subunit beta	PSMB5	GO:0005829::cytosol;GO:0005654::nucleoplasm;GO:0070062::extracellular exosome;GO:0005839::proteasome core complex;GO:0005813::centrosome	GO:0005515::protein binding;GO:0004298::threonine-type endopeptidase activity	GO:0051436::negative regulation of ubiquitin-protein ligase activity involved in mitotic cell cycle;GO:0002479::antigen processing and presentation of exogenous peptide antigen via MHC class I, TAP-dependent;GO:0090263::positive regulation of canonical Wnt signaling pathway;GO:0002223::stimulatory C-type lectin receptor signaling pathway;GO:0051437::positive regulation of ubiquitin-protein ligase…	subunit, beta	Cellular processes and signaling	Posttranslational modification, protein turnover, chaperones	03050::Proteasome	Antigen processing: Ubiquitination & Proteasome degradation::Neddylation::Regulation of expression of SLITs and ROBOs::Separation of Sister Chromatids::Ub-specific processing proteases::FCERI mediated NF-kB activation::MAPK6/MAPK4 signaling::UCH proteinases::Downstream TCR signaling::RUNX1 regulates transcription of genes involved in differentiation of HSCs::ABC-family proteins mediated transport…	Proteasome_Degradation	NA	Cytoplasm
A0A8I3MNP6	8144.64447463182	10921.6184687301	11964.8546690822	5930.47745416162	3442.9062535169	4313.3913641189	0.441066133767246	0.0158487069091636	0.1	0.0518318134928178	0.152264006139678	down	A0A8I3MNP6	A0A8I3MNP6	Histidine--tRNA ligase, cytoplasmic	HARS1	NA	NA	NA	histidyl-tRNA synthetase	Information storage and processing	Translation, ribosomal structure and biogenesis	00970::Aminoacyl-tRNA biosynthesis	Cytosolic tRNA aminoacylation	Allograft_Rejection	NA	Cytoplasm
A0A8I3MNR2	50196.4794445522	57453.1027992144	66993.8455795277	35635.8174544222	32371.4223155894	34991.2515127389	0.589764485079652	0.0160315383905339	0.1	0.0520453426306941	0.152264006139678	down	A0A8I3MNR2	A0A8I3MNR2	Actin-related protein 2/3 complex subunit 5	ARPC5	GO:0005925::focal adhesion;GO:0030027::lamellipodium;GO:0030426::growth cone;GO:0005829::cytosol;GO:0005885::Arp2/3 protein complex;GO:0005768::endosome;GO:0070062::extracellular exosome	GO:0051015::actin filament binding;GO:0005200::structural constituent of cytoskeleton	GO:0014909::smooth muscle cell migration;GO:0021769::orbitofrontal cortex development;GO:0048013::ephrin receptor signaling pathway;GO:0034314::Arp2/3 complex-mediated actin nucleation;GO:0097581::lamellipodium organization;GO:0031023::microtubule organizing center organization;GO:0051639::actin filament network formation;GO:0030011::maintenance of cell polarity;GO:0038096::Fc-gamma receptor sign…	Functions as component of the Arp2 3 complex which is involved in regulation of actin polymerization and together with an activating nucleation-promoting factor (NPF) mediates the formation of branched actin networks	Cellular processes and signaling	Cytoskeleton	04144::Endocytosis||04810::Regulation of actin cytoskeleton||04666::Fc gamma R-mediated phagocytosis||05100::Bacterial invasion of epithelial cells||05131::Shigellosis||05132::Salmonella infection||05130::Pathogenic Escherichia coli infection	Neutrophil degranulation::Regulation of actin dynamics for phagocytic cup formation::Clathrin-mediated endocytosis::FCGR3A-mediated phagocytosis::EPHB-mediated forward signaling::RHO GTPases Activate WASPs and WAVEs	Regulation_of_Actin_Cytoskeleton::Pathogenic_Escherichia_coli_infection	NA	Cytoplasm
A0A8I3MP74	44014.9186191431	37383.001369181	72959.4461567419	18678.390580815	19011.5443598304	25232.1425424628	0.407638968288521	0.0326887964628643	0.1	0.0769892927380364	0.152264006139678	down	A0A8I3MP74	A0A8I3MP74	ADP-ribosyl cyclase/cyclic ADP-ribose hydrolase	BST1	NA	NA	NA	Bone marrow stromal cell antigen 1	Poorly characterized	Function unknown	01100::Metabolic pathways||04970::Salivary secretion||04972::Pancreatic secretion||00760::Nicotinate and nicotinamide metabolism	Neutrophil degranulation::Post-translational modification: synthesis of GPI-anchored proteins::Nicotinate metabolism	NAD+_biosynthetic_pathways	NA	Extracellular
A0A8I3MP93	14482.5570951118	18214.6071695295	11891.3663819809	28836.4130992872	22837.7258006027	30358.0570063694	1.83976001713063	0.0184891133295693	0.1	0.056434462839793	0.152264006139678	up	A0A8I3MP93	A0A8I3MP93	Gephyrin	GPHN	NA	NA	GO:0006777::Mo-molybdopterin cofactor biosynthetic process;GO:0032324::molybdopterin cofactor biosynthetic process	Gephyrin	Metabolism	Coenzyme transport and metabolism	01100::Metabolic pathways||04727::GABAergic synapse||00790::Folate biosynthesis	Molybdenum cofactor biosynthesis	Fragile_X_Syndrome::Splicing_factor_NOVA_regulated_synaptic_proteins::GABA_receptor_Signaling	NA	Cytoskeleton
A0A8I3MPG2	63882.1711106799	87457.7288191851	67356.4793700837	45597.5496826824	42865.4969426417	39815.0263800425	0.586557826956199	0.0206519044562993	0.1	0.0599903051849162	0.152264006139678	down	A0A8I3MPG2	A0A8I3MPG2	serine--tRNA ligase	SARS1	GO:0005737::cytoplasm	GO:0004828::serine-tRNA ligase activity;GO:0005524::ATP binding	GO:0097056::selenocysteinyl-tRNA(Sec) biosynthetic process;GO:0006434::seryl-tRNA aminoacylation	seryl-tRNA synthetase	Information storage and processing	Translation, ribosomal structure and biogenesis	00970::Aminoacyl-tRNA biosynthesis	Selenocysteine synthesis::Cytosolic tRNA aminoacylation	VEGFA-VEGFR2_Signaling_Pathway	NA	Cytoplasm
A0A8I3MPK0	15842.8932444962	16494.1570409095	16281.4330282568	7886.98950962378	11364.6568381038	10299.9388481953	0.607826143100158	0.041549270222153	0.1	0.0891579362744594	0.152264006139678	down	A0A8I3MPK0	A0A8I3MPK0	Actin-related protein 2/3 complex subunit	ARPC1A	GO:0036195::muscle cell projection membrane;GO:0005885::Arp2/3 protein complex;GO:0005829::cytosol;GO:0070062::extracellular exosome	GO:0051015::actin filament binding	GO:0034314::Arp2/3 complex-mediated actin nucleation;GO:0038096::Fc-gamma receptor signaling pathway involved in phagocytosis;GO:0048013::ephrin receptor signaling pathway	Arp2/3 complex-mediated actin nucleation	Cellular processes and signaling	Cytoskeleton	04144::Endocytosis||04810::Regulation of actin cytoskeleton||04666::Fc gamma R-mediated phagocytosis||05100::Bacterial invasion of epithelial cells||05131::Shigellosis||05132::Salmonella infection||05130::Pathogenic Escherichia coli infection	Regulation of actin dynamics for phagocytic cup formation::Clathrin-mediated endocytosis::FCGR3A-mediated phagocytosis::EPHB-mediated forward signaling::RHO GTPases Activate WASPs and WAVEs	Pathogenic_Escherichia_coli_infection	NA	Cytoplasm
A0A8I3MPK8	19520.5593807275	25202.9895997566	22114.47996612	9331.32085434666	6658.6945817859	5605.85159235669	0.323107478913567	0.00688736772236067	0.1	0.0351224720416302	0.152264006139678	down	A0A8I3MPK8	A0A8I3MPK8	Oncostatin M receptor	OSMR	GO:0016324::apical plasma membrane;GO:0005900::oncostatin-M receptor complex	GO:0004924::oncostatin-M receptor activity;GO:0019838::growth factor binding	GO:0038165::oncostatin-M-mediated signaling pathway;GO:0008284::positive regulation of cell proliferation	receptor	Cellular processes and signaling	Signal transduction mechanisms	04151::PI3K-Akt signaling pathway||04060::Cytokine-cytokine receptor interaction||04630::Jak-STAT signaling pathway	IL-6-type cytokine receptor ligand interactions	Focal_Adhesion-PI3K-Akt-mTOR-signaling_pathway::PI3K-Akt_Signaling_Pathway::Regulatory_circuits_of_the_STAT3_signaling_pathway::Oncostatin_M_Signaling_Pathway	NA	Plasma membrane
A0A8I3MPP1	116855.972055114	160484.508477858	193782.431828342	98535.4432412005	65655.0395768466	61751.5231687898	0.479581867191289	0.0240624622547945	0.1	0.0646882454112632	0.152264006139678	down	A0A8I3MPP1	A0A8I3MPP1	Heterogeneous nuclear ribonucleoprotein K	HNRNPK	GO:0000790::nuclear chromatin;GO:0005925::focal adhesion;GO:0014069::postsynaptic density;GO:0002102::podosome;GO:0043679::axon terminus;GO:0005829::cytosol;GO:0005654::nucleoplasm;GO:0032993::protein-DNA complex;GO:0070062::extracellular exosome;GO:0005739::mitochondrion;GO:0005913::cell-cell adherens junction;GO:0071013::catalytic step 2 spliceosome;GO:0019013::viral nucleocapsid;GO:0005938::ce…	GO:1990715::mRNA CDS binding;GO:0051117::ATPase binding;GO:0003730::mRNA 3'-UTR binding;GO:0030628::pre-mRNA 3'-splice site binding;GO:0008134::transcription factor binding;GO:0000978::RNA polymerase II core promoter proximal region sequence-specific DNA binding;GO:0005521::lamin binding;GO:0098641::cadherin binding involved in cell-cell adhesion;GO:1990829::C-rich single-stranded DNA binding;GO:…	GO:0021766::hippocampus development;GO:1903861::positive regulation of dendrite extension;GO:0016925::protein sumoylation;GO:0001541::ovarian follicle development;GO:0033120::positive regulation of RNA splicing;GO:0071230::cellular response to amino acid stimulus;GO:0032091::negative regulation of protein binding;GO:0021987::cerebral cortex development;GO:0060999::positive regulation of dendritic…	Heterogeneous nuclear ribonucleoprotein K	Information storage and processing	RNA processing and modification	05203::Viral carcinogenesis||05206::MicroRNAs in cancer||05168::Herpes simplex infection||03040::Spliceosome	mRNA Splicing - Major Pathway::Processing of Capped Intron-Containing Pre-mRNA::HCMV Late Events::SUMOylation of RNA binding proteins	LncRNA_involvement_in_canonical_Wnt_signaling_and_colorectal_cancer	NA	Nucleus
A0A8I3MPT3	41571.4497444854	54720.730050065	36623.265620466	87786.2674068572	91791.1221317728	95751.5243895966	2.07145913756326	0.0207834437256487	0.1	0.0601961348199811	0.152264006139678	up	A0A8I3MPT3	A0A8I3MPT3	60S ribosomal protein L21	-	GO:0016020::membrane;GO:0022625::cytosolic large ribosomal subunit;GO:0005730::nucleolus	GO:0005515::protein binding;GO:0003735::structural constituent of ribosome	GO:0000184::nuclear-transcribed mRNA catabolic process, nonsense-mediated decay;GO:0006413::translational initiation;GO:0019083::viral transcription;GO:0006614::SRP-dependent cotranslational protein targeting to membrane;GO:0006364::rRNA processing	60S ribosomal protein	Information storage and processing	Translation, ribosomal structure and biogenesis	03010::Ribosome	Major pathway of rRNA processing in the nucleolus and cytosol::Regulation of expression of SLITs and ROBOs::Nonsense Mediated Decay (NMD) enhanced by the Exon Junction Complex (EJC)::L13a-mediated translational silencing of Ceruloplasmin expression::SRP-dependent cotranslational protein targeting to membrane::GTP hydrolysis and joining of the 60S ribosomal subunit::Nonsense Mediated Decay (NMD) i…	Cytoplasmic_Ribosomal_Proteins	NA	Cytoplasm
A0A8I3MPU5	125111.648963926	131592.331203496	87938.6942098205	284780.691973885	316716.713308574	292703.544585987	2.59457408019549	0.0126760244842677	0.1	0.0471079620600839	0.152264006139678	up	A0A8I3MPU5	A0A8I3MPU5	Biliverdin reductase B	BLVRB	GO:0005829::cytosol;GO:0070062::extracellular exosome;GO:0043195::terminal bouton;GO:0005654::nucleoplasm;GO:0005886::plasma membrane	GO:0004074::biliverdin reductase activity;GO:0042602::riboflavin reductase (NADPH) activity	GO:0042167::heme catabolic process;GO:0055114::oxidation-reduction process	Biliverdin reductase B (flavin reductase (NADPH))	Poorly characterized	Function unknown	01100::Metabolic pathways||00860::Porphyrin and chlorophyll metabolism||00740::Riboflavin metabolism	Heme degradation	Nuclear_Receptors_Meta-Pathway::NRF2_pathway	NA	Mitochondria
A0A8I3MQ45	5653.74133557582	8259.49289132299	5922.67517586994	1112.37250974106	1895.46006177239	824.922444002123	0.1932230551013	0.00909859594168894	0.1	0.0397612650843851	0.152264006139678	down	A0A8I3MQ45	A0A8I3MQ45	Phosphodiesterase	PDE8A	NA	GO:0046872::metal ion binding;GO:0004114::3',5'-cyclic-nucleotide phosphodiesterase activity	GO:0006355::regulation of transcription, DNA-templated;GO:0007165::signal transduction	Phosphodiesterase 8A	Cellular processes and signaling	Signal transduction mechanisms	00230::Purine metabolism||05032::Morphine addiction	G alpha (s) signalling events	G_Protein_Signaling_Pathways::Phosphodiesterases_in_neuronal_function	NA	Cytoplasm
A0A8I3MQ57	163315.870194277	198811.607612093	253019.485683364	108838.401032097	124816.302409623	124469.893046709	0.582177297042621	0.0407615674180739	0.1	0.0883835516474957	0.152264006139678	down	A0A8I3MQ57	A0A8I3MQ57	Ubiquitin-like domain-containing protein	ELOB	GO:0070449::elongin complex;GO:0005829::cytosol;GO:0031466::Cul5-RING ubiquitin ligase complex;GO:0031462::Cul2-RING ubiquitin ligase complex;GO:0070062::extracellular exosome;GO:0030891::VCB complex	GO:0003746::translation elongation factor activity;GO:0031625::ubiquitin protein ligase binding	GO:0006461::protein complex assembly;GO:0006414::translational elongation;GO:0061418::regulation of transcription from RNA polymerase II promoter in response to hypoxia;GO:0016567::protein ubiquitination;GO:0006368::transcription elongation from RNA polymerase II promoter	Ubiquitin homologues	Information storage and processing	Transcription	05200::Pathways in cancer||04120::Ubiquitin mediated proteolysis||04066::HIF-1 signaling pathway||05211::Renal cell carcinoma	Antigen processing: Ubiquitination & Proteasome degradation::Neddylation::Regulation of expression of SLITs and ROBOs::RNA Polymerase II Pre-transcription Events::TP53 Regulates Transcription of DNA Repair Genes::Formation of RNA Pol II elongation complex ::RNA Polymerase II Transcription Elongation::Oxygen-dependent proline hydroxylation of Hypoxia-inducible Factor Alpha::Formation of HIV elonga…	Type_2_papillary_renal_cell_carcinoma::Hijack_of_Ubiquitination_by_SARS-CoV-2::Dual_hijack_model_of_Vif_in_HIV_infection	Transcription Cofactors	Cytoplasm
A0A8I3MQG4	27815.5130689782	35749.7546261721	30902.85493573	17192.5187328147	11624.1888934739	14129.6744426752	0.454612422401684	0.0066128762519016	0.1	0.0343454096433842	0.152264006139678	down	A0A8I3MQG4	A0A8I3MQG4	Thioredoxin related transmembrane protein 1	TMX1	GO:0005730::nucleolus;GO:0005789::endoplasmic reticulum membrane;GO:0016021::integral component of membrane	GO:0015036::disulfide oxidoreductase activity;GO:0003756::protein disulfide isomerase activity	GO:0006457::protein folding;GO:0034976::response to endoplasmic reticulum stress;GO:0045454::cell redox homeostasis;GO:0055114::oxidation-reduction process	transmembrane protein 1	Metabolism	Energy production and conversion	04141::Protein processing in endoplasmic reticulum	Regulation of Insulin-like Growth Factor (IGF) transport and uptake by IGFBPs::Post-translational protein phosphorylation::XBP1(S) activates chaperone genes	VEGFA-VEGFR2_Signaling_Pathway::Photodynamic_therapy-induced_unfolded_protein_response	NA	Extracellular
A0A8I3MQR3	365591.284300408	356371.169197577	408526.195641092	209768.129324837	187344.91153043	203281.844745223	0.531093245436582	0.00038535845516343	0.1	0.0109839465700287	0.152264006139678	down	A0A8I3MQR3	A0A8I3MQR3	F-actin-capping protein subunit beta	CAPZB	GO:0001669::acrosomal vesicle;GO:0030863::cortical cytoskeleton;GO:0043197::dendritic spine;GO:0030027::lamellipodium;GO:0005884::actin filament;GO:0016020::membrane;GO:0071203::WASH complex;GO:0005913::cell-cell adherens junction;GO:0005829::cytosol;GO:0043025::neuronal cell body;GO:0005903::brush border;GO:0008290::F-actin capping protein complex;GO:0030018::Z disc;GO:0014704::intercalated disc…	GO:0098641::cadherin binding involved in cell-cell adhesion;GO:0051015::actin filament binding;GO:0048487::beta-tubulin binding	GO:0022604::regulation of cell morphogenesis;GO:0090036::regulation of protein kinase C signaling;GO:0098609::cell-cell adhesion;GO:0048747::muscle fiber development;GO:0031175::neuron projection development;GO:0007596::blood coagulation;GO:0010591::regulation of lamellipodium assembly;GO:0031115::negative regulation of microtubule polymerization;GO:0051490::negative regulation of filopodium asse…	F-actin-capping protein subunit beta	Cellular processes and signaling	Cytoskeleton	04144::Endocytosis	COPI-mediated anterograde transport::MHC class II antigen presentation::Factors involved in megakaryocyte development and platelet production::HSP90 chaperone cycle for steroid hormone receptors (SHR)::COPI-independent Golgi-to-ER retrograde traffic	VEGFA-VEGFR2_Signaling_Pathway	NA	Cytoplasm
A0A8I3MQV1	6027.09733704207	5459.84030785827	6171.98590687716	2995.59524870662	3491.52744870015	3135.86039012739	0.544935995635223	0.00059411949736854	0.1	0.0132441919413392	0.152264006139678	down	A0A8I3MQV1	A0A8I3MQV1	Solute carrier family 30 member 1	SLC30A1	GO:0016021::integral component of membrane;GO:0031965::nuclear membrane;GO:0005794::Golgi apparatus;GO:0005783::endoplasmic reticulum;GO:0005886::plasma membrane	GO:0005385::zinc ion transmembrane transporter activity;GO:0019855::calcium channel inhibitor activity	GO:0090281::negative regulation of calcium ion import;GO:0071584::negative regulation of zinc ion transmembrane import;GO:0061088::regulation of sequestering of zinc ion;GO:0006874::cellular calcium ion homeostasis;GO:0010043::response to zinc ion;GO:0001701::in utero embryonic development	Solute carrier family 30	Metabolism	Inorganic ion transport and metabolism	04978::Mineral absorption	Zinc efflux and compartmentalization by the SLC30 family	Zinc_homeostasis	NA	Plasma membrane
A0A8I3MQX9	10850.2103197706	15237.5804774154	13124.1839085868	5955.47022948512	6859.42127271136	7128.05412154989	0.508593249215025	0.00840135697069281	0.1	0.0381425451484086	0.152264006139678	down	A0A8I3MQX9	A0A8I3MQX9	K Homology domain-containing protein	FUBP1	GO:0005654::nucleoplasm	NA	GO:0010628::positive regulation of gene expression	Far upstream element (FUSE) binding protein 1	Information storage and processing	RNA processing and modification	NA	ATF4 activates genes in response to endoplasmic reticulum stress::KSRP (KHSRP) binds and destabilizes mRNA	Preimplantation_Embryo	NA	Cytoplasm
A0A8I3MR25	32852.7600319124	52917.9211683678	72252.0355425891	19990.7965909535	13607.3642195296	19615.8322717622	0.336749007858369	0.0258488004022152	0.1	0.0671935355017974	0.152264006139678	down	A0A8I3MR25	A0A8I3MR25	Stomatin like 2	STOML2	GO:0042101::T cell receptor complex;GO:0001772::immunological synapse;GO:0015629::actin cytoskeleton;GO:0005758::mitochondrial intermembrane space;GO:0045121::membrane raft;GO:0008180::COP9 signalosome;GO:0019897::extrinsic component of plasma membrane;GO:0005743::mitochondrial inner membrane	GO:0051020::GTPase binding;GO:1901612::cardiolipin binding	GO:0034982::mitochondrial protein processing;GO:0010918::positive regulation of mitochondrial membrane potential;GO:0010876::lipid localization;GO:0006851::mitochondrial calcium ion transport;GO:0090297::positive regulation of mitochondrial DNA replication;GO:0042776::mitochondrial ATP synthesis coupled proton transport;GO:0006874::cellular calcium ion homeostasis;GO:0035710::CD4-positive, alpha-…	C-terminal region of band_7	Metabolism	Energy production and conversion	04120::Ubiquitin mediated proteolysis||04110::Cell cycle||04914::Progesterone-mediated oocyte maturation	Processing of SMDT1	Nuclear_Receptors_Meta-Pathway::Ciliary_landscape	NA	Cytoplasm
A0A8I3MR78	1118708.42357203	1459506.10875999	1412280.04454588	607050.546933031	628834.124370084	660209.880838641	0.475152770067221	0.00838334997261401	0.1	0.0381425451484086	0.152264006139678	down	A0A8I3MR78	A0A8I3MR78	Heat shock protein 90 alpha family class A member 1	HSP90AA1	GO:0005654::nucleoplasm;GO:0032587::ruffle membrane;GO:0042470::melanosome;GO:0043209::myelin sheath;GO:0005829::cytosol;GO:0070062::extracellular exosome	GO:0042826::histone deacetylase binding;GO:0051020::GTPase binding;GO:0030911::TPR domain binding;GO:0030235::nitric-oxide synthase regulator activity;GO:0051082::unfolded protein binding;GO:0023026::MHC class II protein complex binding;GO:0016887::ATPase activity;GO:0042803::protein homodimerization activity;GO:0005524::ATP binding	GO:0006457::protein folding;GO:0031396::regulation of protein ubiquitination;GO:0046677::response to antibiotic;GO:0051131::chaperone-mediated protein complex assembly;GO:0045040::protein import into mitochondrial outer membrane;GO:0045429::positive regulation of nitric oxide biosynthetic process;GO:0050790::regulation of catalytic activity;GO:0009409::response to cold;GO:0009408::response to heat	Heat shock protein	Cellular processes and signaling	Posttranslational modification, protein turnover, chaperones	04151::PI3K-Akt signaling pathway||05200::Pathways in cancer||04141::Protein processing in endoplasmic reticulum||04621::NOD-like receptor signaling pathway||05418::Fluid shear stress and atherosclerosis||04915::Estrogen signaling pathway||04659::Th17 cell differentiation||04914::Progesterone-mediated oocyte maturation||04657::IL-17 signaling pathway||05215::Prostate cancer||04612::Antigen proces…	Neutrophil degranulation::Regulation of actin dynamics for phagocytic cup formation::Anchoring of the basal body to the plasma membrane::Regulation of PLK1 Activity at G2/M Transition::Estrogen-dependent gene expression::Recruitment of NuMA to mitotic centrosomes::Recruitment of mitotic centrosome proteins and complexes::AURKA Activation by TPX2::Loss of proteins required for interphase microtubu…	VEGFA-VEGFR2_Signaling_Pathway::Nuclear_Receptors_Meta-Pathway::Focal_Adhesion-PI3K-Akt-mTOR-signaling_pathway::PI3K-Akt_Signaling_Pathway::NRF2_pathway::Corticotropin-releasing_hormone_signaling_pathway::TNF_alpha_Signaling_Pathway::Pregnane_X_Receptor_pathway::Aryl_Hydrocarbon_Receptor_Pathway::Constitutive_Androstane_Receptor_Pathway	NA	Cytoplasm
A0A8I3MR96	282921.216810057	329671.188144829	298733.321098903	123799.829547676	129470.358254867	128467.432324841	0.41888164595153	0.00125496876429824	0.1	0.0174716201352888	0.152264006139678	down	A0A8I3MR96	A0A8I3MR96	FERM domain containing kindlin 2	FERMT2	GO:0005925::focal adhesion;GO:0005654::nucleoplasm;GO:0031941::filamentous actin;GO:0005829::cytosol;GO:0009986::cell surface;GO:0031674::I band;GO:0001725::stress fiber;GO:0031258::lamellipodium membrane;GO:0031234::extrinsic component of cytoplasmic side of plasma membrane;GO:0005938::cell cortex	GO:0005515::protein binding;GO:0005547::phosphatidylinositol-3,4,5-trisphosphate binding	GO:0033622::integrin activation;GO:0016055::Wnt signaling pathway;GO:0008360::regulation of cell shape;GO:0007179::transforming growth factor beta receptor signaling pathway;GO:0034446::substrate adhesion-dependent cell spreading;GO:0072657::protein localization to membrane;GO:0048041::focal adhesion assembly;GO:0007229::integrin-mediated signaling pathway	Fermitin family	Cellular processes and signaling	Signal transduction mechanisms	NA	Cell-extracellular matrix interactions	Focal_Adhesion::Integrin-mediated_Cell_Adhesion::Primary_Focal_Segmental_Glomerulosclerosis_FSGS	NA	Cytoplasm
A0A8I3MRA6	99151.2084007159	142002.235360828	111873.897999357	61832.5826394047	42772.4158257368	41818.4443205945	0.414765162537767	0.00637258518320135	0.1	0.0339371373089322	0.152264006139678	down	A0A8I3MRA6	A0A8I3MRA6	Secretion associated Ras related GTPase 1A	SAR1A	GO:0016529::sarcoplasmic reticulum;GO:0070062::extracellular exosome;GO:0005794::Golgi apparatus	GO:0000287::magnesium ion binding;GO:0004427::inorganic diphosphatase activity;GO:0005525::GTP binding	GO:1901303::negative regulation of cargo loading into COPII-coated vesicle;GO:0006796::phosphate-containing compound metabolic process;GO:0006886::intracellular protein transport	Secretion associated Ras related GTPase 1A	Cellular processes and signaling	Intracellular trafficking, secretion, and vesicular transport	04141::Protein processing in endoplasmic reticulum||05134::Legionellosis	MHC class II antigen presentation::COPII-mediated vesicle transport::Cargo concentration in the ER::Antigen Presentation: Folding, assembly and peptide loading of class I MHC::Regulation of cholesterol biosynthesis by SREBP (SREBF)::Chylomicron assembly	Sterol_Regulatory_Element-Binding_Proteins_(SREBP)_signalling	NA	Cytoplasm
A0A8I3MRB3	32592.1737067943	41570.5806157165	68280.9208134328	24640.1375346964	15372.6202248315	22089.8907377919	0.435980386198622	0.0450242135484203	0.1	0.0932443002923443	0.152264006139678	down	A0A8I3MRB3	A0A8I3MRB3	Cytochrome c oxidase subunit	LOC612644	GO:0005743::mitochondrial inner membrane;GO:0005758::mitochondrial intermembrane space;GO:0045277::respiratory chain complex IV	GO:0004129::cytochrome-c oxidase activity	GO:0021762::substantia nigra development;GO:1902600::hydrogen ion transmembrane transport	Cytochrome c oxidase subunit	Metabolism	Energy production and conversion	01100::Metabolic pathways||05010::Alzheimer's disease||05016::Huntington's disease||05012::Parkinson's disease||04932::Non-alcoholic fatty liver disease (NAFLD)||00190::Oxidative phosphorylation||04260::Cardiac muscle contraction	TP53 Regulates Metabolic Genes::Respiratory electron transport	Electron_Transport_Chain_(OXPHOS_system_in_mitochondria)::Mitochondrial_CIV_Assembly	NA	Extracellular
A0A8I3MRC0	134840.205101667	132300.858711587	161708.571943941	55924.4731485463	60072.3627064811	61053.1158704883	0.412848553346463	0.00177965877542469	0.1	0.0187810798427797	0.152264006139678	down	A0A8I3MRC0	A0A8I3MRC0	Prostaglandin reductase 1	PTGR1	GO:0070062::extracellular exosome;GO:0005737::cytoplasm	GO:0047522::15-oxoprostaglandin 13-oxidase activity;GO:0032440::2-alkenal reductase [NAD(P)] activity;GO:0008270::zinc ion binding	GO:0055114::oxidation-reduction process	Prostaglandin reductase 1	Poorly characterized	Function unknown	NA	Synthesis of Leukotrienes (LT) and Eoxins (EX)::Synthesis of Lipoxins (LX)	Nuclear_Receptors_Meta-Pathway::NRF2_pathway::Eicosanoid_metabolism_via_Lipo_Oxygenases_(LOX)::Eicosanoid_metabolism_via_Cyclo_Oxygenases_(COX)	NA	Cytoplasm
A0A8I3MRD6	23255.630040753	41046.1491439161	49972.7220353073	16680.1097775519	6508.99824436358	11833.4135084926	0.306477133188185	0.0295726014307355	0.1	0.0728845232777381	0.152264006139678	down	A0A8I3MRD6	A0A8I3MRD6	NADH dehydrogenase [ubiquinone] 1 alpha subcomplex subunit 2	NDUFA2	GO:0005747::mitochondrial respiratory chain complex I	NA	GO:0055114::oxidation-reduction process	NADH dehydrogenase ubiquinone 1 alpha subcomplex subunit 2	Metabolism	Energy production and conversion	01100::Metabolic pathways||05010::Alzheimer's disease||05016::Huntington's disease||05012::Parkinson's disease||04932::Non-alcoholic fatty liver disease (NAFLD)||00190::Oxidative phosphorylation	Respiratory electron transport::Complex I biogenesis	Electron_Transport_Chain_(OXPHOS_system_in_mitochondria)::Mitochondrial_complex_I_assembly_model_OXPHOS_system::Oxidative_phosphorylation	NA	Cytoplasm
A0A8I3MRI0	99445.7842465015	91345.5464276823	96791.6289830522	479963.996246921	418372.243688337	517739.440286624	4.9240597631712	0.00038740339468973	0.1	0.0109839465700287	0.152264006139678	up	A0A8I3MRI0	A0A8I3MRI0	MBL associated serine protease 2	MASP2	NA	NA	NA	lectin serine peptidase 2	Metabolism	Amino acid transport and metabolism	05150::Staphylococcus aureus infection||04610::Complement and coagulation cascades	Initial triggering of complement::Scavenging by Class A Receptors::Lectin pathway of complement activation::Ficolins bind to repetitive carbohydrate structures on the target cell surface	Complement_and_Coagulation_Cascades::Complement_Activation	NA	Extracellular
A0A8I3MRK3	41509.5132846023	48155.0418084253	59642.9564501329	20658.4118221979	16292.4806742444	21867.9343418259	0.393944190954287	0.00280290211801596	0.1	0.0231706575089319	0.152264006139678	down	A0A8I3MRK3	A0A8I3MRK3	Abl interactor 1	ABI1	GO:0043005::neuron projection;GO:0030027::lamellipodium;GO:0030175::filopodium;GO:0031209::SCAR complex;GO:0070062::extracellular exosome	GO:0030296::protein tyrosine kinase activator activity;GO:0032403::protein complex binding	GO:0072673::lamellipodium morphogenesis;GO:0061098::positive regulation of protein tyrosine kinase activity;GO:0035855::megakaryocyte development;GO:0001756::somitogenesis	Abl interactor 1	Cellular processes and signaling	Signal transduction mechanisms	04810::Regulation of actin cytoskeleton	Regulation of actin dynamics for phagocytic cup formation::FCGR3A-mediated phagocytosis::VEGFA-VEGFR2 Pathway::RHO GTPases Activate WASPs and WAVEs	EGF-EGFR_Signaling_Pathway	NA	Cytoplasm
A0A8I3MRL7	96416.94029368	96341.5737283213	132725.340956325	263839.256942544	361110.930712383	234134.945859873	2.63940936047966	0.00501559008961175	0.1	0.0305613599472407	0.152264006139678	up	A0A8I3MRL7	A0A8I3MRL7	Complement C9	C9	GO:0005737::cytoplasm;GO:0072562::blood microparticle;GO:0005579::membrane attack complex;GO:0070062::extracellular exosome	NA	GO:0006957::complement activation, alternative pathway;GO:0019835::cytolysis;GO:0006958::complement activation, classical pathway	Complement component	Cellular processes and signaling	Signal transduction mechanisms	05146::Amoebiasis||05322::Systemic lupus erythematosus||04610::Complement and coagulation cascades||05020::Prion diseases	Regulation of Complement cascade::Terminal pathway of complement	Human_Complement_System::Complement_and_Coagulation_Cascades::Allograft_Rejection::Complement_Activation	NA	Extracellular
A0A8I3MRV5	125081.436056666	174225.097502282	192656.069297069	61097.6352737271	35260.2221555314	51608.9293259023	0.300768363075082	0.00503707898323977	0.1	0.0305613599472407	0.152264006139678	down	A0A8I3MRV5	A0A8I3MRV5	Cytochrome c oxidase subunit 4	COX4I1	GO:0016021::integral component of membrane;GO:0005751::mitochondrial respiratory chain complex IV;GO:0070062::extracellular exosome;GO:0005634::nucleus	GO:0004129::cytochrome-c oxidase activity	GO:1902600::hydrogen ion transmembrane transport;GO:0006123::mitochondrial electron transport, cytochrome c to oxygen	Cytochrome c oxidase subunit 4 isoform 1	Metabolism	Energy production and conversion	01100::Metabolic pathways||05010::Alzheimer's disease||05016::Huntington's disease||05012::Parkinson's disease||04932::Non-alcoholic fatty liver disease (NAFLD)||00190::Oxidative phosphorylation||04260::Cardiac muscle contraction	TP53 Regulates Metabolic Genes::Respiratory electron transport	Electron_Transport_Chain_(OXPHOS_system_in_mitochondria)::Mitochondrial_CIV_Assembly	NA	Plasma membrane
A0A8I3MS45	103690.697716541	145193.637042569	166358.251417547	78314.1196815096	41024.6809718523	64994.8755307856	0.44391804289969	0.0292210867109706	0.1	0.0722875761029497	0.152264006139678	down	A0A8I3MS45	A0A8I3MS45	Malate dehydrogenase	MDH2	GO:0005743::mitochondrial inner membrane;GO:0070062::extracellular exosome;GO:0043209::myelin sheath;GO:0005759::mitochondrial matrix;GO:0005654::nucleoplasm;GO:0005886::plasma membrane	GO:0030060::L-malate dehydrogenase activity	GO:0005975::carbohydrate metabolic process;GO:0006108::malate metabolic process;GO:0006099::tricarboxylic acid cycle;GO:0006475::internal protein amino acid acetylation	Malate dehydrogenase	Metabolism	Energy production and conversion	01100::Metabolic pathways||01200::Carbon metabolism||00620::Pyruvate metabolism||00270::Cysteine and methionine metabolism||00020::Citrate cycle (TCA cycle)||00630::Glyoxylate and dicarboxylate metabolism	Gluconeogenesis::Citric acid cycle (TCA cycle)	Amino_Acid_metabolism::Glycolysis_and_Gluconeogenesis::Metabolic_reprogramming_in_colon_cancer::TCA_Cycle_(aka_Krebs_or_citric_acid_cycle)::Urea_cycle_and_associated_pathways	NA	Mitochondria
A0A8I3MS75	897927.60376911	884508.784886455	1410494.34784996	431815.8140141	427461.340986107	514625.07829087	0.430295031953851	0.0213933402185479	0.1	0.0613252020332631	0.152264006139678	down	A0A8I3MS75	A0A8I3MS75	Actinin alpha 4	ACTN4	GO:0005925::focal adhesion;GO:0005911::cell-cell junction;GO:0030863::cortical cytoskeleton;GO:0031143::pseudopodium;GO:0005615::extracellular space;GO:0043234::protein complex;GO:0005903::brush border;GO:0001725::stress fiber;GO:0030529::intracellular ribonucleoprotein complex;GO:0030018::Z disc;GO:0048471::perinuclear region of cytoplasm;GO:0070062::extracellular exosome;GO:0005634::nucleus	GO:0000977::RNA polymerase II regulatory region sequence-specific DNA binding;GO:0005509::calcium ion binding;GO:0042974::retinoic acid receptor binding;GO:0051015::actin filament binding;GO:0001882::nucleoside binding;GO:0042803::protein homodimerization activity;GO:0044325::ion channel binding;GO:0030374::ligand-dependent nuclear receptor transcription coactivator activity;GO:0031490::chromatin…	GO:1900025::negative regulation of substrate adhesion-dependent cell spreading;GO:1903506::regulation of nucleic acid-templated transcription;GO:0048384::retinoic acid receptor signaling pathway;GO:0051017::actin filament bundle assembly;GO:0035357::peroxisome proliferator activated receptor signaling pathway;GO:0070830::bicellular tight junction assembly;GO:0048549::positive regulation of pinocy…	Ca2+ insensitive EF hand	Cellular processes and signaling	Cytoskeleton	04530::Tight junction||04510::Focal adhesion||04810::Regulation of actin cytoskeleton||05203::Viral carcinogenesis||05146::Amoebiasis||04670::Leukocyte transendothelial migration||04520::Adherens junction||05322::Systemic lupus erythematosus	Platelet degranulation ::Nephrin family interactions	Focal_Adhesion::Ebola_Virus_Pathway_on_Host::Primary_Focal_Segmental_Glomerulosclerosis_FSGS::Arrhythmogenic_Right_Ventricular_Cardiomyopathy::Striated_Muscle_Contraction_Pathway::Nephrotic_syndrome	NA	Cytoplasm
A0A8I3MSG4	472378.805011105	467640.266921141	552370.932561623	2012203.71919674	2353966.69292619	4141288.00159236	5.70055976527431	0.0124855750229518	0.1	0.0470938799344799	0.152264006139678	up	A0A8I3MSG4	A0A8I3MSG4	Apolipoprotein A1	APOA1	GO:0034366::spherical high-density lipoprotein particle;GO:0034774::secretory granule lumen;GO:0005769::early endosome;GO:0034365::discoidal high-density lipoprotein particle;GO:0071682::endocytic vesicle lumen;GO:0009986::cell surface;GO:0005886::plasma membrane;GO:0070062::extracellular exosome;GO:0005788::endoplasmic reticulum lumen;GO:0005634::nucleus;GO:0042627::chylomicron;GO:0005829::cytos…	GO:0017127::cholesterol transporter activity;GO:0060228::phosphatidylcholine-sterol O-acyltransferase activator activity;GO:0042802::identical protein binding;GO:0001540::beta-amyloid binding;GO:0008035::high-density lipoprotein particle binding;GO:0019899::enzyme binding;GO:0070653::high-density lipoprotein particle receptor binding;GO:0055102::lipase inhibitor activity;GO:0005548::phospholipid …	GO:0033344::cholesterol efflux;GO:0006656::phosphatidylcholine biosynthetic process;GO:0050713::negative regulation of interleukin-1 beta secretion;GO:0010903::negative regulation of very-low-density lipoprotein particle remodeling;GO:0060192::negative regulation of lipase activity;GO:0043627::response to estrogen;GO:0034384::high-density lipoprotein particle clearance;GO:0033700::phospholipid ef…	Participates in the reverse transport of cholesterol from tissues to the liver for excretion by promoting cholesterol efflux from tissues and by acting as a cofactor for the lecithin cholesterol acyltransferase (LCAT). As part of the SPAP complex, activates spermatozoa motility	Cellular processes and signaling	Signal transduction mechanisms	03320::PPAR signaling pathway||05143::African trypanosomiasis||04975::Fat digestion and absorption||04977::Vitamin digestion and absorption	Platelet degranulation ::Regulation of Insulin-like Growth Factor (IGF) transport and uptake by IGFBPs::Post-translational protein phosphorylation::PPARA activates gene expression::Scavenging of heme from plasma::Amyloid fiber formation::Retinoid metabolism and transport::Scavenging by Class A Receptors::ABC transporters in lipid homeostasis::HDL assembly::Scavenging by Class B Receptors::Chylomi…	Nuclear_Receptors_Meta-Pathway::Human_Complement_System::PPAR_signaling_pathway::Selenium_Micronutrient_Network::Folate_Metabolism::Vitamin_B12_Metabolism::Statin_Pathway::PPAR_Alpha_Pathway	NA	Extracellular
A0A8I3MSI1	89800.313603726	92841.3267225403	141021.962528135	54219.4865579838	56626.1712370734	69956.9373673036	0.55861268788908	0.0398334148078035	0.1	0.0870368887430421	0.152264006139678	down	A0A8I3MSI1	A0A8I3MSI1	Plexin B2	PLXNB2	GO:0005887::integral component of plasma membrane;GO:0009986::cell surface;GO:0070062::extracellular exosome;GO:0002116::semaphorin receptor complex	GO:0017154::semaphorin receptor activity	GO:0043087::regulation of GTPase activity;GO:1902287::semaphorin-plexin signaling pathway involved in axon guidance;GO:0008360::regulation of cell shape;GO:0007405::neuroblast proliferation;GO:0007162::negative regulation of cell adhesion;GO:0050772::positive regulation of axonogenesis;GO:0007420::brain development;GO:0001932::regulation of protein phosphorylation;GO:0001843::neural tube closure;…	Plexin B2	Cellular processes and signaling	Signal transduction mechanisms	04360::Axon guidance	Other semaphorin interactions	Ectoderm_Differentiation::Spinal_Cord_Injury	NA	Plasma membrane
A0A8I3MST1	127490.915410656	179838.815451	145204.613635116	386303.856027731	423781.899188456	272541.536889597	2.39236492273242	0.00825902240329893	0.1	0.0380183305061371	0.152264006139678	up	A0A8I3MST1	A0A8I3MST1	60S ribosomal protein L13	RPL13	GO:0022625::cytosolic large ribosomal subunit;GO:0016020::membrane;GO:0005634::nucleus	GO:0003735::structural constituent of ribosome;GO:0005515::protein binding	GO:0006413::translational initiation;GO:0019083::viral transcription;GO:0006364::rRNA processing;GO:0006614::SRP-dependent cotranslational protein targeting to membrane;GO:0000184::nuclear-transcribed mRNA catabolic process, nonsense-mediated decay	ribosomal protein	Information storage and processing	Translation, ribosomal structure and biogenesis	03010::Ribosome	Major pathway of rRNA processing in the nucleolus and cytosol::Regulation of expression of SLITs and ROBOs::Nonsense Mediated Decay (NMD) enhanced by the Exon Junction Complex (EJC)::L13a-mediated translational silencing of Ceruloplasmin expression::SRP-dependent cotranslational protein targeting to membrane::GTP hydrolysis and joining of the 60S ribosomal subunit::Nonsense Mediated Decay (NMD) i…	Cytoplasmic_Ribosomal_Proteins	NA	Cytoplasm
A0A8I3MT00	278714.069474093	264250.481564462	239503.135308096	85051.898015299	84750.9044778732	79944.975185775	0.319179669699872	0.00027875217908549	0.1	0.0093940964687766	0.152264006139678	down	A0A8I3MT00	A0A8I3MT00	Erythrocyte membrane protein band 4.1 like 2	EPB41L2	GO:0005737::cytoplasm;GO:0005856::cytoskeleton;GO:0008180::COP9 signalosome;GO:0005654::nucleoplasm;GO:0005886::plasma membrane;GO:0019898::extrinsic component of membrane;GO:0005925::focal adhesion;GO:0070062::extracellular exosome	GO:0042731::PH domain binding;GO:0003779::actin binding;GO:0030507::spectrin binding;GO:0005198::structural molecule activity	GO:0030866::cortical actin cytoskeleton organization	Erythrocyte membrane protein band	Poorly characterized	Function unknown	NA	Neurexins and neuroligins	Splicing_factor_NOVA_regulated_synaptic_proteins	NA	Nucleus
A0A8I3MT06	127596.660586066	116422.575581556	184050.38483558	57358.9899787586	64941.052656588	71515.280440552	0.452765890328033	0.0177038611272987	0.1	0.0551404403085724	0.152264006139678	down	A0A8I3MT06	A0A8I3MT06	Tyrosine 3-monooxygenase/tryptophan 5-monooxygenase activation protein gamma	YWHAG	GO:0005925::focal adhesion;GO:0030659::cytoplasmic vesicle membrane;GO:0043209::myelin sheath;GO:0005829::cytosol;GO:0070062::extracellular exosome;GO:0005739::mitochondrion	GO:0005080::protein kinase C binding;GO:0030971::receptor tyrosine kinase binding;GO:0003779::actin binding;GO:0019904::protein domain specific binding;GO:0008426::protein kinase C inhibitor activity;GO:0005159::insulin-like growth factor receptor binding	GO:0032869::cellular response to insulin stimulus;GO:1900740::positive regulation of protein insertion into mitochondrial membrane involved in apoptotic signaling pathway;GO:0006605::protein targeting;GO:0048167::regulation of synaptic plasticity;GO:0045664::regulation of neuron differentiation;GO:0071901::negative regulation of protein serine/threonine kinase activity;GO:0000086::G2/M transition…	insulin-like growth factor receptor binding	Cellular processes and signaling	Posttranslational modification, protein turnover, chaperones	04151::PI3K-Akt signaling pathway||05169::Epstein-Barr virus infection||04390::Hippo signaling pathway||05203::Viral carcinogenesis||04114::Oocyte meiosis||04110::Cell cycle	Anchoring of the basal body to the plasma membrane::Regulation of PLK1 Activity at G2/M Transition::Recruitment of NuMA to mitotic centrosomes::Recruitment of mitotic centrosome proteins and complexes::AURKA Activation by TPX2::Loss of proteins required for interphase microtubule organization from the centrosome::Loss of Nlp from mitotic centrosomes::Translocation of SLC2A4 (GLUT4) to the plasma …	Sudden_Infant_Death_Syndrome_(SIDS)_Susceptibility_Pathways::Calcium_Regulation_in_the_Cardiac_Cell::Myometrial_Relaxation_and_Contraction_Pathways::Cell_Cycle::Prolactin_Signaling_Pathway::Disruption_of_postsynaptic_signalling_by_CNV	NA	Cytoplasm
A0A8I3MT35	11905.3961058283	12070.4019583437	16218.2468374781	5260.35153315871	7757.16126845982	6583.38939490446	0.487656871670517	0.00913678370866121	0.1	0.0398030509590131	0.152264006139678	down	A0A8I3MT35	A0A8I3MT35	E2 ubiquitin-conjugating enzyme	UBE2K	GO:0005737::cytoplasm;GO:0032433::filopodium tip;GO:0070062::extracellular exosome;GO:0005634::nucleus	GO:0000166::nucleotide binding;GO:0034450::ubiquitin-ubiquitin ligase activity;GO:0061631::ubiquitin conjugating enzyme activity;GO:0031625::ubiquitin protein ligase binding	GO:0070936::protein K48-linked ubiquitination;GO:0010994::free ubiquitin chain polymerization;GO:0060340::positive regulation of type I interferon-mediated signaling pathway;GO:0035458::cellular response to interferon-beta;GO:0032434::regulation of proteasomal ubiquitin-dependent protein catabolic process;GO:0070059::intrinsic apoptotic signaling pathway in response to endoplasmic reticulum stres…	ubiquitin-conjugating enzyme	Cellular processes and signaling	Posttranslational modification, protein turnover, chaperones	04120::Ubiquitin mediated proteolysis	Antigen processing: Ubiquitination & Proteasome degradation::Negative regulators of DDX58/IFIH1 signaling::Synthesis of active ubiquitin: roles of E1 and E2 enzymes	IL-1_signaling_pathway	NA	Cytoplasm
A0A8I3MTA8	18634.5658753261	12579.0883744088	19730.5748770675	97375.9610618085	110350.401770642	167164.542197452	7.35884930355473	0.00085313180875895	0.1	0.0146742061231246	0.152264006139678	up	A0A8I3MTA8	A0A8I3MTA8	Apolipoprotein C-III	APOC3	GO:0042627::chylomicron;GO:0034366::spherical high-density lipoprotein particle;GO:0034361::very-low-density lipoprotein particle;GO:0034363::intermediate-density lipoprotein particle;GO:0070062::extracellular exosome	GO:0005543::phospholipid binding;GO:0055102::lipase inhibitor activity;GO:0070653::high-density lipoprotein particle receptor binding	GO:0007186::G-protein coupled receptor signaling pathway;GO:0033344::cholesterol efflux;GO:0010989::negative regulation of low-density lipoprotein particle clearance;GO:0010903::negative regulation of very-low-density lipoprotein particle remodeling;GO:0060621::negative regulation of cholesterol import;GO:0034379::very-low-density lipoprotein particle assembly;GO:0042157::lipoprotein metabolic pr…	Apolipoprotein C-III	Cellular processes and signaling	Signal transduction mechanisms	03320::PPAR signaling pathway	Retinoid metabolism and transport::Chylomicron assembly::HDL remodeling::Chylomicron remodeling	Nuclear_Receptors_Meta-Pathway::PPAR_signaling_pathway::Statin_Pathway::PPAR_Alpha_Pathway	NA	Extracellular
A0A8I3MTD7	99075.6761325657	125173.193096009	171694.73731266	40747.3535582574	41941.2562053744	47365.0300690021	0.328465058367068	0.0149203021806425	0.1	0.0502578599769011	0.152264006139678	down	A0A8I3MTD7	A0A8I3MTD7	Tryptophan--tRNA ligase, cytoplasmic	WARS1	GO:0070062::extracellular exosome;GO:0005737::cytoplasm;GO:0005634::nucleus	GO:0004830::tryptophan-tRNA ligase activity;GO:0005524::ATP binding	GO:0006436::tryptophanyl-tRNA aminoacylation;GO:0045765::regulation of angiogenesis	Belongs to the class-I aminoacyl-tRNA synthetase family	Information storage and processing	Translation, ribosomal structure and biogenesis	00970::Aminoacyl-tRNA biosynthesis	Cytosolic tRNA aminoacylation	Amino_Acid_metabolism::Photodynamic_therapy-induced_unfolded_protein_response::Tryptophan_metabolism	NA	Cytoplasm
A0A8I3MTF3	289326.35314919	293221.384117501	423278.797575073	122270.59124021	123097.039426792	128967.124734607	0.372166315398012	0.0147373171158234	0.1	0.0500912548733758	0.152264006139678	down	A0A8I3MTF3	A0A8I3MTF3	Rab GDP dissociation inhibitor	GDI2	GO:0005829::cytosol;GO:0070062::extracellular exosome;GO:0043209::myelin sheath;GO:0005925::focal adhesion;GO:0016020::membrane;GO:0005794::Golgi apparatus	GO:0016491::oxidoreductase activity;GO:0005096::GTPase activator activity;GO:0031267::small GTPase binding;GO:0005093::Rab GDP-dissociation inhibitor activity	GO:0016192::vesicle-mediated transport;GO:0055114::oxidation-reduction process;GO:0043547::positive regulation of GTPase activity;GO:0051056::regulation of small GTPase mediated signal transduction;GO:0015031::protein transport	Rab GDP-dissociation inhibitor activity	Cellular processes and signaling	Posttranslational modification, protein turnover, chaperones	NA	Neutrophil degranulation::Rho GTPase cycle::RAB GEFs exchange GTP for GDP on RABs	Ciliary_landscape	NA	E.R.
A0A8I3MTV9	13764.2452250038	13878.0554725749	18720.28263103	5664.00197297262	5871.44734716335	7067.27757961783	0.401244399344648	0.00286852718934881	0.1	0.0234204030603623	0.152264006139678	down	A0A8I3MTV9	A0A8I3MTV9	Glia maturation factor	GMFB	GO:0005622::intracellular	GO:0004871::signal transducer activity;GO:0008083::growth factor activity;GO:0008047::enzyme activator activity;GO:0003779::actin binding;GO:0004860::protein kinase inhibitor activity;GO:0071933::Arp2/3 complex binding	GO:0007626::locomotory behavior;GO:0043085::positive regulation of catalytic activity;GO:0006469::negative regulation of protein kinase activity;GO:0007612::learning;GO:0034316::negative regulation of Arp2/3 complex-mediated actin nucleation;GO:0007165::signal transduction;GO:0007399::nervous system development	Glia maturation factor beta	Cellular processes and signaling	Extracellular structures	NA	Neutrophil degranulation	NA	NA	Cytoplasm
A0A8I3MTX4	28363.8773357483	27542.9471136558	31342.4110454948	107276.067268723	110821.282714984	80182.0385615711	3.41870489584653	0.00309461445792661	0.1	0.0242676485554403	0.152264006139678	up	A0A8I3MTX4	A0A8I3MTX4	Matrix metallopeptidase 19	MMP19	NA	NA	NA	Matrix metallopeptidase 19	Cellular processes and signaling	Posttranslational modification, protein turnover, chaperones	NA	Degradation of the extracellular matrix::Collagen degradation	Matrix_Metalloproteinases	NA	Extracellular
A0A8I3MTX9	6827.89044397007	7568.52717616795	4940.81671568281	31995.3173045597	18843.9983494017	22460.5927813163	3.79060972020673	0.00316253137439457	0.1	0.0244142499875441	0.152264006139678	up	A0A8I3MTX9	A0A8I3MTX9	Peptidoglycan-recognition protein	PGLYRP1	GO:0005576::extracellular region	GO:0008745::N-acetylmuramoyl-L-alanine amidase activity;GO:0042834::peptidoglycan binding;GO:0008270::zinc ion binding	GO:0001818::negative regulation of cytokine production;GO:0042742::defense response to bacterium;GO:0045087::innate immune response;GO:0009253::peptidoglycan catabolic process	Pattern receptor that binds to murein peptidoglycans (PGN) of Gram-positive bacteria. May kill Gram-positive bacteria by interfering with peptidoglycan biosynthesis. Involved in innate immunity	Cellular processes and signaling	Signal transduction mechanisms	NA	Neutrophil degranulation::Antimicrobial peptides	NA	NA	Extracellular
A0A8I3MU16	5536.43972313862	5256.06295189887	6362.23128563474	3896.93287201741	2921.8710132423	4272.13768842887	0.646523670907104	0.0412943646287505	0.1	0.089012511308238	0.152264006139678	down	A0A8I3MU16	A0A8I3MU16	Proteasome activator subunit 1	PSME1	GO:0005829::cytosol;GO:0005654::nucleoplasm;GO:0070062::extracellular exosome;GO:0008537::proteasome activator complex	GO:0061133::endopeptidase activator activity	GO:0051436::negative regulation of ubiquitin-protein ligase activity involved in mitotic cell cycle;GO:0002479::antigen processing and presentation of exogenous peptide antigen via MHC class I, TAP-dependent;GO:0090263::positive regulation of canonical Wnt signaling pathway;GO:0002223::stimulatory C-type lectin receptor signaling pathway;GO:0051437::positive regulation of ubiquitin-protein ligase…	subunit 1	Cellular processes and signaling	Posttranslational modification, protein turnover, chaperones	04612::Antigen processing and presentation||03050::Proteasome	Antigen processing: Ubiquitination & Proteasome degradation::Neddylation::Regulation of expression of SLITs and ROBOs::Separation of Sister Chromatids::Ub-specific processing proteases::FCERI mediated NF-kB activation::MAPK6/MAPK4 signaling::UCH proteinases::Downstream TCR signaling::RUNX1 regulates transcription of genes involved in differentiation of HSCs::ABC-family proteins mediated transport…	Proteasome_Degradation	NA	Nucleus
A0A8I3MUD4	91235.426698579	86870.3171244433	100988.016218463	33461.7883680623	35330.3067612009	34297.4925159236	0.369372599480057	0.00070614628020594	0.1	0.0136024221391026	0.152264006139678	down	A0A8I3MUD4	A0A8I3MUD4	RAB31, member RAS oncogene family	RAB31	GO:0030670::phagocytic vesicle membrane;GO:0032588::trans-Golgi network membrane;GO:0005770::late endosome;GO:0005769::early endosome	GO:0005525::GTP binding;GO:0019003::GDP binding;GO:0003924::GTPase activity	GO:0090382::phagosome maturation;GO:0032869::cellular response to insulin stimulus;GO:0031623::receptor internalization;GO:0007264::small GTPase mediated signal transduction;GO:0043001::Golgi to plasma membrane protein transport;GO:0045055::regulated exocytosis	RAB31, member RAS oncogene family	Cellular processes and signaling	Intracellular trafficking, secretion, and vesicular transport	04144::Endocytosis	Neutrophil degranulation::RAB GEFs exchange GTP for GDP on RABs::RAB geranylgeranylation	VEGFA-VEGFR2_Signaling_Pathway::EGF-EGFR_Signaling_Pathway::Ras_Signaling::Ebola_Virus_Pathway_on_Host::Amyotrophic_lateral_sclerosis_(ALS)::Inhibition_of_exosome_biogenesis_and_secretion_by_Manumycin_A_in_CRPC_cells	NA	Cytoplasm
A0A8I3MUJ6	58560.1674968195	60163.0691228944	68086.5545961461	24115.175130641	29675.3551412387	22896.3710456476	0.410507933328372	0.00168086984757383	0.1	0.0186145269246679	0.152264006139678	down	A0A8I3MUJ6	A0A8I3MUJ6	Major facilitator superfamily (MFS) profile domain-containing protein	SLC16A1	GO:0005739::mitochondrion;GO:0070062::extracellular exosome;GO:0005813::centrosome;GO:0005887::integral component of plasma membrane	GO:0015129::lactate transmembrane transporter activity	GO:0050796::regulation of insulin secretion;GO:0006629::lipid metabolic process;GO:0051780::behavioral response to nutrient;GO:0035879::plasma membrane lactate transport;GO:0042593::glucose homeostasis;GO:0051297::centrosome organization;GO:0032094::response to food	Solute carrier family 16	Metabolism	Carbohydrate transport and metabolism	NA	Pyruvate metabolism::Basigin interactions::Proton-coupled monocarboxylate transport::Defective SLC16A1 causes symptomatic deficiency in lactate transport (SDLT)	Fragile_X_Syndrome::Photodynamic_therapy-induced_HIF-1_survival_signaling	NA	Plasma membrane
A0A8I3MUN9	39306.2370226621	70937.5318784057	63585.225309586	15878.9715000586	17607.6621025122	23659.8545647558	0.328751186916919	0.0105341091151662	0.1	0.0428360278506356	0.152264006139678	down	A0A8I3MUN9	A0A8I3MUN9	Charged multivesicular body protein 2A	CHMP2A	GO:0030117::membrane coat;GO:0000815::ESCRT III complex;GO:0005829::cytosol;GO:0031902::late endosome membrane;GO:0005635::nuclear envelope;GO:0070062::extracellular exosome	GO:0019904::protein domain specific binding;GO:0031210::phosphatidylcholine binding	GO:0051291::protein heterooligomerization;GO:0010324::membrane invagination;GO:0039702::viral budding via host ESCRT complex;GO:0060548::negative regulation of cell death;GO:0007034::vacuolar transport;GO:0007080::mitotic metaphase plate congression;GO:1901673::regulation of mitotic spindle assembly;GO:0000920::cell separation after cytokinesis;GO:0036258::multivesicular body assembly;GO:0015031:…	Charged multivesicular body protein 2A	Cellular processes and signaling	Intracellular trafficking, secretion, and vesicular transport	04144::Endocytosis	Macroautophagy::HCMV Late Events::Lysosome Vesicle Biogenesis::Late endosomal microautophagy::Budding and maturation of HIV virion::Endosomal Sorting Complex Required For Transport (ESCRT)::Sealing of the nuclear envelope (NE) by ESCRT-III::Translation of Replicase and Assembly of the Replication Transcription Complex	NA	NA	Cytoplasm
A0A8I3MVD4	64664.6854087155	84423.7776947971	74360.5312566172	53222.0579902785	42737.373522902	46304.0552547771	0.636670964554324	0.0117520188504091	0.1	0.0455538326688679	0.152264006139678	down	A0A8I3MVD4	A0A8I3MVD4	Actin-related protein 2/3 complex subunit	ARPC1B	GO:0005885::Arp2/3 protein complex;GO:0070062::extracellular exosome;GO:0005925::focal adhesion	GO:0051015::actin filament binding;GO:0005200::structural constituent of cytoskeleton	GO:0034314::Arp2/3 complex-mediated actin nucleation	protein 2 3 complex, subunit	Cellular processes and signaling	Cytoskeleton	04144::Endocytosis||04810::Regulation of actin cytoskeleton||04666::Fc gamma R-mediated phagocytosis||05100::Bacterial invasion of epithelial cells||05131::Shigellosis||05132::Salmonella infection||05130::Pathogenic Escherichia coli infection	Regulation of actin dynamics for phagocytic cup formation::FCGR3A-mediated phagocytosis::EPHB-mediated forward signaling::RHO GTPases Activate WASPs and WAVEs	Pathogenic_Escherichia_coli_infection::Microglia_Pathogen_Phagocytosis_Pathway	NA	Cytoplasm
A0A8I3MVT0	11022.4238911529	19285.8765385998	16353.5477025151	8430.21147555938	7527.63418489202	6947.81623142251	0.490886298094012	0.0420198441266413	0.1	0.0894166284302668	0.152264006139678	down	A0A8I3MVT0	A0A8I3MVT0	Heterogeneous nuclear ribonucleoprotein L	HNRNPL	GO:0019013::viral nucleocapsid;GO:0035770::ribonucleoprotein granule;GO:0070062::extracellular exosome;GO:0045120::pronucleus;GO:0005654::nucleoplasm;GO:0005737::cytoplasm;GO:0016020::membrane	GO:0044212::transcription regulatory region DNA binding;GO:0097157::pre-mRNA intronic binding;GO:0005515::protein binding;GO:0000166::nucleotide binding	GO:0000381::regulation of alternative mRNA splicing, via spliceosome	Heterogeneous nuclear ribonucleoprotein L	Information storage and processing	RNA processing and modification	NA	mRNA Splicing - Major Pathway::Processing of Capped Intron-Containing Pre-mRNA	mRNA_Processing	NA	Nucleus
A0A8I3MVV2	11544.3518640706	12078.2744862114	17761.5008666055	6704.79700014335	4047.38597741681	5598.99534766454	0.395107482623249	0.00999647191994251	0.1	0.0416659669940461	0.152264006139678	down	A0A8I3MVV2	A0A8I3MVV2	Sequestosome 1	SQSTM1	GO:0016235::aggresome;GO:0000932::P-body;GO:0097225::sperm midpiece;GO:0005783::endoplasmic reticulum;GO:0016605::PML body;GO:0044753::amphisome;GO:0005829::cytosol;GO:0070062::extracellular exosome;GO:0044754::autolysosome;GO:0000407::pre-autophagosomal structure;GO:0005770::late endosome	GO:0005080::protein kinase C binding;GO:0004674::protein serine/threonine kinase activity;GO:0042803::protein homodimerization activity;GO:0031625::ubiquitin protein ligase binding;GO:0070530::K63-linked polyubiquitin binding;GO:0030971::receptor tyrosine kinase binding;GO:0042169::SH2 domain binding;GO:0008270::zinc ion binding	GO:0043065::positive regulation of apoptotic process;GO:0043122::regulation of I-kappaB kinase/NF-kappaB signaling;GO:0008104::protein localization;GO:0098779::positive regulation of macromitophagy in response to mitochondrial depolarization;GO:0016239::positive regulation of macroautophagy;GO:0046578::regulation of Ras protein signal transduction;GO:0001934::positive regulation of protein phosph…	Sequestosome 1	Poorly characterized	Function unknown	05418::Fluid shear stress and atherosclerosis||04380::Osteoclast differentiation	Interleukin-1 signaling::PINK1-PRKN Mediated Mitophagy::Pexophagy::NRIF signals cell death from the nucleus::p75NTR recruits signalling complexes::NF-kB is activated and signals survival	Nuclear_Receptors_Meta-Pathway::Brain-Derived_Neurotrophic_Factor_(BDNF)_signaling_pathway::NRF2_pathway::Pathways_in_clear_cell_renal_cell_carcinoma::Senescence_and_Autophagy_in_Cancer::Regulation_of_toll-like_receptor_signaling_pathway::Apoptosis-related_network_due_to_altered_Notch3_in_ovarian_cancer::IL-1_signaling_pathway::RANKL-RANK_(Receptor_activator_of_NFKB_(ligand))_Signaling_Pathway::I…	NA	Nucleus
A0A8I3MVW9	905027.636975225	889656.20695378	1317981.5228729	476049.602668856	457772.93293819	534728.982218684	0.471798714210833	0.0192551364045685	0.1	0.0575334196184698	0.152264006139678	down	A0A8I3MVW9	A0A8I3MVW9	Actinin alpha 1	ACTN1	GO:0005925::focal adhesion;GO:0030027::lamellipodium;GO:0005884::actin filament;GO:0030486::smooth muscle dense body;GO:1990357::terminal web;GO:0005615::extracellular space;GO:0005915::zonula adherens;GO:0001726::ruffle;GO:0042383::sarcolemma;GO:0016328::lateral plasma membrane;GO:0090637::inner dense plaque of desmosome;GO:0097433::dense body;GO:0005903::brush border;GO:0001725::stress fiber;GO…	GO:0005178::integrin binding;GO:0051393::alpha-actinin binding;GO:0005509::calcium ion binding;GO:0051015::actin filament binding;GO:0017166::vinculin binding;GO:0003725::double-stranded RNA binding;GO:0042803::protein homodimerization activity;GO:0044325::ion channel binding;GO:0030374::ligand-dependent nuclear receptor transcription coactivator activity	GO:0048741::skeletal muscle fiber development;GO:1903506::regulation of nucleic acid-templated transcription;GO:0051017::actin filament bundle assembly;GO:0045214::sarcomere organization;GO:0048041::focal adhesion assembly;GO:0051764::actin crosslink formation;GO:0051639::actin filament network formation;GO:0051271::negative regulation of cellular component movement;GO:0030220::platelet formation	Actinin alpha 1	Cellular processes and signaling	Cytoskeleton	04530::Tight junction||04510::Focal adhesion||04810::Regulation of actin cytoskeleton||05203::Viral carcinogenesis||05146::Amoebiasis||04670::Leukocyte transendothelial migration||04520::Adherens junction||05322::Systemic lupus erythematosus	Platelet degranulation ::Nephrin family interactions::Syndecan interactions::Regulation of cytoskeletal remodeling and cell spreading by IPP complex components	Focal_Adhesion::Regulation_of_Actin_Cytoskeleton::Ebola_Virus_Pathway_on_Host::Arrhythmogenic_Right_Ventricular_Cardiomyopathy::MFAP5_effect_on_permeability_and_motility_of_endothelial_cells_via_cytoskeleton_rearrangement	NA	Cytoplasm
A0A8I3MW25	93652.4592793842	72990.4449146682	63541.2696986095	54422.6241839009	48417.5117980268	42693.4870753716	0.632248605958304	0.0368885174211191	0.1	0.0833562853798409	0.152264006139678	down	A0A8I3MW25	A0A8I3MW25	Phosphoglucomutase 1	PGM1	GO:0005829::cytosol;GO:0070062::extracellular exosome;GO:0015629::actin cytoskeleton	GO:0000287::magnesium ion binding;GO:0004614::phosphoglucomutase activity	GO:0019388::galactose catabolic process;GO:0006006::glucose metabolic process;GO:0005978::glycogen biosynthetic process	Belongs to the phosphohexose mutase family	Metabolism	Carbohydrate transport and metabolism	01100::Metabolic pathways||00230::Purine metabolism||00010::Glycolysis / Gluconeogenesis||00520::Amino sugar and nucleotide sugar metabolism||00052::Galactose metabolism||00500::Starch and sucrose metabolism||00030::Pentose phosphate pathway	Neutrophil degranulation::Glycogen synthesis::Defective PGM1 causes PGM1-CDG (CDG1t)	Ectoderm_Differentiation::Pathways_in_clear_cell_renal_cell_carcinoma::Glycogen_Synthesis_and_Degradation::Glucuronidation	NA	Mitochondria
A0A8I3MW27	68738.8959527352	67588.6796393107	73089.9393768283	23387.0751006685	26532.4986057446	24532.5731687898	0.355520152582599	6.50124684664562e-05	0.1	0.00798611376158989	0.152264006139678	down	A0A8I3MW27	A0A8I3MW27	Calcium homeostasis modulator family member 5	CALHM5	GO:0005887::integral component of plasma membrane;GO:0070062::extracellular exosome	GO:0005261::cation channel activity	GO:0098655::cation transmembrane transport	Family with sequence similarity 26, member E	Poorly characterized	Function unknown	NA	NA	NA	NA	Plasma membrane
A0A8I3MWJ8	580253.990383164	521530.7480707	695048.098565591	291901.921107158	333427.511472909	271809.42940552	0.499288995337897	0.00364629274362201	0.1	0.0262110318961814	0.152264006139678	down	A0A8I3MWJ8	A0A8I3MWJ8	Solute carrier family 3 member 2	SLC3A2	GO:0016021::integral component of membrane;GO:0005737::cytoplasm;GO:0005634::nucleus;GO:0005886::plasma membrane	GO:0003824::catalytic activity	GO:0005975::carbohydrate metabolic process	Solute carrier family 3 (amino acid transporter heavy chain), member 2	Metabolism	Carbohydrate transport and metabolism	04150::mTOR signaling pathway||04974::Protein digestion and absorption	Amino acid transport across the plasma membrane::Basigin interactions::Tryptophan catabolism::Defective SLC7A7 causes lysinuric protein intolerance (LPI)	Proximal_tubule_transport::Ferroptosis	NA	Cytoplasm
A0A8I3MX28	72852.3832761929	71367.493015794	97492.1715329898	42326.8056608937	51191.3290817921	42352.9989915074	0.562119823801986	0.013248905763334	0.1	0.0476498649101183	0.152264006139678	down	A0A8I3MX28	A0A8I3MX28	Cell division control protein 42 homolog	CDC42	GO:0043025::neuronal cell body;GO:0051233::spindle midzone;GO:0072686::mitotic spindle;GO:0030496::midbody;GO:0005789::endoplasmic reticulum membrane;GO:0036464::cytoplasmic ribonucleoprotein granule;GO:0045177::apical part of cell;GO:0043209::myelin sheath;GO:0005925::focal adhesion;GO:0005815::microtubule organizing center;GO:0070062::extracellular exosome;GO:0043005::neuron projection;GO:00058…	GO:0030742::GTP-dependent protein binding;GO:0051022::Rho GDP-dissociation inhibitor binding;GO:0005525::GTP binding;GO:0042802::identical protein binding;GO:0031996::thioesterase binding;GO:0031435::mitogen-activated protein kinase kinase kinase binding;GO:0061630::ubiquitin protein ligase activity;GO:0003924::GTPase activity;GO:0034191::apolipoprotein A-I receptor binding	GO:0043525::positive regulation of neuron apoptotic process;GO:0035088::establishment or maintenance of apical/basal cell polarity;GO:0060684::epithelial-mesenchymal cell signaling;GO:0042059::negative regulation of epidermal growth factor receptor signaling pathway;GO:0031333::negative regulation of protein complex assembly;GO:0046330::positive regulation of JNK cascade;GO:0035264::multicellular…	regulation of attachment of spindle microtubules to kinetochore	Cellular processes and signaling	Intracellular trafficking, secretion, and vesicular transport	05200::Pathways in cancer||04144::Endocytosis||04015::Rap1 signaling pathway||04530::Tight junction||04510::Focal adhesion||04010::MAPK signaling pathway||04014::Ras signaling pathway||05205::Proteoglycans in cancer||04810::Regulation of actin cytoskeleton||04360::Axon guidance||05203::Viral carcinogenesis||04062::Chemokine signaling pathway||04722::Neurotrophin signaling pathway||04666::Fc gamma…	Rho GTPase cycle::Regulation of actin dynamics for phagocytic cup formation::FCGR3A-mediated phagocytosis::RHO GTPases Activate Formins::Factors involved in megakaryocyte development and platelet production::MAPK6/MAPK4 signaling::VEGFA-VEGFR2 Pathway::Gene and protein expression by JAK-STAT signaling after Interleukin-12 stimulation::RHO GTPases activate PAKs::EPHB-mediated forward signaling::RH…	VEGFA-VEGFR2_Signaling_Pathway::EGF-EGFR_Signaling_Pathway::MAPK_Signaling_Pathway::Focal_Adhesion::Ras_Signaling::Brain-Derived_Neurotrophic_Factor_(BDNF)_signaling_pathway::TGF-beta_Signaling_Pathway::22q11.2_Deletion_Syndrome::Regulation_of_Actin_Cytoskeleton::Spinal_Cord_Injury::Ebola_Virus_Pathway_on_Host::Chemokine_signaling_pathway::Gastrin_Signaling_Pathway::Integrin-mediated_Cell_Adhesio…	NA	Cytoplasm
A0A8I3MXC1	49722.1368005692	39473.4603075817	38200.8599706687	104799.614188723	141680.41064886	137973.208864119	3.01777021525679	0.00107419522360921	0.1	0.0155634847442124	0.152264006139678	up	A0A8I3MXC1	A0A8I3MXC1	Lymphocyte cytosolic protein 1	LCP1	GO:0005925::focal adhesion;GO:0005884::actin filament;GO:0001891::phagocytic cup;GO:0030175::filopodium;GO:0005615::extracellular space;GO:0005829::cytosol;GO:0001726::ruffle;GO:0001725::stress fiber;GO:0070062::extracellular exosome;GO:0002102::podosome	GO:0051020::GTPase binding;GO:0005509::calcium ion binding;GO:0042802::identical protein binding;GO:0051015::actin filament binding	GO:0010737::protein kinase A signaling;GO:0022617::extracellular matrix disassembly;GO:0051017::actin filament bundle assembly;GO:0033157::regulation of intracellular protein transport;GO:0002286::T cell activation involved in immune response;GO:0071803::positive regulation of podosome assembly;GO:0016477::cell migration	Lymphocyte cytosolic protein 1	Cellular processes and signaling	Cytoskeleton	NA	Gene and protein expression by JAK-STAT signaling after Interleukin-12 stimulation	Mesodermal_Commitment_Pathway	NA	Cytoplasm
A0A8I3MXZ0	45999.9066261293	44086.1560589716	67811.8320275431	27727.1447150657	28003.1802528417	32425.3890923567	0.55830835630011	0.0408588297376035	0.1	0.0884977272919273	0.152264006139678	down	A0A8I3MXZ0	A0A8I3MXZ0	hyaluronoglucosaminidase	CEMIP	GO:0030665::clathrin-coated vesicle membrane;GO:0005576::extracellular region;GO:0005905::clathrin-coated pit;GO:0005783::endoplasmic reticulum;GO:0005886::plasma membrane;GO:0005634::nucleus	GO:0046923::ER retention sequence binding;GO:0032050::clathrin heavy chain binding;GO:0005540::hyaluronic acid binding;GO:0004415::hyalurononglucosaminidase activity	GO:0030213::hyaluronan biosynthetic process;GO:0007605::sensory perception of sound;GO:0051281::positive regulation of release of sequestered calcium ion into cytosol;GO:0030214::hyaluronan catabolic process;GO:1900020::positive regulation of protein kinase C activity;GO:0090314::positive regulation of protein targeting to membrane;GO:0010800::positive regulation of peptidyl-threonine phosphoryla…	Cell migration inducing protein, hyaluronan binding	Poorly characterized	Function unknown	NA	Hyaluronan biosynthesis and export	Ciliopathies	NA	Extracellular
A0A8I3MY53	22720.1062595683	9457.93386440959	10574.758471951	77845.0771857122	57104.7176851609	38704.0823248408	4.06181309525431	0.0161254579634495	0.1	0.0521907154967108	0.152264006139678	up	A0A8I3MY53	A0A8I3MY53	DnaJ heat shock protein family (Hsp40) member B5	DNAJB5	GO:0005829::cytosol;GO:0005634::nucleus	GO:0051087::chaperone binding;GO:0051082::unfolded protein binding	GO:0006457::protein folding;GO:0000122::negative regulation of transcription from RNA polymerase II promoter;GO:0006986::response to unfolded protein	homolog, subfamily B, member 5	Cellular processes and signaling	Posttranslational modification, protein turnover, chaperones	NA	MAPK6/MAPK4 signaling::HSP90 chaperone cycle for steroid hormone receptors (SHR)::Regulation of HSF1-mediated heat shock response::HSF1-dependent transactivation::Attenuation phase	VEGFA-VEGFR2_Signaling_Pathway	NA	Nucleus
A0A8I3MY58	707299.265411734	1327671.5459298	667878.036530755	336272.656476015	331708.248490078	253041.912154989	0.34076001617557	0.0283696573093067	0.1	0.0708884132262778	0.152264006139678	down	A0A8I3MY58	A0A8I3MY58	Polyamine modulated factor 1 binding protein 1	PMFBP1	NA	NA	NA	Polyamine modulated factor 1 binding protein 1	Poorly characterized	Function unknown	NA	NA	NA	NA	Nucleus
A0A8I3MYG1	82768.259438946	118741.943407186	114387.609502074	33975.3385459426	25928.0188818447	41547.6807590234	0.321151442717127	0.00338182576949045	0.1	0.0252310163678439	0.152264006139678	down	A0A8I3MYG1	A0A8I3MYG1	Tubulin beta chain	TUBB6	GO:0005737::cytoplasm;GO:0005634::nucleus;GO:0070062::extracellular exosome;GO:0005874::microtubule	GO:0005200::structural constituent of cytoskeleton;GO:0005525::GTP binding;GO:0003924::GTPase activity	GO:0007017::microtubule-based process	Tubulin is the major constituent of microtubules. It binds two moles of GTP, one at an exchangeable site on the beta chain and one at a non-exchangeable site on the alpha chain	Cellular processes and signaling	Cytoskeleton	04145::Phagosome||04540::Gap junction||05130::Pathogenic Escherichia coli infection	Separation of Sister Chromatids::RHO GTPases Activate Formins::Resolution of Sister Chromatid Cohesion::EML4 and NUDC in mitotic spindle formation::Recruitment of NuMA to mitotic centrosomes::COPI-mediated anterograde transport::MHC class II antigen presentation::Mitotic Prometaphase::COPI-dependent Golgi-to-ER retrograde traffic::Translocation of SLC2A4 (GLUT4) to the plasma membrane::HCMV Early…	Parkin-Ubiquitin_Proteasomal_System_pathway::Pathogenic_Escherichia_coli_infection	NA	Cytoplasm
A0A8I3MZ43	24266.2517886021	24327.3222692446	32766.8475637014	37185.5977690032	55784.0608970752	40478.5714171975	1.64021065062835	0.039019538823849	0.1	0.086207337276368	0.152264006139678	up	A0A8I3MZ43	A0A8I3MZ43	Protein tweety homolog	TTYH3	GO:0005886::plasma membrane;GO:0070062::extracellular exosome;GO:0034707::chloride channel complex	GO:0005229::intracellular calcium activated chloride channel activity	GO:1902476::chloride transmembrane transport	Protein tweety homolog	Metabolism	Inorganic ion transport and metabolism	03010::Ribosome	Stimuli-sensing channels	NA	NA	Plasma membrane
A0A8I3MZH2	117241.186622679	139476.970652505	93646.0555725478	49712.7984414298	50757.6805842118	49650.8323248408	0.428472160813197	0.0182537728311611	0.1	0.0559744749567599	0.152264006139678	down	A0A8I3MZH2	A0A8I3MZH2	Vesicle amine transport 1	VAT1	GO:0070062::extracellular exosome	GO:0016491::oxidoreductase activity;GO:0008270::zinc ion binding	GO:0010637::negative regulation of mitochondrial fusion;GO:0055114::oxidation-reduction process	Synaptic vesicle membrane protein VAT-1 homolog	Metabolism	Energy production and conversion	04115::p53 signaling pathway	Neutrophil degranulation	Genotoxicity_pathway	NA	Nucleus
A0A8I3MZL3	3642.5436315415	3117.27880397201	2148.46784775977	6438.54976347785	8834.60257343287	6576.64935774947	2.45274918080371	0.0119694897889943	0.1	0.045759407764695	0.152264006139678	up	A0A8I3MZL3	A0A8I3MZL3	Solute carrier family 2 member 8	SLC2A8	GO:0005887::integral component of plasma membrane;GO:0030659::cytoplasmic vesicle membrane;GO:0005765::lysosomal membrane;GO:0008021::synaptic vesicle	GO:0005536::glucose binding;GO:0005351::sugar:proton symporter activity;GO:0055056::D-glucose transmembrane transporter activity	GO:0015992::proton transport;GO:0008286::insulin receptor signaling pathway;GO:0007141::male meiosis I;GO:0005975::carbohydrate metabolic process;GO:0001666::response to hypoxia;GO:1904659::glucose transmembrane transport;GO:0046323::glucose import	Solute carrier family 2 (facilitated glucose transporter), member	Metabolism	Inorganic ion transport and metabolism	NA	Clathrin-mediated endocytosis::Cargo recognition for clathrin-mediated endocytosis::Cellular hexose transport	Nuclear_Receptors_Meta-Pathway::NRF2_pathway	NA	Plasma membrane
A0A8I3N025	286735.59635164	323845.517522751	437392.669537052	956778.21806951	1511637.33853522	1434465.83864119	3.72421663311172	0.00255128463351324	0.1	0.0221329519218776	0.152264006139678	up	A0A8I3N025	A0A8I3N025	Vitronectin	VTN	NA	NA	NA	vitronectin	Cellular processes and signaling	Posttranslational modification, protein turnover, chaperones	04151::PI3K-Akt signaling pathway||04510::Focal adhesion||05205::Proteoglycans in cancer||04512::ECM-receptor interaction||04610::Complement and coagulation cascades	Regulation of Complement cascade::ECM proteoglycans::Integrin cell surface interactions::Molecules associated with elastic fibres::Syndecan interactions	Focal_Adhesion-PI3K-Akt-mTOR-signaling_pathway::PI3K-Akt_Signaling_Pathway::Focal_Adhesion::Epithelial_to_mesenchymal_transition_in_colorectal_cancer::Primary_Focal_Segmental_Glomerulosclerosis_FSGS::Senescence_and_Autophagy_in_Cancer::Human_Complement_System::Inflammatory_Response_Pathway	NA	Extracellular
A0A8I3N038	4406.47699161222	4729.99641661826	3154.22717141535	1875.59937188058	1853.08077678158	2610.48611464968	0.515769318618818	0.0174757845643729	0.1	0.0548606907843604	0.152264006139678	down	A0A8I3N038	A0A8I3N038	Signal peptidase complex subunit 2	SPCS2	NA	NA	NA	Signal peptidase complex subunit 2	Cellular processes and signaling	Intracellular trafficking, secretion, and vesicular transport	03060::Protein export	SRP-dependent cotranslational protein targeting to membrane::Synthesis, secretion, and inactivation of Glucagon-like Peptide-1 (GLP-1)::Synthesis, secretion, and inactivation of Glucose-dependent Insulinotropic Polypeptide (GIP)::Synthesis, secretion, and deacylation of Ghrelin	NA	NA	Cytoplasm
A0A8I3N041	23294.906820191	21333.9449423284	28380.9017559545	14819.9169110077	14809.7532355479	16564.2223460722	0.63270851175986	0.0198892805981281	0.1	0.0587207331944734	0.152264006139678	down	A0A8I3N041	A0A8I3N041	Acetyl-CoA acetyltransferase 2	ACAT2	GO:0005737::cytoplasm;GO:0005730::nucleolus;GO:0070062::extracellular exosome	GO:0003985::acetyl-CoA C-acetyltransferase activity	GO:0008152::metabolic process	acetyl-CoA acetyltransferase	Metabolism	Lipid transport and metabolism	01100::Metabolic pathways||01200::Carbon metabolism||00310::Lysine degradation||00280::Valine, leucine and isoleucine degradation||00071::Fatty acid degradation||01212::Fatty acid metabolism||00620::Pyruvate metabolism||00380::Tryptophan metabolism||00640::Propanoate metabolism||00630::Glyoxylate and dicarboxylate metabolism||00650::Butanoate metabolism||00900::Terpenoid backbone biosynthesis||00…	Cholesterol biosynthesis	Mevalonate_arm_of_cholesterol_biosynthesis_pathway	NA	Peroxisome
A0A8I3N072	11236.9355326994	14278.3432356927	12942.1802068874	4577.32979657792	4939.86962774005	4898.1476910828	0.374838782891688	0.00231276440993529	0.1	0.0216439839118473	0.152264006139678	down	A0A8I3N072	A0A8I3N072	Sulfotransferase	SULT1C4	NA	GO:0008146::sulfotransferase activity	NA	Sulfotransferase family, cytosolic, 1C, member 4	Poorly characterized	Function unknown	NA	Cytosolic sulfonation of small molecules	Metapathway_biotransformation_Phase_I_and_II::Sulfation_Biotransformation_Reaction	NA	Cytoplasm
A0A8I3N081	22964.8308083748	23970.0306198656	21957.8881020163	13550.8773603346	15230.2608695652	15843.7356157113	0.647744126194477	0.00350574781249696	0.1	0.025477669084227	0.152264006139678	down	A0A8I3N081	A0A8I3N081	Guanine nucleotide-binding protein subunit gamma	GNG10	GO:0070062::extracellular exosome;GO:0005834::heterotrimeric G-protein complex	GO:0004871::signal transducer activity;GO:0005515::protein binding;GO:0003924::GTPase activity	GO:0071377::cellular response to glucagon stimulus;GO:0007186::G-protein coupled receptor signaling pathway	Guanine nucleotide-binding proteins (G proteins) are involved as a modulator or transducer in various transmembrane signaling systems. The beta and gamma chains are required for the GTPase activity, for replacement of GDP by GTP, and for G protein- effector interaction	Cellular processes and signaling	Signal transduction mechanisms	04151::PI3K-Akt signaling pathway||05200::Pathways in cancer||04014::Ras signaling pathway||04728::Dopaminergic synapse||05034::Alcoholism||04062::Chemokine signaling pathway||04724::Glutamatergic synapse||04371::Apelin signaling pathway||04713::Circadian entrainment||04725::Cholinergic synapse||04723::Retrograde endocannabinoid signaling||04726::Serotonergic synapse||05032::Morphine addiction||0…	G alpha (i) signalling events::G alpha (s) signalling events::G alpha (12/13) signalling events::G alpha (q) signalling events::ADORA2B mediated anti-inflammatory cytokines production::Ca2+ pathway::Extra-nuclear estrogen signaling::G alpha (z) signalling events::Glucagon-like Peptide-1 (GLP1) regulates insulin secretion::Vasopressin regulates renal water homeostasis via Aquaporins::Cooperation o…	Focal_Adhesion-PI3K-Akt-mTOR-signaling_pathway::PI3K-Akt_Signaling_Pathway::Ras_Signaling::Chemokine_signaling_pathway::G_Protein_Signaling_Pathways	NA	Extracellular
A0A8I3N0V4	18252.3725984863	28567.5868945869	30415.2223764597	10842.9843335027	7092.7811081517	8818.98999469214	0.346406324018776	0.00784797590144264	0.1	0.0368094188852534	0.152264006139678	down	A0A8I3N0V4	A0A8I3N0V4	DnaJ heat shock protein family (Hsp40) member C3	DNAJC3	GO:0016020::membrane;GO:0044432::endoplasmic reticulum part;GO:1903561::extracellular vesicle	GO:0005515::protein binding	GO:0044763::single-organism cellular process;GO:0036491::regulation of translation initiation in response to endoplasmic reticulum stress;GO:0001933::negative regulation of protein phosphorylation	Tetratricopeptide repeat-like domain	Cellular processes and signaling	Posttranslational modification, protein turnover, chaperones	04141::Protein processing in endoplasmic reticulum||05164::Influenza A	Neutrophil degranulation::Regulation of Insulin-like Growth Factor (IGF) transport and uptake by IGFBPs::Post-translational protein phosphorylation::Viral mRNA Translation::XBP1(S) activates chaperone genes	Photodynamic_therapy-induced_unfolded_protein_response	NA	Extracellular
A0A8I3N0W8	64803.6647821118	77168.9404752026	119868.324745704	22622.4559469356	28163.0607595253	24350.1273354565	0.286951486312897	0.0139027280777845	0.1	0.0488194911616363	0.152264006139678	down	A0A8I3N0W8	A0A8I3N0W8	TCTP domain-containing protein	TPT1	GO:0005654::nucleoplasm;GO:0045298::tubulin complex;GO:0005615::extracellular space;GO:0005771::multivesicular body;GO:0070062::extracellular exosome	GO:0005509::calcium ion binding;GO:0008134::transcription factor binding	GO:0009615::response to virus;GO:0006874::cellular calcium ion homeostasis;GO:0019827::stem cell population maintenance;GO:0006816::calcium ion transport;GO:1902230::negative regulation of intrinsic apoptotic signaling pathway in response to DNA damage;GO:2000384::negative regulation of ectoderm development	Translationally-controlled tumor	Cellular processes and signaling	Cell cycle control, cell division, chromosome partitioning	NA	NA	NA	NA	Cytoplasm
A0A8I3N132	102610.586281993	125839.330069427	187408.868236752	51011.5097801582	52195.5100724012	57537.8378715499	0.386537121930215	0.0306086926912048	0.1	0.0740581052431102	0.152264006139678	down	A0A8I3N132	A0A8I3N132	Prostaglandin E synthase 3	ATP5F1B	GO:0000781::chromosome, telomeric region;GO:0043005::neuron projection;GO:0005654::nucleoplasm;GO:0005884::actin filament;GO:0005697::telomerase holoenzyme complex;GO:0005829::cytosol;GO:0043025::neuronal cell body;GO:0043234::protein complex;GO:0048471::perinuclear region of cytoplasm;GO:0070062::extracellular exosome	GO:0002039::p53 binding;GO:0050220::prostaglandin-E synthase activity;GO:0051879::Hsp90 protein binding;GO:0003720::telomerase activity;GO:0051082::unfolded protein binding;GO:0019899::enzyme binding	GO:0060430::lung saccule development;GO:0010628::positive regulation of gene expression;GO:1900034::regulation of cellular response to heat;GO:0060548::negative regulation of cell death;GO:0006278::RNA-dependent DNA biosynthetic process;GO:0042921::glucocorticoid receptor signaling pathway;GO:0070389::chaperone cofactor-dependent protein refolding;GO:0019371::cyclooxygenase pathway;GO:0008283::ce…	Prostaglandin E synthase 3	Cellular processes and signaling	Posttranslational modification, protein turnover, chaperones	01100::Metabolic pathways||00590::Arachidonic acid metabolism	Estrogen-dependent gene expression::HSP90 chaperone cycle for steroid hormone receptors (SHR)::HSF1 activation::Attenuation phase::ESR-mediated signaling::Synthesis of Prostaglandins (PG) and Thromboxanes (TX)::Aryl hydrocarbon receptor signalling	Nuclear_Receptors_Meta-Pathway::Aryl_Hydrocarbon_Receptor_Pathway	NA	Extracellular
A0A8I3N153	391445.979688208	412950.42140348	496986.862731258	1074746.4000417	708204.940290855	1139879.73195329	2.24594180172544	0.0191498381276945	0.1	0.0573551814487712	0.152264006139678	up	A0A8I3N153	A0A8I3N153	Transitional endoplasmic reticulum ATPase	VCP	GO:0000502::proteasome complex;GO:0035861::site of double-strand break;GO:0005829::cytosol;GO:0005654::nucleoplasm;GO:0036513::Derlin-1 retrotranslocation complex;GO:1990730::VCP-NSFL1C complex;GO:0043209::myelin sheath;GO:0070062::extracellular exosome;GO:0005811::lipid particle;GO:0048471::perinuclear region of cytoplasm;GO:0034098::VCP-NPL4-UFD1 AAA ATPase complex	GO:0036435::K48-linked polyubiquitin binding;GO:0008289::lipid binding;GO:0031625::ubiquitin protein ligase binding;GO:1904288::BAT3 complex binding;GO:1990381::ubiquitin-specific protease binding;GO:0042288::MHC class I protein binding;GO:0042802::identical protein binding;GO:0019904::protein domain specific binding;GO:0005524::ATP binding;GO:0016887::ATPase activity;GO:0019903::protein phosphat…	GO:0072389::flavin adenine dinucleotide catabolic process;GO:2001171::positive regulation of ATP biosynthetic process;GO:0010918::positive regulation of mitochondrial membrane potential;GO:0034214::protein hexamerization;GO:1903715::regulation of aerobic respiration;GO:0019079::viral genome replication;GO:0030970::retrograde protein transport, ER to cytosol;GO:0006734::NADH metabolic process;GO:0…	Necessary for the fragmentation of Golgi stacks during mitosis and for their reassembly after mitosis. Involved in the formation of the transitional endoplasmic reticulum (tER). The transfer of membranes from the endoplasmic reticulum to the Golgi apparatus occurs via 50-70 nm transition vesicles which derive from part-rough, part-smooth transitional elements of the endoplasmic reticulum (tER). V…	Cellular processes and signaling	Posttranslational modification, protein turnover, chaperones	04141::Protein processing in endoplasmic reticulum||05134::Legionellosis	Neutrophil degranulation::ABC-family proteins mediated transport::Defective CFTR causes cystic fibrosis::Hedgehog ligand biogenesis::Aggrephagy::E3 ubiquitin ligases ubiquitinate target proteins::Hh mutants that don't undergo autocatalytic processing are degraded by ERAD::Protein methylation::Ovarian tumor domain proteases::HSF1 activation::N-glycan trimming in the ER and Calnexin/Calreticulin cy…	Gastric_Cancer_Network_2	NA	Cytoplasm
A0A8I3N1T5	9682.48145416909	10619.4345144248	11848.0975774259	6008.76532572292	4301.00464418352	5500.56756369427	0.491767678759129	0.00690411496786077	0.1	0.0351224720416302	0.152264006139678	down	A0A8I3N1T5	A0A8I3N1T5	Nuclear receptor binding protein 1	NRBP1	GO:0005829::cytosol;GO:0005938::cell cortex;GO:0012505::endomembrane system;GO:0048471::perinuclear region of cytoplasm;GO:0005654::nucleoplasm;GO:0030027::lamellipodium;GO:0016020::membrane	GO:0004674::protein serine/threonine kinase activity;GO:0005524::ATP binding;GO:0042803::protein homodimerization activity	GO:0006468::protein phosphorylation;GO:0035556::intracellular signal transduction;GO:0006367::transcription initiation from RNA polymerase II promoter;GO:0006888::ER to Golgi vesicle-mediated transport	Nuclear receptor binding protein 1	Cellular processes and signaling	Signal transduction mechanisms	NA	Nuclear Receptor transcription pathway	Ciliary_landscape	NA	Nucleus
A0A8I3N1W0	453835.63318024	593352.425386552	811873.870864017	236700.983098114	239087.061809906	267312.197717622	0.39971785278458	0.0286011396045227	0.1	0.0712872625318756	0.152264006139678	down	A0A8I3N1W0	A0A8I3N1W0	RAB11B, member RAS onco family	RAB11B	GO:0030670::phagocytic vesicle membrane;GO:0055038::recycling endosome membrane;GO:0005815::microtubule organizing center;GO:0005913::cell-cell adherens junction;GO:0030672::synaptic vesicle membrane;GO:0016235::aggresome;GO:0070062::extracellular exosome;GO:0005886::plasma membrane;GO:0005739::mitochondrion	GO:0005525::GTP binding;GO:0098641::cadherin binding involved in cell-cell adhesion;GO:0019003::GDP binding;GO:0003924::GTPase activity;GO:0031489::myosin V binding	GO:0033572::transferrin transport;GO:0032402::melanosome transport;GO:0001881::receptor recycling;GO:2001135::regulation of endocytic recycling;GO:0098609::cell-cell adhesion;GO:0071468::cellular response to acidic pH;GO:0007264::small GTPase mediated signal transduction;GO:0006897::endocytosis;GO:0090150::establishment of protein localization to membrane;GO:1990126::retrograde transport, endosom…	The small GTPases Rab are key regulators of intracellular membrane trafficking, from the formation of transport vesicles to their fusion with membranes. Rabs cycle between an inactive GDP-bound form and an active GTP-bound form that is able to recruit to membranes different set of downstream effectors directly responsible for vesicle formation, movement, tethering and fusion. That Rab plays a rol…	Cellular processes and signaling	Intracellular trafficking, secretion, and vesicular transport	04144::Endocytosis||04152::AMPK signaling pathway||04962::Vasopressin-regulated water reabsorption	TBC/RABGAPs::RAB geranylgeranylation	Focal_Adhesion-PI3K-Akt-mTOR-signaling_pathway::Intracellular_trafficking_proteins_involved_in_CMT_neuropathy	NA	Cytoskeleton
A0A8I3N1W6	317069.355240744	368149.68204575	382709.142256625	145585.769315975	158259.800177564	203212.12022293	0.474805047220871	0.00611202987104431	0.1	0.0332226500387723	0.152264006139678	down	A0A8I3N1W6	A0A8I3N1W6	Actin related protein 3	ACTR3	GO:0030056::hemidesmosome;GO:0005925::focal adhesion;GO:0005903::brush border;GO:0002102::podosome;GO:0030027::lamellipodium;GO:0005884::actin filament;GO:0005829::cytosol;GO:0000139::Golgi membrane;GO:0070062::extracellular exosome;GO:0060076::excitatory synapse;GO:0005911::cell-cell junction;GO:0048471::perinuclear region of cytoplasm;GO:0005885::Arp2/3 protein complex;GO:0036284::tubulobulbar …	GO:0051117::ATPase binding;GO:0005200::structural constituent of cytoskeleton;GO:0005524::ATP binding;GO:0051015::actin filament binding	GO:0051653::spindle localization;GO:0032092::positive regulation of protein binding;GO:0061003::positive regulation of dendritic spine morphogenesis;GO:0051965::positive regulation of synapse assembly;GO:2000251::positive regulation of actin cytoskeleton reorganization;GO:0060271::cilium assembly;GO:0007283::spermatogenesis;GO:0038096::Fc-gamma receptor signaling pathway involved in phagocytosis;…	cytoskeleton organization	Cellular processes and signaling	Cytoskeleton	04530::Tight junction	Regulation of actin dynamics for phagocytic cup formation::Clathrin-mediated endocytosis::FCGR3A-mediated phagocytosis::EPHB-mediated forward signaling::RHO GTPases Activate WASPs and WAVEs	VEGFA-VEGFR2_Signaling_Pathway::Focal_Adhesion::Regulation_of_Actin_Cytoskeleton::Myometrial_Relaxation_and_Contraction_Pathways::Ebola_Virus_Pathway_on_Host::Thermogenesis::Arrhythmogenic_Right_Ventricular_Cardiomyopathy::Striated_Muscle_Contraction_Pathway::Pathogenic_Escherichia_coli_infection::Mechanoregulation_and_pathology_of_YAP-TAZ_via_Hippo_and_non-Hippo_mechanisms::Fas_Ligand_(FasL)_pat…	NA	Cytoplasm
A0A8I3N2H2	22346.9768549065	15725.6772052112	12664.0236061768	35342.5232417217	42804.1729126808	41337.3451167728	2.35498354971223	0.0233117061197174	0.1	0.0640507356183086	0.152264006139678	up	A0A8I3N2H2	A0A8I3N2H2	Notch receptor 2	NOTCH2	NA	NA	NA	Neurogenic locus notch homolog protein	Cellular processes and signaling	Signal transduction mechanisms	05206::MicroRNAs in cancer||05224::Breast cancer||04919::Thyroid hormone signaling pathway||01522::Endocrine resistance||04658::Th1 and Th2 cell differentiation||04320::Dorso-ventral axis formation||04330::Notch signaling pathway	Pre-NOTCH Transcription and Translation::Notch-HLH transcription pathway::NOTCH4 Intracellular Domain Regulates Transcription::Pre-NOTCH Processing in Golgi::NOTCH2 Activation and Transmission of Signal to the Nucleus::NOTCH2 intracellular domain regulates transcription::Pre-NOTCH Processing in the Endoplasmic Reticulum::Defective LFNG causes SCDO3	Epithelial_to_mesenchymal_transition_in_colorectal_cancer::Breast_cancer_pathway::Neural_Crest_Differentiation::Head_and_Neck_Squamous_Cell_Carcinoma::Notch_Signaling_Pathway_Netpath::Osteoblast_differentiation::Genes_controlling_renal_nephrogenesis::Notch_Signaling::1q21.1_copy_number_variation_syndrome::Canonical_and_Non-canonical_Notch_signaling::Role_of_Osx_and_miRNAs_in_tooth_development	NA	Nucleus
A0A8I3N2H6	13356.3709769929	16498.3960943767	22563.6513657859	11065.294499394	7066.71839541834	8818.98999469214	0.514151393594907	0.0312622714320639	0.1	0.0749086310642689	0.152264006139678	down	A0A8I3N2H6	A0A8I3N2H6	Endoplasmic reticulum protein 44	ERP44	GO:0005789::endoplasmic reticulum membrane;GO:0009986::cell surface;GO:0005788::endoplasmic reticulum lumen;GO:0005793::endoplasmic reticulum-Golgi intermediate compartment;GO:0070062::extracellular exosome	GO:0003756::protein disulfide isomerase activity	GO:0006457::protein folding;GO:0034976::response to endoplasmic reticulum stress;GO:0009100::glycoprotein metabolic process;GO:0045454::cell redox homeostasis;GO:0006986::response to unfolded protein	endoplasmic reticulum	Metabolism	Energy production and conversion	NA	Neutrophil degranulation	Prion_disease_pathway	NA	Cytoplasm
A0A8I3N2L8	9513.28917351273	5950.29879401433	4973.02793685152	62935.0036879211	34182.671343362	22588.4210721868	5.85743239798438	0.012253329930842	0.1	0.0464829953781845	0.152264006139678	up	A0A8I3N2L8	A0A8I3N2L8	Zinc finger protein 821	ZNF821	NA	GO:0044212::transcription regulatory region DNA binding;GO:0046872::metal ion binding;GO:0003700::transcription factor activity, sequence-specific DNA binding	GO:0045944::positive regulation of transcription from RNA polymerase II promoter	zinc finger protein 821	Poorly characterized	Function unknown	NA	NA	NA	NA	Nucleus
A0A8I3N2N7	66759.950527201	79106.7934887838	52701.4039479566	45594.1260148299	39776.2989333633	40011.4171178344	0.631429780413705	0.0486348239774874	0.1	0.0983603371777116	0.152264006139678	down	A0A8I3N2N7	A0A8I3N2N7	Extended synaptotagmin 1	ESYT1	GO:0016021::integral component of membrane	GO:0008289::lipid binding	NA	C2 domain	Cellular processes and signaling	Cell wall/membrane/envelope biogenesis	01100::Metabolic pathways||04070::Phosphatidylinositol signaling system||00562::Inositol phosphate metabolism	Glycosphingolipid metabolism	Focal_Adhesion-PI3K-Akt-mTOR-signaling_pathway::EGF-EGFR_Signaling_Pathway::DNA_Damage_Response_(only_ATM_dependent)::Signaling_Pathways_in_Glioblastoma::Signal_Transduction_of_S1P_Receptor	NA	Cytoplasm
A0A8I3N2Q3	134809.992194407	144509.332697148	172498.300825824	52312.5035641216	44926.4223781121	53874.9763004246	0.334457740560088	0.00042083762073584	0.1	0.0111604469038359	0.152264006139678	down	A0A8I3N2Q3	A0A8I3N2Q3	phosphoserine transaminase	PSAT1	GO:0005829::cytosol;GO:0070062::extracellular exosome	GO:0004648::O-phospho-L-serine:2-oxoglutarate aminotransferase activity	GO:0008615::pyridoxine biosynthetic process;GO:0006564::L-serine biosynthetic process	Phosphoserine aminotransferase	Metabolism	Amino acid transport and metabolism	01100::Metabolic pathways||01200::Carbon metabolism||01230::Biosynthesis of amino acids||00260::Glycine, serine and threonine metabolism||00750::Vitamin B6 metabolism	Serine biosynthesis	Pathways_in_clear_cell_renal_cell_carcinoma::Metabolic_reprogramming_in_colon_cancer::Trans-sulfuration_and_one_carbon_metabolism	NA	Cytoplasm
A0A8I3N305	86008.5937425879	110221.445938096	88261.493227929	71825.1278783377	54529.1084268047	63123.9341825902	0.666023935934145	0.0221573671942749	0.1	0.0622977396161677	0.152264006139678	down	A0A8I3N305	A0A8I3N305	Citrate synthase	CS	GO:0005759::mitochondrial matrix;GO:0005634::nucleus;GO:0070062::extracellular exosome	GO:0004108::citrate (Si)-synthase activity	GO:0005975::carbohydrate metabolic process;GO:0006099::tricarboxylic acid cycle	citrate synthase	Metabolism	Energy production and conversion	01100::Metabolic pathways||01200::Carbon metabolism||01230::Biosynthesis of amino acids||00020::Citrate cycle (TCA cycle)||00630::Glyoxylate and dicarboxylate metabolism||01210::2-Oxocarboxylic acid metabolism	Mitochondrial protein import::Citric acid cycle (TCA cycle)	Amino_Acid_metabolism::TCA_Cycle_(aka_Krebs_or_citric_acid_cycle)::TCA_Cycle_and_Deficiency_of_Pyruvate_Dehydrogenase_complex_(PDHc)	NA	Mitochondria
A0A8I3N336	12048.9074153136	13101.7031090089	19688.6796853555	6416.29592243637	8325.39411036501	8347.88463906582	0.514940681797046	0.0308537391055437	0.1	0.0744693654323586	0.152264006139678	down	A0A8I3N336	A0A8I3N336	Target of myb1 membrane trafficking protein	TOM1	NA	NA	NA	Target of	Cellular processes and signaling	Intracellular trafficking, secretion, and vesicular transport	04144::Endocytosis||04630::Jak-STAT signaling pathway	Neutrophil degranulation	EGF-EGFR_Signaling_Pathway	NA	Cytoplasm
A0A8I3N344	72438.46644673	59560.517951484	95472.9606537578	34539.1025189934	39879.2356979405	34361.4066613588	0.478211697066375	0.0238439135181351	0.1	0.0644500332697275	0.152264006139678	down	A0A8I3N344	A0A8I3N344	Integral membrane protein 2	ITM2B	GO:0000139::Golgi membrane;GO:0031301::integral component of organelle membrane;GO:0070062::extracellular exosome;GO:0005615::extracellular space;GO:0030660::Golgi-associated vesicle membrane;GO:0010008::endosome membrane;GO:0005886::plasma membrane	GO:0001540::beta-amyloid binding;GO:0005524::ATP binding;GO:0005515::protein binding	GO:0044267::cellular protein metabolic process;GO:0007399::nervous system development;GO:0042985::negative regulation of amyloid precursor protein biosynthetic process	Integral membrane protein 2B	Poorly characterized	Function unknown	NA	Amyloid fiber formation	NA	NA	Cytoplasm
A0A8I3N378	3552.50916790651	6422.77158188809	6728.29910829824	2456.25343967056	1284.40990609096	2809.43341825902	0.39213730348031	0.0413988662008505	0.1	0.0890510474298388	0.152264006139678	down	A0A8I3N378	A0A8I3N378	LMBR1 domain containing 1	LMBRD1	GO:0016021::integral component of membrane;GO:0005765::lysosomal membrane;GO:0045334::clathrin-coated endocytic vesicle;GO:0005886::plasma membrane	GO:0005158::insulin receptor binding;GO:0031419::cobalamin binding	GO:0038016::insulin receptor internalization;GO:0051898::negative regulation of protein kinase B signaling;GO:0046627::negative regulation of insulin receptor signaling pathway;GO:0046325::negative regulation of glucose import	LMBR1 domain containing 1	Poorly characterized	Function unknown	04977::Vitamin digestion and absorption	Cobalamin (Cbl, vitamin B12) transport and metabolism::Defective LMBRD1 causes methylmalonic aciduria and homocystinuria type cblF	NA	NA	Plasma membrane
A0A8I3N3R3	3741.03770920931	2019.36395596493	2534.79645985774	11920.0702399103	10786.2398269373	15957.6190021231	4.66100127883584	0.00336201475091242	0.1	0.0252310163678439	0.152264006139678	up	A0A8I3N3R3	A0A8I3N3R3	Autophagy-related protein 9	ATG9B	GO:0005776::autophagosome;GO:0016021::integral component of membrane;GO:0000407::pre-autophagosomal structure	NA	GO:0000422::mitophagy;GO:0044805::late nucleophagy;GO:0034497::protein localization to pre-autophagosomal structure;GO:0034727::piecemeal microautophagy of nucleus	Involved in autophagy and cytoplasm to vacuole transport (Cvt) vesicle formation. Plays a key role in the organization of the preautophagosomal structure phagophore assembly site (PAS), the nucleating site for formation of the sequestering vesicle	Cellular processes and signaling	Intracellular trafficking, secretion, and vesicular transport	04140::Autophagy - animal	Macroautophagy	Autophagy	NA	Plasma membrane
A0A8I3N3T0	2745.14475364944	3499.33863718087	2465.42901128548	10022.33114925	13314.9800052519	16191.1961518047	4.53833580423891	0.00138177259450964	0.1	0.0176945512598117	0.152264006139678	up	A0A8I3N3T0	A0A8I3N3T0	S100 calcium binding protein P	S100P	GO:0005737::cytoplasm;GO:0031528::microvillus membrane;GO:0005634::nucleus;GO:0070062::extracellular exosome	GO:0050786::RAGE receptor binding;GO:0005509::calcium ion binding;GO:0000287::magnesium ion binding;GO:0048306::calcium-dependent protein binding	GO:0010033::response to organic substance;GO:0043542::endothelial cell migration	S100 calcium binding protein P	Poorly characterized	Function unknown	04657::IL-17 signaling pathway	Neutrophil degranulation	Nuclear_Receptors_Meta-Pathway::Gastric_Cancer_Network_1	NA	Cytoplasm
A0A8I3N3W6	76703.0183064881	104995.298592095	94477.0913425719	63625.4433715157	66181.7691913319	52206.236066879	0.659050165939443	0.0267125369517273	0.1	0.06820807376091	0.152264006139678	down	A0A8I3N3W6	A0A8I3N3W6	Ribosomal protein S14	RPS14	GO:0005925::focal adhesion;GO:0005654::nucleoplasm;GO:0005730::nucleolus;GO:0016021::integral component of membrane;GO:0070062::extracellular exosome;GO:0031012::extracellular matrix;GO:0005739::mitochondrion;GO:0022627::cytosolic small ribosomal subunit	GO:0048027::mRNA 5'-UTR binding;GO:0005515::protein binding;GO:0016787::hydrolase activity;GO:0045182::translation regulator activity;GO:0070181::small ribosomal subunit rRNA binding;GO:0003735::structural constituent of ribosome	GO:0000184::nuclear-transcribed mRNA catabolic process, nonsense-mediated decay;GO:0006413::translational initiation;GO:0000122::negative regulation of transcription from RNA polymerase II promoter;GO:0000028::ribosomal small subunit assembly;GO:0043249::erythrocyte maturation;GO:0043009::chordate embryonic development;GO:0000462::maturation of SSU-rRNA from tricistronic rRNA transcript (SSU-rRNA…	Ribosomal protein S11	Information storage and processing	Translation, ribosomal structure and biogenesis	03010::Ribosome	Major pathway of rRNA processing in the nucleolus and cytosol::Regulation of expression of SLITs and ROBOs::Nonsense Mediated Decay (NMD) enhanced by the Exon Junction Complex (EJC)::L13a-mediated translational silencing of Ceruloplasmin expression::SRP-dependent cotranslational protein targeting to membrane::GTP hydrolysis and joining of the 60S ribosomal subunit::Nonsense Mediated Decay (NMD) i…	Cytoplasmic_Ribosomal_Proteins	NA	Cytoplasm
A0A8I3N413	213167.167173383	230543.950709485	256563.406818342	106414.444192502	118596.29365645	115839.159262208	0.486737536620502	0.0008958700330864	0.1	0.0150627639461308	0.152264006139678	down	A0A8I3N413	A0A8I3N413	Kinesin-like protein	KIF5B	GO:0043005::neuron projection;GO:0016020::membrane;GO:0005815::microtubule organizing center;GO:0035253::ciliary rootlet;GO:0005874::microtubule;GO:0030139::endocytic vesicle;GO:0005871::kinesin complex	GO:0008017::microtubule binding;GO:0005524::ATP binding;GO:0008574::ATP-dependent microtubule motor activity, plus-end-directed	GO:0007411::axon guidance;GO:0007028::cytoplasm organization;GO:0072383::plus-end-directed vesicle transport along microtubule;GO:0090004::positive regulation of establishment of protein localization to plasma membrane;GO:0043268::positive regulation of potassium ion transport;GO:0032230::positive regulation of synaptic transmission, GABAergic;GO:0042391::regulation of membrane potential;GO:00356…	Kinesin family member 5B	Cellular processes and signaling	Cytoskeleton	04144::Endocytosis||04728::Dopaminergic synapse	MHC class II antigen presentation::COPI-dependent Golgi-to-ER retrograde traffic::Kinesins::Insulin processing::RHO GTPases activate KTN1	Insulin_Signaling::Envelope_proteins_and_their_potential_roles_in_EDMD_physiopathology	NA	Cytoplasm
A0A8I3N414	99574.1891023568	115605.043841452	153219.644574108	70045.9618176369	44121.5444848758	46187.8477176221	0.435276445738725	0.0130408308764044	0.1	0.0475582971391068	0.152264006139678	down	A0A8I3N414	A0A8I3N414	DAB adaptor protein 2	DAB2	GO:0005925::focal adhesion;GO:0005905::clathrin-coated pit;GO:0070062::extracellular exosome;GO:0030136::clathrin-coated vesicle;GO:0070022::transforming growth factor beta receptor complex;GO:0005730::nucleolus	GO:0038024::cargo receptor activity;GO:0008022::protein C-terminus binding;GO:0035615::clathrin adaptor activity;GO:0046332::SMAD binding	GO:2000643::positive regulation of early endosome to late endosome transport;GO:0035026::leading edge cell differentiation;GO:0032091::negative regulation of protein binding;GO:0045892::negative regulation of transcription, DNA-templated;GO:0010862::positive regulation of pathway-restricted SMAD protein phosphorylation;GO:0030511::positive regulation of transforming growth factor beta receptor si…	homolog 2	Cellular processes and signaling	Signal transduction mechanisms	04144::Endocytosis	Clathrin-mediated endocytosis::Cargo recognition for clathrin-mediated endocytosis::Gap junction degradation::Formation of annular gap junctions	Endoderm_Differentiation::TGF-beta_Signaling_Pathway	NA	Nucleus
A0A8I3N467	688559.709683679	844358.89276132	724649.455332565	373807.468365977	314121.392754874	319280.208333333	0.446147820874875	0.00064876028853938	0.1	0.0135743192020851	0.152264006139678	down	A0A8I3N467	A0A8I3N467	Tubulin beta chain	TUBB	GO:0005654::nucleoplasm;GO:0045298::tubulin complex;GO:0044297::cell body;GO:0005641::nuclear envelope lumen;GO:0005874::microtubule;GO:0005681::spliceosomal complex;GO:0036464::cytoplasmic ribonucleoprotein granule;GO:0016021::integral component of membrane;GO:0070062::extracellular exosome;GO:0005886::plasma membrane;GO:0031012::extracellular matrix	GO:0032794::GTPase activating protein binding;GO:0005525::GTP binding;GO:0042288::MHC class I protein binding;GO:0019904::protein domain specific binding;GO:0031625::ubiquitin protein ligase binding;GO:0042605::peptide antigen binding;GO:0032403::protein complex binding;GO:0003924::GTPase activity;GO:0004004::ATP-dependent RNA helicase activity;GO:0005524::ATP binding;GO:0005200::structural const…	GO:0043066::negative regulation of apoptotic process;GO:0042267::natural killer cell mediated cytotoxicity;GO:2001020::regulation of response to DNA damage stimulus;GO:0030705::cytoskeleton-dependent intracellular transport;GO:0002474::antigen processing and presentation of peptide antigen via MHC class I;GO:0051301::cell division;GO:0051225::spindle assembly;GO:0006928::movement of cell or subce…	Tubulin is the major constituent of microtubules. It binds two moles of GTP, one at an exchangeable site on the beta chain and one at a non-exchangeable site on the alpha chain	Cellular processes and signaling	Cytoskeleton	04145::Phagosome||04540::Gap junction||05130::Pathogenic Escherichia coli infection	Neutrophil degranulation::Anchoring of the basal body to the plasma membrane::Regulation of PLK1 Activity at G2/M Transition::Recruitment of NuMA to mitotic centrosomes::Recruitment of mitotic centrosome proteins and complexes::AURKA Activation by TPX2::Loss of proteins required for interphase microtubule organization from the centrosome::Loss of Nlp from mitotic centrosomes::Potential therapeuti…	Parkin-Ubiquitin_Proteasomal_System_pathway::Pathogenic_Escherichia_coli_infection	NA	Cytoplasm
A0A8I3N480	195704.106777066	396539.228694714	228946.920609526	148746.955966483	85787.9376273899	120495.595276008	0.432336460693135	0.0420363117621815	0.1	0.0894166284302668	0.152264006139678	down	A0A8I3N480	A0A8I3N480	Serine hydroxymethyltransferase	SHMT2	NA	NA	NA	Serine hydroxymethyltransferase	Metabolism	Amino acid transport and metabolism	01100::Metabolic pathways||01200::Carbon metabolism||01230::Biosynthesis of amino acids||00260::Glycine, serine and threonine metabolism||00630::Glyoxylate and dicarboxylate metabolism||01523::Antifolate resistance||00670::One carbon pool by folate	Metabolism of folate and pterines	Pathways_in_clear_cell_renal_cell_carcinoma::Metabolic_reprogramming_in_colon_cancer::One_carbon_metabolism_and_related_pathways::Trans-sulfuration_and_one_carbon_metabolism::One_Carbon_Metabolism::Glycine_Metabolism	NA	Mitochondria
A0A8I3N493	14932.7294132868	10688.4705280336	9144.82750237238	79886.7244484408	143268.264996061	97651.5176220807	9.22758596984261	0.00067734758115243	0.1	0.0135743192020851	0.152264006139678	up	A0A8I3N493	A0A8I3N493	Serpin family A member 4	SERPINA4	GO:0005615::extracellular space;GO:0070062::extracellular exosome	GO:0004867::serine-type endopeptidase inhibitor activity	GO:0010951::negative regulation of endopeptidase activity	Serpin peptidase inhibitor, clade A (alpha-1 antiproteinase, antitrypsin), member 4	Cellular processes and signaling	Defense mechanisms	NA	Platelet degranulation	Complement_and_Coagulation_Cascades	NA	Extracellular
A0A8I3N4A3	182705.003428424	278172.744308909	178734.503133112	73573.4809283657	55318.6553125508	69103.974044586	0.309556469589272	0.00466117331160884	0.1	0.0297355879428679	0.152264006139678	down	A0A8I3N4A3	A0A8I3N4A3	D-3-phosphoglycerate dehydrogenase	LOC119863969	GO:0005829::cytosol;GO:0070062::extracellular exosome;GO:0043209::myelin sheath	GO:0051287::NAD binding;GO:0004617::phosphoglycerate dehydrogenase activity;GO:0009055::electron carrier activity	GO:0070314::G1 to G0 transition;GO:0055114::oxidation-reduction process;GO:0021510::spinal cord development;GO:0006544::glycine metabolic process;GO:0019530::taurine metabolic process;GO:0021915::neural tube development;GO:0010468::regulation of gene expression;GO:0007420::brain development;GO:0006541::glutamine metabolic process;GO:0031175::neuron projection development;GO:0006566::threonine met…	Belongs to the D-isomer specific 2-hydroxyacid dehydrogenase family	Metabolism	Amino acid transport and metabolism	01100::Metabolic pathways||01200::Carbon metabolism||01230::Biosynthesis of amino acids||00260::Glycine, serine and threonine metabolism	Serine biosynthesis	Pathways_in_clear_cell_renal_cell_carcinoma::Trans-sulfuration_and_one_carbon_metabolism	NA	Cytoplasm
A0A8I3N4I4	61865.4595510706	74873.7958122424	58977.4410276922	42898.5581922671	41455.0442535419	39658.1462048832	0.633628867324329	0.0178600055145162	0.1	0.0553660170950003	0.152264006139678	down	A0A8I3N4I4	A0A8I3N4I4	Syntaxin binding protein 3	STXBP3	GO:0042581::specific granule;GO:0070820::tertiary granule;GO:0005829::cytosol;GO:0031091::platelet alpha granule;GO:0070062::extracellular exosome;GO:0016324::apical plasma membrane	GO:0019905::syntaxin binding	GO:0032868::response to insulin;GO:0070527::platelet aggregation;GO:0006904::vesicle docking involved in exocytosis;GO:0022615::protein to membrane docking;GO:0007420::brain development;GO:0015758::glucose transport;GO:0030073::insulin secretion;GO:0043312::neutrophil degranulation;GO:0045955::negative regulation of calcium ion-dependent exocytosis	Belongs to the STXBP unc-18 SEC1 family	Cellular processes and signaling	Intracellular trafficking, secretion, and vesicular transport	NA	Translocation of SLC2A4 (GLUT4) to the plasma membrane::Disinhibition of SNARE formation	Insulin_Signaling	NA	Cytoplasm
A0A8I3N4L5	100654.300536904	112286.470555694	97430.3589550542	45087.4231726546	39476.2492153406	46177.3890392781	0.421241052307926	0.00020274483040291	0.1	0.0093940964687766	0.152264006139678	down	A0A8I3N4L5	A0A8I3N4L5	Syntaxin binding protein 6	STXBP6	GO:0016021::integral component of membrane;GO:0000145::exocyst;GO:0005913::cell-cell adherens junction;GO:0005886::plasma membrane	GO:0098641::cadherin binding involved in cell-cell adhesion;GO:0005546::phosphatidylinositol-4,5-bisphosphate binding;GO:0017049::GTP-Rho binding	GO:0098609::cell-cell adhesion;GO:0035542::regulation of SNARE complex assembly;GO:0006887::exocytosis;GO:0051601::exocyst localization;GO:0006893::Golgi to plasma membrane transport	Exocyst complex component SEC3 N-terminal PIP2 binding PH	Cellular processes and signaling	Intracellular trafficking, secretion, and vesicular transport	NA	Translocation of SLC2A4 (GLUT4) to the plasma membrane::VxPx cargo-targeting to cilium::Insulin processing	Ciliary_landscape	NA	Cytoplasm
A0A8I3N4R2	25837.3229661254	21476.2560230133	25429.6945627367	15374.5511031184	17498.1549061535	11899.6518046709	0.615484506371772	0.0302850535964489	0.1	0.0737070009824478	0.152264006139678	down	A0A8I3N4R2	A0A8I3N4R2	Frizzled-2	FZD2	GO:0005925::focal adhesion;GO:0030669::clathrin-coated endocytic vesicle membrane;GO:0016021::integral component of membrane;GO:0005886::plasma membrane	GO:0030165::PDZ domain binding;GO:0004930::G-protein coupled receptor activity;GO:0042813::Wnt-activated receptor activity;GO:0017147::Wnt-protein binding	GO:0045893::positive regulation of transcription, DNA-templated;GO:0007186::G-protein coupled receptor signaling pathway;GO:0003151::outflow tract morphogenesis;GO:0007223::Wnt signaling pathway, calcium modulating pathway;GO:0051091::positive regulation of sequence-specific DNA binding transcription factor activity;GO:0060119::inner ear receptor cell development;GO:0060022::hard palate developme…	Belongs to the G-protein coupled receptor Fz Smo family	Cellular processes and signaling	Signal transduction mechanisms	05200::Pathways in cancer||05205::Proteoglycans in cancer||05166::HTLV-I infection||04390::Hippo signaling pathway||04310::Wnt signaling pathway||04150::mTOR signaling pathway||05224::Breast cancer||04916::Melanogenesis||04550::Signaling pathways regulating pluripotency of stem cells||05217::Basal cell carcinoma	Ca2+ pathway::Asymmetric localization of PCP proteins::Class B/2 (Secretin family receptors)::Disassembly of the destruction complex and recruitment of AXIN to the membrane::TCF dependent signaling in response to WNT::WNT5A-dependent internalization of FZD2, FZD5 and ROR2	Epithelial_to_mesenchymal_transition_in_colorectal_cancer::Breast_cancer_pathway::Wnt_Signaling::Wnt_Signaling_Pathway_and_Pluripotency::ESC_Pluripotency_Pathways::LncRNA_involvement_in_canonical_Wnt_signaling_and_colorectal_cancer::ncRNAs_involved_in_Wnt_signaling_in_hepatocellular_carcinoma::Osteoblast_differentiation::Association_Between_Physico-Chemical_Features_and_Toxicity_Associated_Pathwa…	NA	Plasma membrane
A0A8I3N574	457483.841731893	453493.939921998	388265.406206621	231462.771283735	273811.793775244	247556.916401274	0.57943846732801	0.00170344631053103	0.1	0.0186145269246679	0.152264006139678	down	A0A8I3N574	A0A8I3N574	Protein tyrosine kinase 7 (inactive)	PTK7	NA	NA	NA	kinase 7	Cellular processes and signaling	Signal transduction mechanisms	NA	Signaling by FGFR1 in disease::Signaling by activated point mutants of FGFR1::Signaling by plasma membrane FGFR1 fusions	Focal_Adhesion-PI3K-Akt-mTOR-signaling_pathway::PI3K-Akt_Signaling_Pathway::MAPK_Signaling_Pathway::Mesodermal_Commitment_Pathway::Ras_Signaling::22q11.2_Deletion_Syndrome::Regulation_of_Actin_Cytoskeleton::Thermogenesis::Breast_cancer_pathway::Neural_Crest_Differentiation::Head_and_Neck_Squamous_Cell_Carcinoma::ESC_Pluripotency_Pathways::Signaling_Pathways_in_Glioblastoma::Hippo-Merlin_Signaling…	NA	Extracellular
A0A8I3N580	23720.9088125579	23254.8417420408	19078.1087766354	71655.0857083284	54328.7102574683	90019.006581741	3.27010116796308	0.00638031865737485	0.1	0.0339371373089322	0.152264006139678	up	A0A8I3N580	A0A8I3N580	Delta-aminolevulinic acid dehydratase	ALAD	GO:0005829::cytosol;GO:0070062::extracellular exosome;GO:0005634::nucleus	GO:0008270::zinc ion binding;GO:0004655::porphobilinogen synthase activity;GO:0032791::lead ion binding;GO:0042802::identical protein binding	GO:0006783::heme biosynthetic process;GO:0071353::cellular response to interleukin-4;GO:0051260::protein homooligomerization	Delta-aminolevulinic acid dehydratase	Metabolism	Coenzyme transport and metabolism	01100::Metabolic pathways||00860::Porphyrin and chlorophyll metabolism	Neutrophil degranulation::Heme biosynthesis	Heme_Biosynthesis	NA	Mitochondria
A0A8I3N5Z7	19926.9229833754	7692.06530578375	6237.30119756252	57015.4819708876	37617.9120931338	59812.019373673	4.56179385807377	0.0306672569273409	0.1	0.0741094247793477	0.152264006139678	up	A0A8I3N5Z7	A0A8I3N5Z7	N-acetylglucosamine-1-phosphate transferase subunits alpha and beta	GNPTAB	NA	NA	NA	N-acetylglucosamine-1-phosphate transferase, alpha and beta subunits	Poorly characterized	Function unknown	04142::Lysosome	NA	NA	NA	Plasma membrane
A0A8I3N625	33011.3777950277	34493.1780626781	35726.9832403987	486400.491809688	166571.396381188	244059.069532909	8.68950483118638	0.0218705813407491	0.1	0.0619465250768766	0.152264006139678	up	A0A8I3N625	A0A8I3N625	Collagen type IX alpha 1 chain	COL9A1	GO:0005788::endoplasmic reticulum lumen;GO:0005578::proteinaceous extracellular matrix;GO:0005594::collagen type IX trimer	GO:0046872::metal ion binding;GO:0030020::extracellular matrix structural constituent conferring tensile strength	GO:0009887::animal organ morphogenesis;GO:0002062::chondrocyte differentiation;GO:0030198::extracellular matrix organization	Collagen, type IX, alpha 1	Cellular processes and signaling	Extracellular structures	04151::PI3K-Akt signaling pathway||04510::Focal adhesion||04512::ECM-receptor interaction||04974::Protein digestion and absorption	ECM proteoglycans::Integrin cell surface interactions::Collagen biosynthesis and modifying enzymes::Collagen degradation::Assembly of collagen fibrils and other multimeric structures::NCAM1 interactions::Collagen chain trimerization::Signaling by PDGF	PI3K-Akt_Signaling_Pathway::Gastric_Cancer_Network_2::MED_and_Pseudoachondroplasia_genes	NA	Extracellular
A0A8I3N6E9	150150.595855704	176538.409537244	209263.048569121	88275.8519097697	89483.8055044954	90612.827096603	0.500739725740209	0.0186387044683046	0.1	0.0566296932084475	0.152264006139678	down	A0A8I3N6E9	A0A8I3N6E9	Glutathione S-transferase	GSTP1	GO:0031982::vesicle;GO:0005737::cytoplasm;GO:0044421::extracellular region part	GO:0005488::binding	GO:0001818::negative regulation of cytokine production;GO:0043407::negative regulation of MAP kinase activity;GO:0009890::negative regulation of biosynthetic process	Glutathione S-transferase	Cellular processes and signaling	Posttranslational modification, protein turnover, chaperones	05418::Fluid shear stress and atherosclerosis||01524::Platinum drug resistance||05204::Chemical carcinogenesis||00980::Metabolism of xenobiotics by cytochrome P450||00982::Drug metabolism - cytochrome P450||00480::Glutathione metabolism	Neutrophil degranulation::Detoxification of Reactive Oxygen Species::Glutathione conjugation	Nuclear_Receptors_Meta-Pathway::NRF2_pathway::Metapathway_biotransformation_Phase_I_and_II::Exercise-induced_Circadian_Regulation::Photodynamic_therapy-induced_NFE2L2_(NRF2)_survival_signaling	NA	Cytoplasm
A0A8I3N6G9	125542.182892382	236648.187702265	286151.027456885	64808.8912258754	53059.5218516712	61029.8743630573	0.275932229498608	0.0326231197994927	0.1	0.0769610816672932	0.152264006139678	down	A0A8I3N6G9	A0A8I3N6G9	Heterogeneous nuclear ribonucleoproteins A2/B1	HNRNPA2B1	GO:0016363::nuclear matrix;GO:0000781::chromosome, telomeric region;GO:0043204::perikaryon;GO:0070062::extracellular exosome;GO:0071013::catalytic step 2 spliceosome;GO:0019013::viral nucleocapsid;GO:0015030::Cajal body;GO:0000785::chromatin;GO:0071598::neuronal ribonucleoprotein granule;GO:0016020::membrane	GO:1990715::mRNA CDS binding;GO:1990247::N6-methyladenosine-containing RNA binding;GO:0070182::DNA polymerase binding;GO:0098505::G-rich strand telomeric DNA binding;GO:0003730::mRNA 3'-UTR binding;GO:0000166::nucleotide binding;GO:0035198::miRNA binding;GO:0001069::regulatory region RNA binding;GO:0097157::pre-mRNA intronic binding	GO:0006406::mRNA export from nucleus;GO:0048025::negative regulation of mRNA splicing, via spliceosome;GO:1905663::positive regulation of telomerase RNA reverse transcriptase activity;GO:0016233::telomere capping;GO:0031053::primary miRNA processing;GO:0000122::negative regulation of transcription from RNA polymerase II promoter;GO:0044806::G-quadruplex DNA unwinding;GO:1904358::positive regulati…	Heterogeneous nuclear ribonucleoproteins A2	Information storage and processing	RNA processing and modification	NA	mRNA Splicing - Major Pathway::Processing of Capped Intron-Containing Pre-mRNA::Gene and protein expression by JAK-STAT signaling after Interleukin-12 stimulation	Preimplantation_Embryo	NA	Nucleus
A0A8I3N6L0	142839.072298769	154767.842087794	179599.879224212	85872.43707729	99514.6646909505	116254.020169851	0.632097291942829	0.0158107839253077	0.1	0.0518318134928178	0.152264006139678	down	A0A8I3N6L0	A0A8I3N6L0	Amine oxidase	AOC3	NA	NA	NA	amine oxidase	Metabolism	Secondary metabolites biosynthesis, transport and catabolism	01100::Metabolic pathways||00260::Glycine, serine and threonine metabolism||00350::Tyrosine metabolism||00410::beta-Alanine metabolism||00360::Phenylalanine metabolism	Phase I - Functionalization of compounds	Amino_Acid_metabolism	NA	Extracellular
A0A8I3N6S6	10705.9436876038	13540.7479323984	21635.0890839078	5031.87876513286	6359.19239974491	8567.28446921444	0.434995227471443	0.0384571456860844	0.1	0.0853456119028988	0.152264006139678	down	A0A8I3N6S6	A0A8I3N6S6	Tubulin-specific chaperone A	TBCA	GO:0005730::nucleolus;GO:0005829::cytosol;GO:0070062::extracellular exosome;GO:0005874::microtubule	GO:0048487::beta-tubulin binding	GO:0007023::post-chaperonin tubulin folding pathway;GO:0007021::tubulin complex assembly	Tubulin-specific chaperone A	Cellular processes and signaling	Cytoskeleton	NA	Post-chaperonin tubulin folding pathway	VEGFA-VEGFR2_Signaling_Pathway	NA	Mitochondria
A0A8I3N749	59502.054880652	69581.0347688988	45856.0043447913	31311.7249566702	31724.2347851096	26625.4709129512	0.512529410136483	0.0187374291164251	0.1	0.0567558158274616	0.152264006139678	down	A0A8I3N749	A0A8I3N749	Ras homolog, mTORC1 binding	RHEB	GO:0000139::Golgi membrane;GO:0005789::endoplasmic reticulum membrane;GO:0005765::lysosomal membrane;GO:0005829::cytosol;GO:0005681::spliceosomal complex;GO:0030425::dendrite;GO:0043025::neuronal cell body;GO:0070062::extracellular exosome	GO:0019901::protein kinase binding;GO:0005525::GTP binding;GO:0046872::metal ion binding;GO:0019003::GDP binding;GO:0003924::GTPase activity	GO:0016236::macroautophagy;GO:2000074::regulation of type B pancreatic cell development;GO:0048168::regulation of neuronal synaptic plasticity;GO:0007050::cell cycle arrest;GO:0032008::positive regulation of TOR signaling;GO:0007264::small GTPase mediated signal transduction;GO:0048714::positive regulation of oligodendrocyte differentiation	GTP-binding protein Rheb	Poorly characterized	Function unknown	04151::PI3K-Akt signaling pathway||04072::Phospholipase D signaling pathway||04910::Insulin signaling pathway||04150::mTOR signaling pathway||04140::Autophagy - animal||04919::Thyroid hormone signaling pathway||04152::AMPK signaling pathway||05231::Choline metabolism in cancer||04211::Longevity regulating pathway	TP53 Regulates Metabolic Genes::Regulation of PTEN gene transcription::Macroautophagy::Amino acids regulate mTORC1::Energy dependent regulation of mTOR by LKB1-AMPK::mTORC1-mediated signalling::MTOR signalling	Focal_Adhesion-PI3K-Akt-mTOR-signaling_pathway::PI3K-Akt_Signaling_Pathway::Fragile_X_Syndrome::Insulin_Signaling::Thermogenesis::Integrated_Breast_Cancer_Pathway::Pathways_in_clear_cell_renal_cell_carcinoma::Angiopoietin_Like_Protein_8_Regulatory_Pathway::Head_and_Neck_Squamous_Cell_Carcinoma::Joubert_Syndrome::Thyroid_hormones_production_and_their_peripheral_downstream_signalling_effects_regard…	NA	Mitochondria
A0A8I3N763	6995.42101472713	4386.87531740105	3473.38611548989	19925.7469017553	47970.7224368834	43766.0826433121	7.51648753772699	0.00584812256285595	0.1	0.0327759185443678	0.152264006139678	up	A0A8I3N763	A0A8I3N763	Tigger transposable element derived 4	TIGD4	NA	GO:0003677::DNA binding	NA	Tigger transposable element derived 4	Information storage and processing	Chromatin structure and dynamics	NA	NA	NA	Transcription Cofactors	Nucleus
A0A8I3N772	1921.91856308084	3421.46116919758	3654.70301076787	874.610189608663	839.350758650011	1595.06465498938	0.367747852263891	0.0258216194135347	0.1	0.0671935355017974	0.152264006139678	down	A0A8I3N772	A0A8I3N772	Sulfurtransferase	MPST	GO:0070062::extracellular exosome	NA	NA	sulfurtransferase	Cellular processes and signaling	Defense mechanisms	01100::Metabolic pathways||00270::Cysteine and methionine metabolism||04122::Sulfur relay system||00920::Sulfur metabolism	Degradation of cysteine and homocysteine	Amino_Acid_metabolism::Trans-sulfuration_pathway::Cysteine_and_methionine_catabolism	NA	Cytoplasm
A0A8I3N7A0	17900.3922289066	24020.8992614721	25908.3986385275	11289.3164992116	5672.58227857598	9768.05695063694	0.394074566426971	0.0262283507853877	0.1	0.0676465803068203	0.152264006139678	down	A0A8I3N7A0	A0A8I3N7A0	Cytochrome c1	CYC1	GO:0005743::mitochondrial inner membrane;GO:0070469::respiratory chain;GO:0016021::integral component of membrane;GO:0005634::nucleus	GO:0046872::metal ion binding;GO:0009055::electron carrier activity;GO:0020037::heme binding	GO:0055114::oxidation-reduction process	Cytochrome c1	Metabolism	Energy production and conversion	01100::Metabolic pathways||05010::Alzheimer's disease||05016::Huntington's disease||05012::Parkinson's disease||04932::Non-alcoholic fatty liver disease (NAFLD)||00190::Oxidative phosphorylation||04260::Cardiac muscle contraction	Respiratory electron transport::Mitochondrial protein import	Mitochondrial_CIII_assembly	NA	Nucleus
A0A8I3N7E1	51941.274838821	56558.6625176334	48576.4445803826	34595.0224272515	28230.9552212677	28354.6390658174	0.580485847649597	0.00406198272801933	0.1	0.0274114752802393	0.152264006139678	down	A0A8I3N7E1	A0A8I3N7E1	CTP synthase	CTPS1	GO:0016020::membrane	GO:0003883::CTP synthase activity;GO:0005524::ATP binding	GO:0006541::glutamine metabolic process;GO:0044210::'de novo' CTP biosynthetic process;GO:0042098::T cell proliferation;GO:0042100::B cell proliferation	Catalyzes the ATP-dependent amination of UTP to CTP with either L-glutamine or ammonia as the source of nitrogen	Metabolism	Nucleotide transport and metabolism	01100::Metabolic pathways||00240::Pyrimidine metabolism	Interconversion of nucleotide di- and triphosphates	Pyrimidine_metabolism	NA	Cytoplasm
A0A8I3N848	31531.7006619661	30924.500622355	36724.2261644276	8141.82452011416	9600.93393355091	10208.25110138	0.281819813384941	0.00016899769390701	0.1	0.0093940964687766	0.152264006139678	down	A0A8I3N848	A0A8I3N848	N-myc downstream regulated 1	NDRG1	GO:0055038::recycling endosome membrane;GO:0005913::cell-cell adherens junction;GO:0043209::myelin sheath;GO:0005874::microtubule;GO:0005813::centrosome;GO:0048471::perinuclear region of cytoplasm;GO:0070062::extracellular exosome;GO:0005886::plasma membrane;GO:0005634::nucleus	GO:0017137::Rab GTPase binding;GO:0043015::gamma-tubulin binding;GO:0045296::cadherin binding;GO:0008017::microtubule binding	GO:0032287::peripheral nervous system myelin maintenance;GO:0008285::negative regulation of cell proliferation;GO:0071456::cellular response to hypoxia;GO:0045576::mast cell activation;GO:0030330::DNA damage response, signal transduction by p53 class mediator;GO:0090232::positive regulation of spindle checkpoint	N-myc downstream regulated 1	Poorly characterized	Function unknown	NA	TP53 regulates transcription of several additional cell death genes whose specific roles in p53-dependent apoptosis remain uncertain	VEGFA-VEGFR2_Signaling_Pathway::Intracellular_trafficking_proteins_involved_in_CMT_neuropathy::Hippo-Yap_signaling_pathway	NA	Nucleus
A0A8I3N888	12496.0584427626	10555.2431333499	8797.30345308959	65604.3233902811	90876.7370421778	94039.7873673036	7.86599122850307	0.00019356719116557	0.1	0.0093940964687766	0.152264006139678	up	A0A8I3N888	A0A8I3N888	Adhesion G protein-coupled receptor G6	ADGRG6	GO:0016021::integral component of membrane	GO:0004930::G-protein coupled receptor activity	GO:0007166::cell surface receptor signaling pathway;GO:0007186::G-protein coupled receptor signaling pathway	G protein-coupled receptor	Cellular processes and signaling	Posttranslational modification, protein turnover, chaperones	NA	EGR2 and SOX10-mediated initiation of Schwann cell myelination	Vitamin_D_Receptor_Pathway::GPCRs,_Class_B_Secretin-like	NA	Plasma membrane
A0A8I3N8T1	11754.331569528	10309.3780322518	9286.30962520293	66646.2596400693	108020.088632129	44569.0767250531	6.99315121339885	0.0132927162812411	0.1	0.0476903238733858	0.152264006139678	up	A0A8I3N8T1	A0A8I3N8T1	Solute carrier family 16 member 7	SLC16A7	GO:0005887::integral component of plasma membrane	GO:0050833::pyruvate transmembrane transporter activity;GO:0015129::lactate transmembrane transporter activity	GO:1901475::pyruvate transmembrane transport;GO:0035879::plasma membrane lactate transport	Solute carrier family 16	Metabolism	Carbohydrate transport and metabolism	NA	Proton-coupled monocarboxylate transport	Fragile_X_Syndrome::Photodynamic_therapy-induced_HIF-1_survival_signaling	NA	Plasma membrane
A0A8I3N8W7	6459.89723354249	8189.24571958067	9697.01986526441	3452.99727380533	2029.49687011542	3507.6083014862	0.369261575734519	0.0131471627295735	0.1	0.0475984869625435	0.152264006139678	down	A0A8I3N8W7	A0A8I3N8W7	NADH dehydrogenase [ubiquinone] iron-sulfur protein 8, mitochondrial	NDUFS8	GO:0005747::mitochondrial respiratory chain complex I	GO:0008137::NADH dehydrogenase (ubiquinone) activity;GO:0051539::4 iron, 4 sulfur cluster binding	GO:0006979::response to oxidative stress;GO:0055114::oxidation-reduction process;GO:0032981::mitochondrial respiratory chain complex I assembly	NADH dehydrogenase ubiquinone	Metabolism	Energy production and conversion	01100::Metabolic pathways||05010::Alzheimer's disease||05016::Huntington's disease||05012::Parkinson's disease||04932::Non-alcoholic fatty liver disease (NAFLD)||00190::Oxidative phosphorylation	Respiratory electron transport::Complex I biogenesis	Electron_Transport_Chain_(OXPHOS_system_in_mitochondria)::Mitochondrial_complex_I_assembly_model_OXPHOS_system::Oxidative_phosphorylation	NA	Mitochondria
A0A8I3N992	197041.027923324	217251.490194451	363087.082794156	89971.7087193922	84036.9175576146	87696.0179140127	0.336649744711616	0.0298462953048778	0.1	0.0732573119571426	0.152264006139678	down	A0A8I3N992	A0A8I3N992	Caldesmon 1	CALD1	GO:0030478::actin cap;GO:0005886::plasma membrane	GO:0003779::actin binding;GO:0017022::myosin binding;GO:0005516::calmodulin binding	GO:0006936::muscle contraction	Caldesmon	Poorly characterized	Function unknown	04270::Vascular smooth muscle contraction	Smooth Muscle Contraction	Myometrial_Relaxation_and_Contraction_Pathways	NA	Nucleus
A0A8I3N997	44147.8554110874	51236.2281000194	33019.5923268161	29943.3990382736	21568.5373948056	26295.441507431	0.605959116300707	0.0413208280821004	0.1	0.089012511308238	0.152264006139678	down	A0A8I3N997	A0A8I3N997	Polyadenylate-binding protein	PABPC4	GO:0010494::cytoplasmic stress granule;GO:0005634::nucleus	GO:0008266::poly(U) RNA binding;GO:0017130::poly(C) RNA binding;GO:0008143::poly(A) binding;GO:0003677::DNA binding;GO:0046983::protein dimerization activity;GO:0000166::nucleotide binding	GO:0006412::translation;GO:0006396::RNA processing;GO:0006401::RNA catabolic process;GO:0006355::regulation of transcription, DNA-templated;GO:0007596::blood coagulation	Polyadenylate-binding protein	Information storage and processing	RNA processing and modification	03013::RNA transport||03015::mRNA surveillance pathway||03018::RNA degradation	Regulation of expression of SLITs and ROBOs::Nonsense Mediated Decay (NMD) enhanced by the Exon Junction Complex (EJC)::L13a-mediated translational silencing of Ceruloplasmin expression::Nonsense Mediated Decay (NMD) independent of the Exon Junction Complex (EJC)::Translation initiation complex formation::AUF1 (hnRNP D0) binds and destabilizes mRNA::Deadenylation of mRNA	VEGFA-VEGFR2_Signaling_Pathway::Endoderm_Differentiation::Viral_Acute_Myocarditis::Translation_Factors	bHLH	Nucleus
A0A8I3N9F1	48458.4819544171	27059.0894393273	26072.5453732678	295622.306840247	568440.905578272	484852.707271762	13.2780231248665	0.00077030763792267	0.1	0.0141055977131402	0.152264006139678	up	A0A8I3N9F1	A0A8I3N9F1	Fidgetin like 1	FIGNL1	GO:0005737::cytoplasm;GO:0000228::nuclear chromosome;GO:0070062::extracellular exosome	GO:0008568::microtubule-severing ATPase activity;GO:0005524::ATP binding	GO:0001649::osteoblast differentiation;GO:0010569::regulation of double-strand break repair via homologous recombination;GO:0031122::cytoplasmic microtubule organization;GO:2001243::negative regulation of intrinsic apoptotic signaling pathway;GO:0071479::cellular response to ionizing radiation;GO:0051726::regulation of cell cycle;GO:0033687::osteoblast proliferation	Belongs to the AAA ATPase family	Cellular processes and signaling	Posttranslational modification, protein turnover, chaperones	NA	Sealing of the nuclear envelope (NE) by ESCRT-III	Ciliary_landscape::Ebola_Virus_Pathway_on_Host	NA	Nucleus
A0A8I3N9K4	45689.4690040322	64645.5653749343	52550.306535225	28367.3706034898	22320.8518337897	24221.1369692144	0.45989012262286	0.00475568384898943	0.1	0.0297746495962674	0.152264006139678	down	A0A8I3N9K4	A0A8I3N9K4	Voltage dependent anion channel 2	VDAC2	GO:0045121::membrane raft;GO:0046930::pore complex;GO:0005743::mitochondrial inner membrane;GO:0043209::myelin sheath;GO:0042645::mitochondrial nucleoid;GO:0005741::mitochondrial outer membrane;GO:0070062::extracellular exosome;GO:0005634::nucleus	GO:0008308::voltage-gated anion channel activity;GO:0000166::nucleotide binding;GO:0015288::porin activity	GO:2001243::negative regulation of intrinsic apoptotic signaling pathway;GO:1903959::regulation of anion transmembrane transport;GO:0032272::negative regulation of protein polymerization	anion channel 2	Metabolism	Inorganic ion transport and metabolism	04020::Calcium signaling pathway||05166::HTLV-I infection||04022::cGMP-PKG signaling pathway||05016::Huntington's disease||04621::NOD-like receptor signaling pathway||05012::Parkinson's disease	Ub-specific processing proteases::Mitochondrial calcium ion transport	Ferroptosis	NA	Cytoplasm
A0A8I3N9P9	11425.7662030748	14123.920573673	11705.9286481739	4196.50380911425	4144.84738217604	3685.28962579618	0.322814176599037	0.00041455584341777	0.1	0.0111604469038359	0.152264006139678	down	A0A8I3N9P9	A0A8I3N9P9	Peptidylprolyl isomerase D	PPID	NA	NA	NA	Peptidyl-prolyl cis-trans isomerase	Cellular processes and signaling	Posttranslational modification, protein turnover, chaperones	NA	ESR-mediated signaling	Prolactin_Signaling_Pathway	NA	Cytoplasm
A0A8I3N9V3	383824.773831856	509637.175199845	370243.605706264	190709.71161239	161599.769666504	157298.522292994	0.403264828314819	0.00342192459702124	0.1	0.025238284016692	0.152264006139678	down	A0A8I3N9V3	A0A8I3N9V3	Heat shock protein 90 alpha family class B member 1	HSP90AB1	GO:0009986::cell surface;GO:0031526::brush border membrane;GO:0016021::integral component of membrane;GO:0016324::apical plasma membrane;GO:1990913::sperm head plasma membrane;GO:0005829::cytosol;GO:0016323::basolateral plasma membrane;GO:0005654::nucleoplasm;GO:0034751::aryl hydrocarbon receptor complex;GO:1990917::ooplasm;GO:0008180::COP9 signalosome;GO:0070062::extracellular exosome;GO:0005739…	GO:0005525::GTP binding;GO:0002135::CTP binding;GO:0002134::UTP binding;GO:0051082::unfolded protein binding;GO:0017098::sulfonylurea receptor binding;GO:1990226::histone methyltransferase binding;GO:0032564::dATP binding;GO:0008144::drug binding;GO:0044325::ion channel binding;GO:0098641::cadherin binding involved in cell-cell adhesion;GO:0003725::double-stranded RNA binding;GO:0005524::ATP bind…	GO:0043524::negative regulation of neuron apoptotic process;GO:0071407::cellular response to organic cyclic compound;GO:0097435::supramolecular fiber organization;GO:0019062::virion attachment to host cell;GO:0032092::positive regulation of protein binding;GO:0045429::positive regulation of nitric oxide biosynthetic process;GO:0032516::positive regulation of phosphoprotein phosphatase activity;GO…	Heat shock protein	Cellular processes and signaling	Posttranslational modification, protein turnover, chaperones	04151::PI3K-Akt signaling pathway||05200::Pathways in cancer||04141::Protein processing in endoplasmic reticulum||04621::NOD-like receptor signaling pathway||05418::Fluid shear stress and atherosclerosis||04915::Estrogen signaling pathway||04659::Th17 cell differentiation||04914::Progesterone-mediated oocyte maturation||04657::IL-17 signaling pathway||05215::Prostate cancer||04612::Antigen proces…	Neutrophil degranulation::Regulation of actin dynamics for phagocytic cup formation::Estrogen-dependent gene expression::The role of GTSE1 in G2/M progression after G2 checkpoint::HSP90 chaperone cycle for steroid hormone receptors (SHR)::Chaperone Mediated Autophagy::Purinergic signaling in leishmaniasis infection::The NLRP3 inflammasome::HSF1 activation::HSF1-dependent transactivation::Sema3A P…	Nuclear_Receptors_Meta-Pathway::Focal_Adhesion-PI3K-Akt-mTOR-signaling_pathway::PI3K-Akt_Signaling_Pathway::NRF2_pathway	NA	Cytoplasm
A0A8I3NA58	99385.3584319814	96426.3547976655	115445.291391196	67010.3096550556	55333.986320041	52668.7420647558	0.562278231306133	0.00416018124938268	0.1	0.0276973140898498	0.152264006139678	down	A0A8I3NA58	A0A8I3NA58	GOLD domain-containing protein	TMED9	NA	NA	NA	Transmembrane emp24 domain-containing protein	Cellular processes and signaling	Intracellular trafficking, secretion, and vesicular transport	NA	COPI-mediated anterograde transport::COPI-dependent Golgi-to-ER retrograde traffic	NA	NA	Plasma membrane
A0A8I3NAD6	164161.831597559	160641.959035211	145554.884910085	83927.7937370499	63351.00816546	74606.4009288747	0.471736175749922	0.00455221671716812	0.1	0.0293233700222778	0.152264006139678	down	A0A8I3NAD6	A0A8I3NAD6	Alanine--tRNA ligase	AARS1	GO:0016020::membrane;GO:0005829::cytosol;GO:0070062::extracellular exosome;GO:0005739::mitochondrion	GO:0008270::zinc ion binding;GO:0004813::alanine-tRNA ligase activity;GO:0016597::amino acid binding;GO:0002161::aminoacyl-tRNA editing activity;GO:0000049::tRNA binding;GO:0005524::ATP binding	GO:0043200::response to amino acid;GO:0006457::protein folding;GO:0021680::cerebellar Purkinje cell layer development;GO:0006400::tRNA modification;GO:0006450::regulation of translational fidelity;GO:0001942::hair follicle development;GO:0050885::neuromuscular process controlling balance;GO:0006419::alanyl-tRNA aminoacylation;GO:0043524::negative regulation of neuron apoptotic process;GO:0030968:…	Catalyzes the attachment of alanine to tRNA(Ala) in a two-step reaction alanine is first activated by ATP to form Ala- AMP and then transferred to the acceptor end of tRNA(Ala). Also edits incorrectly charged tRNA(Ala) via its editing domain	Information storage and processing	Translation, ribosomal structure and biogenesis	00970::Aminoacyl-tRNA biosynthesis	Cytosolic tRNA aminoacylation	NA	NA	Cytoplasm
A0A8I3NAM6	13238.5406386787	20535.7917323597	13249.8694837227	100161.685471155	102627.954283428	163527.246284501	7.78996498803935	0.0007197617681789	0.1	0.0136024221391026	0.152264006139678	up	A0A8I3NAM6	A0A8I3NAM6	Transthyretin	TTR	GO:0005615::extracellular space;GO:0070062::extracellular exosome	GO:0042802::identical protein binding;GO:0036094::small molecule binding;GO:0070324::thyroid hormone binding;GO:0005179::hormone activity	GO:0042572::retinol metabolic process;GO:0070327::thyroid hormone transport	Thyroid hormone-binding protein. Probably transports thyroxine from the bloodstream to the brain	Metabolism	Lipid transport and metabolism	04918::Thyroid hormone synthesis	Neutrophil degranulation::Amyloid fiber formation::Non-integrin membrane-ECM interactions::Retinoid metabolism and transport::The canonical retinoid cycle in rods (twilight vision)::Retinoid cycle disease events	NA	NA	Cytoplasm
A0A8I3NAY9	4871.90682795351	4993.66554227865	6096.16247794273	9888.35161395416	14737.4784859512	18115.5929670913	2.67774295673655	0.0209006755600005	0.1	0.0602717155683735	0.152264006139678	up	A0A8I3NAY9	A0A8I3NAY9	Lymphocyte antigen 6 family member G6C	LY6G6C	NA	NA	NA	Lymphocyte antigen 6 complex, locus	Poorly characterized	Function unknown	NA	Post-translational modification: synthesis of GPI-anchored proteins	NA	NA	Extracellular
A0A8I3NB08	7139.23445328503	6967.79274195779	12407.8448109545	4073.82237773173	3496.56477973265	5163.44949840764	0.480252616452221	0.0426676474366346	0.1	0.0901518770120161	0.152264006139678	down	A0A8I3NB08	A0A8I3NB08	Terminal uridylyl transferase 7	TUT7	GO:0005737::cytoplasm	GO:0008270::zinc ion binding;GO:0050265::RNA uridylyltransferase activity	GO:0031123::RNA 3'-end processing;GO:0071044::histone mRNA catabolic process	Zinc finger, CCHC domain containing 6	Cellular processes and signaling	Cell cycle control, cell division, chromosome partitioning	NA	Deadenylation of mRNA	NA	NA	Cytoplasm
A0A8I3NBF9	42674.9761821593	56419.3793322822	55696.5667521508	30813.0106728175	19796.7109577222	24179.3022558386	0.483161562650109	0.0119933931641338	0.1	0.045759407764695	0.152264006139678	down	A0A8I3NBF9	A0A8I3NBF9	Lamin B1	LMNB1	GO:0005638::lamin filament;GO:0005654::nucleoplasm;GO:0016363::nuclear matrix;GO:0005637::nuclear inner membrane	GO:0043274::phospholipase binding;GO:0005198::structural molecule activity	NA	Belongs to the intermediate filament family	Cellular processes and signaling	Cell cycle control, cell division, chromosome partitioning	04210::Apoptosis||04214::Apoptosis - fly	Gene and protein expression by JAK-STAT signaling after Interleukin-12 stimulation::Meiotic synapsis::Deregulated CDK5 triggers multiple neurodegenerative pathways in Alzheimer's disease models::Initiation of Nuclear Envelope (NE) Reformation::Depolymerisation of the Nuclear Lamina::Formation of Senescence-Associated Heterochromatin Foci (SAHF)::Nuclear Envelope Breakdown::Breakdown of the nuclea…	Fas_Ligand_(FasL)_pathway_and_Stress_induction_of_Heat_Shock_Proteins_(HSP)_regulation	NA	Nucleus
A0A8I3NBJ3	11218.8077883434	11387.9143501231	9449.76955352171	105014.164040815	107774.792512286	246580.773089172	14.3300063542849	0.00914828187364414	0.1	0.0398030509590131	0.152264006139678	up	A0A8I3NBJ3	A0A8I3NBJ3	Alpha-1-acid glycoprotein	LOC100685620	GO:0005615::extracellular space	NA	GO:0006810::transport;GO:0002682::regulation of immune system process	Alpha-1-acid	Poorly characterized	Function unknown	NA	Neutrophil degranulation::Platelet degranulation	Vitamin_D_Receptor_Pathway	NA	Extracellular
A0A8I3NBK0	11243.7334368329	7626.05718750864	10514.3195068583	64528.1504619675	122801.369996624	108824.872319533	10.0787259323423	0.00145212349861148	0.1	0.0176945512598117	0.152264006139678	up	A0A8I3NBK0	A0A8I3NBK0	Solute carrier family 12 member 4	SLC12A4	NA	NA	NA	acyltransferase	Metabolism	Lipid transport and metabolism	00564::Glycerophospholipid metabolism	HDL remodeling	Statin_Pathway::Metabolic_pathway_of_LDL,_HDL_and_TG,_including_diseases::Composition_of_Lipid_Particles	NA	Extracellular
A0A8I3NBT5	81922.2980356642	116168.232373524	79387.9542620521	49056.5954363605	44154.3966437834	45266.321947983	0.499056041019528	0.0245880747334418	0.1	0.0656564472020841	0.152264006139678	down	A0A8I3NBT5	A0A8I3NBT5	Spectrin beta chain	SPTBN1	GO:0008091::spectrin;GO:0005730::nucleolus;GO:0031430::M band;GO:0032437::cuticular plate;GO:0070062::extracellular exosome;GO:0030673::axolemma	GO:0030506::ankyrin binding;GO:0051020::GTPase binding;GO:0005543::phospholipid binding;GO:0003779::actin binding;GO:0005200::structural constituent of cytoskeleton	GO:0071709::membrane assembly;GO:1900042::positive regulation of interleukin-2 secretion;GO:0072661::protein targeting to plasma membrane;GO:0007182::common-partner SMAD protein phosphorylation;GO:1903078::positive regulation of protein localization to plasma membrane;GO:0043001::Golgi to plasma membrane protein transport;GO:0000281::mitotic cytokinesis;GO:0007184::SMAD protein import into nucleus	Spectrin beta	Cellular processes and signaling	Cytoskeleton	NA	RAF/MAP kinase cascade::COPI-mediated anterograde transport::Interaction between L1 and Ankyrins::Nephrin family interactions::NCAM signaling for neurite out-growth	Sudden_Infant_Death_Syndrome_(SIDS)_Susceptibility_Pathways::TGF-beta_Signaling_Pathway	NA	Cytoplasm
A0A8I3NC13	39637.0683571598	34754.7882195115	48448.0117795607	19929.1705696079	31140.5614285178	25284.4359341826	0.621574810800704	0.0442086253063659	0.1	0.0921322611426785	0.152264006139678	down	A0A8I3NC13	A0A8I3NC13	Tetraspanin	CD81	GO:0005925::focal adhesion;GO:0016324::apical plasma membrane;GO:0005887::integral component of plasma membrane;GO:0001772::immunological synapse;GO:0070062::extracellular exosome	GO:1990459::transferrin receptor binding;GO:0023026::MHC class II protein complex binding	GO:0050776::regulation of immune response;GO:0061462::protein localization to lysosome;GO:0046813::receptor-mediated virion attachment to host cell;GO:1904352::positive regulation of protein catabolic process in the vacuole;GO:0045944::positive regulation of transcription from RNA polymerase II promoter;GO:0050731::positive regulation of peptidyl-tyrosine phosphorylation;GO:0030890::positive regu…	regulation of 1-phosphatidylinositol 4-kinase activity	Cellular processes and signaling	Signal transduction mechanisms	05160::Hepatitis C||04662::B cell receptor signaling pathway||05144::Malaria	Immunoregulatory interactions between a Lymphoid and a non-Lymphoid cell::Regulation of Complement cascade	B_Cell_Receptor_Signaling_Pathway::Extracellular_vesicles_in_the_crosstalk_of_cardiac_cells	NA	Plasma membrane
A0A8I3NC47	6733.39957651422	8842.66553259757	6124.87098636175	17545.1565216258	19213.0376011304	26216.4203821656	2.90193078436175	0.00302634851669913	0.1	0.0241135560527352	0.152264006139678	up	A0A8I3NC47	A0A8I3NC47	Ig-like domain-containing protein	-	NA	NA	NA	Immunoglobulin V-Type	Poorly characterized	Function unknown	NA	Immunoregulatory interactions between a Lymphoid and a non-Lymphoid cell::Regulation of actin dynamics for phagocytic cup formation::Cell surface interactions at the vascular wall::FCGR3A-mediated phagocytosis::FCERI mediated NF-kB activation::FCGR3A-mediated IL10 synthesis::Regulation of Complement cascade::FCERI mediated Ca+2 mobilization::Antigen activates B Cell Receptor (BCR) leading to gene…	NA	NA	Nucleus
A0A8I3NC75	23102.2995364081	27562.3256437917	36435.7674673945	12313.7920429519	3836.80363881907	7735.47091825902	0.274236038139028	0.0409295242717618	0.1	0.0885541724702023	0.152264006139678	down	A0A8I3NC75	A0A8I3NC75	Histidine triad nucleotide binding protein 2	HINT2	GO:0005730::nucleolus;GO:0005739::mitochondrion	GO:0016787::hydrolase activity;GO:0000166::nucleotide binding	GO:0006694::steroid biosynthetic process;GO:0006915::apoptotic process	histidine triad	Cellular processes and signaling	Signal transduction mechanisms	NA	NA	NA	NA	Mitochondria
A0A8I3NC81	33938.1587252302	59859.6740104556	18291.7154240093	170201.941175704	204778.457190732	278921.330679406	5.83374400005808	0.0199616105575347	0.1	0.0588467092810531	0.152264006139678	up	A0A8I3NC81	A0A8I3NC81	Ig-like domain-containing protein	-	NA	NA	NA	Immunoglobulin V-Type	Poorly characterized	Function unknown	NA	Immunoregulatory interactions between a Lymphoid and a non-Lymphoid cell::Regulation of actin dynamics for phagocytic cup formation::Cell surface interactions at the vascular wall::FCGR3A-mediated phagocytosis::FCERI mediated NF-kB activation::FCGR3A-mediated IL10 synthesis::Regulation of Complement cascade::FCERI mediated Ca+2 mobilization::Antigen activates B Cell Receptor (BCR) leading to gene…	NA	NA	Nucleus
A0A8I3NCA7	11298.116669901	12973.9259259259	19706.5366523147	32462.077355122	31312.487726801	35385.1950636943	2.25472859380303	0.0324884388843814	0.1	0.0769428954082315	0.152264006139678	up	A0A8I3NCA7	A0A8I3NCA7	Annexin	ANXA6	GO:0005925::focal adhesion;GO:0005765::lysosomal membrane;GO:0031902::late endosome membrane;GO:0048471::perinuclear region of cytoplasm;GO:0070062::extracellular exosome;GO:0005739::mitochondrion	GO:0015276::ligand-gated ion channel activity;GO:0015485::cholesterol binding;GO:0048306::calcium-dependent protein binding;GO:0005525::GTP binding;GO:0005509::calcium ion binding;GO:0005544::calcium-dependent phospholipid binding;GO:0042803::protein homodimerization activity	GO:0006937::regulation of muscle contraction;GO:0051560::mitochondrial calcium ion homeostasis;GO:0006816::calcium ion transport;GO:0097190::apoptotic signaling pathway;GO:0034220::ion transmembrane transport;GO:0051260::protein homooligomerization	Annexin A6	Cellular processes and signaling	Intracellular trafficking, secretion, and vesicular transport	NA	Smooth Muscle Contraction	Calcium_Regulation_in_the_Cardiac_Cell::Prostaglandin_Synthesis_and_Regulation	NA	Cytoplasm
A0A8I3NCC9	71649.9095672424	51864.8191712998	35213.2520371111	490702.901077707	615277.13346088	707785.246549894	11.4268780603469	0.00174845351769765	0.1	0.0186444927411707	0.152264006139678	up	A0A8I3NCC9	A0A8I3NCC9	Ig-like domain-containing protein	-	NA	NA	NA	Immunoglobulin V-Type	Poorly characterized	Function unknown	NA	Immunoregulatory interactions between a Lymphoid and a non-Lymphoid cell::Regulation of actin dynamics for phagocytic cup formation::Cell surface interactions at the vascular wall::FCGR3A-mediated phagocytosis::FCERI mediated NF-kB activation::FCGR3A-mediated IL10 synthesis::Regulation of Complement cascade::FCERI mediated Ca+2 mobilization::Antigen activates B Cell Receptor (BCR) leading to gene…	NA	NA	Extracellular
A0A8I3NCH2	313625.083813097	420247.649157746	499775.296802579	239554.039641894	136829.241850171	198354.645169851	0.465884849479697	0.0237976341161936	0.1	0.0644500332697275	0.152264006139678	down	A0A8I3NCH2	A0A8I3NCH2	ATP synthase subunit beta	ATP5F1B	GO:0043209::myelin sheath;GO:0042645::mitochondrial nucleoid;GO:0005753::mitochondrial proton-transporting ATP synthase complex;GO:0009986::cell surface;GO:0045261::proton-transporting ATP synthase complex, catalytic core F(1);GO:0070062::extracellular exosome;GO:0005886::plasma membrane;GO:0005634::nucleus	GO:0046961::proton-transporting ATPase activity, rotational mechanism;GO:0046933::proton-transporting ATP synthase activity, rotational mechanism;GO:0042288::MHC class I protein binding;GO:0005524::ATP binding	GO:0001525::angiogenesis;GO:0001649::osteoblast differentiation;GO:0006933::negative regulation of cell adhesion involved in substrate-bound cell migration;GO:0051453::regulation of intracellular pH;GO:0015991::ATP hydrolysis coupled proton transport;GO:0006629::lipid metabolic process;GO:0015986::ATP synthesis coupled proton transport	Produces ATP from ADP in the presence of a proton gradient across the membrane	Metabolism	Energy production and conversion	01100::Metabolic pathways||05010::Alzheimer's disease||05016::Huntington's disease||05012::Parkinson's disease||00190::Oxidative phosphorylation	Transcriptional activation of mitochondrial biogenesis::Mitochondrial protein import::Cristae formation::Formation of ATP by chemiosmotic coupling	Proximal_tubule_transport	NA	Cytoplasm
A0A8I3NCH3	91990.7493800806	110082.162752745	116695.27907834	40847.7811485985	37260.9186330045	41719.6679140127	0.375910680549165	0.0013986034640607	0.1	0.0176945512598117	0.152264006139678	down	A0A8I3NCH3	A0A8I3NCH3	Drebrin 1	DBN1	NA	NA	NA	negative regulation of actin-dependent ATPase activity	Cellular processes and signaling	Cytoskeleton	NA	RET signaling	Extracellular_vesicles_in_the_crosstalk_of_cardiac_cells	NA	Nucleus
A0A8I3NCS3	60204.5049744485	56498.7101900257	106022.307288113	26690.9145783651	35344.5426967276	38286.8972664544	0.450430437593443	0.0415680902489289	0.1	0.0891579362744594	0.152264006139678	down	A0A8I3NCS3	A0A8I3NCS3	40S ribosomal protein S28	RPS28	GO:0005654::nucleoplasm;GO:0070062::extracellular exosome;GO:0022627::cytosolic small ribosomal subunit	GO:0005515::protein binding;GO:0016787::hydrolase activity;GO:0003735::structural constituent of ribosome	GO:0000184::nuclear-transcribed mRNA catabolic process, nonsense-mediated decay;GO:0006413::translational initiation;GO:0000028::ribosomal small subunit assembly;GO:0030490::maturation of SSU-rRNA;GO:0019083::viral transcription;GO:0006614::SRP-dependent cotranslational protein targeting to membrane;GO:0006407::rRNA export from nucleus	ribosomal small subunit assembly	Information storage and processing	Translation, ribosomal structure and biogenesis	03010::Ribosome	Major pathway of rRNA processing in the nucleolus and cytosol::Regulation of expression of SLITs and ROBOs::Nonsense Mediated Decay (NMD) enhanced by the Exon Junction Complex (EJC)::L13a-mediated translational silencing of Ceruloplasmin expression::SRP-dependent cotranslational protein targeting to membrane::GTP hydrolysis and joining of the 60S ribosomal subunit::Nonsense Mediated Decay (NMD) i…	Cytoplasmic_Ribosomal_Proteins	NA	Mitochondria
A0A8I3NCZ2	87798.7084977467	105885.499820209	117498.842591503	44968.7360204334	54385.6539995748	37296.8090498938	0.439134453725958	0.00467701367096689	0.1	0.029741010010251	0.152264006139678	down	A0A8I3NCZ2	A0A8I3NCZ2	Actin-related protein 2/3 complex subunit 4	ARPC4	GO:0005885::Arp2/3 protein complex;GO:0005829::cytosol;GO:0070062::extracellular exosome;GO:0042995::cell projection	GO:0030674::protein binding, bridging;GO:0051015::actin filament binding;GO:0019899::enzyme binding;GO:0005200::structural constituent of cytoskeleton	GO:0034314::Arp2/3 complex-mediated actin nucleation;GO:0038096::Fc-gamma receptor signaling pathway involved in phagocytosis;GO:0048013::ephrin receptor signaling pathway	ARP2/3 complex 20 kDa subunit (ARPC4)	Cellular processes and signaling	Cytoskeleton	04144::Endocytosis||04810::Regulation of actin cytoskeleton||04666::Fc gamma R-mediated phagocytosis||05100::Bacterial invasion of epithelial cells||05131::Shigellosis||05132::Salmonella infection||05130::Pathogenic Escherichia coli infection	Regulation of actin dynamics for phagocytic cup formation::Clathrin-mediated endocytosis::FCGR3A-mediated phagocytosis::EPHB-mediated forward signaling::RHO GTPases Activate WASPs and WAVEs	Pathogenic_Escherichia_coli_infection	NA	Mitochondria
A0A8I3NCZ8	3053.31640770209	1779.19129809421	1460.2191327671	12712.0787364635	12345.8413174776	20605.9204883227	7.25660619215574	0.00252549575026586	0.1	0.0221329519218776	0.152264006139678	up	A0A8I3NCZ8	A0A8I3NCZ8	Afamin	AFM	GO:0072562::blood microparticle;GO:0070062::extracellular exosome	GO:0008431::vitamin E binding	GO:0051180::vitamin transport	serum albumin	Cellular processes and signaling	Signal transduction mechanisms	04390::Hippo signaling pathway	Regulation of Insulin-like Growth Factor (IGF) transport and uptake by IGFBPs::Post-translational protein phosphorylation	VEGFA-VEGFR2_Signaling_Pathway::Human_Complement_System::Selenium_Micronutrient_Network::Folate_Metabolism::Vitamin_B12_Metabolism	NA	Extracellular
A0A8I3ND36	140505.125212929	138399.0399137	154538.312903403	90678.125519632	102424.270898201	88960.355918259	0.650750137868464	0.00193567219243039	0.1	0.0195937430090913	0.152264006139678	down	A0A8I3ND36	A0A8I3ND36	AP complex subunit beta	AP2B1	GO:0030122::AP-2 adaptor complex;GO:0005802::trans-Golgi network;GO:0036020::endolysosome membrane;GO:0005829::cytosol	GO:0008565::protein transporter activity;GO:0032403::protein complex binding;GO:0005048::signal sequence binding;GO:0035615::clathrin adaptor activity	GO:0042059::negative regulation of epidermal growth factor receptor signaling pathway;GO:0048268::clathrin coat assembly;GO:0048013::ephrin receptor signaling pathway;GO:0060976::coronary vasculature development;GO:0035904::aorta development;GO:0006886::intracellular protein transport;GO:0019886::antigen processing and presentation of exogenous peptide antigen via MHC class II;GO:0050690::regulat…	intracellular protein transport	Cellular processes and signaling	Intracellular trafficking, secretion, and vesicular transport	04144::Endocytosis||05016::Huntington's disease||04721::Synaptic vesicle cycle||04961::Endocrine and other factor-regulated calcium reabsorption	Clathrin-mediated endocytosis::Cargo recognition for clathrin-mediated endocytosis::MHC class II antigen presentation::Recycling pathway of L1::EPH-ephrin mediated repulsion of cells::Potential therapeutics for SARS::LDL clearance::WNT5A-dependent internalization of FZD4::Retrograde neurotrophin signalling::WNT5A-dependent internalization of FZD2, FZD5 and ROR2::Nef Mediated CD4 Down-regulation::…	EGF-EGFR_Signaling_Pathway::Fragile_X_Syndrome::Synaptic_Vesicle_Pathway::GABA_receptor_Signaling::mBDNF_and_proBDNF_regulation_of_GABA_neurotransmission	NA	Plasma membrane
A0A8I3NDA5	88561.5844060633	91581.7222637126	141852.998298159	36876.3264396575	47784.5602030736	53183.5414543524	0.428093198494344	0.0137517145666734	0.1	0.0483748257097162	0.152264006139678	down	A0A8I3NDA5	A0A8I3NDA5	MHC class I DLA-88	DLA88	GO:0016021::integral component of membrane;GO:0042612::MHC class I protein complex	GO:0005102::receptor binding;GO:0042605::peptide antigen binding	GO:0006955::immune response;GO:0002474::antigen processing and presentation of peptide antigen via MHC class I	Belongs to the MHC class I family	Poorly characterized	Function unknown	04144::Endocytosis||05166::HTLV-I infection||05169::Epstein-Barr virus infection||05203::Viral carcinogenesis||04514::Cell adhesion molecules (CAMs)||04145::Phagosome||05168::Herpes simplex infection||05416::Viral myocarditis||05320::Autoimmune thyroid disease||05330::Allograft rejection||04612::Antigen processing and presentation||04940::Type I diabetes mellitus||05332::Graft-versus-host disease	Immunoregulatory interactions between a Lymphoid and a non-Lymphoid cell::Interferon gamma signaling::ER-Phagosome pathway::Interferon alpha/beta signaling::Antigen Presentation: Folding, assembly and peptide loading of class I MHC::Endosomal/Vacuolar pathway	NA	NA	Mitochondria
A0A8I3NDL7	10536.7514069474	12276.2988410367	8846.75351543813	4223.43666288753	4011.57712420753	3475.53502123142	0.369886967583044	0.00197172900548896	0.1	0.0198253851471504	0.152264006139678	down	A0A8I3NDL7	A0A8I3NDL7	Phosphoacetylglucosamine mutase	PGM3	GO:0005829::cytosol	GO:0004610::phosphoacetylglucosamine mutase activity;GO:0000287::magnesium ion binding;GO:0004614::phosphoglucomutase activity	GO:0030097::hemopoiesis;GO:0006041::glucosamine metabolic process;GO:0005975::carbohydrate metabolic process;GO:0019255::glucose 1-phosphate metabolic process;GO:0007283::spermatogenesis;GO:0006048::UDP-N-acetylglucosamine biosynthetic process;GO:0006493::protein O-linked glycosylation;GO:0006487::protein N-linked glycosylation	Catalyzes the conversion of GlcNAc-6-P into GlcNAc-1-P during the synthesis of uridine diphosphate UDP-GlcNAc, a sugar nucleotide critical to multiple glycosylation pathways including protein N- and O-glycosylation	Metabolism	Carbohydrate transport and metabolism	01100::Metabolic pathways||00520::Amino sugar and nucleotide sugar metabolism	Synthesis of UDP-N-acetyl-glucosamine	Glucuronidation	NA	Cytoplasm
A0A8I3NEB3	13519.5206761973	17881.5386828202	22705.1334886165	4034.45019742758	4248.98872591314	4665.84882430998	0.239330972410434	0.0073614067067839	0.1	0.0357966443780864	0.152264006139678	down	A0A8I3NEB3	A0A8I3NEB3	PDZ and LIM domain 4	PDLIM4	NA	NA	NA	PDZ and LIM domain	Cellular processes and signaling	Signal transduction mechanisms	NA	RET signaling	Extracellular_vesicles_in_the_crosstalk_of_cardiac_cells	NA	Mitochondria
A0A8I3NEG5	127762.831575997	168605.323762897	196110.705597252	101496.915933643	65064.7957884733	72098.6422770701	0.484610351692092	0.0168691498519267	0.1	0.0536352456830489	0.152264006139678	down	A0A8I3NEG5	A0A8I3NEG5	Lamin A/C	LMNA	GO:0016363::nuclear matrix;GO:0005829::cytosol;GO:0048471::perinuclear region of cytoplasm;GO:0031965::nuclear membrane;GO:0005638::lamin filament;GO:0016607::nuclear speck	GO:0005198::structural molecule activity;GO:0008157::protein phosphatase 1 binding	GO:0030334::regulation of cell migration;GO:0055015::ventricular cardiac muscle cell development;GO:1900180::regulation of protein localization to nucleus;GO:0045669::positive regulation of osteoblast differentiation;GO:0009612::response to mechanical stimulus;GO:0007077::mitotic nuclear envelope disassembly;GO:0090201::negative regulation of release of cytochrome c from mitochondria;GO:0071456::…	Lamin A C	Cellular processes and signaling	Cell cycle control, cell division, chromosome partitioning	05414::Dilated cardiomyopathy||04210::Apoptosis||05410::Hypertrophic cardiomyopathy (HCM)||05412::Arrhythmogenic right ventricular cardiomyopathy (ARVC)	Signaling by BRAF and RAF fusions::XBP1(S) activates chaperone genes	Adipogenesis::Arrhythmogenic_Right_Ventricular_Cardiomyopathy::Nephrotic_syndrome::The_Overlap_Between_Signal_Transduction_Pathways_that_Contribute_to_a_Range_of_LMNA_Laminopathies::Fas_Ligand_(FasL)_pathway_and_Stress_induction_of_Heat_Shock_Proteins_(HSP)_regulation::The_influence_of_laminopathies_on_Wnt_signaling::Lamin_A-processing_pathway	NA	Nucleus
A0A8I3NEJ1	4352.84908122561	7566.71043896772	10906.4859735391	1902.87459243911	2052.38387415438	2803.73924893843	0.296109009218781	0.0330046786235916	0.1	0.077239175566947	0.152264006139678	down	A0A8I3NEJ1	A0A8I3NEJ1	MICOS complex subunit MIC60	IMMT	GO:0043209::myelin sheath;GO:0061617::MICOS complex	NA	GO:0051560::mitochondrial calcium ion homeostasis;GO:0042407::cristae formation	Component of the MICOS complex, a large protein complex of the mitochondrial inner membrane that plays crucial roles in the maintenance of crista junctions, inner membrane architecture, and formation of contact sites to the outer membrane	Cellular processes and signaling	Cell wall/membrane/envelope biogenesis	NA	Cristae formation	NA	NA	Mitochondria
A0A8I3NEJ6	81816.552860254	103790.196249274	78865.9813817064	19384.8073810548	18494.6703930175	22856.8604830149	0.229650664339854	0.00026617043749699	0.1	0.0093940964687766	0.152264006139678	down	A0A8I3NEJ6	A0A8I3NEJ6	Four and a half LIM domains 2	FHL2	GO:0005925::focal adhesion;GO:0015629::actin cytoskeleton;GO:0005634::nucleus	GO:0008270::zinc ion binding;GO:0042802::identical protein binding;GO:0008134::transcription factor binding	GO:0000122::negative regulation of transcription from RNA polymerase II promoter;GO:0060347::heart trabecula formation;GO:0001649::osteoblast differentiation;GO:0043066::negative regulation of apoptotic process;GO:0009725::response to hormone;GO:0055015::ventricular cardiac muscle cell development;GO:0055014::atrial cardiac muscle cell development	Four and a half LIM domains	Cellular processes and signaling	Signal transduction mechanisms	04380::Osteoclast differentiation	PPARA activates gene expression	VEGFA-VEGFR2_Signaling_Pathway::Ectoderm_Differentiation::Androgen_receptor_signaling_pathway::RANKL-RANK_(Receptor_activator_of_NFKB_(ligand))_Signaling_Pathway	NA	Nucleus
A0A8I3NF18	43432.5648317054	75212.9200896191	50407.4705001216	22422.7419888711	14306.020132298	14975.6653131635	0.305847521597208	0.0059293617783156	0.1	0.0328797362652905	0.152264006139678	down	A0A8I3NF18	A0A8I3NF18	Phosphate carrier protein, mitochondrial	-	GO:0016021::integral component of membrane;GO:0005730::nucleolus;GO:0005743::mitochondrial inner membrane;GO:0070062::extracellular exosome;GO:0043209::myelin sheath	GO:0003735::structural constituent of ribosome;GO:0032403::protein complex binding	GO:0006412::translation;GO:0006810::transport	Belongs to the mitochondrial carrier (TC 2.A.29) family	Metabolism	Energy production and conversion	NA	Vitamin B1 (thiamin) metabolism	Thiamine_metabolic_pathways	NA	Extracellular
A0A8I3NF40	24828.2118636393	28396.8135977651	23550.5921934922	10289.3772417478	10801.0232984457	9292.30329352442	0.395733759776274	0.00026976788368996	0.1	0.0093940964687766	0.152264006139678	down	A0A8I3NF40	A0A8I3NF40	RAB23, member RAS onco family	RAB23	GO:0005776::autophagosome;GO:0045335::phagocytic vesicle;GO:0070062::extracellular exosome;GO:0005886::plasma membrane	GO:0005525::GTP binding;GO:0003924::GTPase activity	GO:0042992::negative regulation of transcription factor import into nucleus;GO:0000045::autophagosome assembly;GO:0097094::craniofacial suture morphogenesis;GO:0007264::small GTPase mediated signal transduction;GO:0006968::cellular defense response	RAB23, member RAS oncogene family	Cellular processes and signaling	Intracellular trafficking, secretion, and vesicular transport	NA	RAB geranylgeranylation	Ciliopathies::Genes_related_to_primary_cilium_development_(based_on_CRISPR)	NA	Cytoskeleton
A0A8I3NF50	91054.1492550186	95578.5441042237	133247.31383667	56632.0311714036	66548.6182991334	65842.0284766454	0.590917449340354	0.0345424565325685	0.1	0.079688643907693	0.152264006139678	down	A0A8I3NF50	A0A8I3NF50	F-actin-capping protein subunit alpha	CAPZA1	GO:0070062::extracellular exosome;GO:0071203::WASH complex;GO:0008290::F-actin capping protein complex	GO:0003779::actin binding	GO:0051016::barbed-end actin filament capping	F-actin-capping proteins bind in a Ca(2 )-independent manner to the fast growing ends of actin filaments (barbed end) thereby blocking the exchange of subunits at these ends. Unlike other capping proteins (such as gelsolin and severin), these proteins do not sever actin filaments	Cellular processes and signaling	Cytoskeleton	04144::Endocytosis	COPI-mediated anterograde transport::MHC class II antigen presentation::Factors involved in megakaryocyte development and platelet production::HSP90 chaperone cycle for steroid hormone receptors (SHR)::Gene and protein expression by JAK-STAT signaling after Interleukin-12 stimulation::COPI-independent Golgi-to-ER retrograde traffic::Advanced glycosylation endproduct receptor signaling	NA	NA	Cytoplasm
A0A8I3NF54	9704.38581193264	6652.28604818411	6099.18442619737	10070.8331104943	14091.3860274349	13256.9558386412	1.66634371450693	0.0465983078707727	0.1	0.0952462356916345	0.152264006139678	up	A0A8I3NF54	A0A8I3NF54	RUS family member 1	RUSF1	GO:0016020::membrane	NA	NA	Chromosome 16 open reading frame 58	Poorly characterized	Function unknown	NA	NA	NA	NA	Cytoplasm
A0A8I3NFD2	83659.5402031179	96075.1189389539	105438.521829832	54316.4904804723	49524.629553213	57334.4746815287	0.565184966433059	0.00374193943885196	0.1	0.0263262689598662	0.152264006139678	down	A0A8I3NFD2	A0A8I3NFD2	Eukaryotic translation initiation factor 3 subunit F	EIF3F	GO:0016282::eukaryotic 43S preinitiation complex;GO:0071541::eukaryotic translation initiation factor 3 complex, eIF3m;GO:0033290::eukaryotic 48S preinitiation complex;GO:0016020::membrane	GO:0003743::translation initiation factor activity;GO:0004843::thiol-dependent ubiquitin-specific protease activity;GO:0031369::translation initiation factor binding	GO:0001731::formation of translation preinitiation complex;GO:0006446::regulation of translational initiation;GO:0016579::protein deubiquitination	Component of the eukaryotic translation initiation factor 3 (eIF-3) complex, which is required for several steps in the initiation of protein synthesis. The eIF-3 complex associates with the 40S ribosome and facilitates the recruitment of eIF-1, eIF-1A, eIF-2 GTP methionyl-tRNAi and eIF-5 to form the 43S pre- initiation complex (43S PIC). The eIF-3 complex stimulates mRNA recruitment to the 43S P…	Information storage and processing	Translation, ribosomal structure and biogenesis	03013::RNA transport	L13a-mediated translational silencing of Ceruloplasmin expression::GTP hydrolysis and joining of the 60S ribosomal subunit::Formation of a pool of free 40S subunits::Translation initiation complex formation::Ribosomal scanning and start codon recognition::Formation of the ternary complex, and subsequently, the 43S complex	VEGFA-VEGFR2_Signaling_Pathway	NA	Mitochondria
A0A8I3NFI3	89513.2909847554	131671.056482173	149428.473127387	57054.283539883	44927.5174500756	55332.2188163482	0.424469988798654	0.0176381898223458	0.1	0.0551404403085724	0.152264006139678	down	A0A8I3NFI3	A0A8I3NFI3	procollagen-proline 4-dioxygenase	P4HA2	GO:0005634::nucleus;GO:0005783::endoplasmic reticulum	GO:0031418::L-ascorbic acid binding;GO:0005506::iron ion binding;GO:0004656::procollagen-proline 4-dioxygenase activity;GO:0016702::oxidoreductase activity, acting on single donors with incorporation of molecular oxygen, incorporation of two atoms of oxygen	GO:0019511::peptidyl-proline hydroxylation;GO:0055114::oxidation-reduction process	Prolyl 4-hydroxylase	Metabolism	Amino acid transport and metabolism	01100::Metabolic pathways||00330::Arginine and proline metabolism	Collagen biosynthesis and modifying enzymes	VEGFA-VEGFR2_Signaling_Pathway::Amino_Acid_metabolism::Type_I_collagen_synthesis_in_the_context_of_Osteogenesis_imperfecta	NA	Extracellular
A0A8I3NFJ3	152869.75750911	148881.613559041	239654.232720828	444825.751853734	497699.256730565	713549.140392781	3.05884190593373	0.00604058004253192	0.1	0.033106383437523	0.152264006139678	up	A0A8I3NFJ3	A0A8I3NFJ3	Vitamin D-binding protein	GC	GO:0072562::blood microparticle;GO:0070062::extracellular exosome	GO:0051183::vitamin transporter activity;GO:0003779::actin binding;GO:1902118::calcidiol binding	GO:0042359::vitamin D metabolic process;GO:0051180::vitamin transport	Group-specific component (vitamin D binding protein)	Cellular processes and signaling	Signal transduction mechanisms	NA	Vitamin D (calciferol) metabolism	VEGFA-VEGFR2_Signaling_Pathway::Human_Complement_System::Selenium_Micronutrient_Network::Folate_Metabolism::Vitamin_B12_Metabolism	NA	Extracellular
A0A8I3NFM7	5655.78070681588	5494.41887256936	4470.35431695018	10759.2185933774	14089.1958835078	22380.4095806794	3.02350507997315	0.027601291176066	0.1	0.069759186870465	0.152264006139678	up	A0A8I3NFM7	A0A8I3NFM7	Amine oxidase	-	NA	NA	NA	amine oxidase	Metabolism	Secondary metabolites biosynthesis, transport and catabolism	01100::Metabolic pathways||00260::Glycine, serine and threonine metabolism||00350::Tyrosine metabolism||00410::beta-Alanine metabolism||00360::Phenylalanine metabolism	Phase I - Functionalization of compounds	Amino_Acid_metabolism	NA	E.R.
A0A8I3NG17	9132.60654203592	14427.9212651785	13634.4810797669	8469.81190038704	5297.73914544022	6782.56911358811	0.552496713251442	0.0403803789710854	0.1	0.0877488191441769	0.152264006139678	down	A0A8I3NG17	A0A8I3NG17	Isocitrate dehydrogenase [NAD] subunit, mitochondrial	IDH3A	GO:0005739::mitochondrion;GO:0043209::myelin sheath;GO:0005634::nucleus	GO:0051287::NAD binding;GO:0004449::isocitrate dehydrogenase (NAD+) activity;GO:0000287::magnesium ion binding	GO:0006103::2-oxoglutarate metabolic process;GO:0006734::NADH metabolic process;GO:0006099::tricarboxylic acid cycle;GO:0006102::isocitrate metabolic process	Isocitrate dehydrogenase NAD subunit	Metabolism	Amino acid transport and metabolism	01100::Metabolic pathways||01200::Carbon metabolism||01230::Biosynthesis of amino acids||00020::Citrate cycle (TCA cycle)||01210::2-Oxocarboxylic acid metabolism	Citric acid cycle (TCA cycle)	Metabolic_reprogramming_in_colon_cancer::TCA_Cycle_(aka_Krebs_or_citric_acid_cycle)::TCA_Cycle_and_Deficiency_of_Pyruvate_Dehydrogenase_complex_(PDHc)	NA	Cytoplasm
A0A8I3NG43	79678.9896716044	90340.2851768871	61502.1414331537	20077.5295098844	21289.294044091	21548.3636146497	0.271746727275065	0.00607580030538311	0.1	0.0331164500161541	0.152264006139678	down	A0A8I3NG43	A0A8I3NG43	Transforming growth factor beta-1-induced transcript 1 protein	TGFB1I1	NA	NA	NA	Transforming growth factor	Cellular processes and signaling	Signal transduction mechanisms	04510::Focal adhesion||05205::Proteoglycans in cancer||04810::Regulation of actin cytoskeleton||05203::Viral carcinogenesis||04062::Chemokine signaling pathway||04670::Leukocyte transendothelial migration||05100::Bacterial invasion of epithelial cells||04370::VEGF signaling pathway	VEGFA-VEGFR2 Pathway::Smooth Muscle Contraction::Regulation of cytoskeletal remodeling and cell spreading by IPP complex components::GAB1 signalosome::PTK6 Regulates RHO GTPases, RAS GTPase and MAP kinases::Localization of the PINCH-ILK-PARVIN complex to focal adhesions	TGF-beta_Signaling_Pathway::Androgen_receptor_signaling_pathway::Monoamine_Transport	Transcription Cofactors	Nucleus
A0A8I3NGE2	188845.776829032	115453.649074766	150850.162419908	522143.584190156	688515.546385565	703462.326167728	4.20547772830701	0.00188614503124351	0.1	0.0192628851538412	0.152264006139678	up	A0A8I3NGE2	A0A8I3NGE2	Sorcin	SRI	GO:0005829::cytosol;GO:0005654::nucleoplasm;GO:0005886::plasma membrane;GO:0070062::extracellular exosome;GO:0042584::chromaffin granule membrane;GO:0030018::Z disc;GO:0005789::endoplasmic reticulum membrane	GO:0070491::repressing transcription factor binding;GO:0004198::calcium-dependent cysteine-type endopeptidase activity;GO:0002020::protease binding;GO:0042802::identical protein binding;GO:0046982::protein heterodimerization activity;GO:0005509::calcium ion binding	GO:0035774::positive regulation of insulin secretion involved in cellular response to glucose stimulus;GO:1901844::regulation of cell communication by electrical coupling involved in cardiac conduction;GO:0060315::negative regulation of ryanodine-sensitive calcium-release channel activity;GO:0042994::cytoplasmic sequestering of transcription factor;GO:0006508::proteolysis;GO:1901077::regulation o…	EF-hand domain pair	Cellular processes and signaling	Signal transduction mechanisms	NA	Stimuli-sensing channels::Ion homeostasis::Ion transport by P-type ATPases::Reduction of cytosolic Ca++ levels::Sodium/Calcium exchangers	Integrin-mediated_Cell_Adhesion	NA	Cytoplasm
A0A8I3NGR0	9740.64130064471	6956.28673968965	11039.0396128901	1969.06550425479	2946.83865401208	1376.594485138	0.226871429981399	0.00726454600666898	0.1	0.0355873068573611	0.152264006139678	down	A0A8I3NGR0	A0A8I3NGR0	TNF superfamily member 15	TNFSF15	GO:0016021::integral component of membrane;GO:0005622::intracellular;GO:0005615::extracellular space;GO:0005886::plasma membrane	GO:0005125::cytokine activity;GO:0005164::tumor necrosis factor receptor binding	GO:0007250::activation of NF-kappaB-inducing kinase activity;GO:0006955::immune response;GO:0006919::activation of cysteine-type endopeptidase activity involved in apoptotic process;GO:0042107::cytokine metabolic process	Tumor necrosis factor (ligand) superfamily, member 15	Cellular processes and signaling	Signal transduction mechanisms	04060::Cytokine-cytokine receptor interaction	TNFs bind their physiological receptors	Senescence_and_Autophagy_in_Cancer	NA	Mitochondria
A0A8I3NGT1	3579.62525217241	3818.297131635	3448.59240367347	41541.6445000456	14361.8688024409	27543.5104564756	7.6934412015256	0.0233410694818736	0.1	0.0640507356183086	0.152264006139678	up	A0A8I3NGT1	A0A8I3NGT1	Collagen type XI alpha 1 chain	COL11A1	NA	NA	NA	Collagen alpha-1(XI) chain	Cellular processes and signaling	Extracellular structures	04974::Protein digestion and absorption	Collagen biosynthesis and modifying enzymes::Collagen degradation::Assembly of collagen fibrils and other multimeric structures::Non-integrin membrane-ECM interactions::Collagen chain trimerization::MET activates PTK2 signaling	Focal_Adhesion-PI3K-Akt-mTOR-signaling_pathway	NA	E.R.
A0A8I3NGV2	662.561502986394	437.458206234614	578.078096918649	874.610189608663	1044.56724462618	824.922444002123	1.63524430351862	0.0341856851474283	0.1	0.0790494164714425	0.152264006139678	up	A0A8I3NGV2	A0A8I3NGV2	BOS complex subunit NCLN	NCLN	GO:0005789::endoplasmic reticulum membrane;GO:0016021::integral component of membrane	NA	GO:0043254::regulation of protein complex assembly;GO:0009966::regulation of signal transduction;GO:0031648::protein destabilization	regulation of protein complex stability	Metabolism	Amino acid transport and metabolism	NA	NA	NA	NA	Plasma membrane
A0A8I3NH82	113381.487720206	91412.1601250242	101887.732630638	589772.436503903	921338.796563754	942385.022558386	8.00014742277157	0.00198853409490067	0.1	0.0198253851471504	0.152264006139678	up	A0A8I3NH82	A0A8I3NH82	Ig-like domain-containing protein	-	NA	NA	NA	Immunoglobulin V-Type	Poorly characterized	Function unknown	NA	Immunoregulatory interactions between a Lymphoid and a non-Lymphoid cell::Regulation of actin dynamics for phagocytic cup formation::Cell surface interactions at the vascular wall::FCGR3A-mediated phagocytosis::FCERI mediated NF-kB activation::FCGR3A-mediated IL10 synthesis::Regulation of Complement cascade::FCERI mediated Ca+2 mobilization::Antigen activates B Cell Receptor (BCR) leading to gene…	NA	NA	Extracellular
A0A8I3NHK6	14206.8643163637	14548.4314994606	14836.392317405	30002.7426143842	20365.0533068237	22830.1327494692	1.67917169087286	0.0466149671656134	0.1	0.0952462356916345	0.152264006139678	up	A0A8I3NHK6	A0A8I3NHK6	Galectin-3-binding protein	CANT1	GO:0070062::extracellular exosome;GO:0031012::extracellular matrix;GO:0072562::blood microparticle;GO:0016020::membrane	GO:0045134::uridine-diphosphatase activity;GO:0005509::calcium ion binding;GO:0004871::signal transducer activity;GO:0005044::scavenger receptor activity;GO:0004382::guanosine-diphosphatase activity	GO:0043123::positive regulation of I-kappaB kinase/NF-kappaB signaling;GO:0030166::proteoglycan biosynthetic process;GO:0006898::receptor-mediated endocytosis	guanosine-diphosphatase activity	Poorly characterized	Function unknown	00230::Purine metabolism||00240::Pyrimidine metabolism	Neutrophil degranulation	Pyrimidine_metabolism::Proteoglycan_biosynthesis	NA	Plasma membrane
A0A8I3NHL9	43645.5658278888	51420.9297153763	29981.8475244885	28397.0423915451	17897.8561728627	19943.5375265393	0.529702629126864	0.04180247933718	0.1	0.0893708178932813	0.152264006139678	down	A0A8I3NHL9	A0A8I3NHL9	Succinate--CoA ligase [GDP-forming] subunit beta, mitochondrial	SUCLG2	GO:0005815::microtubule organizing center;GO:0005739::mitochondrion;GO:0005634::nucleus;GO:0005886::plasma membrane	GO:0005524::ATP binding;GO:0004776::succinate-CoA ligase (GDP-forming) activity;GO:0005525::GTP binding	GO:0006099::tricarboxylic acid cycle	ligase GDP-forming subunit beta	Metabolism	Energy production and conversion	01100::Metabolic pathways||01200::Carbon metabolism||00640::Propanoate metabolism||00020::Citrate cycle (TCA cycle)	Citric acid cycle (TCA cycle)	Metabolic_reprogramming_in_colon_cancer::TCA_Cycle_(aka_Krebs_or_citric_acid_cycle)::TCA_Cycle_and_Deficiency_of_Pyruvate_Dehydrogenase_complex_(PDHc)::Disorders_of_the_Krebs_cycle	NA	Cytoplasm
A0A8I3NHQ9	93010.4350001078	108416.820319199	103961.88802359	42609.8288700366	44842.1018369159	52109.7838110403	0.456996319483729	0.00070186176322691	0.1	0.0136024221391026	0.152264006139678	down	A0A8I3NHQ9	A0A8I3NHQ9	dimethylargininase	DDAH2	GO:0005829::cytosol;GO:0005739::mitochondrion;GO:0070062::extracellular exosome;GO:0005813::centrosome	GO:0005515::protein binding;GO:0016597::amino acid binding;GO:0016403::dimethylargininase activity	GO:0006527::arginine catabolic process;GO:0007263::nitric oxide mediated signal transduction;GO:0000052::citrulline metabolic process;GO:0045429::positive regulation of nitric oxide biosynthetic process;GO:0043066::negative regulation of apoptotic process;GO:0050999::regulation of nitric-oxide synthase activity	dimethylaminohydrolase 2	Metabolism	Amino acid transport and metabolism	NA	eNOS activation	Endoderm_Differentiation::Mesodermal_Commitment_Pathway	NA	Cytoplasm
A0A8I3NHT4	17536.3266964228	18811.1025502725	31759.3025433499	8445.84622541929	11269.3855772718	10677.7295514862	0.446254879001839	0.036077866378679	0.1	0.0822640819083948	0.152264006139678	down	A0A8I3NHT4	A0A8I3NHT4	ADAM metallopeptidase domain 9	ADAM9	GO:0005925::focal adhesion;GO:0005615::extracellular space;GO:0016021::integral component of membrane;GO:0070062::extracellular exosome	GO:0005178::integrin binding;GO:0043236::laminin binding;GO:0008270::zinc ion binding;GO:0004222::metalloendopeptidase activity;GO:0005518::collagen binding;GO:0017124::SH3 domain binding	GO:0010042::response to manganese ion;GO:0042117::monocyte activation;GO:0042542::response to hydrogen peroxide;GO:0007160::cell-matrix adhesion;GO:0000186::activation of MAPKK activity;GO:0007179::transforming growth factor beta receptor signaling pathway;GO:0034241::positive regulation of macrophage fusion;GO:0051592::response to calcium ion;GO:0007229::integrin-mediated signaling pathway;GO:00…	ADAM metallopeptidase domain 9	Cellular processes and signaling	Posttranslational modification, protein turnover, chaperones	NA	Collagen degradation	VEGFA-VEGFR2_Signaling_Pathway::Copper_homeostasis	NA	Extracellular
A0A8I3NHV6	6902.59185717058	7615.15676430725	3972.83174521014	14986.5354131644	17741.2608820697	16031.9918259023	2.6370069059044	0.0322967720623835	0.1	0.0767386775709808	0.152264006139678	up	A0A8I3NHV6	A0A8I3NHV6	Protein argonaute-2	AGO2	GO:0035068::micro-ribonucleoprotein complex;GO:0000932::P-body;GO:0005829::cytosol;GO:0016442::RISC complex;GO:0005654::nucleoplasm;GO:0005844::polysome;GO:0070578::RISC-loading complex;GO:0030425::dendrite;GO:0005845::mRNA cap binding complex;GO:0016020::membrane	GO:0008022::protein C-terminus binding;GO:0003743::translation initiation factor activity;GO:0035197::siRNA binding;GO:0046872::metal ion binding;GO:0003729::mRNA binding;GO:0000340::RNA 7-methylguanosine cap binding;GO:0003725::double-stranded RNA binding;GO:0003727::single-stranded RNA binding;GO:0090624::endoribonuclease activity, cleaving miRNA-paired mRNA;GO:0035198::miRNA binding;GO:0001047…	GO:0035278::miRNA mediated inhibition of translation;GO:0009791::post-embryonic development;GO:0090502::RNA phosphodiester bond hydrolysis, endonucleolytic;GO:0090625::mRNA cleavage involved in gene silencing by siRNA;GO:0010586::miRNA metabolic process;GO:0035280::miRNA loading onto RISC involved in gene silencing by miRNA;GO:0035087::siRNA loading onto RISC involved in RNA interference;GO:00480…	Required for RNA-mediated gene silencing (RNAi) by the RNA-induced silencing complex (RISC). The 'minimal RISC' appears to include AGO2 bound to a short guide RNA such as a microRNA (miRNA) or short interfering RNA (siRNA). These guide RNAs direct RISC to complementary mRNAs that are targets for RISC-mediated gene silencing. The precise mechanism of gene silencing depends on the degree of complem…	Information storage and processing	Transcription	NA	Estrogen-dependent gene expression::MAPK6/MAPK4 signaling::TP53 Regulates Metabolic Genes::Ca2+ pathway::Pre-NOTCH Transcription and Translation::Regulation of MECP2 expression and activity::Transcriptional regulation by small RNAs::NR1H3 & NR1H2 regulate gene expression linked to cholesterol transport and efflux::MicroRNA (miRNA) biogenesis::Regulation of RUNX1 Expression and Activity::Transcrip…	Fragile_X_Syndrome::Genes_involved_in_male_infertility::The_Overlap_Between_Signal_Transduction_Pathways_that_Contribute_to_a_Range_of_LMNA_Laminopathies::The_influence_of_laminopathies_on_Wnt_signaling::exRNA_mechanism_of_action_and_biogenesis	Transcription Cofactors	Cytoplasm
A0A8I3NHZ1	238236.326972422	265667.536580643	412908.02061031	563718.324146109	743006.327293644	705937.546709129	2.19528371404731	0.0239214267456445	0.1	0.0645715791338213	0.152264006139678	up	A0A8I3NHZ1	A0A8I3NHZ1	Antithrombin-III	SERPINC1	NA	NA	NA	Serpin peptidase inhibitor, clade C (antithrombin), member 1	Cellular processes and signaling	Defense mechanisms	04610::Complement and coagulation cascades	Regulation of Insulin-like Growth Factor (IGF) transport and uptake by IGFBPs::Post-translational protein phosphorylation::Intrinsic Pathway of Fibrin Clot Formation::Common Pathway of Fibrin Clot Formation	Complement_and_Coagulation_Cascades	NA	Cytoplasm
A0A8I3NIE3	336821.043362011	350830.120736868	477886.776149135	116473.18034325	129634.619049405	126108.419320594	0.319351439245337	0.00596882313164536	0.1	0.0328948474810678	0.152264006139678	down	A0A8I3NIE3	A0A8I3NIE3	RAB6A, member RAS onco family	RAB6A	GO:0032588::trans-Golgi network membrane;GO:0005789::endoplasmic reticulum membrane;GO:0005829::cytosol;GO:0070381::endosome to plasma membrane transport vesicle;GO:0070062::extracellular exosome	GO:0005525::GTP binding;GO:0001671::ATPase activator activity;GO:0051117::ATPase binding;GO:0019904::protein domain specific binding;GO:0003924::GTPase activity;GO:0031489::myosin V binding	GO:0019882::antigen processing and presentation;GO:0018125::peptidyl-cysteine methylation;GO:0034498::early endosome to Golgi transport;GO:0032482::Rab protein signal transduction;GO:0000042::protein targeting to Golgi;GO:0072385::minus-end-directed organelle transport along microtubule;GO:0032781::positive regulation of ATPase activity;GO:0006890::retrograde vesicle-mediated transport, Golgi to …	Signal recognition particle receptor beta subunit	Cellular processes and signaling	Intracellular trafficking, secretion, and vesicular transport	NA	Neutrophil degranulation::RAB GEFs exchange GTP for GDP on RABs::TBC/RABGAPs::RAB geranylgeranylation::Retrograde transport at the Trans-Golgi-Network::COPI-independent Golgi-to-ER retrograde traffic::Pre-NOTCH Processing in Golgi	VEGFA-VEGFR2_Signaling_Pathway::EGF-EGFR_Signaling_Pathway::Ras_Signaling::Ebola_Virus_Pathway_on_Host::Amyotrophic_lateral_sclerosis_(ALS)::Inhibition_of_exosome_biogenesis_and_secretion_by_Manumycin_A_in_CRPC_cells	NA	Cytoplasm
A0A8I3NIF5	9446.82077754059	11722.1939949658	10898.9311029025	19074.3948290916	27919.9547836091	21269.4655254777	2.12872428447393	0.00921147438444193	0.1	0.0398834099445347	0.152264006139678	up	A0A8I3NIF5	A0A8I3NIF5	Tubulin beta chain	TUBB1	GO:0005874::microtubule;GO:0070062::extracellular exosome;GO:0005737::cytoplasm	GO:0003924::GTPase activity;GO:0005200::structural constituent of cytoskeleton;GO:0005525::GTP binding	GO:0051225::spindle assembly	Tubulin is the major constituent of microtubules. It binds two moles of GTP, one at an exchangeable site on the beta chain and one at a non-exchangeable site on the alpha chain	Cellular processes and signaling	Cytoskeleton	04145::Phagosome||04540::Gap junction||05130::Pathogenic Escherichia coli infection	Separation of Sister Chromatids::RHO GTPases Activate Formins::Resolution of Sister Chromatid Cohesion::EML4 and NUDC in mitotic spindle formation::Recruitment of NuMA to mitotic centrosomes::COPI-mediated anterograde transport::MHC class II antigen presentation::Mitotic Prometaphase::COPI-dependent Golgi-to-ER retrograde traffic::Translocation of SLC2A4 (GLUT4) to the plasma membrane::HCMV Early…	Parkin-Ubiquitin_Proteasomal_System_pathway::Pathogenic_Escherichia_coli_infection	NA	Nucleus
A0A8I3NIN1	202464.244776506	194245.541448842	170733.20832255	378520.717776301	370703.761113404	268125.650477707	1.79286754641842	0.0213463863125583	0.1	0.061289769094234	0.152264006139678	up	A0A8I3NIN1	A0A8I3NIN1	Casein kinase II subunit beta	CSNK2B	GO:0000932::P-body;GO:0016363::nuclear matrix;GO:0005956::protein kinase CK2 complex;GO:0032021::NELF complex;GO:0005829::cytosol;GO:0005615::extracellular space;GO:0031519::PcG protein complex;GO:1990726::Lsm1-7-Pat1 complex;GO:0046540::U4/U6 x U5 tri-snRNP complex;GO:0005886::plasma membrane;GO:0071011::precatalytic spliceosome;GO:0070062::extracellular exosome;GO:0071013::catalytic step 2 spli…	GO:0004674::protein serine/threonine kinase activity;GO:0004930::G-protein coupled receptor activity;GO:0008134::transcription factor binding;GO:0000166::nucleotide binding;GO:0046974::histone methyltransferase activity (H3-K9 specific);GO:0033130::acetylcholine receptor binding;GO:0042802::identical protein binding;GO:0070742::C2H2 zinc finger domain binding;GO:0008270::zinc ion binding;GO:00305…	GO:0043623::cellular protein complex assembly;GO:0080163::regulation of protein serine/threonine phosphatase activity;GO:0048148::behavioral response to cocaine;GO:0097421::liver regeneration;GO:0010424::DNA methylation on cytosine within a CG sequence;GO:0035265::organ growth;GO:0002029::desensitization of G-protein coupled receptor protein signaling pathway;GO:0033574::response to testosterone;…	adiponectin-activated signaling pathway	Cellular processes and signaling	Signal transduction mechanisms	05169::Epstein-Barr virus infection||05168::Herpes simplex infection||05162::Measles||04310::Wnt signaling pathway||04064::NF-kappa B signaling pathway||04520::Adherens junction||03008::Ribosome biogenesis in eukaryotes	Neutrophil degranulation::Regulation of TP53 Activity through Phosphorylation::Regulation of PTEN stability and activity::RUNX1 interacts with co-factors whose precise effect on RUNX1 targets is not known::Cooperation of PDCL (PhLP1) and TRiC/CCT in G-protein beta folding::Synthesis of PC::Signal transduction by L1::Condensation of Prometaphase Chromosomes::Receptor Mediated Mitophagy::WNT mediat…	Breast_cancer_pathway::Wnt_Signaling::LncRNA_involvement_in_canonical_Wnt_signaling_and_colorectal_cancer::ncRNAs_involved_in_Wnt_signaling_in_hepatocellular_carcinoma	NA	Extracellular
A0A8I3NIR2	4103.06387045303	5220.81825021437	5111.48811142743	2022.8170895396	3169.68579860199	2251.17240976645	0.515655309024092	0.0202072273676117	0.1	0.0593323872382551	0.152264006139678	down	A0A8I3NIR2	A0A8I3NIR2	G protein pathway suppressor 1	GPS1	GO:0005737::cytoplasm;GO:0008180::COP9 signalosome	GO:0005515::protein binding	GO:0010387::COP9 signalosome assembly	26S proteasome subunit RPN7	Cellular processes and signaling	Posttranslational modification, protein turnover, chaperones	NA	Neddylation::Cargo recognition for clathrin-mediated endocytosis::Formation of TC-NER Pre-Incision Complex::DNA Damage Recognition in GG-NER	Parkin-Ubiquitin_Proteasomal_System_pathway::Proteasome_Degradation	NA	Nucleus
A0A8I3NIX4	52204.882454665	57140.6240007745	52561.9822443906	32992.745872265	25347.6307411437	25139.1765127389	0.515600320877778	0.011152859398908	0.1	0.044166213667532	0.152264006139678	down	A0A8I3NIX4	A0A8I3NIX4	Ras-related protein Rab-18	RAB18	GO:0005829::cytosol;GO:0071782::endoplasmic reticulum tubular network;GO:0070062::extracellular exosome;GO:0005789::endoplasmic reticulum membrane;GO:0005886::plasma membrane	GO:0019003::GDP binding;GO:0005515::protein binding;GO:0003924::GTPase activity;GO:0005525::GTP binding	GO:0001654::eye development;GO:0071786::endoplasmic reticulum tubular network organization;GO:0007264::small GTPase mediated signal transduction;GO:0007420::brain development;GO:0034389::lipid particle organization;GO:0015031::protein transport	Rab subfamily of small GTPases	Cellular processes and signaling	Intracellular trafficking, secretion, and vesicular transport	NA	Neutrophil degranulation::RAB GEFs exchange GTP for GDP on RABs::RAB geranylgeranylation::COPI-independent Golgi-to-ER retrograde traffic	Focal_Adhesion-PI3K-Akt-mTOR-signaling_pathway::Ciliary_landscape	NA	Cytoplasm
A0A8I3NIY0	48565.7377751903	36334.7440046469	36527.7995278765	88746.0356281846	124181.160670743	122715.159235669	2.76412012028762	0.00241054127247765	0.1	0.0218379629433591	0.152264006139678	up	A0A8I3NIY0	A0A8I3NIY0	VWFA domain-containing protein	ITGAM	GO:0005615::extracellular space;GO:0009986::cell surface;GO:0070062::extracellular exosome;GO:0008305::integrin complex	GO:0001948::glycoprotein binding	GO:0007229::integrin-mediated signaling pathway;GO:0007155::cell adhesion;GO:0010668::ectodermal cell differentiation	Integrin, alpha M (complement component 3 receptor 3 subunit)	Cellular processes and signaling	Extracellular structures	04015::Rap1 signaling pathway||04810::Regulation of actin cytoskeleton||05202::Transcriptional misregulation in cancer||05152::Tuberculosis||04514::Cell adhesion molecules (CAMs)||04145::Phagosome||05146::Amoebiasis||04670::Leukocyte transendothelial migration||04640::Hematopoietic cell lineage||05150::Staphylococcus aureus infection||04610::Complement and coagulation cascades||05140::Leishmanias…	Neutrophil degranulation::Cell surface interactions at the vascular wall::Integrin cell surface interactions::Interleukin-4 and Interleukin-13 signaling::Toll Like Receptor 4 (TLR4) Cascade	Vitamin_D_Receptor_Pathway::Integrin-mediated_Cell_Adhesion::TYROBP_Causal_Network::Microglia_Pathogen_Phagocytosis_Pathway	NA	Extracellular
A0A8I3NJ48	300678.853052159	348419.916051227	503291.745680697	209836.602681887	146531.57944755	219992.48858811	0.500143539297993	0.0279405432015953	0.1	0.0704371508411246	0.152264006139678	down	A0A8I3NJ48	A0A8I3NJ48	Calnexin	CANX	GO:0005829::cytosol;GO:0016021::integral component of membrane;GO:0070062::extracellular exosome;GO:0043209::myelin sheath;GO:0044233::ER-mitochondrion membrane contact site;GO:0042470::melanosome;GO:0005789::endoplasmic reticulum membrane	GO:0005509::calcium ion binding;GO:0051082::unfolded protein binding;GO:0030246::carbohydrate binding	GO:0006457::protein folding;GO:0048488::synaptic vesicle endocytosis	Calnexin	Cellular processes and signaling	Posttranslational modification, protein turnover, chaperones	05166::HTLV-I infection||04145::Phagosome||04141::Protein processing in endoplasmic reticulum||04612::Antigen processing and presentation||04918::Thyroid hormone synthesis	MHC class II antigen presentation::Antigen Presentation: Folding, assembly and peptide loading of class I MHC::Interleukin-35 Signalling::Interleukin-27 signaling::Calnexin/calreticulin cycle::Maturation of spike protein::Assembly of Viral Components at the Budding Site	VEGFA-VEGFR2_Signaling_Pathway::Calcium_Regulation_in_the_Cardiac_Cell::Androgen_receptor_signaling_pathway::Photodynamic_therapy-induced_unfolded_protein_response	NA	E.R.
A0A8I3NJ57	112384.461780624	160060.603131137	207298.782203609	68463.086047148	33269.3813257306	54043.4772292994	0.324706498142365	0.0157237811585379	0.1	0.0516630673316657	0.152264006139678	down	A0A8I3NJ57	A0A8I3NJ57	Prohibitin	PHB1	GO:0009986::cell surface;GO:0005887::integral component of plasma membrane;GO:0005654::nucleoplasm;GO:0043209::myelin sheath;GO:0070062::extracellular exosome;GO:0005769::early endosome;GO:0031315::extrinsic component of mitochondrial outer membrane;GO:0030061::mitochondrial crista	GO:0000981::RNA polymerase II transcription factor activity, sequence-specific DNA binding;GO:0001850::complement component C3a binding;GO:0008022::protein C-terminus binding;GO:0044212::transcription regulatory region DNA binding;GO:0001851::complement component C3b binding;GO:0031871::proteinase activated receptor binding;GO:0042826::histone deacetylase binding	GO:2000323::negative regulation of glucocorticoid receptor signaling pathway;GO:0001541::ovarian follicle development;GO:0070374::positive regulation of ERK1 and ERK2 cascade;GO:0035902::response to immobilization stress;GO:0042177::negative regulation of protein catabolic process;GO:0031100::animal organ regeneration;GO:0045917::positive regulation of complement activation;GO:0007005::mitochondr…	Prohibitin	Cellular processes and signaling	Posttranslational modification, protein turnover, chaperones	NA	Signaling downstream of RAS mutants::Signaling by moderate kinase activity BRAF mutants::Paradoxical activation of RAF signaling by kinase inactive BRAF::RAF activation::Processing of SMDT1	Integrated_Breast_Cancer_Pathway	NA	Cytoplasm
A0A8I3NK42	892564.812730448	1200742.17354023	834950.566626669	351348.207253346	321129.853321829	354305.160031847	0.350646485856778	0.00763998640513757	0.1	0.0360898405423641	0.152264006139678	down	A0A8I3NK42	A0A8I3NK42	Fascin	FSCN1	GO:0005911::cell-cell junction;GO:0071437::invadopodium;GO:0030027::lamellipodium;GO:0030426::growth cone;GO:0044393::microspike;GO:0030175::filopodium;GO:0031253::cell projection membrane;GO:0005902::microvillus;GO:0043209::myelin sheath;GO:0005829::cytosol;GO:0001726::ruffle;GO:0001725::stress fiber;GO:0070062::extracellular exosome;GO:0002102::podosome	GO:0008144::drug binding;GO:0030674::protein binding, bridging;GO:0051015::actin filament binding	GO:0007043::cell-cell junction assembly;GO:0051017::actin filament bundle assembly;GO:0008283::cell proliferation;GO:0030035::microspike assembly;GO:0032534::regulation of microvillus assembly;GO:0032956::regulation of actin cytoskeleton organization;GO:0035089::establishment of apical/basal cell polarity;GO:0010592::positive regulation of lamellipodium assembly;GO:0071803::positive regulation of…	Fascin actin-bundling protein 1	Cellular processes and signaling	Cytoskeleton	NA	Interleukin-4 and Interleukin-13 signaling	VEGFA-VEGFR2_Signaling_Pathway	NA	Cytoplasm
A0A8I3NKA5	4323.6180934515	4066.22120156004	3439.04579441451	7250.07316679046	9529.64474872141	6125.29928343949	1.93636315052434	0.0204800145396628	0.1	0.0598366028381889	0.152264006139678	up	A0A8I3NKA5	A0A8I3NKA5	Farnesyl pyrophosphate synthase	FDPS	GO:0005737::cytoplasm;GO:0005654::nucleoplasm	GO:0004337::geranyltranstransferase activity;GO:0004161::dimethylallyltranstransferase activity	GO:0045337::farnesyl diphosphate biosynthetic process	Farnesyl pyrophosphate synthase	Metabolism	Coenzyme transport and metabolism	01100::Metabolic pathways||05166::HTLV-I infection||05164::Influenza A||00900::Terpenoid backbone biosynthesis	Activation of gene expression by SREBF (SREBP)::Cholesterol biosynthesis	Sterol_Regulatory_Element-Binding_Proteins_(SREBP)_signalling::Cholesterol_metabolism_(includes_both_Bloch_and_Kandutsch-Russell_pathways)::Mevalonate_arm_of_cholesterol_biosynthesis_pathway::Cholesterol_Biosynthesis_Pathway::Mevalonate_arm_of_cholesterol_biosynthesis_pathway_with_inhibitors	NA	Cytoplasm
A0A8I3NKJ8	14733.3242253703	14231.1080684867	15585.6981232697	38518.545786257	45052.3556539245	39720.8982749469	2.76748459680671	0.00026974498920241	0.1	0.0093940964687766	0.152264006139678	up	A0A8I3NKJ8	A0A8I3NKJ8	Apolipoprotein M	APOM	GO:0034362::low-density lipoprotein particle;GO:0070062::extracellular exosome;GO:0034365::discoidal high-density lipoprotein particle;GO:0034361::very-low-density lipoprotein particle;GO:0034366::spherical high-density lipoprotein particle	GO:0005543::phospholipid binding;GO:0005319::lipid transporter activity;GO:0016209::antioxidant activity	GO:0033344::cholesterol efflux;GO:0034445::negative regulation of plasma lipoprotein oxidation;GO:0043691::reverse cholesterol transport;GO:0098869::cellular oxidant detoxification;GO:0034384::high-density lipoprotein particle clearance;GO:0034375::high-density lipoprotein particle remodeling;GO:0034380::high-density lipoprotein particle assembly	Apolipoprotein M	Poorly characterized	Function unknown	NA	Retinoid metabolism and transport	NA	NA	Extracellular
A0A8I3NKM7	41259.5014770252	46064.5828700246	39195.3556690116	23244.4222734795	21582.7733303322	21895.8241507431	0.527373656934337	0.00151596426313766	0.1	0.0177222883332129	0.152264006139678	down	A0A8I3NKM7	A0A8I3NKM7	Nucleoredoxin	NXN	GO:0005829::cytosol;GO:0005634::nucleus	GO:0047134::protein-disulfide reductase activity;GO:0005515::protein binding;GO:0004791::thioredoxin-disulfide reductase activity	GO:0055114::oxidation-reduction process;GO:0098869::cellular oxidant detoxification;GO:0072358::cardiovascular system development;GO:0045454::cell redox homeostasis;GO:0030178::negative regulation of Wnt signaling pathway;GO:0030154::cell differentiation;GO:0031397::negative regulation of protein ubiquitination	Nucleoredoxin	Cellular processes and signaling	Posttranslational modification, protein turnover, chaperones	NA	NA	NA	NA	Nucleus
A0A8I3NKN2	18804.513478664	21861.4043094626	18926.3245574822	78842.5057534175	48428.4625176627	83514.8707271762	3.53713555156712	0.0136130280729305	0.1	0.0482290137440966	0.152264006139678	up	A0A8I3NKN2	A0A8I3NKN2	Collagen triple helix repeat containing 1	CTHRC1	GO:0005581::collagen trimer;GO:0005615::extracellular space;GO:0005737::cytoplasm;GO:0005578::proteinaceous extracellular matrix	GO:0005109::frizzled binding;GO:0017147::Wnt-protein binding	GO:0032092::positive regulation of protein binding;GO:0033690::positive regulation of osteoblast proliferation;GO:0090090::negative regulation of canonical Wnt signaling pathway;GO:0090177::establishment of planar polarity involved in neural tube closure;GO:0043932::ossification involved in bone remodeling;GO:0060122::inner ear receptor stereocilium organization;GO:0090103::cochlea morphogenesis;…	Collagen triple helix repeat containing 1	Poorly characterized	Function unknown	04144::Endocytosis||04974::Protein digestion and absorption||01523::Antifolate resistance	NA	NA	NA	Extracellular
A0A8I3NKS3	64227.3535761261	59326.158852654	98604.797935832	31998.7409724123	30865.6983656576	35196.9388535032	0.441403150891057	0.0311990902922243	0.1	0.0749086310642689	0.152264006139678	down	A0A8I3NKS3	A0A8I3NKS3	Tissue factor	F3	GO:0005615::extracellular space;GO:0009986::cell surface;GO:0016021::integral component of membrane;GO:0070062::extracellular exosome;GO:0005886::plasma membrane;GO:0031012::extracellular matrix	GO:0004896::cytokine receptor activity;GO:0005543::phospholipid binding;GO:0002020::protease binding	GO:0001938::positive regulation of endothelial cell proliferation;GO:0010641::positive regulation of platelet-derived growth factor receptor signaling pathway;GO:0045766::positive regulation of angiogenesis;GO:0006919::activation of cysteine-type endopeptidase activity involved in apoptotic process;GO:0019221::cytokine-mediated signaling pathway;GO:0007596::blood coagulation;GO:0002541::activatio…	Initiates blood coagulation by forming a complex with circulating factor VII or VIIa. The TF VIIa complex activates factors IX or X by specific limited protolysis. TF plays a role in normal hemostasis by initiating the cell-surface assembly and propagation of the coagulation protease cascade	Cellular processes and signaling	Signal transduction mechanisms	04933::AGE-RAGE signaling pathway in diabetic complications||04610::Complement and coagulation cascades	NGF-stimulated transcription::Extrinsic Pathway of Fibrin Clot Formation	VEGFA-VEGFR2_Signaling_Pathway::Complement_and_Coagulation_Cascades::Macrophage_markers	NA	Mitochondria
A0A8I3NL04	5253.72244345257	5349.44324399082	5966.49342556212	4036.16203135384	2785.53455377574	3646.12768577495	0.631746507246389	0.038929155831721	0.1	0.0862002736273823	0.152264006139678	down	A0A8I3NL04	A0A8I3NL04	Nucleosome assembly protein 1 like 4	NAP1L4	GO:0005634::nucleus	NA	GO:0006334::nucleosome assembly	Nucleosome assembly protein 1-like 4	Information storage and processing	Chromatin structure and dynamics	NA	NA	VEGFA-VEGFR2_Signaling_Pathway::The_Overlap_Between_Signal_Transduction_Pathways_that_Contribute_to_a_Range_of_LMNA_Laminopathies	NA	Nucleus
A0A8I3NL35	29908.5122194191	26484.3949049871	24964.7266153762	57150.146239754	42173.4114616548	49780.9847664543	1.83270500399219	0.00763623102475699	0.1	0.0360898405423641	0.152264006139678	up	A0A8I3NL35	A0A8I3NL35	Collagen type XII alpha 1 chain	COL12A1	GO:0070062::extracellular exosome;GO:0005615::extracellular space;GO:0031012::extracellular matrix	NA	GO:0035987::endodermal cell differentiation	Collagen type XII alpha 1	Cellular processes and signaling	Extracellular structures	04974::Protein digestion and absorption	Collagen biosynthesis and modifying enzymes::Collagen degradation::Assembly of collagen fibrils and other multimeric structures::Collagen chain trimerization	VEGFA-VEGFR2_Signaling_Pathway::Focal_Adhesion-PI3K-Akt-mTOR-signaling_pathway::PI3K-Akt_Signaling_Pathway::Focal_Adhesion::TGF-beta_Signaling_Pathway::Regulation_of_Actin_Cytoskeleton::Epithelial_to_mesenchymal_transition_in_colorectal_cancer::Senescence_and_Autophagy_in_Cancer::Small_cell_lung_cancer::RAC1-PAK1-p38-MMP2_Pathway::miRNA_targets_in_ECM_and_membrane_receptors::Inflammatory_Response…	NA	E.R.
A0A8I3NL88	145535.57427173	196661.801925151	270045.416872534	87631.0611308756	75729.7016418452	89089.3462845011	0.412336595734496	0.0325456103884831	0.1	0.0769428954082315	0.152264006139678	down	A0A8I3NL88	A0A8I3NL88	Protein disulfide-isomerase A4	PDIA4	NA	NA	NA	Protein disulfide isomerase family A, member 4	Cellular processes and signaling	Posttranslational modification, protein turnover, chaperones	04141::Protein processing in endoplasmic reticulum||04918::Thyroid hormone synthesis||05110::Vibrio cholerae infection	ER-Phagosome pathway::Antigen Presentation: Folding, assembly and peptide loading of class I MHC::Calnexin/calreticulin cycle	Prion_disease_pathway	NA	Cytoplasm
A0A8I3NLF4	62601.1438428531	77229.498381877	49302.398967916	500836.957921211	625625.563516775	623337.229299363	9.25168727633924	0.00047678030716541	0.1	0.0116781744372369	0.152264006139678	up	A0A8I3NLF4	A0A8I3NLF4	Fibrinogen C-terminal domain-containing protein	FCN2	GO:0005886::plasma membrane;GO:0005576::extracellular region;GO:0005581::collagen trimer	GO:0046872::metal ion binding;GO:0030246::carbohydrate binding	GO:0001867::complement activation, lectin pathway	Fibrinogen-related domains (FReDs)	Poorly characterized	Function unknown	NA	Neutrophil degranulation::Initial triggering of complement::Lectin pathway of complement activation::Ficolins bind to repetitive carbohydrate structures on the target cell surface	Human_Complement_System	NA	Extracellular
A0A8I3NLK4	5483.34053862906	5082.50399137001	8289.75350759554	2061.27629174974	2531.25884383089	3358.74644639066	0.421693417844286	0.0145402872590433	0.1	0.0498237131639757	0.152264006139678	down	A0A8I3NLK4	A0A8I3NLK4	Cadherin 11	CDH11	GO:0005737::cytoplasm;GO:0005886::plasma membrane;GO:0016021::integral component of membrane;GO:0070062::extracellular exosome	GO:0005509::calcium ion binding	GO:0021957::corticospinal tract morphogenesis;GO:0007156::homophilic cell adhesion via plasma membrane adhesion molecules	Cadherins are calcium-dependent cell adhesion proteins	Poorly characterized	Function unknown	NA	Adherens junctions interactions	Ectoderm_Differentiation	NA	E.R.
A0A8I3NLR0	150067.510360739	212655.145077864	234578.733265887	82520.6662496579	55002.1795150742	85667.0343152866	0.373663755518975	0.0074019960349391	0.1	0.0358091523791551	0.152264006139678	down	A0A8I3NLR0	A0A8I3NLR0	Voltage dependent anion channel 1	VDAC1	GO:0045121::membrane raft;GO:0046930::pore complex;GO:0005743::mitochondrial inner membrane;GO:0043209::myelin sheath;GO:0042645::mitochondrial nucleoid;GO:0005741::mitochondrial outer membrane;GO:0008021::synaptic vesicle;GO:0070062::extracellular exosome;GO:0005886::plasma membrane;GO:0005634::nucleus	GO:0008308::voltage-gated anion channel activity;GO:0000166::nucleotide binding;GO:0019901::protein kinase binding;GO:0015288::porin activity;GO:0032403::protein complex binding;GO:0044325::ion channel binding	GO:0007270::neuron-neuron synaptic transmission;GO:0016236::macroautophagy;GO:1903146::regulation of mitophagy;GO:0007612::learning;GO:0006915::apoptotic process;GO:1903959::regulation of anion transmembrane transport;GO:0006851::mitochondrial calcium ion transport;GO:2000378::negative regulation of reactive oxygen species metabolic process;GO:0001662::behavioral fear response;GO:0030855::epithel…	anion channel 1	Metabolism	Inorganic ion transport and metabolism	04020::Calcium signaling pathway||05166::HTLV-I infection||04022::cGMP-PKG signaling pathway||05016::Huntington's disease||04621::NOD-like receptor signaling pathway||05164::Influenza A||05012::Parkinson's disease	Ub-specific processing proteases::Mitochondrial protein import::Pyruvate metabolism::PINK1-PRKN Mediated Mitophagy::Mitochondrial calcium ion transport	Ferroptosis	NA	Cytoplasm
A0A8I3NM03	514979.004247795	766239.193151329	1271759.45070544	333328.302122835	204088.561853672	382752.765127389	0.360429959027282	0.0429147510690104	0.1	0.0903852081963022	0.152264006139678	down	A0A8I3NM03	A0A8I3NM03	Calreticulin	CALR	GO:0005925::focal adhesion;GO:0005829::cytosol;GO:0005615::extracellular space;GO:0005844::polysome;GO:0070062::extracellular exosome;GO:0048471::perinuclear region of cytoplasm;GO:0042824::MHC class I peptide loading complex;GO:0009897::external side of plasma membrane;GO:0033018::sarcoplasmic reticulum lumen;GO:0005634::nucleus	GO:0051082::unfolded protein binding;GO:0031625::ubiquitin protein ligase binding;GO:0030246::carbohydrate binding;GO:0005178::integrin binding;GO:0003729::mRNA binding;GO:0050681::androgen receptor binding;GO:0001948::glycoprotein binding;GO:0005509::calcium ion binding	GO:0045665::negative regulation of neuron differentiation;GO:0008284::positive regulation of cell proliferation;GO:0030866::cortical actin cytoskeleton organization;GO:0045740::positive regulation of DNA replication;GO:0002502::peptide antigen assembly with MHC class I protein complex;GO:0006611::protein export from nucleus;GO:0040020::regulation of meiotic nuclear division;GO:0007050::cell cycle…	Calreticulin	Cellular processes and signaling	Posttranslational modification, protein turnover, chaperones	05166::HTLV-I infection||04145::Phagosome||04141::Protein processing in endoplasmic reticulum||05142::Chagas disease (American trypanosomiasis)||04612::Antigen processing and presentation	ER-Phagosome pathway::Antigen Presentation: Folding, assembly and peptide loading of class I MHC::Scavenging by Class A Receptors::Scavenging by Class F Receptors::Calnexin/calreticulin cycle::ATF6 (ATF6-alpha) activates chaperone genes::Assembly of Viral Components at the Budding Site	VEGFA-VEGFR2_Signaling_Pathway::Calcium_Regulation_in_the_Cardiac_Cell::Androgen_receptor_signaling_pathway::Photodynamic_therapy-induced_unfolded_protein_response	Transcription Cofactors	E.R.
A0A8I3NM38	13810.3199085754	13695.1705944182	10117.345395227	6642.14387844195	5571.50713633692	7281.33186305732	0.51816888366882	0.00848727771532959	0.1	0.0383383564389943	0.152264006139678	down	A0A8I3NM38	A0A8I3NM38	vitamin-K-epoxide reductase (warfarin-sensitive)	VKORC1	GO:0016021::integral component of membrane	NA	NA	Vitamin K epoxide reductase complex subunit 1	Poorly characterized	Function unknown	00130::Ubiquinone and other terpenoid-quinone biosynthesis	Metabolism of vitamin K	NA	NA	Plasma membrane
A0A8I3NM71	20421.6593397589	30110.6023566509	27734.6169133159	15996.5174296624	11551.9141438772	14636.3393046709	0.538986243319642	0.0171500079945418	0.1	0.0542673299221226	0.152264006139678	down	A0A8I3NM71	A0A8I3NM71	Synaptotagmin binding cytoplasmic RNA interacting protein	SYNCRIP	GO:0005654::nucleoplasm;GO:0016020::membrane;GO:1990635::proximal dendrite;GO:0071204::histone pre-mRNA 3'end processing complex;GO:0071013::catalytic step 2 spliceosome;GO:0043025::neuronal cell body;GO:0019013::viral nucleocapsid;GO:0005783::endoplasmic reticulum;GO:0070937::CRD-mediated mRNA stability complex;GO:0097452::GAIT complex	GO:0048027::mRNA 5'-UTR binding;GO:0005515::protein binding;GO:0000166::nucleotide binding;GO:0003730::mRNA 3'-UTR binding;GO:0008143::poly(A) binding	GO:0017148::negative regulation of translation;GO:0001649::osteoblast differentiation;GO:0090367::negative regulation of mRNA modification;GO:0070934::CRD-mediated mRNA stabilization;GO:0045727::positive regulation of translation;GO:0071346::cellular response to interferon-gamma;GO:0016032::viral process;GO:0000398::mRNA splicing, via spliceosome;GO:0007623::circadian rhythm	RNA recognition motif. (a.k.a. RRM, RBD, or RNP domain)	Information storage and processing	RNA processing and modification	NA	mRNA Splicing - Major Pathway::Processing of Capped Intron-Containing Pre-mRNA	TYROBP_Causal_Network	NA	Nucleus
A0A8I3NMC5	445738.574034543	394922.332586507	315876.00937973	2819732.84334806	4057241.62508909	4285966.38535032	9.65204024129909	0.00024707975474259	0.1	0.0093940964687766	0.152264006139678	up	A0A8I3NMC5	A0A8I3NMC5	Ig-like domain-containing protein	-	NA	NA	NA	Immunoglobulin V-Type	Poorly characterized	Function unknown	NA	Immunoregulatory interactions between a Lymphoid and a non-Lymphoid cell::Regulation of actin dynamics for phagocytic cup formation::Cell surface interactions at the vascular wall::FCGR3A-mediated phagocytosis::FCERI mediated NF-kB activation::FCGR3A-mediated IL10 synthesis::Regulation of Complement cascade::FCERI mediated Ca+2 mobilization::Antigen activates B Cell Receptor (BCR) leading to gene…	NA	NA	Cytoplasm
A0A8I3NMG3	339034.138818811	322598.024645258	569932.57275957	178076.377236535	165574.880894324	197703.882961783	0.43956693884611	0.040687574811886	0.1	0.0883196372284264	0.152264006139678	down	A0A8I3NMG3	A0A8I3NMG3	14-3-3 domain-containing protein	YWHAE	GO:0005925::focal adhesion;GO:0005829::cytosol;GO:0030659::cytoplasmic vesicle membrane;GO:0030424::axon;GO:0070062::extracellular exosome;GO:0005739::mitochondrion;GO:0005913::cell-cell adherens junction;GO:0005871::kinesin complex;GO:0042470::melanosome	GO:0050815::phosphoserine binding;GO:0031625::ubiquitin protein ligase binding;GO:0015459::potassium channel regulator activity;GO:0008426::protein kinase C inhibitor activity;GO:0044325::ion channel binding;GO:0098641::cadherin binding involved in cell-cell adhesion;GO:0019904::protein domain specific binding;GO:0046982::protein heterodimerization activity;GO:0019903::protein phosphatase binding…	GO:0021766::hippocampus development;GO:1900740::positive regulation of protein insertion into mitochondrial membrane involved in apoptotic signaling pathway;GO:0035329::hippo signaling;GO:0098609::cell-cell adhesion;GO:0021987::cerebral cortex development;GO:0003064::regulation of heart rate by hormone;GO:0021762::substantia nigra development;GO:1901016::regulation of potassium ion transmembrane …	Belongs to the 14-3-3 family	Cellular processes and signaling	Posttranslational modification, protein turnover, chaperones	04151::PI3K-Akt signaling pathway||05169::Epstein-Barr virus infection||04390::Hippo signaling pathway||05203::Viral carcinogenesis||04114::Oocyte meiosis||04722::Neurotrophin signaling pathway||04391::Hippo signaling pathway - fly||04110::Cell cycle	Anchoring of the basal body to the plasma membrane::Regulation of PLK1 Activity at G2/M Transition::Recruitment of NuMA to mitotic centrosomes::Recruitment of mitotic centrosome proteins and complexes::AURKA Activation by TPX2::Loss of proteins required for interphase microtubule organization from the centrosome::Loss of Nlp from mitotic centrosomes::Translocation of SLC2A4 (GLUT4) to the plasma …	VEGFA-VEGFR2_Signaling_Pathway::Sudden_Infant_Death_Syndrome_(SIDS)_Susceptibility_Pathways::Calcium_Regulation_in_the_Cardiac_Cell::Myometrial_Relaxation_and_Contraction_Pathways::Cell_Cycle	NA	Cytoplasm
A0A8I3NMK5	176639.762295966	195038.850026277	147306.241284929	60048.8516882338	59748.2214052594	57264.7501592357	0.341169538999205	0.00470199776041585	0.1	0.0297746495962674	0.152264006139678	down	A0A8I3NMK5	A0A8I3NMK5	Chloride intracellular channel protein	CLIC1	GO:0072562::blood microparticle;GO:0031965::nuclear membrane;GO:0005903::brush border;GO:0048471::perinuclear region of cytoplasm;GO:0070062::extracellular exosome;GO:0005886::plasma membrane;GO:0034707::chloride channel complex;GO:0005739::mitochondrion	GO:0005254::chloride channel activity;GO:0005515::protein binding;GO:0004364::glutathione transferase activity;GO:0005244::voltage-gated ion channel activity	GO:1902476::chloride transmembrane transport;GO:0070527::platelet aggregation;GO:0034765::regulation of ion transmembrane transport;GO:0051726::regulation of cell cycle;GO:0051881::regulation of mitochondrial membrane potential;GO:0007165::signal transduction;GO:0006749::glutathione metabolic process;GO:0045669::positive regulation of osteoblast differentiation	Chloride intracellular channel	Metabolism	Inorganic ion transport and metabolism	NA	Stimuli-sensing channels::Ion homeostasis	VEGFA-VEGFR2_Signaling_Pathway	NA	Cytoplasm
A0A8I3NMR3	68379.3623563404	78707.1113047327	60698.57791999	174298.930372571	209673.428867965	226604.697452229	2.93850328523061	0.00057357952855345	0.1	0.0129316111892052	0.152264006139678	up	A0A8I3NMR3	A0A8I3NMR3	Lactotransferrin	LTF	GO:0009986::cell surface;GO:0043234::protein complex;GO:0005615::extracellular space;GO:0070062::extracellular exosome;GO:0042581::specific granule;GO:0005634::nucleus	GO:0005506::iron ion binding;GO:0008201::heparin binding;GO:0043539::protein serine/threonine kinase activator activity;GO:0004252::serine-type endopeptidase activity	GO:0019731::antibacterial humoral response;GO:1900229::negative regulation of single-species biofilm formation in or on host organism;GO:0032680::regulation of tumor necrosis factor production;GO:0044793::negative regulation by host of viral process;GO:0031665::negative regulation of lipopolysaccharide-mediated signaling pathway;GO:0034145::positive regulation of toll-like receptor 4 signaling pa…	Belongs to the transferrin family	Metabolism	Inorganic ion transport and metabolism	NA	Neutrophil degranulation::Amyloid fiber formation::Antimicrobial peptides::Metal sequestration by antimicrobial proteins::Mtb iron assimilation by chelation	Genes_involved_in_male_infertility	NA	Extracellular
A0A8I3NND2	18979.7483407724	28338.6780073576	25330.7944380397	17315.7707755059	14370.6293781496	13368.51507431	0.620170660337525	0.0375257217170407	0.1	0.0842206243061184	0.152264006139678	down	A0A8I3NND2	A0A8I3NND2	Utrophin	UTRN	NA	NA	NA	utrophin	Cellular processes and signaling	Cytoskeleton	05414::Dilated cardiomyopathy||05416::Viral myocarditis||05410::Hypertrophic cardiomyopathy (HCM)||05412::Arrhythmogenic right ventricular cardiomyopathy (ARVC)	EGR2 and SOX10-mediated initiation of Schwann cell myelination	Primary_Focal_Segmental_Glomerulosclerosis_FSGS	NA	Mitochondria
A0A8I3NND5	18101.308062186	27402.4527701712	23436.582327522	15760.2843478374	8467.97248002401	10363.2719559448	0.501760322016169	0.0390516747814607	0.1	0.086207337276368	0.152264006139678	down	A0A8I3NND5	A0A8I3NND5	Erlin	ERLIN2	GO:0045121::membrane raft;GO:0005789::endoplasmic reticulum membrane;GO:0043234::protein complex;GO:0070062::extracellular exosome;GO:0005886::plasma membrane	GO:0015485::cholesterol binding;GO:0031625::ubiquitin protein ligase binding	GO:0032933::SREBP signaling pathway;GO:0045717::negative regulation of fatty acid biosynthetic process;GO:0045541::negative regulation of cholesterol biosynthetic process;GO:0030433::ubiquitin-dependent ERAD pathway	ER lipid raft associated 2	Poorly characterized	Function unknown	NA	ABC-family proteins mediated transport::Defective CFTR causes cystic fibrosis::Signaling by FGFR1 in disease::Signaling by plasma membrane FGFR1 fusions	NA	NA	Extracellular
A0A8I3NND8	23877.2606076288	32892.0270102066	39983.8094409022	13312.3618332747	6704.14006827475	9976.30085721868	0.309993206114734	0.0105785130324346	0.1	0.0429197747573625	0.152264006139678	down	A0A8I3NND8	A0A8I3NND8	Cytochrome b5 heme-binding domain-containing protein	CYB5B	GO:0005743::mitochondrial inner membrane;GO:0016021::integral component of membrane;GO:0005741::mitochondrial outer membrane	GO:0046872::metal ion binding;GO:0008047::enzyme activator activity;GO:0020037::heme binding	GO:0043085::positive regulation of catalytic activity;GO:0055114::oxidation-reduction process	Cytochrome b5 type	Metabolism	Energy production and conversion	04120::Ubiquitin mediated proteolysis||03320::PPAR signaling pathway||01212::Fatty acid metabolism||00592::alpha-Linolenic acid metabolism||01040::Biosynthesis of unsaturated fatty acids	Phase I - Functionalization of compounds	Oxidation_by_Cytochrome_P450	NA	Cytoplasm
A0A8I3NNJ9	63469.0096038985	77810.8542859514	80411.2958300983	41942.2136387922	53985.9527328657	48373.7114915074	0.650913992445413	0.0145195675905754	0.1	0.0498237131639757	0.152264006139678	down	A0A8I3NNJ9	A0A8I3NNJ9	Proteasome 26S subunit, ATPase 1	PSMC1	GO:0031595::nuclear proteasome complex;GO:0008540::proteasome regulatory particle, base subcomplex;GO:0005654::nucleoplasm;GO:0031597::cytosolic proteasome complex;GO:0016020::membrane	GO:0008233::peptidase activity;GO:0017025::TBP-class protein binding;GO:0036402::proteasome-activating ATPase activity;GO:0005524::ATP binding	GO:0051436::negative regulation of ubiquitin-protein ligase activity involved in mitotic cell cycle;GO:0045899::positive regulation of RNA polymerase II transcriptional preinitiation complex assembly;GO:0002479::antigen processing and presentation of exogenous peptide antigen via MHC class I, TAP-dependent;GO:0030433::ubiquitin-dependent ERAD pathway;GO:0090263::positive regulation of canonical W…	26S protease regulatory subunit 4	Cellular processes and signaling	Posttranslational modification, protein turnover, chaperones	05169::Epstein-Barr virus infection||05203::Viral carcinogenesis||03050::Proteasome	Antigen processing: Ubiquitination & Proteasome degradation::Neddylation::Regulation of expression of SLITs and ROBOs::Separation of Sister Chromatids::Ub-specific processing proteases::FCERI mediated NF-kB activation::MAPK6/MAPK4 signaling::UCH proteinases::Downstream TCR signaling::RUNX1 regulates transcription of genes involved in differentiation of HSCs::ABC-family proteins mediated transport…	Parkin-Ubiquitin_Proteasomal_System_pathway::Proteasome_Degradation	NA	Cytoplasm
A0A8I3NNQ1	8205.82561183345	10508.0079661439	10175.0371346336	15705.5056621969	18934.8893223794	17585.6865976645	1.80782703837026	0.00471823724366493	0.1	0.0297746495962674	0.152264006139678	up	A0A8I3NNQ1	A0A8I3NNQ1	Calcium regulated heat stable protein 1	CARHSP1	GO:0005829::cytosol;GO:0000177::cytoplasmic exosome (RNase complex);GO:0000932::P-body;GO:0070062::extracellular exosome;GO:0043186::P granule	GO:0003730::mRNA 3'-UTR binding;GO:0003677::DNA binding;GO:0019902::phosphatase binding	GO:0006355::regulation of transcription, DNA-templated;GO:0043488::regulation of mRNA stability;GO:0019722::calcium-mediated signaling	heat stable protein 1	Information storage and processing	Translation, ribosomal structure and biogenesis	01100::Metabolic pathways||00350::Tyrosine metabolism	NA	NA	CSD	Nucleus
A0A8I3NP43	41906.8130150721	53974.6566398362	49228.2238743932	86540.0523085343	105297.739730652	97831.6393046709	1.99621006907692	0.00223566833589152	0.1	0.0211701594947232	0.152264006139678	up	A0A8I3NP43	A0A8I3NP43	60S ribosomal protein L36	RPL36	GO:0016020::membrane;GO:0022625::cytosolic large ribosomal subunit;GO:0005730::nucleolus	GO:0003735::structural constituent of ribosome	GO:0000184::nuclear-transcribed mRNA catabolic process, nonsense-mediated decay;GO:0006413::translational initiation;GO:0002181::cytoplasmic translation;GO:0019083::viral transcription;GO:0006614::SRP-dependent cotranslational protein targeting to membrane;GO:0006364::rRNA processing	60S ribosomal protein	Information storage and processing	Translation, ribosomal structure and biogenesis	03010::Ribosome	Major pathway of rRNA processing in the nucleolus and cytosol::Regulation of expression of SLITs and ROBOs::Nonsense Mediated Decay (NMD) enhanced by the Exon Junction Complex (EJC)::L13a-mediated translational silencing of Ceruloplasmin expression::SRP-dependent cotranslational protein targeting to membrane::GTP hydrolysis and joining of the 60S ribosomal subunit::Nonsense Mediated Decay (NMD) i…	Cytoplasmic_Ribosomal_Proteins	NA	Nucleus
A0A8I3NP66	148315.161739655	129945.156141952	168185.156498757	246253.016406688	336373.255054957	366588.29670913	2.12616013072642	0.01031050507441	0.1	0.0425281539867557	0.152264006139678	up	A0A8I3NP66	A0A8I3NP66	Proteasome subunit alpha type	PSMA4	GO:0000932::P-body;GO:0019773::proteasome core complex, alpha-subunit complex;GO:0005829::cytosol;GO:0005654::nucleoplasm;GO:0070062::extracellular exosome	GO:0005515::protein binding;GO:0004298::threonine-type endopeptidase activity	GO:0051436::negative regulation of ubiquitin-protein ligase activity involved in mitotic cell cycle;GO:0002479::antigen processing and presentation of exogenous peptide antigen via MHC class I, TAP-dependent;GO:0090263::positive regulation of canonical Wnt signaling pathway;GO:0002223::stimulatory C-type lectin receptor signaling pathway;GO:0051437::positive regulation of ubiquitin-protein ligase…	Proteasome subunit alpha type-4	Cellular processes and signaling	Posttranslational modification, protein turnover, chaperones	03050::Proteasome	Antigen processing: Ubiquitination & Proteasome degradation::Neddylation::Regulation of expression of SLITs and ROBOs::Separation of Sister Chromatids::Ub-specific processing proteases::FCERI mediated NF-kB activation::MAPK6/MAPK4 signaling::UCH proteinases::Downstream TCR signaling::RUNX1 regulates transcription of genes involved in differentiation of HSCs::ABC-family proteins mediated transport…	Proteasome_Degradation::Exercise-induced_Circadian_Regulation	NA	Mitochondria
A0A8I3NPB0	212321.205770102	185385.919702376	206144.947415477	1040543.95819487	422982.496655037	658687.562101911	3.51446010080286	0.0414284862791034	0.1	0.0890510474298388	0.152264006139678	up	A0A8I3NPB0	A0A8I3NPB0	Collagen type V alpha 1 chain	COL5A1	GO:0005604::basement membrane;GO:0005788::endoplasmic reticulum lumen;GO:0005588::collagen type V trimer;GO:0070062::extracellular exosome	GO:0005178::integrin binding;GO:0005201::extracellular matrix structural constituent;GO:0048407::platelet-derived growth factor binding;GO:0046872::metal ion binding;GO:0008201::heparin binding;GO:0043394::proteoglycan binding	GO:0035989::tendon development;GO:0003007::heart morphogenesis;GO:0007155::cell adhesion;GO:0001568::blood vessel development;GO:0045112::integrin biosynthetic process;GO:0048592::eye morphogenesis;GO:0032964::collagen biosynthetic process;GO:0030574::collagen catabolic process;GO:0030199::collagen fibril organization;GO:0043588::skin development;GO:0051128::regulation of cellular component organ…	Collagen, type V, alpha 1	Cellular processes and signaling	Extracellular structures	04974::Protein digestion and absorption	ECM proteoglycans::Integrin cell surface interactions::Collagen biosynthesis and modifying enzymes::Collagen degradation::Assembly of collagen fibrils and other multimeric structures::Non-integrin membrane-ECM interactions::NCAM1 interactions::Collagen chain trimerization::Syndecan interactions::MET activates PTK2 signaling::Signaling by PDGF::Extracellular matrix organization	Focal_Adhesion-PI3K-Akt-mTOR-signaling_pathway::miRNA_targets_in_ECM_and_membrane_receptors::miR-509-3p_alteration_of_YAP1-ECM_axis	NA	Extracellular
A0A8I3NPJ7	12929.6136619445	17999.0210217686	9834.38114956591	8013.89346469109	5623.63256180365	4816.68620753715	0.452719502146498	0.0281274052308553	0.1	0.0706836232797958	0.152264006139678	down	A0A8I3NPJ7	A0A8I3NPJ7	Exocyst complex component 2	EXOC2	GO:0005829::cytosol;GO:0043231::intracellular membrane-bounded organelle;GO:0000145::exocyst;GO:0005886::plasma membrane	GO:0047485::protein N-terminus binding;GO:0017160::Ral GTPase binding;GO:0019901::protein kinase binding	GO:2000535::regulation of entry of bacterium into host cell;GO:0001927::exocyst assembly;GO:0006893::Golgi to plasma membrane transport;GO:0015031::protein transport	Exocyst complex component 2	Cellular processes and signaling	Intracellular trafficking, secretion, and vesicular transport	04014::Ras signaling pathway	Translocation of SLC2A4 (GLUT4) to the plasma membrane::VxPx cargo-targeting to cilium::Insulin processing	Ciliary_landscape::Ras_Signaling::Chromosomal_and_microsatellite_instability_in_colorectal_cancer	NA	Cytoplasm
A0A8I3NPL3	28858.6136921319	39802.2897408237	47483.0487573426	13215.3579107862	12337.0807417689	15613.6446921444	0.35444018021059	0.00909593369062924	0.1	0.0397612650843851	0.152264006139678	down	A0A8I3NPL3	A0A8I3NPL3	Peroxiredoxin 3	PRDX3	GO:0008385::IkappaB kinase complex;GO:0043209::myelin sheath;GO:0005769::early endosome;GO:0070062::extracellular exosome;GO:0005739::mitochondrion	GO:0008022::protein C-terminus binding;GO:0019901::protein kinase binding;GO:0043027::cysteine-type endopeptidase inhibitor activity involved in apoptotic process;GO:0008379::thioredoxin peroxidase activity;GO:0042802::identical protein binding	GO:0032496::response to lipopolysaccharide;GO:0042744::hydrogen peroxide catabolic process;GO:0098869::cellular oxidant detoxification;GO:0042542::response to hydrogen peroxide;GO:0034614::cellular response to reactive oxygen species;GO:0033673::negative regulation of kinase activity;GO:0018171::peptidyl-cysteine oxidation;GO:0008284::positive regulation of cell proliferation;GO:0001893::maternal…	peroxiredoxin 3	Cellular processes and signaling	Posttranslational modification, protein turnover, chaperones	NA	Detoxification of Reactive Oxygen Species	Selenium_Micronutrient_Network	NA	Mitochondria
A0A8I3NPM9	26000.4726653298	29280.9590352115	19144.7289995216	11723.7799496983	15682.5255905266	13518.4227972399	0.549870206289308	0.0231733514450671	0.1	0.0640507356183086	0.152264006139678	down	A0A8I3NPM9	A0A8I3NPM9	G protein subunit beta 4	GNB4	GO:0005829::cytosol;GO:0005765::lysosomal membrane;GO:0070062::extracellular exosome;GO:0043209::myelin sheath;GO:0005886::plasma membrane	GO:0004871::signal transducer activity;GO:0032403::protein complex binding	GO:0021762::substantia nigra development;GO:0006457::protein folding;GO:0007165::signal transduction;GO:0071377::cellular response to glucagon stimulus	Guanine nucleotide binding protein (G protein), beta polypeptide 4	Poorly characterized	Function unknown	04151::PI3K-Akt signaling pathway||05200::Pathways in cancer||04014::Ras signaling pathway||04728::Dopaminergic synapse||05034::Alcoholism||04062::Chemokine signaling pathway||04724::Glutamatergic synapse||04371::Apelin signaling pathway||04713::Circadian entrainment||04725::Cholinergic synapse||04723::Retrograde endocannabinoid signaling||04726::Serotonergic synapse||05032::Morphine addiction||0…	G alpha (i) signalling events::G alpha (s) signalling events::G alpha (12/13) signalling events::G alpha (q) signalling events::ADORA2B mediated anti-inflammatory cytokines production::Ca2+ pathway::Extra-nuclear estrogen signaling::G alpha (z) signalling events::Glucagon-like Peptide-1 (GLP1) regulates insulin secretion::Vasopressin regulates renal water homeostasis via Aquaporins::Cooperation o…	Focal_Adhesion-PI3K-Akt-mTOR-signaling_pathway::PI3K-Akt_Signaling_Pathway::Ras_Signaling::Calcium_Regulation_in_the_Cardiac_Cell::Myometrial_Relaxation_and_Contraction_Pathways::Chemokine_signaling_pathway	NA	Cytoplasm
A0A8I3NQ23	312960.399853376	257904.012944984	223081.593769852	3334994.85515462	3664658.32614323	4151165.64225053	14.0448074948411	7.4758027371885e-05	0.1	0.00798611376158989	0.152264006139678	up	A0A8I3NQ23	A0A8I3NQ23	Mannose binding lectin 1	MBL1	GO:0005581::collagen trimer;GO:0005615::extracellular space	GO:0030246::carbohydrate binding	GO:0050766::positive regulation of phagocytosis;GO:0051873::killing by host of symbiont cells;GO:0001867::complement activation, lectin pathway;GO:0050830::defense response to Gram-positive bacterium;GO:0044130::negative regulation of growth of symbiont in host	C-type lectin (CTL) or carbohydrate-recognition domain (CRD)	Cellular processes and signaling	Extracellular structures	04145::Phagosome||05150::Staphylococcus aureus infection||04610::Complement and coagulation cascades	Initial triggering of complement::Lectin pathway of complement activation	Ebola_Virus_Pathway_on_Host::Regulation_of_toll-like_receptor_signaling_pathway::Human_Complement_System	NA	Extracellular
A0A8I3NQ63	1239937.71395304	1133220.10759826	1008987.31383667	4822122.04803419	7782128.9092296	6942005.85456476	5.7792483850893	0.00262159460768207	0.1	0.0221329519218776	0.152264006139678	up	A0A8I3NQ63	A0A8I3NQ63	Complement C4 gamma chain	LOC481722	GO:0072562::blood microparticle;GO:0070062::extracellular exosome;GO:0005886::plasma membrane	GO:0001849::complement component C1q binding;GO:0004252::serine-type endopeptidase activity;GO:0004866::endopeptidase inhibitor activity	GO:2000427::positive regulation of apoptotic cell clearance;GO:0010951::negative regulation of endopeptidase activity;GO:0030449::regulation of complement activation;GO:0006958::complement activation, classical pathway;GO:0045087::innate immune response	complement	Cellular processes and signaling	Posttranslational modification, protein turnover, chaperones	05322::Systemic lupus erythematosus||05150::Staphylococcus aureus infection||04610::Complement and coagulation cascades||05133::Pertussis	Regulation of Insulin-like Growth Factor (IGF) transport and uptake by IGFBPs::Regulation of Complement cascade::Post-translational protein phosphorylation::Initial triggering of complement::Activation of C3 and C5	Sudden_Infant_Death_Syndrome_(SIDS)_Susceptibility_Pathways::Allograft_Rejection::Complement_Activation	NA	Nucleus
A0A8I3NQA0	1192654.51409104	1028152.13951816	996624.798249535	6490589.51483639	8315538.46269273	8174038.16348195	7.1423949460478	8.38839481529015e-05	0.1	0.00798611376158989	0.152264006139678	up	A0A8I3NQA0	A0A8I3NQA0	Complement C3	C3	GO:0005615::extracellular space	GO:0031715::C5L2 anaphylatoxin chemotactic receptor binding;GO:0004866::endopeptidase inhibitor activity	GO:0001934::positive regulation of protein phosphorylation;GO:0006957::complement activation, alternative pathway;GO:0010884::positive regulation of lipid storage;GO:0010951::negative regulation of endopeptidase activity;GO:0045745::positive regulation of G-protein coupled receptor protein signaling pathway;GO:0006631::fatty acid metabolic process;GO:0006954::inflammatory response;GO:0006958::com…	complement	Cellular processes and signaling	Posttranslational modification, protein turnover, chaperones	05152::Tuberculosis||05203::Viral carcinogenesis||04145::Phagosome||05168::Herpes simplex infection||05142::Chagas disease (American trypanosomiasis)||05322::Systemic lupus erythematosus||05150::Staphylococcus aureus infection||04610::Complement and coagulation cascades||05140::Leishmaniasis||05133::Pertussis||05134::Legionellosis	Neutrophil degranulation::Immunoregulatory interactions between a Lymphoid and a non-Lymphoid cell::Regulation of Insulin-like Growth Factor (IGF) transport and uptake by IGFBPs::G alpha (i) signalling events::Regulation of Complement cascade::Post-translational protein phosphorylation::Peptide ligand-binding receptors::Purinergic signaling in leishmaniasis infection::Activation of C3 and C5::Alt…	Human_Complement_System::Complement_and_Coagulation_Cascades::TYROBP_Causal_Network::Allograft_Rejection::Complement_Activation	NA	Mitochondria
A0A8I3NQB4	137717.984518188	191157.088208447	150479.286952294	305219.98905352	404880.957096948	323498.541932059	2.15623258078811	0.00432150389198834	0.1	0.0283902772241883	0.152264006139678	up	A0A8I3NQB4	A0A8I3NQB4	Ribosomal protein L19	RPL19	GO:0005925::focal adhesion;GO:0016020::membrane;GO:0022625::cytosolic large ribosomal subunit;GO:0005730::nucleolus	GO:0005515::protein binding;GO:0070180::large ribosomal subunit rRNA binding;GO:0003735::structural constituent of ribosome;GO:1990932::5.8S rRNA binding	GO:0000184::nuclear-transcribed mRNA catabolic process, nonsense-mediated decay;GO:0097421::liver regeneration;GO:0006413::translational initiation;GO:0019083::viral transcription;GO:0006614::SRP-dependent cotranslational protein targeting to membrane;GO:0006364::rRNA processing	ribosomal protein	Information storage and processing	Translation, ribosomal structure and biogenesis	03010::Ribosome	Major pathway of rRNA processing in the nucleolus and cytosol::Regulation of expression of SLITs and ROBOs::Nonsense Mediated Decay (NMD) enhanced by the Exon Junction Complex (EJC)::L13a-mediated translational silencing of Ceruloplasmin expression::SRP-dependent cotranslational protein targeting to membrane::GTP hydrolysis and joining of the 60S ribosomal subunit::Nonsense Mediated Decay (NMD) i…	Cytoplasmic_Ribosomal_Proteins	NA	Cytoplasm
A0A8I3NQG2	53562.9526360049	65935.4487870993	54379.9588421209	32098.0273401358	32160.0734266171	36111.4921709129	0.577240277539811	0.00462915825176693	0.1	0.0296266128113083	0.152264006139678	down	A0A8I3NQG2	A0A8I3NQG2	Importin 7	IPO7	NA	NA	NA	Importin-7	Cellular processes and signaling	Intracellular trafficking, secretion, and vesicular transport	04013::MAPK signaling pathway - fly	Transcriptional regulation by small RNAs	NA	NA	Cytoplasm
A0A8I3NQP0	334283.159152166	273848.909772356	466698.699542777	126401.817115603	153233.419864701	179192.022292994	0.426883257098773	0.0151670939410768	0.1	0.0508302607755008	0.152264006139678	down	A0A8I3NQP0	A0A8I3NQP0	Thy-1 cell surface antigen	THY1	GO:0005925::focal adhesion;GO:0016324::apical plasma membrane;GO:0005783::endoplasmic reticulum;GO:0045121::membrane raft;GO:0031362::anchored component of external side of plasma membrane;GO:0043209::myelin sheath;GO:0070062::extracellular exosome;GO:0030425::dendrite	GO:0034235::GPI anchor binding;GO:0005178::integrin binding;GO:0019901::protein kinase binding;GO:0005096::GTPase activator activity	GO:0050771::negative regulation of axonogenesis;GO:0007010::cytoskeleton organization;GO:0030336::negative regulation of cell migration;GO:0043547::positive regulation of GTPase activity;GO:0050860::negative regulation of T cell receptor signaling pathway;GO:0046549::retinal cone cell development;GO:0006469::negative regulation of protein kinase activity;GO:0051281::positive regulation of release…	Thy-1 cell surface antigen	Cellular processes and signaling	Signal transduction mechanisms	04670::Leukocyte transendothelial migration	Post-translational modification: synthesis of GPI-anchored proteins	Cardiac_Progenitor_Differentiation	NA	Extracellular
A0A8I3NQV1	8587.26356599176	9416.75448787099	9611.85586899748	3936.53329684507	4450.2629528204	4090.50530785563	0.451816284806851	9.38723796968581e-05	0.1	0.00798611376158989	0.152264006139678	down	A0A8I3NQV1	A0A8I3NQV1	Lysophosphatidic acid receptor 1	LPAR1	GO:0005887::integral component of plasma membrane;GO:0005829::cytosol;GO:0009986::cell surface;GO:0030139::endocytic vesicle;GO:0005768::endosome	GO:0070915::lysophosphatidic acid receptor activity;GO:0030165::PDZ domain binding;GO:0035727::lysophosphatidic acid binding	GO:0032060::bleb assembly;GO:0008360::regulation of cell shape;GO:0007193::adenylate cyclase-inhibiting G-protein coupled receptor signaling pathway;GO:0007202::activation of phospholipase C activity;GO:0051482::positive regulation of cytosolic calcium ion concentration involved in phospholipase C-activating G-protein coupled signaling pathway;GO:0043123::positive regulation of I-kappaB kinase/NF…	Lysophosphatidic acid receptor 1	Cellular processes and signaling	Signal transduction mechanisms	04151::PI3K-Akt signaling pathway||05200::Pathways in cancer||04015::Rap1 signaling pathway||04072::Phospholipase D signaling pathway||04080::Neuroactive ligand-receptor interaction||04540::Gap junction	G alpha (i) signalling events::G alpha (q) signalling events::Lysosphingolipid and LPA receptors	Focal_Adhesion-PI3K-Akt-mTOR-signaling_pathway::PI3K-Akt_Signaling_Pathway	NA	Plasma membrane
A0A8I3NQW0	75452.2039459215	81644.1697784416	126798.201538715	34209.2891825325	35560.2718735542	40376.3087845011	0.387981594007277	0.0215179385824994	0.1	0.0613384915914927	0.152264006139678	down	A0A8I3NQW0	A0A8I3NQW0	Capping actin protein, gelsolin like	CAPG	GO:0072686::mitotic spindle;GO:0005654::nucleoplasm;GO:0016020::membrane;GO:0005814::centriole;GO:0090543::Flemming body;GO:0042470::melanosome;GO:0005730::nucleolus;GO:0005829::cytosol;GO:0008290::F-actin capping protein complex;GO:0070062::extracellular exosome;GO:0000796::condensin complex	GO:0003779::actin binding;GO:0019904::protein domain specific binding;GO:0032403::protein complex binding	GO:0022617::extracellular matrix disassembly;GO:0007076::mitotic chromosome condensation;GO:0051301::cell division;GO:0071803::positive regulation of podosome assembly;GO:0051016::barbed-end actin filament capping	Capping protein (actin filament), gelsolin-like	Cellular processes and signaling	Cytoskeleton	NA	Neutrophil degranulation::Amyloid fiber formation::Caspase-mediated cleavage of cytoskeletal proteins	TYROBP_Causal_Network	NA	Cytoplasm
A0A8I3NRC4	54447.4354960433	42733.2924238652	41391.0757985711	229830.822940694	332036.770079154	370620.698248408	6.72927872947866	0.00100127254349899	0.1	0.0153994164829613	0.152264006139678	up	A0A8I3NRC4	A0A8I3NRC4	Ig-like domain-containing protein	-	GO:0072562::blood microparticle;GO:0071752::secretory dimeric IgA immunoglobulin complex;GO:0071748::monomeric IgA immunoglobulin complex;GO:0009897::external side of plasma membrane;GO:0070062::extracellular exosome	GO:0003823::antigen binding;GO:0034987::immunoglobulin receptor binding	GO:0050853::B cell receptor signaling pathway;GO:0050871::positive regulation of B cell activation;GO:0019731::antibacterial humoral response;GO:0006898::receptor-mediated endocytosis;GO:0006911::phagocytosis, engulfment;GO:0060267::positive regulation of respiratory burst;GO:0001895::retina homeostasis;GO:0006910::phagocytosis, recognition;GO:0006958::complement activation, classical pathway;GO:…	Immunoglobulin C-Type	Poorly characterized	Function unknown	04151::PI3K-Akt signaling pathway||04020::Calcium signaling pathway||05202::Transcriptional misregulation in cancer||05169::Epstein-Barr virus infection||05152::Tuberculosis||04072::Phospholipase D signaling pathway||04145::Phagosome||05414::Dilated cardiomyopathy||05162::Measles||05146::Amoebiasis||04666::Fc gamma R-mediated phagocytosis||04064::NF-kappa B signaling pathway||04640::Hematopoietic…	Cell surface interactions at the vascular wall::Scavenging of heme from plasma	Inflammatory_Response_Pathway	NA	Extracellular
A0A8I3NRE6	10154.5581301076	12840.0929521755	15468.2542251919	5539.49458540209	6549.84442860537	7625.65479564756	0.512571623283578	0.0143540716493288	0.1	0.0495277880909013	0.152264006139678	down	A0A8I3NRE6	A0A8I3NRE6	Branched-chain-amino-acid aminotransferase	BCAT1	NA	GO:0004084::branched-chain-amino-acid transaminase activity	GO:0009081::branched-chain amino acid metabolic process	Branched chain amino-acid transaminase 1, cytosolic	Metabolism	Amino acid transport and metabolism	01100::Metabolic pathways||01230::Biosynthesis of amino acids||00280::Valine, leucine and isoleucine degradation||00270::Cysteine and methionine metabolism||01210::2-Oxocarboxylic acid metabolism||00770::Pantothenate and CoA biosynthesis||00290::Valine, leucine and isoleucine biosynthesis	Branched-chain amino acid catabolism	Amino_Acid_metabolism::One_carbon_metabolism_and_related_pathways	NA	Cytoplasm
A0A8I3NRF3	162439.695883735	176326.456863884	252470.040546158	87664.1565867834	73540.6527866352	129036.8492569	0.490906446395614	0.0299692773101828	0.1	0.0733059035484877	0.152264006139678	down	A0A8I3NRF3	A0A8I3NRF3	Reticulon	RTN4	GO:0005635::nuclear envelope;GO:0042995::cell projection;GO:0070062::extracellular exosome;GO:0030176::integral component of endoplasmic reticulum membrane;GO:0005886::plasma membrane	GO:0005515::protein binding	GO:0051292::nuclear pore complex assembly;GO:0060317::cardiac epithelial to mesenchymal transition;GO:0021801::cerebral cortex radial glia guided migration;GO:0042981::regulation of apoptotic process;GO:0030334::regulation of cell migration;GO:2000172::regulation of branching morphogenesis of a nerve;GO:0071787::endoplasmic reticulum tubular network formation;GO:0030517::negative regulation of ax…	Reticulon	Cellular processes and signaling	Intracellular trafficking, secretion, and vesicular transport	05010::Alzheimer's disease	Axonal growth inhibition (RHOA activation)	Spinal_Cord_Injury	NA	Plasma membrane
A0A8I3NRS8	134092.43564698	148306.313445634	224262.900814844	69761.7973858764	64459.2209926098	79245.4058121019	0.421319482596675	0.0219929342296587	0.1	0.062112426569497	0.152264006139678	down	A0A8I3NRS8	A0A8I3NRS8	Dihydropyrimidinase like 2	DPYSL2	GO:0016020::membrane;GO:0030426::growth cone;GO:0043209::myelin sheath;GO:0005829::cytosol;GO:0005874::microtubule;GO:0030425::dendrite;GO:0043025::neuronal cell body;GO:0043234::protein complex;GO:0043195::terminal bouton;GO:0070062::extracellular exosome;GO:0005739::mitochondrion	GO:0019901::protein kinase binding;GO:0008017::microtubule binding;GO:0042802::identical protein binding;GO:0016810::hydrolase activity, acting on carbon-nitrogen (but not peptide) bonds	GO:0007411::axon guidance;GO:0007010::cytoskeleton organization;GO:0001975::response to amphetamine;GO:0048489::synaptic vesicle transport;GO:0021510::spinal cord development;GO:0006897::endocytosis;GO:0042493::response to drug;GO:0021772::olfactory bulb development;GO:0030516::regulation of axon extension;GO:0014049::positive regulation of glutamate secretion;GO:0042220::response to cocaine	Amidohydrolase family	Metabolism	Nucleotide transport and metabolism	04360::Axon guidance	Recycling pathway of L1::CRMPs in Sema3A signaling	Brain-Derived_Neurotrophic_Factor_(BDNF)_signaling_pathway	NA	Cytoplasm
A0A8I3NS12	1285106.01030683	1186874.41291179	2628476.85575136	103100.333711247	101688.38253867	101663.001804671	0.0600831849564035	0.00836426618393967	0.1	0.0381425451484086	0.152264006139678	down	A0A8I3NS12	A0A8I3NS12	Serum amyloid A protein	LOC403585	GO:0034364::high-density lipoprotein particle;GO:0005622::intracellular	GO:0035662::Toll-like receptor 4 binding;GO:0042056::chemoattractant activity	GO:0035634::response to stilbenoid;GO:0071347::cellular response to interleukin-1;GO:0070374::positive regulation of ERK1 and ERK2 cascade;GO:0033138::positive regulation of peptidyl-serine phosphorylation;GO:0050918::positive chemotaxis;GO:0006953::acute-phase response;GO:0045892::negative regulation of transcription, DNA-templated;GO:0050996::positive regulation of lipid catabolic process;GO:00…	Major acute phase reactant. Apolipoprotein of the HDL complex	Poorly characterized	Function unknown	NA	G alpha (i) signalling events::Interleukin-4 and Interleukin-13 signaling::G alpha (q) signalling events::Amyloid fiber formation::TAK1 activates NFkB by phosphorylation and activation of IKKs complex::TRAF6 mediated NF-kB activation::Advanced glycosylation endproduct receptor signaling::Scavenging by Class B Receptors::Formyl peptide receptors bind formyl peptides and many other ligands	Selenium_Micronutrient_Network::Folate_Metabolism::Vitamin_B12_Metabolism	NA	Extracellular
A0A8I3NSF2	80434.3123531061	82146.8004038392	70061.1230579802	34123.6974862192	30925.9273236548	29156.4710721868	0.40493978039742	0.00019111803934585	0.1	0.0093940964687766	0.152264006139678	down	A0A8I3NSF2	A0A8I3NSF2	Chloride intracellular channel protein	CLIC4	GO:0005911::cell-cell junction;GO:0030659::cytoplasmic vesicle membrane;GO:0015629::actin cytoskeleton;GO:0005902::microvillus;GO:0005829::cytosol;GO:0009986::cell surface;GO:0005813::centrosome;GO:0030496::midbody;GO:0016363::nuclear matrix;GO:0045177::apical part of cell;GO:0048471::perinuclear region of cytoplasm;GO:0070062::extracellular exosome;GO:0005886::plasma membrane;GO:0034707::chlorid…	GO:0005254::chloride channel activity;GO:0004364::glutathione transferase activity;GO:0032403::protein complex binding;GO:0005244::voltage-gated ion channel activity	GO:0001525::angiogenesis;GO:0071277::cellular response to calcium ion;GO:0030336::negative regulation of cell migration;GO:0061299::retina vasculature morphogenesis in camera-type eye;GO:0001886::endothelial cell morphogenesis;GO:0009566::fertilization;GO:1902476::chloride transmembrane transport;GO:0051493::regulation of cytoskeleton organization;GO:0006915::apoptotic process;GO:0007035::vacuola…	Chloride intracellular channel	Metabolism	Inorganic ion transport and metabolism	NA	Stimuli-sensing channels::Ion homeostasis	VEGFA-VEGFR2_Signaling_Pathway	NA	Cytoplasm
A0A8I3NSK6	18257.6598572568	17328.0394158161	11402.3602098675	54832.3231035876	67058.9218341649	92208.356581741	4.55646825758414	0.00204578628803327	0.1	0.0201169881455007	0.152264006139678	up	A0A8I3NSK6	A0A8I3NSK6	Carbonic anhydrase	CA1	GO:0005829::cytosol;GO:0070062::extracellular exosome	GO:0005515::protein binding;GO:0004089::carbonate dehydratase activity;GO:0004064::arylesterase activity;GO:0008270::zinc ion binding	GO:0006730::one-carbon metabolic process;GO:0015701::bicarbonate transport	carbonic anhydrase	Metabolism	Inorganic ion transport and metabolism	00910::Nitrogen metabolism	Gene and protein expression by JAK-STAT signaling after Interleukin-12 stimulation::Erythrocytes take up carbon dioxide and release oxygen::Reversible hydration of carbon dioxide::Erythrocytes take up oxygen and release carbon dioxide	Proximal_tubule_transport	NA	Cytoplasm
A0A8I3NSM2	11000.5195333894	17982.0648078998	15267.7067501118	8143.87872082568	7670.5410761401	9360.05228768578	0.568910880894603	0.0477040341328386	0.1	0.0969883032387924	0.152264006139678	down	A0A8I3NSM2	A0A8I3NSM2	RRM domain-containing protein	SFPQ	GO:0000785::chromatin;GO:0090575::RNA polymerase II transcription factor complex;GO:0016363::nuclear matrix;GO:0042382::paraspeckles	GO:0000980::RNA polymerase II distal enhancer sequence-specific DNA binding;GO:0042826::histone deacetylase binding;GO:0000166::nucleotide binding;GO:0001047::core promoter binding;GO:0003682::chromatin binding	GO:0042754::negative regulation of circadian rhythm;GO:0000122::negative regulation of transcription from RNA polymerase II promoter;GO:0070932::histone H3 deacetylation;GO:0000724::double-strand break repair via homologous recombination;GO:0045876::positive regulation of sister chromatid cohesion;GO:0000380::alternative mRNA splicing, via spliceosome;GO:1902177::positive regulation of oxidative …	Splicing factor proline	Information storage and processing	RNA processing and modification	NA	Suppression of apoptosis::PTK6 Regulates Proteins Involved in RNA Processing	Circadian_rhythm_related_genes::mRNA_Processing::Type_2_papillary_renal_cell_carcinoma	Transcription Cofactors	Nucleus
A0A8I3NSN4	86695.9373827544	119498.917240616	111379.397375872	48839.7631390333	49438.1188680897	55270.628821656	0.483504282422573	0.00952622642421923	0.1	0.040384686379596	0.152264006139678	down	A0A8I3NSN4	A0A8I3NSN4	Adenosine deaminase	ADA	GO:0005764::lysosome;GO:0005829::cytosol;GO:0009897::external side of plasma membrane	GO:0004000::adenosine deaminase activity;GO:0008270::zinc ion binding	GO:0060169::negative regulation of adenosine receptor signaling pathway;GO:0050862::positive regulation of T cell receptor signaling pathway;GO:0050728::negative regulation of inflammatory response;GO:0033089::positive regulation of T cell differentiation in thymus;GO:0006154::adenosine catabolic process;GO:0046061::dATP catabolic process;GO:0070256::negative regulation of mucus secretion;GO:0002…	Adenosine deaminase	Metabolism	Nucleotide transport and metabolism	01100::Metabolic pathways||00230::Purine metabolism||05340::Primary immunodeficiency	Purine salvage	Circadian_rhythm_related_genes::Purine_metabolism_and_related_disorders::Purine_metabolism	NA	Cytoplasm
A0A8I3NT93	247103.815253251	198642.045473405	144826.870103287	1152634.84368688	1039376.60351878	1727076.41719745	6.63607996071126	0.00099267305894402	0.1	0.0153994164829613	0.152264006139678	up	A0A8I3NT93	A0A8I3NT93	Ig-like domain-containing protein	-	NA	NA	NA	Immunoglobulin C-Type	Poorly characterized	Function unknown	04151::PI3K-Akt signaling pathway||04020::Calcium signaling pathway||05202::Transcriptional misregulation in cancer||05169::Epstein-Barr virus infection||05152::Tuberculosis||04072::Phospholipase D signaling pathway||04145::Phagosome||05414::Dilated cardiomyopathy||05162::Measles||05146::Amoebiasis||04666::Fc gamma R-mediated phagocytosis||04064::NF-kappa B signaling pathway||04640::Hematopoietic…	Regulation of actin dynamics for phagocytic cup formation::FCGR3A-mediated phagocytosis::FCGR3A-mediated IL10 synthesis::Regulation of Complement cascade::Role of phospholipids in phagocytosis::Initial triggering of complement::Interleukin-4 and Interleukin-13 signaling::FCGR activation::Classical antibody-mediated complement activation	Pathogenesis_of_SARS-CoV-2_Mediated_by_nsp9-nsp10_Complex	NA	Extracellular
A0A8I3NTJ7	29595.8086292774	26825.9414986308	41454.2619893498	15805.9332525379	21650.6677920746	18715.223858811	0.573907985095758	0.0325766291042916	0.1	0.0769428954082315	0.152264006139678	down	A0A8I3NTJ7	A0A8I3NTJ7	Insulin like growth factor binding protein 7	IGFBP7	GO:0005615::extracellular space;GO:0031012::extracellular matrix;GO:0070062::extracellular exosome	GO:0005520::insulin-like growth factor binding	GO:0008285::negative regulation of cell proliferation;GO:0001558::regulation of cell growth;GO:0007155::cell adhesion	growth factor binding protein 7	Cellular processes and signaling	Signal transduction mechanisms	NA	Regulation of Insulin-like Growth Factor (IGF) transport and uptake by IGFBPs::Post-translational protein phosphorylation::Senescence-Associated Secretory Phenotype (SASP)	VEGFA-VEGFR2_Signaling_Pathway::Senescence_and_Autophagy_in_Cancer::Simplified_Interaction_Map_Between_LOXL4_and_Oxidative_Stress_Pathway	NA	Extracellular
A0A8I3NTN1	14704.6219634733	11310.4002295798	9885.20482475747	42387.2904596218	38915.5723699841	78287.8557059448	4.44539580366374	0.00964424844724368	0.1	0.0407123884638475	0.152264006139678	up	A0A8I3NTN1	A0A8I3NTN1	Leucine rich alpha-2-glycoprotein 1	LRG1	NA	NA	NA	Leucine-rich alpha-2-glycoprotein	Cellular processes and signaling	Signal transduction mechanisms	NA	Neutrophil degranulation	22q11.2_Deletion_Syndrome	NA	Cytoplasm
A0A8I3NTV0	33430.5818832611	27011.2486930545	27464.015183242	20227.0296727784	16261.818659264	15488.140552017	0.591280232104566	0.00850245808122856	0.1	0.0383383564389943	0.152264006139678	down	A0A8I3NTV0	A0A8I3NTV0	Phospholipid phosphatase 3	PLPP3	GO:0005794::Golgi apparatus;GO:0016021::integral component of membrane;GO:0070062::extracellular exosome;GO:0005886::plasma membrane	GO:0005178::integrin binding;GO:0042577::lipid phosphatase activity;GO:0042392::sphingosine-1-phosphate phosphatase activity	GO:0060020::Bergmann glial cell differentiation;GO:0044330::canonical Wnt signaling pathway involved in positive regulation of wound healing;GO:0030111::regulation of Wnt signaling pathway;GO:0034109::homotypic cell-cell adhesion;GO:0001568::blood vessel development;GO:0051091::positive regulation of sequence-specific DNA binding transcription factor activity;GO:0050821::protein stabilization;GO:…	Lipid phosphate phosphohydrolase	Metabolism	Lipid transport and metabolism	01100::Metabolic pathways||04072::Phospholipase D signaling pathway||04666::Fc gamma R-mediated phagocytosis||05231::Choline metabolism in cancer||00564::Glycerophospholipid metabolism||00561::Glycerolipid metabolism||00600::Sphingolipid metabolism||00565::Ether lipid metabolism||04975::Fat digestion and absorption	Sphingolipid de novo biosynthesis	Sphingolipid_Metabolism_(integrated_pathway)::Sphingolipid_Metabolism_(general_overview)	NA	Plasma membrane
A0A8I3NTV2	27391.7770446558	21508.9572926175	38496.186731917	14987.676635782	11269.3855772718	13527.7194002123	0.455219487443606	0.0282758183996239	0.1	0.0707692976134575	0.152264006139678	down	A0A8I3NTV2	A0A8I3NTV2	Rab interacting lysosomal protein	RILP	NA	NA	NA	lysosomal protein	Poorly characterized	Function unknown	04145::Phagosome||05132::Salmonella infection	MHC class II antigen presentation	NA	NA	Cytoplasm
A0A8I3NTX6	10800.3590227915	11435.1495173291	6806.04559521289	104506.319976022	185121.915444349	206268.378450106	17.075415852733	0.00061483066887904	0.1	0.0134046598577584	0.152264006139678	up	A0A8I3NTX6	A0A8I3NTX6	Uncharacterized protein	-	NA	NA	NA	CD80-like C2-set immunoglobulin domain	Poorly characterized	Function unknown	NA	Immunoregulatory interactions between a Lymphoid and a non-Lymphoid cell::Regulation of actin dynamics for phagocytic cup formation::Cell surface interactions at the vascular wall::FCGR3A-mediated phagocytosis::FCERI mediated NF-kB activation::FCGR3A-mediated IL10 synthesis::Regulation of Complement cascade::FCERI mediated Ca+2 mobilization::Antigen activates B Cell Receptor (BCR) leading to gene…	Pathogenesis_of_SARS-CoV-2_Mediated_by_nsp9-nsp10_Complex	NA	Extracellular
A0A8I3NTZ4	17651.8910666925	27589.5767017951	16219.6204503212	6408.42148637554	6039.97892235936	8687.67547770701	0.343893616253506	0.00870069416230945	0.1	0.038791409478701	0.152264006139678	down	A0A8I3NTZ4	A0A8I3NTZ4	threonine--tRNA ligase	TARS2	NA	NA	NA	threonyl-tRNA synthetase 2, mitochondrial	Information storage and processing	Translation, ribosomal structure and biogenesis	00970::Aminoacyl-tRNA biosynthesis	Mitochondrial tRNA aminoacylation	NA	NA	Cytoplasm
A0A8I3NU09	5727.46082929038	10263.3540231793	6190.87308346862	2848.3775310476	3203.19500068775	4018.10801220807	0.453963673685479	0.0330135185890983	0.1	0.077239175566947	0.152264006139678	down	A0A8I3NU09	A0A8I3NU09	S-adenosylmethionine synthase	MAT2A	GO:0005829::cytosol;GO:0048269::methionine adenosyltransferase complex	GO:0004478::methionine adenosyltransferase activity;GO:0046872::metal ion binding;GO:0042802::identical protein binding;GO:0005524::ATP binding;GO:0016597::amino acid binding	GO:0051291::protein heterooligomerization;GO:0034214::protein hexamerization;GO:0009725::response to hormone;GO:0006556::S-adenosylmethionine biosynthetic process;GO:0006730::one-carbon metabolic process;GO:0032259::methylation;GO:0007623::circadian rhythm;GO:0042493::response to drug;GO:0051591::response to cAMP	Catalyzes the formation of S-adenosylmethionine from methionine and ATP	Metabolism	Coenzyme transport and metabolism	01100::Metabolic pathways||01230::Biosynthesis of amino acids||00270::Cysteine and methionine metabolism	Methylation	One_carbon_metabolism_and_related_pathways::Trans-sulfuration_and_one_carbon_metabolism::Methionine_De_Novo_and_Salvage_Pathway::Purine_metabolism_and_related_disorders::Methionine_metabolism_leading_to_Sulphur_Amino_Acids_and_related_disorders::Methylation_Pathways	NA	Cytoplasm
A0A8I3NU20	11555.6817042931	14506.6465438553	12362.515587135	8776.91490675945	6245.08590113916	8108.03228237792	0.601955161859045	0.0189319049714992	0.1	0.05714427270948	0.152264006139678	down	A0A8I3NU20	A0A8I3NU20	NADH-cytochrome b5 reductase	CYB5R3	GO:0016021::integral component of membrane;GO:0005743::mitochondrial inner membrane;GO:0070062::extracellular exosome;GO:0005741::mitochondrial outer membrane;GO:0005811::lipid particle;GO:0005789::endoplasmic reticulum membrane	GO:0004128::cytochrome-b5 reductase activity, acting on NAD(P)H;GO:0071949::FAD binding	GO:0055114::oxidation-reduction process;GO:0006695::cholesterol biosynthetic process	b5 reductase	Metabolism	Energy production and conversion	00520::Amino sugar and nucleotide sugar metabolism	Neutrophil degranulation::Phase I - Functionalization of compounds::Vitamin C (ascorbate) metabolism	Oxidation_by_Cytochrome_P450	NA	Mitochondria
A0A8I3NU76	23138.5550251202	27135.9979808038	26966.7673340705	9115.62977963694	13877.8469945355	11091.7770063694	0.441282640308428	0.0109104349438538	0.1	0.0437305979499092	0.152264006139678	down	A0A8I3NU76	A0A8I3NU76	receptor protein serine/threonine kinase	BMPR2	GO:0009986::cell surface;GO:0016324::apical plasma membrane;GO:0005901::caveola;GO:0044214::spanning component of plasma membrane;GO:0009925::basal plasma membrane;GO:0005615::extracellular space;GO:0005737::cytoplasm;GO:0030425::dendrite;GO:0043025::neuronal cell body	GO:0016362::activin receptor activity, type II;GO:0098821::BMP receptor activity;GO:0046872::metal ion binding;GO:0005524::ATP binding;GO:0004702::signal transducer, downstream of receptor, with serine/threonine kinase activity;GO:0036122::BMP binding;GO:0019838::growth factor binding	GO:0060841::venous blood vessel development;GO:0060836::lymphatic endothelial cell differentiation;GO:0030501::positive regulation of bone mineralization;GO:2000279::negative regulation of DNA biosynthetic process;GO:0045906::negative regulation of vasoconstriction;GO:0010595::positive regulation of endothelial cell migration;GO:0045669::positive regulation of osteoblast differentiation;GO:004801…	Bone morphogenetic protein receptor	Cellular processes and signaling	Signal transduction mechanisms	04360::Axon guidance||04390::Hippo signaling pathway||05206::MicroRNAs in cancer||04060::Cytokine-cytokine receptor interaction||05418::Fluid shear stress and atherosclerosis||04550::Signaling pathways regulating pluripotency of stem cells||04350::TGF-beta signaling pathway	Signaling by BMP	Mesodermal_Commitment_Pathway::Integrated_Breast_Cancer_Pathway::ESC_Pluripotency_Pathways::Osteoblast_differentiation::Heart_Development::Canonical_and_Non-Canonical_TGF-B_signaling::Bone_Morphogenic_Protein_(BMP)_Signalling_and_Regulation	NA	Extracellular
A0A8I3NUA9	19349.8564547082	21819.0137747905	31743.5059956552	10319.5055188501	10719.8784659439	11922.8933121019	0.452080689224943	0.0275308417102562	0.1	0.069759186870465	0.152264006139678	down	A0A8I3NUA9	A0A8I3NUA9	Protein kinase C and casein kinase substrate in neurons 2	PACSIN2	NA	NA	NA	Protein kinase C and casein kinase substrate in neurons	Cellular processes and signaling	Signal transduction mechanisms	NA	Clathrin-mediated endocytosis	T-Cell_antigen_Receptor_(TCR)_Signaling_Pathway	NA	Nucleus
A0A8I3NUC6	19290.941285551	22107.2694105607	27630.9091436683	33307.7233146983	40725.7263257931	51038.3503184713	1.81187012451065	0.0227804673082334	0.1	0.0631835420915025	0.152264006139678	up	A0A8I3NUC6	A0A8I3NUC6	Proteasome subunit beta	PSMB2	GO:0005829::cytosol;GO:0005654::nucleoplasm;GO:0070062::extracellular exosome;GO:0005839::proteasome core complex;GO:0016020::membrane	GO:0005515::protein binding;GO:0004298::threonine-type endopeptidase activity	GO:0051436::negative regulation of ubiquitin-protein ligase activity involved in mitotic cell cycle;GO:0002479::antigen processing and presentation of exogenous peptide antigen via MHC class I, TAP-dependent;GO:0090263::positive regulation of canonical Wnt signaling pathway;GO:0010243::response to organonitrogen compound;GO:0002223::stimulatory C-type lectin receptor signaling pathway;GO:0014070:…	subunit, beta	Cellular processes and signaling	Posttranslational modification, protein turnover, chaperones	03050::Proteasome	Antigen processing: Ubiquitination & Proteasome degradation::Neddylation::Regulation of expression of SLITs and ROBOs::Separation of Sister Chromatids::Ub-specific processing proteases::FCERI mediated NF-kB activation::MAPK6/MAPK4 signaling::UCH proteinases::Downstream TCR signaling::RUNX1 regulates transcription of genes involved in differentiation of HSCs::ABC-family proteins mediated transport…	Proteasome_Degradation	NA	Cytoplasm
A0A8I3NUL8	76990.0409254587	69587.0905595663	58343.5187006407	210989.237525574	292920.799539833	230985.721602972	3.58624549552491	0.00065884773339842	0.1	0.0135743192020851	0.152264006139678	up	A0A8I3NUL8	A0A8I3NUL8	Galectin	LGALS9	NA	GO:0030246::carbohydrate binding	NA	Galectin	Cellular processes and signaling	Extracellular structures	NA	Interleukin-2 family signaling	Vitamin_D_Receptor_Pathway	NA	Cytoplasm
A0A8I3NUN2	19815.1352265131	17578.1435703814	28942.7094087476	9427.41179874115	8249.17710169937	9639.76382961783	0.411787831446446	0.0205540375072873	0.1	0.0598366028381889	0.152264006139678	down	A0A8I3NUN2	A0A8I3NUN2	Melanoma cell adhesion molecule	MCAM	NA	NA	NA	Melanoma cell adhesion molecule	Cellular processes and signaling	Signal transduction mechanisms	NA	L1CAM interactions	VEGFA-VEGFR2_Signaling_Pathway::Netrin-UNC5B_signaling_Pathway::Nonalcoholic_fatty_liver_disease::miRNAs_involvement_in_the_immune_response_in_sepsis::Photodynamic_therapy-induced_NF-kB_survival_signaling::Amplification_and_Expansion_of_Oncogenic_Pathways_as_Metastatic_Traits	NA	Plasma membrane
A0A8I3NUR3	8394.65628220885	10652.135784029	13245.7486451937	16510.0676075426	24586.5557264508	18739.6274416136	1.85294341842929	0.0251339263973653	0.1	0.0663648311399275	0.152264006139678	up	A0A8I3NUR3	A0A8I3NUR3	ADAM metallopeptidase domain 10	ADAM10	GO:0005925::focal adhesion;GO:0005802::trans-Golgi network;GO:0097197::tetraspanin-enriched microdomain;GO:0009986::cell surface;GO:0016021::integral component of membrane;GO:0014069::postsynaptic density;GO:0097038::perinuclear endoplasmic reticulum;GO:0070062::extracellular exosome;GO:0005798::Golgi-associated vesicle;GO:0005634::nucleus	GO:0005178::integrin binding;GO:0008270::zinc ion binding;GO:0019901::protein kinase binding;GO:0004222::metalloendopeptidase activity;GO:0042803::protein homodimerization activity;GO:0017124::SH3 domain binding	GO:0051089::constitutive protein ectodomain proteolysis;GO:0042117::monocyte activation;GO:0030307::positive regulation of cell growth;GO:0007219::Notch signaling pathway;GO:0007267::cell-cell signaling;GO:0022617::extracellular matrix disassembly;GO:0048013::ephrin receptor signaling pathway;GO:0007162::negative regulation of cell adhesion;GO:0007229::integrin-mediated signaling pathway;GO:00108…	Disintegrin and metalloproteinase domain-containing protein 10	Cellular processes and signaling	Extracellular structures	05010::Alzheimer's disease||05120::Epithelial cell signaling in Helicobacter pylori infection	Neutrophil degranulation::Regulation of Insulin-like Growth Factor (IGF) transport and uptake by IGFBPs::Post-translational protein phosphorylation::Degradation of the extracellular matrix::Amyloid fiber formation::Constitutive Signaling by NOTCH1 HD+PEST Domain Mutants::Constitutive Signaling by NOTCH1 PEST Domain Mutants::Collagen degradation::EPH-ephrin mediated repulsion of cells::Activated N…	VEGFA-VEGFR2_Signaling_Pathway::Alzheimers_Disease::Copper_homeostasis::Canonical_and_Non-canonical_Notch_signaling::Hypertrophy_Model	NA	Plasma membrane
A0A8I3NUR4	3304.83886064213	3473.05650568418	3356.69770447576	12769.1398673391	11727.125658051	15579.9445063694	3.95439755220362	0.00300451568637586	0.1	0.0240361254910068	0.152264006139678	up	A0A8I3NUR4	A0A8I3NUR4	Surfactant protein D	SFTPD	GO:0005737::cytoplasm;GO:0005615::extracellular space;GO:0005578::proteinaceous extracellular matrix;GO:0005581::collagen trimer	GO:0030246::carbohydrate binding	GO:0048286::lung alveolus development;GO:0045087::innate immune response;GO:0007585::respiratory gaseous exchange;GO:0043129::surfactant homeostasis	Pulmonary surfactant-associated protein	Cellular processes and signaling	Extracellular structures	04145::Phagosome	Immunoregulatory interactions between a Lymphoid and a non-Lymphoid cell::Surfactant metabolism::Signal regulatory protein family interactions::Regulation of TLR by endogenous ligand::Toll Like Receptor 4 (TLR4) Cascade::Defective CSF2RB causes pulmonary surfactant metabolism dysfunction 5 (SMDP5)::Defective CSF2RA causes pulmonary surfactant metabolism dysfunction 4 (SMDP4)::Toll Like Receptor T…	Regulation_of_toll-like_receptor_signaling_pathway	NA	Extracellular
A0A8I3NUW3	28110.0889147638	29694.5695377977	23222.9855304331	5971.10497934503	5745.07604256543	4323.61762738853	0.197954646844542	0.00034880388939605	0.1	0.010485256311542	0.152264006139678	down	A0A8I3NUW3	A0A8I3NUW3	Family with sequence similarity 171 member A1	FAM171A1	NA	NA	NA	Family with sequence similarity 171 member A1	Poorly characterized	Function unknown	04151::PI3K-Akt signaling pathway||05200::Pathways in cancer||04015::Rap1 signaling pathway||04510::Focal adhesion||04810::Regulation of actin cytoskeleton||05414::Dilated cardiomyopathy||05418::Fluid shear stress and atherosclerosis||04611::Platelet activation||04640::Hematopoietic cell lineage||04512::ECM-receptor interaction||05410::Hypertrophic cardiomyopathy (HCM)||05412::Arrhythmogenic righ…	NA	NA	NA	Extracellular
A0A8I3NVB0	63655.5743062294	56317.0364700025	97217.4489643868	14605.3670589155	21554.301459279	20036.5035562633	0.258741915452165	0.00387092679711405	0.1	0.0266663846023413	0.152264006139678	down	A0A8I3NVB0	A0A8I3NVB0	Zyxin	ZYX	GO:0005913::cell-cell adherens junction;GO:0001725::stress fiber;GO:0005887::integral component of plasma membrane;GO:0005925::focal adhesion;GO:0005737::cytoplasm;GO:0005634::nucleus	GO:0008270::zinc ion binding;GO:0005515::protein binding	GO:0007267::cell-cell signaling;GO:0007229::integrin-mediated signaling pathway;GO:0007160::cell-matrix adhesion;GO:0043149::stress fiber assembly;GO:0007179::transforming growth factor beta receptor signaling pathway;GO:0016032::viral process;GO:0050727::regulation of inflammatory response	Zinc-binding domain present in Lin-11, Isl-1, Mec-3.	Cellular processes and signaling	Signal transduction mechanisms	04510::Focal adhesion	Cell-extracellular matrix interactions	Focal_Adhesion::Integrin-mediated_Cell_Adhesion	NA	Nucleus
A0A8I3NVG7	341640.002069992	354039.689790612	552769.280286097	121334.78869385	137245.369196334	152871.015127389	0.32956987605996	0.0100777851199298	0.1	0.0417418072608367	0.152264006139678	down	A0A8I3NVG7	A0A8I3NVG7	Peptidyl-prolyl cis-trans isomerase	-	GO:0005925::focal adhesion;GO:0016020::membrane;GO:0000159::protein phosphatase type 2A complex;GO:0005615::extracellular space;GO:0005829::cytosol;GO:0000775::chromosome, centromeric region;GO:0070062::extracellular exosome;GO:0005634::nucleus;GO:0000922::spindle pole	GO:0004721::phosphoprotein phosphatase activity;GO:0046790::virion binding;GO:0046872::metal ion binding;GO:0051082::unfolded protein binding;GO:0042277::peptide binding;GO:0003755::peptidyl-prolyl cis-trans isomerase activity	GO:0008637::apoptotic mitochondrial changes;GO:0006457::protein folding;GO:0042542::response to hydrogen peroxide;GO:0046677::response to antibiotic;GO:0006278::RNA-dependent DNA biosynthetic process;GO:0019061::uncoating of virus;GO:0019064::fusion of virus membrane with host plasma membrane;GO:0010468::regulation of gene expression;GO:0034389::lipid particle organization;GO:0075713::establishme…	peptidyl-prolyl cis-trans isomerase activity	Cellular processes and signaling	Posttranslational modification, protein turnover, chaperones	NA	Neutrophil degranulation::Platelet degranulation ::Gene and protein expression by JAK-STAT signaling after Interleukin-12 stimulation::Calcineurin activates NFAT::Budding and maturation of HIV virion::Basigin interactions::Assembly Of The HIV Virion::Integration of provirus::APOBEC3G mediated resistance to HIV-1 infection::Early Phase of HIV Life Cycle::Binding and entry of HIV virion::Minus-stra…	Prolactin_Signaling_Pathway	NA	Cytoplasm
A0A8I3NVH0	26277.6760894409	18006.8935496363	15388.5846802971	56953.8559495419	31957.4851133536	53098.7099522293	2.37979796166093	0.0241498785298743	0.1	0.0647446803056569	0.152264006139678	up	A0A8I3NVH0	A0A8I3NVH0	GTP cyclohydrolase 1	GCH1	GO:0005654::nucleoplasm;GO:0031965::nuclear membrane;GO:0005829::cytosol;GO:0031410::cytoplasmic vesicle;GO:0043234::protein complex	GO:0008270::zinc ion binding;GO:0030742::GTP-dependent protein binding;GO:0003934::GTP cyclohydrolase I activity;GO:0005525::GTP binding;GO:0005509::calcium ion binding;GO:0050662::coenzyme binding;GO:0042803::protein homodimerization activity	GO:0051291::protein heterooligomerization;GO:0051000::positive regulation of nitric-oxide synthase activity;GO:0032496::response to lipopolysaccharide;GO:0014916::regulation of lung blood pressure;GO:0035998::7,8-dihydroneopterin 3'-triphosphate biosynthetic process;GO:0050884::neuromuscular process controlling posture;GO:0042311::vasodilation;GO:0006809::nitric oxide biosynthetic process;GO:0034…	GTP cyclohydrolase 1	Metabolism	Coenzyme transport and metabolism	01100::Metabolic pathways||00790::Folate biosynthesis	Tetrahydrobiopterin (BH4) synthesis, recycling, salvage and regulation	NA	NA	Cytoplasm
A0A8I3NVH9	36424.6809927335	30656.2290957873	27700.2765922405	168992.245201142	371503.163646822	201864.112791932	7.8323509932439	0.00832275958772683	0.1	0.0381425451484086	0.152264006139678	up	A0A8I3NVH9	A0A8I3NVH9	Phospholipid transfer protein	PLTP	GO:0005615::extracellular space	GO:0008289::lipid binding;GO:0008525::phosphatidylcholine transporter activity	GO:0006629::lipid metabolic process;GO:0010875::positive regulation of cholesterol efflux;GO:0030317::flagellated sperm motility;GO:0010189::vitamin E biosynthetic process;GO:0034375::high-density lipoprotein particle remodeling;GO:0015914::phospholipid transport;GO:0090108::positive regulation of high-density lipoprotein particle assembly	Phospholipid transfer	Cellular processes and signaling	Defense mechanisms	03320::PPAR signaling pathway	Neutrophil degranulation::Antimicrobial peptides::Toll Like Receptor 4 (TLR4) Cascade	Nuclear_Receptors_Meta-Pathway::PPAR_signaling_pathway::Statin_Pathway::PPAR_Alpha_Pathway	NA	Extracellular
A0A8I3NVW7	7030.54351941695	5544.31858766907	3838.83581237403	12058.1581766293	13037.9267984644	12273.84007431	2.2767523341037	0.0380221868478667	0.1	0.0849246424252528	0.152264006139678	up	A0A8I3NVW7	A0A8I3NVW7	Leukosialin	SPN	NA	NA	GO:0030155::regulation of cell adhesion;GO:0050896::response to stimulus;GO:0042110::T cell activation;GO:0050794::regulation of cellular process;GO:0002682::regulation of immune system process	Sialophorin	Poorly characterized	Function unknown	05169::Epstein-Barr virus infection||04514::Cell adhesion molecules (CAMs)	Cell surface interactions at the vascular wall::Basigin interactions	NA	NA	Extracellular
A0A8I3NW81	41575.2263578929	37109.8852100794	49836.7343638488	62478.5146409164	64490.9780795538	73393.1942409766	1.55897766258147	0.0175840129255533	0.1	0.0551132411442304	0.152264006139678	up	A0A8I3NW81	A0A8I3NW81	Proteasome subunit alpha type	PSMA7	GO:0005737::cytoplasm;GO:0019773::proteasome core complex, alpha-subunit complex;GO:0005634::nucleus;GO:0070062::extracellular exosome	GO:0042802::identical protein binding;GO:0004298::threonine-type endopeptidase activity	GO:0006511::ubiquitin-dependent protein catabolic process	subunit alpha type	Cellular processes and signaling	Posttranslational modification, protein turnover, chaperones	03050::Proteasome	Antigen processing: Ubiquitination & Proteasome degradation::Neddylation::Regulation of expression of SLITs and ROBOs::Separation of Sister Chromatids::Ub-specific processing proteases::FCERI mediated NF-kB activation::MAPK6/MAPK4 signaling::UCH proteinases::Downstream TCR signaling::RUNX1 regulates transcription of genes involved in differentiation of HSCs::ABC-family proteins mediated transport…	Proteasome_Degradation	NA	Cytoplasm
A0A8I3NWE5	21069.7262004873	20531.5526788925	25137.8018335961	14155.7253476159	11185.0650360756	13524.2331740977	0.582342806382599	0.00511838347281815	0.1	0.0306793740485535	0.152264006139678	down	A0A8I3NWE5	A0A8I3NWE5	Eukaryotic translation initiation factor 1	EIF1	GO:0005737::cytoplasm;GO:0005634::nucleus	GO:0003743::translation initiation factor activity	GO:0009048::dosage compensation by inactivation of X chromosome;GO:0006446::regulation of translational initiation;GO:0006950::response to stress	eukaryotic translation initiation factor	Information storage and processing	Translation, ribosomal structure and biogenesis	03013::RNA transport	NA	NA	NA	Cytoplasm
A0A8I3NWQ3	79157.8170213683	90503.791524908	107237.954654181	49889.6879471441	39762.0629978367	45016.4757430998	0.486343225433655	0.00368102254954609	0.1	0.0262547249988158	0.152264006139678	down	A0A8I3NWQ3	A0A8I3NWQ3	Peroxiredoxin-6	PRDX6	GO:0005829::cytosol;GO:0005764::lysosome;GO:0070062::extracellular exosome;GO:0005615::extracellular space;GO:0031410::cytoplasmic vesicle;GO:0016020::membrane	GO:0004602::glutathione peroxidase activity;GO:0031625::ubiquitin protein ligase binding;GO:0004623::phospholipase A2 activity;GO:0051920::peroxiredoxin activity	GO:0055114::oxidation-reduction process;GO:0098869::cellular oxidant detoxification;GO:0000302::response to reactive oxygen species;GO:0009395::phospholipid catabolic process	Peroxiredoxin 6	Cellular processes and signaling	Posttranslational modification, protein turnover, chaperones	01100::Metabolic pathways	Neutrophil degranulation::Detoxification of Reactive Oxygen Species	VEGFA-VEGFR2_Signaling_Pathway::Nuclear_Receptors_Meta-Pathway::NRF2_pathway	NA	Cytoplasm
A0A8I3NWU4	150747.300774091	176520.242165242	306933.789771702	79956.339028109	69158.1747883608	84389.9134819533	0.368186591945899	0.0393808668821875	0.1	0.0865245181553268	0.152264006139678	down	A0A8I3NWU4	A0A8I3NWU4	Mannose receptor C type 2	MRC2	NA	NA	NA	mannose receptor	Cellular processes and signaling	Signal transduction mechanisms	05152::Tuberculosis||04145::Phagosome	Cross-presentation of soluble exogenous antigens (endosomes)	Spinal_Cord_Injury	NA	Plasma membrane
A0A8I3NWW6	90034.4636349915	93543.7984399635	172395.279862598	40996.140088875	52406.8589613735	52497.916985138	0.409864495100541	0.041796591632323	0.1	0.0893708178932813	0.152264006139678	down	A0A8I3NWW6	A0A8I3NWW6	MAGE domain-containing protein	MAGEB4	NA	NA	NA	Melanoma-associated antigen	Poorly characterized	Function unknown	04722::Neurotrophin signaling pathway	SUMOylation of DNA damage response and repair proteins	Notch_Signaling_Pathway_Netpath	NA	Nucleus
A0A8I3NX10	1795.32648166117	2601.3859970127	2340.29288128681	3688.65974432151	5544.02083005089	3666.69641985138	1.91470487330874	0.0234418040948819	0.1	0.0641749692739509	0.152264006139678	up	A0A8I3NX10	A0A8I3NX10	Tetraspanin 14	TSPAN14	NA	NA	NA	Tetraspanin 14	Poorly characterized	Function unknown	NA	Neutrophil degranulation::Amyloid fiber formation	Extracellular_vesicles_in_the_crosstalk_of_cardiac_cells	NA	Cytoplasm
A0A8I3NXF8	38248.7852685598	32987.7085027522	29760.0090503415	57603.2116189061	76375.7941003614	81444.0524150743	2.13297542108711	0.0062535514324861	0.1	0.0338990329017826	0.152264006139678	up	A0A8I3NXF8	A0A8I3NXF8	Insulin like growth factor binding protein acid labile subunit	IGFALS	GO:0005654::nucleoplasm;GO:0042567::insulin-like growth factor ternary complex;GO:0070062::extracellular exosome	GO:0005520::insulin-like growth factor binding	NA	Insulin-like growth factor binding protein, acid labile subunit	Cellular processes and signaling	Signal transduction mechanisms	NA	Regulation of Insulin-like Growth Factor (IGF) transport and uptake by IGFBPs	Circadian_rhythm_related_genes	NA	Extracellular
A0A8I3NXR0	7368.55041938892	9267.1764583852	16605.6056592084	2677.65062746784	4265.19579097423	3073.68935774947	0.301327745060992	0.0225646862445709	0.1	0.0629369254928303	0.152264006139678	down	A0A8I3NXR0	A0A8I3NXR0	Transmembrane protein 9	TMEM9	GO:0031902::late endosome membrane;GO:0005765::lysosomal membrane;GO:0016021::integral component of membrane	NA	GO:0006810::transport	Transmembrane protein 9	Poorly characterized	Function unknown	NA	NA	NA	NA	Extracellular
A0A8I3NY33	22102.2523061	21759.0614471828	33432.3629861422	12592.2503616248	11919.8583236423	10693.5337765393	0.455478946621893	0.0225213042304455	0.1	0.0629327712580337	0.152264006139678	down	A0A8I3NY33	A0A8I3NY33	Adenosylhomocysteinase	AHCY	GO:0042470::melanosome	GO:0004013::adenosylhomocysteinase activity	GO:0006730::one-carbon metabolic process	adenosylhomocysteinase	Metabolism	Coenzyme transport and metabolism	01100::Metabolic pathways||00270::Cysteine and methionine metabolism	Methylation::Metabolism of ingested SeMet, Sec, MeSec into H2Se::Sulfur amino acid metabolism::Defective AHCY causes Hypermethioninemia with S-adenosylhomocysteine hydrolase deficiency (HMAHCHD)	Circadian_rhythm_related_genes::Folate_Metabolism::Ethanol_effects_on_histone_modifications::Trans-sulfuration_and_one_carbon_metabolism::One_Carbon_Metabolism::Methionine_De_Novo_and_Salvage_Pathway::Trans-sulfuration_pathway::Methionine_metabolism_leading_to_Sulphur_Amino_Acids_and_related_disorders	NA	Cytoplasm
A0A8I3NY38	36634.6606981909	34342.9944541255	47546.9217545428	24653.8322061066	25650.9656750572	25619.113641189	0.640575258766935	0.0462730244689505	0.1	0.0948405790768571	0.152264006139678	down	A0A8I3NY38	A0A8I3NY38	L-lactate dehydrogenase	LDHB	GO:0005829::cytosol;GO:0005739::mitochondrion;GO:0070062::extracellular exosome;GO:0043209::myelin sheath;GO:0045121::membrane raft	GO:0051287::NAD binding;GO:0019900::kinase binding;GO:0042802::identical protein binding;GO:0004459::L-lactate dehydrogenase activity	GO:0055114::oxidation-reduction process;GO:0006090::pyruvate metabolic process;GO:0006089::lactate metabolic process;GO:0005975::carbohydrate metabolic process;GO:0019674::NAD metabolic process	Belongs to the LDH MDH superfamily	Metabolism	Energy production and conversion	01100::Metabolic pathways||04922::Glucagon signaling pathway||00010::Glycolysis / Gluconeogenesis||00620::Pyruvate metabolism||00270::Cysteine and methionine metabolism||00640::Propanoate metabolism	Pyruvate metabolism	Pathways_in_clear_cell_renal_cell_carcinoma::Glycolysis_and_Gluconeogenesis	NA	Cytoplasm
A0A8I3NY55	11915.2153006878	9923.01858766907	10269.1296143802	39783.02044646	45346.9300121294	55496.0714437367	4.3798682470561	0.00067312586277315	0.1	0.0135743192020851	0.152264006139678	up	A0A8I3NY55	A0A8I3NY55	Ectonucleotide pyrophosphatase/phosphodiesterase 4	ENPP4	GO:0016021::integral component of membrane;GO:0070062::extracellular exosome	GO:0047710::bis(5'-adenosyl)-triphosphatase activity	GO:0030194::positive regulation of blood coagulation;GO:0046130::purine ribonucleoside catabolic process	Ectonucleotide pyrophosphatase phosphodiesterase 4	Poorly characterized	Function unknown	00230::Purine metabolism	Neutrophil degranulation	Insulin_Signaling::Pyrimidine_metabolism::FGF23_signalling_in_Hypophosphatemic_rickets	NA	Peroxisome
A0A8I3NYF9	177191.147853462	167878.628882804	179737.240508513	810576.188540078	1419432.27920121	969879.725849257	6.09726640163819	0.00774083279306155	0.1	0.0364262113951095	0.152264006139678	up	A0A8I3NYF9	A0A8I3NYF9	Eosinophil peroxidase	EPX	GO:0070062::extracellular exosome	GO:0046872::metal ion binding;GO:0004601::peroxidase activity;GO:0020037::heme binding	GO:0006979::response to oxidative stress;GO:0042744::hydrogen peroxide catabolic process;GO:0032753::positive regulation of interleukin-4 production;GO:0055114::oxidation-reduction process;GO:0072677::eosinophil migration;GO:0098869::cellular oxidant detoxification;GO:0032693::negative regulation of interleukin-10 production;GO:0002215::defense response to nematode;GO:0032714::negative regulation…	Eosinophil peroxidase	Poorly characterized	Function unknown	05310::Asthma	Neutrophil degranulation	Selenium_Micronutrient_Network::Folate_Metabolism::Vitamin_B12_Metabolism::Benzene_metabolism	NA	Extracellular
A0A8I3NYN4	17053.6755029433	18548.8868143723	21145.396105373	9876.82526551729	7683.13440372135	9808.26475849257	0.482276811156417	0.00275123976430217	0.1	0.0229347045898131	0.152264006139678	down	A0A8I3NYN4	A0A8I3NYN4	Dynein axonemal assembly factor 9	DNAAF9	NA	NA	NA	Chromosome 20 open reading frame 194	Poorly characterized	Function unknown	NA	NA	NA	NA	Nucleus
A0A8I3NYW0	10890.2424218902	11215.9298951678	20966.1396293595	3194.73859546242	3527.66482349852	4379.62966029724	0.257753358887938	0.0140373904184818	0.1	0.0490457835926172	0.152264006139678	down	A0A8I3NYW0	A0A8I3NYW0	Prefoldin subunit 3	VBP1	GO:0005737::cytoplasm;GO:0005844::polysome;GO:0016272::prefoldin complex	GO:0015631::tubulin binding	GO:0006457::protein folding;GO:0007017::microtubule-based process;GO:0007021::tubulin complex assembly	Binds specifically to cytosolic chaperonin (c-CPN) and transfers target proteins to it. Binds to nascent polypeptide chain and promotes folding in an environment in which there are many competing pathways for nonnative proteins	Cellular processes and signaling	Posttranslational modification, protein turnover, chaperones	NA	Prefoldin mediated transfer of substrate to CCT/TriC	NA	NA	Nucleus
A0A8I3NZ20	19269.0369277875	27424.8591956407	34014.7748315805	7667.41827801452	7738.98307386428	7541.75295382165	0.284333195357572	0.0174640858069595	0.1	0.0548606907843604	0.152264006139678	down	A0A8I3NZ20	A0A8I3NZ20	Cytidine/uridine monophosphate kinase 1	CMPK1	NA	NA	NA	Cytidine monophosphate (UMP-CMP) kinase 1, cytosolic	Metabolism	Nucleotide transport and metabolism	01100::Metabolic pathways||00240::Pyrimidine metabolism	Interconversion of nucleotide di- and triphosphates	Pyrimidine_metabolism	NA	Mitochondria
A0A8I3NZL8	48867.8668477909	43746.4262025281	49757.7516253755	18837.0205246491	22847.581448275	20109.7143046709	0.434034057868275	0.00048450244417248	0.1	0.0117225957224172	0.152264006139678	down	A0A8I3NZL8	A0A8I3NZL8	Claudin domain containing 1	CLDND1	GO:0016021::integral component of membrane;GO:0016324::apical plasma membrane	NA	NA	PMP-22/EMP/MP20/Claudin tight junction	Poorly characterized	Function unknown	NA	NA	NA	NA	Plasma membrane
A0A8I3NZP6	234671.203915734	279462.627721074	283870.83013748	132107.930203161	123622.673969314	121959.810244161	0.473293493770922	0.00261303892551214	0.1	0.0221329519218776	0.152264006139678	down	A0A8I3NZP6	A0A8I3NZP6	Karyopherin subunit beta 1	KPNB1	GO:0005654::nucleoplasm;GO:0034399::nuclear periphery;GO:0031965::nuclear membrane;GO:0005829::cytosol;GO:0005643::nuclear pore;GO:0070062::extracellular exosome;GO:0071782::endoplasmic reticulum tubular network	GO:0008139::nuclear localization sequence binding;GO:0008270::zinc ion binding;GO:0008565::protein transporter activity;GO:0051879::Hsp90 protein binding;GO:0008536::Ran GTPase binding;GO:0019904::protein domain specific binding	GO:0007080::mitotic metaphase plate congression;GO:0075733::intracellular transport of virus;GO:0031291::Ran protein signal transduction;GO:0006610::ribosomal protein import into nucleus;GO:0006607::NLS-bearing protein import into nucleus;GO:0040001::establishment of mitotic spindle localization;GO:0006309::apoptotic DNA fragmentation;GO:0090307::mitotic spindle assembly;GO:0000060::protein impor…	ribosomal protein import into nucleus	Cellular processes and signaling	Intracellular trafficking, secretion, and vesicular transport	03013::RNA transport	Neutrophil degranulation::ISG15 antiviral mechanism::NS1 Mediated Effects on Host Pathways::Initiation of Nuclear Envelope (NE) Reformation::Nuclear import of Rev protein::Transport of Ribonucleoproteins into the Host Nucleus::Postmitotic nuclear pore complex (NPC) reformation::Regulation of cholesterol biosynthesis by SREBP (SREBF)::Apoptosis induced DNA fragmentation::Inhibition of nitric oxide…	NA	NA	Cytoplasm
A0A8I3P075	93924.3754447247	88553.826929992	123783.121348297	43521.6657414285	45757.5819984744	25151.9593418259	0.373639105619558	0.0180437125216033	0.1	0.0557449902093616	0.152264006139678	down	A0A8I3P075	A0A8I3P075	Ras homolog family member B	RHOB	GO:0005925::focal adhesion;GO:0005829::cytosol;GO:0031902::late endosome membrane;GO:0032154::cleavage furrow;GO:0005769::early endosome;GO:0070062::extracellular exosome;GO:0005886::plasma membrane;GO:0005634::nucleus	GO:0005515::protein binding;GO:0005525::GTP binding;GO:0019003::GDP binding;GO:0003924::GTPase activity	GO:0030336::negative regulation of cell migration;GO:0007266::Rho protein signal transduction;GO:0030168::platelet activation;GO:0007155::cell adhesion;GO:0051056::regulation of small GTPase mediated signal transduction;GO:0045766::positive regulation of angiogenesis;GO:0070301::cellular response to hydrogen peroxide;GO:0045786::negative regulation of cell cycle;GO:0006886::intracellular protein …	endothelial tube morphogenesis	Cellular processes and signaling	Intracellular trafficking, secretion, and vesicular transport	NA	Rho GTPase cycle::RHO GTPases Activate Formins::G alpha (12/13) signalling events::RHO GTPases activate PKNs::RHO GTPases Activate ROCKs::GPVI-mediated activation cascade::Sema4D induced cell migration and growth-cone collapse::RHO GTPases activate CIT::RHO GTPases Activate Rhotekin and Rhophilins	Spinal_Cord_Injury::Ebola_Virus_Pathway_on_Host::Gastrin_Signaling_Pathway::Neural_Crest_Differentiation::Androgen_receptor_signaling_pathway	Transcription Cofactors	Cytoplasm
A0A8I3P092	42049.5690018759	28489.4671949769	20450.3480068074	64666.2383986864	64903.8202098261	95074.034447983	2.46890442245084	0.0266601339807262	0.1	0.06820807376091	0.152264006139678	up	A0A8I3P092	A0A8I3P092	Carbonic anhydrase	CA2	GO:0016323::basolateral plasma membrane;GO:0005615::extracellular space;GO:0005902::microvillus;GO:0043209::myelin sheath;GO:0005777::peroxisome;GO:0005829::cytosol;GO:0030424::axon;GO:0045177::apical part of cell;GO:0070062::extracellular exosome	GO:0005515::protein binding;GO:0008270::zinc ion binding;GO:0004760::serine-pyruvate transaminase activity;GO:0004089::carbonate dehydratase activity;GO:0008453::alanine-glyoxylate transaminase activity;GO:0004064::arylesterase activity	GO:2001225::regulation of chloride transport;GO:0019265::glycine biosynthetic process, by transamination of glyoxylate;GO:0015701::bicarbonate transport;GO:0001822::kidney development;GO:0045780::positive regulation of bone resorption;GO:0048545::response to steroid hormone;GO:0043627::response to estrogen;GO:0071498::cellular response to fluid shear stress;GO:0009268::response to pH;GO:0038166::…	carbonic anhydrase	Metabolism	Inorganic ion transport and metabolism	04972::Pancreatic secretion||04971::Gastric acid secretion||04976::Bile secretion||04966::Collecting duct acid secretion||04964::Proximal tubule bicarbonate reclamation||00910::Nitrogen metabolism	Erythrocytes take up carbon dioxide and release oxygen::Reversible hydration of carbon dioxide::Erythrocytes take up oxygen and release carbon dioxide	Proximal_tubule_transport	NA	Cytoplasm
A0A8I3P0N7	7230.85509455118	9987.20996874395	13122.1234893223	2518.22182780145	3724.77777694414	3608.70885881104	0.324708214863969	0.008239761727498	0.1	0.0380178773659442	0.152264006139678	down	A0A8I3P0N7	A0A8I3P0N7	PX domain-containing protein	SNX12	GO:0019898::extrinsic component of membrane;GO:0070062::extracellular exosome;GO:0005769::early endosome	GO:0035091::phosphatidylinositol binding;GO:0019899::enzyme binding	GO:2000642::negative regulation of early endosome to late endosome transport;GO:0042177::negative regulation of protein catabolic process;GO:0010955::negative regulation of protein processing;GO:0051224::negative regulation of protein transport;GO:0030100::regulation of endocytosis;GO:0016050::vesicle organization	Sorting nexin-12	Cellular processes and signaling	Intracellular trafficking, secretion, and vesicular transport	04144::Endocytosis	Ub-specific processing proteases::WNT ligand biogenesis and trafficking	Autosomal_recessive_Osteopetrosis_pathways	NA	Cytoplasm
A0A8I3P0T6	13021.0077064062	9393.74248333472	11626.259103279	72488.178219112	97089.0802916057	75315.2669055202	7.19404419852066	0.00011992048975998	0.1	0.00798611376158989	0.152264006139678	up	A0A8I3P0T6	A0A8I3P0T6	Complement C8 alpha chain	C8A	NA	NA	NA	Complement component	Cellular processes and signaling	Signal transduction mechanisms	05146::Amoebiasis||05322::Systemic lupus erythematosus||04610::Complement and coagulation cascades||05020::Prion diseases	Regulation of Complement cascade::Terminal pathway of complement	Allograft_Rejection::Complement_Activation	NA	Extracellular
A0A8I3P0V3	94075.4399810251	85689.4379442923	121241.937588719	157340.362276346	211611.706243513	246952.637208068	2.04614870489272	0.0150975432048018	0.1	0.0506827846333786	0.152264006139678	up	A0A8I3P0V3	A0A8I3P0V3	Proteasome subunit alpha type	PSMA3	GO:0019773::proteasome core complex, alpha-subunit complex;GO:0005829::cytosol;GO:0005654::nucleoplasm;GO:0070062::extracellular exosome	GO:0005515::protein binding;GO:0004298::threonine-type endopeptidase activity	GO:0051436::negative regulation of ubiquitin-protein ligase activity involved in mitotic cell cycle;GO:0002479::antigen processing and presentation of exogenous peptide antigen via MHC class I, TAP-dependent;GO:0090263::positive regulation of canonical Wnt signaling pathway;GO:0052548::regulation of endopeptidase activity;GO:0002223::stimulatory C-type lectin receptor signaling pathway;GO:0051437…	subunit alpha	Cellular processes and signaling	Posttranslational modification, protein turnover, chaperones	03050::Proteasome	Antigen processing: Ubiquitination & Proteasome degradation::Neddylation::Regulation of expression of SLITs and ROBOs::Separation of Sister Chromatids::Ub-specific processing proteases::FCERI mediated NF-kB activation::MAPK6/MAPK4 signaling::UCH proteinases::Downstream TCR signaling::RUNX1 regulates transcription of genes involved in differentiation of HSCs::ABC-family proteins mediated transport…	Proteasome_Degradation	NA	Cytoplasm
A0A8I3P0W1	32501.5349850141	23400.1807180594	23444.8240045801	110189.608611231	80960.8604118993	133592.184713376	4.09271349365702	0.00208666019421663	0.1	0.020393762686334	0.152264006139678	up	A0A8I3P0W1	A0A8I3P0W1	Ig-like domain-containing protein	-	NA	NA	NA	Immunoglobulin C-Type	Poorly characterized	Function unknown	04151::PI3K-Akt signaling pathway||04020::Calcium signaling pathway||05202::Transcriptional misregulation in cancer||05169::Epstein-Barr virus infection||05152::Tuberculosis||04072::Phospholipase D signaling pathway||04145::Phagosome||05414::Dilated cardiomyopathy||05162::Measles||05146::Amoebiasis||04666::Fc gamma R-mediated phagocytosis||04064::NF-kappa B signaling pathway||04640::Hematopoietic…	Regulation of actin dynamics for phagocytic cup formation::FCGR3A-mediated phagocytosis::FCGR3A-mediated IL10 synthesis::Regulation of Complement cascade::Role of phospholipids in phagocytosis::Initial triggering of complement::Interleukin-4 and Interleukin-13 signaling::FCGR activation::Classical antibody-mediated complement activation	Pathogenesis_of_SARS-CoV-2_Mediated_by_nsp9-nsp10_Complex	NA	Extracellular
A0A8I3P176	33994.8079263428	30787.0341742041	47871.0943854944	13186.8273453484	19843.7990521564	17102.2632430998	0.445020708775013	0.0112162213392013	0.1	0.0442405231351398	0.152264006139678	down	A0A8I3P176	A0A8I3P176	Aminopeptidase	ENPEP	GO:0005887::integral component of plasma membrane;GO:0005765::lysosomal membrane;GO:0031410::cytoplasmic vesicle;GO:0009897::external side of plasma membrane;GO:0005903::brush border;GO:0070062::extracellular exosome;GO:0016324::apical plasma membrane	GO:0008270::zinc ion binding;GO:0042277::peptide binding;GO:0070006::metalloaminopeptidase activity	GO:0002005::angiotensin catabolic process in blood;GO:0001525::angiogenesis;GO:0007267::cell-cell signaling;GO:0002003::angiotensin maturation;GO:0008283::cell proliferation;GO:0016477::cell migration;GO:0032835::glomerulus development	Glutamyl aminopeptidase	Metabolism	Amino acid transport and metabolism	04614::Renin-angiotensin system	Metabolism of Angiotensinogen to Angiotensins	Cardiac_Progenitor_Differentiation::Glutathione_metabolism	NA	E.R.
A0A8I3P1F2	14682.7176057097	18197.6509556607	18901.5995263079	7455.15087115733	4861.90050393268	7001.38790605095	0.37307271226985	0.00596439318177473	0.1	0.0328948474810678	0.152264006139678	down	A0A8I3P1F2	A0A8I3P1F2	Phosphomannomutase	PMM2	GO:0005737::cytoplasm;GO:0043025::neuronal cell body;GO:0070062::extracellular exosome	GO:0004615::phosphomannomutase activity	GO:0009298::GDP-mannose biosynthetic process	Involved in the synthesis of the GDP-mannose and dolichol-phosphate-mannose required for a number of critical mannosyl transfer reactions	Metabolism	Lipid transport and metabolism	01100::Metabolic pathways||00520::Amino sugar and nucleotide sugar metabolism||00051::Fructose and mannose metabolism	Synthesis of GDP-mannose::Defective PMM2 causes PMM2-CDG (CDG-1a)	Nephrotic_syndrome	NA	Cytoplasm
A0A8I3P1F5	46191.7585872307	66589.4741791829	95026.5364797779	27411.026050015	23443.3005964662	27750.3598726115	0.378256726417043	0.0391496022610925	0.1	0.086207337276368	0.152264006139678	down	A0A8I3P1F5	A0A8I3P1F5	Heterogeneous nuclear ribonucleoprotein A1	HNRNPA1	GO:1990826::nucleoplasmic periphery of the nuclear pore complex;GO:0005829::cytosol;GO:0070062::extracellular exosome;GO:0071013::catalytic step 2 spliceosome;GO:0016020::membrane	GO:0033592::RNA strand annealing activity;GO:0098505::G-rich strand telomeric DNA binding;GO:0003730::mRNA 3'-UTR binding;GO:0008134::transcription factor binding;GO:0036310::annealing helicase activity;GO:1990825::sequence-specific mRNA binding;GO:0061752::telomeric repeat-containing RNA binding	GO:0045760::positive regulation of action potential;GO:1903936::cellular response to sodium arsenite;GO:0071364::cellular response to epidermal growth factor stimulus;GO:1904579::cellular response to thapsigargin;GO:0000380::alternative mRNA splicing, via spliceosome;GO:0051170::nuclear import;GO:0032211::negative regulation of telomere maintenance via telomerase;GO:1904577::cellular response to …	heterogeneous nuclear ribonucleoprotein	Information storage and processing	RNA processing and modification	03040::Spliceosome	mRNA Splicing - Major Pathway::Processing of Capped Intron-Containing Pre-mRNA::FGFR2 alternative splicing	Circadian_rhythm_related_genes	NA	Nucleus
A0A8I3P1G0	82851.3449339112	50310.2977069676	260368.314393494	9774.11522994123	9659.95831238824	9594.55909766454	0.0737647340973803	0.0398789892716837	0.1	0.0870406102475473	0.152264006139678	down	A0A8I3P1G0	A0A8I3P1G0	ATP synthase subunit d, mitochondrial	LOC482600	GO:0005654::nucleoplasm;GO:0070062::extracellular exosome;GO:0000276::mitochondrial proton-transporting ATP synthase complex, coupling factor F(o)	GO:0015078::hydrogen ion transmembrane transporter activity;GO:0016887::ATPase activity	GO:0015986::ATP synthesis coupled proton transport	Mitochondrial membrane ATP synthase (F(1)F(0) ATP synthase or Complex V) produces ATP from ADP in the presence of a proton gradient across the membrane which is generated by electron transport complexes of the respiratory chain. F-type ATPases consist of two structural domains, F(1) - containing the extramembraneous catalytic core, and F(0) - containing the membrane proton channel, linked togethe…	Metabolism	Energy production and conversion	01100::Metabolic pathways||05010::Alzheimer's disease||05016::Huntington's disease||05012::Parkinson's disease||00190::Oxidative phosphorylation	Cristae formation::Formation of ATP by chemiosmotic coupling	Electron_Transport_Chain_(OXPHOS_system_in_mitochondria)::Oxidative_phosphorylation	NA	Cytoplasm
A0A8I3P1K6	15585.3282101041	15025.627804055	12797.9508583708	58000.3570898002	102814.116517237	93176.365366242	5.85112266750053	0.00557469718504751	0.1	0.0318737729542774	0.152264006139678	up	A0A8I3P1K6	A0A8I3P1K6	Ig-like domain-containing protein	-	NA	NA	NA	Immunoglobulin heavy variable 6-1	Poorly characterized	Function unknown	04151::PI3K-Akt signaling pathway||04020::Calcium signaling pathway||05202::Transcriptional misregulation in cancer||05169::Epstein-Barr virus infection||05152::Tuberculosis||04072::Phospholipase D signaling pathway||04145::Phagosome||05414::Dilated cardiomyopathy||05162::Measles||05146::Amoebiasis||04666::Fc gamma R-mediated phagocytosis||04064::NF-kappa B signaling pathway||04640::Hematopoietic…	Immunoregulatory interactions between a Lymphoid and a non-Lymphoid cell::Regulation of actin dynamics for phagocytic cup formation::Cell surface interactions at the vascular wall::FCGR3A-mediated phagocytosis::FCERI mediated NF-kB activation::FCGR3A-mediated IL10 synthesis::Regulation of Complement cascade::FCERI mediated Ca+2 mobilization::Antigen activates B Cell Receptor (BCR) leading to gene…	NA	NA	Extracellular
A0A8I3P1S8	199163.484658344	185004.404890327	280690.916405901	1105627.88407157	437492.200172563	512661.170912951	3.09205689500569	0.048608575855996	0.1	0.0983603371777116	0.152264006139678	up	A0A8I3P1S8	A0A8I3P1S8	Collagen type I alpha 2 chain	COL1A2	GO:0005584::collagen type I trimer;GO:0005622::intracellular;GO:0070062::extracellular exosome;GO:0005615::extracellular space	GO:0030674::protein binding, bridging;GO:0046872::metal ion binding;GO:0042802::identical protein binding;GO:0046332::SMAD binding;GO:0048407::platelet-derived growth factor binding;GO:0005201::extracellular matrix structural constituent	GO:0070208::protein heterotrimerization;GO:0043589::skin morphogenesis;GO:0008217::regulation of blood pressure;GO:0001501::skeletal system development;GO:0030199::collagen fibril organization;GO:0007179::transforming growth factor beta receptor signaling pathway;GO:0071230::cellular response to amino acid stimulus;GO:0001568::blood vessel development;GO:0007266::Rho protein signal transduction	Collagen type I alpha 2	Cellular processes and signaling	Extracellular structures	04151::PI3K-Akt signaling pathway||04510::Focal adhesion||04611::Platelet activation||05146::Amoebiasis||04512::ECM-receptor interaction||04974::Protein digestion and absorption||04933::AGE-RAGE signaling pathway in diabetic complications	Immunoregulatory interactions between a Lymphoid and a non-Lymphoid cell::Cell surface interactions at the vascular wall::ECM proteoglycans::Integrin cell surface interactions::Interleukin-4 and Interleukin-13 signaling::Collagen biosynthesis and modifying enzymes::Collagen degradation::Assembly of collagen fibrils and other multimeric structures::Non-integrin membrane-ECM interactions::Collagen …	Focal_Adhesion-PI3K-Akt-mTOR-signaling_pathway::PI3K-Akt_Signaling_Pathway::Focal_Adhesion::TGF-beta_Signaling_Pathway::Type_I_collagen_synthesis_in_the_context_of_Osteogenesis_imperfecta::miRNA_targets_in_ECM_and_membrane_receptors::Inflammatory_Response_Pathway	NA	Cytoplasm
A0A8I3P1W0	62816.4108070811	81619.9466157719	52130.6678116839	33687.7504463297	33729.311550437	33044.7752653928	0.511081841637945	0.0370012061409692	0.1	0.0834209011178215	0.152264006139678	down	A0A8I3P1W0	A0A8I3P1W0	Tyrosine-protein kinase	FYN	GO:0014069::postsynaptic density;GO:0005884::actin filament;GO:0005829::cytosol;GO:0045121::membrane raft;GO:0031234::extrinsic component of cytoplasmic side of plasma membrane;GO:0005739::mitochondrion;GO:0005634::nucleus;GO:0005768::endosome	GO:0043548::phosphatidylinositol 3-kinase binding;GO:0042609::CD4 receptor binding;GO:0046872::metal ion binding;GO:0042610::CD8 receptor binding;GO:0042608::T cell receptor binding;GO:0051428::peptide hormone receptor binding;GO:0044325::ion channel binding;GO:0005088::Ras guanyl-nucleotide exchange factor activity;GO:0001664::G-protein coupled receptor binding;GO:0005524::ATP binding;GO:0015631…	GO:0043524::negative regulation of neuron apoptotic process;GO:0038083::peptidyl-tyrosine autophosphorylation;GO:0048813::dendrite morphogenesis;GO:0007631::feeding behavior;GO:0007411::axon guidance;GO:2001240::negative regulation of extrinsic apoptotic signaling pathway in absence of ligand;GO:0048010::vascular endothelial growth factor receptor signaling pathway;GO:0042177::negative regulation…	FYN proto-oncogene, Src family tyrosine kinase	Cellular processes and signaling	Signal transduction mechanisms	04510::Focal adhesion||04360::Axon guidance||04072::Phospholipase D signaling pathway||05162::Measles||04611::Platelet activation||04725::Cholinergic synapse||04520::Adherens junction||04380::Osteoclast differentiation||05416::Viral myocarditis||04660::T cell receptor signaling pathway||04650::Natural killer cell mediated cytotoxicity||04071::Sphingolipid signaling pathway||04664::Fc epsilon RI s…	FCGR3A-mediated phagocytosis::FCGR3A-mediated IL10 synthesis::FCGR activation::EPHB-mediated forward signaling::EPH-ephrin mediated repulsion of cells::Signaling by SCF-KIT::EPHA-mediated growth cone collapse::RUNX2 regulates osteoblast differentiation::CTLA4 inhibitory signaling::Signaling by ERBB2::Regulation of signaling by CBL::EPH-Ephrin signaling::Signaling by phosphorylated juxtamembrane, …	Gastrin_Signaling_Pathway::Interleukin-11_Signaling_Pathway::Thymic_Stromal_LymphoPoietin_(TSLP)_Signaling_Pathway::NRF2-ARE_regulation	NA	Cytoplasm
A0A8I3P206	18396.6392306531	20176.0777667137	20431.1174270052	8029.528214551	6778.71446899501	7117.94406581741	0.371606133114404	0.00020905158422666	0.1	0.0093940964687766	0.152264006139678	down	A0A8I3P206	A0A8I3P206	UBC core domain-containing protein	-	GO:0000791::euchromatin;GO:0071339::MLL1 complex;GO:0005829::cytosol;GO:0016604::nuclear body;GO:0005886::plasma membrane;GO:0070062::extracellular exosome;GO:0001739::sex chromatin;GO:0010008::endosome membrane;GO:0035102::PRC1 complex	GO:0016874::ligase activity;GO:0061631::ubiquitin conjugating enzyme activity;GO:0071535::RING-like zinc finger domain binding;GO:0008270::zinc ion binding;GO:0005524::ATP binding;GO:0003682::chromatin binding;GO:0061630::ubiquitin protein ligase activity	GO:0070979::protein K11-linked ubiquitination;GO:0016925::protein sumoylation;GO:0006915::apoptotic process;GO:0006281::DNA repair;GO:0043161::proteasome-mediated ubiquitin-dependent protein catabolic process;GO:0021510::spinal cord development;GO:0036353::histone H2A-K119 monoubiquitination;GO:0043433::negative regulation of sequence-specific DNA binding transcription factor activity;GO:0061418:…	ubiquitin-conjugating enzyme	Cellular processes and signaling	Posttranslational modification, protein turnover, chaperones	04120::Ubiquitin mediated proteolysis||04141::Protein processing in endoplasmic reticulum||04013::MAPK signaling pathway - fly||04624::Toll and Imd signaling pathway	Antigen processing: Ubiquitination & Proteasome degradation::Neddylation::Peroxisomal protein import::Oxygen-dependent proline hydroxylation of Hypoxia-inducible Factor Alpha::E3 ubiquitin ligases ubiquitinate target proteins::Negative regulators of DDX58/IFIH1 signaling::Downregulation of SMAD2/3:SMAD4 transcriptional activity::Signaling by BMP::IKK complex recruitment mediated by RIP1::TICAM1, …	Proteasome_Degradation	NA	Mitochondria
A0A8I3P231	9267.80930202471	12044.9676375405	21720.2530801747	4341.55320379999	2801.30359005139	2765.27455414013	0.230244799017092	0.0137509384358605	0.1	0.0483748257097162	0.152264006139678	down	A0A8I3P231	A0A8I3P231	NADH dehydrogenase [ubiquinone] 1 beta subcomplex subunit 10	NDUFB10	GO:0005747::mitochondrial respiratory chain complex I;GO:0070062::extracellular exosome	NA	GO:0055114::oxidation-reduction process	NADH dehydrogenase (ubiquinone) 1 beta subcomplex	Metabolism	Energy production and conversion	01100::Metabolic pathways||05010::Alzheimer's disease||05016::Huntington's disease||05012::Parkinson's disease||04932::Non-alcoholic fatty liver disease (NAFLD)||00190::Oxidative phosphorylation	Respiratory electron transport::Complex I biogenesis	Electron_Transport_Chain_(OXPHOS_system_in_mitochondria)::Mitochondrial_complex_I_assembly_model_OXPHOS_system::Oxidative_phosphorylation	NA	Extracellular
A0A8I3P2C1	50640.6091812752	63392.016706774	64493.1833988189	42097.4199147738	36577.5937277263	38070.7512473461	0.653943344977368	0.0167994311337172	0.1	0.0535853237448471	0.152264006139678	down	A0A8I3P2C1	A0A8I3P2C1	Transmembrane p24 trafficking protein 2	TMED2	GO:0012507::ER to Golgi transport vesicle membrane;GO:0005789::endoplasmic reticulum membrane;GO:0033116::endoplasmic reticulum-Golgi intermediate compartment membrane;GO:0016021::integral component of membrane;GO:0032580::Golgi cisterna membrane;GO:0030663::COPI-coated vesicle membrane;GO:0042589::zymogen granule membrane	GO:0005515::protein binding	GO:0036342::post-anal tail morphogenesis;GO:0010628::positive regulation of gene expression;GO:0072661::protein targeting to plasma membrane;GO:0060716::labyrinthine layer blood vessel development;GO:0001947::heart looping;GO:0007030::Golgi organization;GO:0001893::maternal placenta development;GO:0001843::neural tube closure;GO:0048208::COPII vesicle coating;GO:0032525::somite rostral/caudal axi…	the function specifically implies SEC24C and SEC24D of the COPII vesicle coat and lipid raft-like microdomains of the ER. Recognizes GPI anchors structural remodeled in the ER by PGAP1 and MPPE1. In COPI vesicle-mediated retrograde transport inhibits the GTPase- activating activity of ARFGAP1 towards ARF1 thus preventing immature uncoating and allowing cargo selection to take place. Involved in t…	Cellular processes and signaling	Intracellular trafficking, secretion, and vesicular transport	NA	COPI-mediated anterograde transport::COPI-dependent Golgi-to-ER retrograde traffic::COPII-mediated vesicle transport::Cargo concentration in the ER::Pre-NOTCH Processing in Golgi	NA	NA	Extracellular
A0A8I3P2E4	15039.98523406	20272.9704173927	21676.2974691983	12027.3451659564	10646.8371659727	9764.8031395966	0.569212328556924	0.0214205468795621	0.1	0.0613252020332631	0.152264006139678	down	A0A8I3P2E4	A0A8I3P2E4	Sorting nexin	SNX5	GO:0005829::cytosol;GO:0031901::early endosome membrane;GO:0030659::cytoplasmic vesicle membrane;GO:0001726::ruffle;GO:0070685::macropinocytic cup;GO:0005913::cell-cell adherens junction;GO:0097422::tubular endosome;GO:0031313::extrinsic component of endosome membrane;GO:0030905::retromer, tubulation complex;GO:0001891::phagocytic cup;GO:0031234::extrinsic component of cytoplasmic side of plasma …	GO:0098641::cadherin binding involved in cell-cell adhesion;GO:0034452::dynactin binding;GO:0035091::phosphatidylinositol binding;GO:0046982::protein heterodimerization activity	GO:0042147::retrograde transport, endosome to Golgi;GO:0098609::cell-cell adhesion;GO:0006907::pinocytosis;GO:0016241::regulation of macroautophagy;GO:0006886::intracellular protein transport;GO:0016050::vesicle organization	Sorting nexin 5	Cellular processes and signaling	Intracellular trafficking, secretion, and vesicular transport	04144::Endocytosis	Golgi Associated Vesicle Biogenesis	NA	NA	Nucleus
A0A8I3P2M2	18613.4168402441	24857.2039526457	21570.5292802861	173625.609028239	229373.773492891	228870.744426752	9.71492856809856	5.72637580277163e-05	0.1	0.00798611376158989	0.152264006139678	up	A0A8I3P2M2	A0A8I3P2M2	Ig-like domain-containing protein	-	NA	NA	NA	Immunoglobulin V-Type	Poorly characterized	Function unknown	04151::PI3K-Akt signaling pathway||04020::Calcium signaling pathway||05202::Transcriptional misregulation in cancer||05169::Epstein-Barr virus infection||05152::Tuberculosis||04072::Phospholipase D signaling pathway||04145::Phagosome||05414::Dilated cardiomyopathy||05162::Measles||05146::Amoebiasis||04666::Fc gamma R-mediated phagocytosis||04064::NF-kappa B signaling pathway||04640::Hematopoietic…	Immunoregulatory interactions between a Lymphoid and a non-Lymphoid cell::Regulation of actin dynamics for phagocytic cup formation::Cell surface interactions at the vascular wall::FCGR3A-mediated phagocytosis::FCERI mediated NF-kB activation::FCGR3A-mediated IL10 synthesis::Regulation of Complement cascade::FCERI mediated Ca+2 mobilization::Antigen activates B Cell Receptor (BCR) leading to gene…	NA	NA	Extracellular
A0A8I3P2N6	264763.259546758	99629.8680607419	106235.21727878	1693688.4866492	1608879.72890173	1968788.09447983	11.2006774927772	0.0129153076555573	0.1	0.0473832740577504	0.152264006139678	up	A0A8I3P2N6	A0A8I3P2N6	Ig-like domain-containing protein	-	NA	NA	NA	Immunoglobulin C-Type	Poorly characterized	Function unknown	04151::PI3K-Akt signaling pathway||04020::Calcium signaling pathway||05202::Transcriptional misregulation in cancer||05169::Epstein-Barr virus infection||05152::Tuberculosis||04072::Phospholipase D signaling pathway||04145::Phagosome||05414::Dilated cardiomyopathy||05162::Measles||05146::Amoebiasis||04666::Fc gamma R-mediated phagocytosis||04064::NF-kappa B signaling pathway||04640::Hematopoietic…	Regulation of actin dynamics for phagocytic cup formation::FCGR3A-mediated phagocytosis::FCGR3A-mediated IL10 synthesis::Regulation of Complement cascade::Role of phospholipids in phagocytosis::Initial triggering of complement::Interleukin-4 and Interleukin-13 signaling::FCGR activation::Classical antibody-mediated complement activation	Pathogenesis_of_SARS-CoV-2_Mediated_by_nsp9-nsp10_Complex	NA	Extracellular
A0A8I3P2S6	311140.072190957	360985.681686167	374089.721666706	768773.204060623	1012273.57242	904861.60881104	2.56726118861462	0.00108254077353897	0.1	0.0155634847442124	0.152264006139678	up	A0A8I3P2S6	A0A8I3P2S6	Annexin	ANXA11	GO:0042582::azurophil granule;GO:0030496::midbody;GO:0070062::extracellular exosome;GO:0042581::specific granule;GO:0005819::spindle;GO:0045335::phagocytic vesicle;GO:0005635::nuclear envelope;GO:0005654::nucleoplasm;GO:0016020::membrane	GO:0023026::MHC class II protein complex binding;GO:0008429::phosphatidylethanolamine binding;GO:0005509::calcium ion binding;GO:0005544::calcium-dependent phospholipid binding;GO:0044548::S100 protein binding;GO:0048306::calcium-dependent protein binding	GO:0006909::phagocytosis;GO:0051592::response to calcium ion	Annexin A11	Cellular processes and signaling	Intracellular trafficking, secretion, and vesicular transport	NA	Smooth Muscle Contraction	Prostaglandin_Synthesis_and_Regulation	NA	Cytoplasm
A0A8I3P2V5	128465.281669793	118523.934943158	129456.142389949	424181.034702946	857934.129872079	648868.025212314	5.12951785327353	0.0147222116903754	0.1	0.0500912548733758	0.152264006139678	up	A0A8I3P2V5	A0A8I3P2V5	Phosphatidylinositol-glycan-specific phospholipase D	GPLD1	NA	NA	NA	phospholipase	Cellular processes and signaling	Extracellular structures	00563::Glycosylphosphatidylinositol (GPI)-anchor biosynthesis	Post-translational modification: synthesis of GPI-anchored proteins	Focal_Adhesion-PI3K-Akt-mTOR-signaling_pathway::PI3K-Akt_Signaling_Pathway::Focal_Adhesion::Epithelial_to_mesenchymal_transition_in_colorectal_cancer::Ebola_Virus_Pathway_on_Host::Integrin-mediated_Cell_Adhesion::Arrhythmogenic_Right_Ventricular_Cardiomyopathy	NA	Nucleus
A0A8I3P2W7	8739.83874765509	9333.1845766603	8646.20604035793	65485.6362380599	53304.8179715147	61178.6200106157	6.7355638055241	0.00023446543426029	0.1	0.0093940964687766	0.152264006139678	up	A0A8I3P2W7	A0A8I3P2W7	Microfibril associated protein 4	MFAP4	GO:0016605::PML body;GO:0005829::cytosol;GO:0001527::microfibril;GO:0071953::elastic fiber;GO:0070062::extracellular exosome;GO:0005578::proteinaceous extracellular matrix	GO:0004707::MAP kinase activity;GO:0005524::ATP binding;GO:0051019::mitogen-activated protein kinase binding	GO:0036003::positive regulation of transcription from RNA polymerase II promoter in response to stress;GO:0034115::negative regulation of heterotypic cell-cell adhesion;GO:2001240::negative regulation of extrinsic apoptotic signaling pathway in absence of ligand;GO:0051534::negative regulation of NFAT protein import into nucleus;GO:0045765::regulation of angiogenesis;GO:0070377::negative regulati…	Microfibril-associated glycoprotein 4	Poorly characterized	Function unknown	NA	Molecules associated with elastic fibres	Human_Complement_System	NA	Extracellular
A0A8I3P3F2	611237.32677836	637614.199374879	666181.624669631	412882.93078958	454367.259131435	398371.058121019	0.660887383332351	0.00181903686319802	0.1	0.0188951263695543	0.152264006139678	down	A0A8I3P3F2	A0A8I3P3F2	Myoferlin	MYOF	NA	NA	NA	Myoferlin	Cellular processes and signaling	Cell wall/membrane/envelope biogenesis	NA	Smooth Muscle Contraction	Nuclear_Receptors_Meta-Pathway::Hepatitis_C_and_Hepatocellular_Carcinoma::Aryl_Hydrocarbon_Receptor_Pathway	NA	Peroxisome
A0A8I3P3F3	496511.364685081	554310.742953558	812835.399854128	203662.588321149	227325.988920984	233089.078025478	0.35633030886722	0.0156732513954178	0.1	0.0516630673316657	0.152264006139678	down	A0A8I3P3F3	A0A8I3P3F3	Cofilin 1	CFL1	GO:0043025::neuronal cell body;GO:0031258::lamellipodium membrane;GO:0031966::mitochondrial membrane;GO:0016363::nuclear matrix;GO:0030864::cortical actin cytoskeleton;GO:0030426::growth cone;GO:0005925::focal adhesion;GO:0032587::ruffle membrane;GO:0070062::extracellular exosome;GO:0005615::extracellular space;GO:0005911::cell-cell junction;GO:0030175::filopodium;GO:0031012::extracellular matrix…	GO:0019903::protein phosphatase binding;GO:1902936::phosphatidylinositol bisphosphate binding;GO:0051015::actin filament binding	GO:0021766::hippocampus development;GO:0014070::response to organic cyclic compound;GO:0014823::response to activity;GO:0009615::response to virus;GO:2000784::positive regulation of establishment of cell polarity regulating cell shape;GO:0071364::cellular response to epidermal growth factor stimulus;GO:0071362::cellular response to ether;GO:2000146::negative regulation of cell motility;GO:0031915…	Belongs to the actin-binding proteins ADF family	Cellular processes and signaling	Cytoskeleton	04810::Regulation of actin cytoskeleton||04360::Axon guidance||04666::Fc gamma R-mediated phagocytosis||05133::Pertussis	Platelet degranulation ::Regulation of actin dynamics for phagocytic cup formation::Gene and protein expression by JAK-STAT signaling after Interleukin-12 stimulation::EPHB-mediated forward signaling::RHO GTPases Activate ROCKs::Sema3A PAK dependent Axon repulsion	VEGFA-VEGFR2_Signaling_Pathway::EGF-EGFR_Signaling_Pathway::Brain-Derived_Neurotrophic_Factor_(BDNF)_signaling_pathway::Regulation_of_Actin_Cytoskeleton::G13_Signaling_Pathway	NA	Mitochondria
A0A8I3P3H6	10156.0687754706	14332.8453516997	11259.504474194	46608.6729217978	22045.9887709295	26748.6509023355	2.66874218014841	0.0359165698980947	0.1	0.0820129847859814	0.152264006139678	up	A0A8I3P3H6	A0A8I3P3H6	Sushi repeat containing protein X-linked 2	SRPX2	GO:0030054::cell junction;GO:0060076::excitatory synapse;GO:0005615::extracellular space;GO:0009986::cell surface;GO:0097060::synaptic membrane;GO:0005737::cytoplasm	GO:0042802::identical protein binding;GO:0005102::receptor binding;GO:0036458::hepatocyte growth factor binding	GO:0071625::vocalization behavior;GO:0042325::regulation of phosphorylation;GO:0016337::single organismal cell-cell adhesion;GO:0051965::positive regulation of synapse assembly;GO:0090050::positive regulation of cell migration involved in sprouting angiogenesis	containing protein, X-linked 2	Cellular processes and signaling	Extracellular structures	NA	Platelet degranulation ::Cell surface interactions at the vascular wall	Nuclear_Receptors_Meta-Pathway::Pregnane_X_Receptor_pathway	NA	Extracellular
A0A8I3P3K1	709542.573775794	559561.11346223	333348.364742881	3906975.63105151	6146967.45320178	6535976.71974522	10.3528338233213	0.00151811372294354	0.1	0.0177222883332129	0.152264006139678	up	A0A8I3P3K1	A0A8I3P3K1	Ig-like domain-containing protein	-	NA	NA	NA	Immunoglobulin heavy constant mu	Poorly characterized	Function unknown	04151::PI3K-Akt signaling pathway||04020::Calcium signaling pathway||05202::Transcriptional misregulation in cancer||05169::Epstein-Barr virus infection||05152::Tuberculosis||04072::Phospholipase D signaling pathway||04145::Phagosome||05414::Dilated cardiomyopathy||05162::Measles||05146::Amoebiasis||04666::Fc gamma R-mediated phagocytosis||04064::NF-kappa B signaling pathway||04640::Hematopoietic…	Cell surface interactions at the vascular wall::Antigen activates B Cell Receptor (BCR) leading to generation of second messengers::CD22 mediated BCR regulation	Inflammatory_Response_Pathway	NA	Extracellular
A0A8I3P3T7	1670.6982392134	2088.46052748043	1755.75193594178	19457.8456285755	20233.6446711933	24404.7448779193	11.6223523160685	1.48359552486468e-05	0.1	0.00602541576233249	0.152264006139678	up	A0A8I3P3T7	A0A8I3P3T7	Ig-like domain-containing protein	-	NA	NA	NA	Immunoglobulin V-Type	Poorly characterized	Function unknown	04151::PI3K-Akt signaling pathway||04020::Calcium signaling pathway||05202::Transcriptional misregulation in cancer||05169::Epstein-Barr virus infection||05152::Tuberculosis||04072::Phospholipase D signaling pathway||04145::Phagosome||05414::Dilated cardiomyopathy||05162::Measles||05146::Amoebiasis||04666::Fc gamma R-mediated phagocytosis||04064::NF-kappa B signaling pathway||04640::Hematopoietic…	Immunoregulatory interactions between a Lymphoid and a non-Lymphoid cell::Regulation of actin dynamics for phagocytic cup formation::Cell surface interactions at the vascular wall::FCGR3A-mediated phagocytosis::FCERI mediated NF-kB activation::FCGR3A-mediated IL10 synthesis::Regulation of Complement cascade::FCERI mediated Ca+2 mobilization::Antigen activates B Cell Receptor (BCR) leading to gene…	NA	NA	Extracellular
A0A8I3P3Z6	29987.0657782953	34703.3139988383	38794.2607188512	185037.835203357	105347.017969014	134335.912951168	4.10419134750744	0.00566567305173165	0.1	0.0322082960877811	0.152264006139678	up	A0A8I3P3Z6	A0A8I3P3Z6	Serpin family F member 2	SERPINF2	GO:0009986::cell surface;GO:0072562::blood microparticle;GO:0005577::fibrinogen complex;GO:0070062::extracellular exosome	GO:0042803::protein homodimerization activity;GO:0004867::serine-type endopeptidase inhibitor activity;GO:0002020::protease binding	GO:0002034::regulation of blood vessel diameter by renin-angiotensin;GO:0070374::positive regulation of ERK1 and ERK2 cascade;GO:0030199::collagen fibril organization;GO:0051918::negative regulation of fibrinolysis;GO:0010757::negative regulation of plasminogen activation;GO:0045597::positive regulation of cell differentiation;GO:0045944::positive regulation of transcription from RNA polymerase I…	Serpin peptidase inhibitor, clade F (alpha-2 antiplasmin, pigment epithelium derived factor), member 2	Cellular processes and signaling	Defense mechanisms	04610::Complement and coagulation cascades	Platelet degranulation ::Dissolution of Fibrin Clot	Complement_and_Coagulation_Cascades::Blood_Clotting_Cascade	NA	Cytoplasm
A0A8I3P450	195099.848631865	144909.014881199	118398.559003678	492859.811824804	897619.537832464	555611.476645435	4.24533009439136	0.00423688107311882	0.1	0.0280215570170855	0.152264006139678	up	A0A8I3P450	A0A8I3P450	Peroxidasin	PXDN	NA	NA	NA	Peroxidasin homolog	Cellular processes and signaling	Signal transduction mechanisms	NA	Crosslinking of collagen fibrils	Amino_Acid_metabolism::Thyroid_hormones_production_and_their_peripheral_downstream_signalling_effects_regarding_congenital_hypothyroidism::Differentiation_Pathway::Development_of_pulmonary_dendritic_cells_and_macrophage_subsets	NA	Extracellular
A0A8I3P4T4	6998.36677318498	7589.11686443725	11368.7066952137	1159.25393486845	2900.07908116692	1808.30548566879	0.226059310956789	0.013248446357675	0.1	0.0476498649101183	0.152264006139678	down	A0A8I3P4T4	A0A8I3P4T4	Rab interacting lysosomal protein like 1	RILPL1	GO:0005813::centrosome;GO:0005654::nucleoplasm;GO:0005737::cytoplasm;GO:0005886::plasma membrane	NA	GO:1903445::protein transport from ciliary membrane to plasma membrane;GO:0003382::epithelial cell morphogenesis;GO:1901214::regulation of neuron death	Rab interacting lysosomal protein-like 1	Poorly characterized	Function unknown	NA	MHC class II antigen presentation	NA	NA	Cytoplasm
A0A8I3P4U4	333603.368738814	287849.89779548	254866.994957219	1472291.29885192	1851219.15444349	2056640.992569	6.13948082942564	0.0001878748652522	0.1	0.0093940964687766	0.152264006139678	up	A0A8I3P4U4	A0A8I3P4U4	Ig-like domain-containing protein	-	NA	NA	NA	Immunoglobulin C-Type	Poorly characterized	Function unknown	04151::PI3K-Akt signaling pathway||04020::Calcium signaling pathway||05202::Transcriptional misregulation in cancer||05169::Epstein-Barr virus infection||05152::Tuberculosis||04072::Phospholipase D signaling pathway||04145::Phagosome||05414::Dilated cardiomyopathy||05162::Measles||05146::Amoebiasis||04666::Fc gamma R-mediated phagocytosis||04064::NF-kappa B signaling pathway||04640::Hematopoietic…	Regulation of actin dynamics for phagocytic cup formation::FCGR3A-mediated phagocytosis::FCGR3A-mediated IL10 synthesis::Regulation of Complement cascade::Role of phospholipids in phagocytosis::Initial triggering of complement::Interleukin-4 and Interleukin-13 signaling::FCGR activation::Classical antibody-mediated complement activation	Pathogenesis_of_SARS-CoV-2_Mediated_by_nsp9-nsp10_Complex	NA	Extracellular
A0A8I3P4X4	156767.222545658	129188.182308522	94106.2158749578	1461906.17303257	1694514.35645421	1988891.99840764	13.5381007901384	0.00038977187584917	0.1	0.0109839465700287	0.152264006139678	up	A0A8I3P4X4	A0A8I3P4X4	Ig-like domain-containing protein	-	NA	NA	NA	antigen binding	Poorly characterized	Function unknown	04151::PI3K-Akt signaling pathway||04020::Calcium signaling pathway||05202::Transcriptional misregulation in cancer||05169::Epstein-Barr virus infection||05152::Tuberculosis||04072::Phospholipase D signaling pathway||04145::Phagosome||05414::Dilated cardiomyopathy||05162::Measles||05146::Amoebiasis||04666::Fc gamma R-mediated phagocytosis||04064::NF-kappa B signaling pathway||04640::Hematopoietic…	Immunoregulatory interactions between a Lymphoid and a non-Lymphoid cell::Regulation of actin dynamics for phagocytic cup formation::Cell surface interactions at the vascular wall::FCGR3A-mediated phagocytosis::FCERI mediated NF-kB activation::FCGR3A-mediated IL10 synthesis::Regulation of Complement cascade::FCERI mediated Ca+2 mobilization::Antigen activates B Cell Receptor (BCR) leading to gene…	NA	NA	Extracellular
A0A8I3P587	2846357.99297065	1804141.15564407	2157121.60867076	48426640.5514941	88811431.3188531	81344113.933121	32.1084551558696	0.00023403265819856	0.1	0.0093940964687766	0.152264006139678	up	A0A8I3P587	A0A8I3P587	Ig-like domain-containing protein	-	GO:0009897::external side of plasma membrane;GO:0070062::extracellular exosome;GO:0072562::blood microparticle;GO:0071757::hexameric IgM immunoglobulin complex;GO:0071756::pentameric IgM immunoglobulin complex	GO:0034987::immunoglobulin receptor binding;GO:0003697::single-stranded DNA binding;GO:0031210::phosphatidylcholine binding;GO:0003823::antigen binding;GO:0042834::peptidoglycan binding	GO:0050853::B cell receptor signaling pathway;GO:0006910::phagocytosis, recognition;GO:0050829::defense response to Gram-negative bacterium;GO:0006958::complement activation, classical pathway;GO:0019731::antibacterial humoral response;GO:0045087::innate immune response;GO:0006911::phagocytosis, engulfment;GO:0050871::positive regulation of B cell activation	Immunoglobulin heavy constant mu	Poorly characterized	Function unknown	04151::PI3K-Akt signaling pathway||04020::Calcium signaling pathway||05202::Transcriptional misregulation in cancer||05169::Epstein-Barr virus infection||05152::Tuberculosis||04072::Phospholipase D signaling pathway||04145::Phagosome||05414::Dilated cardiomyopathy||05162::Measles||05146::Amoebiasis||04666::Fc gamma R-mediated phagocytosis||04064::NF-kappa B signaling pathway||04640::Hematopoietic…	Cell surface interactions at the vascular wall::Antigen activates B Cell Receptor (BCR) leading to generation of second messengers::CD22 mediated BCR regulation	Inflammatory_Response_Pathway	NA	Cytoplasm
A0A8I3P597	37736.6764905018	54437.3190468288	83234.0702224941	30436.4072090387	16362.565279914	25996.7881369427	0.415008057414931	0.0455063334810111	0.1	0.0938491734200615	0.152264006139678	down	A0A8I3P597	A0A8I3P597	DnaJ heat shock protein family (Hsp40) member B11	DNAJB11	GO:0005739::mitochondrion;GO:0034663::endoplasmic reticulum chaperone complex;GO:0005788::endoplasmic reticulum lumen;GO:0016020::membrane;GO:0005634::nucleus	GO:0051082::unfolded protein binding	GO:0033617::mitochondrial respiratory chain complex IV assembly;GO:0016556::mRNA modification;GO:0006457::protein folding;GO:0032781::positive regulation of ATPase activity;GO:0036498::IRE1-mediated unfolded protein response	homolog subfamily B member	Cellular processes and signaling	Posttranslational modification, protein turnover, chaperones	04141::Protein processing in endoplasmic reticulum	XBP1(S) activates chaperone genes	Photodynamic_therapy-induced_unfolded_protein_response	NA	Mitochondria
A0A8I3P5Q8	15060.3789464605	18272.1371808702	18501.8781889906	4609.1699076065	5178.92383739105	4194.74346868365	0.269759826426261	0.00013816343245199	0.1	0.008306553029841	0.152264006139678	down	A0A8I3P5Q8	A0A8I3P5Q8	Parvin alpha	PARVA	GO:0043234::protein complex;GO:0005913::cell-cell adherens junction;GO:0005925::focal adhesion;GO:0015629::actin cytoskeleton;GO:0030027::lamellipodium;GO:0005737::cytoplasm;GO:0005634::nucleus;GO:0005886::plasma membrane	GO:0098641::cadherin binding involved in cell-cell adhesion;GO:0003779::actin binding	GO:0003148::outflow tract septum morphogenesis;GO:0051291::protein heterooligomerization;GO:0034113::heterotypic cell-cell adhesion;GO:0008360::regulation of cell shape;GO:0007163::establishment or maintenance of cell polarity;GO:0031532::actin cytoskeleton reorganization;GO:0070252::actin-mediated cell contraction;GO:0034446::substrate adhesion-dependent cell spreading;GO:0002040::sprouting angi…	Calponin homology domain	Cellular processes and signaling	Cytoskeleton	04510::Focal adhesion	Cell-extracellular matrix interactions::Regulation of cytoskeletal remodeling and cell spreading by IPP complex components::Localization of the PINCH-ILK-PARVIN complex to focal adhesions	Focal_Adhesion::Primary_Focal_Segmental_Glomerulosclerosis_FSGS	NA	Cytoplasm
A0A8I3P5S8	33202.4744334476	42915.5717229552	27299.1816420802	174721.182741051	103455.828687899	101123.798832272	3.66767528327409	0.00573540937662768	0.1	0.03247058718295	0.152264006139678	up	A0A8I3P5S8	A0A8I3P5S8	Extracellular matrix protein 1	ECM1	GO:0005615::extracellular space;GO:0070062::extracellular exosome;GO:0031012::extracellular matrix	GO:0004871::signal transducer activity;GO:0043236::laminin binding;GO:0008022::protein C-terminus binding;GO:0002020::protease binding;GO:0005134::interleukin-2 receptor binding	GO:0001960::negative regulation of cytokine-mediated signaling pathway;GO:0001938::positive regulation of endothelial cell proliferation;GO:0006357::regulation of transcription from RNA polymerase II promoter;GO:0030502::negative regulation of bone mineralization;GO:0045766::positive regulation of angiogenesis;GO:0043123::positive regulation of I-kappaB kinase/NF-kappaB signaling;GO:2000404::regu…	Extracellular matrix protein 1	Poorly characterized	Function unknown	NA	Platelet degranulation	NA	NA	Extracellular
A0A8I3P5Y6	98040.8840589085	71621.8362238265	168404.934553639	23481.796577922	16986.7562991584	20530.385589172	0.180434116052233	0.0132574220919281	0.1	0.0476498649101183	0.152264006139678	down	A0A8I3P5Y6	A0A8I3P5Y6	Serum amyloid A protein	SAA1	GO:0005622::intracellular;GO:0034364::high-density lipoprotein particle	GO:0035662::Toll-like receptor 4 binding;GO:0042056::chemoattractant activity	GO:0060326::cell chemotaxis;GO:0050918::positive chemotaxis;GO:0071347::cellular response to interleukin-1;GO:0007252::I-kappaB phosphorylation;GO:0035634::response to stilbenoid;GO:0006953::acute-phase response	Major acute phase reactant. Apolipoprotein of the HDL complex	Poorly characterized	Function unknown	NA	G alpha (i) signalling events::Interleukin-4 and Interleukin-13 signaling::G alpha (q) signalling events::Amyloid fiber formation::TAK1 activates NFkB by phosphorylation and activation of IKKs complex::TRAF6 mediated NF-kB activation::Advanced glycosylation endproduct receptor signaling::Scavenging by Class B Receptors::Formyl peptide receptors bind formyl peptides and many other ligands	Selenium_Micronutrient_Network::Folate_Metabolism::Vitamin_B12_Metabolism	NA	Extracellular
A0A8I3P629	35805.3163939021	27360.6678145659	28047.1138351018	124324.791951731	123447.46245514	186873.340498938	4.76516645337703	0.00148671872433325	0.1	0.0176945512598117	0.152264006139678	up	A0A8I3P629	A0A8I3P629	Fetuin B	FETUB	NA	NA	NA	Fetuin B	Poorly characterized	Function unknown	NA	NA	NA	NA	Extracellular
A0A8I3P633	11623.6607456282	16982.2537687052	17700.3750950913	25330.577218291	27076.7493716472	35648.9861730361	1.90160588347057	0.0208674806764282	0.1	0.0602635832052891	0.152264006139678	up	A0A8I3P633	A0A8I3P633	Cell cycle and apoptosis regulator 2	CCAR2	GO:0005654::nucleoplasm;GO:0005759::mitochondrial matrix;GO:0005681::spliceosomal complex;GO:0000790::nuclear chromatin;GO:0044609::DBIRD complex	GO:0000993::RNA polymerase II core binding;GO:0004857::enzyme inhibitor activity	GO:0043086::negative regulation of catalytic activity;GO:0090311::regulation of protein deacetylation;GO:0031647::regulation of protein stability;GO:0032784::regulation of DNA-templated transcription, elongation;GO:1902230::negative regulation of intrinsic apoptotic signaling pathway in response to DNA damage;GO:0009411::response to UV;GO:0045892::negative regulation of transcription, DNA-templat…	Cell cycle and apoptosis regulator	Poorly characterized	Function unknown	NA	Regulation of HSF1-mediated heat shock response	Circadian_rhythm_related_genes	NA	Mitochondria
A0A8I3P6F8	6001.56743040731	4641.09740962022	4170.49463332	56959.5620626295	73011.7330282227	85850.6422239915	14.5696087119807	8.19072551656471e-05	0.1	0.00798611376158989	0.152264006139678	up	A0A8I3P6F8	A0A8I3P6F8	Lysophosphatidylcholine acyltransferase 4	LPCAT4	GO:0016021::integral component of membrane;GO:0005783::endoplasmic reticulum	GO:0071617::lysophospholipid acyltransferase activity	GO:0006644::phospholipid metabolic process	acyltransferase	Metabolism	Lipid transport and metabolism	01100::Metabolic pathways||00564::Glycerophospholipid metabolism||00565::Ether lipid metabolism	Synthesis of PA::Acyl chain remodelling of PC::Acyl chain remodelling of PE::Acyl chain remodelling of PS::Acyl chain remodelling of PG	HIF1A_and_PPARG_regulation_of_glycolysis::Glycerophospholipid_Biosynthetic_Pathway	NA	Plasma membrane
A0A8I3P6G1	16802.1530500032	20579.3934251653	17622.765969461	8138.51497452337	12216.6228257743	10963.251470276	0.569380615421756	0.025095182884002	0.1	0.0663648311399275	0.152264006139678	down	A0A8I3P6G1	A0A8I3P6G1	RuvB-like helicase	RUVBL1	GO:0071339::MLL1 complex;GO:0016363::nuclear matrix;GO:0097255::R2TP complex;GO:0000812::Swr1 complex;GO:0070062::extracellular exosome;GO:0005794::Golgi apparatus;GO:0005913::cell-cell adherens junction;GO:0005815::microtubule organizing center;GO:0031011::Ino80 complex;GO:0030529::intracellular ribonucleoprotein complex;GO:0035267::NuA4 histone acetyltransferase complex;GO:0016020::membrane	GO:0051117::ATPase binding;GO:0001094::TFIID-class transcription factor binding;GO:0098641::cadherin binding involved in cell-cell adhesion;GO:0005524::ATP binding;GO:0043141::ATP-dependent 5'-3' DNA helicase activity;GO:0043140::ATP-dependent 3'-5' DNA helicase activity;GO:0043531::ADP binding	GO:0034080::CENP-A containing nucleosome assembly;GO:0006357::regulation of transcription from RNA polymerase II promoter;GO:0010756::positive regulation of plasminogen activation;GO:0007067::mitotic nuclear division;GO:0006281::DNA repair;GO:0000492::box C/D snoRNP assembly;GO:0051301::cell division;GO:1904837::beta-catenin-TCF complex assembly;GO:2000269::regulation of fibroblast apoptotic proc…	TIP49 C-terminus	Information storage and processing	Replication, recombination and repair	04310::Wnt signaling pathway	Ub-specific processing proteases::HATs acetylate histones::UCH proteinases::Formation of the beta-catenin:TCF transactivating complex::Deposition of new CENPA-containing nucleosomes at the centromere::DNA Damage Recognition in GG-NER::Telomere Extension By Telomerase	LncRNA_involvement_in_canonical_Wnt_signaling_and_colorectal_cancer::Gastric_Cancer_Network_1	Chromatin Remodeling Factors	Cytoplasm
A0A8I3P6H2	38734.4577527654	32865.3815312699	21245.669842913	107538.548470751	160329.486188743	139181.767250531	4.38416252695069	0.00378960937772957	0.1	0.0265674381816801	0.152264006139678	up	A0A8I3P6H2	A0A8I3P6H2	Myeloperoxidase	MPO	GO:0042582::azurophil granule;GO:0005739::mitochondrion;GO:0070062::extracellular exosome;GO:0005615::extracellular space;GO:0005634::nucleus	GO:0004601::peroxidase activity;GO:0020037::heme binding;GO:0008201::heparin binding	GO:0042744::hydrogen peroxide catabolic process;GO:0055114::oxidation-reduction process;GO:0001878::response to yeast;GO:0002679::respiratory burst involved in defense response;GO:0034374::low-density lipoprotein particle remodeling;GO:0002149::hypochlorous acid biosynthetic process;GO:0050832::defense response to fungus;GO:0019430::removal of superoxide radicals;GO:0044130::negative regulation o…	myeloperoxidase	Poorly characterized	Function unknown	05202::Transcriptional misregulation in cancer||04145::Phagosome	Neutrophil degranulation::Events associated with phagocytolytic activity of PMN cells	Selenium_Micronutrient_Network::Folate_Metabolism::Vitamin_B12_Metabolism::Benzene_metabolism	NA	Nucleus
A0A8I3P6S7	79837.6074347198	77302.1678698863	54419.1068081469	436426.353388848	598445.87738055	601385.625530786	7.73429051978125	0.00025535148196426	0.1	0.0093940964687766	0.152264006139678	up	A0A8I3P6S7	A0A8I3P6S7	Ig-like domain-containing protein	-	NA	NA	NA	CD80-like C2-set immunoglobulin domain	Poorly characterized	Function unknown	NA	Immunoregulatory interactions between a Lymphoid and a non-Lymphoid cell::Regulation of actin dynamics for phagocytic cup formation::Cell surface interactions at the vascular wall::FCGR3A-mediated phagocytosis::FCERI mediated NF-kB activation::FCGR3A-mediated IL10 synthesis::Regulation of Complement cascade::FCERI mediated Ca+2 mobilization::Antigen activates B Cell Receptor (BCR) leading to gene…	Pathogenesis_of_SARS-CoV-2_Mediated_by_nsp9-nsp10_Complex	NA	Extracellular
A0A8I3P6W9	65050.6552989628	74673.9547202168	91180.4205193359	199497.125767231	113537.061184679	134789.122346072	1.9394263877819	0.040151564370643	0.1	0.0874431434811808	0.152264006139678	up	A0A8I3P6W9	A0A8I3P6W9	Ribosome binding protein 1	RRBP1	GO:0005840::ribosome;GO:0030176::integral component of endoplasmic reticulum membrane	GO:0004872::receptor activity	GO:0006412::translation;GO:0001649::osteoblast differentiation;GO:0015031::protein transport	Ribosome binding protein 1	Cellular processes and signaling	Intracellular trafficking, secretion, and vesicular transport	04141::Protein processing in endoplasmic reticulum	Regulation of Insulin-like Growth Factor (IGF) transport and uptake by IGFBPs::Post-translational protein phosphorylation::RHO GTPases activate KTN1	Ectoderm_Differentiation	NA	Nucleus
A0A8I3P792	262036.544666537	317202.315160568	307098.623312864	118709.976673573	155149.795800978	119507.831210191	0.443812442966064	0.00260485565658303	0.1	0.0221329519218776	0.152264006139678	down	A0A8I3P792	A0A8I3P792	RAB1A, member RAS onco family	RAB1A	GO:0000139::Golgi membrane;GO:0005913::cell-cell adherens junction;GO:0042470::melanosome;GO:0005789::endoplasmic reticulum membrane;GO:0005829::cytosol;GO:0043025::neuronal cell body;GO:0005769::early endosome;GO:0070062::extracellular exosome	GO:0005525::GTP binding;GO:0098641::cadherin binding involved in cell-cell adhesion;GO:0003924::GTPase activity	GO:0090110::cargo loading into COPII-coated vesicle;GO:0032402::melanosome transport;GO:0000045::autophagosome assembly;GO:1903020::positive regulation of glycoprotein metabolic process;GO:0072606::interleukin-8 secretion;GO:0034446::substrate adhesion-dependent cell spreading;GO:0042742::defense response to bacterium;GO:0030252::growth hormone secretion;GO:0006886::intracellular protein transpor…	Ras-related protein Rab-1A	Cellular processes and signaling	Intracellular trafficking, secretion, and vesicular transport	05134::Legionellosis	COPI-mediated anterograde transport::COPI-dependent Golgi-to-ER retrograde traffic::RAB GEFs exchange GTP for GDP on RABs::COPII-mediated vesicle transport::RAB geranylgeranylation::Golgi Cisternae Pericentriolar Stack Reorganization	Focal_Adhesion-PI3K-Akt-mTOR-signaling_pathway::Ciliary_landscape::Joubert_Syndrome	NA	Cytoplasm
A0A8I3P7B2	5119.42607068159	5262.96655325976	7488.25041369629	3121.92859246517	1713.34959422791	2854.17332006369	0.43028398533628	0.0240233153873754	0.1	0.0646706346384705	0.152264006139678	down	A0A8I3P7B2	A0A8I3P7B2	Tropomyosin 1	TPM1	GO:0032059::bleb;GO:0005862::muscle thin filament tropomyosin;GO:0031941::filamentous actin;GO:0001725::stress fiber;GO:0032587::ruffle membrane	GO:0042803::protein homodimerization activity;GO:0047485::protein N-terminus binding;GO:0005200::structural constituent of cytoskeleton;GO:0051015::actin filament binding;GO:0008307::structural constituent of muscle	GO:0034614::cellular response to reactive oxygen species;GO:0001701::in utero embryonic development;GO:0032781::positive regulation of ATPase activity;GO:0060048::cardiac muscle contraction;GO:0045785::positive regulation of cell adhesion;GO:0051693::actin filament capping;GO:0030049::muscle filament sliding;GO:0045214::sarcomere organization;GO:0031529::ruffle organization;GO:0042060::wound heal…	Tropomyosin like	Cellular processes and signaling	Cytoskeleton	05200::Pathways in cancer||04261::Adrenergic signaling in cardiomyocytes||05206::MicroRNAs in cancer||05414::Dilated cardiomyopathy||05410::Hypertrophic cardiomyopathy (HCM)||04260::Cardiac muscle contraction||05216::Thyroid cancer	Striated Muscle Contraction::Smooth Muscle Contraction	Striated_Muscle_Contraction_Pathway	NA	Cytoplasm
A0A8I3P7I0	68307.6067015978	68805.8935634664	120486.450525061	34240.1021932054	43017.7119455803	48514.322611465	0.488245965748345	0.0464840842123436	0.1	0.0951748432170173	0.152264006139678	down	A0A8I3P7I0	A0A8I3P7I0	Cadherin 13	CDH13	GO:0005925::focal adhesion;GO:0043005::neuron projection;GO:0005615::extracellular space;GO:0005737::cytoplasm;GO:0009897::external side of plasma membrane;GO:0070062::extracellular exosome;GO:0005901::caveola	GO:0055100::adiponectin binding;GO:0045296::cadherin binding;GO:0005509::calcium ion binding;GO:0030169::low-density lipoprotein particle binding;GO:0042803::protein homodimerization activity	GO:0030100::regulation of endocytosis;GO:0001938::positive regulation of endothelial cell proliferation;GO:0043542::endothelial cell migration;GO:0030032::lamellipodium assembly;GO:0007266::Rho protein signal transduction;GO:0050927::positive regulation of positive chemotaxis;GO:0055096::low-density lipoprotein particle mediated signaling;GO:0043616::keratinocyte proliferation;GO:0007156::homophi…	Cadherin domain	Poorly characterized	Function unknown	NA	Adherens junctions interactions	Pathways_in_clear_cell_renal_cell_carcinoma	NA	Peroxisome
A0A8I3P7I9	579740.370959743	614359.963211905	695528.863060647	197477.161734235	210790.402270823	232821.800690021	0.339267283567628	0.00012478302752484	0.1	0.00798611376158989	0.152264006139678	down	A0A8I3P7I9	A0A8I3P7I9	Plastin 3	PLS3	GO:0005737::cytoplasm	GO:0003779::actin binding;GO:0005509::calcium ion binding	GO:0060348::bone development	Plastin 3	Cellular processes and signaling	Cytoskeleton	NA	Gene and protein expression by JAK-STAT signaling after Interleukin-12 stimulation	Mesodermal_Commitment_Pathway	NA	Cytoplasm
A0A8I3P7J6	10014.8234340298	14096.0639366028	9685.34415609878	35680.3251365052	45452.0569206337	32474.1962579618	3.36151615677158	0.00166323556023416	0.1	0.0186145269246679	0.152264006139678	up	A0A8I3P7J6	A0A8I3P7J6	Matrilin 3	MATN3	GO:0005578::proteinaceous extracellular matrix	GO:0005201::extracellular matrix structural constituent;GO:0005509::calcium ion binding;GO:0005515::protein binding	GO:0030198::extracellular matrix organization;GO:0001501::skeletal system development	Trimeric coiled-coil oligomerisation domain of matrilin	Cellular processes and signaling	Signal transduction mechanisms	NA	Regulation of Insulin-like Growth Factor (IGF) transport and uptake by IGFBPs::Post-translational protein phosphorylation::ECM proteoglycans	MED_and_Pseudoachondroplasia_genes	NA	Extracellular
A0A8I3P7Y1	12091.9608081592	13024.1889884657	14125.5476711448	21801.9168849447	29914.0808293006	22645.3627653928	1.89495779433887	0.0127358470802683	0.1	0.047141642923978	0.152264006139678	up	A0A8I3P7Y1	A0A8I3P7Y1	protein-tyrosine-phosphatase	PTPRJ	NA	NA	NA	Protein tyrosine phosphatase, receptor type J	Cellular processes and signaling	Signal transduction mechanisms	04520::Adherens junction	Neutrophil degranulation::Phosphorylation of CD3 and TCR zeta chains::Negative regulation of MET activity	VEGFA-VEGFR2_Signaling_Pathway	NA	Plasma membrane
A0A8I3P815	7101.997045087	10955.5308964678	10577.505697637	2048.60872069536	1629.3575746208	3104.25194002123	0.236850367308624	0.00446944565458884	0.1	0.0289783665970728	0.152264006139678	down	A0A8I3P815	A0A8I3P815	protein-tyrosine-phosphatase	PTPN11	GO:0043234::protein complex;GO:0005829::cytosol;GO:0030054::cell junction;GO:0005739::mitochondrion;GO:0001725::stress fiber;GO:0005634::nucleus;GO:0016020::membrane	GO:0031748::D1 dopamine receptor binding;GO:0030971::receptor tyrosine kinase binding;GO:0050839::cell adhesion molecule binding;GO:0051428::peptide hormone receptor binding;GO:0043560::insulin receptor substrate binding;GO:0005158::insulin receptor binding;GO:0019904::protein domain specific binding;GO:0004726::non-membrane spanning protein tyrosine phosphatase activity;GO:0005070::SH3/SH2 adapt…	GO:0048011::neurotrophin TRK receptor signaling pathway;GO:0006641::triglyceride metabolic process;GO:0030220::platelet formation;GO:0035855::megakaryocyte development;GO:0014066::regulation of phosphatidylinositol 3-kinase signaling;GO:0035265::organ growth;GO:0048609::multicellular organismal reproductive process;GO:0043254::regulation of protein complex assembly;GO:0070374::positive regulation…	phosphatase non-receptor type 11	Cellular processes and signaling	Signal transduction mechanisms	04014::Ras signaling pathway||05205::Proteoglycans in cancer||04360::Axon guidance||04072::Phospholipase D signaling pathway||05168::Herpes simplex infection||04722::Neurotrophin signaling pathway||04670::Leukocyte transendothelial migration||04630::Jak-STAT signaling pathway||04931::Insulin resistance||04650::Natural killer cell mediated cytotoxicity||04013::MAPK signaling pathway - fly||05211::…	PI5P, PP2A and IER3 Regulate PI3K/AKT Signaling::PIP3 activates AKT signaling::Constitutive Signaling by Aberrant PI3K in Cancer::Interferon alpha/beta signaling::Signaling by SCF-KIT::RET signaling::GPVI-mediated activation cascade::PD-1 signaling::Downstream signal transduction::CTLA4 inhibitory signaling::Interleukin-37 signaling::Platelet sensitization by LDL::PI3K Cascade::Regulation of RUNX…	VEGFA-VEGFR2_Signaling_Pathway::EGF-EGFR_Signaling_Pathway::Ras_Signaling::Brain-Derived_Neurotrophic_Factor_(BDNF)_signaling_pathway::Fragile_X_Syndrome::Insulin_Signaling::Gastrin_Signaling_Pathway::Prolactin_Signaling_Pathway::B_Cell_Receptor_Signaling_Pathway::ESC_Pluripotency_Pathways::Netrin-UNC5B_signaling_Pathway::T-Cell_antigen_Receptor_(TCR)_Signaling_Pathway::Leptin_signaling_pathway::…	NA	Mitochondria
A0A8I3P860	55385.5462664683	63331.4588000996	72403.1329553208	33772.2009200255	16047.184554401	29526.0110403397	0.415159790778714	0.044864732792517	0.1	0.0931083994355164	0.152264006139678	down	A0A8I3P860	A0A8I3P860	Signal peptidase complex subunit 3	SPCS3	GO:0031090::organelle membrane;GO:0016021::integral component of membrane;GO:0005787::signal peptidase complex	GO:0008233::peptidase activity	GO:0006465::signal peptide processing	Signal peptidase complex subunit 3	Cellular processes and signaling	Intracellular trafficking, secretion, and vesicular transport	03060::Protein export	SRP-dependent cotranslational protein targeting to membrane::Synthesis, secretion, and inactivation of Glucagon-like Peptide-1 (GLP-1)::Synthesis, secretion, and inactivation of Glucose-dependent Insulinotropic Polypeptide (GIP)::Synthesis, secretion, and deacylation of Ghrelin	NA	NA	Extracellular
[truncated: 572 more rows]
