# Supplementary material for: Multiomics analysis of platelet-rich plasma promoting biological performance of mesenchymal stem cells
Source: BMC Genomics. 2024 Jun 5;25:564. doi: 10.1186/s12864-024-10329-8 (PMC11151483; doi:10.1186/s12864-024-10329-8)
Supplement: Supplementary file 1 — Supplementary Material 1. [file 12864_2024_10329_MOESM1_ESM.zip › Supplementary document-17 FBS vs BP.xlsx]

## Sheet: Sheet1
ID	BP_1	BP_2	BP_3	FBS_1	FBS_2	FBS_3	ratio	t.test_p.value	wilcox.test_p.value	t.test_p.value_BHcorrect	wilcox.test_p.value_BHcorrect	regulated	ProteinGroup	protein	description	gene_name	go_cellularcomponent	go_molecularfunction	go_biologicalprocess	eggnog_description	eggnog_category	eggnog_term	kegg_pathway	reactome_pathways	wikipathways	tf_family	subcellularlocation
A0A1S7J0A8	41610.6	51630.1	87738.2	9772.36	9875.78	10773.9	0.168097	0.0145748	0.1	0.049011	0.152031	down	A0A1S7J0A8	A0A1S7J0A8	Monocyte differentiation antigen CD14	607076	GO:0031362::anchored component of external side of plasma membrane;GO:0045121::membrane raft;GO:0005615::extracellular space;GO:0005794::Golgi apparatus;GO:0046696::lipopolysaccharide receptor complex;GO:0070062::extracellular exosome	GO:0070891::lipoteichoic acid binding;GO:0001530::lipopolysaccharide binding	GO:0032481::positive regulation of type I interferon production;GO:0032760::positive regulation of tumor necrosis factor production;GO:0071727::cellular response to triacyl bacterial lipopeptide;GO:0034142::toll-like receptor 4 signaling pathway;GO:0006898::receptor-mediated endocytosis;GO:0071223::cellular response to lipoteichoic acid;GO:0031663::lipopolysaccharide-mediated signaling pathway;GO…	Coreceptor for bacterial lipopolysaccharide. In concert with LBP, binds to monomeric lipopolysaccharide and delivers it to the LY96 TLR4 complex, thereby mediating the innate immune response to bacterial lipopolysaccharide (LPS). Acts via MyD88, TIRAP and TRAF6, leading to NF-kappa-B activation, cytokine secretion and the inflammatory response. Acts as a coreceptor for TLR2 TLR6 heterodimer in re…	Cellular processes and signaling	Signal transduction mechanisms	04010::MAPK signaling pathway||04810::Regulation of actin cytoskeleton||05202::Transcriptional misregulation in cancer||05152::Tuberculosis||04145::Phagosome||05146::Amoebiasis||04064::NF-kappa B signaling pathway||04640::Hematopoietic cell lineage||05132::Salmonella infection||05133::Pertussis||04620::Toll-like receptor signaling pathway||05134::Legionellosis||05130::Pathogenic Escherichia coli …	Neutrophil degranulation::ER-Phagosome pathway::IKK complex recruitment mediated by RIP1::Regulation of TLR by endogenous ligand::Toll Like Receptor 4 (TLR4) Cascade::Activation of IRF3/IRF7 mediated by TBK1/IKK epsilon::MyD88:MAL(TIRAP) cascade initiated on plasma membrane::IRAK2 mediated activation of TAK1 complex upon TLR7/8 or 9 stimulation::TRAF6-mediated induction of TAK1 complex within TLR…	MAPK_Signaling_Pathway::Vitamin_D_Receptor_Pathway::Regulation_of_Actin_Cytoskeleton::Regulation_of_toll-like_receptor_signaling_pathway::Toll-like_Receptor_Signaling_Pathway::Pathogenic_Escherichia_coli_infection::Macrophage_markers::Fibrin_Complement_Receptor_3_Signaling_Pathway	NA	Extracellular
A0A5K1VKB9	65989.6	104425	97563.4	7504.66	7907.65	10589.9	0.0970312	0.000314651	0.1	0.0117786	0.152031	down	A0A5K1VKB9	A0A5K1VKB9	Kallikrein B1	KLKB1	GO:0005615::extracellular space;GO:0070062::extracellular exosome	GO:0004252::serine-type endopeptidase activity	GO:0031639::plasminogen activation;GO:0051919::positive regulation of fibrinolysis	Kallikrein B, plasma (Fletcher factor) 1	Metabolism	Amino acid transport and metabolism	04610::Complement and coagulation cascades	Activation of Matrix Metalloproteinases::Intrinsic Pathway of Fibrin Clot Formation::Defective SERPING1 causes hereditary angioedema::Defective factor XII causes hereditary angioedema	Human_Complement_System::Complement_and_Coagulation_Cascades::Blood_Clotting_Cascade	NA	Extracellular
A0A8I3MAL2	1.50021e+06	1.72855e+06	2.43109e+06	349344	247543	180452	0.137343	0.0015248	0.1	0.0173353	0.152031	down	A0A8I3MAL2	A0A8I3MAL2	Complement C1q B chain	C1QB	NA	NA	NA	Complement C1q subcomponent subunit B	Cellular processes and signaling	Extracellular structures	05142::Chagas disease (American trypanosomiasis)||05322::Systemic lupus erythematosus||05150::Staphylococcus aureus infection||04610::Complement and coagulation cascades||05133::Pertussis||05020::Prion diseases	Regulation of Complement cascade::Initial triggering of complement::Classical antibody-mediated complement activation	Spinal_Cord_Injury::Complement_and_Coagulation_Cascades::Allograft_Rejection::Microglia_Pathogen_Phagocytosis_Pathway::Oxidative_Damage::Complement_Activation	NA	Extracellular
A0A8I3MDJ6	237933	230554	158141	514609	431517	741957	2.69392	0.00982156	0.1	0.0392862	0.152031	up	A0A8I3MDJ6	A0A8I3MDJ6	Aminopeptidase	ANPEP	GO:0016021::integral component of membrane;GO:0005765::lysosomal membrane;GO:0009897::external side of plasma membrane;GO:0005793::endoplasmic reticulum-Golgi intermediate compartment;GO:0070062::extracellular exosome;GO:0005615::extracellular space	GO:0042277::peptide binding;GO:0008270::zinc ion binding;GO:0001618::virus receptor activity;GO:0070006::metalloaminopeptidase activity	GO:0046718::viral entry into host cell;GO:0001525::angiogenesis;GO:0043171::peptide catabolic process;GO:0006508::proteolysis;GO:0030154::cell differentiation	Broad specificity aminopeptidase which plays a role in the final digestion of peptides generated from hydrolysis of proteins by gastric and pancreatic proteases. Also involved in the processing of various peptides including peptide hormones, such as angiotensin III and IV, neuropeptides, and chemokines. May also be involved the cleavage of peptides bound to major histocompatibility complex class …	Metabolism	Amino acid transport and metabolism	01100::Metabolic pathways||04640::Hematopoietic cell lineage||00480::Glutathione metabolism||04614::Renin-angiotensin system	Neutrophil degranulation::Metabolism of Angiotensinogen to Angiotensins	Cardiac_Progenitor_Differentiation::Glutathione_metabolism	NA	Extracellular
A0A8I3MDS4	172733	210528	183244	328188	390889	575558	2.2853	0.0292781	0.1	0.0709251	0.152031	up	A0A8I3MDS4	A0A8I3MDS4	Serpin family E member 1	SERPINE1	GO:0005615::extracellular space;GO:0070062::extracellular exosome;GO:0031012::extracellular matrix	GO:0004867::serine-type endopeptidase inhibitor activity;GO:0005102::receptor binding;GO:0035375::zymogen binding;GO:0002020::protease binding	GO:0001300::chronological cell aging;GO:0061044::negative regulation of vascular wound healing;GO:0045766::positive regulation of angiogenesis;GO:2000352::negative regulation of endothelial cell apoptotic process;GO:0051918::negative regulation of fibrinolysis;GO:0010469::regulation of receptor activity;GO:0010757::negative regulation of plasminogen activation;GO:0035491::positive regulation of l…	Serpin peptidase inhibitor, clade E (nexin, plasminogen activator inhibitor type 1), member 1	Cellular processes and signaling	Defense mechanisms	04390::Hippo signaling pathway||04371::Apelin signaling pathway||05142::Chagas disease (American trypanosomiasis)||04066::HIF-1 signaling pathway||04933::AGE-RAGE signaling pathway in diabetic complications||04610::Complement and coagulation cascades||04115::p53 signaling pathway	Platelet degranulation ::ECM proteoglycans::BMAL1:CLOCK,NPAS2 activates circadian gene expression::SMAD2/SMAD3:SMAD4 heterotrimer regulates transcription::Dissolution of Fibrin Clot	Circadian_rhythm_related_genes::Gastrin_Signaling_Pathway::Senescence_and_Autophagy_in_Cancer::Adipogenesis::Complement_and_Coagulation_Cascades::TGF-beta_Receptor_Signaling::Hypothesized_Pathways_in_Pathogenesis_of_Cardiovascular_Disease::Photodynamic_therapy-induced_HIF-1_survival_signaling::Blood_Clotting_Cascade::miRNA_regulation_of_p53_pathway_in_prostate_cancer	NA	Extracellular
A0A8I3MF27	991947	1.07532e+06	1.56674e+06	158935	157233	170829	0.134011	0.00393127	0.1	0.0252867	0.152031	down	A0A8I3MF27	A0A8I3MF27	Plasminogen	PLG	NA	NA	NA	Plasmin dissolves the fibrin of blood clots and acts as a proteolytic factor in a variety of other processes including embryonic development, tissue remodeling, tumor invasion, and inflammation. In ovulation, weakens the walls of the Graafian follicle. It activates the urokinase-type plasminogen activator, collagenases and several complement zymogens, such as C1 and C5. Cleavage of fibronectin an…	Cellular processes and signaling	Posttranslational modification, protein turnover, chaperones	04080::Neuroactive ligand-receptor interaction||05164::Influenza A||05150::Staphylococcus aureus infection||04610::Complement and coagulation cascades	Platelet degranulation ::Regulation of Insulin-like Growth Factor (IGF) transport and uptake by IGFBPs::Degradation of the extracellular matrix::Signaling by PDGF::Activation of Matrix Metalloproteinases::Dissolution of Fibrin Clot	Human_Complement_System::Complement_and_Coagulation_Cascades::Selenium_Micronutrient_Network::Folate_Metabolism::Vitamin_B12_Metabolism	NA	Extracellular
A0A8I3MGM0	112766	134141	169205	18347.5	20881	13913.3	0.127711	0.000254297	0.1	0.0112117	0.152031	down	A0A8I3MGM0	A0A8I3MGM0	Coagulation factor XIII B chain	F13B	GO:0005576::extracellular region	NA	GO:0007596::blood coagulation	Coagulation factor XIII, B	Cellular processes and signaling	Extracellular structures	04610::Complement and coagulation cascades	Common Pathway of Fibrin Clot Formation	Complement_and_Coagulation_Cascades::Steroid_Biosynthesis	NA	Extracellular
A0A8I3MGP5	599591	1.24138e+06	1.39398e+06	87625	80299.8	83831.6	0.0778237	0.0105183	0.1	0.0409708	0.152031	down	A0A8I3MGP5	A0A8I3MGP5	Complement component 4 binding protein beta	C4BPB	GO:0044216::other organism cell;GO:0005615::extracellular space	NA	GO:0045959::negative regulation of complement activation, classical pathway;GO:0045732::positive regulation of protein catabolic process	Complement component 4 binding protein, beta	Cellular processes and signaling	Signal transduction mechanisms	04610::Complement and coagulation cascades||05133::Pertussis	Regulation of Complement cascade	Primary_Focal_Segmental_Glomerulosclerosis_FSGS::Human_Complement_System::Complement_and_Coagulation_Cascades	NA	Extracellular
A0A8I3MH04	8204.22	6915.9	12133.5	4339.93	5386.57	3788.36	0.495892	0.0335678	0.1	0.076638	0.152031	down	A0A8I3MH04	A0A8I3MH04	MYC target 1	MYCT1	NA	NA	NA	Myc target 1	Poorly characterized	Function unknown	NA	NA	NA	NA	Extracellular
A0A8I3MH35	23381.6	20756.3	18548.1	61818.6	81462.5	77760.2	3.52616	0.000427096	0.1	0.012591	0.152031	up	A0A8I3MH35	A0A8I3MH35	Platelet activating factor acetylhydrolase 1b catalytic subunit 3	PAFAH1B3	GO:0005737::cytoplasm;GO:0016020::membrane;GO:0070062::extracellular exosome	GO:0042802::identical protein binding;GO:0047179::platelet-activating factor acetyltransferase activity	GO:0007283::spermatogenesis;GO:0007420::brain development	Platelet-activating factor acetylhydrolase	Cellular processes and signaling	Signal transduction mechanisms	01100::Metabolic pathways||00565::Ether lipid metabolism	COPI-independent Golgi-to-ER retrograde traffic	NA	NA	Extracellular
A0A8I3MHX7	36407.4	42757.4	54148.1	23349.3	26184.6	27999.7	0.581592	0.0281944	0.1	0.0692299	0.152031	down	A0A8I3MHX7	A0A8I3MHX7	Cysteine-rich and transmembrane domain-containing protein 1	CYSTM1	GO:0016021::integral component of membrane;GO:0070062::extracellular exosome	NA	NA	Cysteine-rich and transmembrane domain-containing protein	Poorly characterized	Function unknown	NA	Neutrophil degranulation	NA	NA	Extracellular
A0A8I3MKD7	287472	311259	404369	95480.3	78985.7	79978.6	0.253658	0.000986816	0.1	0.0148627	0.152031	down	A0A8I3MKD7	A0A8I3MKD7	Complement C1q A chain	C1QA	GO:0005581::collagen trimer;GO:0070062::extracellular exosome	NA	GO:0006958::complement activation, classical pathway	Complement component 1, q subcomponent, A chain	Cellular processes and signaling	Extracellular structures	05142::Chagas disease (American trypanosomiasis)||05322::Systemic lupus erythematosus||05150::Staphylococcus aureus infection||04610::Complement and coagulation cascades||05133::Pertussis||05020::Prion diseases	Regulation of Complement cascade::Initial triggering of complement::Classical antibody-mediated complement activation	Complement_and_Coagulation_Cascades::Allograft_Rejection::Microglia_Pathogen_Phagocytosis_Pathway::Oxidative_Damage::Complement_Activation	NA	Extracellular
A0A8I3MN36	32702.6	25731.2	43641.6	2270.58	2583.22	2002.8	0.0671718	0.000688446	0.1	0.0137205	0.152031	down	A0A8I3MN36	A0A8I3MN36	Dermokine	DMKN	NA	NA	NA	Dermokine	Poorly characterized	Function unknown	NA	NA	NA	NA	Extracellular
A0A8I3MP74	9914.92	9420.7	8007.25	44014.9	37383	72959.4	5.64525	0.00865419	0.1	0.0365317	0.152031	up	A0A8I3MP74	A0A8I3MP74	ADP-ribosyl cyclase/cyclic ADP-ribose hydrolase	BST1	NA	NA	NA	Bone marrow stromal cell antigen 1	Poorly characterized	Function unknown	01100::Metabolic pathways||04970::Salivary secretion||04972::Pancreatic secretion||00760::Nicotinate and nicotinamide metabolism	Neutrophil degranulation::Post-translational modification: synthesis of GPI-anchored proteins::Nicotinate metabolism	NAD+_biosynthetic_pathways	NA	Extracellular
A0A8I3MRB3	22612.9	17844.1	18251.9	32592.2	41570.6	68280.9	2.42627	0.0482159	0.1	0.0942966	0.152031	up	A0A8I3MRB3	A0A8I3MRB3	Cytochrome c oxidase subunit	LOC612644	GO:0005743::mitochondrial inner membrane;GO:0005758::mitochondrial intermembrane space;GO:0045277::respiratory chain complex IV	GO:0004129::cytochrome-c oxidase activity	GO:0021762::substantia nigra development;GO:1902600::hydrogen ion transmembrane transport	Cytochrome c oxidase subunit	Metabolism	Energy production and conversion	01100::Metabolic pathways||05010::Alzheimer's disease||05016::Huntington's disease||05012::Parkinson's disease||04932::Non-alcoholic fatty liver disease (NAFLD)||00190::Oxidative phosphorylation||04260::Cardiac muscle contraction	TP53 Regulates Metabolic Genes::Respiratory electron transport	Electron_Transport_Chain_(OXPHOS_system_in_mitochondria)::Mitochondrial_CIV_Assembly	NA	Extracellular
A0A8I3MRI0	617914	402449	424232	99445.8	91345.5	96791.6	0.199075	0.00572289	0.1	0.0300376	0.152031	down	A0A8I3MRI0	A0A8I3MRI0	MBL associated serine protease 2	MASP2	NA	NA	NA	lectin serine peptidase 2	Metabolism	Amino acid transport and metabolism	05150::Staphylococcus aureus infection||04610::Complement and coagulation cascades	Initial triggering of complement::Scavenging by Class A Receptors::Lectin pathway of complement activation::Ficolins bind to repetitive carbohydrate structures on the target cell surface	Complement_and_Coagulation_Cascades::Complement_Activation	NA	Extracellular
A0A8I3MSG4	3.62256e+06	4.16902e+06	5.20908e+06	472379	467640	552371	0.114793	0.000383499	0.1	0.0124732	0.152031	down	A0A8I3MSG4	A0A8I3MSG4	Apolipoprotein A1	APOA1	GO:0034366::spherical high-density lipoprotein particle;GO:0034774::secretory granule lumen;GO:0005769::early endosome;GO:0034365::discoidal high-density lipoprotein particle;GO:0071682::endocytic vesicle lumen;GO:0009986::cell surface;GO:0005886::plasma membrane;GO:0070062::extracellular exosome;GO:0005788::endoplasmic reticulum lumen;GO:0005634::nucleus;GO:0042627::chylomicron;GO:0005829::cytos…	GO:0017127::cholesterol transporter activity;GO:0060228::phosphatidylcholine-sterol O-acyltransferase activator activity;GO:0042802::identical protein binding;GO:0001540::beta-amyloid binding;GO:0008035::high-density lipoprotein particle binding;GO:0019899::enzyme binding;GO:0070653::high-density lipoprotein particle receptor binding;GO:0055102::lipase inhibitor activity;GO:0005548::phospholipid …	GO:0033344::cholesterol efflux;GO:0006656::phosphatidylcholine biosynthetic process;GO:0050713::negative regulation of interleukin-1 beta secretion;GO:0010903::negative regulation of very-low-density lipoprotein particle remodeling;GO:0060192::negative regulation of lipase activity;GO:0043627::response to estrogen;GO:0034384::high-density lipoprotein particle clearance;GO:0033700::phospholipid ef…	Participates in the reverse transport of cholesterol from tissues to the liver for excretion by promoting cholesterol efflux from tissues and by acting as a cofactor for the lecithin cholesterol acyltransferase (LCAT). As part of the SPAP complex, activates spermatozoa motility	Cellular processes and signaling	Signal transduction mechanisms	03320::PPAR signaling pathway||05143::African trypanosomiasis||04975::Fat digestion and absorption||04977::Vitamin digestion and absorption	Platelet degranulation ::Regulation of Insulin-like Growth Factor (IGF) transport and uptake by IGFBPs::Post-translational protein phosphorylation::PPARA activates gene expression::Scavenging of heme from plasma::Amyloid fiber formation::Retinoid metabolism and transport::Scavenging by Class A Receptors::ABC transporters in lipid homeostasis::HDL assembly::Scavenging by Class B Receptors::Chylomi…	Nuclear_Receptors_Meta-Pathway::Human_Complement_System::PPAR_signaling_pathway::Selenium_Micronutrient_Network::Folate_Metabolism::Vitamin_B12_Metabolism::Statin_Pathway::PPAR_Alpha_Pathway	NA	Extracellular
A0A8I3MTA8	189042	186406	328844	18634.6	12579.1	19730.6	0.072334	0.00054119	0.1	0.0130501	0.152031	down	A0A8I3MTA8	A0A8I3MTA8	Apolipoprotein C-III	APOC3	GO:0042627::chylomicron;GO:0034366::spherical high-density lipoprotein particle;GO:0034361::very-low-density lipoprotein particle;GO:0034363::intermediate-density lipoprotein particle;GO:0070062::extracellular exosome	GO:0005543::phospholipid binding;GO:0055102::lipase inhibitor activity;GO:0070653::high-density lipoprotein particle receptor binding	GO:0007186::G-protein coupled receptor signaling pathway;GO:0033344::cholesterol efflux;GO:0010989::negative regulation of low-density lipoprotein particle clearance;GO:0010903::negative regulation of very-low-density lipoprotein particle remodeling;GO:0060621::negative regulation of cholesterol import;GO:0034379::very-low-density lipoprotein particle assembly;GO:0042157::lipoprotein metabolic pr…	Apolipoprotein C-III	Cellular processes and signaling	Signal transduction mechanisms	03320::PPAR signaling pathway	Retinoid metabolism and transport::Chylomicron assembly::HDL remodeling::Chylomicron remodeling	Nuclear_Receptors_Meta-Pathway::PPAR_signaling_pathway::Statin_Pathway::PPAR_Alpha_Pathway	NA	Extracellular
A0A8I3MTX4	67002.4	120889	127281	28363.9	27542.9	31342.4	0.27683	0.0229482	0.1	0.0621135	0.152031	down	A0A8I3MTX4	A0A8I3MTX4	Matrix metallopeptidase 19	MMP19	NA	NA	NA	Matrix metallopeptidase 19	Cellular processes and signaling	Posttranslational modification, protein turnover, chaperones	NA	Degradation of the extracellular matrix::Collagen degradation	Matrix_Metalloproteinases	NA	Extracellular
A0A8I3MTX9	72186.2	60229.1	50164.4	6827.89	7568.53	4940.82	0.105911	0.000216884	0.1	0.0108084	0.152031	down	A0A8I3MTX9	A0A8I3MTX9	Peptidoglycan-recognition protein	PGLYRP1	GO:0005576::extracellular region	GO:0008745::N-acetylmuramoyl-L-alanine amidase activity;GO:0042834::peptidoglycan binding;GO:0008270::zinc ion binding	GO:0001818::negative regulation of cytokine production;GO:0042742::defense response to bacterium;GO:0045087::innate immune response;GO:0009253::peptidoglycan catabolic process	Pattern receptor that binds to murein peptidoglycans (PGN) of Gram-positive bacteria. May kill Gram-positive bacteria by interfering with peptidoglycan biosynthesis. Involved in innate immunity	Cellular processes and signaling	Signal transduction mechanisms	NA	Neutrophil degranulation::Antimicrobial peptides	NA	NA	Extracellular
A0A8I3MXZ0	26717.6	27364.2	21709	45999.9	44086.2	67811.8	2.08334	0.0181261	0.1	0.0550752	0.152031	up	A0A8I3MXZ0	A0A8I3MXZ0	hyaluronoglucosaminidase	CEMIP	GO:0030665::clathrin-coated vesicle membrane;GO:0005576::extracellular region;GO:0005905::clathrin-coated pit;GO:0005783::endoplasmic reticulum;GO:0005886::plasma membrane;GO:0005634::nucleus	GO:0046923::ER retention sequence binding;GO:0032050::clathrin heavy chain binding;GO:0005540::hyaluronic acid binding;GO:0004415::hyalurononglucosaminidase activity	GO:0030213::hyaluronan biosynthetic process;GO:0007605::sensory perception of sound;GO:0051281::positive regulation of release of sequestered calcium ion into cytosol;GO:0030214::hyaluronan catabolic process;GO:1900020::positive regulation of protein kinase C activity;GO:0090314::positive regulation of protein targeting to membrane;GO:0010800::positive regulation of peptidyl-threonine phosphoryla…	Cell migration inducing protein, hyaluronan binding	Poorly characterized	Function unknown	NA	Hyaluronan biosynthesis and export	Ciliopathies	NA	Extracellular
A0A8I3MZE0	16399.3	16698.2	12588.7	23615.9	35155.7	43585.4	2.24044	0.0306439	0.1	0.0727431	0.152031	up	A0A8I3MZE0	A0A8I3MZE0	procollagen-lysine 5-dioxygenase	PLOD3	GO:0005581::collagen trimer;GO:0070062::extracellular exosome;GO:0005783::endoplasmic reticulum	GO:0008475::procollagen-lysine 5-dioxygenase activity;GO:0031418::L-ascorbic acid binding;GO:0033823::procollagen glucosyltransferase activity;GO:0005506::iron ion binding	GO:0055114::oxidation-reduction process;GO:0001886::endothelial cell morphogenesis;GO:0021915::neural tube development;GO:0060425::lung morphogenesis;GO:0030199::collagen fibril organization;GO:0001701::in utero embryonic development;GO:0008104::protein localization;GO:0048730::epidermis morphogenesis;GO:0042311::vasodilation;GO:0070831::basement membrane assembly	5-dioxygenase 3	Cellular processes and signaling	Posttranslational modification, protein turnover, chaperones	00310::Lysine degradation||00514::Other types of O-glycan biosynthesis	Collagen biosynthesis and modifying enzymes	VEGFA-VEGFR2_Signaling_Pathway	NA	Extracellular
A0A8I3N025	872429	1.08294e+06	2.58911e+06	286736	323846	437393	0.230604	0.0409801	0.1	0.0857426	0.152031	down	A0A8I3N025	A0A8I3N025	Vitronectin	VTN	NA	NA	NA	vitronectin	Cellular processes and signaling	Posttranslational modification, protein turnover, chaperones	04151::PI3K-Akt signaling pathway||04510::Focal adhesion||05205::Proteoglycans in cancer||04512::ECM-receptor interaction||04610::Complement and coagulation cascades	Regulation of Complement cascade::ECM proteoglycans::Integrin cell surface interactions::Molecules associated with elastic fibres::Syndecan interactions	Focal_Adhesion-PI3K-Akt-mTOR-signaling_pathway::PI3K-Akt_Signaling_Pathway::Focal_Adhesion::Epithelial_to_mesenchymal_transition_in_colorectal_cancer::Primary_Focal_Segmental_Glomerulosclerosis_FSGS::Senescence_and_Autophagy_in_Cancer::Human_Complement_System::Inflammatory_Response_Pathway	NA	Extracellular
A0A8I3N0V4	11631.3	6037.81	5582.15	18252.4	28567.6	30415.2	3.32176	0.0155986	0.1	0.0500772	0.152031	up	A0A8I3N0V4	A0A8I3N0V4	DnaJ heat shock protein family (Hsp40) member C3	DNAJC3	GO:0016020::membrane;GO:0044432::endoplasmic reticulum part;GO:1903561::extracellular vesicle	GO:0005515::protein binding	GO:0044763::single-organism cellular process;GO:0036491::regulation of translation initiation in response to endoplasmic reticulum stress;GO:0001933::negative regulation of protein phosphorylation	Tetratricopeptide repeat-like domain	Cellular processes and signaling	Posttranslational modification, protein turnover, chaperones	04141::Protein processing in endoplasmic reticulum||05164::Influenza A	Neutrophil degranulation::Regulation of Insulin-like Growth Factor (IGF) transport and uptake by IGFBPs::Post-translational protein phosphorylation::Viral mRNA Translation::XBP1(S) activates chaperone genes	Photodynamic_therapy-induced_unfolded_protein_response	NA	Extracellular
A0A8I3N132	49788.9	51910.8	33872	102611	125839	187409	3.06745	0.009085	0.1	0.0375513	0.152031	up	A0A8I3N132	A0A8I3N132	Prostaglandin E synthase 3	ATP5F1B	GO:0000781::chromosome, telomeric region;GO:0043005::neuron projection;GO:0005654::nucleoplasm;GO:0005884::actin filament;GO:0005697::telomerase holoenzyme complex;GO:0005829::cytosol;GO:0043025::neuronal cell body;GO:0043234::protein complex;GO:0048471::perinuclear region of cytoplasm;GO:0070062::extracellular exosome	GO:0002039::p53 binding;GO:0050220::prostaglandin-E synthase activity;GO:0051879::Hsp90 protein binding;GO:0003720::telomerase activity;GO:0051082::unfolded protein binding;GO:0019899::enzyme binding	GO:0060430::lung saccule development;GO:0010628::positive regulation of gene expression;GO:1900034::regulation of cellular response to heat;GO:0060548::negative regulation of cell death;GO:0006278::RNA-dependent DNA biosynthetic process;GO:0042921::glucocorticoid receptor signaling pathway;GO:0070389::chaperone cofactor-dependent protein refolding;GO:0019371::cyclooxygenase pathway;GO:0008283::ce…	Prostaglandin E synthase 3	Cellular processes and signaling	Posttranslational modification, protein turnover, chaperones	01100::Metabolic pathways||00590::Arachidonic acid metabolism	Estrogen-dependent gene expression::HSP90 chaperone cycle for steroid hormone receptors (SHR)::HSF1 activation::Attenuation phase::ESR-mediated signaling::Synthesis of Prostaglandins (PG) and Thromboxanes (TX)::Aryl hydrocarbon receptor signalling	Nuclear_Receptors_Meta-Pathway::Aryl_Hydrocarbon_Receptor_Pathway	NA	Extracellular
A0A8I3N493	58683.9	88895.4	133914	14932.7	10688.5	9144.83	0.123506	0.00369162	0.1	0.0242522	0.152031	down	A0A8I3N493	A0A8I3N493	Serpin family A member 4	SERPINA4	GO:0005615::extracellular space;GO:0070062::extracellular exosome	GO:0004867::serine-type endopeptidase inhibitor activity	GO:0010951::negative regulation of endopeptidase activity	Serpin peptidase inhibitor, clade A (alpha-1 antiproteinase, antitrypsin), member 4	Cellular processes and signaling	Defense mechanisms	NA	Platelet degranulation	Complement_and_Coagulation_Cascades	NA	Extracellular
A0A8I3N574	171694	154218	165687	457484	453494	388265	2.64289	0.000358151	0.1	0.0120436	0.152031	up	A0A8I3N574	A0A8I3N574	Protein tyrosine kinase 7 (inactive)	PTK7	NA	NA	NA	kinase 7	Cellular processes and signaling	Signal transduction mechanisms	NA	Signaling by FGFR1 in disease::Signaling by activated point mutants of FGFR1::Signaling by plasma membrane FGFR1 fusions	Focal_Adhesion-PI3K-Akt-mTOR-signaling_pathway::PI3K-Akt_Signaling_Pathway::MAPK_Signaling_Pathway::Mesodermal_Commitment_Pathway::Ras_Signaling::22q11.2_Deletion_Syndrome::Regulation_of_Actin_Cytoskeleton::Thermogenesis::Breast_cancer_pathway::Neural_Crest_Differentiation::Head_and_Neck_Squamous_Cell_Carcinoma::ESC_Pluripotency_Pathways::Signaling_Pathways_in_Glioblastoma::Hippo-Merlin_Signaling…	NA	Extracellular
A0A8I3N5J7	43263.7	54105.3	51225.2	93010.4	79143.1	127361	2.01566	0.0233702	0.1	0.0621535	0.152031	up	A0A8I3N5J7	A0A8I3N5J7	PVR cell adhesion molecule	PVR	NA	NA	NA	Poliovirus receptor	Cellular processes and signaling	Signal transduction mechanisms	04514::Cell adhesion molecules (CAMs)	Immunoregulatory interactions between a Lymphoid and a non-Lymphoid cell::Nectin/Necl trans heterodimerization	Primary_Focal_Segmental_Glomerulosclerosis_FSGS	NA	Extracellular
A0A8I3N695	15733.2	15921.8	13475.8	25206.6	21897.7	30920.7	1.72887	0.0168697	0.1	0.053033	0.152031	up	A0A8I3N695	A0A8I3N695	Leucine rich repeat containing 32	LRRC32	GO:0016021::integral component of membrane	NA	NA	Leucine rich repeat containing 32	Cellular processes and signaling	Signal transduction mechanisms	05200::Pathways in cancer||05205::Proteoglycans in cancer||05166::HTLV-I infection||04360::Axon guidance||04390::Hippo signaling pathway||04310::Wnt signaling pathway||04150::mTOR signaling pathway||05224::Breast cancer||04916::Melanogenesis||04550::Signaling pathways regulating pluripotency of stem cells||05217::Basal cell carcinoma	Regulation of Insulin-like Growth Factor (IGF) transport and uptake by IGFBPs	TYROBP_Causal_Network	NA	Extracellular
A0A8I3N6H6	4325.46	4563.81	2332.11	13412.3	12944.9	22939.3	4.39308	0.00676672	0.1	0.0326024	0.152031	up	A0A8I3N6H6	A0A8I3N6H6	LDL receptor related protein associated protein 1	LRPAP1	NA	NA	NA	Low density lipoprotein receptor-related protein associated protein 1	Metabolism	Lipid transport and metabolism	NA	NA	NA	NA	Extracellular
A0A8I3N9H6	2742.14	4137.8	1582.5	15023.4	13361.5	27218.8	6.57065	0.00672032	0.1	0.0325888	0.152031	up	A0A8I3N9H6	A0A8I3N9H6	Lysyl oxidase homolog	LOX	GO:0005581::collagen trimer;GO:0005615::extracellular space;GO:0005578::proteinaceous extracellular matrix;GO:0005634::nucleus	GO:0005507::copper ion binding;GO:0004720::protein-lysine 6-oxidase activity;GO:0005515::protein binding	GO:0042060::wound healing;GO:0030324::lung development;GO:0055114::oxidation-reduction process;GO:0035904::aorta development;GO:0048251::elastic fiber assembly;GO:0007507::heart development;GO:0006464::cellular protein modification process;GO:0030199::collagen fibril organization;GO:0048545::response to steroid hormone;GO:0042493::response to drug	Lysyl oxidase	Poorly characterized	Function unknown	NA	Crosslinking of collagen fibrils::Elastic fibre formation	Type_I_collagen_synthesis_in_the_context_of_Osteogenesis_imperfecta::Canonical_and_Non-Canonical_TGF-B_signaling	NA	Extracellular
A0A8I3NAY9	17556.4	12028.8	25414	4871.91	4993.67	6096.16	0.290218	0.0222954	0.1	0.0610952	0.152031	down	A0A8I3NAY9	A0A8I3NAY9	Lymphocyte antigen 6 family member G6C	LY6G6C	NA	NA	NA	Lymphocyte antigen 6 complex, locus	Poorly characterized	Function unknown	NA	Post-translational modification: synthesis of GPI-anchored proteins	NA	NA	Extracellular
A0A8I3NBJ3	225700	236227	246749	11218.8	11387.9	9449.77	0.0452343	4.78364e-05	0.1	0.00942013	0.152031	down	A0A8I3NBJ3	A0A8I3NBJ3	Alpha-1-acid glycoprotein	LOC100685620	GO:0005615::extracellular space	NA	GO:0006810::transport;GO:0002682::regulation of immune system process	Alpha-1-acid	Poorly characterized	Function unknown	NA	Neutrophil degranulation::Platelet degranulation	Vitamin_D_Receptor_Pathway	NA	Extracellular
A0A8I3NBK0	24780.2	42841.9	53477.9	11243.7	7626.06	10514.3	0.242643	0.0125373	0.1	0.04498	0.152031	down	A0A8I3NBK0	A0A8I3NBK0	Solute carrier family 12 member 4	SLC12A4	NA	NA	NA	acyltransferase	Metabolism	Lipid transport and metabolism	00564::Glycerophospholipid metabolism	HDL remodeling	Statin_Pathway::Metabolic_pathway_of_LDL,_HDL_and_TG,_including_diseases::Composition_of_Lipid_Particles	NA	Extracellular
A0A8I3NCC9	682867	621357	1.14453e+06	71649.9	51864.8	35213.3	0.06482	0.000627121	0.1	0.0133786	0.152031	down	A0A8I3NCC9	A0A8I3NCC9	Ig-like domain-containing protein	-	NA	NA	NA	Immunoglobulin V-Type	Poorly characterized	Function unknown	NA	Immunoregulatory interactions between a Lymphoid and a non-Lymphoid cell::Regulation of actin dynamics for phagocytic cup formation::Cell surface interactions at the vascular wall::FCGR3A-mediated phagocytosis::FCERI mediated NF-kB activation::FCGR3A-mediated IL10 synthesis::Regulation of Complement cascade::FCERI mediated Ca+2 mobilization::Antigen activates B Cell Receptor (BCR) leading to gene…	NA	NA	Extracellular
A0A8I3NCZ8	23866	23770.2	24115.6	3053.32	1779.19	1460.22	0.0877013	0.00776513	0.1	0.0349606	0.152031	down	A0A8I3NCZ8	A0A8I3NCZ8	Afamin	AFM	GO:0072562::blood microparticle;GO:0070062::extracellular exosome	GO:0008431::vitamin E binding	GO:0051180::vitamin transport	serum albumin	Cellular processes and signaling	Signal transduction mechanisms	04390::Hippo signaling pathway	Regulation of Insulin-like Growth Factor (IGF) transport and uptake by IGFBPs::Post-translational protein phosphorylation	VEGFA-VEGFR2_Signaling_Pathway::Human_Complement_System::Selenium_Micronutrient_Network::Folate_Metabolism::Vitamin_B12_Metabolism	NA	Extracellular
A0A8I3NF18	12577.2	12084.6	9072.33	43432.6	75212.9	50407.5	5.01133	0.00241966	0.1	0.0207819	0.152031	up	A0A8I3NF18	A0A8I3NF18	Phosphate carrier protein, mitochondrial	-	GO:0016021::integral component of membrane;GO:0005730::nucleolus;GO:0005743::mitochondrial inner membrane;GO:0070062::extracellular exosome;GO:0043209::myelin sheath	GO:0003735::structural constituent of ribosome;GO:0032403::protein complex binding	GO:0006412::translation;GO:0006810::transport	Belongs to the mitochondrial carrier (TC 2.A.29) family	Metabolism	Energy production and conversion	NA	Vitamin B1 (thiamin) metabolism	Thiamine_metabolic_pathways	NA	Extracellular
A0A8I3NFI3	47743.7	49899.7	44906.7	89513.3	131671	149428	2.59988	0.0226759	0.1	0.0617133	0.152031	up	A0A8I3NFI3	A0A8I3NFI3	procollagen-proline 4-dioxygenase	P4HA2	GO:0005634::nucleus;GO:0005783::endoplasmic reticulum	GO:0031418::L-ascorbic acid binding;GO:0005506::iron ion binding;GO:0004656::procollagen-proline 4-dioxygenase activity;GO:0016702::oxidoreductase activity, acting on single donors with incorporation of molecular oxygen, incorporation of two atoms of oxygen	GO:0019511::peptidyl-proline hydroxylation;GO:0055114::oxidation-reduction process	Prolyl 4-hydroxylase	Metabolism	Amino acid transport and metabolism	01100::Metabolic pathways||00330::Arginine and proline metabolism	Collagen biosynthesis and modifying enzymes	VEGFA-VEGFR2_Signaling_Pathway::Amino_Acid_metabolism::Type_I_collagen_synthesis_in_the_context_of_Osteogenesis_imperfecta	NA	Extracellular
A0A8I3NFJ3	553207	601102	749502	152870	148882	239654	0.28438	0.00445371	0.1	0.0264251	0.152031	down	A0A8I3NFJ3	A0A8I3NFJ3	Vitamin D-binding protein	GC	GO:0072562::blood microparticle;GO:0070062::extracellular exosome	GO:0051183::vitamin transporter activity;GO:0003779::actin binding;GO:1902118::calcidiol binding	GO:0042359::vitamin D metabolic process;GO:0051180::vitamin transport	Group-specific component (vitamin D binding protein)	Cellular processes and signaling	Signal transduction mechanisms	NA	Vitamin D (calciferol) metabolism	VEGFA-VEGFR2_Signaling_Pathway::Human_Complement_System::Selenium_Micronutrient_Network::Folate_Metabolism::Vitamin_B12_Metabolism	NA	Extracellular
A0A8I3NH82	778219	934120	1.45855e+06	113381	91412.2	101888	0.0967179	0.00333609	0.1	0.0233208	0.152031	down	A0A8I3NH82	A0A8I3NH82	Ig-like domain-containing protein	-	NA	NA	NA	Immunoglobulin V-Type	Poorly characterized	Function unknown	NA	Immunoregulatory interactions between a Lymphoid and a non-Lymphoid cell::Regulation of actin dynamics for phagocytic cup formation::Cell surface interactions at the vascular wall::FCGR3A-mediated phagocytosis::FCERI mediated NF-kB activation::FCGR3A-mediated IL10 synthesis::Regulation of Complement cascade::FCERI mediated Ca+2 mobilization::Antigen activates B Cell Receptor (BCR) leading to gene…	NA	NA	Extracellular
A0A8I3NHT4	9428.75	6551.2	3724.1	17536.3	18811.1	31759.3	3.45648	0.0223256	0.1	0.0610952	0.152031	up	A0A8I3NHT4	A0A8I3NHT4	ADAM metallopeptidase domain 9	ADAM9	GO:0005925::focal adhesion;GO:0005615::extracellular space;GO:0016021::integral component of membrane;GO:0070062::extracellular exosome	GO:0005178::integrin binding;GO:0043236::laminin binding;GO:0008270::zinc ion binding;GO:0004222::metalloendopeptidase activity;GO:0005518::collagen binding;GO:0017124::SH3 domain binding	GO:0010042::response to manganese ion;GO:0042117::monocyte activation;GO:0042542::response to hydrogen peroxide;GO:0007160::cell-matrix adhesion;GO:0000186::activation of MAPKK activity;GO:0007179::transforming growth factor beta receptor signaling pathway;GO:0034241::positive regulation of macrophage fusion;GO:0051592::response to calcium ion;GO:0007229::integrin-mediated signaling pathway;GO:00…	ADAM metallopeptidase domain 9	Cellular processes and signaling	Posttranslational modification, protein turnover, chaperones	NA	Collagen degradation	VEGFA-VEGFR2_Signaling_Pathway::Copper_homeostasis	NA	Extracellular
A0A8I3NHV3	1038.43	1178.41	1582.5	2539.77	2496.86	2205.06	1.90604	0.0237244	0.1	0.0626253	0.152031	up	A0A8I3NHV3	A0A8I3NHV3	Endothelial cell specific molecule 1	ESM1	GO:0005576::extracellular region	GO:0005178::integrin binding;GO:0005171::hepatocyte growth factor receptor binding;GO:0005520::insulin-like growth factor binding	GO:0008284::positive regulation of cell proliferation;GO:0001558::regulation of cell growth;GO:0002040::sprouting angiogenesis;GO:1902204::positive regulation of hepatocyte growth factor receptor signaling pathway	Endothelial cell-specific molecule 1	Cellular processes and signaling	Signal transduction mechanisms	NA	NA	Gastric_Cancer_Network_1	NA	Extracellular
A0A8I3NIN1	272994	316029	401772	202464	194246	170733	0.572715	0.0248672	0.1	0.0637422	0.152031	down	A0A8I3NIN1	A0A8I3NIN1	Casein kinase II subunit beta	CSNK2B	GO:0000932::P-body;GO:0016363::nuclear matrix;GO:0005956::protein kinase CK2 complex;GO:0032021::NELF complex;GO:0005829::cytosol;GO:0005615::extracellular space;GO:0031519::PcG protein complex;GO:1990726::Lsm1-7-Pat1 complex;GO:0046540::U4/U6 x U5 tri-snRNP complex;GO:0005886::plasma membrane;GO:0071011::precatalytic spliceosome;GO:0070062::extracellular exosome;GO:0071013::catalytic step 2 spli…	GO:0004674::protein serine/threonine kinase activity;GO:0004930::G-protein coupled receptor activity;GO:0008134::transcription factor binding;GO:0000166::nucleotide binding;GO:0046974::histone methyltransferase activity (H3-K9 specific);GO:0033130::acetylcholine receptor binding;GO:0042802::identical protein binding;GO:0070742::C2H2 zinc finger domain binding;GO:0008270::zinc ion binding;GO:00305…	GO:0043623::cellular protein complex assembly;GO:0080163::regulation of protein serine/threonine phosphatase activity;GO:0048148::behavioral response to cocaine;GO:0097421::liver regeneration;GO:0010424::DNA methylation on cytosine within a CG sequence;GO:0035265::organ growth;GO:0002029::desensitization of G-protein coupled receptor protein signaling pathway;GO:0033574::response to testosterone;…	adiponectin-activated signaling pathway	Cellular processes and signaling	Signal transduction mechanisms	05169::Epstein-Barr virus infection||05168::Herpes simplex infection||05162::Measles||04310::Wnt signaling pathway||04064::NF-kappa B signaling pathway||04520::Adherens junction||03008::Ribosome biogenesis in eukaryotes	Neutrophil degranulation::Regulation of TP53 Activity through Phosphorylation::Regulation of PTEN stability and activity::RUNX1 interacts with co-factors whose precise effect on RUNX1 targets is not known::Cooperation of PDCL (PhLP1) and TRiC/CCT in G-protein beta folding::Synthesis of PC::Signal transduction by L1::Condensation of Prometaphase Chromosomes::Receptor Mediated Mitophagy::WNT mediat…	Breast_cancer_pathway::Wnt_Signaling::LncRNA_involvement_in_canonical_Wnt_signaling_and_colorectal_cancer::ncRNAs_involved_in_Wnt_signaling_in_hepatocellular_carcinoma	NA	Extracellular
A0A8I3NIY0	218013	150909	217857	48565.7	36334.7	36527.8	0.20694	0.000716395	0.1	0.0137205	0.152031	down	A0A8I3NIY0	A0A8I3NIY0	VWFA domain-containing protein	ITGAM	GO:0005615::extracellular space;GO:0009986::cell surface;GO:0070062::extracellular exosome;GO:0008305::integrin complex	GO:0001948::glycoprotein binding	GO:0007229::integrin-mediated signaling pathway;GO:0007155::cell adhesion;GO:0010668::ectodermal cell differentiation	Integrin, alpha M (complement component 3 receptor 3 subunit)	Cellular processes and signaling	Extracellular structures	04015::Rap1 signaling pathway||04810::Regulation of actin cytoskeleton||05202::Transcriptional misregulation in cancer||05152::Tuberculosis||04514::Cell adhesion molecules (CAMs)||04145::Phagosome||05146::Amoebiasis||04670::Leukocyte transendothelial migration||04640::Hematopoietic cell lineage||05150::Staphylococcus aureus infection||04610::Complement and coagulation cascades||05140::Leishmanias…	Neutrophil degranulation::Cell surface interactions at the vascular wall::Integrin cell surface interactions::Interleukin-4 and Interleukin-13 signaling::Toll Like Receptor 4 (TLR4) Cascade	Vitamin_D_Receptor_Pathway::Integrin-mediated_Cell_Adhesion::TYROBP_Causal_Network::Microglia_Pathogen_Phagocytosis_Pathway	NA	Extracellular
A0A8I3NKJ8	22174	30550	33918.6	14733.3	14231.1	15585.7	0.514183	0.0321159	0.1	0.0748786	0.152031	down	A0A8I3NKJ8	A0A8I3NKJ8	Apolipoprotein M	APOM	GO:0034362::low-density lipoprotein particle;GO:0070062::extracellular exosome;GO:0034365::discoidal high-density lipoprotein particle;GO:0034361::very-low-density lipoprotein particle;GO:0034366::spherical high-density lipoprotein particle	GO:0005543::phospholipid binding;GO:0005319::lipid transporter activity;GO:0016209::antioxidant activity	GO:0033344::cholesterol efflux;GO:0034445::negative regulation of plasma lipoprotein oxidation;GO:0043691::reverse cholesterol transport;GO:0098869::cellular oxidant detoxification;GO:0034384::high-density lipoprotein particle clearance;GO:0034375::high-density lipoprotein particle remodeling;GO:0034380::high-density lipoprotein particle assembly	Apolipoprotein M	Poorly characterized	Function unknown	NA	Retinoid metabolism and transport	NA	NA	Extracellular
A0A8I3NLF4	689476	644849	803411	62601.1	77229.5	49302.4	0.0884735	0.000508025	0.1	0.0130501	0.152031	down	A0A8I3NLF4	A0A8I3NLF4	Fibrinogen C-terminal domain-containing protein	FCN2	GO:0005886::plasma membrane;GO:0005576::extracellular region;GO:0005581::collagen trimer	GO:0046872::metal ion binding;GO:0030246::carbohydrate binding	GO:0001867::complement activation, lectin pathway	Fibrinogen-related domains (FReDs)	Poorly characterized	Function unknown	NA	Neutrophil degranulation::Initial triggering of complement::Lectin pathway of complement activation::Ficolins bind to repetitive carbohydrate structures on the target cell surface	Human_Complement_System	NA	Extracellular
A0A8I3NMR3	500901	452857	561278	68379.4	78707.1	60698.6	0.137149	4.44795e-05	0.1	0.00942013	0.152031	down	A0A8I3NMR3	A0A8I3NMR3	Lactotransferrin	LTF	GO:0009986::cell surface;GO:0043234::protein complex;GO:0005615::extracellular space;GO:0070062::extracellular exosome;GO:0042581::specific granule;GO:0005634::nucleus	GO:0005506::iron ion binding;GO:0008201::heparin binding;GO:0043539::protein serine/threonine kinase activator activity;GO:0004252::serine-type endopeptidase activity	GO:0019731::antibacterial humoral response;GO:1900229::negative regulation of single-species biofilm formation in or on host organism;GO:0032680::regulation of tumor necrosis factor production;GO:0044793::negative regulation by host of viral process;GO:0031665::negative regulation of lipopolysaccharide-mediated signaling pathway;GO:0034145::positive regulation of toll-like receptor 4 signaling pa…	Belongs to the transferrin family	Metabolism	Inorganic ion transport and metabolism	NA	Neutrophil degranulation::Amyloid fiber formation::Antimicrobial peptides::Metal sequestration by antimicrobial proteins::Mtb iron assimilation by chelation	Genes_involved_in_male_infertility	NA	Extracellular
A0A8I3NND5	11316.1	7138.37	13520.8	18101.3	27402.5	23436.6	2.15605	0.0326435	0.1	0.0754047	0.152031	up	A0A8I3NND5	A0A8I3NND5	Erlin	ERLIN2	GO:0045121::membrane raft;GO:0005789::endoplasmic reticulum membrane;GO:0043234::protein complex;GO:0070062::extracellular exosome;GO:0005886::plasma membrane	GO:0015485::cholesterol binding;GO:0031625::ubiquitin protein ligase binding	GO:0032933::SREBP signaling pathway;GO:0045717::negative regulation of fatty acid biosynthetic process;GO:0045541::negative regulation of cholesterol biosynthetic process;GO:0030433::ubiquitin-dependent ERAD pathway	ER lipid raft associated 2	Poorly characterized	Function unknown	NA	ABC-family proteins mediated transport::Defective CFTR causes cystic fibrosis::Signaling by FGFR1 in disease::Signaling by plasma membrane FGFR1 fusions	NA	NA	Extracellular
A0A8I3NPB0	111876	143647	114661	212321	185386	206145	1.63122	0.0117238	0.1	0.0428361	0.152031	up	A0A8I3NPB0	A0A8I3NPB0	Collagen type V alpha 1 chain	COL5A1	GO:0005604::basement membrane;GO:0005788::endoplasmic reticulum lumen;GO:0005588::collagen type V trimer;GO:0070062::extracellular exosome	GO:0005178::integrin binding;GO:0005201::extracellular matrix structural constituent;GO:0048407::platelet-derived growth factor binding;GO:0046872::metal ion binding;GO:0008201::heparin binding;GO:0043394::proteoglycan binding	GO:0035989::tendon development;GO:0003007::heart morphogenesis;GO:0007155::cell adhesion;GO:0001568::blood vessel development;GO:0045112::integrin biosynthetic process;GO:0048592::eye morphogenesis;GO:0032964::collagen biosynthetic process;GO:0030574::collagen catabolic process;GO:0030199::collagen fibril organization;GO:0043588::skin development;GO:0051128::regulation of cellular component organ…	Collagen, type V, alpha 1	Cellular processes and signaling	Extracellular structures	04974::Protein digestion and absorption	ECM proteoglycans::Integrin cell surface interactions::Collagen biosynthesis and modifying enzymes::Collagen degradation::Assembly of collagen fibrils and other multimeric structures::Non-integrin membrane-ECM interactions::NCAM1 interactions::Collagen chain trimerization::Syndecan interactions::MET activates PTK2 signaling::Signaling by PDGF::Extracellular matrix organization	Focal_Adhesion-PI3K-Akt-mTOR-signaling_pathway::miRNA_targets_in_ECM_and_membrane_receptors::miR-509-3p_alteration_of_YAP1-ECM_axis	NA	Extracellular
A0A8I3NQ23	5.19055e+06	3.03065e+06	2.94022e+06	312960	257904	223082	0.0711331	0.00102024	0.1	0.0151057	0.152031	down	A0A8I3NQ23	A0A8I3NQ23	Mannose binding lectin 1	MBL1	GO:0005581::collagen trimer;GO:0005615::extracellular space	GO:0030246::carbohydrate binding	GO:0050766::positive regulation of phagocytosis;GO:0051873::killing by host of symbiont cells;GO:0001867::complement activation, lectin pathway;GO:0050830::defense response to Gram-positive bacterium;GO:0044130::negative regulation of growth of symbiont in host	C-type lectin (CTL) or carbohydrate-recognition domain (CRD)	Cellular processes and signaling	Extracellular structures	04145::Phagosome||05150::Staphylococcus aureus infection||04610::Complement and coagulation cascades	Initial triggering of complement::Lectin pathway of complement activation	Ebola_Virus_Pathway_on_Host::Regulation_of_toll-like_receptor_signaling_pathway::Human_Complement_System	NA	Extracellular
A0A8I3NQP0	69811.2	75943.2	49143.4	334283	273849	466699	5.51484	0.00127138	0.1	0.0168161	0.152031	up	A0A8I3NQP0	A0A8I3NQP0	Thy-1 cell surface antigen	THY1	GO:0005925::focal adhesion;GO:0016324::apical plasma membrane;GO:0005783::endoplasmic reticulum;GO:0045121::membrane raft;GO:0031362::anchored component of external side of plasma membrane;GO:0043209::myelin sheath;GO:0070062::extracellular exosome;GO:0030425::dendrite	GO:0034235::GPI anchor binding;GO:0005178::integrin binding;GO:0019901::protein kinase binding;GO:0005096::GTPase activator activity	GO:0050771::negative regulation of axonogenesis;GO:0007010::cytoskeleton organization;GO:0030336::negative regulation of cell migration;GO:0043547::positive regulation of GTPase activity;GO:0050860::negative regulation of T cell receptor signaling pathway;GO:0046549::retinal cone cell development;GO:0006469::negative regulation of protein kinase activity;GO:0051281::positive regulation of release…	Thy-1 cell surface antigen	Cellular processes and signaling	Signal transduction mechanisms	04670::Leukocyte transendothelial migration	Post-translational modification: synthesis of GPI-anchored proteins	Cardiac_Progenitor_Differentiation	NA	Extracellular
A0A8I3NRC4	381033	429408	664967	54447.4	42733.3	41391.1	0.0939211	0.00118949	0.1	0.0163885	0.152031	down	A0A8I3NRC4	A0A8I3NRC4	Ig-like domain-containing protein	-	GO:0072562::blood microparticle;GO:0071752::secretory dimeric IgA immunoglobulin complex;GO:0071748::monomeric IgA immunoglobulin complex;GO:0009897::external side of plasma membrane;GO:0070062::extracellular exosome	GO:0003823::antigen binding;GO:0034987::immunoglobulin receptor binding	GO:0050853::B cell receptor signaling pathway;GO:0050871::positive regulation of B cell activation;GO:0019731::antibacterial humoral response;GO:0006898::receptor-mediated endocytosis;GO:0006911::phagocytosis, engulfment;GO:0060267::positive regulation of respiratory burst;GO:0001895::retina homeostasis;GO:0006910::phagocytosis, recognition;GO:0006958::complement activation, classical pathway;GO:…	Immunoglobulin C-Type	Poorly characterized	Function unknown	04151::PI3K-Akt signaling pathway||04020::Calcium signaling pathway||05202::Transcriptional misregulation in cancer||05169::Epstein-Barr virus infection||05152::Tuberculosis||04072::Phospholipase D signaling pathway||04145::Phagosome||05414::Dilated cardiomyopathy||05162::Measles||05146::Amoebiasis||04666::Fc gamma R-mediated phagocytosis||04064::NF-kappa B signaling pathway||04640::Hematopoietic…	Cell surface interactions at the vascular wall::Scavenging of heme from plasma	Inflammatory_Response_Pathway	NA	Extracellular
A0A8I3NRF0	51606.8	28314	43512.9	78704.6	98576.2	110123	2.3284	0.0221678	0.1	0.0609153	0.152031	up	A0A8I3NRF0	A0A8I3NRF0	Transmembrane p24 trafficking protein 10	TMED10	GO:0016021::integral component of membrane;GO:0000139::Golgi membrane;GO:0030137::COPI-coated vesicle;GO:0070062::extracellular exosome;GO:0030658::transport vesicle membrane;GO:0033116::endoplasmic reticulum-Golgi intermediate compartment membrane;GO:0042470::melanosome;GO:0030140::trans-Golgi network transport vesicle;GO:0042589::zymogen granule membrane;GO:0070765::gamma-secretase complex;GO:0…	GO:0019905::syntaxin binding	GO:0045055::regulated exocytosis;GO:0006890::retrograde vesicle-mediated transport, Golgi to ER;GO:0035964::COPI-coated vesicle budding;GO:0007030::Golgi organization;GO:0006886::intracellular protein transport;GO:1902003::regulation of beta-amyloid formation	Transmembrane emp24-like trafficking protein 10 (yeast)	Cellular processes and signaling	Intracellular trafficking, secretion, and vesicular transport	NA	COPI-mediated anterograde transport::COPI-dependent Golgi-to-ER retrograde traffic::COPII-mediated vesicle transport::Cargo concentration in the ER	NA	NA	Extracellular
A0A8I3NS12	115843	226142	87773.7	1.28511e+06	1.18687e+06	2.62848e+06	11.8682	0.00286418	0.1	0.0221206	0.152031	up	A0A8I3NS12	A0A8I3NS12	Serum amyloid A protein	LOC403585	GO:0034364::high-density lipoprotein particle;GO:0005622::intracellular	GO:0035662::Toll-like receptor 4 binding;GO:0042056::chemoattractant activity	GO:0035634::response to stilbenoid;GO:0071347::cellular response to interleukin-1;GO:0070374::positive regulation of ERK1 and ERK2 cascade;GO:0033138::positive regulation of peptidyl-serine phosphorylation;GO:0050918::positive chemotaxis;GO:0006953::acute-phase response;GO:0045892::negative regulation of transcription, DNA-templated;GO:0050996::positive regulation of lipid catabolic process;GO:00…	Major acute phase reactant. Apolipoprotein of the HDL complex	Poorly characterized	Function unknown	NA	G alpha (i) signalling events::Interleukin-4 and Interleukin-13 signaling::G alpha (q) signalling events::Amyloid fiber formation::TAK1 activates NFkB by phosphorylation and activation of IKKs complex::TRAF6 mediated NF-kB activation::Advanced glycosylation endproduct receptor signaling::Scavenging by Class B Receptors::Formyl peptide receptors bind formyl peptides and many other ligands	Selenium_Micronutrient_Network::Folate_Metabolism::Vitamin_B12_Metabolism	NA	Extracellular
A0A8I3NSQ5	33967.4	38472.9	21857	67305.3	65184.5	134202	2.8282	0.029763	0.1	0.0716629	0.152031	up	A0A8I3NSQ5	A0A8I3NSQ5	BAF nuclear assembly factor 1	BANF1	GO:0005829::cytosol;GO:0070062::extracellular exosome;GO:0000793::condensed chromosome;GO:0005654::nucleoplasm	GO:0003677::DNA binding;GO:0042803::protein homodimerization activity	GO:0009615::response to virus;GO:0075713::establishment of integrated proviral latency;GO:0051169::nuclear transport;GO:0015074::DNA integration;GO:0007077::mitotic nuclear envelope disassembly;GO:0007084::mitotic nuclear envelope reassembly	DNA integration	Information storage and processing	Chromatin structure and dynamics	NA	Initiation of Nuclear Envelope (NE) Reformation::Vpr-mediated nuclear import of PICs::Integration of provirus::APOBEC3G mediated resistance to HIV-1 infection::2-LTR circle formation::Nuclear Envelope Breakdown::Integration of viral DNA into host genomic DNA::Autointegration results in viral DNA circles	Envelope_proteins_and_their_potential_roles_in_EDMD_physiopathology	NA	Extracellular
A0A8I3NT93	1.76862e+06	1.78613e+06	2.57291e+06	247104	198642	144827	0.0963781	0.000382988	0.1	0.0124732	0.152031	down	A0A8I3NT93	A0A8I3NT93	Ig-like domain-containing protein	-	NA	NA	NA	Immunoglobulin C-Type	Poorly characterized	Function unknown	04151::PI3K-Akt signaling pathway||04020::Calcium signaling pathway||05202::Transcriptional misregulation in cancer||05169::Epstein-Barr virus infection||05152::Tuberculosis||04072::Phospholipase D signaling pathway||04145::Phagosome||05414::Dilated cardiomyopathy||05162::Measles||05146::Amoebiasis||04666::Fc gamma R-mediated phagocytosis||04064::NF-kappa B signaling pathway||04640::Hematopoietic…	Regulation of actin dynamics for phagocytic cup formation::FCGR3A-mediated phagocytosis::FCGR3A-mediated IL10 synthesis::Regulation of Complement cascade::Role of phospholipids in phagocytosis::Initial triggering of complement::Interleukin-4 and Interleukin-13 signaling::FCGR activation::Classical antibody-mediated complement activation	Pathogenesis_of_SARS-CoV-2_Mediated_by_nsp9-nsp10_Complex	NA	Extracellular
A0A8I3NTJ7	11608.1	14240.5	5725.97	29595.8	26825.9	41454.3	3.09984	0.0331444	0.1	0.0763746	0.152031	up	A0A8I3NTJ7	A0A8I3NTJ7	Insulin like growth factor binding protein 7	IGFBP7	GO:0005615::extracellular space;GO:0031012::extracellular matrix;GO:0070062::extracellular exosome	GO:0005520::insulin-like growth factor binding	GO:0008285::negative regulation of cell proliferation;GO:0001558::regulation of cell growth;GO:0007155::cell adhesion	growth factor binding protein 7	Cellular processes and signaling	Signal transduction mechanisms	NA	Regulation of Insulin-like Growth Factor (IGF) transport and uptake by IGFBPs::Post-translational protein phosphorylation::Senescence-Associated Secretory Phenotype (SASP)	VEGFA-VEGFR2_Signaling_Pathway::Senescence_and_Autophagy_in_Cancer::Simplified_Interaction_Map_Between_LOXL4_and_Oxidative_Stress_Pathway	NA	Extracellular
A0A8I3NTX6	198730	194112	336101	10800.4	11435.1	6806.05	0.0398406	0.000197777	0.1	0.0108084	0.152031	down	A0A8I3NTX6	A0A8I3NTX6	Uncharacterized protein	-	NA	NA	NA	CD80-like C2-set immunoglobulin domain	Poorly characterized	Function unknown	NA	Immunoregulatory interactions between a Lymphoid and a non-Lymphoid cell::Regulation of actin dynamics for phagocytic cup formation::Cell surface interactions at the vascular wall::FCGR3A-mediated phagocytosis::FCERI mediated NF-kB activation::FCGR3A-mediated IL10 synthesis::Regulation of Complement cascade::FCERI mediated Ca+2 mobilization::Antigen activates B Cell Receptor (BCR) leading to gene…	Pathogenesis_of_SARS-CoV-2_Mediated_by_nsp9-nsp10_Complex	NA	Extracellular
A0A8I3NU76	6306.65	6970.34	6345.17	23138.6	27136	26966.8	3.93643	9.34783e-05	0.1	0.0107138	0.152031	up	A0A8I3NU76	A0A8I3NU76	receptor protein serine/threonine kinase	BMPR2	GO:0009986::cell surface;GO:0016324::apical plasma membrane;GO:0005901::caveola;GO:0044214::spanning component of plasma membrane;GO:0009925::basal plasma membrane;GO:0005615::extracellular space;GO:0005737::cytoplasm;GO:0030425::dendrite;GO:0043025::neuronal cell body	GO:0016362::activin receptor activity, type II;GO:0098821::BMP receptor activity;GO:0046872::metal ion binding;GO:0005524::ATP binding;GO:0004702::signal transducer, downstream of receptor, with serine/threonine kinase activity;GO:0036122::BMP binding;GO:0019838::growth factor binding	GO:0060841::venous blood vessel development;GO:0060836::lymphatic endothelial cell differentiation;GO:0030501::positive regulation of bone mineralization;GO:2000279::negative regulation of DNA biosynthetic process;GO:0045906::negative regulation of vasoconstriction;GO:0010595::positive regulation of endothelial cell migration;GO:0045669::positive regulation of osteoblast differentiation;GO:004801…	Bone morphogenetic protein receptor	Cellular processes and signaling	Signal transduction mechanisms	04360::Axon guidance||04390::Hippo signaling pathway||05206::MicroRNAs in cancer||04060::Cytokine-cytokine receptor interaction||05418::Fluid shear stress and atherosclerosis||04550::Signaling pathways regulating pluripotency of stem cells||04350::TGF-beta signaling pathway	Signaling by BMP	Mesodermal_Commitment_Pathway::Integrated_Breast_Cancer_Pathway::ESC_Pluripotency_Pathways::Osteoblast_differentiation::Heart_Development::Canonical_and_Non-Canonical_TGF-B_signaling::Bone_Morphogenic_Protein_(BMP)_Signalling_and_Regulation	NA	Extracellular
A0A8I3NUR4	16946	11673.7	14494.2	3304.84	3473.06	3356.7	0.235065	0.00495856	0.1	0.0279483	0.152031	down	A0A8I3NUR4	A0A8I3NUR4	Surfactant protein D	SFTPD	GO:0005737::cytoplasm;GO:0005615::extracellular space;GO:0005578::proteinaceous extracellular matrix;GO:0005581::collagen trimer	GO:0030246::carbohydrate binding	GO:0048286::lung alveolus development;GO:0045087::innate immune response;GO:0007585::respiratory gaseous exchange;GO:0043129::surfactant homeostasis	Pulmonary surfactant-associated protein	Cellular processes and signaling	Extracellular structures	04145::Phagosome	Immunoregulatory interactions between a Lymphoid and a non-Lymphoid cell::Surfactant metabolism::Signal regulatory protein family interactions::Regulation of TLR by endogenous ligand::Toll Like Receptor 4 (TLR4) Cascade::Defective CSF2RB causes pulmonary surfactant metabolism dysfunction 5 (SMDP5)::Defective CSF2RA causes pulmonary surfactant metabolism dysfunction 4 (SMDP4)::Toll Like Receptor T…	Regulation_of_toll-like_receptor_signaling_pathway	NA	Extracellular
A0A8I3NUW3	3794.35	3049.13	3867.02	28110.1	29694.6	23223	7.56525	4.55287e-05	0.1	0.00942013	0.152031	up	A0A8I3NUW3	A0A8I3NUW3	Family with sequence similarity 171 member A1	FAM171A1	NA	NA	NA	Family with sequence similarity 171 member A1	Poorly characterized	Function unknown	04151::PI3K-Akt signaling pathway||05200::Pathways in cancer||04015::Rap1 signaling pathway||04510::Focal adhesion||04810::Regulation of actin cytoskeleton||05414::Dilated cardiomyopathy||05418::Fluid shear stress and atherosclerosis||04611::Platelet activation||04640::Hematopoietic cell lineage||04512::ECM-receptor interaction||05410::Hypertrophic cardiomyopathy (HCM)||05412::Arrhythmogenic righ…	NA	NA	NA	Extracellular
A0A8I3NVW7	16452.6	15433.3	19814.3	7030.54	5544.32	3838.84	0.317479	0.0117751	0.1	0.0429445	0.152031	down	A0A8I3NVW7	A0A8I3NVW7	Leukosialin	SPN	NA	NA	GO:0030155::regulation of cell adhesion;GO:0050896::response to stimulus;GO:0042110::T cell activation;GO:0050794::regulation of cellular process;GO:0002682::regulation of immune system process	Sialophorin	Poorly characterized	Function unknown	05169::Epstein-Barr virus infection||04514::Cell adhesion molecules (CAMs)	Cell surface interactions at the vascular wall::Basigin interactions	NA	NA	Extracellular
A0A8I3NXF8	72268	85473.3	107868	38248.8	32987.7	29760	0.380245	0.00409508	0.1	0.0256298	0.152031	down	A0A8I3NXF8	A0A8I3NXF8	Insulin like growth factor binding protein acid labile subunit	IGFALS	GO:0005654::nucleoplasm;GO:0042567::insulin-like growth factor ternary complex;GO:0070062::extracellular exosome	GO:0005520::insulin-like growth factor binding	NA	Insulin-like growth factor binding protein, acid labile subunit	Cellular processes and signaling	Signal transduction mechanisms	NA	Regulation of Insulin-like Growth Factor (IGF) transport and uptake by IGFBPs	Circadian_rhythm_related_genes	NA	Extracellular
A0A8I3NXR0	1038.43	1178.41	1582.5	7368.55	9267.18	16605.6	8.74923	0.00440607	0.1	0.0264251	0.152031	up	A0A8I3NXR0	A0A8I3NXR0	Transmembrane protein 9	TMEM9	GO:0031902::late endosome membrane;GO:0005765::lysosomal membrane;GO:0016021::integral component of membrane	NA	GO:0006810::transport	Transmembrane protein 9	Poorly characterized	Function unknown	NA	NA	NA	NA	Extracellular
A0A8I3NYF9	605499	1.02787e+06	2.17751e+06	177191	167879	179737	0.137713	0.0378248	0.1	0.0813249	0.152031	down	A0A8I3NYF9	A0A8I3NYF9	Eosinophil peroxidase	EPX	GO:0070062::extracellular exosome	GO:0046872::metal ion binding;GO:0004601::peroxidase activity;GO:0020037::heme binding	GO:0006979::response to oxidative stress;GO:0042744::hydrogen peroxide catabolic process;GO:0032753::positive regulation of interleukin-4 production;GO:0055114::oxidation-reduction process;GO:0072677::eosinophil migration;GO:0098869::cellular oxidant detoxification;GO:0032693::negative regulation of interleukin-10 production;GO:0002215::defense response to nematode;GO:0032714::negative regulation…	Eosinophil peroxidase	Poorly characterized	Function unknown	05310::Asthma	Neutrophil degranulation	Selenium_Micronutrient_Network::Folate_Metabolism::Vitamin_B12_Metabolism::Benzene_metabolism	NA	Extracellular
A0A8I3NZH5	80026.8	80282.1	82744.7	196746	236364	418787	3.50498	0.0338472	0.1	0.0770985	0.152031	up	A0A8I3NZH5	A0A8I3NZH5	Tissue factor pathway inhibitor	TFPI2	GO:0005576::extracellular region;GO:0005634::nucleus	GO:0004867::serine-type endopeptidase inhibitor activity	GO:0010951::negative regulation of endopeptidase activity;GO:0007596::blood coagulation	tissue factor pathway inhibitor 2	Cellular processes and signaling	Posttranslational modification, protein turnover, chaperones	04610::Complement and coagulation cascades	Extrinsic Pathway of Fibrin Clot Formation	Integrated_Breast_Cancer_Pathway::Complement_and_Coagulation_Cascades	NA	Extracellular
A0A8I3P0T6	81003.4	189987	245506	13021	9393.74	11626.3	0.0659075	0.0110711	0.1	0.0417253	0.152031	down	A0A8I3P0T6	A0A8I3P0T6	Complement C8 alpha chain	C8A	NA	NA	NA	Complement component	Cellular processes and signaling	Signal transduction mechanisms	05146::Amoebiasis||05322::Systemic lupus erythematosus||04610::Complement and coagulation cascades||05020::Prion diseases	Regulation of Complement cascade::Terminal pathway of complement	Allograft_Rejection::Complement_Activation	NA	Extracellular
A0A8I3P0W1	161396	167025	219027	32501.5	23400.2	23444.8	0.144939	0.000204024	0.1	0.0108084	0.152031	down	A0A8I3P0W1	A0A8I3P0W1	Ig-like domain-containing protein	-	NA	NA	NA	Immunoglobulin C-Type	Poorly characterized	Function unknown	04151::PI3K-Akt signaling pathway||04020::Calcium signaling pathway||05202::Transcriptional misregulation in cancer||05169::Epstein-Barr virus infection||05152::Tuberculosis||04072::Phospholipase D signaling pathway||04145::Phagosome||05414::Dilated cardiomyopathy||05162::Measles||05146::Amoebiasis||04666::Fc gamma R-mediated phagocytosis||04064::NF-kappa B signaling pathway||04640::Hematopoietic…	Regulation of actin dynamics for phagocytic cup formation::FCGR3A-mediated phagocytosis::FCGR3A-mediated IL10 synthesis::Regulation of Complement cascade::Role of phospholipids in phagocytosis::Initial triggering of complement::Interleukin-4 and Interleukin-13 signaling::FCGR activation::Classical antibody-mediated complement activation	Pathogenesis_of_SARS-CoV-2_Mediated_by_nsp9-nsp10_Complex	NA	Extracellular
A0A8I3P1K6	73316	82400.7	146556	15585.3	15025.6	12798	0.143609	0.00847027	0.1	0.0362653	0.152031	down	A0A8I3P1K6	A0A8I3P1K6	Ig-like domain-containing protein	-	NA	NA	NA	Immunoglobulin heavy variable 6-1	Poorly characterized	Function unknown	04151::PI3K-Akt signaling pathway||04020::Calcium signaling pathway||05202::Transcriptional misregulation in cancer||05169::Epstein-Barr virus infection||05152::Tuberculosis||04072::Phospholipase D signaling pathway||04145::Phagosome||05414::Dilated cardiomyopathy||05162::Measles||05146::Amoebiasis||04666::Fc gamma R-mediated phagocytosis||04064::NF-kappa B signaling pathway||04640::Hematopoietic…	Immunoregulatory interactions between a Lymphoid and a non-Lymphoid cell::Regulation of actin dynamics for phagocytic cup formation::Cell surface interactions at the vascular wall::FCGR3A-mediated phagocytosis::FCERI mediated NF-kB activation::FCGR3A-mediated IL10 synthesis::Regulation of Complement cascade::FCERI mediated Ca+2 mobilization::Antigen activates B Cell Receptor (BCR) leading to gene…	NA	NA	Extracellular
A0A8I3P231	4023.81	3759.05	3132.41	9267.81	12045	21720.3	3.94246	0.0269656	0.1	0.0675435	0.152031	up	A0A8I3P231	A0A8I3P231	NADH dehydrogenase [ubiquinone] 1 beta subcomplex subunit 10	NDUFB10	GO:0005747::mitochondrial respiratory chain complex I;GO:0070062::extracellular exosome	NA	GO:0055114::oxidation-reduction process	NADH dehydrogenase (ubiquinone) 1 beta subcomplex	Metabolism	Energy production and conversion	01100::Metabolic pathways||05010::Alzheimer's disease||05016::Huntington's disease||05012::Parkinson's disease||04932::Non-alcoholic fatty liver disease (NAFLD)||00190::Oxidative phosphorylation	Respiratory electron transport::Complex I biogenesis	Electron_Transport_Chain_(OXPHOS_system_in_mitochondria)::Mitochondrial_complex_I_assembly_model_OXPHOS_system::Oxidative_phosphorylation	NA	Extracellular
A0A8I3P2C1	38851.2	33717.2	34120.5	50640.6	63392	64493.2	1.67333	0.00897349	0.1	0.0374021	0.152031	up	A0A8I3P2C1	A0A8I3P2C1	Transmembrane p24 trafficking protein 2	TMED2	GO:0012507::ER to Golgi transport vesicle membrane;GO:0005789::endoplasmic reticulum membrane;GO:0033116::endoplasmic reticulum-Golgi intermediate compartment membrane;GO:0016021::integral component of membrane;GO:0032580::Golgi cisterna membrane;GO:0030663::COPI-coated vesicle membrane;GO:0042589::zymogen granule membrane	GO:0005515::protein binding	GO:0036342::post-anal tail morphogenesis;GO:0010628::positive regulation of gene expression;GO:0072661::protein targeting to plasma membrane;GO:0060716::labyrinthine layer blood vessel development;GO:0001947::heart looping;GO:0007030::Golgi organization;GO:0001893::maternal placenta development;GO:0001843::neural tube closure;GO:0048208::COPII vesicle coating;GO:0032525::somite rostral/caudal axi…	the function specifically implies SEC24C and SEC24D of the COPII vesicle coat and lipid raft-like microdomains of the ER. Recognizes GPI anchors structural remodeled in the ER by PGAP1 and MPPE1. In COPI vesicle-mediated retrograde transport inhibits the GTPase- activating activity of ARFGAP1 towards ARF1 thus preventing immature uncoating and allowing cargo selection to take place. Involved in t…	Cellular processes and signaling	Intracellular trafficking, secretion, and vesicular transport	NA	COPI-mediated anterograde transport::COPI-dependent Golgi-to-ER retrograde traffic::COPII-mediated vesicle transport::Cargo concentration in the ER::Pre-NOTCH Processing in Golgi	NA	NA	Extracellular
A0A8I3P2M2	226986	258759	429914	18613.4	24857.2	21570.5	0.0710321	0.00185201	0.1	0.0189401	0.152031	down	A0A8I3P2M2	A0A8I3P2M2	Ig-like domain-containing protein	-	NA	NA	NA	Immunoglobulin V-Type	Poorly characterized	Function unknown	04151::PI3K-Akt signaling pathway||04020::Calcium signaling pathway||05202::Transcriptional misregulation in cancer||05169::Epstein-Barr virus infection||05152::Tuberculosis||04072::Phospholipase D signaling pathway||04145::Phagosome||05414::Dilated cardiomyopathy||05162::Measles||05146::Amoebiasis||04666::Fc gamma R-mediated phagocytosis||04064::NF-kappa B signaling pathway||04640::Hematopoietic…	Immunoregulatory interactions between a Lymphoid and a non-Lymphoid cell::Regulation of actin dynamics for phagocytic cup formation::Cell surface interactions at the vascular wall::FCGR3A-mediated phagocytosis::FCERI mediated NF-kB activation::FCGR3A-mediated IL10 synthesis::Regulation of Complement cascade::FCERI mediated Ca+2 mobilization::Antigen activates B Cell Receptor (BCR) leading to gene…	NA	NA	Extracellular
A0A8I3P2N6	2.26415e+06	2.47772e+06	4.60252e+06	264763	99629.9	106235	0.0503648	0.00215611	0.1	0.0200832	0.152031	down	A0A8I3P2N6	A0A8I3P2N6	Ig-like domain-containing protein	-	NA	NA	NA	Immunoglobulin C-Type	Poorly characterized	Function unknown	04151::PI3K-Akt signaling pathway||04020::Calcium signaling pathway||05202::Transcriptional misregulation in cancer||05169::Epstein-Barr virus infection||05152::Tuberculosis||04072::Phospholipase D signaling pathway||04145::Phagosome||05414::Dilated cardiomyopathy||05162::Measles||05146::Amoebiasis||04666::Fc gamma R-mediated phagocytosis||04064::NF-kappa B signaling pathway||04640::Hematopoietic…	Regulation of actin dynamics for phagocytic cup formation::FCGR3A-mediated phagocytosis::FCGR3A-mediated IL10 synthesis::Regulation of Complement cascade::Role of phospholipids in phagocytosis::Initial triggering of complement::Interleukin-4 and Interleukin-13 signaling::FCGR activation::Classical antibody-mediated complement activation	Pathogenesis_of_SARS-CoV-2_Mediated_by_nsp9-nsp10_Complex	NA	Extracellular
A0A8I3P2W7	77601.2	82713	179875	8739.84	9333.18	8646.21	0.0785422	0.0113093	0.1	0.0420741	0.152031	down	A0A8I3P2W7	A0A8I3P2W7	Microfibril associated protein 4	MFAP4	GO:0016605::PML body;GO:0005829::cytosol;GO:0001527::microfibril;GO:0071953::elastic fiber;GO:0070062::extracellular exosome;GO:0005578::proteinaceous extracellular matrix	GO:0004707::MAP kinase activity;GO:0005524::ATP binding;GO:0051019::mitogen-activated protein kinase binding	GO:0036003::positive regulation of transcription from RNA polymerase II promoter in response to stress;GO:0034115::negative regulation of heterotypic cell-cell adhesion;GO:2001240::negative regulation of extrinsic apoptotic signaling pathway in absence of ligand;GO:0051534::negative regulation of NFAT protein import into nucleus;GO:0045765::regulation of angiogenesis;GO:0070377::negative regulati…	Microfibril-associated glycoprotein 4	Poorly characterized	Function unknown	NA	Molecules associated with elastic fibres	Human_Complement_System	NA	Extracellular
A0A8I3P3H6	6738.29	7603.63	7202.07	10156.1	14332.8	11259.5	1.65932	0.0292319	0.1	0.0708999	0.152031	up	A0A8I3P3H6	A0A8I3P3H6	Sushi repeat containing protein X-linked 2	SRPX2	GO:0030054::cell junction;GO:0060076::excitatory synapse;GO:0005615::extracellular space;GO:0009986::cell surface;GO:0097060::synaptic membrane;GO:0005737::cytoplasm	GO:0042802::identical protein binding;GO:0005102::receptor binding;GO:0036458::hepatocyte growth factor binding	GO:0071625::vocalization behavior;GO:0042325::regulation of phosphorylation;GO:0016337::single organismal cell-cell adhesion;GO:0051965::positive regulation of synapse assembly;GO:0090050::positive regulation of cell migration involved in sprouting angiogenesis	containing protein, X-linked 2	Cellular processes and signaling	Extracellular structures	NA	Platelet degranulation ::Cell surface interactions at the vascular wall	Nuclear_Receptors_Meta-Pathway::Pregnane_X_Receptor_pathway	NA	Extracellular
A0A8I3P3K1	6.17888e+06	6.65076e+06	1.24231e+07	709543	559561	333348	0.0634565	0.000938041	0.1	0.0148627	0.152031	down	A0A8I3P3K1	A0A8I3P3K1	Ig-like domain-containing protein	-	NA	NA	NA	Immunoglobulin heavy constant mu	Poorly characterized	Function unknown	04151::PI3K-Akt signaling pathway||04020::Calcium signaling pathway||05202::Transcriptional misregulation in cancer||05169::Epstein-Barr virus infection||05152::Tuberculosis||04072::Phospholipase D signaling pathway||04145::Phagosome||05414::Dilated cardiomyopathy||05162::Measles||05146::Amoebiasis||04666::Fc gamma R-mediated phagocytosis||04064::NF-kappa B signaling pathway||04640::Hematopoietic…	Cell surface interactions at the vascular wall::Antigen activates B Cell Receptor (BCR) leading to generation of second messengers::CD22 mediated BCR regulation	Inflammatory_Response_Pathway	NA	Extracellular
A0A8I3P3T7	23738.7	22943.7	49387.6	1670.7	2088.46	1755.75	0.0574051	0.00517342	0.1	0.0283553	0.152031	down	A0A8I3P3T7	A0A8I3P3T7	Ig-like domain-containing protein	-	NA	NA	NA	Immunoglobulin V-Type	Poorly characterized	Function unknown	04151::PI3K-Akt signaling pathway||04020::Calcium signaling pathway||05202::Transcriptional misregulation in cancer||05169::Epstein-Barr virus infection||05152::Tuberculosis||04072::Phospholipase D signaling pathway||04145::Phagosome||05414::Dilated cardiomyopathy||05162::Measles||05146::Amoebiasis||04666::Fc gamma R-mediated phagocytosis||04064::NF-kappa B signaling pathway||04640::Hematopoietic…	Immunoregulatory interactions between a Lymphoid and a non-Lymphoid cell::Regulation of actin dynamics for phagocytic cup formation::Cell surface interactions at the vascular wall::FCGR3A-mediated phagocytosis::FCERI mediated NF-kB activation::FCGR3A-mediated IL10 synthesis::Regulation of Complement cascade::FCERI mediated Ca+2 mobilization::Antigen activates B Cell Receptor (BCR) leading to gene…	NA	NA	Extracellular
A0A8I3P4U4	2.06209e+06	2.09397e+06	3.43247e+06	333603	287850	254867	0.11548	0.00182254	0.1	0.0189301	0.152031	down	A0A8I3P4U4	A0A8I3P4U4	Ig-like domain-containing protein	-	NA	NA	NA	Immunoglobulin C-Type	Poorly characterized	Function unknown	04151::PI3K-Akt signaling pathway||04020::Calcium signaling pathway||05202::Transcriptional misregulation in cancer||05169::Epstein-Barr virus infection||05152::Tuberculosis||04072::Phospholipase D signaling pathway||04145::Phagosome||05414::Dilated cardiomyopathy||05162::Measles||05146::Amoebiasis||04666::Fc gamma R-mediated phagocytosis||04064::NF-kappa B signaling pathway||04640::Hematopoietic…	Regulation of actin dynamics for phagocytic cup formation::FCGR3A-mediated phagocytosis::FCGR3A-mediated IL10 synthesis::Regulation of Complement cascade::Role of phospholipids in phagocytosis::Initial triggering of complement::Interleukin-4 and Interleukin-13 signaling::FCGR activation::Classical antibody-mediated complement activation	Pathogenesis_of_SARS-CoV-2_Mediated_by_nsp9-nsp10_Complex	NA	Extracellular
A0A8I3P4X4	1.91211e+06	1.9099e+06	3.28821e+06	156767	129188	94106.2	0.0534529	0.000295734	0.1	0.0116399	0.152031	down	A0A8I3P4X4	A0A8I3P4X4	Ig-like domain-containing protein	-	NA	NA	NA	antigen binding	Poorly characterized	Function unknown	04151::PI3K-Akt signaling pathway||04020::Calcium signaling pathway||05202::Transcriptional misregulation in cancer||05169::Epstein-Barr virus infection||05152::Tuberculosis||04072::Phospholipase D signaling pathway||04145::Phagosome||05414::Dilated cardiomyopathy||05162::Measles||05146::Amoebiasis||04666::Fc gamma R-mediated phagocytosis||04064::NF-kappa B signaling pathway||04640::Hematopoietic…	Immunoregulatory interactions between a Lymphoid and a non-Lymphoid cell::Regulation of actin dynamics for phagocytic cup formation::Cell surface interactions at the vascular wall::FCGR3A-mediated phagocytosis::FCERI mediated NF-kB activation::FCGR3A-mediated IL10 synthesis::Regulation of Complement cascade::FCERI mediated Ca+2 mobilization::Antigen activates B Cell Receptor (BCR) leading to gene…	NA	NA	Extracellular
A0A8I3P533	5088.88	5713.64	4665.33	8233.02	7512.21	8150.33	1.54485	0.00742681	0.1	0.0340737	0.152031	up	A0A8I3P533	A0A8I3P533	ADAM metallopeptidase with thrombospondin type 1 motif 5	ADAMTS5	GO:0005615::extracellular space;GO:0005578::proteinaceous extracellular matrix	GO:0050840::extracellular matrix binding;GO:0008201::heparin binding;GO:0004222::metalloendopeptidase activity;GO:0008270::zinc ion binding	GO:0042742::defense response to bacterium;GO:0006508::proteolysis	with thrombospondin	Cellular processes and signaling	Posttranslational modification, protein turnover, chaperones	NA	Degradation of the extracellular matrix::O-glycosylation of TSR domain-containing proteins::Defective B3GALTL causes Peters-plus syndrome (PpS)	Vitamin_D_Receptor_Pathway::Endochondral_Ossification::Endochondral_Ossification_with_Skeletal_Dysplasias	NA	Extracellular
A0A8I3P5S8	126469	410199	174180	33202.5	42915.6	27299.2	0.145484	0.0242595	0.1	0.0630358	0.152031	down	A0A8I3P5S8	A0A8I3P5S8	Extracellular matrix protein 1	ECM1	GO:0005615::extracellular space;GO:0070062::extracellular exosome;GO:0031012::extracellular matrix	GO:0004871::signal transducer activity;GO:0043236::laminin binding;GO:0008022::protein C-terminus binding;GO:0002020::protease binding;GO:0005134::interleukin-2 receptor binding	GO:0001960::negative regulation of cytokine-mediated signaling pathway;GO:0001938::positive regulation of endothelial cell proliferation;GO:0006357::regulation of transcription from RNA polymerase II promoter;GO:0030502::negative regulation of bone mineralization;GO:0045766::positive regulation of angiogenesis;GO:0043123::positive regulation of I-kappaB kinase/NF-kappaB signaling;GO:2000404::regu…	Extracellular matrix protein 1	Poorly characterized	Function unknown	NA	Platelet degranulation	NA	NA	Extracellular
A0A8I3P5Y6	26198.2	27285.4	26011	98040.9	71621.8	168405	4.25271	0.0306518	0.1	0.0727431	0.152031	up	A0A8I3P5Y6	A0A8I3P5Y6	Serum amyloid A protein	SAA1	GO:0005622::intracellular;GO:0034364::high-density lipoprotein particle	GO:0035662::Toll-like receptor 4 binding;GO:0042056::chemoattractant activity	GO:0060326::cell chemotaxis;GO:0050918::positive chemotaxis;GO:0071347::cellular response to interleukin-1;GO:0007252::I-kappaB phosphorylation;GO:0035634::response to stilbenoid;GO:0006953::acute-phase response	Major acute phase reactant. Apolipoprotein of the HDL complex	Poorly characterized	Function unknown	NA	G alpha (i) signalling events::Interleukin-4 and Interleukin-13 signaling::G alpha (q) signalling events::Amyloid fiber formation::TAK1 activates NFkB by phosphorylation and activation of IKKs complex::TRAF6 mediated NF-kB activation::Advanced glycosylation endproduct receptor signaling::Scavenging by Class B Receptors::Formyl peptide receptors bind formyl peptides and many other ligands	Selenium_Micronutrient_Network::Folate_Metabolism::Vitamin_B12_Metabolism	NA	Extracellular
A0A8I3P629	169759	213092	264859	35805.3	27360.7	28047.1	0.140824	0.000489269	0.1	0.0130501	0.152031	down	A0A8I3P629	A0A8I3P629	Fetuin B	FETUB	NA	NA	NA	Fetuin B	Poorly characterized	Function unknown	NA	NA	NA	NA	Extracellular
A0A8I3P6S7	573464	596246	985066	79837.6	77302.2	54419.1	0.0981814	0.000721685	0.1	0.0137205	0.152031	down	A0A8I3P6S7	A0A8I3P6S7	Ig-like domain-containing protein	-	NA	NA	NA	CD80-like C2-set immunoglobulin domain	Poorly characterized	Function unknown	NA	Immunoregulatory interactions between a Lymphoid and a non-Lymphoid cell::Regulation of actin dynamics for phagocytic cup formation::Cell surface interactions at the vascular wall::FCGR3A-mediated phagocytosis::FCERI mediated NF-kB activation::FCGR3A-mediated IL10 synthesis::Regulation of Complement cascade::FCERI mediated Ca+2 mobilization::Antigen activates B Cell Receptor (BCR) leading to gene…	Pathogenesis_of_SARS-CoV-2_Mediated_by_nsp9-nsp10_Complex	NA	Extracellular
A0A8I3P7J6	6786.73	5030.79	7983.73	10014.8	14096.1	9685.34	1.70677	0.0417303	0.1	0.0863671	0.152031	up	A0A8I3P7J6	A0A8I3P7J6	Matrilin 3	MATN3	GO:0005578::proteinaceous extracellular matrix	GO:0005201::extracellular matrix structural constituent;GO:0005509::calcium ion binding;GO:0005515::protein binding	GO:0030198::extracellular matrix organization;GO:0001501::skeletal system development	Trimeric coiled-coil oligomerisation domain of matrilin	Cellular processes and signaling	Signal transduction mechanisms	NA	Regulation of Insulin-like Growth Factor (IGF) transport and uptake by IGFBPs::Post-translational protein phosphorylation::ECM proteoglycans	MED_and_Pseudoachondroplasia_genes	NA	Extracellular
A0A8I3P860	30389.9	25228.4	17800.7	55385.5	63331.5	72403.1	2.60314	0.0122451	0.1	0.0443327	0.152031	up	A0A8I3P860	A0A8I3P860	Signal peptidase complex subunit 3	SPCS3	GO:0031090::organelle membrane;GO:0016021::integral component of membrane;GO:0005787::signal peptidase complex	GO:0008233::peptidase activity	GO:0006465::signal peptide processing	Signal peptidase complex subunit 3	Cellular processes and signaling	Intracellular trafficking, secretion, and vesicular transport	03060::Protein export	SRP-dependent cotranslational protein targeting to membrane::Synthesis, secretion, and inactivation of Glucagon-like Peptide-1 (GLP-1)::Synthesis, secretion, and inactivation of Glucose-dependent Insulinotropic Polypeptide (GIP)::Synthesis, secretion, and deacylation of Ghrelin	NA	NA	Extracellular
A0A8I3P941	40725	40035.8	76599.2	5270.64	3526.47	1959.05	0.0683538	0.00222585	0.1	0.0203506	0.152031	down	A0A8I3P941	A0A8I3P941	Ig-like domain-containing protein	-	NA	NA	NA	Immunoglobulin V-Type	Poorly characterized	Function unknown	04151::PI3K-Akt signaling pathway||04020::Calcium signaling pathway||05202::Transcriptional misregulation in cancer||05169::Epstein-Barr virus infection||05152::Tuberculosis||04072::Phospholipase D signaling pathway||04145::Phagosome||05414::Dilated cardiomyopathy||05162::Measles||05146::Amoebiasis||04666::Fc gamma R-mediated phagocytosis||04064::NF-kappa B signaling pathway||04640::Hematopoietic…	Immunoregulatory interactions between a Lymphoid and a non-Lymphoid cell::Regulation of actin dynamics for phagocytic cup formation::Cell surface interactions at the vascular wall::FCGR3A-mediated phagocytosis::FCERI mediated NF-kB activation::FCGR3A-mediated IL10 synthesis::Regulation of Complement cascade::FCERI mediated Ca+2 mobilization::Antigen activates B Cell Receptor (BCR) leading to gene…	NA	NA	Extracellular
A0A8I3P9Y5	22024.7	33545.3	16604.9	84384.6	76327.2	110617	3.75933	0.00933636	0.1	0.038108	0.152031	up	A0A8I3P9Y5	A0A8I3P9Y5	Lysyl oxidase homolog	LOXL2	GO:0005654::nucleoplasm;GO:0005604::basement membrane;GO:0016020::membrane;GO:0005615::extracellular space;GO:0005694::chromosome	GO:0003714::transcription corepressor activity;GO:0004720::protein-lysine 6-oxidase activity;GO:0005044::scavenger receptor activity;GO:0070492::oligosaccharide binding;GO:0003682::chromatin binding;GO:0005507::copper ion binding;GO:0035064::methylated histone binding	GO:0043542::endothelial cell migration;GO:0032332::positive regulation of chondrocyte differentiation;GO:0001837::epithelial to mesenchymal transition;GO:0016570::histone modification;GO:0006898::receptor-mediated endocytosis;GO:0001935::endothelial cell proliferation;GO:0002040::sprouting angiogenesis;GO:0018277::protein deamination;GO:0045892::negative regulation of transcription, DNA-templated…	Lysyl oxidase homolog	Cellular processes and signaling	Signal transduction mechanisms	NA	Crosslinking of collagen fibrils::Elastic fibre formation	Canonical_and_Non-Canonical_TGF-B_signaling	Transcription Cofactors	Extracellular
A0A8I3PA58	41212	23652.7	42489.8	9792.76	11328	13370.7	0.321286	0.0151184	0.1	0.0498253	0.152031	down	A0A8I3PA58	A0A8I3PA58	Zinc ribbon domain containing 2	ZNRD2	NA	GO:0042802::identical protein binding	GO:0007067::mitotic nuclear division;GO:0051301::cell division	syndrome scleroderma autoantigen 1	Cellular processes and signaling	Cell cycle control, cell division, chromosome partitioning	NA	NA	NA	NA	Extracellular
A0A8I3PAG9	161669	189915	168401	338128	343805	638057	2.53851	0.0450086	0.1	0.0904732	0.152031	up	A0A8I3PAG9	A0A8I3PAG9	HtrA serine peptidase 1	HTRA1	GO:0005615::extracellular space;GO:0005829::cytosol;GO:0070062::extracellular exosome;GO:0005886::plasma membrane;GO:0031012::extracellular matrix	GO:0004252::serine-type endopeptidase activity;GO:0005520::insulin-like growth factor binding	GO:0030512::negative regulation of transforming growth factor beta receptor signaling pathway;GO:0022617::extracellular matrix disassembly;GO:0030514::negative regulation of BMP signaling pathway;GO:0097187::dentinogenesis;GO:0001558::regulation of cell growth;GO:0060718::chorionic trophoblast cell differentiation;GO:0001890::placenta development;GO:0050687::negative regulation of defense respons…	protease	Cellular processes and signaling	Posttranslational modification, protein turnover, chaperones	NA	Degradation of the extracellular matrix	VEGFA-VEGFR2_Signaling_Pathway	NA	Extracellular
A0A8I3PAH1	4822.15	3820.08	3416.72	11472.6	11358.8	15097.4	3.14528	0.00117282	0.1	0.0163202	0.152031	up	A0A8I3PAH1	A0A8I3PAH1	N-acylsphingosine amidohydrolase 1	ASAH1	NA	NA	NA	acid ceramidase	Poorly characterized	Function unknown	01100::Metabolic pathways||04142::Lysosome||04071::Sphingolipid signaling pathway||00600::Sphingolipid metabolism	Neutrophil degranulation::Glycosphingolipid metabolism	Sphingolipid_Metabolism_(integrated_pathway)::Sphingolipid_Metabolism_(general_overview)::Signal_Transduction_of_S1P_Receptor::Sphingolipid_pathway	NA	Extracellular
A0A8I3PB96	3.6058e+06	3.99656e+06	7.84879e+06	516225	465339	303033	0.0831392	0.00199757	0.1	0.0196197	0.152031	down	A0A8I3PB96	A0A8I3PB96	Ig-like domain-containing protein	-	NA	NA	NA	Immunoglobulin C-Type	Poorly characterized	Function unknown	NA	Immunoregulatory interactions between a Lymphoid and a non-Lymphoid cell::Regulation of actin dynamics for phagocytic cup formation::Cell surface interactions at the vascular wall::FCGR3A-mediated phagocytosis::FCERI mediated NF-kB activation::FCGR3A-mediated IL10 synthesis::Regulation of Complement cascade::FCERI mediated Ca+2 mobilization::Antigen activates B Cell Receptor (BCR) leading to gene…	Pathogenesis_of_SARS-CoV-2_Mediated_by_nsp9-nsp10_Complex	NA	Extracellular
A0A8I3PBR7	6012.53	6424.86	8584.96	2494.53	2298.72	2233.15	0.334235	0.00617981	0.1	0.0315159	0.152031	down	A0A8I3PBR7	A0A8I3PBR7	Kininogen 1	KNG1	GO:0005829::cytosol;GO:0070062::extracellular exosome;GO:0072562::blood microparticle	GO:0005102::receptor binding;GO:0004869::cysteine-type endopeptidase inhibitor activity	GO:0007204::positive regulation of cytosolic calcium ion concentration;GO:0010951::negative regulation of endopeptidase activity;GO:0007162::negative regulation of cell adhesion;GO:0030195::negative regulation of blood coagulation	Kininogen 1	Cellular processes and signaling	Signal transduction mechanisms	04610::Complement and coagulation cascades	Platelet degranulation ::Regulation of Insulin-like Growth Factor (IGF) transport and uptake by IGFBPs::G alpha (i) signalling events::Post-translational protein phosphorylation::G alpha (q) signalling events::Peptide ligand-binding receptors::Intrinsic Pathway of Fibrin Clot Formation	Vitamin_D_Receptor_Pathway::Complement_and_Coagulation_Cascades::ACE_Inhibitor_Pathway::Cells_and_Molecules_involved_in_local_acute_inflammatory_response	NA	Extracellular
A0A8I3PBW9	97202.7	105644	203891	7200.19	6889.67	5517.87	0.0482073	0.0028994	0.1	0.0221206	0.152031	down	A0A8I3PBW9	A0A8I3PBW9	Ig-like domain-containing protein	-	NA	NA	NA	Immunoglobulin V-Type	Poorly characterized	Function unknown	00910::Nitrogen metabolism	Immunoregulatory interactions between a Lymphoid and a non-Lymphoid cell::Regulation of actin dynamics for phagocytic cup formation::Cell surface interactions at the vascular wall::FCGR3A-mediated phagocytosis::FCERI mediated NF-kB activation::FCGR3A-mediated IL10 synthesis::Regulation of Complement cascade::FCERI mediated Ca+2 mobilization::Antigen activates B Cell Receptor (BCR) leading to gene…	NA	NA	Extracellular
A0A8I3PC60	7731.16	6806.89	19103.4	602.732	633.496	578.078	0.0539307	0.0126845	0.1	0.0452628	0.152031	down	A0A8I3PC60	A0A8I3PC60	C-type lectin domain-containing protein	LOC102156778	NA	NA	NA	Bone marrow	Cellular processes and signaling	Signal transduction mechanisms	05310::Asthma	Neutrophil degranulation	Pathogenesis_of_SARS-CoV-2_Mediated_by_nsp9-nsp10_Complex	NA	Extracellular
A0A8I3PCB7	81200.7	70511.3	50364.1	136358	152000	244798	2.6384	0.0155764	0.1	0.0500772	0.152031	up	A0A8I3PCB7	A0A8I3PCB7	Peptidyl-prolyl cis-trans isomerase	PPIB	GO:0034663::endoplasmic reticulum chaperone complex;GO:0070062::extracellular exosome;GO:0042470::melanosome;GO:0005925::focal adhesion;GO:0005788::endoplasmic reticulum lumen;GO:0048471::perinuclear region of cytoplasm;GO:0016020::membrane;GO:0005634::nucleus	GO:0042277::peptide binding;GO:0032403::protein complex binding;GO:0070063::RNA polymerase binding;GO:0003755::peptidyl-prolyl cis-trans isomerase activity	GO:0044829::positive regulation by host of viral genome replication;GO:0000413::protein peptidyl-prolyl isomerization;GO:0050821::protein stabilization;GO:0060348::bone development;GO:0061077::chaperone-mediated protein folding;GO:0040018::positive regulation of multicellular organism growth	PPIases accelerate the folding of proteins. It catalyzes the cis-trans isomerization of proline imidic peptide bonds in oligopeptides	Cellular processes and signaling	Posttranslational modification, protein turnover, chaperones	NA	Collagen biosynthesis and modifying enzymes	Prolactin_Signaling_Pathway::Type_I_collagen_synthesis_in_the_context_of_Osteogenesis_imperfecta	NA	Extracellular
A0A8I3PCI0	70631.9	56238.3	79613.1	96991	94113	137444	1.59116	0.0459224	0.1	0.0918449	0.152031	up	A0A8I3PCI0	A0A8I3PCI0	PTTG1 interacting protein	LOC100856547	GO:0005737::cytoplasm;GO:0016021::integral component of membrane;GO:0070062::extracellular exosome;GO:0005886::plasma membrane;GO:0005634::nucleus	GO:0002039::p53 binding	GO:1902254::negative regulation of intrinsic apoptotic signaling pathway by p53 class mediator;GO:0031398::positive regulation of protein ubiquitination;GO:0043518::negative regulation of DNA damage response, signal transduction by p53 class mediator;GO:1903364::positive regulation of cellular protein catabolic process;GO:0006606::protein import into nucleus	Pituitary tumor-transforming 1 interacting protein	Cellular processes and signaling	Signal transduction mechanisms	05418::Fluid shear stress and atherosclerosis||03013::RNA transport	NA	NA	NA	Extracellular
A0A8I3PCI5	48386.5	64007.9	49660.6	97942.7	110997	166626	2.31752	0.018955	0.1	0.0559623	0.152031	up	A0A8I3PCI5	A0A8I3PCI5	Collagen type III alpha 1 chain	COL3A1	NA	NA	NA	Collagen type III alpha 1	Cellular processes and signaling	Extracellular structures	04611::Platelet activation||05146::Amoebiasis||04974::Protein digestion and absorption||04933::AGE-RAGE signaling pathway in diabetic complications	Immunoregulatory interactions between a Lymphoid and a non-Lymphoid cell::ECM proteoglycans::Integrin cell surface interactions::Collagen biosynthesis and modifying enzymes::Collagen degradation::Assembly of collagen fibrils and other multimeric structures::Non-integrin membrane-ECM interactions::NCAM1 interactions::Collagen chain trimerization::Syndecan interactions::MET activates PTK2 signaling…	Focal_Adhesion-PI3K-Akt-mTOR-signaling_pathway::Senescence_and_Autophagy_in_Cancer::miRNA_targets_in_ECM_and_membrane_receptors::Inflammatory_Response_Pathway::miR-509-3p_alteration_of_YAP1-ECM_axis	NA	Extracellular
A0A8I3PD52	1.03803e+06	1.24753e+06	2.10099e+06	127038	103530	109903	0.077617	0.00425433	0.1	0.0260781	0.152031	down	A0A8I3PD52	A0A8I3PD52	Ig-like domain-containing protein	-	NA	NA	NA	Immunoglobulin V-Type	Poorly characterized	Function unknown	NA	Immunoregulatory interactions between a Lymphoid and a non-Lymphoid cell::Regulation of actin dynamics for phagocytic cup formation::Cell surface interactions at the vascular wall::FCGR3A-mediated phagocytosis::FCERI mediated NF-kB activation::FCGR3A-mediated IL10 synthesis::Regulation of Complement cascade::FCERI mediated Ca+2 mobilization::Antigen activates B Cell Receptor (BCR) leading to gene…	NA	NA	Extracellular
A0A8I3PD95	32300.1	27859.9	41779.6	13743.9	18833.5	12896.2	0.446083	0.00835565	0.1	0.0359826	0.152031	down	A0A8I3PD95	A0A8I3PD95	Glycoprotein IX platelet	GP9	GO:0005887::integral component of plasma membrane	GO:0005515::protein binding	GO:0007597::blood coagulation, intrinsic pathway;GO:0007155::cell adhesion;GO:0030168::platelet activation	Glycoprotein IX	Poorly characterized	Function unknown	04611::Platelet activation||04640::Hematopoietic cell lineage||04512::ECM-receptor interaction	Intrinsic Pathway of Fibrin Clot Formation::Platelet Adhesion to exposed collagen::GP1b-IX-V activation signalling::Platelet Aggregation (Plug Formation)::Defective F9 activation	22q11.2_Deletion_Syndrome	NA	Extracellular
A0A8I3PDI0	42384.6	41123	53446.8	16122.4	4919.42	5046.79	0.190491	0.0384684	0.1	0.0820659	0.152031	down	A0A8I3PDI0	A0A8I3PDI0	Ig-like domain-containing protein	-	NA	NA	NA	Immunoglobulin V-Type	Poorly characterized	Function unknown	NA	Immunoregulatory interactions between a Lymphoid and a non-Lymphoid cell::Regulation of actin dynamics for phagocytic cup formation::Cell surface interactions at the vascular wall::FCGR3A-mediated phagocytosis::FCERI mediated NF-kB activation::FCGR3A-mediated IL10 synthesis::Regulation of Complement cascade::FCERI mediated Ca+2 mobilization::Antigen activates B Cell Receptor (BCR) leading to gene…	NA	NA	Extracellular
A0A8I3PE41	59482.5	62131.4	46702.1	169396	262052	329324	4.5199	0.00778859	0.1	0.0349606	0.152031	up	A0A8I3PE41	A0A8I3PE41	procollagen-lysine 5-dioxygenase	PLOD2	GO:0005783::endoplasmic reticulum;GO:0070062::extracellular exosome	GO:0031418::L-ascorbic acid binding;GO:0005506::iron ion binding;GO:0008475::procollagen-lysine 5-dioxygenase activity	GO:0098779::positive regulation of macromitophagy in response to mitochondrial depolarization;GO:0001666::response to hypoxia;GO:0055114::oxidation-reduction process	5-dioxygenase 2	Cellular processes and signaling	Posttranslational modification, protein turnover, chaperones	00310::Lysine degradation	Collagen biosynthesis and modifying enzymes	Pathways_in_clear_cell_renal_cell_carcinoma::Type_I_collagen_synthesis_in_the_context_of_Osteogenesis_imperfecta	NA	Extracellular
A0A8I3PEI2	233349	274573	537420	50568.1	58932.5	48154.7	0.150817	0.0149666	0.1	0.0498253	0.152031	down	A0A8I3PEI2	A0A8I3PEI2	Serpin family G member 1	SERPING1	GO:0070062::extracellular exosome;GO:0072562::blood microparticle	GO:0004867::serine-type endopeptidase inhibitor activity	GO:0001869::negative regulation of complement activation, lectin pathway;GO:0010951::negative regulation of endopeptidase activity	Serpin peptidase inhibitor, clade G (C1 inhibitor), member 1	Cellular processes and signaling	Defense mechanisms	04610::Complement and coagulation cascades||05133::Pertussis	Platelet degranulation ::Regulation of Complement cascade::Intrinsic Pathway of Fibrin Clot Formation::Defective SERPING1 causes hereditary angioedema	Complement_and_Coagulation_Cascades	NA	Extracellular
A0A8I3PF64	23203.7	21359.4	32873.3	9751.97	11661	17931.8	0.508092	0.041013	0.1	0.0857426	0.152031	down	A0A8I3PF64	A0A8I3PF64	Intercellular adhesion molecule N-terminal domain-containing protein	ICAM2	GO:0005886::plasma membrane;GO:0016021::integral component of membrane	NA	NA	Intercellular adhesion molecule 2	Cellular processes and signaling	Signal transduction mechanisms	04514::Cell adhesion molecules (CAMs)||04650::Natural killer cell mediated cytotoxicity	Immunoregulatory interactions between a Lymphoid and a non-Lymphoid cell::Integrin cell surface interactions::CD209 (DC-SIGN) signaling	Ebola_Virus_Pathway_on_Host::Human_Complement_System	NA	Extracellular
A0A8I3PF98	1.38698e+06	1.15367e+06	1.76056e+06	228198	194669	173055	0.138548	0.000420669	0.1	0.012591	0.152031	down	A0A8I3PF98	A0A8I3PF98	MBL associated serine protease 1	MASP1	GO:0005615::extracellular space	GO:0005509::calcium ion binding;GO:0048306::calcium-dependent protein binding;GO:0004252::serine-type endopeptidase activity;GO:0042803::protein homodimerization activity;GO:0030246::carbohydrate binding	GO:0045916::negative regulation of complement activation;GO:0001867::complement activation, lectin pathway	Mannan-binding lectin serine peptidase 1 (C4 C2 activating component of Ra-reactive factor)	Metabolism	Amino acid transport and metabolism	05150::Staphylococcus aureus infection||04610::Complement and coagulation cascades	Initial triggering of complement::Scavenging by Class A Receptors::Lectin pathway of complement activation::Ficolins bind to repetitive carbohydrate structures on the target cell surface	Human_Complement_System::Complement_and_Coagulation_Cascades::Complement_Activation	NA	Extracellular
A0A8I3PFR9	48820.2	41442.4	36865.9	77005.1	71458.3	96427.6	1.92633	0.00591059	0.1	0.0307785	0.152031	up	A0A8I3PFR9	A0A8I3PFR9	Decorin	DCN	GO:0005615::extracellular space;GO:0005796::Golgi lumen;GO:0043202::lysosomal lumen;GO:0005578::proteinaceous extracellular matrix;GO:0005589::collagen type VI trimer	GO:0047485::protein N-terminus binding;GO:0005539::glycosaminoglycan binding;GO:0050840::extracellular matrix binding;GO:0005518::collagen binding;GO:0004860::protein kinase inhibitor activity	GO:0019800::peptide cross-linking via chondroitin 4-sulfate glycosaminoglycan;GO:0016525::negative regulation of angiogenesis;GO:0009612::response to mechanical stimulus;GO:0030207::chondroitin sulfate catabolic process;GO:0030206::chondroitin sulfate biosynthetic process;GO:0014068::positive regulation of phosphatidylinositol 3-kinase signaling;GO:0046426::negative regulation of JAK-STAT cascade…	May affect the rate of fibrils formation	Cellular processes and signaling	Signal transduction mechanisms	05205::Proteoglycans in cancer||04350::TGF-beta signaling pathway	ECM proteoglycans::Degradation of the extracellular matrix::A tetrasaccharide linker sequence is required for GAG synthesis::Defective B4GALT7 causes EDS, progeroid type::Defective B3GALT6 causes EDSP2 and SEMDJL1::Defective B3GAT3 causes JDSSDHD::Chondroitin sulfate biosynthesis::CS/DS degradation::Dermatan sulfate biosynthesis::Defective CHSY1 causes TPBS::Defective CHST3 causes SEDCJD::Defecti…	Human_Complement_System::BMP2-WNT4-FOXO1_Pathway_in_Human_Primary_Endometrial_Stromal_Cell_Differentiation	NA	Extracellular
A0A8I3PGC2	120553	185303	259932	48480.4	48454.8	63622.3	0.283777	0.0198106	0.1	0.0573786	0.152031	down	A0A8I3PGC2	A0A8I3PGC2	Immunoglobulin V-set domain-containing protein	-	NA	NA	NA	Immunoglobulin V-Type	Poorly characterized	Function unknown	NA	Immunoregulatory interactions between a Lymphoid and a non-Lymphoid cell::Regulation of actin dynamics for phagocytic cup formation::Cell surface interactions at the vascular wall::FCGR3A-mediated phagocytosis::FCERI mediated NF-kB activation::FCGR3A-mediated IL10 synthesis::Regulation of Complement cascade::FCERI mediated Ca+2 mobilization::Antigen activates B Cell Receptor (BCR) leading to gene…	NA	NA	Extracellular
A0A8I3PGL1	11398.4	13875.5	21320.1	32221.3	54848.5	25562.9	2.41732	0.0434963	0.1	0.0886002	0.152031	up	A0A8I3PGL1	A0A8I3PGL1	40S ribosomal protein S27	LOC119869157	GO:0022627::cytosolic small ribosomal subunit	GO:0046872::metal ion binding;GO:0003735::structural constituent of ribosome	GO:0006412::translation;GO:0000028::ribosomal small subunit assembly	ribosomal protein	Information storage and processing	Translation, ribosomal structure and biogenesis	03010::Ribosome	Major pathway of rRNA processing in the nucleolus and cytosol::Regulation of expression of SLITs and ROBOs::Nonsense Mediated Decay (NMD) enhanced by the Exon Junction Complex (EJC)::L13a-mediated translational silencing of Ceruloplasmin expression::SRP-dependent cotranslational protein targeting to membrane::GTP hydrolysis and joining of the 60S ribosomal subunit::Nonsense Mediated Decay (NMD) i…	Genotoxicity_pathway	NA	Extracellular
A0A8I3PHI4	6.10369e+06	2.51855e+07	9.9219e+06	2.75217e+06	2.15962e+06	1.83295e+06	0.163663	0.049193	0.1	0.0954097	0.152031	down	A0A8I3PHI4	A0A8I3PHI4	Fibronectin	FN1	NA	NA	NA	Fibronectin 1	Cellular processes and signaling	Extracellular structures	04151::PI3K-Akt signaling pathway||05200::Pathways in cancer||04510::Focal adhesion||05205::Proteoglycans in cancer||04810::Regulation of actin cytoskeleton||05146::Amoebiasis||04512::ECM-receptor interaction||05100::Bacterial invasion of epithelial cells||04933::AGE-RAGE signaling pathway in diabetic complications||05222::Small cell lung cancer	Platelet degranulation ::Cell surface interactions at the vascular wall::Regulation of Insulin-like Growth Factor (IGF) transport and uptake by IGFBPs::Post-translational protein phosphorylation::Signaling by BRAF and RAF fusions::ECM proteoglycans::Integrin cell surface interactions::Interleukin-4 and Interleukin-13 signaling::Degradation of the extracellular matrix::Signaling downstream of RAS …	VEGFA-VEGFR2_Signaling_Pathway::Focal_Adhesion-PI3K-Akt-mTOR-signaling_pathway::PI3K-Akt_Signaling_Pathway::Focal_Adhesion::TGF-beta_Signaling_Pathway::Regulation_of_Actin_Cytoskeleton::Epithelial_to_mesenchymal_transition_in_colorectal_cancer::Senescence_and_Autophagy_in_Cancer::Small_cell_lung_cancer::RAC1-PAK1-p38-MMP2_Pathway::miRNA_targets_in_ECM_and_membrane_receptors::Inflammatory_Response…	NA	Extracellular
A0A8I3PHP7	313184	368041	477253	114779	122945	87059.6	0.280353	0.00157276	0.1	0.0173353	0.152031	down	A0A8I3PHP7	A0A8I3PHP7	Complement C3	LOC484960	NA	NA	NA	A-macroglobulin receptor	Cellular processes and signaling	Posttranslational modification, protein turnover, chaperones	05152::Tuberculosis||05203::Viral carcinogenesis||04145::Phagosome||05168::Herpes simplex infection||05142::Chagas disease (American trypanosomiasis)||05322::Systemic lupus erythematosus||05150::Staphylococcus aureus infection||04610::Complement and coagulation cascades||05140::Leishmaniasis||05133::Pertussis||05134::Legionellosis	Neutrophil degranulation::Immunoregulatory interactions between a Lymphoid and a non-Lymphoid cell::Regulation of Insulin-like Growth Factor (IGF) transport and uptake by IGFBPs::G alpha (i) signalling events::Regulation of Complement cascade::Post-translational protein phosphorylation::Peptide ligand-binding receptors::Purinergic signaling in leishmaniasis infection::Activation of C3 and C5::Alt…	Human_Complement_System::Complement_and_Coagulation_Cascades::TYROBP_Causal_Network::Allograft_Rejection::Complement_Activation	NA	Extracellular
A0A8I3PIB3	44118.1	44757.1	20884.5	92315.5	92871.6	135198	2.91897	0.029946	0.1	0.0718415	0.152031	up	A0A8I3PIB3	A0A8I3PIB3	Eukaryotic translation initiation factor 5A	EIF5A2	GO:0005789::endoplasmic reticulum membrane;GO:0005829::cytosol;GO:0005643::nuclear pore	GO:0005515::protein binding;GO:0003746::translation elongation factor activity;GO:0003743::translation initiation factor activity;GO:0043022::ribosome binding	GO:0010509::polyamine homeostasis;GO:0006413::translational initiation;GO:0051028::mRNA transport;GO:0007283::spermatogenesis;GO:0015031::protein transport;GO:0006452::translational frameshifting;GO:0008284::positive regulation of cell proliferation;GO:0008612::peptidyl-lysine modification to peptidyl-hypusine;GO:0045905::positive regulation of translational termination;GO:0045901::positive regul…	translational frameshifting	Information storage and processing	Translation, ribosomal structure and biogenesis	NA	Hypusine synthesis from eIF5A-lysine	Epithelial_to_mesenchymal_transition_in_colorectal_cancer	NA	Extracellular
A0A8I3PIK8	181913	201661	222913	42939.3	37465.4	36755.1	0.193177	3.54868e-05	0.1	0.00942013	0.152031	down	A0A8I3PIK8	A0A8I3PIK8	Alpha-2-HS-glycoprotein	AHSG	NA	NA	NA	alpha-2-HS-glycoprotein	Cellular processes and signaling	Signal transduction mechanisms	NA	Neutrophil degranulation::Platelet degranulation ::Regulation of Insulin-like Growth Factor (IGF) transport and uptake by IGFBPs::Post-translational protein phosphorylation	NA	NA	Extracellular
A0A8I3PIS5	1345.55	1178.41	1582.5	736.9	538.566	578.078	0.451372	0.00347274	0.1	0.0236767	0.152031	down	A0A8I3PIS5	A0A8I3PIS5	Transmembrane protein 256	TMEM256	GO:0016021::integral component of membrane	NA	NA	Transmembrane protein 256	Poorly characterized	Function unknown	NA	NA	NA	NA	Extracellular
A0A8I3PJ55	63524.9	43687.1	74324.4	20670.9	21040.8	24948.2	0.367199	0.0153382	0.1	0.0498505	0.152031	down	A0A8I3PJ55	A0A8I3PJ55	MBL associated serine protease 1	MASP1	GO:0005615::extracellular space	GO:0005509::calcium ion binding;GO:0048306::calcium-dependent protein binding;GO:0004252::serine-type endopeptidase activity;GO:0042803::protein homodimerization activity	GO:0006898::receptor-mediated endocytosis;GO:0045916::negative regulation of complement activation;GO:0001867::complement activation, lectin pathway	Mannan-binding lectin serine peptidase 1 (C4 C2 activating component of Ra-reactive factor)	Metabolism	Amino acid transport and metabolism	05150::Staphylococcus aureus infection||04610::Complement and coagulation cascades	Initial triggering of complement::Scavenging by Class A Receptors::Lectin pathway of complement activation::Ficolins bind to repetitive carbohydrate structures on the target cell surface	Human_Complement_System::Complement_and_Coagulation_Cascades::Complement_Activation	NA	Extracellular
A0A8I3PKT4	792750	892521	2.24777e+06	128654	133663	128282	0.0993121	0.0216729	0.1	0.0602511	0.152031	down	A0A8I3PKT4	A0A8I3PKT4	Complement C1s	C1S	GO:0072562::blood microparticle;GO:0070062::extracellular exosome	GO:0042802::identical protein binding;GO:0004252::serine-type endopeptidase activity;GO:0005509::calcium ion binding	GO:0006956::complement activation;GO:0006508::proteolysis	Complement component 1, s subcomponent	Metabolism	Amino acid transport and metabolism	05322::Systemic lupus erythematosus||05150::Staphylococcus aureus infection||04610::Complement and coagulation cascades||05133::Pertussis	Regulation of Complement cascade::Initial triggering of complement::Classical antibody-mediated complement activation	Complement_and_Coagulation_Cascades::Oxidative_Damage::Complement_Activation	NA	Extracellular
A0A8I3PL11	103053	112216	200613	16718.3	17538.8	17873.5	0.125349	0.00994566	0.1	0.0396229	0.152031	down	A0A8I3PL11	A0A8I3PL11	Ig-like domain-containing protein	-	NA	NA	NA	Immunoglobulin V-Type	Poorly characterized	Function unknown	04151::PI3K-Akt signaling pathway||04020::Calcium signaling pathway||05202::Transcriptional misregulation in cancer||05169::Epstein-Barr virus infection||05152::Tuberculosis||04072::Phospholipase D signaling pathway||04145::Phagosome||05414::Dilated cardiomyopathy||05162::Measles||05146::Amoebiasis||04666::Fc gamma R-mediated phagocytosis||04064::NF-kappa B signaling pathway||04640::Hematopoietic…	Immunoregulatory interactions between a Lymphoid and a non-Lymphoid cell::Regulation of actin dynamics for phagocytic cup formation::Cell surface interactions at the vascular wall::FCGR3A-mediated phagocytosis::FCERI mediated NF-kB activation::FCGR3A-mediated IL10 synthesis::Regulation of Complement cascade::FCERI mediated Ca+2 mobilization::Antigen activates B Cell Receptor (BCR) leading to gene…	NA	NA	Extracellular
A0A8I3PLH8	115980	131056	215975	21641.5	24635	12276	0.12646	0.00203278	0.1	0.0197611	0.152031	down	A0A8I3PLH8	A0A8I3PLH8	Ig-like domain-containing protein	-	NA	NA	NA	Immunoglobulin V-Type	Poorly characterized	Function unknown	04151::PI3K-Akt signaling pathway||04020::Calcium signaling pathway||05202::Transcriptional misregulation in cancer||05169::Epstein-Barr virus infection||05152::Tuberculosis||04072::Phospholipase D signaling pathway||04145::Phagosome||05414::Dilated cardiomyopathy||05162::Measles||05146::Amoebiasis||04666::Fc gamma R-mediated phagocytosis||04064::NF-kappa B signaling pathway||04640::Hematopoietic…	Immunoregulatory interactions between a Lymphoid and a non-Lymphoid cell::Regulation of actin dynamics for phagocytic cup formation::Cell surface interactions at the vascular wall::FCGR3A-mediated phagocytosis::FCERI mediated NF-kB activation::FCGR3A-mediated IL10 synthesis::Regulation of Complement cascade::FCERI mediated Ca+2 mobilization::Antigen activates B Cell Receptor (BCR) leading to gene…	NA	NA	Extracellular
A0A8I3PLL9	2543.46	4018.19	1582.5	937.658	1255.55	754.869	0.361987	0.0488761	0.1	0.0950688	0.152031	down	A0A8I3PLL9	A0A8I3PLL9	Ribonuclease, RNase A family, 4	RNASE4	GO:0070062::extracellular exosome	GO:0004519::endonuclease activity;GO:0003676::nucleic acid binding;GO:0004540::ribonuclease activity	GO:0090501::RNA phosphodiester bond hydrolysis	Belongs to the pancreatic ribonuclease family	Cellular processes and signaling	Signal transduction mechanisms	NA	Chaperone Mediated Autophagy::Late endosomal microautophagy	NA	NA	Extracellular
A0A8I3PM36	604097	729894	838255	118374	93991.9	82107.7	0.135562	0.000164334	0.1	0.0108084	0.152031	down	A0A8I3PM36	A0A8I3PM36	Kininogen 1	KNG1	NA	NA	NA	Kininogen 1	Cellular processes and signaling	Signal transduction mechanisms	04610::Complement and coagulation cascades	Platelet degranulation ::Regulation of Insulin-like Growth Factor (IGF) transport and uptake by IGFBPs::G alpha (i) signalling events::Post-translational protein phosphorylation::G alpha (q) signalling events::Peptide ligand-binding receptors::Intrinsic Pathway of Fibrin Clot Formation	Vitamin_D_Receptor_Pathway::Complement_and_Coagulation_Cascades::ACE_Inhibitor_Pathway::Cells_and_Molecules_involved_in_local_acute_inflammatory_response	NA	Extracellular
A0A8I3PML7	86781.9	98949.9	168747	14567.9	12345.9	11225.2	0.107592	0.00401952	0.1	0.0253865	0.152031	down	A0A8I3PML7	A0A8I3PML7	Ig-like domain-containing protein	LOC119868806	NA	NA	NA	Immunoglobulin V-Type	Poorly characterized	Function unknown	NA	Immunoregulatory interactions between a Lymphoid and a non-Lymphoid cell::Regulation of actin dynamics for phagocytic cup formation::Cell surface interactions at the vascular wall::FCGR3A-mediated phagocytosis::FCERI mediated NF-kB activation::FCGR3A-mediated IL10 synthesis::Regulation of Complement cascade::FCERI mediated Ca+2 mobilization::Antigen activates B Cell Receptor (BCR) leading to gene…	NA	NA	Extracellular
A0A8I3PN07	359100	208079	266391	52469.2	49835.5	57278.3	0.191445	0.00640556	0.1	0.0320679	0.152031	down	A0A8I3PN07	A0A8I3PN07	C-type lectin domain-containing protein	LOC119868926	GO:0005581::collagen trimer;GO:0005615::extracellular space	GO:0030246::carbohydrate binding	GO:0050766::positive regulation of phagocytosis;GO:0051873::killing by host of symbiont cells;GO:0001867::complement activation, lectin pathway;GO:0050830::defense response to Gram-positive bacterium;GO:0044130::negative regulation of growth of symbiont in host	Mannose-binding lectin (protein C) 2, soluble	Cellular processes and signaling	Signal transduction mechanisms	04145::Phagosome||05150::Staphylococcus aureus infection||04610::Complement and coagulation cascades	Initial triggering of complement::Lectin pathway of complement activation	Ebola_Virus_Pathway_on_Host::Regulation_of_toll-like_receptor_signaling_pathway::Human_Complement_System	NA	Extracellular
A0A8I3PQ13	18640.6	20621.7	17221.8	56301	51889	73350.9	3.21402	0.00237441	0.1	0.0205713	0.152031	up	A0A8I3PQ13	A0A8I3PQ13	Folate hydrolase 1B	FOLH1B	GO:0070062::extracellular exosome;GO:0009986::cell surface;GO:0005887::integral component of plasma membrane;GO:0005737::cytoplasm	GO:0004181::metallocarboxypeptidase activity;GO:0046872::metal ion binding;GO:1904493::tetrahydrofolyl-poly(glutamate) polymer binding;GO:0016805::dipeptidase activity;GO:1904492::Ac-Asp-Glu binding	GO:0006508::proteolysis;GO:0008652::cellular amino acid biosynthetic process;GO:0035609::C-terminal protein deglutamylation;GO:0006760::folic acid-containing compound metabolic process	Folate hydrolase	Cellular processes and signaling	Posttranslational modification, protein turnover, chaperones	01100::Metabolic pathways||00250::Alanine, aspartate and glutamate metabolism||04977::Vitamin digestion and absorption	Aspartate and asparagine metabolism	One_Carbon_Metabolism	NA	Extracellular
A0A8I3PQL4	106430	113892	86983.6	411288	494897	533298	4.68421	0.000161642	0.1	0.0108084	0.152031	up	A0A8I3PQL4	A0A8I3PQL4	Metalloendopeptidase	BMP1	NA	NA	NA	bone morphogenetic protein	Cellular processes and signaling	Signal transduction mechanisms	NA	Degradation of the extracellular matrix::Collagen biosynthesis and modifying enzymes::Crosslinking of collagen fibrils::Anchoring fibril formation	Adipogenesis::Cardiac_Progenitor_Differentiation::Type_I_collagen_synthesis_in_the_context_of_Osteogenesis_imperfecta::EDA_Signalling_in_Hair_Follicle_Development	NA	Extracellular
A0A8I3PQV3	17526.5	13398.5	20593.1	4963.91	3367.99	4068.16	0.240693	0.00113228	0.1	0.0163202	0.152031	down	A0A8I3PQV3	A0A8I3PQV3	Ring finger protein 11	RNF11	GO:0070062::extracellular exosome;GO:0005769::early endosome;GO:0055037::recycling endosome;GO:0000151::ubiquitin ligase complex;GO:0005634::nucleus	GO:0008270::zinc ion binding;GO:0003677::DNA binding;GO:0004842::ubiquitin-protein transferase activity;GO:0005515::protein binding	GO:0042787::protein ubiquitination involved in ubiquitin-dependent protein catabolic process;GO:0051865::protein autoubiquitination	Ring finger protein 11	Cellular processes and signaling	Posttranslational modification, protein turnover, chaperones	NA	Antigen processing: Ubiquitination & Proteasome degradation	Androgen_receptor_signaling_pathway	NA	Extracellular
A0A8I3PQV5	136192	128370	179090	39494.3	38456.7	34675.5	0.253863	0.00226412	0.1	0.0205659	0.152031	down	A0A8I3PQV5	A0A8I3PQV5	Coagulation factor X	F10	GO:0005576::extracellular region	GO:0004252::serine-type endopeptidase activity;GO:0005543::phospholipid binding;GO:0005509::calcium ion binding	GO:0051897::positive regulation of protein kinase B signaling;GO:0007596::blood coagulation;GO:0006508::proteolysis	Coagulation factor X	Cellular processes and signaling	Signal transduction mechanisms	04610::Complement and coagulation cascades	Intrinsic Pathway of Fibrin Clot Formation::Common Pathway of Fibrin Clot Formation::Gamma-carboxylation of protein precursors::Removal of aminoterminal propeptides from gamma-carboxylated proteins::Transport of gamma-carboxylated protein precursors from the endoplasmic reticulum to the Golgi apparatus::Extrinsic Pathway of Fibrin Clot Formation::Defective factor IX causes thrombophilia::Defectiv…	Complement_and_Coagulation_Cascades	NA	Extracellular
A0A8I3PRC1	9618.86	15933.2	11175	22310	32625	45178.1	2.72587	0.0207279	0.1	0.0593476	0.152031	up	A0A8I3PRC1	A0A8I3PRC1	Semaphorin-3C	SEMA3C	GO:0005615::extracellular space;GO:0070062::extracellular exosome	GO:0030215::semaphorin receptor binding;GO:0038191::neuropilin binding;GO:0045499::chemorepellent activity	GO:0071526::semaphorin-plexin signaling pathway;GO:0060174::limb bud formation;GO:0003215::cardiac right ventricle morphogenesis;GO:0003151::outflow tract morphogenesis;GO:0001756::somitogenesis;GO:0006955::immune response;GO:0009791::post-embryonic development;GO:0001755::neural crest cell migration;GO:0003350::pulmonary myocardium development;GO:0042493::response to drug;GO:0060666::dichotomous…	Sema domain, immunoglobulin domain (Ig), short basic domain, secreted, (semaphorin) 3C	Cellular processes and signaling	Signal transduction mechanisms	04360::Axon guidance	Sema3A PAK dependent Axon repulsion::CRMPs in Sema3A signaling::SEMA3A-Plexin repulsion signaling by inhibiting Integrin adhesion	Vitamin_D_Receptor_Pathway	NA	Extracellular
A0A8I3PS55	70637.1	65701.1	49305.5	109696	157602	180486	2.41206	0.011257	0.1	0.0420741	0.152031	up	A0A8I3PS55	A0A8I3PS55	peptidylprolyl isomerase	FKBP11	GO:0016021::integral component of membrane	GO:0003755::peptidyl-prolyl cis-trans isomerase activity	GO:0006457::protein folding;GO:0000413::protein peptidyl-prolyl isomerization	FK506 binding protein 11	Cellular processes and signaling	Posttranslational modification, protein turnover, chaperones	NA	Association of TriC/CCT with target proteins during biosynthesis	Type_I_collagen_synthesis_in_the_context_of_Osteogenesis_imperfecta	NA	Extracellular
A0A8I3PT87	37824.1	36871.5	46413.6	24547.2	25882.4	18256	0.567139	0.0159164	0.1	0.0508506	0.152031	down	A0A8I3PT87	A0A8I3PT87	Glutathione peroxidase	GPX1	GO:0097413::Lewy body;GO:0005829::cytosol;GO:0005759::mitochondrial matrix;GO:0070062::extracellular exosome	GO:0017124::SH3 domain binding;GO:0004602::glutathione peroxidase activity	GO:0042744::hydrogen peroxide catabolic process;GO:0006641::triglyceride metabolic process;GO:0009609::response to symbiotic bacterium;GO:0042542::response to hydrogen peroxide;GO:0010332::response to gamma radiation;GO:0090201::negative regulation of release of cytochrome c from mitochondria;GO:0043403::skeletal muscle tissue regeneration;GO:0010269::response to selenium ion;GO:0001659::temperat…	glutathione peroxidase 1	Cellular processes and signaling	Posttranslational modification, protein turnover, chaperones	04918::Thyroid hormone synthesis||00590::Arachidonic acid metabolism||00480::Glutathione metabolism	Detoxification of Reactive Oxygen Species::Purine catabolism::Synthesis of 5-eicosatetraenoic acids::Synthesis of 12-eicosatetraenoic acid derivatives::Synthesis of 15-eicosatetraenoic acid derivatives	VEGFA-VEGFR2_Signaling_Pathway::Metapathway_biotransformation_Phase_I_and_II::TYROBP_Causal_Network::One_carbon_metabolism_and_related_pathways::Association_Between_Physico-Chemical_Features_and_Toxicity_Associated_Pathways::Oxidative_Stress::Amyotrophic_lateral_sclerosis_(ALS)::Glutathione_metabolism	NA	Extracellular
A0A8I3PTF2	2909.78	3974.5	3697.02	12769.5	15681.5	14013.6	4.01317	0.000605146	0.1	0.0130501	0.152031	up	A0A8I3PTF2	A0A8I3PTF2	ADAM metallopeptidase domain 12	ADAM12	GO:0005654::nucleoplasm;GO:0005886::plasma membrane;GO:0016021::integral component of membrane;GO:0005739::mitochondrion	GO:0004222::metalloendopeptidase activity;GO:0008270::zinc ion binding;GO:0017124::SH3 domain binding	GO:0006508::proteolysis	Disintegrin and metalloproteinase domain-containing protein 12	Cellular processes and signaling	Posttranslational modification, protein turnover, chaperones	NA	Signaling by EGFR::Invadopodia formation	Mesodermal_Commitment_Pathway	NA	Extracellular
A0A8I3PTN6	13839.9	19737.8	36857	5192.77	6079.41	4807.3	0.228289	0.0334517	0.1	0.076638	0.152031	down	A0A8I3PTN6	A0A8I3PTN6	Ig-like domain-containing protein	-	NA	NA	NA	Immunoglobulin V-Type	Poorly characterized	Function unknown	04151::PI3K-Akt signaling pathway||04020::Calcium signaling pathway||05202::Transcriptional misregulation in cancer||05169::Epstein-Barr virus infection||05152::Tuberculosis||04072::Phospholipase D signaling pathway||04145::Phagosome||05414::Dilated cardiomyopathy||05162::Measles||05146::Amoebiasis||04666::Fc gamma R-mediated phagocytosis||04064::NF-kappa B signaling pathway||04640::Hematopoietic…	Immunoregulatory interactions between a Lymphoid and a non-Lymphoid cell::Regulation of actin dynamics for phagocytic cup formation::Cell surface interactions at the vascular wall::FCGR3A-mediated phagocytosis::FCERI mediated NF-kB activation::FCGR3A-mediated IL10 synthesis::Regulation of Complement cascade::FCERI mediated Ca+2 mobilization::Antigen activates B Cell Receptor (BCR) leading to gene…	NA	NA	Extracellular
A0A8I3PTX7	2.26739e+06	2.44033e+06	6.18782e+06	267973	267333	246440	0.0717492	0.0154644	0.1	0.04997	0.152031	down	A0A8I3PTX7	A0A8I3PTX7	Complement C1r	C1R	NA	NA	NA	Complement component 1, r subcomponent	Metabolism	Amino acid transport and metabolism	04145::Phagosome||05322::Systemic lupus erythematosus||05150::Staphylococcus aureus infection||04610::Complement and coagulation cascades||05133::Pertussis	Regulation of Complement cascade::Initial triggering of complement::Classical antibody-mediated complement activation	Complement_and_Coagulation_Cascades::Oxidative_Damage::Complement_Activation	NA	Extracellular
A0A8I3PU96	76559.7	75708.2	50017.9	180454	255657	420751	4.2359	0.0137645	0.1	0.0476592	0.152031	up	A0A8I3PU96	A0A8I3PU96	Calumenin	CALU	GO:0033018::sarcoplasmic reticulum lumen;GO:0042470::melanosome;GO:0005576::extracellular region;GO:0005789::endoplasmic reticulum membrane;GO:0005794::Golgi apparatus	GO:0005509::calcium ion binding;GO:0019899::enzyme binding;GO:0004857::enzyme inhibitor activity	GO:0014012::peripheral nervous system axon regeneration;GO:0014070::response to organic cyclic compound;GO:0043086::negative regulation of catalytic activity	Calumenin	Cellular processes and signaling	Signal transduction mechanisms	NA	Platelet degranulation ::Regulation of Insulin-like Growth Factor (IGF) transport and uptake by IGFBPs::Post-translational protein phosphorylation	VEGFA-VEGFR2_Signaling_Pathway::NOTCH1_regulation_of_human_endothelial_cell_calcification	NA	Extracellular
A0A8I3PUT1	1.02141e+06	948674	1.2367e+06	296630	269616	291852	0.267588	0.0013587	0.1	0.0171788	0.152031	down	A0A8I3PUT1	A0A8I3PUT1	Prothrombin	F2	GO:0072562::blood microparticle;GO:0005829::cytosol;GO:0070062::extracellular exosome	GO:0005102::receptor binding;GO:0070053::thrombospondin receptor activity;GO:0004252::serine-type endopeptidase activity;GO:0005509::calcium ion binding	GO:0010468::regulation of gene expression;GO:0048712::negative regulation of astrocyte differentiation;GO:0008284::positive regulation of cell proliferation;GO:0030194::positive regulation of blood coagulation;GO:0014068::positive regulation of phosphatidylinositol 3-kinase signaling;GO:2000379::positive regulation of reactive oxygen species metabolic process;GO:0045861::negative regulation of pr…	Coagulation factor II, thrombin	Cellular processes and signaling	Posttranslational modification, protein turnover, chaperones	04810::Regulation of actin cytoskeleton||04080::Neuroactive ligand-receptor interaction||04610::Complement and coagulation cascades	Cell surface interactions at the vascular wall::Regulation of Insulin-like Growth Factor (IGF) transport and uptake by IGFBPs::Regulation of Complement cascade::G alpha (q) signalling events::Peptide ligand-binding receptors::Thrombin signalling through proteinase activated receptors (PARs)::Intrinsic Pathway of Fibrin Clot Formation::Common Pathway of Fibrin Clot Formation::Gamma-carboxylation o…	Regulation_of_Actin_Cytoskeleton::Complement_and_Coagulation_Cascades	NA	Extracellular
A0A8I3PV91	101668	115172	179875	26724.1	26592.2	20146.8	0.185178	0.00317171	0.1	0.0229146	0.152031	down	A0A8I3PV91	A0A8I3PV91	Ig-like domain-containing protein	-	NA	NA	NA	Immunoglobulin V-Type	Poorly characterized	Function unknown	04151::PI3K-Akt signaling pathway||04020::Calcium signaling pathway||05202::Transcriptional misregulation in cancer||05169::Epstein-Barr virus infection||05152::Tuberculosis||04072::Phospholipase D signaling pathway||04145::Phagosome||05414::Dilated cardiomyopathy||05162::Measles||05146::Amoebiasis||04666::Fc gamma R-mediated phagocytosis||04064::NF-kappa B signaling pathway||04640::Hematopoietic…	Immunoregulatory interactions between a Lymphoid and a non-Lymphoid cell::Regulation of actin dynamics for phagocytic cup formation::Cell surface interactions at the vascular wall::FCGR3A-mediated phagocytosis::FCERI mediated NF-kB activation::FCGR3A-mediated IL10 synthesis::Regulation of Complement cascade::FCERI mediated Ca+2 mobilization::Antigen activates B Cell Receptor (BCR) leading to gene…	NA	NA	Extracellular
A0A8I3PX48	4.17535e+06	1.06136e+07	1.48973e+07	1.31887e+06	1.15224e+06	1.23769e+06	0.124933	0.034687	0.1	0.0782497	0.152031	down	A0A8I3PX48	A0A8I3PX48	Pregnancy zone protein-like	LOC611458	NA	NA	NA	Alpha-2-macroglobulin family	Cellular processes and signaling	Posttranslational modification, protein turnover, chaperones	04610::Complement and coagulation cascades	Platelet degranulation ::Rho GTPase cycle::Degradation of the extracellular matrix::Intrinsic Pathway of Fibrin Clot Formation::HDL assembly	Human_Complement_System::Complement_and_Coagulation_Cascades::IL-6_signaling_pathway	NA	Extracellular
A0A8I3PX76	1.2118e+06	1.82022e+06	3.04009e+06	319456	304927	304118	0.152912	0.0206814	0.1	0.0593476	0.152031	down	A0A8I3PX76	A0A8I3PX76	Ceruloplasmin	CP	GO:0005765::lysosomal membrane;GO:0070062::extracellular exosome;GO:0072562::blood microparticle	GO:0005507::copper ion binding;GO:0051087::chaperone binding;GO:0004322::ferroxidase activity	GO:0055114::oxidation-reduction process;GO:0006825::copper ion transport;GO:0006879::cellular iron ion homeostasis	Belongs to the multicopper oxidase family	Metabolism	Secondary metabolites biosynthesis, transport and catabolism	00860::Porphyrin and chlorophyll metabolism	Regulation of Insulin-like Growth Factor (IGF) transport and uptake by IGFBPs::Post-translational protein phosphorylation::Iron uptake and transport::Metal ion SLC transporters::Defective SLC40A1 causes hemochromatosis 4 (HFE4) (macrophages)::Defective CP causes aceruloplasminemia (ACERULOP)	Ferroptosis::Neurodegeneration_with_brain_iron_accumulation_(NBIA)_subtypes_pathway	NA	Extracellular
A0A8I3PX91	28004.5	20933.9	18448.7	40342.5	56674.9	71613.3	2.50242	0.0143291	0.1	0.0486797	0.152031	up	A0A8I3PX91	A0A8I3PX91	Collagen beta(1-O)galactosyltransferase 1	COLGALT1	GO:0016020::membrane;GO:0005788::endoplasmic reticulum lumen	GO:0050211::procollagen galactosyltransferase activity	NA	Collagen beta(1-O)galactosyltransferase 1	Cellular processes and signaling	Posttranslational modification, protein turnover, chaperones	00310::Lysine degradation||00514::Other types of O-glycan biosynthesis	Collagen biosynthesis and modifying enzymes	Type_I_collagen_synthesis_in_the_context_of_Osteogenesis_imperfecta	NA	Extracellular
A0A8I3PXF0	14072.4	14993.5	23376.6	1545.24	782.953	578.078	0.0554183	0.00260134	0.1	0.0211542	0.152031	down	A0A8I3PXF0	A0A8I3PXF0	Ig-like domain-containing protein	-	NA	NA	NA	Immunoglobulin V-Type	Poorly characterized	Function unknown	NA	Immunoregulatory interactions between a Lymphoid and a non-Lymphoid cell::Regulation of actin dynamics for phagocytic cup formation::Cell surface interactions at the vascular wall::FCGR3A-mediated phagocytosis::FCERI mediated NF-kB activation::FCGR3A-mediated IL10 synthesis::Regulation of Complement cascade::FCERI mediated Ca+2 mobilization::Antigen activates B Cell Receptor (BCR) leading to gene…	NA	NA	Extracellular
A0A8I3PZJ6	798412	876249	1.36551e+06	201301	171621	169394	0.178383	0.00517731	0.1	0.0283553	0.152031	down	A0A8I3PZJ6	A0A8I3PZJ6	Ig-like domain-containing protein	-	NA	NA	NA	Immunoglobulin V-Type	Poorly characterized	Function unknown	NA	Immunoregulatory interactions between a Lymphoid and a non-Lymphoid cell::Regulation of actin dynamics for phagocytic cup formation::Cell surface interactions at the vascular wall::FCGR3A-mediated phagocytosis::FCERI mediated NF-kB activation::FCGR3A-mediated IL10 synthesis::Regulation of Complement cascade::FCERI mediated Ca+2 mobilization::Antigen activates B Cell Receptor (BCR) leading to gene…	NA	NA	Extracellular
A0A8I3Q0X8	6852.43	7065.45	9566.36	3312.69	2488.87	3275.86	0.386533	0.00276171	0.1	0.0218296	0.152031	down	A0A8I3Q0X8	A0A8I3Q0X8	Bactericidal permeability-increasing protein	LOC102156842	NA	NA	NA	BPI/LBP/CETP N-terminal domain	Cellular processes and signaling	Defense mechanisms	05152::Tuberculosis||04064::NF-kappa B signaling pathway||05132::Salmonella infection||04620::Toll-like receptor signaling pathway	Interleukin-4 and Interleukin-13 signaling::Regulation of TLR by endogenous ligand::Toll Like Receptor 4 (TLR4) Cascade::Transfer of LPS from LBP carrier to CD14	Regulation_of_toll-like_receptor_signaling_pathway::Toll-like_Receptor_Signaling_Pathway::Pathogenesis_of_SARS-CoV-2_Mediated_by_nsp9-nsp10_Complex::Fibrin_Complement_Receptor_3_Signaling_Pathway	NA	Extracellular
A0A8I3Q230	23934.8	19640.4	27313.7	12342.7	16611.6	14146.8	0.60801	0.0186476	0.1	0.0556387	0.152031	down	A0A8I3Q230	A0A8I3Q230	MOB family member 4, phocein	HSPE1	GO:0032580::Golgi cisterna membrane;GO:0043197::dendritic spine;GO:0005829::cytosol;GO:0043025::neuronal cell body;GO:0048471::perinuclear region of cytoplasm	GO:0046872::metal ion binding;GO:0016301::kinase activity;GO:0019900::kinase binding	GO:0006900::membrane budding;GO:0016310::phosphorylation	metal ion binding	Cellular processes and signaling	Cell cycle control, cell division, chromosome partitioning	NA	NA	NA	NA	Extracellular
A0A8I3Q2M5	24738.6	28097.7	21436.2	48775	45819.9	69003.4	2.20268	0.0106131	0.1	0.0409708	0.152031	up	A0A8I3Q2M5	A0A8I3Q2M5	Neuroplastin	NPTN	GO:0060077::inhibitory synapse;GO:0042734::presynaptic membrane;GO:0005829::cytosol;GO:0009986::cell surface;GO:0030425::dendrite;GO:0016021::integral component of membrane;GO:0014069::postsynaptic density	GO:0050839::cell adhesion molecule binding;GO:0005105::type 1 fibroblast growth factor receptor binding;GO:0004714::transmembrane receptor protein tyrosine kinase activity;GO:0044325::ion channel binding	GO:1900273::positive regulation of long-term synaptic potentiation;GO:0007204::positive regulation of cytosolic calcium ion concentration;GO:0070374::positive regulation of ERK1 and ERK2 cascade;GO:0008542::visual learning;GO:0007156::homophilic cell adhesion via plasma membrane adhesion molecules;GO:0045743::positive regulation of fibroblast growth factor receptor signaling pathway;GO:1903829::p…	Neuroplastin	Cellular processes and signaling	Intracellular trafficking, secretion, and vesicular transport	NA	GABA receptor activation	VEGFA-VEGFR2_Signaling_Pathway::Matrix_Metalloproteinases	NA	Extracellular
A0A8I3Q3Q7	27730.5	16692.4	21505.4	2529.42	3062.47	2624.56	0.124627	0.00184149	0.1	0.0189301	0.152031	down	A0A8I3Q3Q7	A0A8I3Q3Q7	Resistin	RETN	GO:0005615::extracellular space;GO:0070062::extracellular exosome	GO:0005179::hormone activity	NA	Resistin	Poorly characterized	Function unknown	NA	Neutrophil degranulation::FOXO-mediated transcription of oxidative stress, metabolic and neuronal genes	Adipogenesis::Resistin_as_a_regulator_of_inflammation	NA	Extracellular
A0A8I3Q4H6	324468	445910	649209	52664.9	43833.6	72190.2	0.118829	0.0015426	0.1	0.0173353	0.152031	down	A0A8I3Q4H6	A0A8I3Q4H6	Ig-like domain-containing protein	-	NA	NA	NA	Immunoglobulin V-Type	Poorly characterized	Function unknown	NA	Immunoregulatory interactions between a Lymphoid and a non-Lymphoid cell::Regulation of actin dynamics for phagocytic cup formation::Cell surface interactions at the vascular wall::FCGR3A-mediated phagocytosis::FCERI mediated NF-kB activation::FCGR3A-mediated IL10 synthesis::Regulation of Complement cascade::FCERI mediated Ca+2 mobilization::Antigen activates B Cell Receptor (BCR) leading to gene…	NA	NA	Extracellular
A0A8I3Q4I1	1.76447e+06	3.45194e+06	4.40389e+06	270149	264190	260224	0.0825924	0.0123772	0.1	0.0446478	0.152031	down	A0A8I3Q4I1	A0A8I3Q4I1	Protein S	PROS1	NA	NA	NA	Protein S (alpha)	Cellular processes and signaling	Signal transduction mechanisms	04610::Complement and coagulation cascades	Platelet degranulation ::Cell surface interactions at the vascular wall::Regulation of Complement cascade::Intrinsic Pathway of Fibrin Clot Formation::Common Pathway of Fibrin Clot Formation::Gamma-carboxylation of protein precursors::Removal of aminoterminal propeptides from gamma-carboxylated proteins::Transport of gamma-carboxylated protein precursors from the endoplasmic reticulum to the Golg…	Complement_and_Coagulation_Cascades	NA	Extracellular
A0A8I3Q5H9	1.27735e+06	2.79243e+06	3.72765e+06	471933	376713	348595	0.153543	0.023542	0.1	0.0623597	0.152031	down	A0A8I3Q5H9	A0A8I3Q5H9	Alpha-2-macroglobulin	A2M	NA	NA	NA	Alpha-2-macroglobulin family	Cellular processes and signaling	Posttranslational modification, protein turnover, chaperones	04610::Complement and coagulation cascades	Platelet degranulation ::Rho GTPase cycle::Degradation of the extracellular matrix::Intrinsic Pathway of Fibrin Clot Formation::HDL assembly	Human_Complement_System::Complement_and_Coagulation_Cascades::IL-6_signaling_pathway	NA	Extracellular
A0A8I3Q620	1038.43	2245.09	2162.42	602.732	964.93	578.078	0.394007	0.0479164	0.1	0.093939	0.152031	down	A0A8I3Q620	A0A8I3Q620	Ig-like domain-containing protein	-	NA	NA	NA	Immunoglobulin C-Type	Cellular processes and signaling	Signal transduction mechanisms	NA	Immunoregulatory interactions between a Lymphoid and a non-Lymphoid cell::Regulation of actin dynamics for phagocytic cup formation::Cell surface interactions at the vascular wall::FCGR3A-mediated phagocytosis::FCERI mediated NF-kB activation::FCGR3A-mediated IL10 synthesis::Regulation of Complement cascade::FCERI mediated Ca+2 mobilization::Antigen activates B Cell Receptor (BCR) leading to gene…	Pathogenesis_of_SARS-CoV-2_Mediated_by_nsp9-nsp10_Complex	NA	Extracellular
A0A8I3Q795	84300.4	119219	187383	10666.7	12536.7	8396.9	0.0808392	0.00259283	0.1	0.0211542	0.152031	down	A0A8I3Q795	A0A8I3Q795	Ig-like domain-containing protein	-	NA	NA	NA	Immunoglobulin V-Type	Poorly characterized	Function unknown	NA	Immunoregulatory interactions between a Lymphoid and a non-Lymphoid cell::Regulation of actin dynamics for phagocytic cup formation::Cell surface interactions at the vascular wall::FCGR3A-mediated phagocytosis::FCERI mediated NF-kB activation::FCGR3A-mediated IL10 synthesis::Regulation of Complement cascade::FCERI mediated Ca+2 mobilization::Antigen activates B Cell Receptor (BCR) leading to gene…	NA	NA	Extracellular
A0A8I3Q7Y4	1.5741e+06	1.77252e+06	2.02251e+06	167531	171264	154696	0.0919126	0.000167101	0.1	0.0108084	0.152031	down	A0A8I3Q7Y4	A0A8I3Q7Y4	Sushi domain-containing protein	CFH	NA	NA	NA	Domain abundant in complement control proteins; SUSHI repeat; short complement-like repeat (SCR)	Cellular processes and signaling	Signal transduction mechanisms	05150::Staphylococcus aureus infection||04610::Complement and coagulation cascades	Regulation of Complement cascade	Human_Complement_System::Complement_and_Coagulation_Cascades	NA	Extracellular
A0A8I3Q8J0	12785	11917.5	19721.5	2594.84	1380.18	1206.58	0.11664	0.00264139	0.1	0.0212167	0.152031	down	A0A8I3Q8J0	A0A8I3Q8J0	Ig-like domain-containing protein	LOC119868806	NA	NA	NA	Immunoglobulin V-Type	Poorly characterized	Function unknown	NA	Immunoregulatory interactions between a Lymphoid and a non-Lymphoid cell::Regulation of actin dynamics for phagocytic cup formation::Cell surface interactions at the vascular wall::FCGR3A-mediated phagocytosis::FCERI mediated NF-kB activation::FCGR3A-mediated IL10 synthesis::Regulation of Complement cascade::FCERI mediated Ca+2 mobilization::Antigen activates B Cell Receptor (BCR) leading to gene…	NA	NA	Extracellular
A0A8I3Q960	173992	166122	190011	32849	31380.5	28455.8	0.174836	7.55886e-06	0.1	0.00770064	0.152031	down	A0A8I3Q960	A0A8I3Q960	Complement factor I	CFI	NA	NA	NA	Complement factor I	Cellular processes and signaling	Posttranslational modification, protein turnover, chaperones	05150::Staphylococcus aureus infection||04610::Complement and coagulation cascades	Regulation of Complement cascade	Human_Complement_System::Complement_and_Coagulation_Cascades	NA	Extracellular
A0A8I3Q9Y4	555038	362226	760999	52743.4	49399.5	41123.9	0.0853662	0.00398591	0.1	0.0253865	0.152031	down	A0A8I3Q9Y4	A0A8I3Q9Y4	Complement factor properdin	CFP	NA	NA	NA	Complement factor properdin	Metabolism	Inorganic ion transport and metabolism	05168::Herpes simplex infection	Neutrophil degranulation::Regulation of Complement cascade::O-glycosylation of TSR domain-containing proteins::Defective B3GALTL causes Peters-plus syndrome (PpS)::Activation of C3 and C5::Alternative complement activation	Human_Complement_System::Complement_Activation	NA	Extracellular
A0A8I3QAD7	79533.4	90446.8	113139	16462.3	15078.9	15619.4	0.166575	0.00209067	0.1	0.0199388	0.152031	down	A0A8I3QAD7	A0A8I3QAD7	Transferrin-like domain-containing protein	LOC477072	NA	NA	NA	Belongs to the transferrin family	Metabolism	Inorganic ion transport and metabolism	04066::HIF-1 signaling pathway||04978::Mineral absorption	Platelet degranulation ::Clathrin-mediated endocytosis::Regulation of Insulin-like Growth Factor (IGF) transport and uptake by IGFBPs::Post-translational protein phosphorylation::Cargo recognition for clathrin-mediated endocytosis::Iron uptake and transport::Transferrin endocytosis and recycling	Sudden_Infant_Death_Syndrome_(SIDS)_Susceptibility_Pathways::3q29_copy_number_variation_syndrome::Ferroptosis::Differentiation_Pathway::Iron_metabolism_in_placenta::Estrogen_signaling_pathway	NA	Extracellular
A0A8I3QC37	48869.5	44750	79528.8	16477.4	22864.8	11339.2	0.292705	0.0106191	0.1	0.0409708	0.152031	down	A0A8I3QC37	A0A8I3QC37	Ig-like domain-containing protein	-	NA	NA	NA	Immunoglobulin V-set domain	Cellular processes and signaling	Signal transduction mechanisms	NA	Cell surface interactions at the vascular wall	NA	NA	Extracellular
A0A8I3QE86	27435.7	30554.3	46244.9	7429.28	4657.33	5122	0.165094	0.00115476	0.1	0.0163202	0.152031	down	A0A8I3QE86	A0A8I3QE86	Ig-like domain-containing protein	-	NA	NA	NA	Immunoglobulin V-Type	Poorly characterized	Function unknown	04151::PI3K-Akt signaling pathway||04020::Calcium signaling pathway||05202::Transcriptional misregulation in cancer||05169::Epstein-Barr virus infection||05152::Tuberculosis||04072::Phospholipase D signaling pathway||04145::Phagosome||05414::Dilated cardiomyopathy||05162::Measles||05146::Amoebiasis||04666::Fc gamma R-mediated phagocytosis||04064::NF-kappa B signaling pathway||04640::Hematopoietic…	Immunoregulatory interactions between a Lymphoid and a non-Lymphoid cell::Regulation of actin dynamics for phagocytic cup formation::Cell surface interactions at the vascular wall::FCGR3A-mediated phagocytosis::FCERI mediated NF-kB activation::FCGR3A-mediated IL10 synthesis::Regulation of Complement cascade::FCERI mediated Ca+2 mobilization::Antigen activates B Cell Receptor (BCR) leading to gene…	NA	NA	Extracellular
A0A8I3QH72	567413	355378	705071	163852	152291	144861	0.283196	0.0233526	0.1	0.0621535	0.152031	down	A0A8I3QH72	A0A8I3QH72	Integrin subunit alpha 6	ITGA6	GO:0005925::focal adhesion;GO:0030056::hemidesmosome;GO:0005604::basement membrane;GO:0009925::basal plasma membrane;GO:0008305::integrin complex;GO:0009897::external side of plasma membrane	GO:0005178::integrin binding	GO:0046847::filopodium assembly;GO:0007160::cell-matrix adhesion;GO:0033627::cell adhesion mediated by integrin;GO:0010668::ectodermal cell differentiation;GO:0072001::renal system development;GO:0050873::brown fat cell differentiation;GO:0042327::positive regulation of phosphorylation;GO:0050900::leukocyte migration;GO:0007229::integrin-mediated signaling pathway;GO:0035878::nail development;GO:…	integrin	Cellular processes and signaling	Extracellular structures	04151::PI3K-Akt signaling pathway||05200::Pathways in cancer||04510::Focal adhesion||04810::Regulation of actin cytoskeleton||04514::Cell adhesion molecules (CAMs)||05414::Dilated cardiomyopathy||04640::Hematopoietic cell lineage||04512::ECM-receptor interaction||05145::Toxoplasmosis||05410::Hypertrophic cardiomyopathy (HCM)||05412::Arrhythmogenic right ventricular cardiomyopathy (ARVC)||05222::S…	Integrin cell surface interactions::Assembly of collagen fibrils and other multimeric structures::Syndecan interactions::Laminin interactions::Type I hemidesmosome assembly::Basigin interactions	Focal_Adhesion-PI3K-Akt-mTOR-signaling_pathway::PI3K-Akt_Signaling_Pathway::Focal_Adhesion::Ebola_Virus_Pathway_on_Host::Integrin-mediated_Cell_Adhesion::Arrhythmogenic_Right_Ventricular_Cardiomyopathy::Small_cell_lung_cancer::Alpha_6_Beta_4_signaling_pathway::Mammary_gland_development_pathway_-_Embryonic_development_(Stage_1_of_4)	NA	Extracellular
A0A8I3QQR0	117377	148503	194405	27089.6	18431.4	13677.7	0.128613	0.00156201	0.1	0.0173353	0.152031	down	A0A8I3QQR0	A0A8I3QQR0	Ig-like domain-containing protein	-	NA	NA	NA	Immunoglobulin V-Type	Poorly characterized	Function unknown	NA	Immunoregulatory interactions between a Lymphoid and a non-Lymphoid cell::Regulation of actin dynamics for phagocytic cup formation::Cell surface interactions at the vascular wall::FCGR3A-mediated phagocytosis::FCERI mediated NF-kB activation::FCGR3A-mediated IL10 synthesis::Regulation of Complement cascade::FCERI mediated Ca+2 mobilization::Antigen activates B Cell Receptor (BCR) leading to gene…	NA	NA	Extracellular
A0A8I3QSK6	18500.4	12222	22522.1	3287.09	3339.47	5677.35	0.231083	0.00447841	0.1	0.0264251	0.152031	down	A0A8I3QSK6	A0A8I3QSK6	High affinity immunoglobulin epsilon receptor subunit gamma	FCER1G	GO:0005887::integral component of plasma membrane;GO:0032998::Fc-epsilon receptor I complex;GO:0009897::external side of plasma membrane	GO:0019864::IgG binding;GO:0019863::IgE binding;GO:0019767::IgE receptor activity	GO:0030593::neutrophil chemotaxis;GO:0032755::positive regulation of interleukin-6 production;GO:0001812::positive regulation of type I hypersensitivity;GO:0010543::regulation of platelet activation;GO:0001805::positive regulation of type III hypersensitivity;GO:0033026::negative regulation of mast cell apoptotic process;GO:0032765::positive regulation of mast cell cytokine production;GO:0032733:…	High affinity immunoglobulin epsilon receptor subunit gamma	Cellular processes and signaling	Signal transduction mechanisms	05152::Tuberculosis||04072::Phospholipase D signaling pathway||04611::Platelet activation||04650::Natural killer cell mediated cytotoxicity||04071::Sphingolipid signaling pathway||04664::Fc epsilon RI signaling pathway||05310::Asthma	Neutrophil degranulation::Cell surface interactions at the vascular wall::FCERI mediated NF-kB activation::FCERI mediated Ca+2 mobilization::FCERI mediated MAPK activation::Role of LAT2/NTAL/LAB on calcium mobilization::Fc epsilon receptor (FCERI) signaling::GPVI-mediated activation cascade::Dectin-2 family::Platelet Adhesion to exposed collagen	Microglia_Pathogen_Phagocytosis_Pathway	NA	Extracellular
A0A8I3QTI1	223856	274559	422013	50504.7	40430.3	45038.7	0.147729	0.00527053	0.1	0.0286486	0.152031	down	A0A8I3QTI1	A0A8I3QTI1	Ig-like domain-containing protein	-	NA	NA	NA	Immunoglobulin V-Type	Poorly characterized	Function unknown	NA	Immunoregulatory interactions between a Lymphoid and a non-Lymphoid cell::Regulation of actin dynamics for phagocytic cup formation::Cell surface interactions at the vascular wall::FCGR3A-mediated phagocytosis::FCERI mediated NF-kB activation::FCGR3A-mediated IL10 synthesis::Regulation of Complement cascade::FCERI mediated Ca+2 mobilization::Antigen activates B Cell Receptor (BCR) leading to gene…	NA	NA	Extracellular
A0A8I3QXZ9	2915.37	3216.15	1582.5	1062.89	1204.5	830.83	0.401635	0.0398091	0.1	0.0836666	0.152031	down	A0A8I3QXZ9	A0A8I3QXZ9	Syntaxin 10	STX10	NA	NA	NA	Syntaxin 6, N-terminal	Cellular processes and signaling	Intracellular trafficking, secretion, and vesicular transport	04130::SNARE interactions in vesicular transport	Retrograde transport at the Trans-Golgi-Network	NA	NA	Extracellular
A0A8I3QZP4	23299.8	23346.2	18222.8	43924.3	45597.1	65835.9	2.39495	0.00787311	0.1	0.0350056	0.152031	up	A0A8I3QZP4	A0A8I3QZP4	Glypican 4	GPC4	GO:0005796::Golgi lumen;GO:0009897::external side of plasma membrane;GO:0070062::extracellular exosome;GO:0043202::lysosomal lumen;GO:0005615::extracellular space;GO:0005887::integral component of plasma membrane;GO:0005578::proteinaceous extracellular matrix;GO:0005634::nucleus;GO:0031225::anchored component of membrane	GO:1904929::coreceptor activity involved in Wnt signaling pathway, planar cell polarity pathway;GO:0043395::heparan sulfate proteoglycan binding	GO:0006024::glycosaminoglycan biosynthetic process;GO:0060071::Wnt signaling pathway, planar cell polarity pathway;GO:0001523::retinoid metabolic process;GO:0006027::glycosaminoglycan catabolic process;GO:0008283::cell proliferation	Cell surface proteoglycan that bears heparan sulfate	Cellular processes and signaling	Signal transduction mechanisms	04310::Wnt signaling pathway	Retinoid metabolism and transport::A tetrasaccharide linker sequence is required for GAG synthesis::Defective B4GALT7 causes EDS, progeroid type::Defective B3GALT6 causes EDSP2 and SEMDJL1::Defective B3GAT3 causes JDSSDHD::HS-GAG degradation::HS-GAG biosynthesis::Defective EXT2 causes exostoses 2::Defective EXT1 causes exostoses 1, TRPS2 and CHDS	Wnt_Signaling	NA	Extracellular
A0A8I3RR88	81086.5	96688	109499	22567.5	19271.3	15365.2	0.199128	0.000454755	0.1	0.0127075	0.152031	down	A0A8I3RR88	A0A8I3RR88	Angiotensinogen	AGT	NA	NA	NA	Angiotensinogen (serpin peptidase inhibitor, clade A, member 8)	Cellular processes and signaling	Defense mechanisms	04924::Renin secretion||04614::Renin-angiotensin system	G alpha (i) signalling events::PPARA activates gene expression::G alpha (q) signalling events::Peptide ligand-binding receptors::Metabolism of Angiotensinogen to Angiotensins	Adipogenesis::Renin_Angiotensin_Aldosterone_System_(RAAS)::IL-6_signaling_pathway::Monoamine_Transport::ACE_Inhibitor_Pathway::COVID-19_AOP::SARS-CoV-2_and_Angiotensin-converting_enzyme_2_(ACE2)_receptor-_Molecular_mechanisms_and_potential_therapeutic_target	NA	Extracellular
A0A8I3RT07	58373.6	77004.6	59148.3	139055	116132	103557	1.84419	0.00795905	0.1	0.0350128	0.152031	up	A0A8I3RT07	A0A8I3RT07	Elastin microfibril interfacer 1	EMILIN1	NA	NA	NA	Elastin microfibril interfacer 1	Cellular processes and signaling	Extracellular structures	05142::Chagas disease (American trypanosomiasis)||05322::Systemic lupus erythematosus||04974::Protein digestion and absorption||05150::Staphylococcus aureus infection||04610::Complement and coagulation cascades||05133::Pertussis||05020::Prion diseases	Molecules associated with elastic fibres	VEGFA-VEGFR2_Signaling_Pathway	NA	Extracellular
A0A8I3RUH8	119372	231944	153265	253139	348390	491753	2.16672	0.0467453	0.1	0.0928356	0.152031	up	A0A8I3RUH8	A0A8I3RUH8	procollagen-proline 4-dioxygenase	P4HA1	GO:0005739::mitochondrion;GO:0016222::procollagen-proline 4-dioxygenase complex;GO:0016020::membrane	GO:0004656::procollagen-proline 4-dioxygenase activity;GO:0016702::oxidoreductase activity, acting on single donors with incorporation of molecular oxygen, incorporation of two atoms of oxygen;GO:0031418::L-ascorbic acid binding;GO:0005506::iron ion binding	GO:0055114::oxidation-reduction process;GO:0018401::peptidyl-proline hydroxylation to 4-hydroxy-L-proline;GO:0030199::collagen fibril organization	Prolyl 4-hydroxylase	Metabolism	Amino acid transport and metabolism	01100::Metabolic pathways||00330::Arginine and proline metabolism	Collagen biosynthesis and modifying enzymes	Type_I_collagen_synthesis_in_the_context_of_Osteogenesis_imperfecta	NA	Extracellular
A0A8I3RVQ3	244010	244435	299282	37840.2	34488.9	25287.5	0.123922	0.000505591	0.1	0.0130501	0.152031	down	A0A8I3RVQ3	A0A8I3RVQ3	Amyloid beta precursor protein binding family B member 1	APBB1	GO:0072562::blood microparticle;GO:0071682::endocytic vesicle lumen;GO:0070062::extracellular exosome	GO:0005515::protein binding;GO:0046872::metal ion binding;GO:0015232::heme transporter activity	GO:0006879::cellular iron ion homeostasis;GO:0006898::receptor-mediated endocytosis;GO:0002639::positive regulation of immunoglobulin production;GO:0042168::heme metabolic process;GO:0002925::positive regulation of humoral immune response mediated by circulating immunoglobulin;GO:0015886::heme transport;GO:0020027::hemoglobin metabolic process;GO:0016032::viral process;GO:0060335::positive regula…	Hemopexin	Cellular processes and signaling	Posttranslational modification, protein turnover, chaperones	NA	Scavenging of heme from plasma	Alzheimers_Disease	Transcription Cofactors	Extracellular
A0A8I3RW00	32931.1	73095.4	39899.8	8293.44	11332.2	8157.2	0.190389	0.0110833	0.1	0.0417253	0.152031	down	A0A8I3RW00	A0A8I3RW00	Cadherin 1	CDH1	GO:0005925::focal adhesion;GO:0005802::trans-Golgi network;GO:0030027::lamellipodium;GO:0016342::catenin complex;GO:0043296::apical junction complex;GO:0005913::cell-cell adherens junction;GO:0016235::aggresome;GO:0016600::flotillin complex;GO:0016328::lateral plasma membrane;GO:0016021::integral component of membrane;GO:0005768::endosome;GO:0048471::perinuclear region of cytoplasm;GO:0070062::ex…	GO:0050839::cell adhesion molecule binding;GO:0030506::ankyrin binding;GO:0045295::gamma-catenin binding;GO:0032794::GTPase activating protein binding;GO:0005509::calcium ion binding;GO:0001948::glycoprotein binding;GO:0008013::beta-catenin binding	GO:0045893::positive regulation of transcription, DNA-templated;GO:0071681::cellular response to indole-3-methanol;GO:0034332::adherens junction organization;GO:0007156::homophilic cell adhesion via plasma membrane adhesion molecules;GO:0022408::negative regulation of cell-cell adhesion;GO:0071285::cellular response to lithium ion;GO:0090002::establishment of protein localization to plasma membra…	Cadherins are calcium-dependent cell adhesion proteins	Cellular processes and signaling	Signal transduction mechanisms	05200::Pathways in cancer||04015::Rap1 signaling pathway||04390::Hippo signaling pathway||04514::Cell adhesion molecules (CAMs)||04371::Apelin signaling pathway||04520::Adherens junction||05100::Bacterial invasion of epithelial cells||05218::Melanoma||05213::Endometrial cancer||05130::Pathogenic Escherichia coli infection||05219::Bladder cancer||05216::Thyroid cancer	Immunoregulatory interactions between a Lymphoid and a non-Lymphoid cell::Integrin cell surface interactions::Degradation of the extracellular matrix::Adherens junctions interactions::RHO GTPases activate IQGAPs::Apoptotic cleavage of cell adhesion proteins::InlA-mediated entry of Listeria monocytogenes into host cells	Epithelial_to_mesenchymal_transition_in_colorectal_cancer::Gastrin_Signaling_Pathway::Integrated_Breast_Cancer_Pathway::Neural_Crest_Differentiation::Preimplantation_Embryo::Melanoma::Endometrial_cancer::Pathogenic_Escherichia_coli_infection::Mechanoregulation_and_pathology_of_YAP-TAZ_via_Hippo_and_non-Hippo_mechanisms::Bladder_Cancer::Mammary_gland_development_pathway_-_Embryonic_development_(St…	NA	Extracellular
A0A8I3RW25	1.34542e+06	1.35234e+06	2.46993e+06	170439	126318	95431.8	0.0758922	0.000720335	0.1	0.0137205	0.152031	down	A0A8I3RW25	A0A8I3RW25	Joining chain of multimeric IgA and IgM	JCHAIN	NA	NA	NA	Immunoglobulin J polypeptide, linker protein for immunoglobulin alpha and mu polypeptides	Poorly characterized	Function unknown	NA	Cell surface interactions at the vascular wall::Scavenging of heme from plasma	NA	NA	Extracellular
A0A8I3RXH7	149164	222475	327401	90918.2	98975.8	70782.3	0.372906	0.036837	0.1	0.0808155	0.152031	down	A0A8I3RXH7	A0A8I3RXH7	Fc receptor like 2	LOC490399	NA	NA	NA	Fc receptor-like	Cellular processes and signaling	Signal transduction mechanisms	NA	Scavenging by Class B Receptors	Microglia_Pathogen_Phagocytosis_Pathway	NA	Extracellular
A0A8I3RYJ5	36746.3	32548.3	39384.9	64356.5	81668.4	68948.5	1.97805	0.00203689	0.1	0.0197611	0.152031	up	A0A8I3RYJ5	A0A8I3RYJ5	Receptor protein-tyrosine kinase	EGFR	GO:0043235::receptor complex;GO:0005789::endoplasmic reticulum membrane;GO:0005925::focal adhesion;GO:0070435::Shc-EGFR complex;GO:0030122::AP-2 adaptor complex;GO:0009986::cell surface;GO:0016021::integral component of membrane;GO:0045121::membrane raft;GO:0031965::nuclear membrane;GO:0016323::basolateral plasma membrane;GO:0031901::early endosome membrane;GO:0005615::extracellular space;GO:0097…	GO:0019903::protein phosphatase binding;GO:0004709::MAP kinase kinase kinase activity;GO:0046934::phosphatidylinositol-4,5-bisphosphate 3-kinase activity;GO:0005088::Ras guanyl-nucleotide exchange factor activity;GO:0046982::protein heterodimerization activity;GO:0030235::nitric-oxide synthase regulator activity;GO:0031625::ubiquitin protein ligase binding;GO:0042802::identical protein binding;GO…	GO:0048146::positive regulation of fibroblast proliferation;GO:0070141::response to UV-A;GO:0000186::activation of MAPKK activity;GO:0042059::negative regulation of epidermal growth factor receptor signaling pathway;GO:0071364::cellular response to epidermal growth factor stimulus;GO:0014066::regulation of phosphatidylinositol 3-kinase signaling;GO:0046777::protein autophosphorylation;GO:0035413:…	epidermal growth factor receptor	Cellular processes and signaling	Signal transduction mechanisms	04151::PI3K-Akt signaling pathway||05200::Pathways in cancer||04144::Endocytosis||04015::Rap1 signaling pathway||04510::Focal adhesion||04010::MAPK signaling pathway||04014::Ras signaling pathway||05205::Proteoglycans in cancer||04810::Regulation of actin cytoskeleton||04020::Calcium signaling pathway||04921::Oxytocin signaling pathway||05206::MicroRNAs in cancer||04072::Phospholipase D signaling…	Clathrin-mediated endocytosis::RAF/MAP kinase cascade::Cargo recognition for clathrin-mediated endocytosis::PI5P, PP2A and IER3 Regulate PI3K/AKT Signaling::HCMV Early Events::PIP3 activates AKT signaling::Extra-nuclear estrogen signaling::Constitutive Signaling by Aberrant PI3K in Cancer::EGFR downregulation::Estrogen-dependent nuclear events downstream of ESR-membrane signaling::NOTCH3 Activati…	Nuclear_Receptors_Meta-Pathway::Focal_Adhesion-PI3K-Akt-mTOR-signaling_pathway::PI3K-Akt_Signaling_Pathway::EGF-EGFR_Signaling_Pathway::MAPK_Signaling_Pathway::Focal_Adhesion::Ras_Signaling::22q11.2_Deletion_Syndrome::Regulation_of_Actin_Cytoskeleton::Spinal_Cord_Injury::Ebola_Virus_Pathway_on_Host::Gastrin_Signaling_Pathway::Breast_cancer_pathway::Integrated_Breast_Cancer_Pathway::Pathways_in_cl…	NA	Extracellular
A0A8I3RZS1	1.31997e+06	1.02534e+06	1.70645e+06	231809	243419	279228	0.186204	0.00351109	0.1	0.0237262	0.152031	down	A0A8I3RZS1	A0A8I3RZS1	Ig-like domain-containing protein	-	NA	NA	NA	Immunoglobulin C-Type	Poorly characterized	Function unknown	04151::PI3K-Akt signaling pathway||04020::Calcium signaling pathway||05202::Transcriptional misregulation in cancer||05169::Epstein-Barr virus infection||05152::Tuberculosis||04072::Phospholipase D signaling pathway||04145::Phagosome||05414::Dilated cardiomyopathy||05162::Measles||05146::Amoebiasis||04666::Fc gamma R-mediated phagocytosis||04064::NF-kappa B signaling pathway||04640::Hematopoietic…	Regulation of actin dynamics for phagocytic cup formation::FCGR3A-mediated phagocytosis::FCGR3A-mediated IL10 synthesis::Regulation of Complement cascade::Role of phospholipids in phagocytosis::Initial triggering of complement::FCGR activation::Classical antibody-mediated complement activation	Pathogenesis_of_SARS-CoV-2_Mediated_by_nsp9-nsp10_Complex	NA	Extracellular
A0A8I3RZV0	90884	101333	128128	37463.2	44987.3	30700.2	0.353214	0.00230287	0.1	0.0205659	0.152031	down	A0A8I3RZV0	A0A8I3RZV0	Ig-like domain-containing protein	-	NA	NA	NA	Immunoglobulin C-Type	Poorly characterized	Function unknown	04151::PI3K-Akt signaling pathway||04020::Calcium signaling pathway||05202::Transcriptional misregulation in cancer||05169::Epstein-Barr virus infection||05152::Tuberculosis||04072::Phospholipase D signaling pathway||04145::Phagosome||05414::Dilated cardiomyopathy||05162::Measles||05146::Amoebiasis||04666::Fc gamma R-mediated phagocytosis||04064::NF-kappa B signaling pathway||04640::Hematopoietic…	Regulation of actin dynamics for phagocytic cup formation::FCGR3A-mediated phagocytosis::FCGR3A-mediated IL10 synthesis::Regulation of Complement cascade::Role of phospholipids in phagocytosis::Initial triggering of complement::Interleukin-4 and Interleukin-13 signaling::FCGR activation::Classical antibody-mediated complement activation	Pathogenesis_of_SARS-CoV-2_Mediated_by_nsp9-nsp10_Complex	NA	Extracellular
A0A8I3S0G9	293718	337473	650718	22510.9	29611.6	25293.7	0.0603913	0.00434545	0.1	0.0264251	0.152031	down	A0A8I3S0G9	A0A8I3S0G9	Ig-like domain-containing protein	-	NA	NA	NA	Immunoglobulin heavy variable	Poorly characterized	Function unknown	04151::PI3K-Akt signaling pathway||04020::Calcium signaling pathway||05202::Transcriptional misregulation in cancer||05169::Epstein-Barr virus infection||05152::Tuberculosis||04072::Phospholipase D signaling pathway||04145::Phagosome||05414::Dilated cardiomyopathy||05162::Measles||05146::Amoebiasis||04666::Fc gamma R-mediated phagocytosis||04064::NF-kappa B signaling pathway||04640::Hematopoietic…	Immunoregulatory interactions between a Lymphoid and a non-Lymphoid cell::Regulation of actin dynamics for phagocytic cup formation::Cell surface interactions at the vascular wall::FCGR3A-mediated phagocytosis::FCERI mediated NF-kB activation::FCGR3A-mediated IL10 synthesis::Regulation of Complement cascade::FCERI mediated Ca+2 mobilization::Antigen activates B Cell Receptor (BCR) leading to gene…	NA	NA	Extracellular
A0A8I3S0K3	6998.13	9213.14	12099.5	2303.13	2005.62	2304.1	0.23358	0.00785465	0.1	0.0350056	0.152031	down	A0A8I3S0K3	A0A8I3S0K3	Ig-like domain-containing protein	-	NA	NA	NA	Immunoglobulin V-Type	Poorly characterized	Function unknown	04151::PI3K-Akt signaling pathway||04020::Calcium signaling pathway||05202::Transcriptional misregulation in cancer||05169::Epstein-Barr virus infection||05152::Tuberculosis||04072::Phospholipase D signaling pathway||04145::Phagosome||05414::Dilated cardiomyopathy||05162::Measles||05146::Amoebiasis||04666::Fc gamma R-mediated phagocytosis||04064::NF-kappa B signaling pathway||04640::Hematopoietic…	Immunoregulatory interactions between a Lymphoid and a non-Lymphoid cell::Regulation of actin dynamics for phagocytic cup formation::Cell surface interactions at the vascular wall::FCGR3A-mediated phagocytosis::FCERI mediated NF-kB activation::FCGR3A-mediated IL10 synthesis::Regulation of Complement cascade::FCERI mediated Ca+2 mobilization::Antigen activates B Cell Receptor (BCR) leading to gene…	NA	NA	Extracellular
A0A8I3S2Q7	69294.4	48992.9	59248.2	7421.5	8062.07	7874.24	0.131567	0.00150173	0.1	0.0173353	0.152031	down	A0A8I3S2Q7	A0A8I3S2Q7	Matrix metalloproteinase-9	MMP9	GO:0005615::extracellular space;GO:0005578::proteinaceous extracellular matrix;GO:0070062::extracellular exosome	GO:0008270::zinc ion binding;GO:0004222::metalloendopeptidase activity;GO:0042802::identical protein binding	GO:0001501::skeletal system development;GO:0001934::positive regulation of protein phosphorylation;GO:1900122::positive regulation of receptor binding;GO:0090200::positive regulation of release of cytochrome c from mitochondria;GO:0030198::extracellular matrix organization;GO:2001268::negative regulation of cysteine-type endopeptidase activity involved in apoptotic signaling pathway;GO:2001243::n…	Matrix metallopeptidase 9 (gelatinase B, 92kDa gelatinase, 92kDa type IV collagenase)	Cellular processes and signaling	Posttranslational modification, protein turnover, chaperones	05200::Pathways in cancer||05205::Proteoglycans in cancer||05202::Transcriptional misregulation in cancer||05206::MicroRNAs in cancer||05418::Fluid shear stress and atherosclerosis||04670::Leukocyte transendothelial migration||04915::Estrogen signaling pathway||05161::Hepatitis B||01522::Endocrine resistance||04668::TNF signaling pathway||04657::IL-17 signaling pathway||05219::Bladder cancer	Neutrophil degranulation::Interleukin-4 and Interleukin-13 signaling::Degradation of the extracellular matrix::Collagen degradation::Extra-nuclear estrogen signaling::Assembly of collagen fibrils and other multimeric structures::EPH-ephrin mediated repulsion of cells::Signaling by SCF-KIT::Activation of Matrix Metalloproteinases	Fragile_X_Syndrome::Epithelial_to_mesenchymal_transition_in_colorectal_cancer::Spinal_Cord_Injury::Hepatitis_B_infection::Genes_involved_in_male_infertility::Lung_fibrosis::Viral_Acute_Myocarditis::AGE-RAGE_pathway::Endochondral_Ossification::Endochondral_Ossification_with_Skeletal_Dysplasias::Cell_migration_and_invasion_through_p75NTR::Bladder_Cancer::Kisspeptin-Kisspeptin_Receptor_System_in_the…	NA	Extracellular
A0A8I3S4D1	521198	1.02881e+06	1.44434e+06	245699	223471	187656	0.219355	0.0336424	0.1	0.0767202	0.152031	down	A0A8I3S4D1	A0A8I3S4D1	Apolipoprotein B	APOB	NA	NA	NA	Apolipoprotein	Metabolism	Lipid transport and metabolism	04975::Fat digestion and absorption||04977::Vitamin digestion and absorption	Clathrin-mediated endocytosis::Cell surface interactions at the vascular wall::Regulation of Insulin-like Growth Factor (IGF) transport and uptake by IGFBPs::Post-translational protein phosphorylation::Cargo recognition for clathrin-mediated endocytosis::Retinoid metabolism and transport::Scavenging by Class A Receptors::Platelet sensitization by LDL::LDL clearance::Regulation of TLR by endogenou…	Selenium_Micronutrient_Network::Folate_Metabolism::Vitamin_B12_Metabolism::Statin_Pathway	NA	Extracellular
A0A8I3S5A5	15676.1	23628.4	44087.7	1020.14	2075.93	1291.06	0.0526083	0.00219046	0.1	0.0201198	0.152031	down	A0A8I3S5A5	A0A8I3S5A5	Collectin subfamily member 11	COLEC11	NA	NA	NA	Collectin sub-family member 11	Cellular processes and signaling	Extracellular structures	04145::Phagosome	Initial triggering of complement::Scavenging by Class A Receptors::Lectin pathway of complement activation	Vitamin_D_Receptor_Pathway	NA	Extracellular
A0A8I3S5D2	395200	281721	522750	48167.7	41223.6	34310.8	0.103113	0.00136279	0.1	0.0171788	0.152031	down	A0A8I3S5D2	A0A8I3S5D2	Ig-like domain-containing protein	-	NA	NA	NA	Immunoglobulin V-Type	Poorly characterized	Function unknown	NA	Immunoregulatory interactions between a Lymphoid and a non-Lymphoid cell::Regulation of actin dynamics for phagocytic cup formation::Cell surface interactions at the vascular wall::FCGR3A-mediated phagocytosis::FCERI mediated NF-kB activation::FCGR3A-mediated IL10 synthesis::Regulation of Complement cascade::FCERI mediated Ca+2 mobilization::Antigen activates B Cell Receptor (BCR) leading to gene…	NA	NA	Extracellular
A0A8I3S6H5	23032.3	31663	48801.7	4424.45	3774.76	2957.59	0.107798	0.00275582	0.1	0.0218296	0.152031	down	A0A8I3S6H5	A0A8I3S6H5	Ig-like domain-containing protein	-	NA	NA	NA	Immunoglobulin V-Type	Poorly characterized	Function unknown	04151::PI3K-Akt signaling pathway||04020::Calcium signaling pathway||05202::Transcriptional misregulation in cancer||05169::Epstein-Barr virus infection||05152::Tuberculosis||04072::Phospholipase D signaling pathway||04145::Phagosome||05414::Dilated cardiomyopathy||05162::Measles||05146::Amoebiasis||04666::Fc gamma R-mediated phagocytosis||04064::NF-kappa B signaling pathway||04640::Hematopoietic…	Immunoregulatory interactions between a Lymphoid and a non-Lymphoid cell::Regulation of actin dynamics for phagocytic cup formation::Cell surface interactions at the vascular wall::FCGR3A-mediated phagocytosis::FCERI mediated NF-kB activation::FCGR3A-mediated IL10 synthesis::Regulation of Complement cascade::FCERI mediated Ca+2 mobilization::Antigen activates B Cell Receptor (BCR) leading to gene…	NA	NA	Extracellular
A0A8I3S6P2	50592.7	45335.8	87396.5	3722.76	3922.82	3655.12	0.061643	0.00504173	0.1	0.0281122	0.152031	down	A0A8I3S6P2	A0A8I3S6P2	Ig-like domain-containing protein	-	NA	NA	NA	Immunoglobulin V-Type	Poorly characterized	Function unknown	NA	Immunoregulatory interactions between a Lymphoid and a non-Lymphoid cell::Regulation of actin dynamics for phagocytic cup formation::Cell surface interactions at the vascular wall::FCGR3A-mediated phagocytosis::FCERI mediated NF-kB activation::FCGR3A-mediated IL10 synthesis::Regulation of Complement cascade::FCERI mediated Ca+2 mobilization::Antigen activates B Cell Receptor (BCR) leading to gene…	T-Cell_antigen_Receptor_(TCR)_Signaling_Pathway::Cancer_immunotherapy_by_PD-1_blockade::Pathogenesis_of_SARS-CoV-2_Mediated_by_nsp9-nsp10_Complex::T-Cell_Receptor_and_Co-stimulatory_Signaling	NA	Extracellular
A0A8I3S716	13560.7	14734.3	21209.6	7542.65	5219.49	6010.04	0.379201	0.00621104	0.1	0.0315159	0.152031	down	A0A8I3S716	A0A8I3S716	Lipopolysaccharide-binding protein	LOC485869	GO:0009986::cell surface;GO:0005615::extracellular space;GO:0070062::extracellular exosome;GO:0016020::membrane	GO:0005102::receptor binding;GO:0001530::lipopolysaccharide binding;GO:0070891::lipoteichoic acid binding	GO:0032755::positive regulation of interleukin-6 production;GO:0050830::defense response to Gram-positive bacterium;GO:0043032::positive regulation of macrophage activation;GO:0034145::positive regulation of toll-like receptor 4 signaling pathway;GO:0031663::lipopolysaccharide-mediated signaling pathway;GO:0008228::opsonization;GO:0032720::negative regulation of tumor necrosis factor production;G…	Lipopolysaccharide binding protein	Cellular processes and signaling	Defense mechanisms	05152::Tuberculosis||04064::NF-kappa B signaling pathway||05132::Salmonella infection||04620::Toll-like receptor signaling pathway	Interleukin-4 and Interleukin-13 signaling::Regulation of TLR by endogenous ligand::Toll Like Receptor 4 (TLR4) Cascade::Transfer of LPS from LBP carrier to CD14	Regulation_of_toll-like_receptor_signaling_pathway::Toll-like_Receptor_Signaling_Pathway::Pathogenesis_of_SARS-CoV-2_Mediated_by_nsp9-nsp10_Complex::Fibrin_Complement_Receptor_3_Signaling_Pathway	NA	Extracellular
A0A8I3S7E3	128798	159461	280373	18295.4	14173.6	13297.3	0.0804849	0.00352026	0.1	0.0237262	0.152031	down	A0A8I3S7E3	A0A8I3S7E3	Ig-like domain-containing protein	-	NA	NA	NA	Immunoglobulin V-Type	Poorly characterized	Function unknown	NA	Immunoregulatory interactions between a Lymphoid and a non-Lymphoid cell::Regulation of actin dynamics for phagocytic cup formation::Cell surface interactions at the vascular wall::FCGR3A-mediated phagocytosis::FCERI mediated NF-kB activation::FCGR3A-mediated IL10 synthesis::Regulation of Complement cascade::FCERI mediated Ca+2 mobilization::Antigen activates B Cell Receptor (BCR) leading to gene…	NA	NA	Extracellular
A0A8I3SAS3	3112.23	5840.85	5617.22	1418.65	1697.56	1241.54	0.299084	0.0162622	0.1	0.0517885	0.152031	down	A0A8I3SAS3	A0A8I3SAS3	Ig-like domain-containing protein	-	NA	NA	NA	Immunoglobulin V-Type	Poorly characterized	Function unknown	04151::PI3K-Akt signaling pathway||04020::Calcium signaling pathway||05202::Transcriptional misregulation in cancer||05169::Epstein-Barr virus infection||05152::Tuberculosis||04072::Phospholipase D signaling pathway||04145::Phagosome||05414::Dilated cardiomyopathy||05162::Measles||05146::Amoebiasis||04666::Fc gamma R-mediated phagocytosis||04064::NF-kappa B signaling pathway||04640::Hematopoietic…	Immunoregulatory interactions between a Lymphoid and a non-Lymphoid cell::Regulation of actin dynamics for phagocytic cup formation::Cell surface interactions at the vascular wall::FCGR3A-mediated phagocytosis::FCERI mediated NF-kB activation::FCGR3A-mediated IL10 synthesis::Regulation of Complement cascade::FCERI mediated Ca+2 mobilization::Antigen activates B Cell Receptor (BCR) leading to gene…	NA	NA	Extracellular
A0A8I3SB13	30169.1	42714.4	56693.7	6204.14	8229.82	5470.41	0.15361	0.00193775	0.1	0.0192224	0.152031	down	A0A8I3SB13	A0A8I3SB13	Ig-like domain-containing protein	LOC612180	NA	NA	NA	Immunoglobulin V-Type	Poorly characterized	Function unknown	NA	Immunoregulatory interactions between a Lymphoid and a non-Lymphoid cell::Regulation of actin dynamics for phagocytic cup formation::Cell surface interactions at the vascular wall::FCGR3A-mediated phagocytosis::FCERI mediated NF-kB activation::FCGR3A-mediated IL10 synthesis::Regulation of Complement cascade::FCERI mediated Ca+2 mobilization::Antigen activates B Cell Receptor (BCR) leading to gene…	NA	NA	Extracellular
A0A8I3SB92	129300	154261	223046	30827	29987.1	25376.8	0.170133	0.00386956	0.1	0.0250072	0.152031	down	A0A8I3SB92	A0A8I3SB92	Ig-like domain-containing protein	-	NA	NA	NA	Immunoglobulin V-Type	Poorly characterized	Function unknown	NA	Immunoregulatory interactions between a Lymphoid and a non-Lymphoid cell::Regulation of actin dynamics for phagocytic cup formation::Cell surface interactions at the vascular wall::FCGR3A-mediated phagocytosis::FCERI mediated NF-kB activation::FCGR3A-mediated IL10 synthesis::Regulation of Complement cascade::FCERI mediated Ca+2 mobilization::Antigen activates B Cell Receptor (BCR) leading to gene…	NA	NA	Extracellular
A0A8I3SBH7	372086	424953	681590	98698	106097	87169.5	0.197457	0.00825241	0.1	0.0357363	0.152031	down	A0A8I3SBH7	A0A8I3SBH7	Ig-like domain-containing protein	-	NA	NA	NA	Immunoglobulin V-Type	Poorly characterized	Function unknown	NA	Immunoregulatory interactions between a Lymphoid and a non-Lymphoid cell::Regulation of actin dynamics for phagocytic cup formation::Cell surface interactions at the vascular wall::FCGR3A-mediated phagocytosis::FCERI mediated NF-kB activation::FCGR3A-mediated IL10 synthesis::Regulation of Complement cascade::FCERI mediated Ca+2 mobilization::Antigen activates B Cell Receptor (BCR) leading to gene…	T-Cell_antigen_Receptor_(TCR)_Signaling_Pathway::Cancer_immunotherapy_by_PD-1_blockade::Pathogenesis_of_SARS-CoV-2_Mediated_by_nsp9-nsp10_Complex::T-Cell_Receptor_and_Co-stimulatory_Signaling	NA	Extracellular
A0A8I3SCG6	237115	292751	496472	66046.2	46564.2	53156.1	0.161512	0.0063589	0.1	0.0320679	0.152031	down	A0A8I3SCG6	A0A8I3SCG6	Ig-like domain-containing protein	-	NA	NA	NA	Immunoglobulin V-Type	Poorly characterized	Function unknown	NA	Immunoregulatory interactions between a Lymphoid and a non-Lymphoid cell::Regulation of actin dynamics for phagocytic cup formation::Cell surface interactions at the vascular wall::FCGR3A-mediated phagocytosis::FCERI mediated NF-kB activation::FCGR3A-mediated IL10 synthesis::Regulation of Complement cascade::FCERI mediated Ca+2 mobilization::Antigen activates B Cell Receptor (BCR) leading to gene…	NA	NA	Extracellular
A0A8P0N3X6	310716	328348	375428	30959.2	28792.3	36835.5	0.0952071	2.40169e-05	0.1	0.00942013	0.152031	down	A0A8P0N3X6	A0A8P0N3X6	Complement C2	CFB	GO:0005576::extracellular region	GO:0004252::serine-type endopeptidase activity	GO:0006956::complement activation;GO:0006508::proteolysis	Belongs to the peptidase S1 family	Cellular processes and signaling	Extracellular structures	05150::Staphylococcus aureus infection||04610::Complement and coagulation cascades	Regulation of Complement cascade::Activation of C3 and C5::Alternative complement activation	Human_Complement_System::Complement_Activation	NA	Extracellular
A0A8P0N4B2	116377	90226.2	116892	23316.1	20639.3	22431.1	0.205216	0.000823393	0.1	0.0144567	0.152031	down	A0A8P0N4B2	A0A8P0N4B2	Thyroglobulin	TG	GO:0005615::extracellular space	GO:0052689::carboxylic ester hydrolase activity;GO:0005179::hormone activity	GO:0030878::thyroid gland development;GO:0015705::iodide transport;GO:0031641::regulation of myelination;GO:0042446::hormone biosynthetic process;GO:0042403::thyroid hormone metabolic process	Thyroglobulin	Metabolism	Lipid transport and metabolism	05320::Autoimmune thyroid disease||04918::Thyroid hormone synthesis	Synthesis of PC::Synthesis, secretion, and deacylation of Ghrelin::Neurotransmitter clearance	Thyroid_hormones_production_and_their_peripheral_downstream_signalling_effects_regarding_congenital_hypothyroidism	NA	Extracellular
A0A8P0N826	3004.71	2521.55	4588.99	602.732	841.997	578.078	0.199976	0.00292125	0.1	0.0221206	0.152031	down	A0A8P0N826	A0A8P0N826	Ribonuclease A-domain domain-containing protein	-	NA	GO:0004518::nuclease activity	NA	Belongs to the pancreatic ribonuclease family	Cellular processes and signaling	Posttranslational modification, protein turnover, chaperones	NA	Antimicrobial peptides	TYROBP_Causal_Network	NA	Extracellular
A0A8P0N9Z8	6.60792e+06	6.66193e+06	1.05764e+07	390056	248851	259942	0.0376935	0.000105893	0.1	0.0107138	0.152031	down	A0A8P0N9Z8	A0A8P0N9Z8	Ig-like domain-containing protein	-	NA	NA	NA	Immunoglobulin V-Type	Poorly characterized	Function unknown	NA	Immunoregulatory interactions between a Lymphoid and a non-Lymphoid cell::Regulation of actin dynamics for phagocytic cup formation::Cell surface interactions at the vascular wall::FCGR3A-mediated phagocytosis::FCERI mediated NF-kB activation::FCGR3A-mediated IL10 synthesis::Regulation of Complement cascade::FCERI mediated Ca+2 mobilization::Antigen activates B Cell Receptor (BCR) leading to gene…	Pathogenesis_of_SARS-CoV-2_Mediated_by_nsp9-nsp10_Complex	NA	Extracellular
A0A8P0NEM7	46652.9	58051.8	63311.9	25619	27599.3	32911.1	0.512624	0.00534686	0.1	0.0288265	0.152031	down	A0A8P0NEM7	A0A8P0NEM7	Sulfhydryl oxidase	QSOX1	GO:0005615::extracellular space;GO:0030173::integral component of Golgi membrane;GO:0070062::extracellular exosome;GO:0045171::intercellular bridge	GO:0016971::flavin-linked sulfhydryl oxidase activity;GO:0003756::protein disulfide isomerase activity	GO:0006457::protein folding;GO:0045454::cell redox homeostasis;GO:0016242::negative regulation of macroautophagy;GO:0055114::oxidation-reduction process	sulfhydryl oxidase 1	Cellular processes and signaling	Cell cycle control, cell division, chromosome partitioning	NA	Neutrophil degranulation::Platelet degranulation ::Regulation of Insulin-like Growth Factor (IGF) transport and uptake by IGFBPs::Post-translational protein phosphorylation	VEGFA-VEGFR2_Signaling_Pathway::Photodynamic_therapy-induced_unfolded_protein_response	NA	Extracellular
A0A8P0NFI8	587826	662211	688847	109197	82758.4	86778	0.14376	0.000212791	0.1	0.0108084	0.152031	down	A0A8P0NFI8	A0A8P0NFI8	Histidine rich glycoprotein	HRG	GO:0072562::blood microparticle;GO:0036019::endolysosome	GO:0008201::heparin binding;GO:0004867::serine-type endopeptidase inhibitor activity;GO:0005102::receptor binding;GO:0020037::heme binding;GO:0019865::immunoglobulin binding;GO:0043395::heparan sulfate proteoglycan binding;GO:0008270::zinc ion binding	GO:0043065::positive regulation of apoptotic process;GO:0010468::regulation of gene expression;GO:0032956::regulation of actin cytoskeleton organization;GO:0016525::negative regulation of angiogenesis;GO:0010543::regulation of platelet activation;GO:2000504::positive regulation of blood vessel remodeling;GO:0043254::regulation of protein complex assembly;GO:0002839::positive regulation of immune …	Histidine-rich glycoprotein	Cellular processes and signaling	Signal transduction mechanisms	NA	Platelet degranulation ::Dissolution of Fibrin Clot	NA	NA	Extracellular
A0A8P0NG98	607032	730124	904636	213560	161126	180575	0.247687	0.000988848	0.1	0.0148627	0.152031	down	A0A8P0NG98	A0A8P0NG98	Complement C1q C chain	C1QC	GO:0072562::blood microparticle;GO:0005581::collagen trimer;GO:0070062::extracellular exosome	NA	GO:0030853::negative regulation of granulocyte differentiation;GO:0045650::negative regulation of macrophage differentiation	Complement component 1, q subcomponent, C chain	Cellular processes and signaling	Extracellular structures	05142::Chagas disease (American trypanosomiasis)||05322::Systemic lupus erythematosus||05150::Staphylococcus aureus infection||04610::Complement and coagulation cascades||05133::Pertussis||05020::Prion diseases	Regulation of Complement cascade::Initial triggering of complement::Classical antibody-mediated complement activation	TYROBP_Causal_Network::Allograft_Rejection::Microglia_Pathogen_Phagocytosis_Pathway::Oxidative_Damage	NA	Extracellular
A0A8P0NGZ5	295640	287953	506704	62966	66153.5	59326.3	0.172839	0.00964299	0.1	0.0388067	0.152031	down	A0A8P0NGZ5	A0A8P0NGZ5	Ig-like domain-containing protein	-	NA	NA	NA	Immunoglobulin V-set domain	Cellular processes and signaling	Signal transduction mechanisms	NA	Cell surface interactions at the vascular wall	NA	NA	Extracellular
A0A8P0NHJ2	3710.86	4200.25	3194.33	5476.77	6194.47	8381.79	1.80569	0.0244492	0.1	0.0630784	0.152031	up	A0A8P0NHJ2	A0A8P0NHJ2	Ubiquitin carboxyl-terminal hydrolase	UCHL1	GO:0005654::nucleoplasm;GO:0005789::endoplasmic reticulum membrane;GO:0043209::myelin sheath;GO:0005829::cytosol;GO:1904115::axon cytoplasm;GO:0044306::neuron projection terminus;GO:0043025::neuronal cell body;GO:0070062::extracellular exosome;GO:0005886::plasma membrane	GO:0004197::cysteine-type endopeptidase activity;GO:0016874::ligase activity;GO:0043130::ubiquitin binding;GO:0031625::ubiquitin protein ligase binding;GO:0004843::thiol-dependent ubiquitin-specific protease activity;GO:0008242::omega peptidase activity;GO:0031694::alpha-2A adrenergic receptor binding	GO:0007412::axon target recognition;GO:0019896::axonal transport of mitochondrion;GO:0016579::protein deubiquitination;GO:0042755::eating behavior;GO:0043407::negative regulation of MAP kinase activity;GO:0008283::cell proliferation;GO:0048747::muscle fiber development;GO:0002931::response to ischemia;GO:0006511::ubiquitin-dependent protein catabolic process;GO:0007628::adult walking behavior;GO:…	Ubiquitin carboxyl-terminal	Cellular processes and signaling	Posttranslational modification, protein turnover, chaperones	05012::Parkinson's disease	UCH proteinases	Hepatitis_C_and_Hepatocellular_Carcinoma::Proteasome_Degradation::Parkinsons_Disease_Pathway	NA	Extracellular
A0A8P0NJT1	82978.4	160220	202963	26406.1	14417	15507.4	0.126256	0.00474486	0.1	0.0272864	0.152031	down	A0A8P0NJT1	A0A8P0NJT1	Complement C8 beta chain	C8B	GO:0070062::extracellular exosome;GO:0005615::extracellular space;GO:0005579::membrane attack complex	GO:0032403::protein complex binding	GO:0019835::cytolysis;GO:0006957::complement activation, alternative pathway;GO:0006958::complement activation, classical pathway;GO:0030449::regulation of complement activation	Complement component	Cellular processes and signaling	Signal transduction mechanisms	05146::Amoebiasis||05322::Systemic lupus erythematosus||04610::Complement and coagulation cascades||05020::Prion diseases	Regulation of Complement cascade::Terminal pathway of complement	Allograft_Rejection::Complement_Activation	NA	Extracellular
A0A8P0NMY8	622406	746812	874808	118087	86936.9	124552	0.146868	0.000230979	0.1	0.0108084	0.152031	down	A0A8P0NMY8	A0A8P0NMY8	Inter-alpha-trypsin inhibitor heavy chain 4	ITIH4	NA	NA	NA	Inter-alpha-trypsin inhibitor heavy chain	Poorly characterized	Function unknown	NA	Platelet degranulation	MAPK_Signaling_Pathway::Arrhythmogenic_Right_Ventricular_Cardiomyopathy	NA	Extracellular
A0A8P0NNK3	89753	55615.2	112256	21417.2	28466.5	18661.2	0.266066	0.0100156	0.1	0.0396938	0.152031	down	A0A8P0NNK3	A0A8P0NNK3	Glycoprotein Ib platelet subunit beta	GP1BB	GO:0005887::integral component of plasma membrane	GO:0042802::identical protein binding;GO:0004888::transmembrane signaling receptor activity	GO:0007597::blood coagulation, intrinsic pathway;GO:0007166::cell surface receptor signaling pathway;GO:0007155::cell adhesion;GO:0030168::platelet activation	Glycoprotein Ib (platelet), beta polypeptide	Poorly characterized	Function unknown	04611::Platelet activation||04640::Hematopoietic cell lineage||04512::ECM-receptor interaction	Intrinsic Pathway of Fibrin Clot Formation::Platelet Adhesion to exposed collagen::GP1b-IX-V activation signalling::Platelet Aggregation (Plug Formation)::Defective F9 activation	22q11.2_Deletion_Syndrome	NA	Extracellular
A0A8P0NQC3	146307	155636	287341	20989.7	22374.3	16032.8	0.100795	0.00305395	0.1	0.022748	0.152031	down	A0A8P0NQC3	A0A8P0NQC3	Ig-like domain-containing protein	-	NA	NA	NA	Immunoglobulin heavy variable	Poorly characterized	Function unknown	04151::PI3K-Akt signaling pathway||04020::Calcium signaling pathway||05202::Transcriptional misregulation in cancer||05169::Epstein-Barr virus infection||05152::Tuberculosis||04072::Phospholipase D signaling pathway||04145::Phagosome||05414::Dilated cardiomyopathy||05162::Measles||05146::Amoebiasis||04666::Fc gamma R-mediated phagocytosis||04064::NF-kappa B signaling pathway||04640::Hematopoietic…	Immunoregulatory interactions between a Lymphoid and a non-Lymphoid cell::Regulation of actin dynamics for phagocytic cup formation::Cell surface interactions at the vascular wall::FCGR3A-mediated phagocytosis::FCERI mediated NF-kB activation::FCGR3A-mediated IL10 synthesis::Regulation of Complement cascade::FCERI mediated Ca+2 mobilization::Antigen activates B Cell Receptor (BCR) leading to gene…	NA	NA	Extracellular
A0A8P0NRN1	19266.5	16728.2	15275.5	33948.7	34846.8	42433.6	2.16947	0.00137673	0.1	0.0171788	0.152031	up	A0A8P0NRN1	A0A8P0NRN1	CD248 molecule	CD248	GO:0016021::integral component of membrane;GO:0070062::extracellular exosome;GO:0005737::cytoplasm	GO:0005509::calcium ion binding;GO:0050840::extracellular matrix binding	GO:0016477::cell migration;GO:0060033::anatomical structure regression;GO:0048535::lymph node development;GO:0008284::positive regulation of cell proliferation;GO:2000353::positive regulation of endothelial cell apoptotic process	endosialin	Cellular processes and signaling	Signal transduction mechanisms	NA	Cell surface interactions at the vascular wall::Common Pathway of Fibrin Clot Formation	Nuclear_Receptors_Meta-Pathway::Vitamin_D_Receptor_Pathway::Complement_and_Coagulation_Cascades::Supression_of_HMGB1_mediated_inflammation_by_THBD	NA	Extracellular
A0A8P0NTM6	22174	79058.8	68061.3	8664.31	7401.39	7225.89	0.137581	0.0415293	0.1	0.0862766	0.152031	down	A0A8P0NTM6	A0A8P0NTM6	Pregnancy zone protein-like	LOC611458	NA	NA	NA	Alpha-2-macroglobulin family	Cellular processes and signaling	Posttranslational modification, protein turnover, chaperones	04610::Complement and coagulation cascades	Platelet degranulation ::Rho GTPase cycle::Degradation of the extracellular matrix::Intrinsic Pathway of Fibrin Clot Formation::HDL assembly	Human_Complement_System::Complement_and_Coagulation_Cascades::IL-6_signaling_pathway	NA	Extracellular
A0A8P0NZL1	665596	655292	1.1515e+06	92474.2	73044.9	50956.9	0.0875576	0.000680633	0.1	0.0137205	0.152031	down	A0A8P0NZL1	A0A8P0NZL1	Ig-like domain-containing protein	-	NA	NA	NA	Immunoglobulin V-Type	Poorly characterized	Function unknown	NA	Immunoregulatory interactions between a Lymphoid and a non-Lymphoid cell::Regulation of actin dynamics for phagocytic cup formation::Cell surface interactions at the vascular wall::FCGR3A-mediated phagocytosis::FCERI mediated NF-kB activation::FCGR3A-mediated IL10 synthesis::Regulation of Complement cascade::FCERI mediated Ca+2 mobilization::Antigen activates B Cell Receptor (BCR) leading to gene…	T-Cell_antigen_Receptor_(TCR)_Signaling_Pathway::Cancer_immunotherapy_by_PD-1_blockade::Pathogenesis_of_SARS-CoV-2_Mediated_by_nsp9-nsp10_Complex::T-Cell_Receptor_and_Co-stimulatory_Signaling	NA	Extracellular
A0A8P0P0U7	247685	181177	265214	983883	898498	1.80506e+06	5.31274	0.00673459	0.1	0.0325888	0.152031	up	A0A8P0P0U7	A0A8P0P0U7	Integrin beta	ITGB6	GO:0009897::external side of plasma membrane;GO:0070062::extracellular exosome;GO:0008305::integrin complex	GO:0004872::receptor activity;GO:0005178::integrin binding	GO:0007160::cell-matrix adhesion;GO:0006954::inflammatory response;GO:0007229::integrin-mediated signaling pathway	integrin	Cellular processes and signaling	Signal transduction mechanisms	04151::PI3K-Akt signaling pathway||04510::Focal adhesion||04810::Regulation of actin cytoskeleton||05414::Dilated cardiomyopathy||04512::ECM-receptor interaction||05410::Hypertrophic cardiomyopathy (HCM)||05412::Arrhythmogenic right ventricular cardiomyopathy (ARVC)	ECM proteoglycans::Integrin cell surface interactions::Molecules associated with elastic fibres::Elastic fibre formation	Focal_Adhesion-PI3K-Akt-mTOR-signaling_pathway::PI3K-Akt_Signaling_Pathway::Focal_Adhesion::Integrin-mediated_Cell_Adhesion::Arrhythmogenic_Right_Ventricular_Cardiomyopathy::TGF-beta_Receptor_Signaling::miRNA_targets_in_ECM_and_membrane_receptors::Mechanoregulation_and_pathology_of_YAP-TAZ_via_Hippo_and_non-Hippo_mechanisms	NA	Extracellular
A0A8P0P310	85792.4	139706	201714	10469.5	11389.7	7813.8	0.0694574	0.00310266	0.1	0.0228836	0.152031	down	A0A8P0P310	A0A8P0P310	Ig-like domain-containing protein	-	NA	NA	NA	Immunoglobulin V-Type	Poorly characterized	Function unknown	NA	Immunoregulatory interactions between a Lymphoid and a non-Lymphoid cell::Regulation of actin dynamics for phagocytic cup formation::Cell surface interactions at the vascular wall::FCGR3A-mediated phagocytosis::FCERI mediated NF-kB activation::FCGR3A-mediated IL10 synthesis::Regulation of Complement cascade::FCERI mediated Ca+2 mobilization::Antigen activates B Cell Receptor (BCR) leading to gene…	NA	NA	Extracellular
A0A8P0P5R8	40299.1	58152	80094.7	6693.29	6275.62	5501.94	0.103452	0.00479375	0.1	0.0274087	0.152031	down	A0A8P0P5R8	A0A8P0P5R8	Ig-like domain-containing protein	-	NA	NA	NA	Immunoglobulin V-Type	Poorly characterized	Function unknown	NA	Immunoregulatory interactions between a Lymphoid and a non-Lymphoid cell::Regulation of actin dynamics for phagocytic cup formation::Cell surface interactions at the vascular wall::FCGR3A-mediated phagocytosis::FCERI mediated NF-kB activation::FCGR3A-mediated IL10 synthesis::Regulation of Complement cascade::FCERI mediated Ca+2 mobilization::Antigen activates B Cell Receptor (BCR) leading to gene…	NA	NA	Extracellular
A0A8P0P8B9	18899.1	19697.7	18713.3	50090	47029.9	76503.4	3.02954	0.0184112	0.1	0.0551991	0.152031	up	A0A8P0P8B9	A0A8P0P8B9	Neuronal growth regulator 1	NEGR1	GO:0070062::extracellular exosome;GO:0005886::plasma membrane	NA	GO:0007626::locomotory behavior;GO:0016337::single organismal cell-cell adhesion;GO:0010976::positive regulation of neuron projection development;GO:0007631::feeding behavior	Neuronal growth regulator 1	Cellular processes and signaling	Signal transduction mechanisms	04514::Cell adhesion molecules (CAMs)	Post-translational modification: synthesis of GPI-anchored proteins	Hair_Follicle_Development-_Cytodifferentiation_(Part_3_of_3)	NA	Extracellular
A0A8P0PE96	392927	476693	715768	59286.8	40659.8	48741.3	0.0937864	0.000907414	0.1	0.0148627	0.152031	down	A0A8P0PE96	A0A8P0PE96	Ig-like domain-containing protein	-	NA	NA	NA	Immunoglobulin V-Type	Poorly characterized	Function unknown	04151::PI3K-Akt signaling pathway||04020::Calcium signaling pathway||05202::Transcriptional misregulation in cancer||05169::Epstein-Barr virus infection||05152::Tuberculosis||04072::Phospholipase D signaling pathway||04145::Phagosome||05414::Dilated cardiomyopathy||05162::Measles||05146::Amoebiasis||04666::Fc gamma R-mediated phagocytosis||04064::NF-kappa B signaling pathway||04640::Hematopoietic…	Immunoregulatory interactions between a Lymphoid and a non-Lymphoid cell::Regulation of actin dynamics for phagocytic cup formation::Cell surface interactions at the vascular wall::FCGR3A-mediated phagocytosis::FCERI mediated NF-kB activation::FCGR3A-mediated IL10 synthesis::Regulation of Complement cascade::FCERI mediated Ca+2 mobilization::Antigen activates B Cell Receptor (BCR) leading to gene…	NA	NA	Extracellular
A0A8P0PFU6	521834	499827	665033	223961	122291	117471	0.27493	0.0131835	0.1	0.0462122	0.152031	down	A0A8P0PFU6	A0A8P0PFU6	Ig-like domain-containing protein	-	NA	NA	NA	Immunoglobulin V-Type	Poorly characterized	Function unknown	NA	Immunoregulatory interactions between a Lymphoid and a non-Lymphoid cell::Regulation of actin dynamics for phagocytic cup formation::Cell surface interactions at the vascular wall::FCGR3A-mediated phagocytosis::FCERI mediated NF-kB activation::FCGR3A-mediated IL10 synthesis::Regulation of Complement cascade::FCERI mediated Ca+2 mobilization::Antigen activates B Cell Receptor (BCR) leading to gene…	NA	NA	Extracellular
A0A8P0PHG0	209092	286162	380533	67059.8	54337.4	59388.2	0.206426	0.00677026	0.1	0.0326024	0.152031	down	A0A8P0PHG0	A0A8P0PHG0	Inter-alpha-trypsin inhibitor heavy chain 2	ITIH2	NA	NA	NA	Inter-alpha-trypsin inhibitor heavy chain	Poorly characterized	Function unknown	NA	Regulation of Insulin-like Growth Factor (IGF) transport and uptake by IGFBPs::Post-translational protein phosphorylation	MAPK_Signaling_Pathway::Arrhythmogenic_Right_Ventricular_Cardiomyopathy	NA	Extracellular
A0A8P0PIT0	9.78403e+06	1.04372e+07	1.8569e+07	1.18223e+06	975709	610076	0.0713587	0.000747236	0.1	0.0138553	0.152031	down	A0A8P0PIT0	A0A8P0PIT0	CD5 molecule like	CD5L	GO:0072562::blood microparticle;GO:0016020::membrane;GO:0070062::extracellular exosome	GO:0005044::scavenger receptor activity	GO:0006898::receptor-mediated endocytosis	CD5 antigen-like	Cellular processes and signaling	Signal transduction mechanisms	04970::Salivary secretion	Surfactant metabolism	Macrophage_markers	NA	Extracellular
A0A8P0PNG8	7160.71	5534.59	1582.5	29110.1	24732.5	50316.8	7.2952	0.0291582	0.1	0.0708076	0.152031	up	A0A8P0PNG8	A0A8P0PNG8	CD99 antigen	CD99	NA	NA	NA	CD99 molecule (Xg blood group)	Poorly characterized	Function unknown	04514::Cell adhesion molecules (CAMs)||04670::Leukocyte transendothelial migration	Immunoregulatory interactions between a Lymphoid and a non-Lymphoid cell::Cell surface interactions at the vascular wall	NA	NA	Extracellular
A0A8P0PP94	66884.3	73334.7	58253.9	230049	257220	329956	4.11756	0.000889503	0.1	0.0148627	0.152031	up	A0A8P0PP94	A0A8P0PP94	Glypican 1	GPC1	GO:0045121::membrane raft;GO:0005887::integral component of plasma membrane;GO:0005615::extracellular space;GO:0005796::Golgi lumen;GO:0043025::neuronal cell body;GO:0005578::proteinaceous extracellular matrix;GO:0005768::endosome;GO:0070062::extracellular exosome;GO:0043202::lysosomal lumen;GO:0031225::anchored component of membrane	GO:0043236::laminin binding;GO:0043395::heparan sulfate proteoglycan binding;GO:0017134::fibroblast growth factor binding;GO:0070052::collagen V binding;GO:0005507::copper ion binding	GO:0007411::axon guidance;GO:0001523::retinoid metabolic process;GO:2001016::positive regulation of skeletal muscle cell differentiation;GO:0032288::myelin assembly;GO:0006027::glycosaminoglycan catabolic process;GO:0030200::heparan sulfate proteoglycan catabolic process;GO:0006024::glycosaminoglycan biosynthetic process;GO:0014037::Schwann cell differentiation;GO:0040037::negative regulation of …	Cell surface proteoglycan that bears heparan sulfate	Cellular processes and signaling	Signal transduction mechanisms	05205::Proteoglycans in cancer||05418::Fluid shear stress and atherosclerosis	Cell surface interactions at the vascular wall::Retinoid metabolism and transport::A tetrasaccharide linker sequence is required for GAG synthesis::Signaling by ROBO receptors::Defective B4GALT7 causes EDS, progeroid type::Defective B3GALT6 causes EDSP2 and SEMDJL1::Defective B3GAT3 causes JDSSDHD::HS-GAG degradation::HS-GAG biosynthesis::Defective EXT2 causes exostoses 2::Defective EXT1 causes e…	VEGFA-VEGFR2_Signaling_Pathway	NA	Extracellular
A0A8P0PRM6	280304	755464	984711	113827	114164	109333	0.166952	0.0488464	0.1	0.0950688	0.152031	down	A0A8P0PRM6	A0A8P0PRM6	Complement component C6	C6	GO:0070062::extracellular exosome;GO:0005579::membrane attack complex	NA	GO:0045766::positive regulation of angiogenesis;GO:0001970::positive regulation of activation of membrane attack complex;GO:0001701::in utero embryonic development	Complement component	Cellular processes and signaling	Extracellular structures	05322::Systemic lupus erythematosus||04610::Complement and coagulation cascades||05020::Prion diseases	Regulation of Complement cascade::Terminal pathway of complement	Human_Complement_System::Complement_and_Coagulation_Cascades::Allograft_Rejection::Complement_Activation	NA	Extracellular
A0A8P0S784	33862.2	40677.5	47660.9	27869.1	22756.5	29590.4	0.656428	0.0321933	0.1	0.0748786	0.152031	down	A0A8P0S784	A0A8P0S784	Transforming growth factor beta induced	TGFBI	GO:0005615::extracellular space;GO:0005578::proteinaceous extracellular matrix;GO:0005802::trans-Golgi network;GO:0070062::extracellular exosome	GO:0050840::extracellular matrix binding;GO:0005178::integrin binding;GO:0005518::collagen binding	GO:0001525::angiogenesis;GO:0008283::cell proliferation;GO:0007155::cell adhesion;GO:0030198::extracellular matrix organization	transforming growth	Cellular processes and signaling	Cell wall/membrane/envelope biogenesis	NA	Amyloid fiber formation	Endochondral_Ossification::Endochondral_Ossification_with_Skeletal_Dysplasias	NA	Extracellular
A0A8P0S986	1.14472e+06	2.27002e+06	2.9906e+06	246938	249208	198233	0.108406	0.0127352	0.1	0.0453067	0.152031	down	A0A8P0S986	A0A8P0S986	Complement C5	C5	NA	NA	NA	complement	Cellular processes and signaling	Posttranslational modification, protein turnover, chaperones	05168::Herpes simplex infection||05322::Systemic lupus erythematosus||05150::Staphylococcus aureus infection||04610::Complement and coagulation cascades||05133::Pertussis||05020::Prion diseases	G alpha (i) signalling events::Regulation of Complement cascade::Peptide ligand-binding receptors::Activation of C3 and C5::Terminal pathway of complement	Spinal_Cord_Injury::Human_Complement_System::Allograft_Rejection::Oxidative_Damage::Complement_Activation	NA	Extracellular
A0A8P0SAD1	21200.1	16474.7	25092.2	1478.62	1330.46	1649.78	0.0710383	0.000329337	0.1	0.0119188	0.152031	down	A0A8P0SAD1	A0A8P0SAD1	CD177 molecule	CD177	NA	NA	NA	CD177 molecule	Poorly characterized	Function unknown	NA	Neutrophil degranulation::Cell surface interactions at the vascular wall::Common Pathway of Fibrin Clot Formation	NA	NA	Extracellular
A0A8P0SAZ3	215728	259561	149843	537933	757277	1.05432e+06	3.75845	0.00715738	0.1	0.0335703	0.152031	up	A0A8P0SAZ3	A0A8P0SAZ3	Serpin H1	SERPINH1	GO:0005793::endoplasmic reticulum-Golgi intermediate compartment;GO:0070062::extracellular exosome;GO:0005615::extracellular space;GO:0005788::endoplasmic reticulum lumen;GO:0045121::membrane raft	GO:0004867::serine-type endopeptidase inhibitor activity;GO:0005518::collagen binding;GO:0051082::unfolded protein binding	GO:0010951::negative regulation of endopeptidase activity;GO:0051604::protein maturation;GO:0003433::chondrocyte development involved in endochondral bone morphogenesis;GO:0030199::collagen fibril organization;GO:0032964::collagen biosynthetic process	Serpin peptidase inhibitor, clade H (heat shock protein 47), member 1, (collagen binding protein 1)	Cellular processes and signaling	Defense mechanisms	NA	Collagen biosynthesis and modifying enzymes	Endochondral_Ossification::Endochondral_Ossification_with_Skeletal_Dysplasias::Type_I_collagen_synthesis_in_the_context_of_Osteogenesis_imperfecta	NA	Extracellular
A0A8P0SKJ6	24164.7	21612.9	28419	6509.37	5267.81	4096.59	0.213942	0.00150254	0.1	0.0173353	0.152031	down	A0A8P0SKJ6	A0A8P0SKJ6	Coagulation factor XII	F12	GO:0005615::extracellular space	GO:0005509::calcium ion binding;GO:0004252::serine-type endopeptidase activity	GO:0006508::proteolysis	coagulation factor XII	Cellular processes and signaling	Signal transduction mechanisms	04610::Complement and coagulation cascades	Intrinsic Pathway of Fibrin Clot Formation::Defective SERPING1 causes hereditary angioedema::Defective factor XII causes hereditary angioedema	Complement_and_Coagulation_Cascades	NA	Extracellular
A0A8P0SKK1	13863.3	34830.2	54256.9	6046.96	4856.68	11499.2	0.217608	0.0474273	0.1	0.0937208	0.152031	down	A0A8P0SKK1	A0A8P0SKK1	Fc receptor like 2	LOC490399	NA	NA	NA	Fc receptor-like	Cellular processes and signaling	Signal transduction mechanisms	NA	Scavenging by Class B Receptors	Microglia_Pathogen_Phagocytosis_Pathway	NA	Extracellular
A0A8P0SLA8	282421	342558	270053	529436	484742	647638	1.85671	0.00581423	0.1	0.0304365	0.152031	up	A0A8P0SLA8	A0A8P0SLA8	Collagen type I alpha 1 chain	COL1A1	GO:0005615::extracellular space;GO:0005737::cytoplasm;GO:0005584::collagen type I trimer	GO:0005201::extracellular matrix structural constituent;GO:0048407::platelet-derived growth factor binding;GO:0046872::metal ion binding;GO:0042802::identical protein binding	GO:0045893::positive regulation of transcription, DNA-templated;GO:0043589::skin morphogenesis;GO:0060351::cartilage development involved in endochondral bone morphogenesis;GO:0001957::intramembranous ossification;GO:0007605::sensory perception of sound;GO:0034505::tooth mineralization;GO:0001649::osteoblast differentiation;GO:0001568::blood vessel development;GO:0034504::protein localization to …	Collagen, type I, alpha 1	Cellular processes and signaling	Extracellular structures	04151::PI3K-Akt signaling pathway||04510::Focal adhesion||04611::Platelet activation||05146::Amoebiasis||04512::ECM-receptor interaction||04974::Protein digestion and absorption||04933::AGE-RAGE signaling pathway in diabetic complications	Immunoregulatory interactions between a Lymphoid and a non-Lymphoid cell::Cell surface interactions at the vascular wall::ECM proteoglycans::Integrin cell surface interactions::Collagen biosynthesis and modifying enzymes::Collagen degradation::Assembly of collagen fibrils and other multimeric structures::Non-integrin membrane-ECM interactions::Collagen chain trimerization::Syndecan interactions::…	Focal_Adhesion-PI3K-Akt-mTOR-signaling_pathway::PI3K-Akt_Signaling_Pathway::Focal_Adhesion::Senescence_and_Autophagy_in_Cancer::Type_I_collagen_synthesis_in_the_context_of_Osteogenesis_imperfecta::Inflammatory_Response_Pathway::miR-509-3p_alteration_of_YAP1-ECM_axis	NA	Extracellular
A0A8P0SMU8	58903.4	60627.3	60642	107007	124380	182766	2.29864	0.0365067	0.1	0.0806562	0.152031	up	A0A8P0SMU8	A0A8P0SMU8	Carboxypeptidase D	CPD	GO:0016021::integral component of membrane;GO:0070062::extracellular exosome	GO:0004185::serine-type carboxypeptidase activity;GO:0004181::metallocarboxypeptidase activity;GO:0008270::zinc ion binding	GO:0006508::proteolysis	Carboxypeptidase D	Poorly characterized	Function unknown	NA	Golgi Associated Vesicle Biogenesis	NA	NA	Extracellular
A0A8P0SNH2	33194.8	80464	109282	7673.32	8402.41	7703.91	0.106664	0.0264288	0.1	0.0665415	0.152031	down	A0A8P0SNH2	A0A8P0SNH2	Complement C8 gamma chain	C8G	GO:0072562::blood microparticle;GO:0070062::extracellular exosome	NA	NA	Complement component	Poorly characterized	Function unknown	05146::Amoebiasis||05322::Systemic lupus erythematosus||04610::Complement and coagulation cascades||05020::Prion diseases	Regulation of Complement cascade::Terminal pathway of complement	Complement_and_Coagulation_Cascades::Complement_Activation	NA	Extracellular
A0A8P0SRF2	2978.35	2502.5	1582.5	19557.6	12516.7	30532	8.86354	0.00343358	0.1	0.0236767	0.152031	up	A0A8P0SRF2	A0A8P0SRF2	Podoplanin	PDPN	GO:0032587::ruffle membrane;GO:0031528::microvillus membrane;GO:0009897::external side of plasma membrane;GO:0016021::integral component of membrane;GO:0031527::filopodium membrane;GO:0031258::lamellipodium membrane	GO:0015250::water channel activity;GO:0008517::folic acid transporter activity;GO:0015171::amino acid transmembrane transporter activity	GO:0006865::amino acid transport;GO:0008360::regulation of cell shape;GO:0006833::water transport;GO:2000045::regulation of G1/S transition of mitotic cell cycle;GO:0048286::lung alveolus development;GO:0051272::positive regulation of cellular component movement;GO:0006693::prostaglandin metabolic process;GO:0008283::cell proliferation;GO:0048870::cell motility;GO:0001946::lymphangiogenesis;GO:00…	podoplanin	Cellular processes and signaling	Signal transduction mechanisms	NA	GPVI-mediated activation cascade	NA	NA	Extracellular
A0A8P0SU88	168019	165649	254894	18432.9	20642.4	11991	0.0867643	0.000404262	0.1	0.012591	0.152031	down	A0A8P0SU88	A0A8P0SU88	Ig-like domain-containing protein	-	NA	NA	NA	Immunoglobulin V-Type	Poorly characterized	Function unknown	04151::PI3K-Akt signaling pathway||04020::Calcium signaling pathway||05202::Transcriptional misregulation in cancer||05169::Epstein-Barr virus infection||05152::Tuberculosis||04072::Phospholipase D signaling pathway||04145::Phagosome||05414::Dilated cardiomyopathy||05162::Measles||05146::Amoebiasis||04666::Fc gamma R-mediated phagocytosis||04064::NF-kappa B signaling pathway||04640::Hematopoietic…	Immunoregulatory interactions between a Lymphoid and a non-Lymphoid cell::Regulation of actin dynamics for phagocytic cup formation::Cell surface interactions at the vascular wall::FCGR3A-mediated phagocytosis::FCERI mediated NF-kB activation::FCGR3A-mediated IL10 synthesis::Regulation of Complement cascade::FCERI mediated Ca+2 mobilization::Antigen activates B Cell Receptor (BCR) leading to gene…	NA	NA	Extracellular
A0A8P0SWB0	66824.5	86092.1	79209.2	25669.6	29592.8	40625.3	0.413085	0.00926848	0.1	0.0379931	0.152031	down	A0A8P0SWB0	A0A8P0SWB0	Carboxypeptidase N subunit 2	CPN2	GO:0072562::blood microparticle;GO:0070062::extracellular exosome	NA	NA	Carboxypeptidase N, polypeptide 2	Cellular processes and signaling	Signal transduction mechanisms	NA	Regulation of Complement cascade	22q11.2_Deletion_Syndrome	NA	Extracellular
A0A8P0SXY1	162773	156152	250522	31519.6	20785.9	11621.5	0.112261	0.00620747	0.1	0.0315159	0.152031	down	A0A8P0SXY1	A0A8P0SXY1	Ig-like domain-containing protein	-	NA	NA	NA	Immunoglobulin V-Type	Poorly characterized	Function unknown	04151::PI3K-Akt signaling pathway||04020::Calcium signaling pathway||05202::Transcriptional misregulation in cancer||05169::Epstein-Barr virus infection||05152::Tuberculosis||04072::Phospholipase D signaling pathway||04145::Phagosome||05414::Dilated cardiomyopathy||05162::Measles||05146::Amoebiasis||04666::Fc gamma R-mediated phagocytosis||04064::NF-kappa B signaling pathway||04640::Hematopoietic…	Immunoregulatory interactions between a Lymphoid and a non-Lymphoid cell::Regulation of actin dynamics for phagocytic cup formation::Cell surface interactions at the vascular wall::FCGR3A-mediated phagocytosis::FCERI mediated NF-kB activation::FCGR3A-mediated IL10 synthesis::Regulation of Complement cascade::FCERI mediated Ca+2 mobilization::Antigen activates B Cell Receptor (BCR) leading to gene…	NA	NA	Extracellular
A0A8P0SZK6	13873.7	15178.3	25176.5	4929.08	5842.87	6421.16	0.317049	0.0154028	0.1	0.0499333	0.152031	down	A0A8P0SZK6	A0A8P0SZK6	Ig-like domain-containing protein	-	NA	NA	NA	Immunoglobulin C-Type	Poorly characterized	Function unknown	04151::PI3K-Akt signaling pathway||04020::Calcium signaling pathway||05202::Transcriptional misregulation in cancer||05169::Epstein-Barr virus infection||05152::Tuberculosis||04072::Phospholipase D signaling pathway||04145::Phagosome||05414::Dilated cardiomyopathy||05162::Measles||05146::Amoebiasis||04666::Fc gamma R-mediated phagocytosis||04064::NF-kappa B signaling pathway||04640::Hematopoietic…	Regulation of actin dynamics for phagocytic cup formation::FCGR3A-mediated phagocytosis::FCGR3A-mediated IL10 synthesis::Regulation of Complement cascade::Role of phospholipids in phagocytosis::Initial triggering of complement::Interleukin-4 and Interleukin-13 signaling::FCGR activation::Classical antibody-mediated complement activation	Pathogenesis_of_SARS-CoV-2_Mediated_by_nsp9-nsp10_Complex	NA	Extracellular
A0A8P0T277	61138.2	64775.7	120705	3737.71	4631.77	4331.96	0.0515024	0.00319683	0.1	0.0229146	0.152031	down	A0A8P0T277	A0A8P0T277	Ig-like domain-containing protein	-	NA	NA	NA	Immunoglobulin V-Type	Poorly characterized	Function unknown	04151::PI3K-Akt signaling pathway||04020::Calcium signaling pathway||05202::Transcriptional misregulation in cancer||05169::Epstein-Barr virus infection||05152::Tuberculosis||04072::Phospholipase D signaling pathway||04145::Phagosome||05414::Dilated cardiomyopathy||05162::Measles||05146::Amoebiasis||04666::Fc gamma R-mediated phagocytosis||04064::NF-kappa B signaling pathway||04640::Hematopoietic…	Immunoregulatory interactions between a Lymphoid and a non-Lymphoid cell::Regulation of actin dynamics for phagocytic cup formation::Cell surface interactions at the vascular wall::FCGR3A-mediated phagocytosis::FCERI mediated NF-kB activation::FCGR3A-mediated IL10 synthesis::Regulation of Complement cascade::FCERI mediated Ca+2 mobilization::Antigen activates B Cell Receptor (BCR) leading to gene…	NA	NA	Extracellular
A0A8P0T2H3	377046	497378	319544	1.40573e+06	1.2762e+06	2.30547e+06	4.17716	0.00461936	0.1	0.0270341	0.152031	up	A0A8P0T2H3	A0A8P0T2H3	CD44 antigen	CD44	NA	NA	NA	CD44 molecule (Indian blood group)	Cellular processes and signaling	Signal transduction mechanisms	05205::Proteoglycans in cancer||05169::Epstein-Barr virus infection||05206::MicroRNAs in cancer||04640::Hematopoietic cell lineage||04512::ECM-receptor interaction||05131::Shigellosis	Neutrophil degranulation::Cell surface interactions at the vascular wall::Integrin cell surface interactions::Degradation of the extracellular matrix::Interferon gamma signaling::Hyaluronan uptake and degradation	Gastrin_Signaling_Pathway::Senescence_and_Autophagy_in_Cancer::Wnt_Signaling_Pathway_and_Pluripotency::Hippo-Merlin_Signaling_Dysregulation::Hepatitis_C_and_Hepatocellular_Carcinoma	NA	Extracellular
A0A8P0T2K7	93044.8	238805	308248	20378.6	23454.7	26057.4	0.109188	0.0251285	0.1	0.0641635	0.152031	down	A0A8P0T2K7	A0A8P0T2K7	Complement C7	C7	GO:0070062::extracellular exosome;GO:0005579::membrane attack complex	NA	GO:0019835::cytolysis;GO:0006957::complement activation, alternative pathway;GO:0006958::complement activation, classical pathway;GO:0030449::regulation of complement activation	Complement component	Cellular processes and signaling	Signal transduction mechanisms	05322::Systemic lupus erythematosus||04610::Complement and coagulation cascades||05020::Prion diseases	Regulation of Complement cascade::Terminal pathway of complement	Human_Complement_System::Complement_and_Coagulation_Cascades::Allograft_Rejection::Complement_Activation	NA	Extracellular
A0A8P0T7B5	365684	415269	718786	38918.8	23975.5	21185.9	0.0560632	0.000528935	0.1	0.0130501	0.152031	down	A0A8P0T7B5	A0A8P0T7B5	Ig-like domain-containing protein	-	NA	NA	NA	Immunoglobulin V-Type	Poorly characterized	Function unknown	00910::Nitrogen metabolism	Immunoregulatory interactions between a Lymphoid and a non-Lymphoid cell::Regulation of actin dynamics for phagocytic cup formation::Cell surface interactions at the vascular wall::FCGR3A-mediated phagocytosis::FCERI mediated NF-kB activation::FCGR3A-mediated IL10 synthesis::Regulation of Complement cascade::FCERI mediated Ca+2 mobilization::Antigen activates B Cell Receptor (BCR) leading to gene…	NA	NA	Extracellular
A0A8P0T8Y2	13468.5	14532.3	9540.84	32191.1	38861.8	50413.7	3.23552	0.00307282	0.1	0.022748	0.152031	up	A0A8P0T8Y2	A0A8P0T8Y2	LRP chaperone MESD	MESD	GO:0005886::plasma membrane	GO:0050750::low-density lipoprotein particle receptor binding	GO:0006457::protein folding;GO:0034394::protein localization to cell surface	Mesoderm development candidate 2	Poorly characterized	Function unknown	NA	NA	NA	NA	Extracellular
A0A8P0TAD1	845497	1.0888e+06	1.24333e+06	331949	297218	390511	0.320893	0.00191977	0.1	0.0191398	0.152031	down	A0A8P0TAD1	A0A8P0TAD1	Coagulation factor V	F5	GO:1903561::extracellular vesicle;GO:0005615::extracellular space;GO:0030134::ER to Golgi transport vesicle;GO:0031093::platelet alpha granule lumen;GO:0033116::endoplasmic reticulum-Golgi intermediate compartment membrane;GO:0005788::endoplasmic reticulum lumen;GO:0005886::plasma membrane	GO:0005507::copper ion binding;GO:0005515::protein binding	GO:0048208::COPII vesicle coating;GO:0002576::platelet degranulation;GO:0008015::blood circulation;GO:0007596::blood coagulation	Coagulation factor V	Cellular processes and signaling	Signal transduction mechanisms	04610::Complement and coagulation cascades	Platelet degranulation ::Regulation of Insulin-like Growth Factor (IGF) transport and uptake by IGFBPs::Post-translational protein phosphorylation::COPII-mediated vesicle transport::Cargo concentration in the ER::Common Pathway of Fibrin Clot Formation	Complement_and_Coagulation_Cascades	NA	Extracellular
A0A8P0TBZ8	289459	347084	586468	71124.2	64167.2	57724	0.15782	0.00920459	0.1	0.0378878	0.152031	down	A0A8P0TBZ8	A0A8P0TBZ8	Ig-like domain-containing protein	-	NA	NA	NA	Immunoglobulin V-Type	Poorly characterized	Function unknown	NA	Immunoregulatory interactions between a Lymphoid and a non-Lymphoid cell::Regulation of actin dynamics for phagocytic cup formation::Cell surface interactions at the vascular wall::FCGR3A-mediated phagocytosis::FCERI mediated NF-kB activation::FCGR3A-mediated IL10 synthesis::Regulation of Complement cascade::FCERI mediated Ca+2 mobilization::Antigen activates B Cell Receptor (BCR) leading to gene…	NA	NA	Extracellular
A0A8P0TC67	33785.6	32340.6	47325.8	3476.22	2586.79	3389.73	0.0833194	0.000122374	0.1	0.0108051	0.152031	down	A0A8P0TC67	A0A8P0TC67	Ig-like domain-containing protein	-	NA	NA	NA	Immunoglobulin V-Type	Poorly characterized	Function unknown	NA	Immunoregulatory interactions between a Lymphoid and a non-Lymphoid cell::Regulation of actin dynamics for phagocytic cup formation::Cell surface interactions at the vascular wall::FCGR3A-mediated phagocytosis::FCERI mediated NF-kB activation::FCGR3A-mediated IL10 synthesis::Regulation of Complement cascade::FCERI mediated Ca+2 mobilization::Antigen activates B Cell Receptor (BCR) leading to gene…	NA	NA	Extracellular
A0A8P0TEB8	33538.9	26983.2	43051.3	60192.4	67776.4	124271	2.43537	0.0413078	0.1	0.086024	0.152031	up	A0A8P0TEB8	A0A8P0TEB8	Lysosomal associated membrane protein 2	LAMP2	NA	NA	NA	membrane protein 2	Poorly characterized	Function unknown	05152::Tuberculosis||04145::Phagosome||04140::Autophagy - animal||04142::Lysosome	Neutrophil degranulation::Platelet degranulation ::Chaperone Mediated Autophagy	Senescence_and_Autophagy_in_Cancer	NA	Extracellular
A0A8P0TF58	4091.98	6006.87	9366.62	1819.5	1413.24	1785.9	0.257823	0.0226665	0.1	0.0617133	0.152031	down	A0A8P0TF58	A0A8P0TF58	Protein-arginine deiminase	PADI3	GO:0005829::cytosol	GO:0004668::protein-arginine deiminase activity;GO:0005509::calcium ion binding	GO:0006325::chromatin organization;GO:0018101::protein citrullination	peptidyl arginine deiminase	Poorly characterized	Function unknown	NA	Chromatin modifying enzymes	Preimplantation_Embryo	NA	Extracellular
A0A8P0TG46	36400.9	38397	49141.2	62048.2	66571.3	79051.4	1.67559	0.0129568	0.1	0.0458224	0.152031	up	A0A8P0TG46	A0A8P0TG46	Prenylcysteine oxidase 1	PCYOX1	GO:0005764::lysosome	GO:0001735::prenylcysteine oxidase activity	GO:0055114::oxidation-reduction process;GO:0030328::prenylcysteine catabolic process	Prenylcysteine oxidase 1	Metabolism	Coenzyme transport and metabolism	00900::Terpenoid backbone biosynthesis	Platelet degranulation	NA	NA	Extracellular
A0A8P0TIJ7	36124.3	42873.5	61891.5	20806.9	19803.6	32400.1	0.518213	0.0421103	0.1	0.0869373	0.152031	down	A0A8P0TIJ7	A0A8P0TIJ7	Scavenger receptor cysteine rich family member with 5 domains	SSC5D	GO:0005622::intracellular;GO:0005615::extracellular space;GO:0031012::extracellular matrix	GO:0001968::fibronectin binding;GO:0043236::laminin binding;GO:0005044::scavenger receptor activity	GO:0042742::defense response to bacterium;GO:0042494::detection of bacterial lipoprotein;GO:0002376::immune system process;GO:2000483::negative regulation of interleukin-8 secretion	Scavenger receptor	Cellular processes and signaling	Signal transduction mechanisms	04970::Salivary secretion	Scavenging by Class B Receptors	Macrophage_markers	NA	Extracellular
A0A8P0TMT6	32689.6	25566.5	44340.7	7156.38	7486.17	10730.7	0.24731	0.00287878	0.1	0.0221206	0.152031	down	A0A8P0TMT6	A0A8P0TMT6	Ig-like domain-containing protein	-	NA	NA	NA	Immunoglobulin V-Type	Poorly characterized	Function unknown	NA	Immunoregulatory interactions between a Lymphoid and a non-Lymphoid cell::Regulation of actin dynamics for phagocytic cup formation::Cell surface interactions at the vascular wall::FCGR3A-mediated phagocytosis::FCERI mediated NF-kB activation::FCGR3A-mediated IL10 synthesis::Regulation of Complement cascade::FCERI mediated Ca+2 mobilization::Antigen activates B Cell Receptor (BCR) leading to gene…	NA	NA	Extracellular
A0A8P0TPJ1	35497.1	32809	44254.2	6713.23	5025.4	3552.85	0.135852	0.00254891	0.1	0.021071	0.152031	down	A0A8P0TPJ1	A0A8P0TPJ1	Ig-like domain-containing protein	-	NA	NA	NA	Immunoglobulin C-Type	Poorly characterized	Function unknown	NA	Immunoregulatory interactions between a Lymphoid and a non-Lymphoid cell::Regulation of actin dynamics for phagocytic cup formation::Cell surface interactions at the vascular wall::FCGR3A-mediated phagocytosis::FCERI mediated NF-kB activation::FCGR3A-mediated IL10 synthesis::Regulation of Complement cascade::FCERI mediated Ca+2 mobilization::Antigen activates B Cell Receptor (BCR) leading to gene…	Pathogenesis_of_SARS-CoV-2_Mediated_by_nsp9-nsp10_Complex	NA	Extracellular
A0A8P0TTS9	204924	205185	332572	49914	38840.6	35795	0.167703	0.00166445	0.1	0.0181444	0.152031	down	A0A8P0TTS9	A0A8P0TTS9	Ig-like domain-containing protein	-	NA	NA	NA	Immunoglobulin V-Type	Poorly characterized	Function unknown	NA	Immunoregulatory interactions between a Lymphoid and a non-Lymphoid cell::Regulation of actin dynamics for phagocytic cup formation::Cell surface interactions at the vascular wall::FCGR3A-mediated phagocytosis::FCERI mediated NF-kB activation::FCGR3A-mediated IL10 synthesis::Regulation of Complement cascade::FCERI mediated Ca+2 mobilization::Antigen activates B Cell Receptor (BCR) leading to gene…	NA	NA	Extracellular
A1YVW4	1173.41	1761.21	2240.23	6003.91	7865.26	11962.8	4.99184	0.0044029	0.1	0.0264251	0.152031	up	A1YVW4	A1YVW4	Major prion protein	Prnp	GO:0009986::cell surface;GO:0016021::integral component of membrane;GO:0005783::endoplasmic reticulum;GO:0031225::anchored component of membrane;GO:0045121::membrane raft;GO:0005886::plasma membrane;GO:0070062::extracellular exosome;GO:0005794::Golgi apparatus	GO:0005507::copper ion binding;GO:0042802::identical protein binding;GO:0008017::microtubule binding	GO:1901379::regulation of potassium ion transmembrane transport;GO:0032880::regulation of protein localization;GO:0032689::negative regulation of interferon-gamma production;GO:0046007::negative regulation of activated T cell proliferation;GO:0032700::negative regulation of interleukin-17 production;GO:0043433::negative regulation of sequence-specific DNA binding transcription factor activity;GO:…	Major prion protein	Cellular processes and signaling	Signal transduction mechanisms	05020::Prion diseases	NCAM1 interactions::Insertion of tail-anchored proteins into the endoplasmic reticulum membrane	NA	NA	Extracellular
D5IGC9	217325	265434	203565	421455	336563	418526	1.71427	0.00778621	0.1	0.0349606	0.152031	up	D5IGC9	D5IGC9	Thrombospondin 2	THBS2	GO:0005604::basement membrane;GO:0031091::platelet alpha granule	GO:0008201::heparin binding;GO:0005509::calcium ion binding	GO:0016525::negative regulation of angiogenesis;GO:0007155::cell adhesion	Thrombospondin 2	Cellular processes and signaling	Signal transduction mechanisms	04151::PI3K-Akt signaling pathway||04510::Focal adhesion||04145::Phagosome||04512::ECM-receptor interaction||05144::Malaria	O-glycosylation of TSR domain-containing proteins::Defective B3GALTL causes Peters-plus syndrome (PpS)::Signaling by PDGF	Focal_Adhesion-PI3K-Akt-mTOR-signaling_pathway::PI3K-Akt_Signaling_Pathway::Focal_Adhesion::miRNA_targets_in_ECM_and_membrane_receptors::miR-509-3p_alteration_of_YAP1-ECM_axis	NA	Extracellular
E2RAK7	116896	100653	129283	6075.36	4955.94	6165.67	0.049583	7.76274e-06	0.1	0.00770064	0.152031	down	E2RAK7	E2RAK7	Apolipoprotein A-II	APOA2	GO:0042627::chylomicron;GO:0072562::blood microparticle;GO:0070062::extracellular exosome;GO:0034361::very-low-density lipoprotein particle;GO:0034366::spherical high-density lipoprotein particle	GO:0042803::protein homodimerization activity;GO:0031210::phosphatidylcholine binding;GO:0060228::phosphatidylcholine-sterol O-acyltransferase activator activity;GO:0015485::cholesterol binding;GO:0055102::lipase inhibitor activity;GO:0034190::apolipoprotein receptor binding;GO:0046982::protein heterodimerization activity;GO:0008035::high-density lipoprotein particle binding;GO:0017127::cholester…	GO:0060695::negative regulation of cholesterol transporter activity;GO:0009749::response to glucose;GO:0045416::positive regulation of interleukin-8 biosynthetic process;GO:0033344::cholesterol efflux;GO:0018206::peptidyl-methionine modification;GO:0042157::lipoprotein metabolic process;GO:0043085::positive regulation of catalytic activity;GO:0030300::regulation of intestinal cholesterol absorpti…	apolipoprotein A-II	Cellular processes and signaling	Signal transduction mechanisms	03320::PPAR signaling pathway	Regulation of Insulin-like Growth Factor (IGF) transport and uptake by IGFBPs::Post-translational protein phosphorylation::PPARA activates gene expression::Retinoid metabolism and transport::Chylomicron assembly::Chylomicron remodeling	Nuclear_Receptors_Meta-Pathway::PPAR_signaling_pathway::Statin_Pathway::PPAR_Alpha_Pathway	NA	Extracellular
E2RE76	516692	715699	1.03414e+06	129772	123229	148426	0.177111	0.00955608	0.1	0.0386136	0.152031	down	E2RE76	E2RE76	Apolipoprotein A-IV	APOA4	GO:0009986::cell surface;GO:0034364::high-density lipoprotein particle;GO:0042627::chylomicron;GO:0072562::blood microparticle;GO:0005829::cytosol;GO:0005788::endoplasmic reticulum lumen;GO:0070062::extracellular exosome;GO:0005769::early endosome;GO:0034361::very-low-density lipoprotein particle	GO:0042803::protein homodimerization activity;GO:0016209::antioxidant activity;GO:0005507::copper ion binding;GO:0031210::phosphatidylcholine binding;GO:0060228::phosphatidylcholine-sterol O-acyltransferase activator activity;GO:0015485::cholesterol binding;GO:0017127::cholesterol transporter activity	GO:0042744::hydrogen peroxide catabolic process;GO:0034378::chylomicron assembly;GO:0033344::cholesterol efflux;GO:0046470::phosphatidylcholine metabolic process;GO:0051006::positive regulation of lipoprotein lipase activity;GO:0034371::chylomicron remodeling;GO:0030300::regulation of intestinal cholesterol absorption;GO:0043691::reverse cholesterol transport;GO:0031102::neuron projection regener…	Apolipoprotein A-IV	Cellular processes and signaling	Signal transduction mechanisms	04975::Fat digestion and absorption||04977::Vitamin digestion and absorption	Amyloid fiber formation::Retinoid metabolism and transport::Assembly of active LPL and LIPC lipase complexes::Chylomicron assembly::Chylomicron remodeling	Statin_Pathway	NA	Extracellular
E2RGQ8	3.37739e+06	3.44391e+06	5.56972e+06	163860	155204	133261	0.0365042	0.000820327	0.1	0.0144567	0.152031	down	E2RGQ8	E2RGQ8	Ig-like domain-containing protein	-	NA	NA	NA	Immunoglobulin V-set domain	Cellular processes and signaling	Signal transduction mechanisms	NA	Cell surface interactions at the vascular wall	NA	NA	Extracellular
J9P1G2	213169	242501	381198	47330	11762.2	8620.11	0.0809115	0.0243655	0.1	0.0630358	0.152031	down	J9P1G2	J9P1G2	Adiponectin A	C1QB	GO:0005581::collagen trimer;GO:0070062::extracellular exosome;GO:0005602::complement component C1 complex;GO:0072562::blood microparticle	GO:0004252::serine-type endopeptidase activity;GO:0042803::protein homodimerization activity	GO:0006958::complement activation, classical pathway;GO:0045087::innate immune response;GO:0006508::proteolysis;GO:0048839::inner ear development	Complement C1q subcomponent subunit B	Cellular processes and signaling	Extracellular structures	05142::Chagas disease (American trypanosomiasis)||05322::Systemic lupus erythematosus||05150::Staphylococcus aureus infection||04610::Complement and coagulation cascades||05133::Pertussis||05020::Prion diseases	Regulation of Complement cascade::Initial triggering of complement::Classical antibody-mediated complement activation	Spinal_Cord_Injury::Complement_and_Coagulation_Cascades::Allograft_Rejection::Microglia_Pathogen_Phagocytosis_Pathway::Oxidative_Damage::Complement_Activation	NA	Extracellular
P12278	50625.1	45510.6	69768	8509.47	5438.83	8448.41	0.134998	0.000566986	0.1	0.0130501	0.152031	down	P12278	P12278	Apolipoprotein C-II	APOC2	GO:0034362::low-density lipoprotein particle;GO:0042627::chylomicron;GO:0034364::high-density lipoprotein particle;GO:0034361::very-low-density lipoprotein particle	GO:0008047::enzyme activator activity	GO:0016042::lipid catabolic process;GO:0006869::lipid transport;GO:0043085::positive regulation of catalytic activity	apolipoprotein C-II	Cellular processes and signaling	Signal transduction mechanisms	NA	Retinoid metabolism and transport::NR1H3 & NR1H2 regulate gene expression linked to cholesterol transport and efflux::Assembly of active LPL and LIPC lipase complexes::Chylomicron assembly::HDL remodeling::Chylomicron remodeling	MECP2_and_Associated_Rett_Syndrome::Statin_Pathway	NA	Extracellular
P25473	398083	579773	856143	188876	149705	149827	0.266308	0.0193519	0.1	0.0565452	0.152031	down	P25473	P25473	Clusterin	CLU	GO:0009986::cell surface;GO:0043234::protein complex;GO:0072562::blood microparticle;GO:0042583::chromaffin granule;GO:0005829::cytosol;GO:0005788::endoplasmic reticulum lumen;GO:0031966::mitochondrial membrane;GO:0070062::extracellular exosome;GO:0048471::perinuclear region of cytoplasm;GO:0005794::Golgi apparatus;GO:0005634::nucleus;GO:0097418::neurofibrillary tangle;GO:0034366::spherical high-…	GO:0051087::chaperone binding;GO:0031625::ubiquitin protein ligase binding;GO:0051787::misfolded protein binding;GO:0016887::ATPase activity	GO:0061518::microglial cell proliferation;GO:0051131::chaperone-mediated protein complex assembly;GO:0000902::cell morphogenesis;GO:0045429::positive regulation of nitric oxide biosynthetic process;GO:2001244::positive regulation of intrinsic apoptotic signaling pathway;GO:1902998::positive regulation of neurofibrillary tangle assembly;GO:1902230::negative regulation of intrinsic apoptotic signal…	Functions as extracellular chaperone that prevents aggregation of nonnative proteins. Prevents stress-induced aggregation of blood plasma proteins	Cellular processes and signaling	Signal transduction mechanisms	04610::Complement and coagulation cascades	Platelet degranulation ::Regulation of Complement cascade::Antimicrobial peptides::Terminal pathway of complement	Genes_involved_in_male_infertility::Complement_and_Coagulation_Cascades	NA	Extracellular
P33703	447336	455421	617961	216052	197825	302257	0.470918	0.0113629	0.1	0.0420741	0.152031	down	P33703	P33703	Beta-2-glycoprotein 1	APOH	GO:0042627::chylomicron;GO:0034361::very-low-density lipoprotein particle;GO:0034364::high-density lipoprotein particle;GO:0009986::cell surface;GO:0070062::extracellular exosome;GO:0031012::extracellular matrix	GO:0005543::phospholipid binding;GO:0060230::lipoprotein lipase activator activity;GO:0001948::glycoprotein binding;GO:0008201::heparin binding;GO:0042802::identical protein binding	GO:0016525::negative regulation of angiogenesis;GO:0031639::plasminogen activation;GO:0033033::negative regulation of myeloid cell apoptotic process;GO:0051006::positive regulation of lipoprotein lipase activity;GO:0051918::negative regulation of fibrinolysis;GO:0010596::negative regulation of endothelial cell migration;GO:0007597::blood coagulation, intrinsic pathway;GO:0001937::negative regulat…	Apolipoprotein H (beta-2-glycoprotein I)	Cellular processes and signaling	Signal transduction mechanisms	NA	Platelet degranulation	Spinal_Cord_Injury::Human_Complement_System	NA	Extracellular
P49822	3.21351e+07	3.41799e+07	4.39057e+07	2.41469e+06	1.87063e+06	1.87196e+06	0.0558632	2.54499e-05	0.1	0.00942013	0.152031	down	P49822	P49822	Albumin	ALB	GO:0043234::protein complex;GO:0070062::extracellular exosome;GO:0043209::myelin sheath;GO:0072562::blood microparticle;GO:0005794::Golgi apparatus;GO:0005783::endoplasmic reticulum;GO:0005634::nucleus	GO:0008144::drug binding;GO:0015643::toxic substance binding;GO:0051087::chaperone binding;GO:0046872::metal ion binding;GO:0003677::DNA binding;GO:0019825::oxygen binding;GO:0030170::pyridoxal phosphate binding;GO:0005504::fatty acid binding	GO:0006810::transport;GO:0009267::cellular response to starvation;GO:0051659::maintenance of mitochondrion location;GO:0001895::retina homeostasis;GO:0019836::hemolysis by symbiont of host erythrocytes;GO:0043066::negative regulation of apoptotic process	Serum albumin, the main protein of plasma, has a good binding capacity for water, Ca(2 ), Na( ), K( ), fatty acids, hormones, bilirubin and drugs. Its main function is the regulation of the colloidal osmotic pressure of blood. Major zinc transporter in plasma, typically binds about 80 of all plasma zinc	Cellular processes and signaling	Signal transduction mechanisms	04918::Thyroid hormone synthesis	Platelet degranulation ::Regulation of Insulin-like Growth Factor (IGF) transport and uptake by IGFBPs::Post-translational protein phosphorylation::Scavenging of heme from plasma::Recycling of bile acids and salts::Heme degradation::Transport of organic anions::Heme biosynthesis::HDL remodeling	VEGFA-VEGFR2_Signaling_Pathway::Human_Complement_System::Selenium_Micronutrient_Network::Folate_Metabolism::Vitamin_B12_Metabolism	NA	Extracellular
P56595	119320	109519	208996	20115.8	13404.5	34491.4	0.155337	0.00649442	0.1	0.032132	0.152031	down	P56595	P56595	Apolipoprotein C-I	APOC1	GO:0034361::very-low-density lipoprotein particle;GO:0034364::high-density lipoprotein particle;GO:0070062::extracellular exosome;GO:0005783::endoplasmic reticulum	GO:0005504::fatty acid binding;GO:0004859::phospholipase inhibitor activity	GO:0033344::cholesterol efflux;GO:0034369::plasma lipoprotein particle remodeling;GO:0008203::cholesterol metabolic process;GO:0042157::lipoprotein metabolic process;GO:0010900::negative regulation of phosphatidylcholine catabolic process;GO:0048261::negative regulation of receptor-mediated endocytosis;GO:0051005::negative regulation of lipoprotein lipase activity;GO:0033700::phospholipid efflux;…	Apolipoprotein C-I	Cellular processes and signaling	Signal transduction mechanisms	05010::Alzheimer's disease	NR1H3 & NR1H2 regulate gene expression linked to cholesterol transport and efflux::VLDL clearance::VLDL assembly	Statin_Pathway	NA	Extracellular
P63050	201651	221085	244774	300883	332305	406411	1.55743	0.0195689	0.1	0.0568444	0.152031	up	P63050	P63050	Ubiquitin-60S ribosomal protein L40	UBA52	GO:0030666::endocytic vesicle membrane;GO:0043209::myelin sheath;GO:0005765::lysosomal membrane;GO:0005886::plasma membrane;GO:0070062::extracellular exosome;GO:0005654::nucleoplasm;GO:0010008::endosome membrane;GO:0005615::extracellular space;GO:0022625::cytosolic large ribosomal subunit	GO:0003735::structural constituent of ribosome;GO:0005515::protein binding	GO:0038095::Fc-epsilon receptor signaling pathway;GO:0045742::positive regulation of epidermal growth factor receptor signaling pathway;GO:0070987::error-free translesion synthesis;GO:0000715::nucleotide-excision repair, DNA damage recognition;GO:0031145::anaphase-promoting complex-dependent catabolic process;GO:0042059::negative regulation of epidermal growth factor receptor signaling pathway;GO…	protein tag	Information storage and processing	Translation, ribosomal structure and biogenesis	03010::Ribosome	Antigen processing: Ubiquitination & Proteasome degradation::Neddylation::Major pathway of rRNA processing in the nucleolus and cytosol::Regulation of expression of SLITs and ROBOs::Clathrin-mediated endocytosis::Separation of Sister Chromatids::Ub-specific processing proteases::Nonsense Mediated Decay (NMD) enhanced by the Exon Junction Complex (EJC)::L13a-mediated translational silencing of Cer…	Circadian_rhythm_related_genes::Cytoplasmic_Ribosomal_Proteins::DNA_Replication	NA	Extracellular
Q1W2J9	107042	113558	118971	206860	223350	356871	2.31787	0.0377945	0.1	0.0813249	0.152031	up	Q1W2J9	Q1W2J9	Major prion protein (Fragment)	PRNP	GO:0009986::cell surface;GO:0016021::integral component of membrane;GO:0005783::endoplasmic reticulum;GO:0031225::anchored component of membrane;GO:0045121::membrane raft;GO:0005886::plasma membrane;GO:0070062::extracellular exosome;GO:0005794::Golgi apparatus	GO:0005507::copper ion binding;GO:0042802::identical protein binding;GO:0008017::microtubule binding	GO:1901379::regulation of potassium ion transmembrane transport;GO:0032880::regulation of protein localization;GO:0032689::negative regulation of interferon-gamma production;GO:0046007::negative regulation of activated T cell proliferation;GO:0032700::negative regulation of interleukin-17 production;GO:0043433::negative regulation of sequence-specific DNA binding transcription factor activity;GO:…	Major prion protein	Cellular processes and signaling	Signal transduction mechanisms	05020::Prion diseases	NCAM1 interactions::Insertion of tail-anchored proteins into the endoplasmic reticulum membrane	NA	NA	Extracellular
Q28256	40190	30678.9	52647.8	6857.73	9284.74	4567.06	0.167666	0.00285264	0.1	0.0221206	0.152031	down	Q28256	Q28256	Platelet glycoprotein Ib alpha chain	GP1BA	GO:0016021::integral component of membrane;GO:0005737::cytoplasm	GO:0004860::protein kinase inhibitor activity	GO:0019221::cytokine-mediated signaling pathway;GO:0006469::negative regulation of protein kinase activity;GO:0007155::cell adhesion;GO:0046426::negative regulation of JAK-STAT cascade;GO:0007596::blood coagulation	Platelet glycoprotein Ib alpha chain	Cellular processes and signaling	Signal transduction mechanisms	04611::Platelet activation||04640::Hematopoietic cell lineage||04512::ECM-receptor interaction	RUNX1 regulates genes involved in megakaryocyte differentiation and platelet function::Intrinsic Pathway of Fibrin Clot Formation::Platelet Adhesion to exposed collagen::GP1b-IX-V activation signalling::Platelet Aggregation (Plug Formation)::Defective F9 activation	22q11.2_Deletion_Syndrome	NA	Extracellular
Q6TN20	77251.9	93771.5	143731	24020.8	16925.3	15645.5	0.179796	0.00243459	0.1	0.0208199	0.152031	down	Q6TN20	Q6TN20	Cathelicidin	CAMP	GO:0005576::extracellular region	NA	GO:0042742::defense response to bacterium	Cathelicidin antimicrobial peptide	Poorly characterized	Function unknown	05152::Tuberculosis||04621::NOD-like receptor signaling pathway||04970::Salivary secretion	Neutrophil degranulation::Antimicrobial peptides	Sterol_Regulatory_Element-Binding_Proteins_(SREBP)_signalling::Non-genomic_actions_of_1,25_dihydroxyvitamin_D3	NA	Extracellular
Q9ZZ63	6065.77	7264.13	5358.44	8238.3	11206.2	10520.5	1.60341	0.021747	0.1	0.0603442	0.152031	up	Q9ZZ63	Q9ZZ63	ATP synthase protein 8	MT-ATP8	GO:0016021::integral component of membrane;GO:0000276::mitochondrial proton-transporting ATP synthase complex, coupling factor F(o)	GO:0015078::hydrogen ion transmembrane transporter activity;GO:0016887::ATPase activity	GO:0015986::ATP synthesis coupled proton transport	Mitochondrial membrane ATP synthase (F(1)F(0) ATP synthase or Complex V) produces ATP from ADP in the presence of a proton gradient across the membrane which is generated by electron transport complexes of the respiratory chain. F-type ATPases consist of two structural domains, F(1) - containing the extramembraneous catalytic core and F(0) - containing the membrane proton channel, linked together…	Metabolism	Energy production and conversion	01100::Metabolic pathways||05010::Alzheimer's disease||05016::Huntington's disease||05012::Parkinson's disease||00190::Oxidative phosphorylation	Cristae formation::Formation of ATP by chemiosmotic coupling	Oxidative_phosphorylation	NA	Extracellular
