# Supplementary material for: Multiomics analysis of platelet-rich plasma promoting biological performance of mesenchymal stem cells
Source: BMC Genomics. 2024 Jun 5;25:564. doi: 10.1186/s12864-024-10329-8 (PMC11151483; doi:10.1186/s12864-024-10329-8)
Supplement: Supplementary file 1 — Supplementary Material 1. [file 12864_2024_10329_MOESM1_ESM.zip › Supplementary document-18 PRP vs BP.xlsx]

## Sheet: Sheet1
ID	BP_1	BP_2	BP_3	PRP_1	PRP_2	PRP_3	ratio	t.test_p.value	wilcox.test_p.value	t.test_p.value_BHcorrect	wilcox.test_p.value_BHcorrect	regulated	ProteinGroup	protein	description	gene_name	go_cellularcomponent	go_molecularfunction	go_biologicalprocess	eggnog_description	eggnog_category	eggnog_term	kegg_pathway	reactome_pathways	wikipathways	tf_family	subcellularlocation
A0A5K1VKB9	65989.6	104425	97563.4	28527.1	26965.1	39997.5	0.356334	0.00587166	0.1	0.146525	0.324183	down	A0A5K1VKB9	A0A5K1VKB9	Kallikrein B1	KLKB1	GO:0005615::extracellular space;GO:0070062::extracellular exosome	GO:0004252::serine-type endopeptidase activity	GO:0031639::plasminogen activation;GO:0051919::positive regulation of fibrinolysis	Kallikrein B, plasma (Fletcher factor) 1	Metabolism	Amino acid transport and metabolism	04610::Complement and coagulation cascades	Activation of Matrix Metalloproteinases::Intrinsic Pathway of Fibrin Clot Formation::Defective SERPING1 causes hereditary angioedema::Defective factor XII causes hereditary angioedema	Human_Complement_System::Complement_and_Coagulation_Cascades::Blood_Clotting_Cascade	NA	Extracellular
A0A8I3MAL2	1.50021e+06	1.72855e+06	2.43109e+06	3.30669e+06	3.87283e+06	3.06904e+06	1.81075	0.0336432	0.1	0.23838	0.324183	up	A0A8I3MAL2	A0A8I3MAL2	Complement C1q B chain	C1QB	NA	NA	NA	Complement C1q subcomponent subunit B	Cellular processes and signaling	Extracellular structures	05142::Chagas disease (American trypanosomiasis)||05322::Systemic lupus erythematosus||05150::Staphylococcus aureus infection||04610::Complement and coagulation cascades||05133::Pertussis||05020::Prion diseases	Regulation of Complement cascade::Initial triggering of complement::Classical antibody-mediated complement activation	Spinal_Cord_Injury::Complement_and_Coagulation_Cascades::Allograft_Rejection::Microglia_Pathogen_Phagocytosis_Pathway::Oxidative_Damage::Complement_Activation	NA	Extracellular
A0A8I3MDS4	172733	210528	183244	628289	786327	696583	3.72671	0.000121613	0.1	0.0741569	0.324183	up	A0A8I3MDS4	A0A8I3MDS4	Serpin family E member 1	SERPINE1	GO:0005615::extracellular space;GO:0070062::extracellular exosome;GO:0031012::extracellular matrix	GO:0004867::serine-type endopeptidase inhibitor activity;GO:0005102::receptor binding;GO:0035375::zymogen binding;GO:0002020::protease binding	GO:0001300::chronological cell aging;GO:0061044::negative regulation of vascular wound healing;GO:0045766::positive regulation of angiogenesis;GO:2000352::negative regulation of endothelial cell apoptotic process;GO:0051918::negative regulation of fibrinolysis;GO:0010469::regulation of receptor activity;GO:0010757::negative regulation of plasminogen activation;GO:0035491::positive regulation of l…	Serpin peptidase inhibitor, clade E (nexin, plasminogen activator inhibitor type 1), member 1	Cellular processes and signaling	Defense mechanisms	04390::Hippo signaling pathway||04371::Apelin signaling pathway||05142::Chagas disease (American trypanosomiasis)||04066::HIF-1 signaling pathway||04933::AGE-RAGE signaling pathway in diabetic complications||04610::Complement and coagulation cascades||04115::p53 signaling pathway	Platelet degranulation ::ECM proteoglycans::BMAL1:CLOCK,NPAS2 activates circadian gene expression::SMAD2/SMAD3:SMAD4 heterotrimer regulates transcription::Dissolution of Fibrin Clot	Circadian_rhythm_related_genes::Gastrin_Signaling_Pathway::Senescence_and_Autophagy_in_Cancer::Adipogenesis::Complement_and_Coagulation_Cascades::TGF-beta_Receptor_Signaling::Hypothesized_Pathways_in_Pathogenesis_of_Cardiovascular_Disease::Photodynamic_therapy-induced_HIF-1_survival_signaling::Blood_Clotting_Cascade::miRNA_regulation_of_p53_pathway_in_prostate_cancer	NA	Extracellular
A0A8I3MGM0	112766	134141	169205	50605.2	58701.3	79754.4	0.454352	0.0116661	0.1	0.1713	0.324183	down	A0A8I3MGM0	A0A8I3MGM0	Coagulation factor XIII B chain	F13B	GO:0005576::extracellular region	NA	GO:0007596::blood coagulation	Coagulation factor XIII, B	Cellular processes and signaling	Extracellular structures	04610::Complement and coagulation cascades	Common Pathway of Fibrin Clot Formation	Complement_and_Coagulation_Cascades::Steroid_Biosynthesis	NA	Extracellular
A0A8I3MJM3	1358.8	1403.42	1582.5	874.61	839.351	1182.06	0.666562	0.0450486	0.1	0.270019	0.324183	down	A0A8I3MJM3	A0A8I3MJM3	TNF receptor superfamily member 12A	TNFRSF12A	GO:0009986::cell surface;GO:0001726::ruffle;GO:0016021::integral component of membrane;GO:0005886::plasma membrane	GO:0005515::protein binding	GO:2001238::positive regulation of extrinsic apoptotic signaling pathway;GO:0033209::tumor necrosis factor-mediated signaling pathway;GO:0045773::positive regulation of axon extension;GO:0006931::substrate-dependent cell migration, cell attachment to substrate;GO:0045765::regulation of angiogenesis;GO:0061041::regulation of wound healing	Tumor necrosis factor receptor superfamily, member 12A	Cellular processes and signaling	Signal transduction mechanisms	04060::Cytokine-cytokine receptor interaction	TNFR2 non-canonical NF-kB pathway::TNF receptor superfamily (TNFSF) members mediating non-canonical NF-kB pathway	TNF_related_weak_inducer_of_apoptosis_(TWEAK)_Signaling_Pathway	NA	Extracellular
A0A8I3MKD7	287472	311259	404369	506863	710778	506607	1.71892	0.0245448	0.1	0.210433	0.324183	up	A0A8I3MKD7	A0A8I3MKD7	Complement C1q A chain	C1QA	GO:0005581::collagen trimer;GO:0070062::extracellular exosome	NA	GO:0006958::complement activation, classical pathway	Complement component 1, q subcomponent, A chain	Cellular processes and signaling	Extracellular structures	05142::Chagas disease (American trypanosomiasis)||05322::Systemic lupus erythematosus||05150::Staphylococcus aureus infection||04610::Complement and coagulation cascades||05133::Pertussis||05020::Prion diseases	Regulation of Complement cascade::Initial triggering of complement::Classical antibody-mediated complement activation	Complement_and_Coagulation_Cascades::Allograft_Rejection::Microglia_Pathogen_Phagocytosis_Pathway::Oxidative_Damage::Complement_Activation	NA	Extracellular
A0A8I3MN36	32702.6	25731.2	43641.6	15971.4	10294.2	17249.8	0.426307	0.0184004	0.1	0.195019	0.324183	down	A0A8I3MN36	A0A8I3MN36	Dermokine	DMKN	NA	NA	NA	Dermokine	Poorly characterized	Function unknown	NA	NA	NA	NA	Extracellular
A0A8I3MP74	9914.92	9420.7	8007.25	18678.4	19011.5	25232.1	2.30122	0.00352415	0.1	0.133703	0.324183	up	A0A8I3MP74	A0A8I3MP74	ADP-ribosyl cyclase/cyclic ADP-ribose hydrolase	BST1	NA	NA	NA	Bone marrow stromal cell antigen 1	Poorly characterized	Function unknown	01100::Metabolic pathways||04970::Salivary secretion||04972::Pancreatic secretion||00760::Nicotinate and nicotinamide metabolism	Neutrophil degranulation::Post-translational modification: synthesis of GPI-anchored proteins::Nicotinate metabolism	NAD+_biosynthetic_pathways	NA	Extracellular
A0A8I3MQG4	25193.1	23796	28445.6	17192.5	11624.2	14129.7	0.554614	0.0195593	0.1	0.196398	0.324183	down	A0A8I3MQG4	A0A8I3MQG4	Thioredoxin related transmembrane protein 1	TMX1	GO:0005730::nucleolus;GO:0005789::endoplasmic reticulum membrane;GO:0016021::integral component of membrane	GO:0015036::disulfide oxidoreductase activity;GO:0003756::protein disulfide isomerase activity	GO:0006457::protein folding;GO:0034976::response to endoplasmic reticulum stress;GO:0045454::cell redox homeostasis;GO:0055114::oxidation-reduction process	transmembrane protein 1	Metabolism	Energy production and conversion	04141::Protein processing in endoplasmic reticulum	Regulation of Insulin-like Growth Factor (IGF) transport and uptake by IGFBPs::Post-translational protein phosphorylation::XBP1(S) activates chaperone genes	VEGFA-VEGFR2_Signaling_Pathway::Photodynamic_therapy-induced_unfolded_protein_response	NA	Extracellular
A0A8I3MTX9	72186.2	60229.1	50164.4	31995.3	18844	22460.6	0.401468	0.0109437	0.1	0.1713	0.324183	down	A0A8I3MTX9	A0A8I3MTX9	Peptidoglycan-recognition protein	PGLYRP1	GO:0005576::extracellular region	GO:0008745::N-acetylmuramoyl-L-alanine amidase activity;GO:0042834::peptidoglycan binding;GO:0008270::zinc ion binding	GO:0001818::negative regulation of cytokine production;GO:0042742::defense response to bacterium;GO:0045087::innate immune response;GO:0009253::peptidoglycan catabolic process	Pattern receptor that binds to murein peptidoglycans (PGN) of Gram-positive bacteria. May kill Gram-positive bacteria by interfering with peptidoglycan biosynthesis. Involved in innate immunity	Cellular processes and signaling	Signal transduction mechanisms	NA	Neutrophil degranulation::Antimicrobial peptides	NA	NA	Extracellular
A0A8I3MZE0	16399.3	16698.2	12588.7	25719.7	21184.2	24985.8	1.57355	0.0186381	0.1	0.195019	0.324183	up	A0A8I3MZE0	A0A8I3MZE0	procollagen-lysine 5-dioxygenase	PLOD3	GO:0005581::collagen trimer;GO:0070062::extracellular exosome;GO:0005783::endoplasmic reticulum	GO:0008475::procollagen-lysine 5-dioxygenase activity;GO:0031418::L-ascorbic acid binding;GO:0033823::procollagen glucosyltransferase activity;GO:0005506::iron ion binding	GO:0055114::oxidation-reduction process;GO:0001886::endothelial cell morphogenesis;GO:0021915::neural tube development;GO:0060425::lung morphogenesis;GO:0030199::collagen fibril organization;GO:0001701::in utero embryonic development;GO:0008104::protein localization;GO:0048730::epidermis morphogenesis;GO:0042311::vasodilation;GO:0070831::basement membrane assembly	5-dioxygenase 3	Cellular processes and signaling	Posttranslational modification, protein turnover, chaperones	00310::Lysine degradation||00514::Other types of O-glycan biosynthesis	Collagen biosynthesis and modifying enzymes	VEGFA-VEGFR2_Signaling_Pathway	NA	Extracellular
A0A8I3N081	19300.3	22905	25220.9	13550.9	15230.3	15843.7	0.661833	0.0171656	0.1	0.195019	0.324183	down	A0A8I3N081	A0A8I3N081	Guanine nucleotide-binding protein subunit gamma	GNG10	GO:0070062::extracellular exosome;GO:0005834::heterotrimeric G-protein complex	GO:0004871::signal transducer activity;GO:0005515::protein binding;GO:0003924::GTPase activity	GO:0071377::cellular response to glucagon stimulus;GO:0007186::G-protein coupled receptor signaling pathway	Guanine nucleotide-binding proteins (G proteins) are involved as a modulator or transducer in various transmembrane signaling systems. The beta and gamma chains are required for the GTPase activity, for replacement of GDP by GTP, and for G protein- effector interaction	Cellular processes and signaling	Signal transduction mechanisms	04151::PI3K-Akt signaling pathway||05200::Pathways in cancer||04014::Ras signaling pathway||04728::Dopaminergic synapse||05034::Alcoholism||04062::Chemokine signaling pathway||04724::Glutamatergic synapse||04371::Apelin signaling pathway||04713::Circadian entrainment||04725::Cholinergic synapse||04723::Retrograde endocannabinoid signaling||04726::Serotonergic synapse||05032::Morphine addiction||0…	G alpha (i) signalling events::G alpha (s) signalling events::G alpha (12/13) signalling events::G alpha (q) signalling events::ADORA2B mediated anti-inflammatory cytokines production::Ca2+ pathway::Extra-nuclear estrogen signaling::G alpha (z) signalling events::Glucagon-like Peptide-1 (GLP1) regulates insulin secretion::Vasopressin regulates renal water homeostasis via Aquaporins::Cooperation o…	Focal_Adhesion-PI3K-Akt-mTOR-signaling_pathway::PI3K-Akt_Signaling_Pathway::Ras_Signaling::Chemokine_signaling_pathway::G_Protein_Signaling_Pathways	NA	Extracellular
A0A8I3N574	171694	154218	165687	231463	273812	247557	1.53139	0.00334077	0.1	0.133703	0.324183	up	A0A8I3N574	A0A8I3N574	Protein tyrosine kinase 7 (inactive)	PTK7	NA	NA	NA	kinase 7	Cellular processes and signaling	Signal transduction mechanisms	NA	Signaling by FGFR1 in disease::Signaling by activated point mutants of FGFR1::Signaling by plasma membrane FGFR1 fusions	Focal_Adhesion-PI3K-Akt-mTOR-signaling_pathway::PI3K-Akt_Signaling_Pathway::MAPK_Signaling_Pathway::Mesodermal_Commitment_Pathway::Ras_Signaling::22q11.2_Deletion_Syndrome::Regulation_of_Actin_Cytoskeleton::Thermogenesis::Breast_cancer_pathway::Neural_Crest_Differentiation::Head_and_Neck_Squamous_Cell_Carcinoma::ESC_Pluripotency_Pathways::Signaling_Pathways_in_Glioblastoma::Hippo-Merlin_Signaling…	NA	Extracellular
A0A8I3N625	4940.45	13727.2	1582.5	486400	166571	244059	44.2974	0.0107502	0.1	0.1713	0.324183	up	A0A8I3N625	A0A8I3N625	Collagen type IX alpha 1 chain	COL9A1	GO:0005788::endoplasmic reticulum lumen;GO:0005578::proteinaceous extracellular matrix;GO:0005594::collagen type IX trimer	GO:0046872::metal ion binding;GO:0030020::extracellular matrix structural constituent conferring tensile strength	GO:0009887::animal organ morphogenesis;GO:0002062::chondrocyte differentiation;GO:0030198::extracellular matrix organization	Collagen, type IX, alpha 1	Cellular processes and signaling	Extracellular structures	04151::PI3K-Akt signaling pathway||04510::Focal adhesion||04512::ECM-receptor interaction||04974::Protein digestion and absorption	ECM proteoglycans::Integrin cell surface interactions::Collagen biosynthesis and modifying enzymes::Collagen degradation::Assembly of collagen fibrils and other multimeric structures::NCAM1 interactions::Collagen chain trimerization::Signaling by PDGF	PI3K-Akt_Signaling_Pathway::Gastric_Cancer_Network_2::MED_and_Pseudoachondroplasia_genes	NA	Extracellular
A0A8I3N695	15733.2	15921.8	13475.8	20631	26914.7	21589	1.53188	0.0173139	0.1	0.195019	0.324183	up	A0A8I3N695	A0A8I3N695	Leucine rich repeat containing 32	LRRC32	GO:0016021::integral component of membrane	NA	NA	Leucine rich repeat containing 32	Cellular processes and signaling	Signal transduction mechanisms	05200::Pathways in cancer||05205::Proteoglycans in cancer||05166::HTLV-I infection||04360::Axon guidance||04390::Hippo signaling pathway||04310::Wnt signaling pathway||04150::mTOR signaling pathway||05224::Breast cancer||04916::Melanogenesis||04550::Signaling pathways regulating pluripotency of stem cells||05217::Basal cell carcinoma	Regulation of Insulin-like Growth Factor (IGF) transport and uptake by IGFBPs	TYROBP_Causal_Network	NA	Extracellular
A0A8I3N6H6	4325.46	4563.81	2332.11	11938.3	7694.74	10554.1	2.69015	0.0229323	0.1	0.207738	0.324183	up	A0A8I3N6H6	A0A8I3N6H6	LDL receptor related protein associated protein 1	LRPAP1	NA	NA	NA	Low density lipoprotein receptor-related protein associated protein 1	Metabolism	Lipid transport and metabolism	NA	NA	NA	NA	Extracellular
A0A8I3N9H6	2742.14	4137.8	1582.5	16823.9	14020.2	7831.46	4.57026	0.0139062	0.1	0.182714	0.324183	up	A0A8I3N9H6	A0A8I3N9H6	Lysyl oxidase homolog	LOX	GO:0005581::collagen trimer;GO:0005615::extracellular space;GO:0005578::proteinaceous extracellular matrix;GO:0005634::nucleus	GO:0005507::copper ion binding;GO:0004720::protein-lysine 6-oxidase activity;GO:0005515::protein binding	GO:0042060::wound healing;GO:0030324::lung development;GO:0055114::oxidation-reduction process;GO:0035904::aorta development;GO:0048251::elastic fiber assembly;GO:0007507::heart development;GO:0006464::cellular protein modification process;GO:0030199::collagen fibril organization;GO:0048545::response to steroid hormone;GO:0042493::response to drug	Lysyl oxidase	Poorly characterized	Function unknown	NA	Crosslinking of collagen fibrils::Elastic fibre formation	Type_I_collagen_synthesis_in_the_context_of_Osteogenesis_imperfecta::Canonical_and_Non-Canonical_TGF-B_signaling	NA	Extracellular
A0A8I3NBK0	24780.2	42841.9	53477.9	64528.2	122801	108825	2.44554	0.0409367	0.1	0.262413	0.324183	up	A0A8I3NBK0	A0A8I3NBK0	Solute carrier family 12 member 4	SLC12A4	NA	NA	NA	acyltransferase	Metabolism	Lipid transport and metabolism	00564::Glycerophospholipid metabolism	HDL remodeling	Statin_Pathway::Metabolic_pathway_of_LDL,_HDL_and_TG,_including_diseases::Composition_of_Lipid_Particles	NA	Extracellular
A0A8I3NHV3	1038.43	1178.41	1582.5	5646.2	3161.14	3807.19	3.32019	0.00646833	0.1	0.146525	0.324183	up	A0A8I3NHV3	A0A8I3NHV3	Endothelial cell specific molecule 1	ESM1	GO:0005576::extracellular region	GO:0005178::integrin binding;GO:0005171::hepatocyte growth factor receptor binding;GO:0005520::insulin-like growth factor binding	GO:0008284::positive regulation of cell proliferation;GO:0001558::regulation of cell growth;GO:0002040::sprouting angiogenesis;GO:1902204::positive regulation of hepatocyte growth factor receptor signaling pathway	Endothelial cell-specific molecule 1	Cellular processes and signaling	Signal transduction mechanisms	NA	NA	Gastric_Cancer_Network_1	NA	Extracellular
A0A8I3NIY0	218013	150909	217857	88746	124181	122715	0.572007	0.0283919	0.1	0.220932	0.324183	down	A0A8I3NIY0	A0A8I3NIY0	VWFA domain-containing protein	ITGAM	GO:0005615::extracellular space;GO:0009986::cell surface;GO:0070062::extracellular exosome;GO:0008305::integrin complex	GO:0001948::glycoprotein binding	GO:0007229::integrin-mediated signaling pathway;GO:0007155::cell adhesion;GO:0010668::ectodermal cell differentiation	Integrin, alpha M (complement component 3 receptor 3 subunit)	Cellular processes and signaling	Extracellular structures	04015::Rap1 signaling pathway||04810::Regulation of actin cytoskeleton||05202::Transcriptional misregulation in cancer||05152::Tuberculosis||04514::Cell adhesion molecules (CAMs)||04145::Phagosome||05146::Amoebiasis||04670::Leukocyte transendothelial migration||04640::Hematopoietic cell lineage||05150::Staphylococcus aureus infection||04610::Complement and coagulation cascades||05140::Leishmanias…	Neutrophil degranulation::Cell surface interactions at the vascular wall::Integrin cell surface interactions::Interleukin-4 and Interleukin-13 signaling::Toll Like Receptor 4 (TLR4) Cascade	Vitamin_D_Receptor_Pathway::Integrin-mediated_Cell_Adhesion::TYROBP_Causal_Network::Microglia_Pathogen_Phagocytosis_Pathway	NA	Extracellular
A0A8I3NJN0	432689	534206	508568	1.34493e+06	1.53409e+06	1.27236e+06	2.81361	0.000282686	0.1	0.0759797	0.324183	up	A0A8I3NJN0	A0A8I3NJN0	Tenascin C	TNC	NA	NA	NA	Tenascin C	Cellular processes and signaling	Signal transduction mechanisms	04151::PI3K-Akt signaling pathway||04510::Focal adhesion||05206::MicroRNAs in cancer||04512::ECM-receptor interaction	Regulation of Insulin-like Growth Factor (IGF) transport and uptake by IGFBPs::Post-translational protein phosphorylation::ECM proteoglycans::Integrin cell surface interactions::Syndecan interactions	Focal_Adhesion-PI3K-Akt-mTOR-signaling_pathway::PI3K-Akt_Signaling_Pathway::Focal_Adhesion::TGF-beta_Signaling_Pathway::TGF-B_Signaling_in_Thyroid_Cells_for_Epithelial-Mesenchymal_Transition::Amplification_and_Expansion_of_Oncogenic_Pathways_as_Metastatic_Traits	NA	Extracellular
A0A8I3NKN2	25617.7	22449.5	26343.9	78842.5	48428.5	83514.9	2.83272	0.0210849	0.1	0.198544	0.324183	up	A0A8I3NKN2	A0A8I3NKN2	Collagen triple helix repeat containing 1	CTHRC1	GO:0005581::collagen trimer;GO:0005615::extracellular space;GO:0005737::cytoplasm;GO:0005578::proteinaceous extracellular matrix	GO:0005109::frizzled binding;GO:0017147::Wnt-protein binding	GO:0032092::positive regulation of protein binding;GO:0033690::positive regulation of osteoblast proliferation;GO:0090090::negative regulation of canonical Wnt signaling pathway;GO:0090177::establishment of planar polarity involved in neural tube closure;GO:0043932::ossification involved in bone remodeling;GO:0060122::inner ear receptor stereocilium organization;GO:0090103::cochlea morphogenesis;…	Collagen triple helix repeat containing 1	Poorly characterized	Function unknown	04144::Endocytosis||04974::Protein digestion and absorption||01523::Antifolate resistance	NA	NA	NA	Extracellular
A0A8I3NMR3	500901	452857	561278	174299	209673	226605	0.403011	0.000990838	0.1	0.0887488	0.324183	down	A0A8I3NMR3	A0A8I3NMR3	Lactotransferrin	LTF	GO:0009986::cell surface;GO:0043234::protein complex;GO:0005615::extracellular space;GO:0070062::extracellular exosome;GO:0042581::specific granule;GO:0005634::nucleus	GO:0005506::iron ion binding;GO:0008201::heparin binding;GO:0043539::protein serine/threonine kinase activator activity;GO:0004252::serine-type endopeptidase activity	GO:0019731::antibacterial humoral response;GO:1900229::negative regulation of single-species biofilm formation in or on host organism;GO:0032680::regulation of tumor necrosis factor production;GO:0044793::negative regulation by host of viral process;GO:0031665::negative regulation of lipopolysaccharide-mediated signaling pathway;GO:0034145::positive regulation of toll-like receptor 4 signaling pa…	Belongs to the transferrin family	Metabolism	Inorganic ion transport and metabolism	NA	Neutrophil degranulation::Amyloid fiber formation::Antimicrobial peptides::Metal sequestration by antimicrobial proteins::Mtb iron assimilation by chelation	Genes_involved_in_male_infertility	NA	Extracellular
A0A8I3NPB0	111876	143647	114661	1.04054e+06	422982	658688	5.73285	0.0162493	0.1	0.195019	0.324183	up	A0A8I3NPB0	A0A8I3NPB0	Collagen type V alpha 1 chain	COL5A1	GO:0005604::basement membrane;GO:0005788::endoplasmic reticulum lumen;GO:0005588::collagen type V trimer;GO:0070062::extracellular exosome	GO:0005178::integrin binding;GO:0005201::extracellular matrix structural constituent;GO:0048407::platelet-derived growth factor binding;GO:0046872::metal ion binding;GO:0008201::heparin binding;GO:0043394::proteoglycan binding	GO:0035989::tendon development;GO:0003007::heart morphogenesis;GO:0007155::cell adhesion;GO:0001568::blood vessel development;GO:0045112::integrin biosynthetic process;GO:0048592::eye morphogenesis;GO:0032964::collagen biosynthetic process;GO:0030574::collagen catabolic process;GO:0030199::collagen fibril organization;GO:0043588::skin development;GO:0051128::regulation of cellular component organ…	Collagen, type V, alpha 1	Cellular processes and signaling	Extracellular structures	04974::Protein digestion and absorption	ECM proteoglycans::Integrin cell surface interactions::Collagen biosynthesis and modifying enzymes::Collagen degradation::Assembly of collagen fibrils and other multimeric structures::Non-integrin membrane-ECM interactions::NCAM1 interactions::Collagen chain trimerization::Syndecan interactions::MET activates PTK2 signaling::Signaling by PDGF::Extracellular matrix organization	Focal_Adhesion-PI3K-Akt-mTOR-signaling_pathway::miRNA_targets_in_ECM_and_membrane_receptors::miR-509-3p_alteration_of_YAP1-ECM_axis	NA	Extracellular
A0A8I3NQP0	69811.2	75943.2	49143.4	126402	153233	179192	2.35419	0.00808886	0.1	0.152841	0.324183	up	A0A8I3NQP0	A0A8I3NQP0	Thy-1 cell surface antigen	THY1	GO:0005925::focal adhesion;GO:0016324::apical plasma membrane;GO:0005783::endoplasmic reticulum;GO:0045121::membrane raft;GO:0031362::anchored component of external side of plasma membrane;GO:0043209::myelin sheath;GO:0070062::extracellular exosome;GO:0030425::dendrite	GO:0034235::GPI anchor binding;GO:0005178::integrin binding;GO:0019901::protein kinase binding;GO:0005096::GTPase activator activity	GO:0050771::negative regulation of axonogenesis;GO:0007010::cytoskeleton organization;GO:0030336::negative regulation of cell migration;GO:0043547::positive regulation of GTPase activity;GO:0050860::negative regulation of T cell receptor signaling pathway;GO:0046549::retinal cone cell development;GO:0006469::negative regulation of protein kinase activity;GO:0051281::positive regulation of release…	Thy-1 cell surface antigen	Cellular processes and signaling	Signal transduction mechanisms	04670::Leukocyte transendothelial migration	Post-translational modification: synthesis of GPI-anchored proteins	Cardiac_Progenitor_Differentiation	NA	Extracellular
A0A8I3NU76	6306.65	6970.34	6345.17	9115.63	13877.8	11091.8	1.73708	0.0396339	0.1	0.259517	0.324183	up	A0A8I3NU76	A0A8I3NU76	receptor protein serine/threonine kinase	BMPR2	GO:0009986::cell surface;GO:0016324::apical plasma membrane;GO:0005901::caveola;GO:0044214::spanning component of plasma membrane;GO:0009925::basal plasma membrane;GO:0005615::extracellular space;GO:0005737::cytoplasm;GO:0030425::dendrite;GO:0043025::neuronal cell body	GO:0016362::activin receptor activity, type II;GO:0098821::BMP receptor activity;GO:0046872::metal ion binding;GO:0005524::ATP binding;GO:0004702::signal transducer, downstream of receptor, with serine/threonine kinase activity;GO:0036122::BMP binding;GO:0019838::growth factor binding	GO:0060841::venous blood vessel development;GO:0060836::lymphatic endothelial cell differentiation;GO:0030501::positive regulation of bone mineralization;GO:2000279::negative regulation of DNA biosynthetic process;GO:0045906::negative regulation of vasoconstriction;GO:0010595::positive regulation of endothelial cell migration;GO:0045669::positive regulation of osteoblast differentiation;GO:004801…	Bone morphogenetic protein receptor	Cellular processes and signaling	Signal transduction mechanisms	04360::Axon guidance||04390::Hippo signaling pathway||05206::MicroRNAs in cancer||04060::Cytokine-cytokine receptor interaction||05418::Fluid shear stress and atherosclerosis||04550::Signaling pathways regulating pluripotency of stem cells||04350::TGF-beta signaling pathway	Signaling by BMP	Mesodermal_Commitment_Pathway::Integrated_Breast_Cancer_Pathway::ESC_Pluripotency_Pathways::Osteoblast_differentiation::Heart_Development::Canonical_and_Non-Canonical_TGF-B_signaling::Bone_Morphogenic_Protein_(BMP)_Signalling_and_Regulation	NA	Extracellular
A0A8I3NWG4	27990.2	28411.4	20267	75640.2	89702.8	75898.6	3.14655	0.00268779	0.1	0.133703	0.324183	up	A0A8I3NWG4	A0A8I3NWG4	Syndecan 4	SDC4	NA	NA	NA	Syndecan 4	Cellular processes and signaling	Signal transduction mechanisms	05205::Proteoglycans in cancer||04514::Cell adhesion molecules (CAMs)||05418::Fluid shear stress and atherosclerosis||04512::ECM-receptor interaction	Cell surface interactions at the vascular wall::Retinoid metabolism and transport::Syndecan interactions::A tetrasaccharide linker sequence is required for GAG synthesis::Defective B4GALT7 causes EDS, progeroid type::Defective B3GALT6 causes EDSP2 and SEMDJL1::Defective B3GAT3 causes JDSSDHD::HS-GAG degradation::HS-GAG biosynthesis::Defective EXT2 causes exostoses 2::Defective EXT1 causes exostos…	miRNA_targets_in_ECM_and_membrane_receptors	NA	Extracellular
A0A8I3NXR0	1038.43	1178.41	1582.5	2677.65	4265.2	3073.69	2.63639	0.00674667	0.1	0.146525	0.324183	up	A0A8I3NXR0	A0A8I3NXR0	Transmembrane protein 9	TMEM9	GO:0031902::late endosome membrane;GO:0005765::lysosomal membrane;GO:0016021::integral component of membrane	NA	GO:0006810::transport	Transmembrane protein 9	Poorly characterized	Function unknown	NA	NA	NA	NA	Extracellular
A0A8I3NZH5	80026.8	80282.1	82744.7	121380	126536	146108	1.62114	0.0112404	0.1	0.1713	0.324183	up	A0A8I3NZH5	A0A8I3NZH5	Tissue factor pathway inhibitor	TFPI2	GO:0005576::extracellular region;GO:0005634::nucleus	GO:0004867::serine-type endopeptidase inhibitor activity	GO:0010951::negative regulation of endopeptidase activity;GO:0007596::blood coagulation	tissue factor pathway inhibitor 2	Cellular processes and signaling	Posttranslational modification, protein turnover, chaperones	04610::Complement and coagulation cascades	Extrinsic Pathway of Fibrin Clot Formation	Integrated_Breast_Cancer_Pathway::Complement_and_Coagulation_Cascades	NA	Extracellular
A0A8I3P0W1	161396	167025	219027	110190	80960.9	133592	0.593194	0.0458376	0.1	0.27066	0.324183	down	A0A8I3P0W1	A0A8I3P0W1	Ig-like domain-containing protein	-	NA	NA	NA	Immunoglobulin C-Type	Poorly characterized	Function unknown	04151::PI3K-Akt signaling pathway||04020::Calcium signaling pathway||05202::Transcriptional misregulation in cancer||05169::Epstein-Barr virus infection||05152::Tuberculosis||04072::Phospholipase D signaling pathway||04145::Phagosome||05414::Dilated cardiomyopathy||05162::Measles||05146::Amoebiasis||04666::Fc gamma R-mediated phagocytosis||04064::NF-kappa B signaling pathway||04640::Hematopoietic…	Regulation of actin dynamics for phagocytic cup formation::FCGR3A-mediated phagocytosis::FCGR3A-mediated IL10 synthesis::Regulation of Complement cascade::Role of phospholipids in phagocytosis::Initial triggering of complement::Interleukin-4 and Interleukin-13 signaling::FCGR activation::Classical antibody-mediated complement activation	Pathogenesis_of_SARS-CoV-2_Mediated_by_nsp9-nsp10_Complex	NA	Extracellular
A0A8I3P2F0	16468.2	17756.7	23123.6	37279.2	43933.2	37621	2.07213	0.00787619	0.1	0.151712	0.324183	up	A0A8I3P2F0	A0A8I3P2F0	Latent transforming growth factor beta binding protein 2	LTBP2	NA	NA	NA	Latent transforming growth factor beta binding protein 2	Cellular processes and signaling	Signal transduction mechanisms	NA	Molecules associated with elastic fibres	Hypothesized_Pathways_in_Pathogenesis_of_Cardiovascular_Disease	NA	Extracellular
A0A8I3P3H6	6738.29	7603.63	7202.07	46608.7	22046	26748.7	4.4283	0.0214005	0.1	0.199336	0.324183	up	A0A8I3P3H6	A0A8I3P3H6	Sushi repeat containing protein X-linked 2	SRPX2	GO:0030054::cell junction;GO:0060076::excitatory synapse;GO:0005615::extracellular space;GO:0009986::cell surface;GO:0097060::synaptic membrane;GO:0005737::cytoplasm	GO:0042802::identical protein binding;GO:0005102::receptor binding;GO:0036458::hepatocyte growth factor binding	GO:0071625::vocalization behavior;GO:0042325::regulation of phosphorylation;GO:0016337::single organismal cell-cell adhesion;GO:0051965::positive regulation of synapse assembly;GO:0090050::positive regulation of cell migration involved in sprouting angiogenesis	containing protein, X-linked 2	Cellular processes and signaling	Extracellular structures	NA	Platelet degranulation ::Cell surface interactions at the vascular wall	Nuclear_Receptors_Meta-Pathway::Pregnane_X_Receptor_pathway	NA	Extracellular
A0A8I3P450	179966	216272	178377	492860	897620	555611	3.38677	0.0150421	0.1	0.188883	0.324183	up	A0A8I3P450	A0A8I3P450	Peroxidasin	PXDN	NA	NA	NA	Peroxidasin homolog	Cellular processes and signaling	Signal transduction mechanisms	NA	Crosslinking of collagen fibrils	Amino_Acid_metabolism::Thyroid_hormones_production_and_their_peripheral_downstream_signalling_effects_regarding_congenital_hypothyroidism::Differentiation_Pathway::Development_of_pulmonary_dendritic_cells_and_macrophage_subsets	NA	Extracellular
A0A8I3P7J6	6786.73	5030.79	7983.73	35680.3	45452.1	32474.2	5.73735	0.000722722	0.1	0.0887488	0.324183	up	A0A8I3P7J6	A0A8I3P7J6	Matrilin 3	MATN3	GO:0005578::proteinaceous extracellular matrix	GO:0005201::extracellular matrix structural constituent;GO:0005509::calcium ion binding;GO:0005515::protein binding	GO:0030198::extracellular matrix organization;GO:0001501::skeletal system development	Trimeric coiled-coil oligomerisation domain of matrilin	Cellular processes and signaling	Signal transduction mechanisms	NA	Regulation of Insulin-like Growth Factor (IGF) transport and uptake by IGFBPs::Post-translational protein phosphorylation::ECM proteoglycans	MED_and_Pseudoachondroplasia_genes	NA	Extracellular
A0A8I3P9Y5	22024.7	33545.3	16604.9	301169	358253	250323	12.6047	0.00161309	0.1	0.0969807	0.324183	up	A0A8I3P9Y5	A0A8I3P9Y5	Lysyl oxidase homolog	LOXL2	GO:0005654::nucleoplasm;GO:0005604::basement membrane;GO:0016020::membrane;GO:0005615::extracellular space;GO:0005694::chromosome	GO:0003714::transcription corepressor activity;GO:0004720::protein-lysine 6-oxidase activity;GO:0005044::scavenger receptor activity;GO:0070492::oligosaccharide binding;GO:0003682::chromatin binding;GO:0005507::copper ion binding;GO:0035064::methylated histone binding	GO:0043542::endothelial cell migration;GO:0032332::positive regulation of chondrocyte differentiation;GO:0001837::epithelial to mesenchymal transition;GO:0016570::histone modification;GO:0006898::receptor-mediated endocytosis;GO:0001935::endothelial cell proliferation;GO:0002040::sprouting angiogenesis;GO:0018277::protein deamination;GO:0045892::negative regulation of transcription, DNA-templated…	Lysyl oxidase homolog	Cellular processes and signaling	Signal transduction mechanisms	NA	Crosslinking of collagen fibrils::Elastic fibre formation	Canonical_and_Non-Canonical_TGF-B_signaling	Transcription Cofactors	Extracellular
A0A8I3PAG9	161669	189915	168401	410703	700123	600851	3.29178	0.0121712	0.1	0.1713	0.324183	up	A0A8I3PAG9	A0A8I3PAG9	HtrA serine peptidase 1	HTRA1	GO:0005615::extracellular space;GO:0005829::cytosol;GO:0070062::extracellular exosome;GO:0005886::plasma membrane;GO:0031012::extracellular matrix	GO:0004252::serine-type endopeptidase activity;GO:0005520::insulin-like growth factor binding	GO:0030512::negative regulation of transforming growth factor beta receptor signaling pathway;GO:0022617::extracellular matrix disassembly;GO:0030514::negative regulation of BMP signaling pathway;GO:0097187::dentinogenesis;GO:0001558::regulation of cell growth;GO:0060718::chorionic trophoblast cell differentiation;GO:0001890::placenta development;GO:0050687::negative regulation of defense respons…	protease	Cellular processes and signaling	Posttranslational modification, protein turnover, chaperones	NA	Degradation of the extracellular matrix	VEGFA-VEGFR2_Signaling_Pathway	NA	Extracellular
A0A8I3PC36	12844.8	15631	12476.2	30260.7	35466.1	32211.6	2.39154	0.00103294	0.1	0.0887488	0.324183	up	A0A8I3PC36	A0A8I3PC36	Versican	VCAN	GO:0005796::Golgi lumen;GO:0043202::lysosomal lumen;GO:0005615::extracellular space;GO:0005578::proteinaceous extracellular matrix;GO:0016020::membrane	GO:0005509::calcium ion binding;GO:0005540::hyaluronic acid binding;GO:0005515::protein binding;GO:0005201::extracellular matrix structural constituent;GO:0030246::carbohydrate binding	GO:0030207::chondroitin sulfate catabolic process;GO:0007417::central nervous system development;GO:0008037::cell recognition;GO:0008347::glial cell migration;GO:0001501::skeletal system development;GO:0007155::cell adhesion;GO:0030208::dermatan sulfate biosynthetic process;GO:0001649::osteoblast differentiation;GO:0030198::extracellular matrix organization;GO:0030206::chondroitin sulfate biosynt…	C-type lectin (CTL) or carbohydrate-recognition domain (CRD)	Cellular processes and signaling	Signal transduction mechanisms	04514::Cell adhesion molecules (CAMs)	Regulation of Insulin-like Growth Factor (IGF) transport and uptake by IGFBPs::Post-translational protein phosphorylation::ECM proteoglycans::A tetrasaccharide linker sequence is required for GAG synthesis::Defective B4GALT7 causes EDS, progeroid type::Defective B3GALT6 causes EDSP2 and SEMDJL1::Defective B3GAT3 causes JDSSDHD::Chondroitin sulfate biosynthesis::CS/DS degradation::Dermatan sulfate…	Spinal_Cord_Injury	NA	Extracellular
A0A8I3PCI0	70631.9	56238.3	79613.1	97637.3	112617	102210	1.51327	0.0385493	0.1	0.257304	0.324183	up	A0A8I3PCI0	A0A8I3PCI0	PTTG1 interacting protein	LOC100856547	GO:0005737::cytoplasm;GO:0016021::integral component of membrane;GO:0070062::extracellular exosome;GO:0005886::plasma membrane;GO:0005634::nucleus	GO:0002039::p53 binding	GO:1902254::negative regulation of intrinsic apoptotic signaling pathway by p53 class mediator;GO:0031398::positive regulation of protein ubiquitination;GO:0043518::negative regulation of DNA damage response, signal transduction by p53 class mediator;GO:1903364::positive regulation of cellular protein catabolic process;GO:0006606::protein import into nucleus	Pituitary tumor-transforming 1 interacting protein	Cellular processes and signaling	Signal transduction mechanisms	05418::Fluid shear stress and atherosclerosis||03013::RNA transport	NA	NA	NA	Extracellular
A0A8I3PCI5	48386.5	64007.9	49660.6	534275	193324	245279	6.00338	0.0237543	0.1	0.207738	0.324183	up	A0A8I3PCI5	A0A8I3PCI5	Collagen type III alpha 1 chain	COL3A1	NA	NA	NA	Collagen type III alpha 1	Cellular processes and signaling	Extracellular structures	04611::Platelet activation||05146::Amoebiasis||04974::Protein digestion and absorption||04933::AGE-RAGE signaling pathway in diabetic complications	Immunoregulatory interactions between a Lymphoid and a non-Lymphoid cell::ECM proteoglycans::Integrin cell surface interactions::Collagen biosynthesis and modifying enzymes::Collagen degradation::Assembly of collagen fibrils and other multimeric structures::Non-integrin membrane-ECM interactions::NCAM1 interactions::Collagen chain trimerization::Syndecan interactions::MET activates PTK2 signaling…	Focal_Adhesion-PI3K-Akt-mTOR-signaling_pathway::Senescence_and_Autophagy_in_Cancer::miRNA_targets_in_ECM_and_membrane_receptors::Inflammatory_Response_Pathway::miR-509-3p_alteration_of_YAP1-ECM_axis	NA	Extracellular
A0A8I3PE41	59482.5	62131.4	46702.1	161278	89718.2	154661	2.41009	0.029224	0.1	0.223344	0.324183	up	A0A8I3PE41	A0A8I3PE41	procollagen-lysine 5-dioxygenase	PLOD2	GO:0005783::endoplasmic reticulum;GO:0070062::extracellular exosome	GO:0031418::L-ascorbic acid binding;GO:0005506::iron ion binding;GO:0008475::procollagen-lysine 5-dioxygenase activity	GO:0098779::positive regulation of macromitophagy in response to mitochondrial depolarization;GO:0001666::response to hypoxia;GO:0055114::oxidation-reduction process	5-dioxygenase 2	Cellular processes and signaling	Posttranslational modification, protein turnover, chaperones	00310::Lysine degradation	Collagen biosynthesis and modifying enzymes	Pathways_in_clear_cell_renal_cell_carcinoma::Type_I_collagen_synthesis_in_the_context_of_Osteogenesis_imperfecta	NA	Extracellular
A0A8I3PFR9	48820.2	41442.4	36865.9	271725	296458	233624	6.30706	7.92645e-05	0.1	0.0741569	0.324183	up	A0A8I3PFR9	A0A8I3PFR9	Decorin	DCN	GO:0005615::extracellular space;GO:0005796::Golgi lumen;GO:0043202::lysosomal lumen;GO:0005578::proteinaceous extracellular matrix;GO:0005589::collagen type VI trimer	GO:0047485::protein N-terminus binding;GO:0005539::glycosaminoglycan binding;GO:0050840::extracellular matrix binding;GO:0005518::collagen binding;GO:0004860::protein kinase inhibitor activity	GO:0019800::peptide cross-linking via chondroitin 4-sulfate glycosaminoglycan;GO:0016525::negative regulation of angiogenesis;GO:0009612::response to mechanical stimulus;GO:0030207::chondroitin sulfate catabolic process;GO:0030206::chondroitin sulfate biosynthetic process;GO:0014068::positive regulation of phosphatidylinositol 3-kinase signaling;GO:0046426::negative regulation of JAK-STAT cascade…	May affect the rate of fibrils formation	Cellular processes and signaling	Signal transduction mechanisms	05205::Proteoglycans in cancer||04350::TGF-beta signaling pathway	ECM proteoglycans::Degradation of the extracellular matrix::A tetrasaccharide linker sequence is required for GAG synthesis::Defective B4GALT7 causes EDS, progeroid type::Defective B3GALT6 causes EDSP2 and SEMDJL1::Defective B3GAT3 causes JDSSDHD::Chondroitin sulfate biosynthesis::CS/DS degradation::Dermatan sulfate biosynthesis::Defective CHSY1 causes TPBS::Defective CHST3 causes SEDCJD::Defecti…	Human_Complement_System::BMP2-WNT4-FOXO1_Pathway_in_Human_Primary_Endometrial_Stromal_Cell_Differentiation	NA	Extracellular
A0A8I3PGL1	11398.4	13875.5	21320.1	32270.4	33705.2	23779.5	1.92632	0.0455503	0.1	0.270574	0.324183	up	A0A8I3PGL1	A0A8I3PGL1	40S ribosomal protein S27	LOC119869157	GO:0022627::cytosolic small ribosomal subunit	GO:0046872::metal ion binding;GO:0003735::structural constituent of ribosome	GO:0006412::translation;GO:0000028::ribosomal small subunit assembly	ribosomal protein	Information storage and processing	Translation, ribosomal structure and biogenesis	03010::Ribosome	Major pathway of rRNA processing in the nucleolus and cytosol::Regulation of expression of SLITs and ROBOs::Nonsense Mediated Decay (NMD) enhanced by the Exon Junction Complex (EJC)::L13a-mediated translational silencing of Ceruloplasmin expression::SRP-dependent cotranslational protein targeting to membrane::GTP hydrolysis and joining of the 60S ribosomal subunit::Nonsense Mediated Decay (NMD) i…	Genotoxicity_pathway	NA	Extracellular
A0A8I3PIS5	1345.55	1178.41	1582.5	874.61	839.351	824.922	0.618265	0.0268922	0.1	0.217772	0.324183	down	A0A8I3PIS5	A0A8I3PIS5	Transmembrane protein 256	TMEM256	GO:0016021::integral component of membrane	NA	NA	Transmembrane protein 256	Poorly characterized	Function unknown	NA	NA	NA	NA	Extracellular
A0A8I3PM16	71053.9	85080.8	116719	193095	175770	149071	1.89822	0.0275399	0.1	0.220319	0.324183	up	A0A8I3PM16	A0A8I3PM16	Collagen type VI alpha 2 chain	COL6A2	NA	NA	NA	Collagen, type VI, alpha 2	Cellular processes and signaling	Extracellular structures	04151::PI3K-Akt signaling pathway||04510::Focal adhesion||04512::ECM-receptor interaction||04974::Protein digestion and absorption	ECM proteoglycans::Integrin cell surface interactions::Collagen biosynthesis and modifying enzymes::Collagen degradation::Assembly of collagen fibrils and other multimeric structures::NCAM1 interactions::Collagen chain trimerization::Signaling by PDGF	Focal_Adhesion-PI3K-Akt-mTOR-signaling_pathway::PI3K-Akt_Signaling_Pathway::Focal_Adhesion::miRNA_targets_in_ECM_and_membrane_receptors	NA	Extracellular
A0A8I3PQ13	18640.6	20621.7	17221.8	25089.8	30371.8	33256.3	1.57067	0.0153291	0.1	0.188934	0.324183	up	A0A8I3PQ13	A0A8I3PQ13	Folate hydrolase 1B	FOLH1B	GO:0070062::extracellular exosome;GO:0009986::cell surface;GO:0005887::integral component of plasma membrane;GO:0005737::cytoplasm	GO:0004181::metallocarboxypeptidase activity;GO:0046872::metal ion binding;GO:1904493::tetrahydrofolyl-poly(glutamate) polymer binding;GO:0016805::dipeptidase activity;GO:1904492::Ac-Asp-Glu binding	GO:0006508::proteolysis;GO:0008652::cellular amino acid biosynthetic process;GO:0035609::C-terminal protein deglutamylation;GO:0006760::folic acid-containing compound metabolic process	Folate hydrolase	Cellular processes and signaling	Posttranslational modification, protein turnover, chaperones	01100::Metabolic pathways||00250::Alanine, aspartate and glutamate metabolism||04977::Vitamin digestion and absorption	Aspartate and asparagine metabolism	One_Carbon_Metabolism	NA	Extracellular
A0A8I3PQL4	106430	113892	86983.6	205272	202983	187745	1.93943	0.0084271	0.1	0.154809	0.324183	up	A0A8I3PQL4	A0A8I3PQL4	Metalloendopeptidase	BMP1	NA	NA	NA	bone morphogenetic protein	Cellular processes and signaling	Signal transduction mechanisms	NA	Degradation of the extracellular matrix::Collagen biosynthesis and modifying enzymes::Crosslinking of collagen fibrils::Anchoring fibril formation	Adipogenesis::Cardiac_Progenitor_Differentiation::Type_I_collagen_synthesis_in_the_context_of_Osteogenesis_imperfecta::EDA_Signalling_in_Hair_Follicle_Development	NA	Extracellular
A0A8I3PU96	76559.7	75708.2	50017.9	140028	99326.3	153487	1.94201	0.0261305	0.1	0.215116	0.324183	up	A0A8I3PU96	A0A8I3PU96	Calumenin	CALU	GO:0033018::sarcoplasmic reticulum lumen;GO:0042470::melanosome;GO:0005576::extracellular region;GO:0005789::endoplasmic reticulum membrane;GO:0005794::Golgi apparatus	GO:0005509::calcium ion binding;GO:0019899::enzyme binding;GO:0004857::enzyme inhibitor activity	GO:0014012::peripheral nervous system axon regeneration;GO:0014070::response to organic cyclic compound;GO:0043086::negative regulation of catalytic activity	Calumenin	Cellular processes and signaling	Signal transduction mechanisms	NA	Platelet degranulation ::Regulation of Insulin-like Growth Factor (IGF) transport and uptake by IGFBPs::Post-translational protein phosphorylation	VEGFA-VEGFR2_Signaling_Pathway::NOTCH1_regulation_of_human_endothelial_cell_calcification	NA	Extracellular
A0A8I3Q0X8	6852.43	7065.45	9566.36	13740.3	30716.8	16468.9	2.59434	0.0488853	0.1	0.279506	0.324183	up	A0A8I3Q0X8	A0A8I3Q0X8	Bactericidal permeability-increasing protein	LOC102156842	NA	NA	NA	BPI/LBP/CETP N-terminal domain	Cellular processes and signaling	Defense mechanisms	05152::Tuberculosis||04064::NF-kappa B signaling pathway||05132::Salmonella infection||04620::Toll-like receptor signaling pathway	Interleukin-4 and Interleukin-13 signaling::Regulation of TLR by endogenous ligand::Toll Like Receptor 4 (TLR4) Cascade::Transfer of LPS from LBP carrier to CD14	Regulation_of_toll-like_receptor_signaling_pathway::Toll-like_Receptor_Signaling_Pathway::Pathogenesis_of_SARS-CoV-2_Mediated_by_nsp9-nsp10_Complex::Fibrin_Complement_Receptor_3_Signaling_Pathway	NA	Extracellular
A0A8I3Q3Q7	27730.5	16692.4	21505.4	9264.1	8570.69	12672.4	0.462733	0.0168804	0.1	0.195019	0.324183	down	A0A8I3Q3Q7	A0A8I3Q3Q7	Resistin	RETN	GO:0005615::extracellular space;GO:0070062::extracellular exosome	GO:0005179::hormone activity	NA	Resistin	Poorly characterized	Function unknown	NA	Neutrophil degranulation::FOXO-mediated transcription of oxidative stress, metabolic and neuronal genes	Adipogenesis::Resistin_as_a_regulator_of_inflammation	NA	Extracellular
A0A8I3Q4A0	11016.1	10231.6	11503.2	14546	19067.4	17615.9	1.56421	0.0190553	0.1	0.195019	0.324183	up	A0A8I3Q4A0	A0A8I3Q4A0	Deoxyribonuclease	DNASE1L1	GO:0016021::integral component of membrane;GO:0005783::endoplasmic reticulum;GO:0070062::extracellular exosome	GO:0004519::endonuclease activity;GO:0004536::deoxyribonuclease activity	GO:0090305::nucleic acid phosphodiester bond hydrolysis;GO:0006308::DNA catabolic process	deoxyribonuclease I	Poorly characterized	Function unknown	NA	Neutrophil degranulation	NA	NA	Extracellular
A0A8I3Q6X7	169889	147171	209169	243126	363641	320036	1.76122	0.0237685	0.1	0.207738	0.324183	up	A0A8I3Q6X7	A0A8I3Q6X7	Prostaglandin F2 receptor inhibitor	PTGFRN	GO:0016021::integral component of membrane;GO:0009986::cell surface	NA	GO:0034389::lipid particle organization	Prostaglandin F2 receptor	Cellular processes and signaling	Signal transduction mechanisms	NA	Generation of second messenger molecules	Prostaglandin_Synthesis_and_Regulation	NA	Extracellular
A0A8I3Q7Y4	1.5741e+06	1.77252e+06	2.02251e+06	607222	709826	868396	0.407039	0.00304851	0.1	0.133703	0.324183	down	A0A8I3Q7Y4	A0A8I3Q7Y4	Sushi domain-containing protein	CFH	NA	NA	NA	Domain abundant in complement control proteins; SUSHI repeat; short complement-like repeat (SCR)	Cellular processes and signaling	Signal transduction mechanisms	05150::Staphylococcus aureus infection||04610::Complement and coagulation cascades	Regulation of Complement cascade	Human_Complement_System::Complement_and_Coagulation_Cascades	NA	Extracellular
A0A8I3Q9Y4	555038	362226	760999	190778	240007	233612	0.395884	0.0426269	0.1	0.267423	0.324183	down	A0A8I3Q9Y4	A0A8I3Q9Y4	Complement factor properdin	CFP	NA	NA	NA	Complement factor properdin	Metabolism	Inorganic ion transport and metabolism	05168::Herpes simplex infection	Neutrophil degranulation::Regulation of Complement cascade::O-glycosylation of TSR domain-containing proteins::Defective B3GALTL causes Peters-plus syndrome (PpS)::Activation of C3 and C5::Alternative complement activation	Human_Complement_System::Complement_Activation	NA	Extracellular
A0A8I3QZP4	23299.8	23346.2	18222.8	29485.8	33739.2	37500.2	1.55275	0.0156879	0.1	0.192129	0.324183	up	A0A8I3QZP4	A0A8I3QZP4	Glypican 4	GPC4	GO:0005796::Golgi lumen;GO:0009897::external side of plasma membrane;GO:0070062::extracellular exosome;GO:0043202::lysosomal lumen;GO:0005615::extracellular space;GO:0005887::integral component of plasma membrane;GO:0005578::proteinaceous extracellular matrix;GO:0005634::nucleus;GO:0031225::anchored component of membrane	GO:1904929::coreceptor activity involved in Wnt signaling pathway, planar cell polarity pathway;GO:0043395::heparan sulfate proteoglycan binding	GO:0006024::glycosaminoglycan biosynthetic process;GO:0060071::Wnt signaling pathway, planar cell polarity pathway;GO:0001523::retinoid metabolic process;GO:0006027::glycosaminoglycan catabolic process;GO:0008283::cell proliferation	Cell surface proteoglycan that bears heparan sulfate	Cellular processes and signaling	Signal transduction mechanisms	04310::Wnt signaling pathway	Retinoid metabolism and transport::A tetrasaccharide linker sequence is required for GAG synthesis::Defective B4GALT7 causes EDS, progeroid type::Defective B3GALT6 causes EDSP2 and SEMDJL1::Defective B3GAT3 causes JDSSDHD::HS-GAG degradation::HS-GAG biosynthesis::Defective EXT2 causes exostoses 2::Defective EXT1 causes exostoses 1, TRPS2 and CHDS	Wnt_Signaling	NA	Extracellular
A0A8I3RT07	58373.6	77004.6	59148.3	145106	134179	120437	2.05485	0.00469199	0.1	0.138995	0.324183	up	A0A8I3RT07	A0A8I3RT07	Elastin microfibril interfacer 1	EMILIN1	NA	NA	NA	Elastin microfibril interfacer 1	Cellular processes and signaling	Extracellular structures	05142::Chagas disease (American trypanosomiasis)||05322::Systemic lupus erythematosus||04974::Protein digestion and absorption||05150::Staphylococcus aureus infection||04610::Complement and coagulation cascades||05133::Pertussis||05020::Prion diseases	Molecules associated with elastic fibres	VEGFA-VEGFR2_Signaling_Pathway	NA	Extracellular
A0A8I3RZ20	8072.03	5963.18	5172.9	2495.74	3546.39	2648.49	0.452445	0.0106828	0.1	0.1713	0.324183	down	A0A8I3RZ20	A0A8I3RZ20	Pyrroline-5-carboxylate reductase	PYCR3	NA	NA	NA	Pyrroline-5-carboxylate reductase	Metabolism	Amino acid transport and metabolism	01100::Metabolic pathways||01230::Biosynthesis of amino acids||00330::Arginine and proline metabolism	Glutamate and glutamine metabolism	Metabolic_reprogramming_in_colon_cancer	NA	Extracellular
A0A8I3RZV0	90884	101333	128128	66154.4	59013.4	79259.4	0.638145	0.0295	0.1	0.224245	0.324183	down	A0A8I3RZV0	A0A8I3RZV0	Ig-like domain-containing protein	-	NA	NA	NA	Immunoglobulin C-Type	Poorly characterized	Function unknown	04151::PI3K-Akt signaling pathway||04020::Calcium signaling pathway||05202::Transcriptional misregulation in cancer||05169::Epstein-Barr virus infection||05152::Tuberculosis||04072::Phospholipase D signaling pathway||04145::Phagosome||05414::Dilated cardiomyopathy||05162::Measles||05146::Amoebiasis||04666::Fc gamma R-mediated phagocytosis||04064::NF-kappa B signaling pathway||04640::Hematopoietic…	Regulation of actin dynamics for phagocytic cup formation::FCGR3A-mediated phagocytosis::FCGR3A-mediated IL10 synthesis::Regulation of Complement cascade::Role of phospholipids in phagocytosis::Initial triggering of complement::Interleukin-4 and Interleukin-13 signaling::FCGR activation::Classical antibody-mediated complement activation	Pathogenesis_of_SARS-CoV-2_Mediated_by_nsp9-nsp10_Complex	NA	Extracellular
A0A8I3S2Q7	69294.4	48992.9	59248.2	23987.4	22798.3	20525.7	0.379143	0.00410108	0.1	0.138995	0.324183	down	A0A8I3S2Q7	A0A8I3S2Q7	Matrix metalloproteinase-9	MMP9	GO:0005615::extracellular space;GO:0005578::proteinaceous extracellular matrix;GO:0070062::extracellular exosome	GO:0008270::zinc ion binding;GO:0004222::metalloendopeptidase activity;GO:0042802::identical protein binding	GO:0001501::skeletal system development;GO:0001934::positive regulation of protein phosphorylation;GO:1900122::positive regulation of receptor binding;GO:0090200::positive regulation of release of cytochrome c from mitochondria;GO:0030198::extracellular matrix organization;GO:2001268::negative regulation of cysteine-type endopeptidase activity involved in apoptotic signaling pathway;GO:2001243::n…	Matrix metallopeptidase 9 (gelatinase B, 92kDa gelatinase, 92kDa type IV collagenase)	Cellular processes and signaling	Posttranslational modification, protein turnover, chaperones	05200::Pathways in cancer||05205::Proteoglycans in cancer||05202::Transcriptional misregulation in cancer||05206::MicroRNAs in cancer||05418::Fluid shear stress and atherosclerosis||04670::Leukocyte transendothelial migration||04915::Estrogen signaling pathway||05161::Hepatitis B||01522::Endocrine resistance||04668::TNF signaling pathway||04657::IL-17 signaling pathway||05219::Bladder cancer	Neutrophil degranulation::Interleukin-4 and Interleukin-13 signaling::Degradation of the extracellular matrix::Collagen degradation::Extra-nuclear estrogen signaling::Assembly of collagen fibrils and other multimeric structures::EPH-ephrin mediated repulsion of cells::Signaling by SCF-KIT::Activation of Matrix Metalloproteinases	Fragile_X_Syndrome::Epithelial_to_mesenchymal_transition_in_colorectal_cancer::Spinal_Cord_Injury::Hepatitis_B_infection::Genes_involved_in_male_infertility::Lung_fibrosis::Viral_Acute_Myocarditis::AGE-RAGE_pathway::Endochondral_Ossification::Endochondral_Ossification_with_Skeletal_Dysplasias::Cell_migration_and_invasion_through_p75NTR::Bladder_Cancer::Kisspeptin-Kisspeptin_Receptor_System_in_the…	NA	Extracellular
A0A8I3S7Z3	61965.4	68176.4	82655.9	138807	134781	116638	1.83379	0.00621893	0.1	0.146525	0.324183	up	A0A8I3S7Z3	A0A8I3S7Z3	Collagen type VI alpha 1 chain	COL6A1	GO:0005581::collagen trimer;GO:0005765::lysosomal membrane;GO:0070062::extracellular exosome;GO:0042383::sarcolemma;GO:0005578::proteinaceous extracellular matrix	GO:0048407::platelet-derived growth factor binding	GO:0070208::protein heterotrimerization;GO:0035987::endodermal cell differentiation;GO:0001649::osteoblast differentiation;GO:0071230::cellular response to amino acid stimulus	Collagen, type VI, alpha 1	Cellular processes and signaling	Extracellular structures	04151::PI3K-Akt signaling pathway||04510::Focal adhesion||04512::ECM-receptor interaction||04974::Protein digestion and absorption	ECM proteoglycans::Integrin cell surface interactions::Collagen biosynthesis and modifying enzymes::Collagen degradation::Assembly of collagen fibrils and other multimeric structures::NCAM1 interactions::Collagen chain trimerization::Signaling by PDGF	PI3K-Akt_Signaling_Pathway::miRNA_targets_in_ECM_and_membrane_receptors	NA	Extracellular
A0A8I3S8V0	53736.5	58016	61250.1	124587	108736	114338	2.00957	0.000224265	0.1	0.0741569	0.324183	up	A0A8I3S8V0	A0A8I3S8V0	Cellular communication network factor 1	CCN1	GO:0005578::proteinaceous extracellular matrix	GO:0008201::heparin binding;GO:0005178::integrin binding;GO:0050840::extracellular matrix binding;GO:0005520::insulin-like growth factor binding	GO:2000304::positive regulation of ceramide biosynthetic process;GO:0060710::chorio-allantoic fusion;GO:0045669::positive regulation of osteoblast differentiation;GO:0001558::regulation of cell growth;GO:0010518::positive regulation of phospholipase activity;GO:0030513::positive regulation of BMP signaling pathway;GO:0043280::positive regulation of cysteine-type endopeptidase activity involved in…	angiogenic inducer, 61	Cellular processes and signaling	Extracellular structures	NA	Regulation of Insulin-like Growth Factor (IGF) transport and uptake by IGFBPs::Post-translational protein phosphorylation	VEGFA-VEGFR2_Signaling_Pathway::Hypertrophy_Model	NA	Extracellular
A0A8I3SCY1	20422.2	24142.6	24486.3	47042.3	41064.1	39878.9	1.85349	0.00143803	0.1	0.0891577	0.324183	up	A0A8I3SCY1	A0A8I3SCY1	Gremlin 1, DAN family BMP antagonist	GREM1	GO:0009986::cell surface;GO:0005615::extracellular space	GO:0036122::BMP binding;GO:0016015::morphogen activity;GO:0048018::receptor agonist activity;GO:0043184::vascular endothelial growth factor receptor 2 binding;GO:0005125::cytokine activity;GO:0030297::transmembrane receptor protein tyrosine kinase activator activity	GO:0090090::negative regulation of canonical Wnt signaling pathway;GO:0030199::collagen fibril organization;GO:2000273::positive regulation of receptor activity;GO:0042346::positive regulation of NF-kappaB import into nucleus;GO:0003337::mesenchymal to epithelial transition involved in metanephros morphogenesis;GO:0046851::negative regulation of bone remodeling;GO:0045892::negative regulation of …	DAN domain	Cellular processes and signaling	Signal transduction mechanisms	NA	Signaling by BMP	Lung_fibrosis::GDNF-RET_signalling_axis	NA	Extracellular
A0A8P0N826	3004.71	2521.55	4588.99	1475.14	889.998	824.922	0.315372	0.0105112	0.1	0.1713	0.324183	down	A0A8P0N826	A0A8P0N826	Ribonuclease A-domain domain-containing protein	-	NA	GO:0004518::nuclease activity	NA	Belongs to the pancreatic ribonuclease family	Cellular processes and signaling	Posttranslational modification, protein turnover, chaperones	NA	Antimicrobial peptides	TYROBP_Causal_Network	NA	Extracellular
A0A8P0NE79	223090	264790	337810	644437	556669	461809	2.01397	0.0114027	0.1	0.1713	0.324183	up	A0A8P0NE79	A0A8P0NE79	Collagen type VI alpha 3 chain	COL6A3	GO:0005615::extracellular space;GO:0042383::sarcolemma;GO:0005578::proteinaceous extracellular matrix;GO:0005581::collagen trimer;GO:0070062::extracellular exosome	GO:0004867::serine-type endopeptidase inhibitor activity	GO:0010951::negative regulation of endopeptidase activity	Collagen type VI alpha 3	Cellular processes and signaling	Extracellular structures	04151::PI3K-Akt signaling pathway||04510::Focal adhesion||04512::ECM-receptor interaction||04974::Protein digestion and absorption	ECM proteoglycans::Integrin cell surface interactions::Collagen biosynthesis and modifying enzymes::Collagen degradation::Assembly of collagen fibrils and other multimeric structures::NCAM1 interactions::Collagen chain trimerization::Signaling by PDGF	PI3K-Akt_Signaling_Pathway::miRNA_targets_in_ECM_and_membrane_receptors	NA	Extracellular
A0A8P0NFI8	587826	662211	688847	220096	227655	344997	0.408868	0.0164255	0.1	0.195019	0.324183	down	A0A8P0NFI8	A0A8P0NFI8	Histidine rich glycoprotein	HRG	GO:0072562::blood microparticle;GO:0036019::endolysosome	GO:0008201::heparin binding;GO:0004867::serine-type endopeptidase inhibitor activity;GO:0005102::receptor binding;GO:0020037::heme binding;GO:0019865::immunoglobulin binding;GO:0043395::heparan sulfate proteoglycan binding;GO:0008270::zinc ion binding	GO:0043065::positive regulation of apoptotic process;GO:0010468::regulation of gene expression;GO:0032956::regulation of actin cytoskeleton organization;GO:0016525::negative regulation of angiogenesis;GO:0010543::regulation of platelet activation;GO:2000504::positive regulation of blood vessel remodeling;GO:0043254::regulation of protein complex assembly;GO:0002839::positive regulation of immune …	Histidine-rich glycoprotein	Cellular processes and signaling	Signal transduction mechanisms	NA	Platelet degranulation ::Dissolution of Fibrin Clot	NA	NA	Extracellular
A0A8P0NG98	607032	730124	904636	1.28388e+06	1.31441e+06	935447	1.5763	0.0455467	0.1	0.270574	0.324183	up	A0A8P0NG98	A0A8P0NG98	Complement C1q C chain	C1QC	GO:0072562::blood microparticle;GO:0005581::collagen trimer;GO:0070062::extracellular exosome	NA	GO:0030853::negative regulation of granulocyte differentiation;GO:0045650::negative regulation of macrophage differentiation	Complement component 1, q subcomponent, C chain	Cellular processes and signaling	Extracellular structures	05142::Chagas disease (American trypanosomiasis)||05322::Systemic lupus erythematosus||05150::Staphylococcus aureus infection||04610::Complement and coagulation cascades||05133::Pertussis||05020::Prion diseases	Regulation of Complement cascade::Initial triggering of complement::Classical antibody-mediated complement activation	TYROBP_Causal_Network::Allograft_Rejection::Microglia_Pathogen_Phagocytosis_Pathway::Oxidative_Damage	NA	Extracellular
A0A8P0NMY8	622406	746812	874808	324632	380800	503643	0.538798	0.0203646	0.1	0.196398	0.324183	down	A0A8P0NMY8	A0A8P0NMY8	Inter-alpha-trypsin inhibitor heavy chain 4	ITIH4	NA	NA	NA	Inter-alpha-trypsin inhibitor heavy chain	Poorly characterized	Function unknown	NA	Platelet degranulation	MAPK_Signaling_Pathway::Arrhythmogenic_Right_Ventricular_Cardiomyopathy	NA	Extracellular
A0A8P0NRN1	19266.5	16728.2	15275.5	25555.4	31814	28805.5	1.6808	0.00500393	0.1	0.138995	0.324183	up	A0A8P0NRN1	A0A8P0NRN1	CD248 molecule	CD248	GO:0016021::integral component of membrane;GO:0070062::extracellular exosome;GO:0005737::cytoplasm	GO:0005509::calcium ion binding;GO:0050840::extracellular matrix binding	GO:0016477::cell migration;GO:0060033::anatomical structure regression;GO:0048535::lymph node development;GO:0008284::positive regulation of cell proliferation;GO:2000353::positive regulation of endothelial cell apoptotic process	endosialin	Cellular processes and signaling	Signal transduction mechanisms	NA	Cell surface interactions at the vascular wall::Common Pathway of Fibrin Clot Formation	Nuclear_Receptors_Meta-Pathway::Vitamin_D_Receptor_Pathway::Complement_and_Coagulation_Cascades::Supression_of_HMGB1_mediated_inflammation_by_THBD	NA	Extracellular
A0A8P0P0U7	247685	181177	265214	399040	625220	503934	2.20177	0.0111198	0.1	0.1713	0.324183	up	A0A8P0P0U7	A0A8P0P0U7	Integrin beta	ITGB6	GO:0009897::external side of plasma membrane;GO:0070062::extracellular exosome;GO:0008305::integrin complex	GO:0004872::receptor activity;GO:0005178::integrin binding	GO:0007160::cell-matrix adhesion;GO:0006954::inflammatory response;GO:0007229::integrin-mediated signaling pathway	integrin	Cellular processes and signaling	Signal transduction mechanisms	04151::PI3K-Akt signaling pathway||04510::Focal adhesion||04810::Regulation of actin cytoskeleton||05414::Dilated cardiomyopathy||04512::ECM-receptor interaction||05410::Hypertrophic cardiomyopathy (HCM)||05412::Arrhythmogenic right ventricular cardiomyopathy (ARVC)	ECM proteoglycans::Integrin cell surface interactions::Molecules associated with elastic fibres::Elastic fibre formation	Focal_Adhesion-PI3K-Akt-mTOR-signaling_pathway::PI3K-Akt_Signaling_Pathway::Focal_Adhesion::Integrin-mediated_Cell_Adhesion::Arrhythmogenic_Right_Ventricular_Cardiomyopathy::TGF-beta_Receptor_Signaling::miRNA_targets_in_ECM_and_membrane_receptors::Mechanoregulation_and_pathology_of_YAP-TAZ_via_Hippo_and_non-Hippo_mechanisms	NA	Extracellular
A0A8P0P645	54372.8	86922.9	80931.4	138430	196883	177600	2.30806	0.0116893	0.1	0.1713	0.324183	up	A0A8P0P645	A0A8P0P645	Nidogen 1	NID1	GO:0005605::basal lamina;GO:0070062::extracellular exosome;GO:0071944::cell periphery	GO:0043237::laminin-1 binding;GO:0005518::collagen binding;GO:0043394::proteoglycan binding;GO:0005509::calcium ion binding	GO:0007160::cell-matrix adhesion;GO:0010811::positive regulation of cell-substrate adhesion;GO:0032836::glomerular basement membrane development	Nidogen 1	Cellular processes and signaling	Signal transduction mechanisms	NA	Degradation of the extracellular matrix::Laminin interactions	Vitamin_D_Receptor_Pathway::Epithelial_to_mesenchymal_transition_in_colorectal_cancer::Breast_cancer_pathway::Wnt_Signaling::Primary_Focal_Segmental_Glomerulosclerosis_FSGS::Wnt_Signaling_Pathway_and_Pluripotency::ESC_Pluripotency_Pathways::LncRNA_involvement_in_canonical_Wnt_signaling_and_colorectal_cancer::ncRNAs_involved_in_Wnt_signaling_in_hepatocellular_carcinoma::Osteoblast_differentiation:…	NA	Extracellular
A0A8P0P8B9	18899.1	19697.7	18713.3	24650.4	30787.9	31397	1.51519	0.0298635	0.1	0.225282	0.324183	up	A0A8P0P8B9	A0A8P0P8B9	Neuronal growth regulator 1	NEGR1	GO:0070062::extracellular exosome;GO:0005886::plasma membrane	NA	GO:0007626::locomotory behavior;GO:0016337::single organismal cell-cell adhesion;GO:0010976::positive regulation of neuron projection development;GO:0007631::feeding behavior	Neuronal growth regulator 1	Cellular processes and signaling	Signal transduction mechanisms	04514::Cell adhesion molecules (CAMs)	Post-translational modification: synthesis of GPI-anchored proteins	Hair_Follicle_Development-_Cytodifferentiation_(Part_3_of_3)	NA	Extracellular
A0A8P0PP94	66884.3	73334.7	58253.9	37650.1	36958.7	53399.7	0.644967	0.0436986	0.1	0.267824	0.324183	down	A0A8P0PP94	A0A8P0PP94	Glypican 1	GPC1	GO:0045121::membrane raft;GO:0005887::integral component of plasma membrane;GO:0005615::extracellular space;GO:0005796::Golgi lumen;GO:0043025::neuronal cell body;GO:0005578::proteinaceous extracellular matrix;GO:0005768::endosome;GO:0070062::extracellular exosome;GO:0043202::lysosomal lumen;GO:0031225::anchored component of membrane	GO:0043236::laminin binding;GO:0043395::heparan sulfate proteoglycan binding;GO:0017134::fibroblast growth factor binding;GO:0070052::collagen V binding;GO:0005507::copper ion binding	GO:0007411::axon guidance;GO:0001523::retinoid metabolic process;GO:2001016::positive regulation of skeletal muscle cell differentiation;GO:0032288::myelin assembly;GO:0006027::glycosaminoglycan catabolic process;GO:0030200::heparan sulfate proteoglycan catabolic process;GO:0006024::glycosaminoglycan biosynthetic process;GO:0014037::Schwann cell differentiation;GO:0040037::negative regulation of …	Cell surface proteoglycan that bears heparan sulfate	Cellular processes and signaling	Signal transduction mechanisms	05205::Proteoglycans in cancer||05418::Fluid shear stress and atherosclerosis	Cell surface interactions at the vascular wall::Retinoid metabolism and transport::A tetrasaccharide linker sequence is required for GAG synthesis::Signaling by ROBO receptors::Defective B4GALT7 causes EDS, progeroid type::Defective B3GALT6 causes EDSP2 and SEMDJL1::Defective B3GAT3 causes JDSSDHD::HS-GAG degradation::HS-GAG biosynthesis::Defective EXT2 causes exostoses 2::Defective EXT1 causes e…	VEGFA-VEGFR2_Signaling_Pathway	NA	Extracellular
A0A8P0SAD1	21200.1	16474.7	25092.2	7952.38	7620.61	8622.83	0.385487	0.011291	0.1	0.1713	0.324183	down	A0A8P0SAD1	A0A8P0SAD1	CD177 molecule	CD177	NA	NA	NA	CD177 molecule	Poorly characterized	Function unknown	NA	Neutrophil degranulation::Cell surface interactions at the vascular wall::Common Pathway of Fibrin Clot Formation	NA	NA	Extracellular
A0A8P0SAZ3	215728	259561	149843	694229	357464	472535	2.43825	0.0261226	0.1	0.215116	0.324183	up	A0A8P0SAZ3	A0A8P0SAZ3	Serpin H1	SERPINH1	GO:0005793::endoplasmic reticulum-Golgi intermediate compartment;GO:0070062::extracellular exosome;GO:0005615::extracellular space;GO:0005788::endoplasmic reticulum lumen;GO:0045121::membrane raft	GO:0004867::serine-type endopeptidase inhibitor activity;GO:0005518::collagen binding;GO:0051082::unfolded protein binding	GO:0010951::negative regulation of endopeptidase activity;GO:0051604::protein maturation;GO:0003433::chondrocyte development involved in endochondral bone morphogenesis;GO:0030199::collagen fibril organization;GO:0032964::collagen biosynthetic process	Serpin peptidase inhibitor, clade H (heat shock protein 47), member 1, (collagen binding protein 1)	Cellular processes and signaling	Defense mechanisms	NA	Collagen biosynthesis and modifying enzymes	Endochondral_Ossification::Endochondral_Ossification_with_Skeletal_Dysplasias::Type_I_collagen_synthesis_in_the_context_of_Osteogenesis_imperfecta	NA	Extracellular
A0A8P0SBN1	26019	21946.7	13033.5	63761.2	68342.3	88145.7	3.6107	0.012174	0.1	0.1713	0.324183	up	A0A8P0SBN1	A0A8P0SBN1	Coagulation factor VII	F7	GO:0005576::extracellular region	GO:0005509::calcium ion binding;GO:0001948::glycoprotein binding;GO:0004252::serine-type endopeptidase activity	GO:0050927::positive regulation of positive chemotaxis;GO:0006508::proteolysis;GO:0002690::positive regulation of leukocyte chemotaxis;GO:0007596::blood coagulation;GO:0010641::positive regulation of platelet-derived growth factor receptor signaling pathway;GO:0051897::positive regulation of protein kinase B signaling	Coagulation factor VII	Cellular processes and signaling	Posttranslational modification, protein turnover, chaperones	04610::Complement and coagulation cascades	BMAL1:CLOCK,NPAS2 activates circadian gene expression::Gamma-carboxylation of protein precursors::Removal of aminoterminal propeptides from gamma-carboxylated proteins::Transport of gamma-carboxylated protein precursors from the endoplasmic reticulum to the Golgi apparatus::Extrinsic Pathway of Fibrin Clot Formation	Circadian_rhythm_related_genes::Complement_and_Coagulation_Cascades	NA	Extracellular
A0A8P0SDS3	723576	766666	586534	3.51325e+06	3.08756e+06	2.53216e+06	4.39767	0.0003373	0.1	0.0759797	0.324183	up	A0A8P0SDS3	A0A8P0SDS3	Thrombospondin 1	THBS1	GO:0016529::sarcoplasmic reticulum;GO:0070062::extracellular exosome;GO:0009897::external side of plasma membrane;GO:0005788::endoplasmic reticulum lumen;GO:0031093::platelet alpha granule lumen;GO:0005577::fibrinogen complex;GO:0031012::extracellular matrix	GO:0043236::laminin binding;GO:0001968::fibronectin binding;GO:0017134::fibroblast growth factor binding;GO:0042802::identical protein binding;GO:0043394::proteoglycan binding;GO:0005509::calcium ion binding;GO:0008201::heparin binding;GO:0030169::low-density lipoprotein particle binding;GO:0070051::fibrinogen binding;GO:0050431::transforming growth factor beta binding;GO:0001786::phosphatidylser…	GO:0006955::immune response;GO:0002605::negative regulation of dendritic cell antigen processing and presentation;GO:0042535::positive regulation of tumor necrosis factor biosynthetic process;GO:0048266::behavioral response to pain;GO:0034976::response to endoplasmic reticulum stress;GO:0034605::cellular response to heat;GO:0036066::protein O-linked fucosylation;GO:0032570::response to progestero…	Thrombospondin 1	Cellular processes and signaling	Extracellular structures	04151::PI3K-Akt signaling pathway||04015::Rap1 signaling pathway||04510::Focal adhesion||05205::Proteoglycans in cancer||05206::MicroRNAs in cancer||04145::Phagosome||04512::ECM-receptor interaction||04115::p53 signaling pathway||04350::TGF-beta signaling pathway||05144::Malaria||05219::Bladder cancer	Platelet degranulation ::Integrin cell surface interactions::RUNX1 regulates genes involved in megakaryocyte differentiation and platelet function::Syndecan interactions::O-glycosylation of TSR domain-containing proteins::Defective B3GALTL causes Peters-plus syndrome (PpS)::Signaling by PDGF	Focal_Adhesion-PI3K-Akt-mTOR-signaling_pathway::PI3K-Akt_Signaling_Pathway::Focal_Adhesion::TGF-beta_Signaling_Pathway::Senescence_and_Autophagy_in_Cancer::Genes_involved_in_male_infertility::TGF-beta_Receptor_Signaling::Apoptosis-related_network_due_to_altered_Notch3_in_ovarian_cancer::miRNA_targets_in_ECM_and_membrane_receptors::Bladder_Cancer::Inflammatory_Response_Pathway	NA	Extracellular
A0A8P0SI27	29384.8	25620.9	26341.7	100727	176493	126666	4.96495	0.00739957	0.1	0.151348	0.324183	up	A0A8P0SI27	A0A8P0SI27	Laminin subunit gamma 1	LAMC1	NA	NA	NA	Laminin subunit	Cellular processes and signaling	Extracellular structures	04151::PI3K-Akt signaling pathway||05200::Pathways in cancer||04510::Focal adhesion||05146::Amoebiasis||04512::ECM-receptor interaction||05145::Toxoplasmosis||05222::Small cell lung cancer||05020::Prion diseases	Regulation of Insulin-like Growth Factor (IGF) transport and uptake by IGFBPs::Post-translational protein phosphorylation::ECM proteoglycans::Degradation of the extracellular matrix::Non-integrin membrane-ECM interactions::MET activates PTK2 signaling::Laminin interactions::EGR2 and SOX10-mediated initiation of Schwann cell myelination::L1CAM interactions	Focal_Adhesion-PI3K-Akt-mTOR-signaling_pathway::PI3K-Akt_Signaling_Pathway::Focal_Adhesion::Endoderm_Differentiation::Human_Complement_System::Small_cell_lung_cancer::miRNA_targets_in_ECM_and_membrane_receptors::Alpha_6_Beta_4_signaling_pathway::Inflammatory_Response_Pathway	NA	Extracellular
A0A8P0SKJ6	24164.7	21612.9	28419	11569.7	12040.3	17549.7	0.554738	0.0258263	0.1	0.214391	0.324183	down	A0A8P0SKJ6	A0A8P0SKJ6	Coagulation factor XII	F12	GO:0005615::extracellular space	GO:0005509::calcium ion binding;GO:0004252::serine-type endopeptidase activity	GO:0006508::proteolysis	coagulation factor XII	Cellular processes and signaling	Signal transduction mechanisms	04610::Complement and coagulation cascades	Intrinsic Pathway of Fibrin Clot Formation::Defective SERPING1 causes hereditary angioedema::Defective factor XII causes hereditary angioedema	Complement_and_Coagulation_Cascades	NA	Extracellular
A0A8P0SLA8	282421	342558	270053	2.53237e+06	1.09458e+06	1.26457e+06	5.4652	0.0181484	0.1	0.195019	0.324183	up	A0A8P0SLA8	A0A8P0SLA8	Collagen type I alpha 1 chain	COL1A1	GO:0005615::extracellular space;GO:0005737::cytoplasm;GO:0005584::collagen type I trimer	GO:0005201::extracellular matrix structural constituent;GO:0048407::platelet-derived growth factor binding;GO:0046872::metal ion binding;GO:0042802::identical protein binding	GO:0045893::positive regulation of transcription, DNA-templated;GO:0043589::skin morphogenesis;GO:0060351::cartilage development involved in endochondral bone morphogenesis;GO:0001957::intramembranous ossification;GO:0007605::sensory perception of sound;GO:0034505::tooth mineralization;GO:0001649::osteoblast differentiation;GO:0001568::blood vessel development;GO:0034504::protein localization to …	Collagen, type I, alpha 1	Cellular processes and signaling	Extracellular structures	04151::PI3K-Akt signaling pathway||04510::Focal adhesion||04611::Platelet activation||05146::Amoebiasis||04512::ECM-receptor interaction||04974::Protein digestion and absorption||04933::AGE-RAGE signaling pathway in diabetic complications	Immunoregulatory interactions between a Lymphoid and a non-Lymphoid cell::Cell surface interactions at the vascular wall::ECM proteoglycans::Integrin cell surface interactions::Collagen biosynthesis and modifying enzymes::Collagen degradation::Assembly of collagen fibrils and other multimeric structures::Non-integrin membrane-ECM interactions::Collagen chain trimerization::Syndecan interactions::…	Focal_Adhesion-PI3K-Akt-mTOR-signaling_pathway::PI3K-Akt_Signaling_Pathway::Focal_Adhesion::Senescence_and_Autophagy_in_Cancer::Type_I_collagen_synthesis_in_the_context_of_Osteogenesis_imperfecta::Inflammatory_Response_Pathway::miR-509-3p_alteration_of_YAP1-ECM_axis	NA	Extracellular
A0A8P0SRF2	2978.35	2502.5	1582.5	6871.64	9246.46	9075.11	3.56675	0.00899268	0.1	0.160734	0.324183	up	A0A8P0SRF2	A0A8P0SRF2	Podoplanin	PDPN	GO:0032587::ruffle membrane;GO:0031528::microvillus membrane;GO:0009897::external side of plasma membrane;GO:0016021::integral component of membrane;GO:0031527::filopodium membrane;GO:0031258::lamellipodium membrane	GO:0015250::water channel activity;GO:0008517::folic acid transporter activity;GO:0015171::amino acid transmembrane transporter activity	GO:0006865::amino acid transport;GO:0008360::regulation of cell shape;GO:0006833::water transport;GO:2000045::regulation of G1/S transition of mitotic cell cycle;GO:0048286::lung alveolus development;GO:0051272::positive regulation of cellular component movement;GO:0006693::prostaglandin metabolic process;GO:0008283::cell proliferation;GO:0048870::cell motility;GO:0001946::lymphangiogenesis;GO:00…	podoplanin	Cellular processes and signaling	Signal transduction mechanisms	NA	GPVI-mediated activation cascade	NA	NA	Extracellular
A0A8P0SSD7	5096.8	5881.1	6453.7	11627.9	9608.05	9505.43	1.76355	0.00394977	0.1	0.138995	0.324183	up	A0A8P0SSD7	A0A8P0SSD7	Sushi, von Willebrand factor type A, EGF and pentraxin domain containing 1	SVEP1	NA	NA	NA	Sushi, von Willebrand factor type A, EGF and pentraxin	Cellular processes and signaling	Signal transduction mechanisms	NA	Neutrophil degranulation::Regulation of Complement cascade::RUNX1 and FOXP3 control the development of regulatory T lymphocytes (Tregs)	Primary_Focal_Segmental_Glomerulosclerosis_FSGS::Human_Complement_System::Complement_and_Coagulation_Cascades	NA	Extracellular
A0A8P0T2H3	377046	497378	319544	511519	722003	704020	1.62277	0.0464798	0.1	0.272163	0.324183	up	A0A8P0T2H3	A0A8P0T2H3	CD44 antigen	CD44	NA	NA	NA	CD44 molecule (Indian blood group)	Cellular processes and signaling	Signal transduction mechanisms	05205::Proteoglycans in cancer||05169::Epstein-Barr virus infection||05206::MicroRNAs in cancer||04640::Hematopoietic cell lineage||04512::ECM-receptor interaction||05131::Shigellosis	Neutrophil degranulation::Cell surface interactions at the vascular wall::Integrin cell surface interactions::Degradation of the extracellular matrix::Interferon gamma signaling::Hyaluronan uptake and degradation	Gastrin_Signaling_Pathway::Senescence_and_Autophagy_in_Cancer::Wnt_Signaling_Pathway_and_Pluripotency::Hippo-Merlin_Signaling_Dysregulation::Hepatitis_C_and_Hepatocellular_Carcinoma	NA	Extracellular
A0A8P0TG46	36400.9	38397	49141.2	72871.6	91102.3	75533.7	1.93246	0.00574703	0.1	0.146525	0.324183	up	A0A8P0TG46	A0A8P0TG46	Prenylcysteine oxidase 1	PCYOX1	GO:0005764::lysosome	GO:0001735::prenylcysteine oxidase activity	GO:0055114::oxidation-reduction process;GO:0030328::prenylcysteine catabolic process	Prenylcysteine oxidase 1	Metabolism	Coenzyme transport and metabolism	00900::Terpenoid backbone biosynthesis	Platelet degranulation	NA	NA	Extracellular
A0A8P0TH38	11779.8	11872.8	19652.1	38639.5	36294	30247.7	2.42887	0.0198204	0.1	0.196398	0.324183	up	A0A8P0TH38	A0A8P0TH38	Collagen type VI alpha 3 chain	COL6A3	GO:0005615::extracellular space;GO:0042383::sarcolemma;GO:0005578::proteinaceous extracellular matrix;GO:0005581::collagen trimer;GO:0070062::extracellular exosome	GO:0004867::serine-type endopeptidase inhibitor activity	GO:0010951::negative regulation of endopeptidase activity	Collagen type VI alpha 3	Cellular processes and signaling	Extracellular structures	04151::PI3K-Akt signaling pathway||04510::Focal adhesion||04512::ECM-receptor interaction||04974::Protein digestion and absorption	ECM proteoglycans::Integrin cell surface interactions::Collagen biosynthesis and modifying enzymes::Collagen degradation::Assembly of collagen fibrils and other multimeric structures::NCAM1 interactions::Collagen chain trimerization::Signaling by PDGF	PI3K-Akt_Signaling_Pathway::miRNA_targets_in_ECM_and_membrane_receptors	NA	Extracellular
A0A8P0TIJ7	36124.3	42873.5	61891.5	22255	23062.2	31549.2	0.54558	0.043654	0.1	0.267824	0.324183	down	A0A8P0TIJ7	A0A8P0TIJ7	Scavenger receptor cysteine rich family member with 5 domains	SSC5D	GO:0005622::intracellular;GO:0005615::extracellular space;GO:0031012::extracellular matrix	GO:0001968::fibronectin binding;GO:0043236::laminin binding;GO:0005044::scavenger receptor activity	GO:0042742::defense response to bacterium;GO:0042494::detection of bacterial lipoprotein;GO:0002376::immune system process;GO:2000483::negative regulation of interleukin-8 secretion	Scavenger receptor	Cellular processes and signaling	Signal transduction mechanisms	04970::Salivary secretion	Scavenging by Class B Receptors	Macrophage_markers	NA	Extracellular
A0A8P0TPJ1	35497.1	32809	44254.2	17526.9	20968.4	24907.9	0.563283	0.0135245	0.1	0.178884	0.324183	down	A0A8P0TPJ1	A0A8P0TPJ1	Ig-like domain-containing protein	-	NA	NA	NA	Immunoglobulin C-Type	Poorly characterized	Function unknown	NA	Immunoregulatory interactions between a Lymphoid and a non-Lymphoid cell::Regulation of actin dynamics for phagocytic cup formation::Cell surface interactions at the vascular wall::FCGR3A-mediated phagocytosis::FCERI mediated NF-kB activation::FCGR3A-mediated IL10 synthesis::Regulation of Complement cascade::FCERI mediated Ca+2 mobilization::Antigen activates B Cell Receptor (BCR) leading to gene…	Pathogenesis_of_SARS-CoV-2_Mediated_by_nsp9-nsp10_Complex	NA	Extracellular
D5IGC9	217325	265434	203565	2.13991e+06	1.34387e+06	1.3867e+06	7.09648	0.00133741	0.1	0.0887488	0.324183	up	D5IGC9	D5IGC9	Thrombospondin 2	THBS2	GO:0005604::basement membrane;GO:0031091::platelet alpha granule	GO:0008201::heparin binding;GO:0005509::calcium ion binding	GO:0016525::negative regulation of angiogenesis;GO:0007155::cell adhesion	Thrombospondin 2	Cellular processes and signaling	Signal transduction mechanisms	04151::PI3K-Akt signaling pathway||04510::Focal adhesion||04145::Phagosome||04512::ECM-receptor interaction||05144::Malaria	O-glycosylation of TSR domain-containing proteins::Defective B3GALTL causes Peters-plus syndrome (PpS)::Signaling by PDGF	Focal_Adhesion-PI3K-Akt-mTOR-signaling_pathway::PI3K-Akt_Signaling_Pathway::Focal_Adhesion::miRNA_targets_in_ECM_and_membrane_receptors::miR-509-3p_alteration_of_YAP1-ECM_axis	NA	Extracellular
E0W6Z5	19199	23419.2	23250.1	12523.8	11500.4	11099.8	0.533246	0.00305414	0.1	0.133703	0.324183	down	E0W6Z5	E0W6Z5	Insulin-like growth factor II	IGF2	GO:0005615::extracellular space;GO:0070062::extracellular exosome	GO:0008083::growth factor activity;GO:0005179::hormone activity;GO:0005159::insulin-like growth factor receptor binding;GO:0005158::insulin receptor binding	GO:0042104::positive regulation of activated T cell proliferation;GO:0045840::positive regulation of mitotic nuclear division;GO:0051897::positive regulation of protein kinase B signaling;GO:0046628::positive regulation of insulin receptor signaling pathway;GO:0043410::positive regulation of MAPK cascade	Insulin-like growth factor	Cellular processes and signaling	Signal transduction mechanisms	05205::Proteoglycans in cancer	Platelet degranulation ::Regulation of Insulin-like Growth Factor (IGF) transport and uptake by IGFBPs::SHC-related events triggered by IGF1R::IRS-related events triggered by IGF1R::Signaling by Type 1 Insulin-like Growth Factor 1 Receptor (IGF1R)	PI3K-Akt_Signaling_Pathway::MECP2_and_Associated_Rett_Syndrome::Cardiac_Progenitor_Differentiation::Endochondral_Ossification::Endochondral_Ossification_with_Skeletal_Dysplasias::Apoptosis	NA	Extracellular
E2RAK7	116896	100653	129283	42108.8	47172.4	77702.2	0.481453	0.0418294	0.1	0.265142	0.324183	down	E2RAK7	E2RAK7	Apolipoprotein A-II	APOA2	GO:0042627::chylomicron;GO:0072562::blood microparticle;GO:0070062::extracellular exosome;GO:0034361::very-low-density lipoprotein particle;GO:0034366::spherical high-density lipoprotein particle	GO:0042803::protein homodimerization activity;GO:0031210::phosphatidylcholine binding;GO:0060228::phosphatidylcholine-sterol O-acyltransferase activator activity;GO:0015485::cholesterol binding;GO:0055102::lipase inhibitor activity;GO:0034190::apolipoprotein receptor binding;GO:0046982::protein heterodimerization activity;GO:0008035::high-density lipoprotein particle binding;GO:0017127::cholester…	GO:0060695::negative regulation of cholesterol transporter activity;GO:0009749::response to glucose;GO:0045416::positive regulation of interleukin-8 biosynthetic process;GO:0033344::cholesterol efflux;GO:0018206::peptidyl-methionine modification;GO:0042157::lipoprotein metabolic process;GO:0043085::positive regulation of catalytic activity;GO:0030300::regulation of intestinal cholesterol absorpti…	apolipoprotein A-II	Cellular processes and signaling	Signal transduction mechanisms	03320::PPAR signaling pathway	Regulation of Insulin-like Growth Factor (IGF) transport and uptake by IGFBPs::Post-translational protein phosphorylation::PPARA activates gene expression::Retinoid metabolism and transport::Chylomicron assembly::Chylomicron remodeling	Nuclear_Receptors_Meta-Pathway::PPAR_signaling_pathway::Statin_Pathway::PPAR_Alpha_Pathway	NA	Extracellular
O02678	91554	106585	109413	282567	270231	273704	2.68736	0.00201471	0.1	0.114205	0.324183	up	O02678	O02678	Biglycan	BGN	GO:0030133::transport vesicle;GO:0009986::cell surface;GO:0042383::sarcolemma;GO:0005578::proteinaceous extracellular matrix;GO:0070062::extracellular exosome	GO:0050840::extracellular matrix binding;GO:0004860::protein kinase inhibitor activity;GO:0005539::glycosaminoglycan binding	GO:0030198::extracellular matrix organization;GO:0006469::negative regulation of protein kinase activity;GO:0019221::cytokine-mediated signaling pathway;GO:0046426::negative regulation of JAK-STAT cascade;GO:0019800::peptide cross-linking via chondroitin 4-sulfate glycosaminoglycan	May be involved in collagen fiber assembly	Cellular processes and signaling	Signal transduction mechanisms	NA	ECM proteoglycans::A tetrasaccharide linker sequence is required for GAG synthesis::Defective B4GALT7 causes EDS, progeroid type::Defective B3GALT6 causes EDSP2 and SEMDJL1::Defective B3GAT3 causes JDSSDHD::Chondroitin sulfate biosynthesis::CS/DS degradation::Dermatan sulfate biosynthesis::Defective CHSY1 causes TPBS::Defective CHST3 causes SEDCJD::Defective CHST14 causes EDS, musculocontractural…	Human_Complement_System::BMP2-WNT4-FOXO1_Pathway_in_Human_Primary_Endometrial_Stromal_Cell_Differentiation	NA	Extracellular
