# Supplementary material for: Multiomics analysis of platelet-rich plasma promoting biological performance of mesenchymal stem cells
Source: BMC Genomics. 2024 Jun 5;25:564. doi: 10.1186/s12864-024-10329-8 (PMC11151483; doi:10.1186/s12864-024-10329-8)
Supplement: Supplementary file 1 — Supplementary Material 1. [file 12864_2024_10329_MOESM1_ESM.zip › Supplementary document-19 PRP vs FBS.xlsx]

## Sheet: Sheet1
ID	FBS_1	FBS_2	FBS_3	PRP_1	PRP_2	PRP_3	ratio	t.test_p.value	wilcox.test_p.value	t.test_p.value_BHcorrect	wilcox.test_p.value_BHcorrect	regulated	ProteinGroup	protein	description	gene_name	go_cellularcomponent	go_molecularfunction	go_biologicalprocess	eggnog_description	eggnog_category	eggnog_term	kegg_pathway	reactome_pathways	wikipathways	tf_family	subcellularlocation
A0A1S7J0A8	9772.36	9875.78	10773.9	27875.5	27912.3	36689	3.03979	0.00344859	0.1	0.0252472	0.152264	up	A0A1S7J0A8	A0A1S7J0A8	Monocyte differentiation antigen CD14	607076	GO:0031362::anchored component of external side of plasma membrane;GO:0045121::membrane raft;GO:0005615::extracellular space;GO:0005794::Golgi apparatus;GO:0046696::lipopolysaccharide receptor complex;GO:0070062::extracellular exosome	GO:0070891::lipoteichoic acid binding;GO:0001530::lipopolysaccharide binding	GO:0032481::positive regulation of type I interferon production;GO:0032760::positive regulation of tumor necrosis factor production;GO:0071727::cellular response to triacyl bacterial lipopeptide;GO:0034142::toll-like receptor 4 signaling pathway;GO:0006898::receptor-mediated endocytosis;GO:0071223::cellular response to lipoteichoic acid;GO:0031663::lipopolysaccharide-mediated signaling pathway;GO…	Coreceptor for bacterial lipopolysaccharide. In concert with LBP, binds to monomeric lipopolysaccharide and delivers it to the LY96 TLR4 complex, thereby mediating the innate immune response to bacterial lipopolysaccharide (LPS). Acts via MyD88, TIRAP and TRAF6, leading to NF-kappa-B activation, cytokine secretion and the inflammatory response. Acts as a coreceptor for TLR2 TLR6 heterodimer in re…	Cellular processes and signaling	Signal transduction mechanisms	04010::MAPK signaling pathway||04810::Regulation of actin cytoskeleton||05202::Transcriptional misregulation in cancer||05152::Tuberculosis||04145::Phagosome||05146::Amoebiasis||04064::NF-kappa B signaling pathway||04640::Hematopoietic cell lineage||05132::Salmonella infection||05133::Pertussis||04620::Toll-like receptor signaling pathway||05134::Legionellosis||05130::Pathogenic Escherichia coli …	Neutrophil degranulation::ER-Phagosome pathway::IKK complex recruitment mediated by RIP1::Regulation of TLR by endogenous ligand::Toll Like Receptor 4 (TLR4) Cascade::Activation of IRF3/IRF7 mediated by TBK1/IKK epsilon::MyD88:MAL(TIRAP) cascade initiated on plasma membrane::IRAK2 mediated activation of TAK1 complex upon TLR7/8 or 9 stimulation::TRAF6-mediated induction of TAK1 complex within TLR…	MAPK_Signaling_Pathway::Vitamin_D_Receptor_Pathway::Regulation_of_Actin_Cytoskeleton::Regulation_of_toll-like_receptor_signaling_pathway::Toll-like_Receptor_Signaling_Pathway::Pathogenic_Escherichia_coli_infection::Macrophage_markers::Fibrin_Complement_Receptor_3_Signaling_Pathway	NA	Extracellular
A0A5K1VKB9	7504.66	7907.65	10589.9	28527.1	26965.1	39997.5	3.67237	0.00146879	0.1	0.0176946	0.152264	up	A0A5K1VKB9	A0A5K1VKB9	Kallikrein B1	KLKB1	GO:0005615::extracellular space;GO:0070062::extracellular exosome	GO:0004252::serine-type endopeptidase activity	GO:0031639::plasminogen activation;GO:0051919::positive regulation of fibrinolysis	Kallikrein B, plasma (Fletcher factor) 1	Metabolism	Amino acid transport and metabolism	04610::Complement and coagulation cascades	Activation of Matrix Metalloproteinases::Intrinsic Pathway of Fibrin Clot Formation::Defective SERPING1 causes hereditary angioedema::Defective factor XII causes hereditary angioedema	Human_Complement_System::Complement_and_Coagulation_Cascades::Blood_Clotting_Cascade	NA	Extracellular
A0A6S4Q341	626978	593371	866956	371765	446198	473987	0.618956	0.0366437	0.1	0.0829921	0.152264	down	A0A6S4Q341	A0A6S4Q341	DLA class I alpha chain	DLA88	GO:0016021::integral component of membrane;GO:0042612::MHC class I protein complex	GO:0005102::receptor binding;GO:0042605::peptide antigen binding	GO:0006955::immune response;GO:0002474::antigen processing and presentation of peptide antigen via MHC class I	Belongs to the MHC class I family	Poorly characterized	Function unknown	04144::Endocytosis||05166::HTLV-I infection||05169::Epstein-Barr virus infection||05203::Viral carcinogenesis||04514::Cell adhesion molecules (CAMs)||04145::Phagosome||05168::Herpes simplex infection||05416::Viral myocarditis||05320::Autoimmune thyroid disease||05330::Allograft rejection||04612::Antigen processing and presentation||04940::Type I diabetes mellitus||05332::Graft-versus-host disease	Immunoregulatory interactions between a Lymphoid and a non-Lymphoid cell::Interferon gamma signaling::ER-Phagosome pathway::Interferon alpha/beta signaling::Antigen Presentation: Folding, assembly and peptide loading of class I MHC::Endosomal/Vacuolar pathway	NA	NA	Extracellular
A0A8I3MAL2	349344	247543	180452	3.30669e+06	3.87283e+06	3.06904e+06	13.1842	0.00234693	0.1	0.0217585	0.152264	up	A0A8I3MAL2	A0A8I3MAL2	Complement C1q B chain	C1QB	NA	NA	NA	Complement C1q subcomponent subunit B	Cellular processes and signaling	Extracellular structures	05142::Chagas disease (American trypanosomiasis)||05322::Systemic lupus erythematosus||05150::Staphylococcus aureus infection||04610::Complement and coagulation cascades||05133::Pertussis||05020::Prion diseases	Regulation of Complement cascade::Initial triggering of complement::Classical antibody-mediated complement activation	Spinal_Cord_Injury::Complement_and_Coagulation_Cascades::Allograft_Rejection::Microglia_Pathogen_Phagocytosis_Pathway::Oxidative_Damage::Complement_Activation	NA	Extracellular
A0A8I3MF27	158935	157233	170829	664637	707121	894566	4.65367	0.00189328	0.1	0.0192629	0.152264	up	A0A8I3MF27	A0A8I3MF27	Plasminogen	PLG	NA	NA	NA	Plasmin dissolves the fibrin of blood clots and acts as a proteolytic factor in a variety of other processes including embryonic development, tissue remodeling, tumor invasion, and inflammation. In ovulation, weakens the walls of the Graafian follicle. It activates the urokinase-type plasminogen activator, collagenases and several complement zymogens, such as C1 and C5. Cleavage of fibronectin an…	Cellular processes and signaling	Posttranslational modification, protein turnover, chaperones	04080::Neuroactive ligand-receptor interaction||05164::Influenza A||05150::Staphylococcus aureus infection||04610::Complement and coagulation cascades	Platelet degranulation ::Regulation of Insulin-like Growth Factor (IGF) transport and uptake by IGFBPs::Degradation of the extracellular matrix::Signaling by PDGF::Activation of Matrix Metalloproteinases::Dissolution of Fibrin Clot	Human_Complement_System::Complement_and_Coagulation_Cascades::Selenium_Micronutrient_Network::Folate_Metabolism::Vitamin_B12_Metabolism	NA	Extracellular
A0A8I3MGM0	18347.5	20881	13913.3	50605.2	58701.3	79754.4	3.55767	0.00224737	0.1	0.0211702	0.152264	up	A0A8I3MGM0	A0A8I3MGM0	Coagulation factor XIII B chain	F13B	GO:0005576::extracellular region	NA	GO:0007596::blood coagulation	Coagulation factor XIII, B	Cellular processes and signaling	Extracellular structures	04610::Complement and coagulation cascades	Common Pathway of Fibrin Clot Formation	Complement_and_Coagulation_Cascades::Steroid_Biosynthesis	NA	Extracellular
A0A8I3MGP5	87625	80299.8	83831.6	364370	676262	586000	6.46113	0.00925273	0.1	0.0398834	0.152264	up	A0A8I3MGP5	A0A8I3MGP5	Complement component 4 binding protein beta	C4BPB	GO:0044216::other organism cell;GO:0005615::extracellular space	NA	GO:0045959::negative regulation of complement activation, classical pathway;GO:0045732::positive regulation of protein catabolic process	Complement component 4 binding protein, beta	Cellular processes and signaling	Signal transduction mechanisms	04610::Complement and coagulation cascades||05133::Pertussis	Regulation of Complement cascade	Primary_Focal_Segmental_Glomerulosclerosis_FSGS::Human_Complement_System::Complement_and_Coagulation_Cascades	NA	Extracellular
A0A8I3MH04	4339.93	5386.57	3788.36	6509.31	8964.7	7590.21	1.70658	0.018075	0.1	0.055745	0.152264	up	A0A8I3MH04	A0A8I3MH04	MYC target 1	MYCT1	NA	NA	NA	Myc target 1	Poorly characterized	Function unknown	NA	NA	NA	NA	Extracellular
A0A8I3MH35	61818.6	81462.5	77760.2	26341.7	19686.1	25874.8	0.32529	0.00094241	0.1	0.0153617	0.152264	down	A0A8I3MH35	A0A8I3MH35	Platelet activating factor acetylhydrolase 1b catalytic subunit 3	PAFAH1B3	GO:0005737::cytoplasm;GO:0016020::membrane;GO:0070062::extracellular exosome	GO:0042802::identical protein binding;GO:0047179::platelet-activating factor acetyltransferase activity	GO:0007283::spermatogenesis;GO:0007420::brain development	Platelet-activating factor acetylhydrolase	Cellular processes and signaling	Signal transduction mechanisms	01100::Metabolic pathways||00565::Ether lipid metabolism	COPI-independent Golgi-to-ER retrograde traffic	NA	NA	Extracellular
A0A8I3MKD7	95480.3	78985.7	79978.6	506863	710778	506607	6.77651	0.000570652	0.1	0.0129316	0.152264	up	A0A8I3MKD7	A0A8I3MKD7	Complement C1q A chain	C1QA	GO:0005581::collagen trimer;GO:0070062::extracellular exosome	NA	GO:0006958::complement activation, classical pathway	Complement component 1, q subcomponent, A chain	Cellular processes and signaling	Extracellular structures	05142::Chagas disease (American trypanosomiasis)||05322::Systemic lupus erythematosus||05150::Staphylococcus aureus infection||04610::Complement and coagulation cascades||05133::Pertussis||05020::Prion diseases	Regulation of Complement cascade::Initial triggering of complement::Classical antibody-mediated complement activation	Complement_and_Coagulation_Cascades::Allograft_Rejection::Microglia_Pathogen_Phagocytosis_Pathway::Oxidative_Damage::Complement_Activation	NA	Extracellular
A0A8I3MN36	2270.58	2583.22	2002.8	15971.4	10294.2	17249.8	6.34652	0.00258453	0.1	0.022133	0.152264	up	A0A8I3MN36	A0A8I3MN36	Dermokine	DMKN	NA	NA	NA	Dermokine	Poorly characterized	Function unknown	NA	NA	NA	NA	Extracellular
A0A8I3MP74	44014.9	37383	72959.4	18678.4	19011.5	25232.1	0.407639	0.0326888	0.1	0.0769893	0.152264	down	A0A8I3MP74	A0A8I3MP74	ADP-ribosyl cyclase/cyclic ADP-ribose hydrolase	BST1	NA	NA	NA	Bone marrow stromal cell antigen 1	Poorly characterized	Function unknown	01100::Metabolic pathways||04970::Salivary secretion||04972::Pancreatic secretion||00760::Nicotinate and nicotinamide metabolism	Neutrophil degranulation::Post-translational modification: synthesis of GPI-anchored proteins::Nicotinate metabolism	NAD+_biosynthetic_pathways	NA	Extracellular
A0A8I3MQG4	27815.5	35749.8	30902.9	17192.5	11624.2	14129.7	0.454612	0.00661288	0.1	0.0343454	0.152264	down	A0A8I3MQG4	A0A8I3MQG4	Thioredoxin related transmembrane protein 1	TMX1	GO:0005730::nucleolus;GO:0005789::endoplasmic reticulum membrane;GO:0016021::integral component of membrane	GO:0015036::disulfide oxidoreductase activity;GO:0003756::protein disulfide isomerase activity	GO:0006457::protein folding;GO:0034976::response to endoplasmic reticulum stress;GO:0045454::cell redox homeostasis;GO:0055114::oxidation-reduction process	transmembrane protein 1	Metabolism	Energy production and conversion	04141::Protein processing in endoplasmic reticulum	Regulation of Insulin-like Growth Factor (IGF) transport and uptake by IGFBPs::Post-translational protein phosphorylation::XBP1(S) activates chaperone genes	VEGFA-VEGFR2_Signaling_Pathway::Photodynamic_therapy-induced_unfolded_protein_response	NA	Extracellular
A0A8I3MRB3	32592.2	41570.6	68280.9	24640.1	15372.6	22089.9	0.43598	0.0450242	0.1	0.0932443	0.152264	down	A0A8I3MRB3	A0A8I3MRB3	Cytochrome c oxidase subunit	LOC612644	GO:0005743::mitochondrial inner membrane;GO:0005758::mitochondrial intermembrane space;GO:0045277::respiratory chain complex IV	GO:0004129::cytochrome-c oxidase activity	GO:0021762::substantia nigra development;GO:1902600::hydrogen ion transmembrane transport	Cytochrome c oxidase subunit	Metabolism	Energy production and conversion	01100::Metabolic pathways||05010::Alzheimer's disease||05016::Huntington's disease||05012::Parkinson's disease||04932::Non-alcoholic fatty liver disease (NAFLD)||00190::Oxidative phosphorylation||04260::Cardiac muscle contraction	TP53 Regulates Metabolic Genes::Respiratory electron transport	Electron_Transport_Chain_(OXPHOS_system_in_mitochondria)::Mitochondrial_CIV_Assembly	NA	Extracellular
A0A8I3MRI0	99445.8	91345.5	96791.6	479964	418372	517739	4.92406	0.000387403	0.1	0.0109839	0.152264	up	A0A8I3MRI0	A0A8I3MRI0	MBL associated serine protease 2	MASP2	NA	NA	NA	lectin serine peptidase 2	Metabolism	Amino acid transport and metabolism	05150::Staphylococcus aureus infection||04610::Complement and coagulation cascades	Initial triggering of complement::Scavenging by Class A Receptors::Lectin pathway of complement activation::Ficolins bind to repetitive carbohydrate structures on the target cell surface	Complement_and_Coagulation_Cascades::Complement_Activation	NA	Extracellular
A0A8I3MRL7	96416.9	96341.6	132725	263839	361111	234135	2.63941	0.00501559	0.1	0.0305614	0.152264	up	A0A8I3MRL7	A0A8I3MRL7	Complement C9	C9	GO:0005737::cytoplasm;GO:0072562::blood microparticle;GO:0005579::membrane attack complex;GO:0070062::extracellular exosome	NA	GO:0006957::complement activation, alternative pathway;GO:0019835::cytolysis;GO:0006958::complement activation, classical pathway	Complement component	Cellular processes and signaling	Signal transduction mechanisms	05146::Amoebiasis||05322::Systemic lupus erythematosus||04610::Complement and coagulation cascades||05020::Prion diseases	Regulation of Complement cascade::Terminal pathway of complement	Human_Complement_System::Complement_and_Coagulation_Cascades::Allograft_Rejection::Complement_Activation	NA	Extracellular
A0A8I3MSG4	472379	467640	552371	2.0122e+06	2.35397e+06	4.14129e+06	5.70056	0.0124856	0.1	0.0470939	0.152264	up	A0A8I3MSG4	A0A8I3MSG4	Apolipoprotein A1	APOA1	GO:0034366::spherical high-density lipoprotein particle;GO:0034774::secretory granule lumen;GO:0005769::early endosome;GO:0034365::discoidal high-density lipoprotein particle;GO:0071682::endocytic vesicle lumen;GO:0009986::cell surface;GO:0005886::plasma membrane;GO:0070062::extracellular exosome;GO:0005788::endoplasmic reticulum lumen;GO:0005634::nucleus;GO:0042627::chylomicron;GO:0005829::cytos…	GO:0017127::cholesterol transporter activity;GO:0060228::phosphatidylcholine-sterol O-acyltransferase activator activity;GO:0042802::identical protein binding;GO:0001540::beta-amyloid binding;GO:0008035::high-density lipoprotein particle binding;GO:0019899::enzyme binding;GO:0070653::high-density lipoprotein particle receptor binding;GO:0055102::lipase inhibitor activity;GO:0005548::phospholipid …	GO:0033344::cholesterol efflux;GO:0006656::phosphatidylcholine biosynthetic process;GO:0050713::negative regulation of interleukin-1 beta secretion;GO:0010903::negative regulation of very-low-density lipoprotein particle remodeling;GO:0060192::negative regulation of lipase activity;GO:0043627::response to estrogen;GO:0034384::high-density lipoprotein particle clearance;GO:0033700::phospholipid ef…	Participates in the reverse transport of cholesterol from tissues to the liver for excretion by promoting cholesterol efflux from tissues and by acting as a cofactor for the lecithin cholesterol acyltransferase (LCAT). As part of the SPAP complex, activates spermatozoa motility	Cellular processes and signaling	Signal transduction mechanisms	03320::PPAR signaling pathway||05143::African trypanosomiasis||04975::Fat digestion and absorption||04977::Vitamin digestion and absorption	Platelet degranulation ::Regulation of Insulin-like Growth Factor (IGF) transport and uptake by IGFBPs::Post-translational protein phosphorylation::PPARA activates gene expression::Scavenging of heme from plasma::Amyloid fiber formation::Retinoid metabolism and transport::Scavenging by Class A Receptors::ABC transporters in lipid homeostasis::HDL assembly::Scavenging by Class B Receptors::Chylomi…	Nuclear_Receptors_Meta-Pathway::Human_Complement_System::PPAR_signaling_pathway::Selenium_Micronutrient_Network::Folate_Metabolism::Vitamin_B12_Metabolism::Statin_Pathway::PPAR_Alpha_Pathway	NA	Extracellular
A0A8I3MTA8	18634.6	12579.1	19730.6	97376	110350	167165	7.35885	0.000853132	0.1	0.0146742	0.152264	up	A0A8I3MTA8	A0A8I3MTA8	Apolipoprotein C-III	APOC3	GO:0042627::chylomicron;GO:0034366::spherical high-density lipoprotein particle;GO:0034361::very-low-density lipoprotein particle;GO:0034363::intermediate-density lipoprotein particle;GO:0070062::extracellular exosome	GO:0005543::phospholipid binding;GO:0055102::lipase inhibitor activity;GO:0070653::high-density lipoprotein particle receptor binding	GO:0007186::G-protein coupled receptor signaling pathway;GO:0033344::cholesterol efflux;GO:0010989::negative regulation of low-density lipoprotein particle clearance;GO:0010903::negative regulation of very-low-density lipoprotein particle remodeling;GO:0060621::negative regulation of cholesterol import;GO:0034379::very-low-density lipoprotein particle assembly;GO:0042157::lipoprotein metabolic pr…	Apolipoprotein C-III	Cellular processes and signaling	Signal transduction mechanisms	03320::PPAR signaling pathway	Retinoid metabolism and transport::Chylomicron assembly::HDL remodeling::Chylomicron remodeling	Nuclear_Receptors_Meta-Pathway::PPAR_signaling_pathway::Statin_Pathway::PPAR_Alpha_Pathway	NA	Extracellular
A0A8I3MTX4	28363.9	27542.9	31342.4	107276	110821	80182	3.4187	0.00309461	0.1	0.0242676	0.152264	up	A0A8I3MTX4	A0A8I3MTX4	Matrix metallopeptidase 19	MMP19	NA	NA	NA	Matrix metallopeptidase 19	Cellular processes and signaling	Posttranslational modification, protein turnover, chaperones	NA	Degradation of the extracellular matrix::Collagen degradation	Matrix_Metalloproteinases	NA	Extracellular
A0A8I3MTX9	6827.89	7568.53	4940.82	31995.3	18844	22460.6	3.79061	0.00316253	0.1	0.0244142	0.152264	up	A0A8I3MTX9	A0A8I3MTX9	Peptidoglycan-recognition protein	PGLYRP1	GO:0005576::extracellular region	GO:0008745::N-acetylmuramoyl-L-alanine amidase activity;GO:0042834::peptidoglycan binding;GO:0008270::zinc ion binding	GO:0001818::negative regulation of cytokine production;GO:0042742::defense response to bacterium;GO:0045087::innate immune response;GO:0009253::peptidoglycan catabolic process	Pattern receptor that binds to murein peptidoglycans (PGN) of Gram-positive bacteria. May kill Gram-positive bacteria by interfering with peptidoglycan biosynthesis. Involved in innate immunity	Cellular processes and signaling	Signal transduction mechanisms	NA	Neutrophil degranulation::Antimicrobial peptides	NA	NA	Extracellular
A0A8I3MXZ0	45999.9	44086.2	67811.8	27727.1	28003.2	32425.4	0.558308	0.0408588	0.1	0.0884977	0.152264	down	A0A8I3MXZ0	A0A8I3MXZ0	hyaluronoglucosaminidase	CEMIP	GO:0030665::clathrin-coated vesicle membrane;GO:0005576::extracellular region;GO:0005905::clathrin-coated pit;GO:0005783::endoplasmic reticulum;GO:0005886::plasma membrane;GO:0005634::nucleus	GO:0046923::ER retention sequence binding;GO:0032050::clathrin heavy chain binding;GO:0005540::hyaluronic acid binding;GO:0004415::hyalurononglucosaminidase activity	GO:0030213::hyaluronan biosynthetic process;GO:0007605::sensory perception of sound;GO:0051281::positive regulation of release of sequestered calcium ion into cytosol;GO:0030214::hyaluronan catabolic process;GO:1900020::positive regulation of protein kinase C activity;GO:0090314::positive regulation of protein targeting to membrane;GO:0010800::positive regulation of peptidyl-threonine phosphoryla…	Cell migration inducing protein, hyaluronan binding	Poorly characterized	Function unknown	NA	Hyaluronan biosynthesis and export	Ciliopathies	NA	Extracellular
A0A8I3N025	286736	323846	437393	956778	1.51164e+06	1.43447e+06	3.72422	0.00255128	0.1	0.022133	0.152264	up	A0A8I3N025	A0A8I3N025	Vitronectin	VTN	NA	NA	NA	vitronectin	Cellular processes and signaling	Posttranslational modification, protein turnover, chaperones	04151::PI3K-Akt signaling pathway||04510::Focal adhesion||05205::Proteoglycans in cancer||04512::ECM-receptor interaction||04610::Complement and coagulation cascades	Regulation of Complement cascade::ECM proteoglycans::Integrin cell surface interactions::Molecules associated with elastic fibres::Syndecan interactions	Focal_Adhesion-PI3K-Akt-mTOR-signaling_pathway::PI3K-Akt_Signaling_Pathway::Focal_Adhesion::Epithelial_to_mesenchymal_transition_in_colorectal_cancer::Primary_Focal_Segmental_Glomerulosclerosis_FSGS::Senescence_and_Autophagy_in_Cancer::Human_Complement_System::Inflammatory_Response_Pathway	NA	Extracellular
A0A8I3N081	22964.8	23970	21957.9	13550.9	15230.3	15843.7	0.647744	0.00350575	0.1	0.0254777	0.152264	down	A0A8I3N081	A0A8I3N081	Guanine nucleotide-binding protein subunit gamma	GNG10	GO:0070062::extracellular exosome;GO:0005834::heterotrimeric G-protein complex	GO:0004871::signal transducer activity;GO:0005515::protein binding;GO:0003924::GTPase activity	GO:0071377::cellular response to glucagon stimulus;GO:0007186::G-protein coupled receptor signaling pathway	Guanine nucleotide-binding proteins (G proteins) are involved as a modulator or transducer in various transmembrane signaling systems. The beta and gamma chains are required for the GTPase activity, for replacement of GDP by GTP, and for G protein- effector interaction	Cellular processes and signaling	Signal transduction mechanisms	04151::PI3K-Akt signaling pathway||05200::Pathways in cancer||04014::Ras signaling pathway||04728::Dopaminergic synapse||05034::Alcoholism||04062::Chemokine signaling pathway||04724::Glutamatergic synapse||04371::Apelin signaling pathway||04713::Circadian entrainment||04725::Cholinergic synapse||04723::Retrograde endocannabinoid signaling||04726::Serotonergic synapse||05032::Morphine addiction||0…	G alpha (i) signalling events::G alpha (s) signalling events::G alpha (12/13) signalling events::G alpha (q) signalling events::ADORA2B mediated anti-inflammatory cytokines production::Ca2+ pathway::Extra-nuclear estrogen signaling::G alpha (z) signalling events::Glucagon-like Peptide-1 (GLP1) regulates insulin secretion::Vasopressin regulates renal water homeostasis via Aquaporins::Cooperation o…	Focal_Adhesion-PI3K-Akt-mTOR-signaling_pathway::PI3K-Akt_Signaling_Pathway::Ras_Signaling::Chemokine_signaling_pathway::G_Protein_Signaling_Pathways	NA	Extracellular
A0A8I3N0V4	18252.4	28567.6	30415.2	10843	7092.78	8818.99	0.346406	0.00784798	0.1	0.0368094	0.152264	down	A0A8I3N0V4	A0A8I3N0V4	DnaJ heat shock protein family (Hsp40) member C3	DNAJC3	GO:0016020::membrane;GO:0044432::endoplasmic reticulum part;GO:1903561::extracellular vesicle	GO:0005515::protein binding	GO:0044763::single-organism cellular process;GO:0036491::regulation of translation initiation in response to endoplasmic reticulum stress;GO:0001933::negative regulation of protein phosphorylation	Tetratricopeptide repeat-like domain	Cellular processes and signaling	Posttranslational modification, protein turnover, chaperones	04141::Protein processing in endoplasmic reticulum||05164::Influenza A	Neutrophil degranulation::Regulation of Insulin-like Growth Factor (IGF) transport and uptake by IGFBPs::Post-translational protein phosphorylation::Viral mRNA Translation::XBP1(S) activates chaperone genes	Photodynamic_therapy-induced_unfolded_protein_response	NA	Extracellular
A0A8I3N132	102611	125839	187409	51011.5	52195.5	57537.8	0.386537	0.0306087	0.1	0.0740581	0.152264	down	A0A8I3N132	A0A8I3N132	Prostaglandin E synthase 3	ATP5F1B	GO:0000781::chromosome, telomeric region;GO:0043005::neuron projection;GO:0005654::nucleoplasm;GO:0005884::actin filament;GO:0005697::telomerase holoenzyme complex;GO:0005829::cytosol;GO:0043025::neuronal cell body;GO:0043234::protein complex;GO:0048471::perinuclear region of cytoplasm;GO:0070062::extracellular exosome	GO:0002039::p53 binding;GO:0050220::prostaglandin-E synthase activity;GO:0051879::Hsp90 protein binding;GO:0003720::telomerase activity;GO:0051082::unfolded protein binding;GO:0019899::enzyme binding	GO:0060430::lung saccule development;GO:0010628::positive regulation of gene expression;GO:1900034::regulation of cellular response to heat;GO:0060548::negative regulation of cell death;GO:0006278::RNA-dependent DNA biosynthetic process;GO:0042921::glucocorticoid receptor signaling pathway;GO:0070389::chaperone cofactor-dependent protein refolding;GO:0019371::cyclooxygenase pathway;GO:0008283::ce…	Prostaglandin E synthase 3	Cellular processes and signaling	Posttranslational modification, protein turnover, chaperones	01100::Metabolic pathways||00590::Arachidonic acid metabolism	Estrogen-dependent gene expression::HSP90 chaperone cycle for steroid hormone receptors (SHR)::HSF1 activation::Attenuation phase::ESR-mediated signaling::Synthesis of Prostaglandins (PG) and Thromboxanes (TX)::Aryl hydrocarbon receptor signalling	Nuclear_Receptors_Meta-Pathway::Aryl_Hydrocarbon_Receptor_Pathway	NA	Extracellular
A0A8I3N493	14932.7	10688.5	9144.83	79886.7	143268	97651.5	9.22759	0.000677348	0.1	0.0135743	0.152264	up	A0A8I3N493	A0A8I3N493	Serpin family A member 4	SERPINA4	GO:0005615::extracellular space;GO:0070062::extracellular exosome	GO:0004867::serine-type endopeptidase inhibitor activity	GO:0010951::negative regulation of endopeptidase activity	Serpin peptidase inhibitor, clade A (alpha-1 antiproteinase, antitrypsin), member 4	Cellular processes and signaling	Defense mechanisms	NA	Platelet degranulation	Complement_and_Coagulation_Cascades	NA	Extracellular
A0A8I3N574	457484	453494	388265	231463	273812	247557	0.579438	0.00170345	0.1	0.0186145	0.152264	down	A0A8I3N574	A0A8I3N574	Protein tyrosine kinase 7 (inactive)	PTK7	NA	NA	NA	kinase 7	Cellular processes and signaling	Signal transduction mechanisms	NA	Signaling by FGFR1 in disease::Signaling by activated point mutants of FGFR1::Signaling by plasma membrane FGFR1 fusions	Focal_Adhesion-PI3K-Akt-mTOR-signaling_pathway::PI3K-Akt_Signaling_Pathway::MAPK_Signaling_Pathway::Mesodermal_Commitment_Pathway::Ras_Signaling::22q11.2_Deletion_Syndrome::Regulation_of_Actin_Cytoskeleton::Thermogenesis::Breast_cancer_pathway::Neural_Crest_Differentiation::Head_and_Neck_Squamous_Cell_Carcinoma::ESC_Pluripotency_Pathways::Signaling_Pathways_in_Glioblastoma::Hippo-Merlin_Signaling…	NA	Extracellular
A0A8I3N625	33011.4	34493.2	35727	486400	166571	244059	8.6895	0.0218706	0.1	0.0619465	0.152264	up	A0A8I3N625	A0A8I3N625	Collagen type IX alpha 1 chain	COL9A1	GO:0005788::endoplasmic reticulum lumen;GO:0005578::proteinaceous extracellular matrix;GO:0005594::collagen type IX trimer	GO:0046872::metal ion binding;GO:0030020::extracellular matrix structural constituent conferring tensile strength	GO:0009887::animal organ morphogenesis;GO:0002062::chondrocyte differentiation;GO:0030198::extracellular matrix organization	Collagen, type IX, alpha 1	Cellular processes and signaling	Extracellular structures	04151::PI3K-Akt signaling pathway||04510::Focal adhesion||04512::ECM-receptor interaction||04974::Protein digestion and absorption	ECM proteoglycans::Integrin cell surface interactions::Collagen biosynthesis and modifying enzymes::Collagen degradation::Assembly of collagen fibrils and other multimeric structures::NCAM1 interactions::Collagen chain trimerization::Signaling by PDGF	PI3K-Akt_Signaling_Pathway::Gastric_Cancer_Network_2::MED_and_Pseudoachondroplasia_genes	NA	Extracellular
A0A8I3N6L0	142839	154768	179600	85872.4	99514.7	116254	0.632097	0.0158108	0.1	0.0518318	0.152264	down	A0A8I3N6L0	A0A8I3N6L0	Amine oxidase	AOC3	NA	NA	NA	amine oxidase	Metabolism	Secondary metabolites biosynthesis, transport and catabolism	01100::Metabolic pathways||00260::Glycine, serine and threonine metabolism||00350::Tyrosine metabolism||00410::beta-Alanine metabolism||00360::Phenylalanine metabolism	Phase I - Functionalization of compounds	Amino_Acid_metabolism	NA	Extracellular
A0A8I3NAY9	4871.91	4993.67	6096.16	9888.35	14737.5	18115.6	2.67774	0.0209007	0.1	0.0602717	0.152264	up	A0A8I3NAY9	A0A8I3NAY9	Lymphocyte antigen 6 family member G6C	LY6G6C	NA	NA	NA	Lymphocyte antigen 6 complex, locus	Poorly characterized	Function unknown	NA	Post-translational modification: synthesis of GPI-anchored proteins	NA	NA	Extracellular
A0A8I3NBJ3	11218.8	11387.9	9449.77	105014	107775	246581	14.33	0.00914828	0.1	0.0398031	0.152264	up	A0A8I3NBJ3	A0A8I3NBJ3	Alpha-1-acid glycoprotein	LOC100685620	GO:0005615::extracellular space	NA	GO:0006810::transport;GO:0002682::regulation of immune system process	Alpha-1-acid	Poorly characterized	Function unknown	NA	Neutrophil degranulation::Platelet degranulation	Vitamin_D_Receptor_Pathway	NA	Extracellular
A0A8I3NBK0	11243.7	7626.06	10514.3	64528.2	122801	108825	10.0787	0.00145212	0.1	0.0176946	0.152264	up	A0A8I3NBK0	A0A8I3NBK0	Solute carrier family 12 member 4	SLC12A4	NA	NA	NA	acyltransferase	Metabolism	Lipid transport and metabolism	00564::Glycerophospholipid metabolism	HDL remodeling	Statin_Pathway::Metabolic_pathway_of_LDL,_HDL_and_TG,_including_diseases::Composition_of_Lipid_Particles	NA	Extracellular
A0A8I3NCC9	71649.9	51864.8	35213.3	490703	615277	707785	11.4269	0.00174845	0.1	0.0186445	0.152264	up	A0A8I3NCC9	A0A8I3NCC9	Ig-like domain-containing protein	-	NA	NA	NA	Immunoglobulin V-Type	Poorly characterized	Function unknown	NA	Immunoregulatory interactions between a Lymphoid and a non-Lymphoid cell::Regulation of actin dynamics for phagocytic cup formation::Cell surface interactions at the vascular wall::FCGR3A-mediated phagocytosis::FCERI mediated NF-kB activation::FCGR3A-mediated IL10 synthesis::Regulation of Complement cascade::FCERI mediated Ca+2 mobilization::Antigen activates B Cell Receptor (BCR) leading to gene…	NA	NA	Extracellular
A0A8I3NCZ8	3053.32	1779.19	1460.22	12712.1	12345.8	20605.9	7.25661	0.0025255	0.1	0.022133	0.152264	up	A0A8I3NCZ8	A0A8I3NCZ8	Afamin	AFM	GO:0072562::blood microparticle;GO:0070062::extracellular exosome	GO:0008431::vitamin E binding	GO:0051180::vitamin transport	serum albumin	Cellular processes and signaling	Signal transduction mechanisms	04390::Hippo signaling pathway	Regulation of Insulin-like Growth Factor (IGF) transport and uptake by IGFBPs::Post-translational protein phosphorylation	VEGFA-VEGFR2_Signaling_Pathway::Human_Complement_System::Selenium_Micronutrient_Network::Folate_Metabolism::Vitamin_B12_Metabolism	NA	Extracellular
A0A8I3NF18	43432.6	75212.9	50407.5	22422.7	14306	14975.7	0.305848	0.00592936	0.1	0.0328797	0.152264	down	A0A8I3NF18	A0A8I3NF18	Phosphate carrier protein, mitochondrial	-	GO:0016021::integral component of membrane;GO:0005730::nucleolus;GO:0005743::mitochondrial inner membrane;GO:0070062::extracellular exosome;GO:0043209::myelin sheath	GO:0003735::structural constituent of ribosome;GO:0032403::protein complex binding	GO:0006412::translation;GO:0006810::transport	Belongs to the mitochondrial carrier (TC 2.A.29) family	Metabolism	Energy production and conversion	NA	Vitamin B1 (thiamin) metabolism	Thiamine_metabolic_pathways	NA	Extracellular
A0A8I3NFI3	89513.3	131671	149428	57054.3	44927.5	55332.2	0.42447	0.0176382	0.1	0.0551404	0.152264	down	A0A8I3NFI3	A0A8I3NFI3	procollagen-proline 4-dioxygenase	P4HA2	GO:0005634::nucleus;GO:0005783::endoplasmic reticulum	GO:0031418::L-ascorbic acid binding;GO:0005506::iron ion binding;GO:0004656::procollagen-proline 4-dioxygenase activity;GO:0016702::oxidoreductase activity, acting on single donors with incorporation of molecular oxygen, incorporation of two atoms of oxygen	GO:0019511::peptidyl-proline hydroxylation;GO:0055114::oxidation-reduction process	Prolyl 4-hydroxylase	Metabolism	Amino acid transport and metabolism	01100::Metabolic pathways||00330::Arginine and proline metabolism	Collagen biosynthesis and modifying enzymes	VEGFA-VEGFR2_Signaling_Pathway::Amino_Acid_metabolism::Type_I_collagen_synthesis_in_the_context_of_Osteogenesis_imperfecta	NA	Extracellular
A0A8I3NFJ3	152870	148882	239654	444826	497699	713549	3.05884	0.00604058	0.1	0.0331064	0.152264	up	A0A8I3NFJ3	A0A8I3NFJ3	Vitamin D-binding protein	GC	GO:0072562::blood microparticle;GO:0070062::extracellular exosome	GO:0051183::vitamin transporter activity;GO:0003779::actin binding;GO:1902118::calcidiol binding	GO:0042359::vitamin D metabolic process;GO:0051180::vitamin transport	Group-specific component (vitamin D binding protein)	Cellular processes and signaling	Signal transduction mechanisms	NA	Vitamin D (calciferol) metabolism	VEGFA-VEGFR2_Signaling_Pathway::Human_Complement_System::Selenium_Micronutrient_Network::Folate_Metabolism::Vitamin_B12_Metabolism	NA	Extracellular
A0A8I3NH82	113381	91412.2	101888	589772	921339	942385	8.00015	0.00198853	0.1	0.0198254	0.152264	up	A0A8I3NH82	A0A8I3NH82	Ig-like domain-containing protein	-	NA	NA	NA	Immunoglobulin V-Type	Poorly characterized	Function unknown	NA	Immunoregulatory interactions between a Lymphoid and a non-Lymphoid cell::Regulation of actin dynamics for phagocytic cup formation::Cell surface interactions at the vascular wall::FCGR3A-mediated phagocytosis::FCERI mediated NF-kB activation::FCGR3A-mediated IL10 synthesis::Regulation of Complement cascade::FCERI mediated Ca+2 mobilization::Antigen activates B Cell Receptor (BCR) leading to gene…	NA	NA	Extracellular
A0A8I3NHT4	17536.3	18811.1	31759.3	8445.85	11269.4	10677.7	0.446255	0.0360779	0.1	0.0822641	0.152264	down	A0A8I3NHT4	A0A8I3NHT4	ADAM metallopeptidase domain 9	ADAM9	GO:0005925::focal adhesion;GO:0005615::extracellular space;GO:0016021::integral component of membrane;GO:0070062::extracellular exosome	GO:0005178::integrin binding;GO:0043236::laminin binding;GO:0008270::zinc ion binding;GO:0004222::metalloendopeptidase activity;GO:0005518::collagen binding;GO:0017124::SH3 domain binding	GO:0010042::response to manganese ion;GO:0042117::monocyte activation;GO:0042542::response to hydrogen peroxide;GO:0007160::cell-matrix adhesion;GO:0000186::activation of MAPKK activity;GO:0007179::transforming growth factor beta receptor signaling pathway;GO:0034241::positive regulation of macrophage fusion;GO:0051592::response to calcium ion;GO:0007229::integrin-mediated signaling pathway;GO:00…	ADAM metallopeptidase domain 9	Cellular processes and signaling	Posttranslational modification, protein turnover, chaperones	NA	Collagen degradation	VEGFA-VEGFR2_Signaling_Pathway::Copper_homeostasis	NA	Extracellular
A0A8I3NIN1	202464	194246	170733	378521	370704	268126	1.79287	0.0213464	0.1	0.0612898	0.152264	up	A0A8I3NIN1	A0A8I3NIN1	Casein kinase II subunit beta	CSNK2B	GO:0000932::P-body;GO:0016363::nuclear matrix;GO:0005956::protein kinase CK2 complex;GO:0032021::NELF complex;GO:0005829::cytosol;GO:0005615::extracellular space;GO:0031519::PcG protein complex;GO:1990726::Lsm1-7-Pat1 complex;GO:0046540::U4/U6 x U5 tri-snRNP complex;GO:0005886::plasma membrane;GO:0071011::precatalytic spliceosome;GO:0070062::extracellular exosome;GO:0071013::catalytic step 2 spli…	GO:0004674::protein serine/threonine kinase activity;GO:0004930::G-protein coupled receptor activity;GO:0008134::transcription factor binding;GO:0000166::nucleotide binding;GO:0046974::histone methyltransferase activity (H3-K9 specific);GO:0033130::acetylcholine receptor binding;GO:0042802::identical protein binding;GO:0070742::C2H2 zinc finger domain binding;GO:0008270::zinc ion binding;GO:00305…	GO:0043623::cellular protein complex assembly;GO:0080163::regulation of protein serine/threonine phosphatase activity;GO:0048148::behavioral response to cocaine;GO:0097421::liver regeneration;GO:0010424::DNA methylation on cytosine within a CG sequence;GO:0035265::organ growth;GO:0002029::desensitization of G-protein coupled receptor protein signaling pathway;GO:0033574::response to testosterone;…	adiponectin-activated signaling pathway	Cellular processes and signaling	Signal transduction mechanisms	05169::Epstein-Barr virus infection||05168::Herpes simplex infection||05162::Measles||04310::Wnt signaling pathway||04064::NF-kappa B signaling pathway||04520::Adherens junction||03008::Ribosome biogenesis in eukaryotes	Neutrophil degranulation::Regulation of TP53 Activity through Phosphorylation::Regulation of PTEN stability and activity::RUNX1 interacts with co-factors whose precise effect on RUNX1 targets is not known::Cooperation of PDCL (PhLP1) and TRiC/CCT in G-protein beta folding::Synthesis of PC::Signal transduction by L1::Condensation of Prometaphase Chromosomes::Receptor Mediated Mitophagy::WNT mediat…	Breast_cancer_pathway::Wnt_Signaling::LncRNA_involvement_in_canonical_Wnt_signaling_and_colorectal_cancer::ncRNAs_involved_in_Wnt_signaling_in_hepatocellular_carcinoma	NA	Extracellular
A0A8I3NIY0	48565.7	36334.7	36527.8	88746	124181	122715	2.76412	0.00241054	0.1	0.021838	0.152264	up	A0A8I3NIY0	A0A8I3NIY0	VWFA domain-containing protein	ITGAM	GO:0005615::extracellular space;GO:0009986::cell surface;GO:0070062::extracellular exosome;GO:0008305::integrin complex	GO:0001948::glycoprotein binding	GO:0007229::integrin-mediated signaling pathway;GO:0007155::cell adhesion;GO:0010668::ectodermal cell differentiation	Integrin, alpha M (complement component 3 receptor 3 subunit)	Cellular processes and signaling	Extracellular structures	04015::Rap1 signaling pathway||04810::Regulation of actin cytoskeleton||05202::Transcriptional misregulation in cancer||05152::Tuberculosis||04514::Cell adhesion molecules (CAMs)||04145::Phagosome||05146::Amoebiasis||04670::Leukocyte transendothelial migration||04640::Hematopoietic cell lineage||05150::Staphylococcus aureus infection||04610::Complement and coagulation cascades||05140::Leishmanias…	Neutrophil degranulation::Cell surface interactions at the vascular wall::Integrin cell surface interactions::Interleukin-4 and Interleukin-13 signaling::Toll Like Receptor 4 (TLR4) Cascade	Vitamin_D_Receptor_Pathway::Integrin-mediated_Cell_Adhesion::TYROBP_Causal_Network::Microglia_Pathogen_Phagocytosis_Pathway	NA	Extracellular
A0A8I3NKJ8	14733.3	14231.1	15585.7	38518.5	45052.4	39720.9	2.76748	0.000269745	0.1	0.0093941	0.152264	up	A0A8I3NKJ8	A0A8I3NKJ8	Apolipoprotein M	APOM	GO:0034362::low-density lipoprotein particle;GO:0070062::extracellular exosome;GO:0034365::discoidal high-density lipoprotein particle;GO:0034361::very-low-density lipoprotein particle;GO:0034366::spherical high-density lipoprotein particle	GO:0005543::phospholipid binding;GO:0005319::lipid transporter activity;GO:0016209::antioxidant activity	GO:0033344::cholesterol efflux;GO:0034445::negative regulation of plasma lipoprotein oxidation;GO:0043691::reverse cholesterol transport;GO:0098869::cellular oxidant detoxification;GO:0034384::high-density lipoprotein particle clearance;GO:0034375::high-density lipoprotein particle remodeling;GO:0034380::high-density lipoprotein particle assembly	Apolipoprotein M	Poorly characterized	Function unknown	NA	Retinoid metabolism and transport	NA	NA	Extracellular
A0A8I3NKN2	18804.5	21861.4	18926.3	78842.5	48428.5	83514.9	3.53714	0.013613	0.1	0.048229	0.152264	up	A0A8I3NKN2	A0A8I3NKN2	Collagen triple helix repeat containing 1	CTHRC1	GO:0005581::collagen trimer;GO:0005615::extracellular space;GO:0005737::cytoplasm;GO:0005578::proteinaceous extracellular matrix	GO:0005109::frizzled binding;GO:0017147::Wnt-protein binding	GO:0032092::positive regulation of protein binding;GO:0033690::positive regulation of osteoblast proliferation;GO:0090090::negative regulation of canonical Wnt signaling pathway;GO:0090177::establishment of planar polarity involved in neural tube closure;GO:0043932::ossification involved in bone remodeling;GO:0060122::inner ear receptor stereocilium organization;GO:0090103::cochlea morphogenesis;…	Collagen triple helix repeat containing 1	Poorly characterized	Function unknown	04144::Endocytosis||04974::Protein digestion and absorption||01523::Antifolate resistance	NA	NA	NA	Extracellular
A0A8I3NLF4	62601.1	77229.5	49302.4	500837	625626	623337	9.25169	0.00047678	0.1	0.0116782	0.152264	up	A0A8I3NLF4	A0A8I3NLF4	Fibrinogen C-terminal domain-containing protein	FCN2	GO:0005886::plasma membrane;GO:0005576::extracellular region;GO:0005581::collagen trimer	GO:0046872::metal ion binding;GO:0030246::carbohydrate binding	GO:0001867::complement activation, lectin pathway	Fibrinogen-related domains (FReDs)	Poorly characterized	Function unknown	NA	Neutrophil degranulation::Initial triggering of complement::Lectin pathway of complement activation::Ficolins bind to repetitive carbohydrate structures on the target cell surface	Human_Complement_System	NA	Extracellular
A0A8I3NMR3	68379.4	78707.1	60698.6	174299	209673	226605	2.9385	0.00057358	0.1	0.0129316	0.152264	up	A0A8I3NMR3	A0A8I3NMR3	Lactotransferrin	LTF	GO:0009986::cell surface;GO:0043234::protein complex;GO:0005615::extracellular space;GO:0070062::extracellular exosome;GO:0042581::specific granule;GO:0005634::nucleus	GO:0005506::iron ion binding;GO:0008201::heparin binding;GO:0043539::protein serine/threonine kinase activator activity;GO:0004252::serine-type endopeptidase activity	GO:0019731::antibacterial humoral response;GO:1900229::negative regulation of single-species biofilm formation in or on host organism;GO:0032680::regulation of tumor necrosis factor production;GO:0044793::negative regulation by host of viral process;GO:0031665::negative regulation of lipopolysaccharide-mediated signaling pathway;GO:0034145::positive regulation of toll-like receptor 4 signaling pa…	Belongs to the transferrin family	Metabolism	Inorganic ion transport and metabolism	NA	Neutrophil degranulation::Amyloid fiber formation::Antimicrobial peptides::Metal sequestration by antimicrobial proteins::Mtb iron assimilation by chelation	Genes_involved_in_male_infertility	NA	Extracellular
A0A8I3NND5	18101.3	27402.5	23436.6	15760.3	8467.97	10363.3	0.50176	0.0390517	0.1	0.0862073	0.152264	down	A0A8I3NND5	A0A8I3NND5	Erlin	ERLIN2	GO:0045121::membrane raft;GO:0005789::endoplasmic reticulum membrane;GO:0043234::protein complex;GO:0070062::extracellular exosome;GO:0005886::plasma membrane	GO:0015485::cholesterol binding;GO:0031625::ubiquitin protein ligase binding	GO:0032933::SREBP signaling pathway;GO:0045717::negative regulation of fatty acid biosynthetic process;GO:0045541::negative regulation of cholesterol biosynthetic process;GO:0030433::ubiquitin-dependent ERAD pathway	ER lipid raft associated 2	Poorly characterized	Function unknown	NA	ABC-family proteins mediated transport::Defective CFTR causes cystic fibrosis::Signaling by FGFR1 in disease::Signaling by plasma membrane FGFR1 fusions	NA	NA	Extracellular
A0A8I3NPB0	212321	185386	206145	1.04054e+06	422982	658688	3.51446	0.0414285	0.1	0.089051	0.152264	up	A0A8I3NPB0	A0A8I3NPB0	Collagen type V alpha 1 chain	COL5A1	GO:0005604::basement membrane;GO:0005788::endoplasmic reticulum lumen;GO:0005588::collagen type V trimer;GO:0070062::extracellular exosome	GO:0005178::integrin binding;GO:0005201::extracellular matrix structural constituent;GO:0048407::platelet-derived growth factor binding;GO:0046872::metal ion binding;GO:0008201::heparin binding;GO:0043394::proteoglycan binding	GO:0035989::tendon development;GO:0003007::heart morphogenesis;GO:0007155::cell adhesion;GO:0001568::blood vessel development;GO:0045112::integrin biosynthetic process;GO:0048592::eye morphogenesis;GO:0032964::collagen biosynthetic process;GO:0030574::collagen catabolic process;GO:0030199::collagen fibril organization;GO:0043588::skin development;GO:0051128::regulation of cellular component organ…	Collagen, type V, alpha 1	Cellular processes and signaling	Extracellular structures	04974::Protein digestion and absorption	ECM proteoglycans::Integrin cell surface interactions::Collagen biosynthesis and modifying enzymes::Collagen degradation::Assembly of collagen fibrils and other multimeric structures::Non-integrin membrane-ECM interactions::NCAM1 interactions::Collagen chain trimerization::Syndecan interactions::MET activates PTK2 signaling::Signaling by PDGF::Extracellular matrix organization	Focal_Adhesion-PI3K-Akt-mTOR-signaling_pathway::miRNA_targets_in_ECM_and_membrane_receptors::miR-509-3p_alteration_of_YAP1-ECM_axis	NA	Extracellular
A0A8I3NQ23	312960	257904	223082	3.33499e+06	3.66466e+06	4.15117e+06	14.0448	7.4758e-05	0.1	0.00798611	0.152264	up	A0A8I3NQ23	A0A8I3NQ23	Mannose binding lectin 1	MBL1	GO:0005581::collagen trimer;GO:0005615::extracellular space	GO:0030246::carbohydrate binding	GO:0050766::positive regulation of phagocytosis;GO:0051873::killing by host of symbiont cells;GO:0001867::complement activation, lectin pathway;GO:0050830::defense response to Gram-positive bacterium;GO:0044130::negative regulation of growth of symbiont in host	C-type lectin (CTL) or carbohydrate-recognition domain (CRD)	Cellular processes and signaling	Extracellular structures	04145::Phagosome||05150::Staphylococcus aureus infection||04610::Complement and coagulation cascades	Initial triggering of complement::Lectin pathway of complement activation	Ebola_Virus_Pathway_on_Host::Regulation_of_toll-like_receptor_signaling_pathway::Human_Complement_System	NA	Extracellular
A0A8I3NQP0	334283	273849	466699	126402	153233	179192	0.426883	0.0151671	0.1	0.0508303	0.152264	down	A0A8I3NQP0	A0A8I3NQP0	Thy-1 cell surface antigen	THY1	GO:0005925::focal adhesion;GO:0016324::apical plasma membrane;GO:0005783::endoplasmic reticulum;GO:0045121::membrane raft;GO:0031362::anchored component of external side of plasma membrane;GO:0043209::myelin sheath;GO:0070062::extracellular exosome;GO:0030425::dendrite	GO:0034235::GPI anchor binding;GO:0005178::integrin binding;GO:0019901::protein kinase binding;GO:0005096::GTPase activator activity	GO:0050771::negative regulation of axonogenesis;GO:0007010::cytoskeleton organization;GO:0030336::negative regulation of cell migration;GO:0043547::positive regulation of GTPase activity;GO:0050860::negative regulation of T cell receptor signaling pathway;GO:0046549::retinal cone cell development;GO:0006469::negative regulation of protein kinase activity;GO:0051281::positive regulation of release…	Thy-1 cell surface antigen	Cellular processes and signaling	Signal transduction mechanisms	04670::Leukocyte transendothelial migration	Post-translational modification: synthesis of GPI-anchored proteins	Cardiac_Progenitor_Differentiation	NA	Extracellular
A0A8I3NRC4	54447.4	42733.3	41391.1	229831	332037	370621	6.72928	0.00100127	0.1	0.0153994	0.152264	up	A0A8I3NRC4	A0A8I3NRC4	Ig-like domain-containing protein	-	GO:0072562::blood microparticle;GO:0071752::secretory dimeric IgA immunoglobulin complex;GO:0071748::monomeric IgA immunoglobulin complex;GO:0009897::external side of plasma membrane;GO:0070062::extracellular exosome	GO:0003823::antigen binding;GO:0034987::immunoglobulin receptor binding	GO:0050853::B cell receptor signaling pathway;GO:0050871::positive regulation of B cell activation;GO:0019731::antibacterial humoral response;GO:0006898::receptor-mediated endocytosis;GO:0006911::phagocytosis, engulfment;GO:0060267::positive regulation of respiratory burst;GO:0001895::retina homeostasis;GO:0006910::phagocytosis, recognition;GO:0006958::complement activation, classical pathway;GO:…	Immunoglobulin C-Type	Poorly characterized	Function unknown	04151::PI3K-Akt signaling pathway||04020::Calcium signaling pathway||05202::Transcriptional misregulation in cancer||05169::Epstein-Barr virus infection||05152::Tuberculosis||04072::Phospholipase D signaling pathway||04145::Phagosome||05414::Dilated cardiomyopathy||05162::Measles||05146::Amoebiasis||04666::Fc gamma R-mediated phagocytosis||04064::NF-kappa B signaling pathway||04640::Hematopoietic…	Cell surface interactions at the vascular wall::Scavenging of heme from plasma	Inflammatory_Response_Pathway	NA	Extracellular
A0A8I3NS12	1.28511e+06	1.18687e+06	2.62848e+06	103100	101688	101663	0.0600832	0.00836427	0.1	0.0381425	0.152264	down	A0A8I3NS12	A0A8I3NS12	Serum amyloid A protein	LOC403585	GO:0034364::high-density lipoprotein particle;GO:0005622::intracellular	GO:0035662::Toll-like receptor 4 binding;GO:0042056::chemoattractant activity	GO:0035634::response to stilbenoid;GO:0071347::cellular response to interleukin-1;GO:0070374::positive regulation of ERK1 and ERK2 cascade;GO:0033138::positive regulation of peptidyl-serine phosphorylation;GO:0050918::positive chemotaxis;GO:0006953::acute-phase response;GO:0045892::negative regulation of transcription, DNA-templated;GO:0050996::positive regulation of lipid catabolic process;GO:00…	Major acute phase reactant. Apolipoprotein of the HDL complex	Poorly characterized	Function unknown	NA	G alpha (i) signalling events::Interleukin-4 and Interleukin-13 signaling::G alpha (q) signalling events::Amyloid fiber formation::TAK1 activates NFkB by phosphorylation and activation of IKKs complex::TRAF6 mediated NF-kB activation::Advanced glycosylation endproduct receptor signaling::Scavenging by Class B Receptors::Formyl peptide receptors bind formyl peptides and many other ligands	Selenium_Micronutrient_Network::Folate_Metabolism::Vitamin_B12_Metabolism	NA	Extracellular
A0A8I3NT93	247104	198642	144827	1.15263e+06	1.03938e+06	1.72708e+06	6.63608	0.000992673	0.1	0.0153994	0.152264	up	A0A8I3NT93	A0A8I3NT93	Ig-like domain-containing protein	-	NA	NA	NA	Immunoglobulin C-Type	Poorly characterized	Function unknown	04151::PI3K-Akt signaling pathway||04020::Calcium signaling pathway||05202::Transcriptional misregulation in cancer||05169::Epstein-Barr virus infection||05152::Tuberculosis||04072::Phospholipase D signaling pathway||04145::Phagosome||05414::Dilated cardiomyopathy||05162::Measles||05146::Amoebiasis||04666::Fc gamma R-mediated phagocytosis||04064::NF-kappa B signaling pathway||04640::Hematopoietic…	Regulation of actin dynamics for phagocytic cup formation::FCGR3A-mediated phagocytosis::FCGR3A-mediated IL10 synthesis::Regulation of Complement cascade::Role of phospholipids in phagocytosis::Initial triggering of complement::Interleukin-4 and Interleukin-13 signaling::FCGR activation::Classical antibody-mediated complement activation	Pathogenesis_of_SARS-CoV-2_Mediated_by_nsp9-nsp10_Complex	NA	Extracellular
A0A8I3NTJ7	29595.8	26825.9	41454.3	15805.9	21650.7	18715.2	0.573908	0.0325766	0.1	0.0769429	0.152264	down	A0A8I3NTJ7	A0A8I3NTJ7	Insulin like growth factor binding protein 7	IGFBP7	GO:0005615::extracellular space;GO:0031012::extracellular matrix;GO:0070062::extracellular exosome	GO:0005520::insulin-like growth factor binding	GO:0008285::negative regulation of cell proliferation;GO:0001558::regulation of cell growth;GO:0007155::cell adhesion	growth factor binding protein 7	Cellular processes and signaling	Signal transduction mechanisms	NA	Regulation of Insulin-like Growth Factor (IGF) transport and uptake by IGFBPs::Post-translational protein phosphorylation::Senescence-Associated Secretory Phenotype (SASP)	VEGFA-VEGFR2_Signaling_Pathway::Senescence_and_Autophagy_in_Cancer::Simplified_Interaction_Map_Between_LOXL4_and_Oxidative_Stress_Pathway	NA	Extracellular
A0A8I3NTX6	10800.4	11435.1	6806.05	104506	185122	206268	17.0754	0.000614831	0.1	0.0134047	0.152264	up	A0A8I3NTX6	A0A8I3NTX6	Uncharacterized protein	-	NA	NA	NA	CD80-like C2-set immunoglobulin domain	Poorly characterized	Function unknown	NA	Immunoregulatory interactions between a Lymphoid and a non-Lymphoid cell::Regulation of actin dynamics for phagocytic cup formation::Cell surface interactions at the vascular wall::FCGR3A-mediated phagocytosis::FCERI mediated NF-kB activation::FCGR3A-mediated IL10 synthesis::Regulation of Complement cascade::FCERI mediated Ca+2 mobilization::Antigen activates B Cell Receptor (BCR) leading to gene…	Pathogenesis_of_SARS-CoV-2_Mediated_by_nsp9-nsp10_Complex	NA	Extracellular
A0A8I3NU76	23138.6	27136	26966.8	9115.63	13877.8	11091.8	0.441283	0.0109104	0.1	0.0437306	0.152264	down	A0A8I3NU76	A0A8I3NU76	receptor protein serine/threonine kinase	BMPR2	GO:0009986::cell surface;GO:0016324::apical plasma membrane;GO:0005901::caveola;GO:0044214::spanning component of plasma membrane;GO:0009925::basal plasma membrane;GO:0005615::extracellular space;GO:0005737::cytoplasm;GO:0030425::dendrite;GO:0043025::neuronal cell body	GO:0016362::activin receptor activity, type II;GO:0098821::BMP receptor activity;GO:0046872::metal ion binding;GO:0005524::ATP binding;GO:0004702::signal transducer, downstream of receptor, with serine/threonine kinase activity;GO:0036122::BMP binding;GO:0019838::growth factor binding	GO:0060841::venous blood vessel development;GO:0060836::lymphatic endothelial cell differentiation;GO:0030501::positive regulation of bone mineralization;GO:2000279::negative regulation of DNA biosynthetic process;GO:0045906::negative regulation of vasoconstriction;GO:0010595::positive regulation of endothelial cell migration;GO:0045669::positive regulation of osteoblast differentiation;GO:004801…	Bone morphogenetic protein receptor	Cellular processes and signaling	Signal transduction mechanisms	04360::Axon guidance||04390::Hippo signaling pathway||05206::MicroRNAs in cancer||04060::Cytokine-cytokine receptor interaction||05418::Fluid shear stress and atherosclerosis||04550::Signaling pathways regulating pluripotency of stem cells||04350::TGF-beta signaling pathway	Signaling by BMP	Mesodermal_Commitment_Pathway::Integrated_Breast_Cancer_Pathway::ESC_Pluripotency_Pathways::Osteoblast_differentiation::Heart_Development::Canonical_and_Non-Canonical_TGF-B_signaling::Bone_Morphogenic_Protein_(BMP)_Signalling_and_Regulation	NA	Extracellular
A0A8I3NUR4	3304.84	3473.06	3356.7	12769.1	11727.1	15579.9	3.9544	0.00300452	0.1	0.0240361	0.152264	up	A0A8I3NUR4	A0A8I3NUR4	Surfactant protein D	SFTPD	GO:0005737::cytoplasm;GO:0005615::extracellular space;GO:0005578::proteinaceous extracellular matrix;GO:0005581::collagen trimer	GO:0030246::carbohydrate binding	GO:0048286::lung alveolus development;GO:0045087::innate immune response;GO:0007585::respiratory gaseous exchange;GO:0043129::surfactant homeostasis	Pulmonary surfactant-associated protein	Cellular processes and signaling	Extracellular structures	04145::Phagosome	Immunoregulatory interactions between a Lymphoid and a non-Lymphoid cell::Surfactant metabolism::Signal regulatory protein family interactions::Regulation of TLR by endogenous ligand::Toll Like Receptor 4 (TLR4) Cascade::Defective CSF2RB causes pulmonary surfactant metabolism dysfunction 5 (SMDP5)::Defective CSF2RA causes pulmonary surfactant metabolism dysfunction 4 (SMDP4)::Toll Like Receptor T…	Regulation_of_toll-like_receptor_signaling_pathway	NA	Extracellular
A0A8I3NUW3	28110.1	29694.6	23223	5971.1	5745.08	4323.62	0.197955	0.000348804	0.1	0.0104853	0.152264	down	A0A8I3NUW3	A0A8I3NUW3	Family with sequence similarity 171 member A1	FAM171A1	NA	NA	NA	Family with sequence similarity 171 member A1	Poorly characterized	Function unknown	04151::PI3K-Akt signaling pathway||05200::Pathways in cancer||04015::Rap1 signaling pathway||04510::Focal adhesion||04810::Regulation of actin cytoskeleton||05414::Dilated cardiomyopathy||05418::Fluid shear stress and atherosclerosis||04611::Platelet activation||04640::Hematopoietic cell lineage||04512::ECM-receptor interaction||05410::Hypertrophic cardiomyopathy (HCM)||05412::Arrhythmogenic righ…	NA	NA	NA	Extracellular
A0A8I3NVH9	36424.7	30656.2	27700.3	168992	371503	201864	7.83235	0.00832276	0.1	0.0381425	0.152264	up	A0A8I3NVH9	A0A8I3NVH9	Phospholipid transfer protein	PLTP	GO:0005615::extracellular space	GO:0008289::lipid binding;GO:0008525::phosphatidylcholine transporter activity	GO:0006629::lipid metabolic process;GO:0010875::positive regulation of cholesterol efflux;GO:0030317::flagellated sperm motility;GO:0010189::vitamin E biosynthetic process;GO:0034375::high-density lipoprotein particle remodeling;GO:0015914::phospholipid transport;GO:0090108::positive regulation of high-density lipoprotein particle assembly	Phospholipid transfer	Cellular processes and signaling	Defense mechanisms	03320::PPAR signaling pathway	Neutrophil degranulation::Antimicrobial peptides::Toll Like Receptor 4 (TLR4) Cascade	Nuclear_Receptors_Meta-Pathway::PPAR_signaling_pathway::Statin_Pathway::PPAR_Alpha_Pathway	NA	Extracellular
A0A8I3NVW7	7030.54	5544.32	3838.84	12058.2	13037.9	12273.8	2.27675	0.0380222	0.1	0.0849246	0.152264	up	A0A8I3NVW7	A0A8I3NVW7	Leukosialin	SPN	NA	NA	GO:0030155::regulation of cell adhesion;GO:0050896::response to stimulus;GO:0042110::T cell activation;GO:0050794::regulation of cellular process;GO:0002682::regulation of immune system process	Sialophorin	Poorly characterized	Function unknown	05169::Epstein-Barr virus infection||04514::Cell adhesion molecules (CAMs)	Cell surface interactions at the vascular wall::Basigin interactions	NA	NA	Extracellular
A0A8I3NXF8	38248.8	32987.7	29760	57603.2	76375.8	81444.1	2.13298	0.00625355	0.1	0.033899	0.152264	up	A0A8I3NXF8	A0A8I3NXF8	Insulin like growth factor binding protein acid labile subunit	IGFALS	GO:0005654::nucleoplasm;GO:0042567::insulin-like growth factor ternary complex;GO:0070062::extracellular exosome	GO:0005520::insulin-like growth factor binding	NA	Insulin-like growth factor binding protein, acid labile subunit	Cellular processes and signaling	Signal transduction mechanisms	NA	Regulation of Insulin-like Growth Factor (IGF) transport and uptake by IGFBPs	Circadian_rhythm_related_genes	NA	Extracellular
A0A8I3NXR0	7368.55	9267.18	16605.6	2677.65	4265.2	3073.69	0.301328	0.0225647	0.1	0.0629369	0.152264	down	A0A8I3NXR0	A0A8I3NXR0	Transmembrane protein 9	TMEM9	GO:0031902::late endosome membrane;GO:0005765::lysosomal membrane;GO:0016021::integral component of membrane	NA	GO:0006810::transport	Transmembrane protein 9	Poorly characterized	Function unknown	NA	NA	NA	NA	Extracellular
A0A8I3NYF9	177191	167879	179737	810576	1.41943e+06	969880	6.09727	0.00774083	0.1	0.0364262	0.152264	up	A0A8I3NYF9	A0A8I3NYF9	Eosinophil peroxidase	EPX	GO:0070062::extracellular exosome	GO:0046872::metal ion binding;GO:0004601::peroxidase activity;GO:0020037::heme binding	GO:0006979::response to oxidative stress;GO:0042744::hydrogen peroxide catabolic process;GO:0032753::positive regulation of interleukin-4 production;GO:0055114::oxidation-reduction process;GO:0072677::eosinophil migration;GO:0098869::cellular oxidant detoxification;GO:0032693::negative regulation of interleukin-10 production;GO:0002215::defense response to nematode;GO:0032714::negative regulation…	Eosinophil peroxidase	Poorly characterized	Function unknown	05310::Asthma	Neutrophil degranulation	Selenium_Micronutrient_Network::Folate_Metabolism::Vitamin_B12_Metabolism::Benzene_metabolism	NA	Extracellular
A0A8I3P0T6	13021	9393.74	11626.3	72488.2	97089.1	75315.3	7.19404	0.00011992	0.1	0.00798611	0.152264	up	A0A8I3P0T6	A0A8I3P0T6	Complement C8 alpha chain	C8A	NA	NA	NA	Complement component	Cellular processes and signaling	Signal transduction mechanisms	05146::Amoebiasis||05322::Systemic lupus erythematosus||04610::Complement and coagulation cascades||05020::Prion diseases	Regulation of Complement cascade::Terminal pathway of complement	Allograft_Rejection::Complement_Activation	NA	Extracellular
A0A8I3P0W1	32501.5	23400.2	23444.8	110190	80960.9	133592	4.09271	0.00208666	0.1	0.0203938	0.152264	up	A0A8I3P0W1	A0A8I3P0W1	Ig-like domain-containing protein	-	NA	NA	NA	Immunoglobulin C-Type	Poorly characterized	Function unknown	04151::PI3K-Akt signaling pathway||04020::Calcium signaling pathway||05202::Transcriptional misregulation in cancer||05169::Epstein-Barr virus infection||05152::Tuberculosis||04072::Phospholipase D signaling pathway||04145::Phagosome||05414::Dilated cardiomyopathy||05162::Measles||05146::Amoebiasis||04666::Fc gamma R-mediated phagocytosis||04064::NF-kappa B signaling pathway||04640::Hematopoietic…	Regulation of actin dynamics for phagocytic cup formation::FCGR3A-mediated phagocytosis::FCGR3A-mediated IL10 synthesis::Regulation of Complement cascade::Role of phospholipids in phagocytosis::Initial triggering of complement::Interleukin-4 and Interleukin-13 signaling::FCGR activation::Classical antibody-mediated complement activation	Pathogenesis_of_SARS-CoV-2_Mediated_by_nsp9-nsp10_Complex	NA	Extracellular
A0A8I3P1K6	15585.3	15025.6	12798	58000.4	102814	93176.4	5.85112	0.0055747	0.1	0.0318738	0.152264	up	A0A8I3P1K6	A0A8I3P1K6	Ig-like domain-containing protein	-	NA	NA	NA	Immunoglobulin heavy variable 6-1	Poorly characterized	Function unknown	04151::PI3K-Akt signaling pathway||04020::Calcium signaling pathway||05202::Transcriptional misregulation in cancer||05169::Epstein-Barr virus infection||05152::Tuberculosis||04072::Phospholipase D signaling pathway||04145::Phagosome||05414::Dilated cardiomyopathy||05162::Measles||05146::Amoebiasis||04666::Fc gamma R-mediated phagocytosis||04064::NF-kappa B signaling pathway||04640::Hematopoietic…	Immunoregulatory interactions between a Lymphoid and a non-Lymphoid cell::Regulation of actin dynamics for phagocytic cup formation::Cell surface interactions at the vascular wall::FCGR3A-mediated phagocytosis::FCERI mediated NF-kB activation::FCGR3A-mediated IL10 synthesis::Regulation of Complement cascade::FCERI mediated Ca+2 mobilization::Antigen activates B Cell Receptor (BCR) leading to gene…	NA	NA	Extracellular
A0A8I3P231	9267.81	12045	21720.3	4341.55	2801.3	2765.27	0.230245	0.0137509	0.1	0.0483748	0.152264	down	A0A8I3P231	A0A8I3P231	NADH dehydrogenase [ubiquinone] 1 beta subcomplex subunit 10	NDUFB10	GO:0005747::mitochondrial respiratory chain complex I;GO:0070062::extracellular exosome	NA	GO:0055114::oxidation-reduction process	NADH dehydrogenase (ubiquinone) 1 beta subcomplex	Metabolism	Energy production and conversion	01100::Metabolic pathways||05010::Alzheimer's disease||05016::Huntington's disease||05012::Parkinson's disease||04932::Non-alcoholic fatty liver disease (NAFLD)||00190::Oxidative phosphorylation	Respiratory electron transport::Complex I biogenesis	Electron_Transport_Chain_(OXPHOS_system_in_mitochondria)::Mitochondrial_complex_I_assembly_model_OXPHOS_system::Oxidative_phosphorylation	NA	Extracellular
A0A8I3P2C1	50640.6	63392	64493.2	42097.4	36577.6	38070.8	0.653943	0.0167994	0.1	0.0535853	0.152264	down	A0A8I3P2C1	A0A8I3P2C1	Transmembrane p24 trafficking protein 2	TMED2	GO:0012507::ER to Golgi transport vesicle membrane;GO:0005789::endoplasmic reticulum membrane;GO:0033116::endoplasmic reticulum-Golgi intermediate compartment membrane;GO:0016021::integral component of membrane;GO:0032580::Golgi cisterna membrane;GO:0030663::COPI-coated vesicle membrane;GO:0042589::zymogen granule membrane	GO:0005515::protein binding	GO:0036342::post-anal tail morphogenesis;GO:0010628::positive regulation of gene expression;GO:0072661::protein targeting to plasma membrane;GO:0060716::labyrinthine layer blood vessel development;GO:0001947::heart looping;GO:0007030::Golgi organization;GO:0001893::maternal placenta development;GO:0001843::neural tube closure;GO:0048208::COPII vesicle coating;GO:0032525::somite rostral/caudal axi…	the function specifically implies SEC24C and SEC24D of the COPII vesicle coat and lipid raft-like microdomains of the ER. Recognizes GPI anchors structural remodeled in the ER by PGAP1 and MPPE1. In COPI vesicle-mediated retrograde transport inhibits the GTPase- activating activity of ARFGAP1 towards ARF1 thus preventing immature uncoating and allowing cargo selection to take place. Involved in t…	Cellular processes and signaling	Intracellular trafficking, secretion, and vesicular transport	NA	COPI-mediated anterograde transport::COPI-dependent Golgi-to-ER retrograde traffic::COPII-mediated vesicle transport::Cargo concentration in the ER::Pre-NOTCH Processing in Golgi	NA	NA	Extracellular
A0A8I3P2M2	18613.4	24857.2	21570.5	173626	229374	228871	9.71493	5.72638e-05	0.1	0.00798611	0.152264	up	A0A8I3P2M2	A0A8I3P2M2	Ig-like domain-containing protein	-	NA	NA	NA	Immunoglobulin V-Type	Poorly characterized	Function unknown	04151::PI3K-Akt signaling pathway||04020::Calcium signaling pathway||05202::Transcriptional misregulation in cancer||05169::Epstein-Barr virus infection||05152::Tuberculosis||04072::Phospholipase D signaling pathway||04145::Phagosome||05414::Dilated cardiomyopathy||05162::Measles||05146::Amoebiasis||04666::Fc gamma R-mediated phagocytosis||04064::NF-kappa B signaling pathway||04640::Hematopoietic…	Immunoregulatory interactions between a Lymphoid and a non-Lymphoid cell::Regulation of actin dynamics for phagocytic cup formation::Cell surface interactions at the vascular wall::FCGR3A-mediated phagocytosis::FCERI mediated NF-kB activation::FCGR3A-mediated IL10 synthesis::Regulation of Complement cascade::FCERI mediated Ca+2 mobilization::Antigen activates B Cell Receptor (BCR) leading to gene…	NA	NA	Extracellular
A0A8I3P2N6	264763	99629.9	106235	1.69369e+06	1.60888e+06	1.96879e+06	11.2007	0.0129153	0.1	0.0473833	0.152264	up	A0A8I3P2N6	A0A8I3P2N6	Ig-like domain-containing protein	-	NA	NA	NA	Immunoglobulin C-Type	Poorly characterized	Function unknown	04151::PI3K-Akt signaling pathway||04020::Calcium signaling pathway||05202::Transcriptional misregulation in cancer||05169::Epstein-Barr virus infection||05152::Tuberculosis||04072::Phospholipase D signaling pathway||04145::Phagosome||05414::Dilated cardiomyopathy||05162::Measles||05146::Amoebiasis||04666::Fc gamma R-mediated phagocytosis||04064::NF-kappa B signaling pathway||04640::Hematopoietic…	Regulation of actin dynamics for phagocytic cup formation::FCGR3A-mediated phagocytosis::FCGR3A-mediated IL10 synthesis::Regulation of Complement cascade::Role of phospholipids in phagocytosis::Initial triggering of complement::Interleukin-4 and Interleukin-13 signaling::FCGR activation::Classical antibody-mediated complement activation	Pathogenesis_of_SARS-CoV-2_Mediated_by_nsp9-nsp10_Complex	NA	Extracellular
A0A8I3P2W7	8739.84	9333.18	8646.21	65485.6	53304.8	61178.6	6.73556	0.000234465	0.1	0.0093941	0.152264	up	A0A8I3P2W7	A0A8I3P2W7	Microfibril associated protein 4	MFAP4	GO:0016605::PML body;GO:0005829::cytosol;GO:0001527::microfibril;GO:0071953::elastic fiber;GO:0070062::extracellular exosome;GO:0005578::proteinaceous extracellular matrix	GO:0004707::MAP kinase activity;GO:0005524::ATP binding;GO:0051019::mitogen-activated protein kinase binding	GO:0036003::positive regulation of transcription from RNA polymerase II promoter in response to stress;GO:0034115::negative regulation of heterotypic cell-cell adhesion;GO:2001240::negative regulation of extrinsic apoptotic signaling pathway in absence of ligand;GO:0051534::negative regulation of NFAT protein import into nucleus;GO:0045765::regulation of angiogenesis;GO:0070377::negative regulati…	Microfibril-associated glycoprotein 4	Poorly characterized	Function unknown	NA	Molecules associated with elastic fibres	Human_Complement_System	NA	Extracellular
A0A8I3P3H6	10156.1	14332.8	11259.5	46608.7	22046	26748.7	2.66874	0.0359166	0.1	0.082013	0.152264	up	A0A8I3P3H6	A0A8I3P3H6	Sushi repeat containing protein X-linked 2	SRPX2	GO:0030054::cell junction;GO:0060076::excitatory synapse;GO:0005615::extracellular space;GO:0009986::cell surface;GO:0097060::synaptic membrane;GO:0005737::cytoplasm	GO:0042802::identical protein binding;GO:0005102::receptor binding;GO:0036458::hepatocyte growth factor binding	GO:0071625::vocalization behavior;GO:0042325::regulation of phosphorylation;GO:0016337::single organismal cell-cell adhesion;GO:0051965::positive regulation of synapse assembly;GO:0090050::positive regulation of cell migration involved in sprouting angiogenesis	containing protein, X-linked 2	Cellular processes and signaling	Extracellular structures	NA	Platelet degranulation ::Cell surface interactions at the vascular wall	Nuclear_Receptors_Meta-Pathway::Pregnane_X_Receptor_pathway	NA	Extracellular
A0A8I3P3K1	709543	559561	333348	3.90698e+06	6.14697e+06	6.53598e+06	10.3528	0.00151811	0.1	0.0177223	0.152264	up	A0A8I3P3K1	A0A8I3P3K1	Ig-like domain-containing protein	-	NA	NA	NA	Immunoglobulin heavy constant mu	Poorly characterized	Function unknown	04151::PI3K-Akt signaling pathway||04020::Calcium signaling pathway||05202::Transcriptional misregulation in cancer||05169::Epstein-Barr virus infection||05152::Tuberculosis||04072::Phospholipase D signaling pathway||04145::Phagosome||05414::Dilated cardiomyopathy||05162::Measles||05146::Amoebiasis||04666::Fc gamma R-mediated phagocytosis||04064::NF-kappa B signaling pathway||04640::Hematopoietic…	Cell surface interactions at the vascular wall::Antigen activates B Cell Receptor (BCR) leading to generation of second messengers::CD22 mediated BCR regulation	Inflammatory_Response_Pathway	NA	Extracellular
A0A8I3P3T7	1670.7	2088.46	1755.75	19457.8	20233.6	24404.7	11.6224	1.4836e-05	0.1	0.00602542	0.152264	up	A0A8I3P3T7	A0A8I3P3T7	Ig-like domain-containing protein	-	NA	NA	NA	Immunoglobulin V-Type	Poorly characterized	Function unknown	04151::PI3K-Akt signaling pathway||04020::Calcium signaling pathway||05202::Transcriptional misregulation in cancer||05169::Epstein-Barr virus infection||05152::Tuberculosis||04072::Phospholipase D signaling pathway||04145::Phagosome||05414::Dilated cardiomyopathy||05162::Measles||05146::Amoebiasis||04666::Fc gamma R-mediated phagocytosis||04064::NF-kappa B signaling pathway||04640::Hematopoietic…	Immunoregulatory interactions between a Lymphoid and a non-Lymphoid cell::Regulation of actin dynamics for phagocytic cup formation::Cell surface interactions at the vascular wall::FCGR3A-mediated phagocytosis::FCERI mediated NF-kB activation::FCGR3A-mediated IL10 synthesis::Regulation of Complement cascade::FCERI mediated Ca+2 mobilization::Antigen activates B Cell Receptor (BCR) leading to gene…	NA	NA	Extracellular
A0A8I3P450	195100	144909	118399	492860	897620	555611	4.24533	0.00423688	0.1	0.0280216	0.152264	up	A0A8I3P450	A0A8I3P450	Peroxidasin	PXDN	NA	NA	NA	Peroxidasin homolog	Cellular processes and signaling	Signal transduction mechanisms	NA	Crosslinking of collagen fibrils	Amino_Acid_metabolism::Thyroid_hormones_production_and_their_peripheral_downstream_signalling_effects_regarding_congenital_hypothyroidism::Differentiation_Pathway::Development_of_pulmonary_dendritic_cells_and_macrophage_subsets	NA	Extracellular
A0A8I3P4U4	333603	287850	254867	1.47229e+06	1.85122e+06	2.05664e+06	6.13948	0.000187875	0.1	0.0093941	0.152264	up	A0A8I3P4U4	A0A8I3P4U4	Ig-like domain-containing protein	-	NA	NA	NA	Immunoglobulin C-Type	Poorly characterized	Function unknown	04151::PI3K-Akt signaling pathway||04020::Calcium signaling pathway||05202::Transcriptional misregulation in cancer||05169::Epstein-Barr virus infection||05152::Tuberculosis||04072::Phospholipase D signaling pathway||04145::Phagosome||05414::Dilated cardiomyopathy||05162::Measles||05146::Amoebiasis||04666::Fc gamma R-mediated phagocytosis||04064::NF-kappa B signaling pathway||04640::Hematopoietic…	Regulation of actin dynamics for phagocytic cup formation::FCGR3A-mediated phagocytosis::FCGR3A-mediated IL10 synthesis::Regulation of Complement cascade::Role of phospholipids in phagocytosis::Initial triggering of complement::Interleukin-4 and Interleukin-13 signaling::FCGR activation::Classical antibody-mediated complement activation	Pathogenesis_of_SARS-CoV-2_Mediated_by_nsp9-nsp10_Complex	NA	Extracellular
A0A8I3P4X4	156767	129188	94106.2	1.46191e+06	1.69451e+06	1.98889e+06	13.5381	0.000389772	0.1	0.0109839	0.152264	up	A0A8I3P4X4	A0A8I3P4X4	Ig-like domain-containing protein	-	NA	NA	NA	antigen binding	Poorly characterized	Function unknown	04151::PI3K-Akt signaling pathway||04020::Calcium signaling pathway||05202::Transcriptional misregulation in cancer||05169::Epstein-Barr virus infection||05152::Tuberculosis||04072::Phospholipase D signaling pathway||04145::Phagosome||05414::Dilated cardiomyopathy||05162::Measles||05146::Amoebiasis||04666::Fc gamma R-mediated phagocytosis||04064::NF-kappa B signaling pathway||04640::Hematopoietic…	Immunoregulatory interactions between a Lymphoid and a non-Lymphoid cell::Regulation of actin dynamics for phagocytic cup formation::Cell surface interactions at the vascular wall::FCGR3A-mediated phagocytosis::FCERI mediated NF-kB activation::FCGR3A-mediated IL10 synthesis::Regulation of Complement cascade::FCERI mediated Ca+2 mobilization::Antigen activates B Cell Receptor (BCR) leading to gene…	NA	NA	Extracellular
A0A8I3P5S8	33202.5	42915.6	27299.2	174721	103456	101124	3.66768	0.00573541	0.1	0.0324706	0.152264	up	A0A8I3P5S8	A0A8I3P5S8	Extracellular matrix protein 1	ECM1	GO:0005615::extracellular space;GO:0070062::extracellular exosome;GO:0031012::extracellular matrix	GO:0004871::signal transducer activity;GO:0043236::laminin binding;GO:0008022::protein C-terminus binding;GO:0002020::protease binding;GO:0005134::interleukin-2 receptor binding	GO:0001960::negative regulation of cytokine-mediated signaling pathway;GO:0001938::positive regulation of endothelial cell proliferation;GO:0006357::regulation of transcription from RNA polymerase II promoter;GO:0030502::negative regulation of bone mineralization;GO:0045766::positive regulation of angiogenesis;GO:0043123::positive regulation of I-kappaB kinase/NF-kappaB signaling;GO:2000404::regu…	Extracellular matrix protein 1	Poorly characterized	Function unknown	NA	Platelet degranulation	NA	NA	Extracellular
A0A8I3P5Y6	98040.9	71621.8	168405	23481.8	16986.8	20530.4	0.180434	0.0132574	0.1	0.0476499	0.152264	down	A0A8I3P5Y6	A0A8I3P5Y6	Serum amyloid A protein	SAA1	GO:0005622::intracellular;GO:0034364::high-density lipoprotein particle	GO:0035662::Toll-like receptor 4 binding;GO:0042056::chemoattractant activity	GO:0060326::cell chemotaxis;GO:0050918::positive chemotaxis;GO:0071347::cellular response to interleukin-1;GO:0007252::I-kappaB phosphorylation;GO:0035634::response to stilbenoid;GO:0006953::acute-phase response	Major acute phase reactant. Apolipoprotein of the HDL complex	Poorly characterized	Function unknown	NA	G alpha (i) signalling events::Interleukin-4 and Interleukin-13 signaling::G alpha (q) signalling events::Amyloid fiber formation::TAK1 activates NFkB by phosphorylation and activation of IKKs complex::TRAF6 mediated NF-kB activation::Advanced glycosylation endproduct receptor signaling::Scavenging by Class B Receptors::Formyl peptide receptors bind formyl peptides and many other ligands	Selenium_Micronutrient_Network::Folate_Metabolism::Vitamin_B12_Metabolism	NA	Extracellular
A0A8I3P629	35805.3	27360.7	28047.1	124325	123447	186873	4.76517	0.00148672	0.1	0.0176946	0.152264	up	A0A8I3P629	A0A8I3P629	Fetuin B	FETUB	NA	NA	NA	Fetuin B	Poorly characterized	Function unknown	NA	NA	NA	NA	Extracellular
A0A8I3P6S7	79837.6	77302.2	54419.1	436426	598446	601386	7.73429	0.000255351	0.1	0.0093941	0.152264	up	A0A8I3P6S7	A0A8I3P6S7	Ig-like domain-containing protein	-	NA	NA	NA	CD80-like C2-set immunoglobulin domain	Poorly characterized	Function unknown	NA	Immunoregulatory interactions between a Lymphoid and a non-Lymphoid cell::Regulation of actin dynamics for phagocytic cup formation::Cell surface interactions at the vascular wall::FCGR3A-mediated phagocytosis::FCERI mediated NF-kB activation::FCGR3A-mediated IL10 synthesis::Regulation of Complement cascade::FCERI mediated Ca+2 mobilization::Antigen activates B Cell Receptor (BCR) leading to gene…	Pathogenesis_of_SARS-CoV-2_Mediated_by_nsp9-nsp10_Complex	NA	Extracellular
A0A8I3P7J6	10014.8	14096.1	9685.34	35680.3	45452.1	32474.2	3.36152	0.00166324	0.1	0.0186145	0.152264	up	A0A8I3P7J6	A0A8I3P7J6	Matrilin 3	MATN3	GO:0005578::proteinaceous extracellular matrix	GO:0005201::extracellular matrix structural constituent;GO:0005509::calcium ion binding;GO:0005515::protein binding	GO:0030198::extracellular matrix organization;GO:0001501::skeletal system development	Trimeric coiled-coil oligomerisation domain of matrilin	Cellular processes and signaling	Signal transduction mechanisms	NA	Regulation of Insulin-like Growth Factor (IGF) transport and uptake by IGFBPs::Post-translational protein phosphorylation::ECM proteoglycans	MED_and_Pseudoachondroplasia_genes	NA	Extracellular
A0A8I3P860	55385.5	63331.5	72403.1	33772.2	16047.2	29526	0.41516	0.0448647	0.1	0.0931084	0.152264	down	A0A8I3P860	A0A8I3P860	Signal peptidase complex subunit 3	SPCS3	GO:0031090::organelle membrane;GO:0016021::integral component of membrane;GO:0005787::signal peptidase complex	GO:0008233::peptidase activity	GO:0006465::signal peptide processing	Signal peptidase complex subunit 3	Cellular processes and signaling	Intracellular trafficking, secretion, and vesicular transport	03060::Protein export	SRP-dependent cotranslational protein targeting to membrane::Synthesis, secretion, and inactivation of Glucagon-like Peptide-1 (GLP-1)::Synthesis, secretion, and inactivation of Glucose-dependent Insulinotropic Polypeptide (GIP)::Synthesis, secretion, and deacylation of Ghrelin	NA	NA	Extracellular
A0A8I3P941	5270.64	3526.47	1959.05	26381.6	38402	39094.5	9.65755	0.00668193	0.1	0.0346134	0.152264	up	A0A8I3P941	A0A8I3P941	Ig-like domain-containing protein	-	NA	NA	NA	Immunoglobulin V-Type	Poorly characterized	Function unknown	04151::PI3K-Akt signaling pathway||04020::Calcium signaling pathway||05202::Transcriptional misregulation in cancer||05169::Epstein-Barr virus infection||05152::Tuberculosis||04072::Phospholipase D signaling pathway||04145::Phagosome||05414::Dilated cardiomyopathy||05162::Measles||05146::Amoebiasis||04666::Fc gamma R-mediated phagocytosis||04064::NF-kappa B signaling pathway||04640::Hematopoietic…	Immunoregulatory interactions between a Lymphoid and a non-Lymphoid cell::Regulation of actin dynamics for phagocytic cup formation::Cell surface interactions at the vascular wall::FCGR3A-mediated phagocytosis::FCERI mediated NF-kB activation::FCGR3A-mediated IL10 synthesis::Regulation of Complement cascade::FCERI mediated Ca+2 mobilization::Antigen activates B Cell Receptor (BCR) leading to gene…	NA	NA	Extracellular
A0A8I3P9Y5	84384.6	76327.2	110617	301169	358253	250323	3.35292	0.00135541	0.1	0.0176946	0.152264	up	A0A8I3P9Y5	A0A8I3P9Y5	Lysyl oxidase homolog	LOXL2	GO:0005654::nucleoplasm;GO:0005604::basement membrane;GO:0016020::membrane;GO:0005615::extracellular space;GO:0005694::chromosome	GO:0003714::transcription corepressor activity;GO:0004720::protein-lysine 6-oxidase activity;GO:0005044::scavenger receptor activity;GO:0070492::oligosaccharide binding;GO:0003682::chromatin binding;GO:0005507::copper ion binding;GO:0035064::methylated histone binding	GO:0043542::endothelial cell migration;GO:0032332::positive regulation of chondrocyte differentiation;GO:0001837::epithelial to mesenchymal transition;GO:0016570::histone modification;GO:0006898::receptor-mediated endocytosis;GO:0001935::endothelial cell proliferation;GO:0002040::sprouting angiogenesis;GO:0018277::protein deamination;GO:0045892::negative regulation of transcription, DNA-templated…	Lysyl oxidase homolog	Cellular processes and signaling	Signal transduction mechanisms	NA	Crosslinking of collagen fibrils::Elastic fibre formation	Canonical_and_Non-Canonical_TGF-B_signaling	Transcription Cofactors	Extracellular
A0A8I3PAH1	11472.6	11358.8	15097.4	4584.52	3889.04	3926.77	0.326937	0.00148135	0.1	0.0176946	0.152264	down	A0A8I3PAH1	A0A8I3PAH1	N-acylsphingosine amidohydrolase 1	ASAH1	NA	NA	NA	acid ceramidase	Poorly characterized	Function unknown	01100::Metabolic pathways||04142::Lysosome||04071::Sphingolipid signaling pathway||00600::Sphingolipid metabolism	Neutrophil degranulation::Glycosphingolipid metabolism	Sphingolipid_Metabolism_(integrated_pathway)::Sphingolipid_Metabolism_(general_overview)::Signal_Transduction_of_S1P_Receptor::Sphingolipid_pathway	NA	Extracellular
A0A8I3PB96	516225	465339	303033	2.89916e+06	3.48485e+06	3.90469e+06	8.00928	0.00135812	0.1	0.0176946	0.152264	up	A0A8I3PB96	A0A8I3PB96	Ig-like domain-containing protein	-	NA	NA	NA	Immunoglobulin C-Type	Poorly characterized	Function unknown	NA	Immunoregulatory interactions between a Lymphoid and a non-Lymphoid cell::Regulation of actin dynamics for phagocytic cup formation::Cell surface interactions at the vascular wall::FCGR3A-mediated phagocytosis::FCERI mediated NF-kB activation::FCGR3A-mediated IL10 synthesis::Regulation of Complement cascade::FCERI mediated Ca+2 mobilization::Antigen activates B Cell Receptor (BCR) leading to gene…	Pathogenesis_of_SARS-CoV-2_Mediated_by_nsp9-nsp10_Complex	NA	Extracellular
A0A8I3PBR7	2494.53	2298.72	2233.15	3764.21	5618.81	6649.98	2.28182	0.0375682	0.1	0.0842207	0.152264	up	A0A8I3PBR7	A0A8I3PBR7	Kininogen 1	KNG1	GO:0005829::cytosol;GO:0070062::extracellular exosome;GO:0072562::blood microparticle	GO:0005102::receptor binding;GO:0004869::cysteine-type endopeptidase inhibitor activity	GO:0007204::positive regulation of cytosolic calcium ion concentration;GO:0010951::negative regulation of endopeptidase activity;GO:0007162::negative regulation of cell adhesion;GO:0030195::negative regulation of blood coagulation	Kininogen 1	Cellular processes and signaling	Signal transduction mechanisms	04610::Complement and coagulation cascades	Platelet degranulation ::Regulation of Insulin-like Growth Factor (IGF) transport and uptake by IGFBPs::G alpha (i) signalling events::Post-translational protein phosphorylation::G alpha (q) signalling events::Peptide ligand-binding receptors::Intrinsic Pathway of Fibrin Clot Formation	Vitamin_D_Receptor_Pathway::Complement_and_Coagulation_Cascades::ACE_Inhibitor_Pathway::Cells_and_Molecules_involved_in_local_acute_inflammatory_response	NA	Extracellular
A0A8I3PBW9	7200.19	6889.67	5517.87	74995.4	110515	132802	16.234	0.000802155	0.1	0.0144129	0.152264	up	A0A8I3PBW9	A0A8I3PBW9	Ig-like domain-containing protein	-	NA	NA	NA	Immunoglobulin V-Type	Poorly characterized	Function unknown	00910::Nitrogen metabolism	Immunoregulatory interactions between a Lymphoid and a non-Lymphoid cell::Regulation of actin dynamics for phagocytic cup formation::Cell surface interactions at the vascular wall::FCGR3A-mediated phagocytosis::FCERI mediated NF-kB activation::FCGR3A-mediated IL10 synthesis::Regulation of Complement cascade::FCERI mediated Ca+2 mobilization::Antigen activates B Cell Receptor (BCR) leading to gene…	NA	NA	Extracellular
A0A8I3PC36	16849.7	15645.7	16403	30260.7	35466.1	32211.6	2.00289	0.0011364	0.1	0.0162059	0.152264	up	A0A8I3PC36	A0A8I3PC36	Versican	VCAN	GO:0005796::Golgi lumen;GO:0043202::lysosomal lumen;GO:0005615::extracellular space;GO:0005578::proteinaceous extracellular matrix;GO:0016020::membrane	GO:0005509::calcium ion binding;GO:0005540::hyaluronic acid binding;GO:0005515::protein binding;GO:0005201::extracellular matrix structural constituent;GO:0030246::carbohydrate binding	GO:0030207::chondroitin sulfate catabolic process;GO:0007417::central nervous system development;GO:0008037::cell recognition;GO:0008347::glial cell migration;GO:0001501::skeletal system development;GO:0007155::cell adhesion;GO:0030208::dermatan sulfate biosynthetic process;GO:0001649::osteoblast differentiation;GO:0030198::extracellular matrix organization;GO:0030206::chondroitin sulfate biosynt…	C-type lectin (CTL) or carbohydrate-recognition domain (CRD)	Cellular processes and signaling	Signal transduction mechanisms	04514::Cell adhesion molecules (CAMs)	Regulation of Insulin-like Growth Factor (IGF) transport and uptake by IGFBPs::Post-translational protein phosphorylation::ECM proteoglycans::A tetrasaccharide linker sequence is required for GAG synthesis::Defective B4GALT7 causes EDS, progeroid type::Defective B3GALT6 causes EDSP2 and SEMDJL1::Defective B3GAT3 causes JDSSDHD::Chondroitin sulfate biosynthesis::CS/DS degradation::Dermatan sulfate…	Spinal_Cord_Injury	NA	Extracellular
A0A8I3PC60	602.732	633.496	578.078	2346.47	5467.37	4245.76	6.64694	0.0172557	0.1	0.0545149	0.152264	up	A0A8I3PC60	A0A8I3PC60	C-type lectin domain-containing protein	LOC102156778	NA	NA	NA	Bone marrow	Cellular processes and signaling	Signal transduction mechanisms	05310::Asthma	Neutrophil degranulation	Pathogenesis_of_SARS-CoV-2_Mediated_by_nsp9-nsp10_Complex	NA	Extracellular
A0A8I3PD52	127038	103530	109903	736351	1.20053e+06	1.1802e+06	9.15523	0.00215864	0.1	0.0209057	0.152264	up	A0A8I3PD52	A0A8I3PD52	Ig-like domain-containing protein	-	NA	NA	NA	Immunoglobulin V-Type	Poorly characterized	Function unknown	NA	Immunoregulatory interactions between a Lymphoid and a non-Lymphoid cell::Regulation of actin dynamics for phagocytic cup formation::Cell surface interactions at the vascular wall::FCGR3A-mediated phagocytosis::FCERI mediated NF-kB activation::FCGR3A-mediated IL10 synthesis::Regulation of Complement cascade::FCERI mediated Ca+2 mobilization::Antigen activates B Cell Receptor (BCR) leading to gene…	NA	NA	Extracellular
A0A8I3PD95	13743.9	18833.5	12896.2	24237.3	30510.9	34297.5	1.95819	0.0126305	0.1	0.047108	0.152264	up	A0A8I3PD95	A0A8I3PD95	Glycoprotein IX platelet	GP9	GO:0005887::integral component of plasma membrane	GO:0005515::protein binding	GO:0007597::blood coagulation, intrinsic pathway;GO:0007155::cell adhesion;GO:0030168::platelet activation	Glycoprotein IX	Poorly characterized	Function unknown	04611::Platelet activation||04640::Hematopoietic cell lineage||04512::ECM-receptor interaction	Intrinsic Pathway of Fibrin Clot Formation::Platelet Adhesion to exposed collagen::GP1b-IX-V activation signalling::Platelet Aggregation (Plug Formation)::Defective F9 activation	22q11.2_Deletion_Syndrome	NA	Extracellular
A0A8I3PDF6	4128.52	3091.91	2666.39	5738.64	5891.27	5965.75	1.77971	0.0428244	0.1	0.0903852	0.152264	up	A0A8I3PDF6	A0A8I3PDF6	Paraoxonase	PON1	GO:0072562::blood microparticle;GO:0034366::spherical high-density lipoprotein particle;GO:0043231::intracellular membrane-bounded organelle;GO:0070062::extracellular exosome	GO:0005509::calcium ion binding;GO:0005543::phospholipid binding;GO:0102007::acyl-L-homoserine-lactone lactonohydrolase activity;GO:0004063::aryldialkylphosphatase activity;GO:0004064::arylesterase activity;GO:0042803::protein homodimerization activity	GO:0046470::phosphatidylcholine metabolic process;GO:0051099::positive regulation of binding;GO:0032411::positive regulation of transporter activity;GO:0046434::organophosphate catabolic process;GO:0070542::response to fatty acid;GO:0008203::cholesterol metabolic process;GO:0009636::response to toxic substance;GO:0010875::positive regulation of cholesterol efflux;GO:1902617::response to fluoride;…	Paraoxonase 1	Poorly characterized	Function unknown	01100::Metabolic pathways	Synthesis of 5-eicosatetraenoic acids	Phase_I_biotransformations,_non_P450	NA	Extracellular
A0A8I3PEI2	50568.1	58932.5	48154.7	196062	269629	291507	4.80286	0.00154082	0.1	0.0178771	0.152264	up	A0A8I3PEI2	A0A8I3PEI2	Serpin family G member 1	SERPING1	GO:0070062::extracellular exosome;GO:0072562::blood microparticle	GO:0004867::serine-type endopeptidase inhibitor activity	GO:0001869::negative regulation of complement activation, lectin pathway;GO:0010951::negative regulation of endopeptidase activity	Serpin peptidase inhibitor, clade G (C1 inhibitor), member 1	Cellular processes and signaling	Defense mechanisms	04610::Complement and coagulation cascades||05133::Pertussis	Platelet degranulation ::Regulation of Complement cascade::Intrinsic Pathway of Fibrin Clot Formation::Defective SERPING1 causes hereditary angioedema	Complement_and_Coagulation_Cascades	NA	Extracellular
A0A8I3PF98	228198	194669	173055	1.15332e+06	1.36161e+06	1.57984e+06	6.87132	0.000101792	0.1	0.00798611	0.152264	up	A0A8I3PF98	A0A8I3PF98	MBL associated serine protease 1	MASP1	GO:0005615::extracellular space	GO:0005509::calcium ion binding;GO:0048306::calcium-dependent protein binding;GO:0004252::serine-type endopeptidase activity;GO:0042803::protein homodimerization activity;GO:0030246::carbohydrate binding	GO:0045916::negative regulation of complement activation;GO:0001867::complement activation, lectin pathway	Mannan-binding lectin serine peptidase 1 (C4 C2 activating component of Ra-reactive factor)	Metabolism	Amino acid transport and metabolism	05150::Staphylococcus aureus infection||04610::Complement and coagulation cascades	Initial triggering of complement::Scavenging by Class A Receptors::Lectin pathway of complement activation::Ficolins bind to repetitive carbohydrate structures on the target cell surface	Human_Complement_System::Complement_and_Coagulation_Cascades::Complement_Activation	NA	Extracellular
A0A8I3PFR9	77005.1	71458.3	96427.6	271725	296458	233624	3.27414	0.000648279	0.1	0.0135743	0.152264	up	A0A8I3PFR9	A0A8I3PFR9	Decorin	DCN	GO:0005615::extracellular space;GO:0005796::Golgi lumen;GO:0043202::lysosomal lumen;GO:0005578::proteinaceous extracellular matrix;GO:0005589::collagen type VI trimer	GO:0047485::protein N-terminus binding;GO:0005539::glycosaminoglycan binding;GO:0050840::extracellular matrix binding;GO:0005518::collagen binding;GO:0004860::protein kinase inhibitor activity	GO:0019800::peptide cross-linking via chondroitin 4-sulfate glycosaminoglycan;GO:0016525::negative regulation of angiogenesis;GO:0009612::response to mechanical stimulus;GO:0030207::chondroitin sulfate catabolic process;GO:0030206::chondroitin sulfate biosynthetic process;GO:0014068::positive regulation of phosphatidylinositol 3-kinase signaling;GO:0046426::negative regulation of JAK-STAT cascade…	May affect the rate of fibrils formation	Cellular processes and signaling	Signal transduction mechanisms	05205::Proteoglycans in cancer||04350::TGF-beta signaling pathway	ECM proteoglycans::Degradation of the extracellular matrix::A tetrasaccharide linker sequence is required for GAG synthesis::Defective B4GALT7 causes EDS, progeroid type::Defective B3GALT6 causes EDSP2 and SEMDJL1::Defective B3GAT3 causes JDSSDHD::Chondroitin sulfate biosynthesis::CS/DS degradation::Dermatan sulfate biosynthesis::Defective CHSY1 causes TPBS::Defective CHST3 causes SEDCJD::Defecti…	Human_Complement_System::BMP2-WNT4-FOXO1_Pathway_in_Human_Primary_Endometrial_Stromal_Cell_Differentiation	NA	Extracellular
A0A8I3PGC2	48480.4	48454.8	63622.3	116462	144462	168071	2.67191	0.00239229	0.1	0.021838	0.152264	up	A0A8I3PGC2	A0A8I3PGC2	Immunoglobulin V-set domain-containing protein	-	NA	NA	NA	Immunoglobulin V-Type	Poorly characterized	Function unknown	NA	Immunoregulatory interactions between a Lymphoid and a non-Lymphoid cell::Regulation of actin dynamics for phagocytic cup formation::Cell surface interactions at the vascular wall::FCGR3A-mediated phagocytosis::FCERI mediated NF-kB activation::FCGR3A-mediated IL10 synthesis::Regulation of Complement cascade::FCERI mediated Ca+2 mobilization::Antigen activates B Cell Receptor (BCR) leading to gene…	NA	NA	Extracellular
A0A8I3PHI4	2.75217e+06	2.15962e+06	1.83295e+06	2.14961e+07	8.95462e+06	7.45378e+06	5.61986	0.0269948	0.1	0.0687133	0.152264	up	A0A8I3PHI4	A0A8I3PHI4	Fibronectin	FN1	NA	NA	NA	Fibronectin 1	Cellular processes and signaling	Extracellular structures	04151::PI3K-Akt signaling pathway||05200::Pathways in cancer||04510::Focal adhesion||05205::Proteoglycans in cancer||04810::Regulation of actin cytoskeleton||05146::Amoebiasis||04512::ECM-receptor interaction||05100::Bacterial invasion of epithelial cells||04933::AGE-RAGE signaling pathway in diabetic complications||05222::Small cell lung cancer	Platelet degranulation ::Cell surface interactions at the vascular wall::Regulation of Insulin-like Growth Factor (IGF) transport and uptake by IGFBPs::Post-translational protein phosphorylation::Signaling by BRAF and RAF fusions::ECM proteoglycans::Integrin cell surface interactions::Interleukin-4 and Interleukin-13 signaling::Degradation of the extracellular matrix::Signaling downstream of RAS …	VEGFA-VEGFR2_Signaling_Pathway::Focal_Adhesion-PI3K-Akt-mTOR-signaling_pathway::PI3K-Akt_Signaling_Pathway::Focal_Adhesion::TGF-beta_Signaling_Pathway::Regulation_of_Actin_Cytoskeleton::Epithelial_to_mesenchymal_transition_in_colorectal_cancer::Senescence_and_Autophagy_in_Cancer::Small_cell_lung_cancer::RAC1-PAK1-p38-MMP2_Pathway::miRNA_targets_in_ECM_and_membrane_receptors::Inflammatory_Response…	NA	Extracellular
A0A8I3PHP7	114779	122945	87059.6	318892	400939	358001	3.31862	0.00143197	0.1	0.0176946	0.152264	up	A0A8I3PHP7	A0A8I3PHP7	Complement C3	LOC484960	NA	NA	NA	A-macroglobulin receptor	Cellular processes and signaling	Posttranslational modification, protein turnover, chaperones	05152::Tuberculosis||05203::Viral carcinogenesis||04145::Phagosome||05168::Herpes simplex infection||05142::Chagas disease (American trypanosomiasis)||05322::Systemic lupus erythematosus||05150::Staphylococcus aureus infection||04610::Complement and coagulation cascades||05140::Leishmaniasis||05133::Pertussis||05134::Legionellosis	Neutrophil degranulation::Immunoregulatory interactions between a Lymphoid and a non-Lymphoid cell::Regulation of Insulin-like Growth Factor (IGF) transport and uptake by IGFBPs::G alpha (i) signalling events::Regulation of Complement cascade::Post-translational protein phosphorylation::Peptide ligand-binding receptors::Purinergic signaling in leishmaniasis infection::Activation of C3 and C5::Alt…	Human_Complement_System::Complement_and_Coagulation_Cascades::TYROBP_Causal_Network::Allograft_Rejection::Complement_Activation	NA	Extracellular
A0A8I3PIB3	92315.5	92871.6	135198	33198.2	33417.2	37322.4	0.324415	0.0081909	0.1	0.0379678	0.152264	down	A0A8I3PIB3	A0A8I3PIB3	Eukaryotic translation initiation factor 5A	EIF5A2	GO:0005789::endoplasmic reticulum membrane;GO:0005829::cytosol;GO:0005643::nuclear pore	GO:0005515::protein binding;GO:0003746::translation elongation factor activity;GO:0003743::translation initiation factor activity;GO:0043022::ribosome binding	GO:0010509::polyamine homeostasis;GO:0006413::translational initiation;GO:0051028::mRNA transport;GO:0007283::spermatogenesis;GO:0015031::protein transport;GO:0006452::translational frameshifting;GO:0008284::positive regulation of cell proliferation;GO:0008612::peptidyl-lysine modification to peptidyl-hypusine;GO:0045905::positive regulation of translational termination;GO:0045901::positive regul…	translational frameshifting	Information storage and processing	Translation, ribosomal structure and biogenesis	NA	Hypusine synthesis from eIF5A-lysine	Epithelial_to_mesenchymal_transition_in_colorectal_cancer	NA	Extracellular
A0A8I3PIK8	42939.3	37465.4	36755.1	107235	122374	220643	3.84306	0.023636	0.1	0.0644147	0.152264	up	A0A8I3PIK8	A0A8I3PIK8	Alpha-2-HS-glycoprotein	AHSG	NA	NA	NA	alpha-2-HS-glycoprotein	Cellular processes and signaling	Signal transduction mechanisms	NA	Neutrophil degranulation::Platelet degranulation ::Regulation of Insulin-like Growth Factor (IGF) transport and uptake by IGFBPs::Post-translational protein phosphorylation	NA	NA	Extracellular
A0A8I3PJ55	20670.9	21040.8	24948.2	51159.9	52723.3	51975	2.33811	0.00423713	0.1	0.0280216	0.152264	up	A0A8I3PJ55	A0A8I3PJ55	MBL associated serine protease 1	MASP1	GO:0005615::extracellular space	GO:0005509::calcium ion binding;GO:0048306::calcium-dependent protein binding;GO:0004252::serine-type endopeptidase activity;GO:0042803::protein homodimerization activity	GO:0006898::receptor-mediated endocytosis;GO:0045916::negative regulation of complement activation;GO:0001867::complement activation, lectin pathway	Mannan-binding lectin serine peptidase 1 (C4 C2 activating component of Ra-reactive factor)	Metabolism	Amino acid transport and metabolism	05150::Staphylococcus aureus infection||04610::Complement and coagulation cascades	Initial triggering of complement::Scavenging by Class A Receptors::Lectin pathway of complement activation::Ficolins bind to repetitive carbohydrate structures on the target cell surface	Human_Complement_System::Complement_and_Coagulation_Cascades::Complement_Activation	NA	Extracellular
A0A8I3PKT4	128654	133663	128282	376752	656123	601014	4.18303	0.0143033	0.1	0.0494384	0.152264	up	A0A8I3PKT4	A0A8I3PKT4	Complement C1s	C1S	GO:0072562::blood microparticle;GO:0070062::extracellular exosome	GO:0042802::identical protein binding;GO:0004252::serine-type endopeptidase activity;GO:0005509::calcium ion binding	GO:0006956::complement activation;GO:0006508::proteolysis	Complement component 1, s subcomponent	Metabolism	Amino acid transport and metabolism	05322::Systemic lupus erythematosus||05150::Staphylococcus aureus infection||04610::Complement and coagulation cascades||05133::Pertussis	Regulation of Complement cascade::Initial triggering of complement::Classical antibody-mediated complement activation	Complement_and_Coagulation_Cascades::Oxidative_Damage::Complement_Activation	NA	Extracellular
A0A8I3PL11	16718.3	17538.8	17873.5	83692.7	88695.4	100267	5.23024	0.000279361	0.1	0.0093941	0.152264	up	A0A8I3PL11	A0A8I3PL11	Ig-like domain-containing protein	-	NA	NA	NA	Immunoglobulin V-Type	Poorly characterized	Function unknown	04151::PI3K-Akt signaling pathway||04020::Calcium signaling pathway||05202::Transcriptional misregulation in cancer||05169::Epstein-Barr virus infection||05152::Tuberculosis||04072::Phospholipase D signaling pathway||04145::Phagosome||05414::Dilated cardiomyopathy||05162::Measles||05146::Amoebiasis||04666::Fc gamma R-mediated phagocytosis||04064::NF-kappa B signaling pathway||04640::Hematopoietic…	Immunoregulatory interactions between a Lymphoid and a non-Lymphoid cell::Regulation of actin dynamics for phagocytic cup formation::Cell surface interactions at the vascular wall::FCGR3A-mediated phagocytosis::FCERI mediated NF-kB activation::FCGR3A-mediated IL10 synthesis::Regulation of Complement cascade::FCERI mediated Ca+2 mobilization::Antigen activates B Cell Receptor (BCR) leading to gene…	NA	NA	Extracellular
A0A8I3PLH8	21641.5	24635	12276	89946.6	133029	132047	6.06333	0.00383411	0.1	0.0266562	0.152264	up	A0A8I3PLH8	A0A8I3PLH8	Ig-like domain-containing protein	-	NA	NA	NA	Immunoglobulin V-Type	Poorly characterized	Function unknown	04151::PI3K-Akt signaling pathway||04020::Calcium signaling pathway||05202::Transcriptional misregulation in cancer||05169::Epstein-Barr virus infection||05152::Tuberculosis||04072::Phospholipase D signaling pathway||04145::Phagosome||05414::Dilated cardiomyopathy||05162::Measles||05146::Amoebiasis||04666::Fc gamma R-mediated phagocytosis||04064::NF-kappa B signaling pathway||04640::Hematopoietic…	Immunoregulatory interactions between a Lymphoid and a non-Lymphoid cell::Regulation of actin dynamics for phagocytic cup formation::Cell surface interactions at the vascular wall::FCGR3A-mediated phagocytosis::FCERI mediated NF-kB activation::FCGR3A-mediated IL10 synthesis::Regulation of Complement cascade::FCERI mediated Ca+2 mobilization::Antigen activates B Cell Receptor (BCR) leading to gene…	NA	NA	Extracellular
A0A8I3PLL9	937.658	1255.55	754.869	1885.76	1624.76	2130.43	1.91344	0.0275497	0.1	0.0697592	0.152264	up	A0A8I3PLL9	A0A8I3PLL9	Ribonuclease, RNase A family, 4	RNASE4	GO:0070062::extracellular exosome	GO:0004519::endonuclease activity;GO:0003676::nucleic acid binding;GO:0004540::ribonuclease activity	GO:0090501::RNA phosphodiester bond hydrolysis	Belongs to the pancreatic ribonuclease family	Cellular processes and signaling	Signal transduction mechanisms	NA	Chaperone Mediated Autophagy::Late endosomal microautophagy	NA	NA	Extracellular
A0A8I3PM36	118374	93991.9	82107.7	332256	356435	604605	4.39189	0.00575569	0.1	0.0324706	0.152264	up	A0A8I3PM36	A0A8I3PM36	Kininogen 1	KNG1	NA	NA	NA	Kininogen 1	Cellular processes and signaling	Signal transduction mechanisms	04610::Complement and coagulation cascades	Platelet degranulation ::Regulation of Insulin-like Growth Factor (IGF) transport and uptake by IGFBPs::G alpha (i) signalling events::Post-translational protein phosphorylation::G alpha (q) signalling events::Peptide ligand-binding receptors::Intrinsic Pathway of Fibrin Clot Formation	Vitamin_D_Receptor_Pathway::Complement_and_Coagulation_Cascades::ACE_Inhibitor_Pathway::Cells_and_Molecules_involved_in_local_acute_inflammatory_response	NA	Extracellular
A0A8I3PML7	14567.9	12345.9	11225.2	63391.5	88078.8	98054.8	6.54252	0.000825804	0.1	0.0144774	0.152264	up	A0A8I3PML7	A0A8I3PML7	Ig-like domain-containing protein	LOC119868806	NA	NA	NA	Immunoglobulin V-Type	Poorly characterized	Function unknown	NA	Immunoregulatory interactions between a Lymphoid and a non-Lymphoid cell::Regulation of actin dynamics for phagocytic cup formation::Cell surface interactions at the vascular wall::FCGR3A-mediated phagocytosis::FCERI mediated NF-kB activation::FCGR3A-mediated IL10 synthesis::Regulation of Complement cascade::FCERI mediated Ca+2 mobilization::Antigen activates B Cell Receptor (BCR) leading to gene…	NA	NA	Extracellular
A0A8I3PN07	52469.2	49835.5	57278.3	274167	201866	255947	4.58683	0.00103981	0.1	0.0155635	0.152264	up	A0A8I3PN07	A0A8I3PN07	C-type lectin domain-containing protein	LOC119868926	GO:0005581::collagen trimer;GO:0005615::extracellular space	GO:0030246::carbohydrate binding	GO:0050766::positive regulation of phagocytosis;GO:0051873::killing by host of symbiont cells;GO:0001867::complement activation, lectin pathway;GO:0050830::defense response to Gram-positive bacterium;GO:0044130::negative regulation of growth of symbiont in host	Mannose-binding lectin (protein C) 2, soluble	Cellular processes and signaling	Signal transduction mechanisms	04145::Phagosome||05150::Staphylococcus aureus infection||04610::Complement and coagulation cascades	Initial triggering of complement::Lectin pathway of complement activation	Ebola_Virus_Pathway_on_Host::Regulation_of_toll-like_receptor_signaling_pathway::Human_Complement_System	NA	Extracellular
A0A8I3PQ13	56301	51889	73350.9	25089.8	30371.8	33256.3	0.488693	0.00684292	0.1	0.035081	0.152264	down	A0A8I3PQ13	A0A8I3PQ13	Folate hydrolase 1B	FOLH1B	GO:0070062::extracellular exosome;GO:0009986::cell surface;GO:0005887::integral component of plasma membrane;GO:0005737::cytoplasm	GO:0004181::metallocarboxypeptidase activity;GO:0046872::metal ion binding;GO:1904493::tetrahydrofolyl-poly(glutamate) polymer binding;GO:0016805::dipeptidase activity;GO:1904492::Ac-Asp-Glu binding	GO:0006508::proteolysis;GO:0008652::cellular amino acid biosynthetic process;GO:0035609::C-terminal protein deglutamylation;GO:0006760::folic acid-containing compound metabolic process	Folate hydrolase	Cellular processes and signaling	Posttranslational modification, protein turnover, chaperones	01100::Metabolic pathways||00250::Alanine, aspartate and glutamate metabolism||04977::Vitamin digestion and absorption	Aspartate and asparagine metabolism	One_Carbon_Metabolism	NA	Extracellular
A0A8I3PQL4	411288	494897	533298	205272	202983	187745	0.414037	0.00367132	0.1	0.0262547	0.152264	down	A0A8I3PQL4	A0A8I3PQL4	Metalloendopeptidase	BMP1	NA	NA	NA	bone morphogenetic protein	Cellular processes and signaling	Signal transduction mechanisms	NA	Degradation of the extracellular matrix::Collagen biosynthesis and modifying enzymes::Crosslinking of collagen fibrils::Anchoring fibril formation	Adipogenesis::Cardiac_Progenitor_Differentiation::Type_I_collagen_synthesis_in_the_context_of_Osteogenesis_imperfecta::EDA_Signalling_in_Hair_Follicle_Development	NA	Extracellular
A0A8I3PQV3	4963.91	3367.99	4068.16	7707.25	15938.8	8419.58	2.58592	0.0397986	0.1	0.0870369	0.152264	up	A0A8I3PQV3	A0A8I3PQV3	Ring finger protein 11	RNF11	GO:0070062::extracellular exosome;GO:0005769::early endosome;GO:0055037::recycling endosome;GO:0000151::ubiquitin ligase complex;GO:0005634::nucleus	GO:0008270::zinc ion binding;GO:0003677::DNA binding;GO:0004842::ubiquitin-protein transferase activity;GO:0005515::protein binding	GO:0042787::protein ubiquitination involved in ubiquitin-dependent protein catabolic process;GO:0051865::protein autoubiquitination	Ring finger protein 11	Cellular processes and signaling	Posttranslational modification, protein turnover, chaperones	NA	Antigen processing: Ubiquitination & Proteasome degradation	Androgen_receptor_signaling_pathway	NA	Extracellular
A0A8I3PQV5	39494.3	38456.7	34675.5	173420	265007	281978	6.39641	0.00454298	0.1	0.0293234	0.152264	up	A0A8I3PQV5	A0A8I3PQV5	Coagulation factor X	F10	GO:0005576::extracellular region	GO:0004252::serine-type endopeptidase activity;GO:0005543::phospholipid binding;GO:0005509::calcium ion binding	GO:0051897::positive regulation of protein kinase B signaling;GO:0007596::blood coagulation;GO:0006508::proteolysis	Coagulation factor X	Cellular processes and signaling	Signal transduction mechanisms	04610::Complement and coagulation cascades	Intrinsic Pathway of Fibrin Clot Formation::Common Pathway of Fibrin Clot Formation::Gamma-carboxylation of protein precursors::Removal of aminoterminal propeptides from gamma-carboxylated proteins::Transport of gamma-carboxylated protein precursors from the endoplasmic reticulum to the Golgi apparatus::Extrinsic Pathway of Fibrin Clot Formation::Defective factor IX causes thrombophilia::Defectiv…	Complement_and_Coagulation_Cascades	NA	Extracellular
A0A8I3PRC1	22310	32625	45178.1	17463	13109.1	11747.4	0.422717	0.0344207	0.1	0.0795002	0.152264	down	A0A8I3PRC1	A0A8I3PRC1	Semaphorin-3C	SEMA3C	GO:0005615::extracellular space;GO:0070062::extracellular exosome	GO:0030215::semaphorin receptor binding;GO:0038191::neuropilin binding;GO:0045499::chemorepellent activity	GO:0071526::semaphorin-plexin signaling pathway;GO:0060174::limb bud formation;GO:0003215::cardiac right ventricle morphogenesis;GO:0003151::outflow tract morphogenesis;GO:0001756::somitogenesis;GO:0006955::immune response;GO:0009791::post-embryonic development;GO:0001755::neural crest cell migration;GO:0003350::pulmonary myocardium development;GO:0042493::response to drug;GO:0060666::dichotomous…	Sema domain, immunoglobulin domain (Ig), short basic domain, secreted, (semaphorin) 3C	Cellular processes and signaling	Signal transduction mechanisms	04360::Axon guidance	Sema3A PAK dependent Axon repulsion::CRMPs in Sema3A signaling::SEMA3A-Plexin repulsion signaling by inhibiting Integrin adhesion	Vitamin_D_Receptor_Pathway	NA	Extracellular
A0A8I3PS55	109696	157602	180486	75735	47937.9	70757.6	0.434207	0.0156247	0.1	0.0516631	0.152264	down	A0A8I3PS55	A0A8I3PS55	peptidylprolyl isomerase	FKBP11	GO:0016021::integral component of membrane	GO:0003755::peptidyl-prolyl cis-trans isomerase activity	GO:0006457::protein folding;GO:0000413::protein peptidyl-prolyl isomerization	FK506 binding protein 11	Cellular processes and signaling	Posttranslational modification, protein turnover, chaperones	NA	Association of TriC/CCT with target proteins during biosynthesis	Type_I_collagen_synthesis_in_the_context_of_Osteogenesis_imperfecta	NA	Extracellular
A0A8I3PT87	24547.2	25882.4	18256	37299.7	45994.1	44097.3	1.8547	0.013102	0.1	0.0475583	0.152264	up	A0A8I3PT87	A0A8I3PT87	Glutathione peroxidase	GPX1	GO:0097413::Lewy body;GO:0005829::cytosol;GO:0005759::mitochondrial matrix;GO:0070062::extracellular exosome	GO:0017124::SH3 domain binding;GO:0004602::glutathione peroxidase activity	GO:0042744::hydrogen peroxide catabolic process;GO:0006641::triglyceride metabolic process;GO:0009609::response to symbiotic bacterium;GO:0042542::response to hydrogen peroxide;GO:0010332::response to gamma radiation;GO:0090201::negative regulation of release of cytochrome c from mitochondria;GO:0043403::skeletal muscle tissue regeneration;GO:0010269::response to selenium ion;GO:0001659::temperat…	glutathione peroxidase 1	Cellular processes and signaling	Posttranslational modification, protein turnover, chaperones	04918::Thyroid hormone synthesis||00590::Arachidonic acid metabolism||00480::Glutathione metabolism	Detoxification of Reactive Oxygen Species::Purine catabolism::Synthesis of 5-eicosatetraenoic acids::Synthesis of 12-eicosatetraenoic acid derivatives::Synthesis of 15-eicosatetraenoic acid derivatives	VEGFA-VEGFR2_Signaling_Pathway::Metapathway_biotransformation_Phase_I_and_II::TYROBP_Causal_Network::One_carbon_metabolism_and_related_pathways::Association_Between_Physico-Chemical_Features_and_Toxicity_Associated_Pathways::Oxidative_Stress::Amyotrophic_lateral_sclerosis_(ALS)::Glutathione_metabolism	NA	Extracellular
A0A8I3PTF2	12769.5	15681.5	14013.6	4668.17	8167.59	5120.69	0.422857	0.0259088	0.1	0.0671935	0.152264	down	A0A8I3PTF2	A0A8I3PTF2	ADAM metallopeptidase domain 12	ADAM12	GO:0005654::nucleoplasm;GO:0005886::plasma membrane;GO:0016021::integral component of membrane;GO:0005739::mitochondrion	GO:0004222::metalloendopeptidase activity;GO:0008270::zinc ion binding;GO:0017124::SH3 domain binding	GO:0006508::proteolysis	Disintegrin and metalloproteinase domain-containing protein 12	Cellular processes and signaling	Posttranslational modification, protein turnover, chaperones	NA	Signaling by EGFR::Invadopodia formation	Mesodermal_Commitment_Pathway	NA	Extracellular
A0A8I3PTN6	5192.77	6079.41	4807.3	10886.9	16990	17545	2.82484	0.0113105	0.1	0.044524	0.152264	up	A0A8I3PTN6	A0A8I3PTN6	Ig-like domain-containing protein	-	NA	NA	NA	Immunoglobulin V-Type	Poorly characterized	Function unknown	04151::PI3K-Akt signaling pathway||04020::Calcium signaling pathway||05202::Transcriptional misregulation in cancer||05169::Epstein-Barr virus infection||05152::Tuberculosis||04072::Phospholipase D signaling pathway||04145::Phagosome||05414::Dilated cardiomyopathy||05162::Measles||05146::Amoebiasis||04666::Fc gamma R-mediated phagocytosis||04064::NF-kappa B signaling pathway||04640::Hematopoietic…	Immunoregulatory interactions between a Lymphoid and a non-Lymphoid cell::Regulation of actin dynamics for phagocytic cup formation::Cell surface interactions at the vascular wall::FCGR3A-mediated phagocytosis::FCERI mediated NF-kB activation::FCGR3A-mediated IL10 synthesis::Regulation of Complement cascade::FCERI mediated Ca+2 mobilization::Antigen activates B Cell Receptor (BCR) leading to gene…	NA	NA	Extracellular
A0A8I3PTX7	267973	267333	246440	911072	1.72222e+06	1.38589e+06	5.14129	0.0119257	0.1	0.0457594	0.152264	up	A0A8I3PTX7	A0A8I3PTX7	Complement C1r	C1R	NA	NA	NA	Complement component 1, r subcomponent	Metabolism	Amino acid transport and metabolism	04145::Phagosome||05322::Systemic lupus erythematosus||05150::Staphylococcus aureus infection||04610::Complement and coagulation cascades||05133::Pertussis	Regulation of Complement cascade::Initial triggering of complement::Classical antibody-mediated complement activation	Complement_and_Coagulation_Cascades::Oxidative_Damage::Complement_Activation	NA	Extracellular
A0A8I3PUT1	296630	269616	291852	1.09721e+06	1.59245e+06	1.56439e+06	4.95753	0.00394904	0.1	0.0270169	0.152264	up	A0A8I3PUT1	A0A8I3PUT1	Prothrombin	F2	GO:0072562::blood microparticle;GO:0005829::cytosol;GO:0070062::extracellular exosome	GO:0005102::receptor binding;GO:0070053::thrombospondin receptor activity;GO:0004252::serine-type endopeptidase activity;GO:0005509::calcium ion binding	GO:0010468::regulation of gene expression;GO:0048712::negative regulation of astrocyte differentiation;GO:0008284::positive regulation of cell proliferation;GO:0030194::positive regulation of blood coagulation;GO:0014068::positive regulation of phosphatidylinositol 3-kinase signaling;GO:2000379::positive regulation of reactive oxygen species metabolic process;GO:0045861::negative regulation of pr…	Coagulation factor II, thrombin	Cellular processes and signaling	Posttranslational modification, protein turnover, chaperones	04810::Regulation of actin cytoskeleton||04080::Neuroactive ligand-receptor interaction||04610::Complement and coagulation cascades	Cell surface interactions at the vascular wall::Regulation of Insulin-like Growth Factor (IGF) transport and uptake by IGFBPs::Regulation of Complement cascade::G alpha (q) signalling events::Peptide ligand-binding receptors::Thrombin signalling through proteinase activated receptors (PARs)::Intrinsic Pathway of Fibrin Clot Formation::Common Pathway of Fibrin Clot Formation::Gamma-carboxylation o…	Regulation_of_Actin_Cytoskeleton::Complement_and_Coagulation_Cascades	NA	Extracellular
A0A8I3PV91	26724.1	26592.2	20146.8	76049.9	94336.1	100287	3.68448	0.000511122	0.1	0.0122177	0.152264	up	A0A8I3PV91	A0A8I3PV91	Ig-like domain-containing protein	-	NA	NA	NA	Immunoglobulin V-Type	Poorly characterized	Function unknown	04151::PI3K-Akt signaling pathway||04020::Calcium signaling pathway||05202::Transcriptional misregulation in cancer||05169::Epstein-Barr virus infection||05152::Tuberculosis||04072::Phospholipase D signaling pathway||04145::Phagosome||05414::Dilated cardiomyopathy||05162::Measles||05146::Amoebiasis||04666::Fc gamma R-mediated phagocytosis||04064::NF-kappa B signaling pathway||04640::Hematopoietic…	Immunoregulatory interactions between a Lymphoid and a non-Lymphoid cell::Regulation of actin dynamics for phagocytic cup formation::Cell surface interactions at the vascular wall::FCGR3A-mediated phagocytosis::FCERI mediated NF-kB activation::FCGR3A-mediated IL10 synthesis::Regulation of Complement cascade::FCERI mediated Ca+2 mobilization::Antigen activates B Cell Receptor (BCR) leading to gene…	NA	NA	Extracellular
A0A8I3PX48	1.31887e+06	1.15224e+06	1.23769e+06	3.94361e+06	8.25246e+06	7.75035e+06	5.37813	0.0181343	0.1	0.0557807	0.152264	up	A0A8I3PX48	A0A8I3PX48	Pregnancy zone protein-like	LOC611458	NA	NA	NA	Alpha-2-macroglobulin family	Cellular processes and signaling	Posttranslational modification, protein turnover, chaperones	04610::Complement and coagulation cascades	Platelet degranulation ::Rho GTPase cycle::Degradation of the extracellular matrix::Intrinsic Pathway of Fibrin Clot Formation::HDL assembly	Human_Complement_System::Complement_and_Coagulation_Cascades::IL-6_signaling_pathway	NA	Extracellular
A0A8I3PX76	319456	304927	304118	1.2493e+06	2.08918e+06	1.85188e+06	5.59004	0.00774791	0.1	0.0364262	0.152264	up	A0A8I3PX76	A0A8I3PX76	Ceruloplasmin	CP	GO:0005765::lysosomal membrane;GO:0070062::extracellular exosome;GO:0072562::blood microparticle	GO:0005507::copper ion binding;GO:0051087::chaperone binding;GO:0004322::ferroxidase activity	GO:0055114::oxidation-reduction process;GO:0006825::copper ion transport;GO:0006879::cellular iron ion homeostasis	Belongs to the multicopper oxidase family	Metabolism	Secondary metabolites biosynthesis, transport and catabolism	00860::Porphyrin and chlorophyll metabolism	Regulation of Insulin-like Growth Factor (IGF) transport and uptake by IGFBPs::Post-translational protein phosphorylation::Iron uptake and transport::Metal ion SLC transporters::Defective SLC40A1 causes hemochromatosis 4 (HFE4) (macrophages)::Defective CP causes aceruloplasminemia (ACERULOP)	Ferroptosis::Neurodegeneration_with_brain_iron_accumulation_(NBIA)_subtypes_pathway	NA	Extracellular
A0A8I3PXF0	1545.24	782.953	578.078	8738.91	11838.8	13197.7	11.6216	0.00593294	0.1	0.0328797	0.152264	up	A0A8I3PXF0	A0A8I3PXF0	Ig-like domain-containing protein	-	NA	NA	NA	Immunoglobulin V-Type	Poorly characterized	Function unknown	NA	Immunoregulatory interactions between a Lymphoid and a non-Lymphoid cell::Regulation of actin dynamics for phagocytic cup formation::Cell surface interactions at the vascular wall::FCGR3A-mediated phagocytosis::FCERI mediated NF-kB activation::FCGR3A-mediated IL10 synthesis::Regulation of Complement cascade::FCERI mediated Ca+2 mobilization::Antigen activates B Cell Receptor (BCR) leading to gene…	NA	NA	Extracellular
A0A8I3PZJ6	201301	171621	169394	594554	819158	875345	4.22089	0.00218119	0.1	0.0209057	0.152264	up	A0A8I3PZJ6	A0A8I3PZJ6	Ig-like domain-containing protein	-	NA	NA	NA	Immunoglobulin V-Type	Poorly characterized	Function unknown	NA	Immunoregulatory interactions between a Lymphoid and a non-Lymphoid cell::Regulation of actin dynamics for phagocytic cup formation::Cell surface interactions at the vascular wall::FCGR3A-mediated phagocytosis::FCERI mediated NF-kB activation::FCGR3A-mediated IL10 synthesis::Regulation of Complement cascade::FCERI mediated Ca+2 mobilization::Antigen activates B Cell Receptor (BCR) leading to gene…	NA	NA	Extracellular
A0A8I3Q0X8	3312.69	2488.87	3275.86	13740.3	30716.8	16468.9	6.71182	0.00935744	0.1	0.0401248	0.152264	up	A0A8I3Q0X8	A0A8I3Q0X8	Bactericidal permeability-increasing protein	LOC102156842	NA	NA	NA	BPI/LBP/CETP N-terminal domain	Cellular processes and signaling	Defense mechanisms	05152::Tuberculosis||04064::NF-kappa B signaling pathway||05132::Salmonella infection||04620::Toll-like receptor signaling pathway	Interleukin-4 and Interleukin-13 signaling::Regulation of TLR by endogenous ligand::Toll Like Receptor 4 (TLR4) Cascade::Transfer of LPS from LBP carrier to CD14	Regulation_of_toll-like_receptor_signaling_pathway::Toll-like_Receptor_Signaling_Pathway::Pathogenesis_of_SARS-CoV-2_Mediated_by_nsp9-nsp10_Complex::Fibrin_Complement_Receptor_3_Signaling_Pathway	NA	Extracellular
A0A8I3Q2M5	48775	45819.9	69003.4	28426.7	28432.4	35269	0.563136	0.0282863	0.1	0.0707693	0.152264	down	A0A8I3Q2M5	A0A8I3Q2M5	Neuroplastin	NPTN	GO:0060077::inhibitory synapse;GO:0042734::presynaptic membrane;GO:0005829::cytosol;GO:0009986::cell surface;GO:0030425::dendrite;GO:0016021::integral component of membrane;GO:0014069::postsynaptic density	GO:0050839::cell adhesion molecule binding;GO:0005105::type 1 fibroblast growth factor receptor binding;GO:0004714::transmembrane receptor protein tyrosine kinase activity;GO:0044325::ion channel binding	GO:1900273::positive regulation of long-term synaptic potentiation;GO:0007204::positive regulation of cytosolic calcium ion concentration;GO:0070374::positive regulation of ERK1 and ERK2 cascade;GO:0008542::visual learning;GO:0007156::homophilic cell adhesion via plasma membrane adhesion molecules;GO:0045743::positive regulation of fibroblast growth factor receptor signaling pathway;GO:1903829::p…	Neuroplastin	Cellular processes and signaling	Intracellular trafficking, secretion, and vesicular transport	NA	GABA receptor activation	VEGFA-VEGFR2_Signaling_Pathway::Matrix_Metalloproteinases	NA	Extracellular
A0A8I3Q3Q7	2529.42	3062.47	2624.56	9264.1	8570.69	12672.4	3.71294	0.00259154	0.1	0.022133	0.152264	up	A0A8I3Q3Q7	A0A8I3Q3Q7	Resistin	RETN	GO:0005615::extracellular space;GO:0070062::extracellular exosome	GO:0005179::hormone activity	NA	Resistin	Poorly characterized	Function unknown	NA	Neutrophil degranulation::FOXO-mediated transcription of oxidative stress, metabolic and neuronal genes	Adipogenesis::Resistin_as_a_regulator_of_inflammation	NA	Extracellular
A0A8I3Q4H6	52664.9	43833.6	72190.2	280204	379191	389098	6.21555	0.000820885	0.1	0.0144774	0.152264	up	A0A8I3Q4H6	A0A8I3Q4H6	Ig-like domain-containing protein	-	NA	NA	NA	Immunoglobulin V-Type	Poorly characterized	Function unknown	NA	Immunoregulatory interactions between a Lymphoid and a non-Lymphoid cell::Regulation of actin dynamics for phagocytic cup formation::Cell surface interactions at the vascular wall::FCGR3A-mediated phagocytosis::FCERI mediated NF-kB activation::FCGR3A-mediated IL10 synthesis::Regulation of Complement cascade::FCERI mediated Ca+2 mobilization::Antigen activates B Cell Receptor (BCR) leading to gene…	NA	NA	Extracellular
A0A8I3Q4I1	270149	264190	260224	1.22191e+06	2.09871e+06	1.68361e+06	6.29809	0.00717577	0.1	0.0354807	0.152264	up	A0A8I3Q4I1	A0A8I3Q4I1	Protein S	PROS1	NA	NA	NA	Protein S (alpha)	Cellular processes and signaling	Signal transduction mechanisms	04610::Complement and coagulation cascades	Platelet degranulation ::Cell surface interactions at the vascular wall::Regulation of Complement cascade::Intrinsic Pathway of Fibrin Clot Formation::Common Pathway of Fibrin Clot Formation::Gamma-carboxylation of protein precursors::Removal of aminoterminal propeptides from gamma-carboxylated proteins::Transport of gamma-carboxylated protein precursors from the endoplasmic reticulum to the Golg…	Complement_and_Coagulation_Cascades	NA	Extracellular
A0A8I3Q5H9	471933	376713	348595	1.20719e+06	1.99916e+06	2.08813e+06	4.42223	0.00511003	0.1	0.0306794	0.152264	up	A0A8I3Q5H9	A0A8I3Q5H9	Alpha-2-macroglobulin	A2M	NA	NA	NA	Alpha-2-macroglobulin family	Cellular processes and signaling	Posttranslational modification, protein turnover, chaperones	04610::Complement and coagulation cascades	Platelet degranulation ::Rho GTPase cycle::Degradation of the extracellular matrix::Intrinsic Pathway of Fibrin Clot Formation::HDL assembly	Human_Complement_System::Complement_and_Coagulation_Cascades::IL-6_signaling_pathway	NA	Extracellular
A0A8I3Q795	10666.7	12536.7	8396.9	67461.1	69461.5	97660.8	7.42346	0.000272844	0.1	0.0093941	0.152264	up	A0A8I3Q795	A0A8I3Q795	Ig-like domain-containing protein	-	NA	NA	NA	Immunoglobulin V-Type	Poorly characterized	Function unknown	NA	Immunoregulatory interactions between a Lymphoid and a non-Lymphoid cell::Regulation of actin dynamics for phagocytic cup formation::Cell surface interactions at the vascular wall::FCGR3A-mediated phagocytosis::FCERI mediated NF-kB activation::FCGR3A-mediated IL10 synthesis::Regulation of Complement cascade::FCERI mediated Ca+2 mobilization::Antigen activates B Cell Receptor (BCR) leading to gene…	NA	NA	Extracellular
A0A8I3Q7Y4	167531	171264	154696	607222	709826	868396	4.42854	0.00269133	0.1	0.0225299	0.152264	up	A0A8I3Q7Y4	A0A8I3Q7Y4	Sushi domain-containing protein	CFH	NA	NA	NA	Domain abundant in complement control proteins; SUSHI repeat; short complement-like repeat (SCR)	Cellular processes and signaling	Signal transduction mechanisms	05150::Staphylococcus aureus infection||04610::Complement and coagulation cascades	Regulation of Complement cascade	Human_Complement_System::Complement_and_Coagulation_Cascades	NA	Extracellular
A0A8I3Q8J0	2594.84	1380.18	1206.58	10402.9	6668.99	10756.8	5.37068	0.00589888	0.1	0.0328747	0.152264	up	A0A8I3Q8J0	A0A8I3Q8J0	Ig-like domain-containing protein	LOC119868806	NA	NA	NA	Immunoglobulin V-Type	Poorly characterized	Function unknown	NA	Immunoregulatory interactions between a Lymphoid and a non-Lymphoid cell::Regulation of actin dynamics for phagocytic cup formation::Cell surface interactions at the vascular wall::FCGR3A-mediated phagocytosis::FCERI mediated NF-kB activation::FCGR3A-mediated IL10 synthesis::Regulation of Complement cascade::FCERI mediated Ca+2 mobilization::Antigen activates B Cell Receptor (BCR) leading to gene…	NA	NA	Extracellular
A0A8I3Q960	32849	31380.5	28455.8	90213.6	114128	148548	3.8074	0.00763652	0.1	0.0360898	0.152264	up	A0A8I3Q960	A0A8I3Q960	Complement factor I	CFI	NA	NA	NA	Complement factor I	Cellular processes and signaling	Posttranslational modification, protein turnover, chaperones	05150::Staphylococcus aureus infection||04610::Complement and coagulation cascades	Regulation of Complement cascade	Human_Complement_System::Complement_and_Coagulation_Cascades	NA	Extracellular
A0A8I3Q9Y4	52743.4	49399.5	41123.9	190778	240007	233612	4.63748	0.000122925	0.1	0.00798611	0.152264	up	A0A8I3Q9Y4	A0A8I3Q9Y4	Complement factor properdin	CFP	NA	NA	NA	Complement factor properdin	Metabolism	Inorganic ion transport and metabolism	05168::Herpes simplex infection	Neutrophil degranulation::Regulation of Complement cascade::O-glycosylation of TSR domain-containing proteins::Defective B3GALTL causes Peters-plus syndrome (PpS)::Activation of C3 and C5::Alternative complement activation	Human_Complement_System::Complement_Activation	NA	Extracellular
A0A8I3QAD7	16462.3	15078.9	15619.4	42682.9	46512.1	77895.1	3.54301	0.0209769	0.1	0.0604037	0.152264	up	A0A8I3QAD7	A0A8I3QAD7	Transferrin-like domain-containing protein	LOC477072	NA	NA	NA	Belongs to the transferrin family	Metabolism	Inorganic ion transport and metabolism	04066::HIF-1 signaling pathway||04978::Mineral absorption	Platelet degranulation ::Clathrin-mediated endocytosis::Regulation of Insulin-like Growth Factor (IGF) transport and uptake by IGFBPs::Post-translational protein phosphorylation::Cargo recognition for clathrin-mediated endocytosis::Iron uptake and transport::Transferrin endocytosis and recycling	Sudden_Infant_Death_Syndrome_(SIDS)_Susceptibility_Pathways::3q29_copy_number_variation_syndrome::Ferroptosis::Differentiation_Pathway::Iron_metabolism_in_placenta::Estrogen_signaling_pathway	NA	Extracellular
A0A8I3QC37	16477.4	22864.8	11339.2	43547.9	51043.5	51603.1	2.88458	0.0258203	0.1	0.0671935	0.152264	up	A0A8I3QC37	A0A8I3QC37	Ig-like domain-containing protein	-	NA	NA	NA	Immunoglobulin V-set domain	Cellular processes and signaling	Signal transduction mechanisms	NA	Cell surface interactions at the vascular wall	NA	NA	Extracellular
A0A8I3QE86	7429.28	4657.33	5122	19597.1	26662.8	28941.5	4.36999	0.00151854	0.1	0.0177223	0.152264	up	A0A8I3QE86	A0A8I3QE86	Ig-like domain-containing protein	-	NA	NA	NA	Immunoglobulin V-Type	Poorly characterized	Function unknown	04151::PI3K-Akt signaling pathway||04020::Calcium signaling pathway||05202::Transcriptional misregulation in cancer||05169::Epstein-Barr virus infection||05152::Tuberculosis||04072::Phospholipase D signaling pathway||04145::Phagosome||05414::Dilated cardiomyopathy||05162::Measles||05146::Amoebiasis||04666::Fc gamma R-mediated phagocytosis||04064::NF-kappa B signaling pathway||04640::Hematopoietic…	Immunoregulatory interactions between a Lymphoid and a non-Lymphoid cell::Regulation of actin dynamics for phagocytic cup formation::Cell surface interactions at the vascular wall::FCGR3A-mediated phagocytosis::FCERI mediated NF-kB activation::FCGR3A-mediated IL10 synthesis::Regulation of Complement cascade::FCERI mediated Ca+2 mobilization::Antigen activates B Cell Receptor (BCR) leading to gene…	NA	NA	Extracellular
A0A8I3QH72	163852	152291	144861	389830	581494	509175	3.21146	0.00630686	0.1	0.0339371	0.152264	up	A0A8I3QH72	A0A8I3QH72	Integrin subunit alpha 6	ITGA6	GO:0005925::focal adhesion;GO:0030056::hemidesmosome;GO:0005604::basement membrane;GO:0009925::basal plasma membrane;GO:0008305::integrin complex;GO:0009897::external side of plasma membrane	GO:0005178::integrin binding	GO:0046847::filopodium assembly;GO:0007160::cell-matrix adhesion;GO:0033627::cell adhesion mediated by integrin;GO:0010668::ectodermal cell differentiation;GO:0072001::renal system development;GO:0050873::brown fat cell differentiation;GO:0042327::positive regulation of phosphorylation;GO:0050900::leukocyte migration;GO:0007229::integrin-mediated signaling pathway;GO:0035878::nail development;GO:…	integrin	Cellular processes and signaling	Extracellular structures	04151::PI3K-Akt signaling pathway||05200::Pathways in cancer||04510::Focal adhesion||04810::Regulation of actin cytoskeleton||04514::Cell adhesion molecules (CAMs)||05414::Dilated cardiomyopathy||04640::Hematopoietic cell lineage||04512::ECM-receptor interaction||05145::Toxoplasmosis||05410::Hypertrophic cardiomyopathy (HCM)||05412::Arrhythmogenic right ventricular cardiomyopathy (ARVC)||05222::S…	Integrin cell surface interactions::Assembly of collagen fibrils and other multimeric structures::Syndecan interactions::Laminin interactions::Type I hemidesmosome assembly::Basigin interactions	Focal_Adhesion-PI3K-Akt-mTOR-signaling_pathway::PI3K-Akt_Signaling_Pathway::Focal_Adhesion::Ebola_Virus_Pathway_on_Host::Integrin-mediated_Cell_Adhesion::Arrhythmogenic_Right_Ventricular_Cardiomyopathy::Small_cell_lung_cancer::Alpha_6_Beta_4_signaling_pathway::Mammary_gland_development_pathway_-_Embryonic_development_(Stage_1_of_4)	NA	Extracellular
A0A8I3QQR0	27089.6	18431.4	13677.7	96190.2	117052	133569	5.85842	0.00441113	0.1	0.0288602	0.152264	up	A0A8I3QQR0	A0A8I3QQR0	Ig-like domain-containing protein	-	NA	NA	NA	Immunoglobulin V-Type	Poorly characterized	Function unknown	NA	Immunoregulatory interactions between a Lymphoid and a non-Lymphoid cell::Regulation of actin dynamics for phagocytic cup formation::Cell surface interactions at the vascular wall::FCGR3A-mediated phagocytosis::FCERI mediated NF-kB activation::FCGR3A-mediated IL10 synthesis::Regulation of Complement cascade::FCERI mediated Ca+2 mobilization::Antigen activates B Cell Receptor (BCR) leading to gene…	NA	NA	Extracellular
A0A8I3QSK6	3287.09	3339.47	5677.35	13441.3	18272.4	15556.7	3.8419	0.00693629	0.1	0.0351959	0.152264	up	A0A8I3QSK6	A0A8I3QSK6	High affinity immunoglobulin epsilon receptor subunit gamma	FCER1G	GO:0005887::integral component of plasma membrane;GO:0032998::Fc-epsilon receptor I complex;GO:0009897::external side of plasma membrane	GO:0019864::IgG binding;GO:0019863::IgE binding;GO:0019767::IgE receptor activity	GO:0030593::neutrophil chemotaxis;GO:0032755::positive regulation of interleukin-6 production;GO:0001812::positive regulation of type I hypersensitivity;GO:0010543::regulation of platelet activation;GO:0001805::positive regulation of type III hypersensitivity;GO:0033026::negative regulation of mast cell apoptotic process;GO:0032765::positive regulation of mast cell cytokine production;GO:0032733:…	High affinity immunoglobulin epsilon receptor subunit gamma	Cellular processes and signaling	Signal transduction mechanisms	05152::Tuberculosis||04072::Phospholipase D signaling pathway||04611::Platelet activation||04650::Natural killer cell mediated cytotoxicity||04071::Sphingolipid signaling pathway||04664::Fc epsilon RI signaling pathway||05310::Asthma	Neutrophil degranulation::Cell surface interactions at the vascular wall::FCERI mediated NF-kB activation::FCERI mediated Ca+2 mobilization::FCERI mediated MAPK activation::Role of LAT2/NTAL/LAB on calcium mobilization::Fc epsilon receptor (FCERI) signaling::GPVI-mediated activation cascade::Dectin-2 family::Platelet Adhesion to exposed collagen	Microglia_Pathogen_Phagocytosis_Pathway	NA	Extracellular
A0A8I3QTI1	50504.7	40430.3	45038.7	143680	146137	185537	3.49593	0.000391076	0.1	0.0109839	0.152264	up	A0A8I3QTI1	A0A8I3QTI1	Ig-like domain-containing protein	-	NA	NA	NA	Immunoglobulin V-Type	Poorly characterized	Function unknown	NA	Immunoregulatory interactions between a Lymphoid and a non-Lymphoid cell::Regulation of actin dynamics for phagocytic cup formation::Cell surface interactions at the vascular wall::FCGR3A-mediated phagocytosis::FCERI mediated NF-kB activation::FCGR3A-mediated IL10 synthesis::Regulation of Complement cascade::FCERI mediated Ca+2 mobilization::Antigen activates B Cell Receptor (BCR) leading to gene…	NA	NA	Extracellular
A0A8I3QXZ9	1062.89	1204.5	830.83	4333.45	2163.31	6379.79	4.15612	0.0395931	0.1	0.0868498	0.152264	up	A0A8I3QXZ9	A0A8I3QXZ9	Syntaxin 10	STX10	NA	NA	NA	Syntaxin 6, N-terminal	Cellular processes and signaling	Intracellular trafficking, secretion, and vesicular transport	04130::SNARE interactions in vesicular transport	Retrograde transport at the Trans-Golgi-Network	NA	NA	Extracellular
A0A8I3RR88	22567.5	19271.3	15365.2	66028.9	62807.9	99780.4	3.99652	0.00225146	0.1	0.0211702	0.152264	up	A0A8I3RR88	A0A8I3RR88	Angiotensinogen	AGT	NA	NA	NA	Angiotensinogen (serpin peptidase inhibitor, clade A, member 8)	Cellular processes and signaling	Defense mechanisms	04924::Renin secretion||04614::Renin-angiotensin system	G alpha (i) signalling events::PPARA activates gene expression::G alpha (q) signalling events::Peptide ligand-binding receptors::Metabolism of Angiotensinogen to Angiotensins	Adipogenesis::Renin_Angiotensin_Aldosterone_System_(RAAS)::IL-6_signaling_pathway::Monoamine_Transport::ACE_Inhibitor_Pathway::COVID-19_AOP::SARS-CoV-2_and_Angiotensin-converting_enzyme_2_(ACE2)_receptor-_Molecular_mechanisms_and_potential_therapeutic_target	NA	Extracellular
A0A8I3RVQ3	37840.2	34488.9	25287.5	123263	123940	227441	4.86234	0.00550286	0.1	0.0318738	0.152264	up	A0A8I3RVQ3	A0A8I3RVQ3	Amyloid beta precursor protein binding family B member 1	APBB1	GO:0072562::blood microparticle;GO:0071682::endocytic vesicle lumen;GO:0070062::extracellular exosome	GO:0005515::protein binding;GO:0046872::metal ion binding;GO:0015232::heme transporter activity	GO:0006879::cellular iron ion homeostasis;GO:0006898::receptor-mediated endocytosis;GO:0002639::positive regulation of immunoglobulin production;GO:0042168::heme metabolic process;GO:0002925::positive regulation of humoral immune response mediated by circulating immunoglobulin;GO:0015886::heme transport;GO:0020027::hemoglobin metabolic process;GO:0016032::viral process;GO:0060335::positive regula…	Hemopexin	Cellular processes and signaling	Posttranslational modification, protein turnover, chaperones	NA	Scavenging of heme from plasma	Alzheimers_Disease	Transcription Cofactors	Extracellular
A0A8I3RW00	8293.44	11332.2	8157.2	32896.9	30993.8	24196.7	3.17057	0.00133603	0.1	0.0176946	0.152264	up	A0A8I3RW00	A0A8I3RW00	Cadherin 1	CDH1	GO:0005925::focal adhesion;GO:0005802::trans-Golgi network;GO:0030027::lamellipodium;GO:0016342::catenin complex;GO:0043296::apical junction complex;GO:0005913::cell-cell adherens junction;GO:0016235::aggresome;GO:0016600::flotillin complex;GO:0016328::lateral plasma membrane;GO:0016021::integral component of membrane;GO:0005768::endosome;GO:0048471::perinuclear region of cytoplasm;GO:0070062::ex…	GO:0050839::cell adhesion molecule binding;GO:0030506::ankyrin binding;GO:0045295::gamma-catenin binding;GO:0032794::GTPase activating protein binding;GO:0005509::calcium ion binding;GO:0001948::glycoprotein binding;GO:0008013::beta-catenin binding	GO:0045893::positive regulation of transcription, DNA-templated;GO:0071681::cellular response to indole-3-methanol;GO:0034332::adherens junction organization;GO:0007156::homophilic cell adhesion via plasma membrane adhesion molecules;GO:0022408::negative regulation of cell-cell adhesion;GO:0071285::cellular response to lithium ion;GO:0090002::establishment of protein localization to plasma membra…	Cadherins are calcium-dependent cell adhesion proteins	Cellular processes and signaling	Signal transduction mechanisms	05200::Pathways in cancer||04015::Rap1 signaling pathway||04390::Hippo signaling pathway||04514::Cell adhesion molecules (CAMs)||04371::Apelin signaling pathway||04520::Adherens junction||05100::Bacterial invasion of epithelial cells||05218::Melanoma||05213::Endometrial cancer||05130::Pathogenic Escherichia coli infection||05219::Bladder cancer||05216::Thyroid cancer	Immunoregulatory interactions between a Lymphoid and a non-Lymphoid cell::Integrin cell surface interactions::Degradation of the extracellular matrix::Adherens junctions interactions::RHO GTPases activate IQGAPs::Apoptotic cleavage of cell adhesion proteins::InlA-mediated entry of Listeria monocytogenes into host cells	Epithelial_to_mesenchymal_transition_in_colorectal_cancer::Gastrin_Signaling_Pathway::Integrated_Breast_Cancer_Pathway::Neural_Crest_Differentiation::Preimplantation_Embryo::Melanoma::Endometrial_cancer::Pathogenic_Escherichia_coli_infection::Mechanoregulation_and_pathology_of_YAP-TAZ_via_Hippo_and_non-Hippo_mechanisms::Bladder_Cancer::Mammary_gland_development_pathway_-_Embryonic_development_(St…	NA	Extracellular
A0A8I3RW25	170439	126318	95431.8	1.01176e+06	1.24378e+06	1.49083e+06	9.55249	0.000719886	0.1	0.0136024	0.152264	up	A0A8I3RW25	A0A8I3RW25	Joining chain of multimeric IgA and IgM	JCHAIN	NA	NA	NA	Immunoglobulin J polypeptide, linker protein for immunoglobulin alpha and mu polypeptides	Poorly characterized	Function unknown	NA	Cell surface interactions at the vascular wall::Scavenging of heme from plasma	NA	NA	Extracellular
A0A8I3RXH7	90918.2	98975.8	70782.3	258806	459098	304975	3.92395	0.00503508	0.1	0.0305614	0.152264	up	A0A8I3RXH7	A0A8I3RXH7	Fc receptor like 2	LOC490399	NA	NA	NA	Fc receptor-like	Cellular processes and signaling	Signal transduction mechanisms	NA	Scavenging by Class B Receptors	Microglia_Pathogen_Phagocytosis_Pathway	NA	Extracellular
A0A8I3RY19	217337	156724	145047	806456	1.82428e+06	1.51198e+06	7.98046	0.00547089	0.1	0.0318306	0.152264	up	A0A8I3RY19	A0A8I3RY19	Galectin-3-binding protein	CANT1	GO:0072562::blood microparticle;GO:0016020::membrane;GO:0070062::extracellular exosome;GO:0031012::extracellular matrix	GO:0005044::scavenger receptor activity	GO:0006898::receptor-mediated endocytosis	Lectin, galactoside-binding, soluble, 3 binding protein	Poorly characterized	Function unknown	00230::Purine metabolism||00240::Pyrimidine metabolism	Platelet degranulation	Macrophage_markers	NA	Extracellular
A0A8I3RYJ5	64356.5	81668.4	68948.5	35987.3	41864.6	36396.2	0.531452	0.00291103	0.1	0.0235734	0.152264	down	A0A8I3RYJ5	A0A8I3RYJ5	Receptor protein-tyrosine kinase	EGFR	GO:0043235::receptor complex;GO:0005789::endoplasmic reticulum membrane;GO:0005925::focal adhesion;GO:0070435::Shc-EGFR complex;GO:0030122::AP-2 adaptor complex;GO:0009986::cell surface;GO:0016021::integral component of membrane;GO:0045121::membrane raft;GO:0031965::nuclear membrane;GO:0016323::basolateral plasma membrane;GO:0031901::early endosome membrane;GO:0005615::extracellular space;GO:0097…	GO:0019903::protein phosphatase binding;GO:0004709::MAP kinase kinase kinase activity;GO:0046934::phosphatidylinositol-4,5-bisphosphate 3-kinase activity;GO:0005088::Ras guanyl-nucleotide exchange factor activity;GO:0046982::protein heterodimerization activity;GO:0030235::nitric-oxide synthase regulator activity;GO:0031625::ubiquitin protein ligase binding;GO:0042802::identical protein binding;GO…	GO:0048146::positive regulation of fibroblast proliferation;GO:0070141::response to UV-A;GO:0000186::activation of MAPKK activity;GO:0042059::negative regulation of epidermal growth factor receptor signaling pathway;GO:0071364::cellular response to epidermal growth factor stimulus;GO:0014066::regulation of phosphatidylinositol 3-kinase signaling;GO:0046777::protein autophosphorylation;GO:0035413:…	epidermal growth factor receptor	Cellular processes and signaling	Signal transduction mechanisms	04151::PI3K-Akt signaling pathway||05200::Pathways in cancer||04144::Endocytosis||04015::Rap1 signaling pathway||04510::Focal adhesion||04010::MAPK signaling pathway||04014::Ras signaling pathway||05205::Proteoglycans in cancer||04810::Regulation of actin cytoskeleton||04020::Calcium signaling pathway||04921::Oxytocin signaling pathway||05206::MicroRNAs in cancer||04072::Phospholipase D signaling…	Clathrin-mediated endocytosis::RAF/MAP kinase cascade::Cargo recognition for clathrin-mediated endocytosis::PI5P, PP2A and IER3 Regulate PI3K/AKT Signaling::HCMV Early Events::PIP3 activates AKT signaling::Extra-nuclear estrogen signaling::Constitutive Signaling by Aberrant PI3K in Cancer::EGFR downregulation::Estrogen-dependent nuclear events downstream of ESR-membrane signaling::NOTCH3 Activati…	Nuclear_Receptors_Meta-Pathway::Focal_Adhesion-PI3K-Akt-mTOR-signaling_pathway::PI3K-Akt_Signaling_Pathway::EGF-EGFR_Signaling_Pathway::MAPK_Signaling_Pathway::Focal_Adhesion::Ras_Signaling::22q11.2_Deletion_Syndrome::Regulation_of_Actin_Cytoskeleton::Spinal_Cord_Injury::Ebola_Virus_Pathway_on_Host::Gastrin_Signaling_Pathway::Breast_cancer_pathway::Integrated_Breast_Cancer_Pathway::Pathways_in_cl…	NA	Extracellular
A0A8I3RZ20	6212.08	5938.61	5580.3	2495.74	3546.39	2648.49	0.490137	0.0158878	0.1	0.0518318	0.152264	down	A0A8I3RZ20	A0A8I3RZ20	Pyrroline-5-carboxylate reductase	PYCR3	NA	NA	NA	Pyrroline-5-carboxylate reductase	Metabolism	Amino acid transport and metabolism	01100::Metabolic pathways||01230::Biosynthesis of amino acids||00330::Arginine and proline metabolism	Glutamate and glutamine metabolism	Metabolic_reprogramming_in_colon_cancer	NA	Extracellular
A0A8I3RZS1	231809	243419	279228	842667	600505	1.1386e+06	3.42204	0.0163796	0.1	0.0525844	0.152264	up	A0A8I3RZS1	A0A8I3RZS1	Ig-like domain-containing protein	-	NA	NA	NA	Immunoglobulin C-Type	Poorly characterized	Function unknown	04151::PI3K-Akt signaling pathway||04020::Calcium signaling pathway||05202::Transcriptional misregulation in cancer||05169::Epstein-Barr virus infection||05152::Tuberculosis||04072::Phospholipase D signaling pathway||04145::Phagosome||05414::Dilated cardiomyopathy||05162::Measles||05146::Amoebiasis||04666::Fc gamma R-mediated phagocytosis||04064::NF-kappa B signaling pathway||04640::Hematopoietic…	Regulation of actin dynamics for phagocytic cup formation::FCGR3A-mediated phagocytosis::FCGR3A-mediated IL10 synthesis::Regulation of Complement cascade::Role of phospholipids in phagocytosis::Initial triggering of complement::FCGR activation::Classical antibody-mediated complement activation	Pathogenesis_of_SARS-CoV-2_Mediated_by_nsp9-nsp10_Complex	NA	Extracellular
A0A8I3RZV0	37463.2	44987.3	30700.2	66154.4	59013.4	79259.4	1.80668	0.0147446	0.1	0.0500913	0.152264	up	A0A8I3RZV0	A0A8I3RZV0	Ig-like domain-containing protein	-	NA	NA	NA	Immunoglobulin C-Type	Poorly characterized	Function unknown	04151::PI3K-Akt signaling pathway||04020::Calcium signaling pathway||05202::Transcriptional misregulation in cancer||05169::Epstein-Barr virus infection||05152::Tuberculosis||04072::Phospholipase D signaling pathway||04145::Phagosome||05414::Dilated cardiomyopathy||05162::Measles||05146::Amoebiasis||04666::Fc gamma R-mediated phagocytosis||04064::NF-kappa B signaling pathway||04640::Hematopoietic…	Regulation of actin dynamics for phagocytic cup formation::FCGR3A-mediated phagocytosis::FCGR3A-mediated IL10 synthesis::Regulation of Complement cascade::Role of phospholipids in phagocytosis::Initial triggering of complement::Interleukin-4 and Interleukin-13 signaling::FCGR activation::Classical antibody-mediated complement activation	Pathogenesis_of_SARS-CoV-2_Mediated_by_nsp9-nsp10_Complex	NA	Extracellular
A0A8I3S0G9	22510.9	29611.6	25293.7	252610	320637	323557	11.5842	2.7333e-05	0.1	0.00602542	0.152264	up	A0A8I3S0G9	A0A8I3S0G9	Ig-like domain-containing protein	-	NA	NA	NA	Immunoglobulin heavy variable	Poorly characterized	Function unknown	04151::PI3K-Akt signaling pathway||04020::Calcium signaling pathway||05202::Transcriptional misregulation in cancer||05169::Epstein-Barr virus infection||05152::Tuberculosis||04072::Phospholipase D signaling pathway||04145::Phagosome||05414::Dilated cardiomyopathy||05162::Measles||05146::Amoebiasis||04666::Fc gamma R-mediated phagocytosis||04064::NF-kappa B signaling pathway||04640::Hematopoietic…	Immunoregulatory interactions between a Lymphoid and a non-Lymphoid cell::Regulation of actin dynamics for phagocytic cup formation::Cell surface interactions at the vascular wall::FCGR3A-mediated phagocytosis::FCERI mediated NF-kB activation::FCGR3A-mediated IL10 synthesis::Regulation of Complement cascade::FCERI mediated Ca+2 mobilization::Antigen activates B Cell Receptor (BCR) leading to gene…	NA	NA	Extracellular
A0A8I3S0K3	2303.13	2005.62	2304.1	4348.63	5450.83	7589.05	2.6295	0.0214534	0.1	0.0613307	0.152264	up	A0A8I3S0K3	A0A8I3S0K3	Ig-like domain-containing protein	-	NA	NA	NA	Immunoglobulin V-Type	Poorly characterized	Function unknown	04151::PI3K-Akt signaling pathway||04020::Calcium signaling pathway||05202::Transcriptional misregulation in cancer||05169::Epstein-Barr virus infection||05152::Tuberculosis||04072::Phospholipase D signaling pathway||04145::Phagosome||05414::Dilated cardiomyopathy||05162::Measles||05146::Amoebiasis||04666::Fc gamma R-mediated phagocytosis||04064::NF-kappa B signaling pathway||04640::Hematopoietic…	Immunoregulatory interactions between a Lymphoid and a non-Lymphoid cell::Regulation of actin dynamics for phagocytic cup formation::Cell surface interactions at the vascular wall::FCGR3A-mediated phagocytosis::FCERI mediated NF-kB activation::FCGR3A-mediated IL10 synthesis::Regulation of Complement cascade::FCERI mediated Ca+2 mobilization::Antigen activates B Cell Receptor (BCR) leading to gene…	NA	NA	Extracellular
A0A8I3S2Q7	7421.5	8062.07	7874.24	23987.4	22798.3	20525.7	2.88175	0.000228675	0.1	0.0093941	0.152264	up	A0A8I3S2Q7	A0A8I3S2Q7	Matrix metalloproteinase-9	MMP9	GO:0005615::extracellular space;GO:0005578::proteinaceous extracellular matrix;GO:0070062::extracellular exosome	GO:0008270::zinc ion binding;GO:0004222::metalloendopeptidase activity;GO:0042802::identical protein binding	GO:0001501::skeletal system development;GO:0001934::positive regulation of protein phosphorylation;GO:1900122::positive regulation of receptor binding;GO:0090200::positive regulation of release of cytochrome c from mitochondria;GO:0030198::extracellular matrix organization;GO:2001268::negative regulation of cysteine-type endopeptidase activity involved in apoptotic signaling pathway;GO:2001243::n…	Matrix metallopeptidase 9 (gelatinase B, 92kDa gelatinase, 92kDa type IV collagenase)	Cellular processes and signaling	Posttranslational modification, protein turnover, chaperones	05200::Pathways in cancer||05205::Proteoglycans in cancer||05202::Transcriptional misregulation in cancer||05206::MicroRNAs in cancer||05418::Fluid shear stress and atherosclerosis||04670::Leukocyte transendothelial migration||04915::Estrogen signaling pathway||05161::Hepatitis B||01522::Endocrine resistance||04668::TNF signaling pathway||04657::IL-17 signaling pathway||05219::Bladder cancer	Neutrophil degranulation::Interleukin-4 and Interleukin-13 signaling::Degradation of the extracellular matrix::Collagen degradation::Extra-nuclear estrogen signaling::Assembly of collagen fibrils and other multimeric structures::EPH-ephrin mediated repulsion of cells::Signaling by SCF-KIT::Activation of Matrix Metalloproteinases	Fragile_X_Syndrome::Epithelial_to_mesenchymal_transition_in_colorectal_cancer::Spinal_Cord_Injury::Hepatitis_B_infection::Genes_involved_in_male_infertility::Lung_fibrosis::Viral_Acute_Myocarditis::AGE-RAGE_pathway::Endochondral_Ossification::Endochondral_Ossification_with_Skeletal_Dysplasias::Cell_migration_and_invasion_through_p75NTR::Bladder_Cancer::Kisspeptin-Kisspeptin_Receptor_System_in_the…	NA	Extracellular
A0A8I3S4D1	245699	223471	187656	813772	1.43126e+06	923432	4.8239	0.00474921	0.1	0.0297746	0.152264	up	A0A8I3S4D1	A0A8I3S4D1	Apolipoprotein B	APOB	NA	NA	NA	Apolipoprotein	Metabolism	Lipid transport and metabolism	04975::Fat digestion and absorption||04977::Vitamin digestion and absorption	Clathrin-mediated endocytosis::Cell surface interactions at the vascular wall::Regulation of Insulin-like Growth Factor (IGF) transport and uptake by IGFBPs::Post-translational protein phosphorylation::Cargo recognition for clathrin-mediated endocytosis::Retinoid metabolism and transport::Scavenging by Class A Receptors::Platelet sensitization by LDL::LDL clearance::Regulation of TLR by endogenou…	Selenium_Micronutrient_Network::Folate_Metabolism::Vitamin_B12_Metabolism::Statin_Pathway	NA	Extracellular
A0A8I3S5A5	1020.14	2075.93	1291.06	6715.98	10406.9	10154.7	6.21764	0.00296971	0.1	0.0238539	0.152264	up	A0A8I3S5A5	A0A8I3S5A5	Collectin subfamily member 11	COLEC11	NA	NA	NA	Collectin sub-family member 11	Cellular processes and signaling	Extracellular structures	04145::Phagosome	Initial triggering of complement::Scavenging by Class A Receptors::Lectin pathway of complement activation	Vitamin_D_Receptor_Pathway	NA	Extracellular
A0A8I3S5D2	48167.7	41223.6	34310.8	213637	185604	268463	5.39767	0.000334108	0.1	0.0104144	0.152264	up	A0A8I3S5D2	A0A8I3S5D2	Ig-like domain-containing protein	-	NA	NA	NA	Immunoglobulin V-Type	Poorly characterized	Function unknown	NA	Immunoregulatory interactions between a Lymphoid and a non-Lymphoid cell::Regulation of actin dynamics for phagocytic cup formation::Cell surface interactions at the vascular wall::FCGR3A-mediated phagocytosis::FCERI mediated NF-kB activation::FCGR3A-mediated IL10 synthesis::Regulation of Complement cascade::FCERI mediated Ca+2 mobilization::Antigen activates B Cell Receptor (BCR) leading to gene…	NA	NA	Extracellular
A0A8I3S5M8	361263	499930	806860	219560	138625	221840	0.347726	0.0275842	0.1	0.0697592	0.152264	down	A0A8I3S5M8	A0A8I3S5M8	Protein disulfide-isomerase	PDIA3	GO:0070062::extracellular exosome;GO:0043209::myelin sheath;GO:0009986::cell surface;GO:0005925::focal adhesion;GO:0005783::endoplasmic reticulum;GO:0005634::nucleus	GO:0003756::protein disulfide isomerase activity	GO:0034976::response to endoplasmic reticulum stress;GO:0006457::protein folding;GO:0045454::cell redox homeostasis;GO:2001238::positive regulation of extrinsic apoptotic signaling pathway	disulfide-isomerase	Cellular processes and signaling	Posttranslational modification, protein turnover, chaperones	04141::Protein processing in endoplasmic reticulum||04612::Antigen processing and presentation	ER-Phagosome pathway::Antigen Presentation: Folding, assembly and peptide loading of class I MHC::Calnexin/calreticulin cycle	Prion_disease_pathway	NA	Extracellular
A0A8I3S6H5	4424.45	3774.76	2957.59	21724.3	33882.6	31451.6	7.80318	0.000393075	0.1	0.0109839	0.152264	up	A0A8I3S6H5	A0A8I3S6H5	Ig-like domain-containing protein	-	NA	NA	NA	Immunoglobulin V-Type	Poorly characterized	Function unknown	04151::PI3K-Akt signaling pathway||04020::Calcium signaling pathway||05202::Transcriptional misregulation in cancer||05169::Epstein-Barr virus infection||05152::Tuberculosis||04072::Phospholipase D signaling pathway||04145::Phagosome||05414::Dilated cardiomyopathy||05162::Measles||05146::Amoebiasis||04666::Fc gamma R-mediated phagocytosis||04064::NF-kappa B signaling pathway||04640::Hematopoietic…	Immunoregulatory interactions between a Lymphoid and a non-Lymphoid cell::Regulation of actin dynamics for phagocytic cup formation::Cell surface interactions at the vascular wall::FCGR3A-mediated phagocytosis::FCERI mediated NF-kB activation::FCGR3A-mediated IL10 synthesis::Regulation of Complement cascade::FCERI mediated Ca+2 mobilization::Antigen activates B Cell Receptor (BCR) leading to gene…	NA	NA	Extracellular
A0A8I3S6P2	3722.76	3922.82	3655.12	29332.8	46191.2	50577	11.1587	0.00443667	0.1	0.0288602	0.152264	up	A0A8I3S6P2	A0A8I3S6P2	Ig-like domain-containing protein	-	NA	NA	NA	Immunoglobulin V-Type	Poorly characterized	Function unknown	NA	Immunoregulatory interactions between a Lymphoid and a non-Lymphoid cell::Regulation of actin dynamics for phagocytic cup formation::Cell surface interactions at the vascular wall::FCGR3A-mediated phagocytosis::FCERI mediated NF-kB activation::FCGR3A-mediated IL10 synthesis::Regulation of Complement cascade::FCERI mediated Ca+2 mobilization::Antigen activates B Cell Receptor (BCR) leading to gene…	T-Cell_antigen_Receptor_(TCR)_Signaling_Pathway::Cancer_immunotherapy_by_PD-1_blockade::Pathogenesis_of_SARS-CoV-2_Mediated_by_nsp9-nsp10_Complex::T-Cell_Receptor_and_Co-stimulatory_Signaling	NA	Extracellular
A0A8I3S7E3	18295.4	14173.6	13297.3	105616	137585	143237	8.44373	9.79964e-05	0.1	0.00798611	0.152264	up	A0A8I3S7E3	A0A8I3S7E3	Ig-like domain-containing protein	-	NA	NA	NA	Immunoglobulin V-Type	Poorly characterized	Function unknown	NA	Immunoregulatory interactions between a Lymphoid and a non-Lymphoid cell::Regulation of actin dynamics for phagocytic cup formation::Cell surface interactions at the vascular wall::FCGR3A-mediated phagocytosis::FCERI mediated NF-kB activation::FCGR3A-mediated IL10 synthesis::Regulation of Complement cascade::FCERI mediated Ca+2 mobilization::Antigen activates B Cell Receptor (BCR) leading to gene…	NA	NA	Extracellular
A0A8I3S9S8	7041.04	9428.87	8301.43	5097.27	5110.7	4865.73	0.608514	0.0251544	0.1	0.0663648	0.152264	down	A0A8I3S9S8	A0A8I3S9S8	PGAM family member 5, mitochondrial serine/threonine protein phosphatase	PGAM5	GO:0005739::mitochondrion	GO:0009400::signal transducer, downstream of receptor, with serine/threonine phosphatase activity;GO:0032403::protein complex binding;GO:0005096::GTPase activator activity	GO:0006470::protein dephosphorylation;GO:0035556::intracellular signal transduction;GO:0070266::necroptotic process;GO:0043547::positive regulation of GTPase activity	Serine threonine-protein phosphatase PGAM5, mitochondrial	Poorly characterized	Function unknown	04668::TNF signaling pathway	NA	NRF2-ARE_regulation	NA	Extracellular
A0A8I3SAS3	1418.65	1697.56	1241.54	2786.3	3963.5	4682.23	2.62338	0.0104227	0.1	0.0426741	0.152264	up	A0A8I3SAS3	A0A8I3SAS3	Ig-like domain-containing protein	-	NA	NA	NA	Immunoglobulin V-Type	Poorly characterized	Function unknown	04151::PI3K-Akt signaling pathway||04020::Calcium signaling pathway||05202::Transcriptional misregulation in cancer||05169::Epstein-Barr virus infection||05152::Tuberculosis||04072::Phospholipase D signaling pathway||04145::Phagosome||05414::Dilated cardiomyopathy||05162::Measles||05146::Amoebiasis||04666::Fc gamma R-mediated phagocytosis||04064::NF-kappa B signaling pathway||04640::Hematopoietic…	Immunoregulatory interactions between a Lymphoid and a non-Lymphoid cell::Regulation of actin dynamics for phagocytic cup formation::Cell surface interactions at the vascular wall::FCGR3A-mediated phagocytosis::FCERI mediated NF-kB activation::FCGR3A-mediated IL10 synthesis::Regulation of Complement cascade::FCERI mediated Ca+2 mobilization::Antigen activates B Cell Receptor (BCR) leading to gene…	NA	NA	Extracellular
A0A8I3SB13	6204.14	8229.82	5470.41	20524.9	23181.6	33434.1	3.87556	0.00238754	0.1	0.021838	0.152264	up	A0A8I3SB13	A0A8I3SB13	Ig-like domain-containing protein	LOC612180	NA	NA	NA	Immunoglobulin V-Type	Poorly characterized	Function unknown	NA	Immunoregulatory interactions between a Lymphoid and a non-Lymphoid cell::Regulation of actin dynamics for phagocytic cup formation::Cell surface interactions at the vascular wall::FCGR3A-mediated phagocytosis::FCERI mediated NF-kB activation::FCGR3A-mediated IL10 synthesis::Regulation of Complement cascade::FCERI mediated Ca+2 mobilization::Antigen activates B Cell Receptor (BCR) leading to gene…	NA	NA	Extracellular
A0A8I3SB92	30827	29987.1	25376.8	94193.1	171423	162400	4.96591	0.00917833	0.1	0.0398464	0.152264	up	A0A8I3SB92	A0A8I3SB92	Ig-like domain-containing protein	-	NA	NA	NA	Immunoglobulin V-Type	Poorly characterized	Function unknown	NA	Immunoregulatory interactions between a Lymphoid and a non-Lymphoid cell::Regulation of actin dynamics for phagocytic cup formation::Cell surface interactions at the vascular wall::FCGR3A-mediated phagocytosis::FCERI mediated NF-kB activation::FCGR3A-mediated IL10 synthesis::Regulation of Complement cascade::FCERI mediated Ca+2 mobilization::Antigen activates B Cell Receptor (BCR) leading to gene…	NA	NA	Extracellular
A0A8I3SBH7	98698	106097	87169.5	286515	359304	398452	3.5767	0.00105794	0.1	0.0155635	0.152264	up	A0A8I3SBH7	A0A8I3SBH7	Ig-like domain-containing protein	-	NA	NA	NA	Immunoglobulin V-Type	Poorly characterized	Function unknown	NA	Immunoregulatory interactions between a Lymphoid and a non-Lymphoid cell::Regulation of actin dynamics for phagocytic cup formation::Cell surface interactions at the vascular wall::FCGR3A-mediated phagocytosis::FCERI mediated NF-kB activation::FCGR3A-mediated IL10 synthesis::Regulation of Complement cascade::FCERI mediated Ca+2 mobilization::Antigen activates B Cell Receptor (BCR) leading to gene…	T-Cell_antigen_Receptor_(TCR)_Signaling_Pathway::Cancer_immunotherapy_by_PD-1_blockade::Pathogenesis_of_SARS-CoV-2_Mediated_by_nsp9-nsp10_Complex::T-Cell_Receptor_and_Co-stimulatory_Signaling	NA	Extracellular
A0A8I3SCG6	66046.2	46564.2	53156.1	288512	280733	317363	5.34854	0.0014286	0.1	0.0176946	0.152264	up	A0A8I3SCG6	A0A8I3SCG6	Ig-like domain-containing protein	-	NA	NA	NA	Immunoglobulin V-Type	Poorly characterized	Function unknown	NA	Immunoregulatory interactions between a Lymphoid and a non-Lymphoid cell::Regulation of actin dynamics for phagocytic cup formation::Cell surface interactions at the vascular wall::FCGR3A-mediated phagocytosis::FCERI mediated NF-kB activation::FCGR3A-mediated IL10 synthesis::Regulation of Complement cascade::FCERI mediated Ca+2 mobilization::Antigen activates B Cell Receptor (BCR) leading to gene…	NA	NA	Extracellular
A0A8P0N3X6	30959.2	28792.3	36835.5	136890	129372	246023	5.30387	0.00905744	0.1	0.0397613	0.152264	up	A0A8P0N3X6	A0A8P0N3X6	Complement C2	CFB	GO:0005576::extracellular region	GO:0004252::serine-type endopeptidase activity	GO:0006956::complement activation;GO:0006508::proteolysis	Belongs to the peptidase S1 family	Cellular processes and signaling	Extracellular structures	05150::Staphylococcus aureus infection||04610::Complement and coagulation cascades	Regulation of Complement cascade::Activation of C3 and C5::Alternative complement activation	Human_Complement_System::Complement_Activation	NA	Extracellular
A0A8P0N4B2	23316.1	20639.3	22431.1	59658.6	77949.4	82809.5	3.32022	0.00339759	0.1	0.025231	0.152264	up	A0A8P0N4B2	A0A8P0N4B2	Thyroglobulin	TG	GO:0005615::extracellular space	GO:0052689::carboxylic ester hydrolase activity;GO:0005179::hormone activity	GO:0030878::thyroid gland development;GO:0015705::iodide transport;GO:0031641::regulation of myelination;GO:0042446::hormone biosynthetic process;GO:0042403::thyroid hormone metabolic process	Thyroglobulin	Metabolism	Lipid transport and metabolism	05320::Autoimmune thyroid disease||04918::Thyroid hormone synthesis	Synthesis of PC::Synthesis, secretion, and deacylation of Ghrelin::Neurotransmitter clearance	Thyroid_hormones_production_and_their_peripheral_downstream_signalling_effects_regarding_congenital_hypothyroidism	NA	Extracellular
A0A8P0N9Z8	390056	248851	259942	4.72478e+06	6.08345e+06	6.95874e+06	19.7663	0.000114471	0.1	0.00798611	0.152264	up	A0A8P0N9Z8	A0A8P0N9Z8	Ig-like domain-containing protein	-	NA	NA	NA	Immunoglobulin V-Type	Poorly characterized	Function unknown	NA	Immunoregulatory interactions between a Lymphoid and a non-Lymphoid cell::Regulation of actin dynamics for phagocytic cup formation::Cell surface interactions at the vascular wall::FCGR3A-mediated phagocytosis::FCERI mediated NF-kB activation::FCGR3A-mediated IL10 synthesis::Regulation of Complement cascade::FCERI mediated Ca+2 mobilization::Antigen activates B Cell Receptor (BCR) leading to gene…	Pathogenesis_of_SARS-CoV-2_Mediated_by_nsp9-nsp10_Complex	NA	Extracellular
A0A8P0NE79	282068	243540	286213	644437	556669	461809	2.04838	0.0069866	0.1	0.0352708	0.152264	up	A0A8P0NE79	A0A8P0NE79	Collagen type VI alpha 3 chain	COL6A3	GO:0005615::extracellular space;GO:0042383::sarcolemma;GO:0005578::proteinaceous extracellular matrix;GO:0005581::collagen trimer;GO:0070062::extracellular exosome	GO:0004867::serine-type endopeptidase inhibitor activity	GO:0010951::negative regulation of endopeptidase activity	Collagen type VI alpha 3	Cellular processes and signaling	Extracellular structures	04151::PI3K-Akt signaling pathway||04510::Focal adhesion||04512::ECM-receptor interaction||04974::Protein digestion and absorption	ECM proteoglycans::Integrin cell surface interactions::Collagen biosynthesis and modifying enzymes::Collagen degradation::Assembly of collagen fibrils and other multimeric structures::NCAM1 interactions::Collagen chain trimerization::Signaling by PDGF	PI3K-Akt_Signaling_Pathway::miRNA_targets_in_ECM_and_membrane_receptors	NA	Extracellular
A0A8P0NEM7	25619	27599.3	32911.1	65371.5	77578.2	67597.9	2.44455	0.000989836	0.1	0.0153994	0.152264	up	A0A8P0NEM7	A0A8P0NEM7	Sulfhydryl oxidase	QSOX1	GO:0005615::extracellular space;GO:0030173::integral component of Golgi membrane;GO:0070062::extracellular exosome;GO:0045171::intercellular bridge	GO:0016971::flavin-linked sulfhydryl oxidase activity;GO:0003756::protein disulfide isomerase activity	GO:0006457::protein folding;GO:0045454::cell redox homeostasis;GO:0016242::negative regulation of macroautophagy;GO:0055114::oxidation-reduction process	sulfhydryl oxidase 1	Cellular processes and signaling	Cell cycle control, cell division, chromosome partitioning	NA	Neutrophil degranulation::Platelet degranulation ::Regulation of Insulin-like Growth Factor (IGF) transport and uptake by IGFBPs::Post-translational protein phosphorylation	VEGFA-VEGFR2_Signaling_Pathway::Photodynamic_therapy-induced_unfolded_protein_response	NA	Extracellular
A0A8P0NFI8	109197	82758.4	86778	220096	227655	344997	2.84411	0.00686487	0.1	0.0351028	0.152264	up	A0A8P0NFI8	A0A8P0NFI8	Histidine rich glycoprotein	HRG	GO:0072562::blood microparticle;GO:0036019::endolysosome	GO:0008201::heparin binding;GO:0004867::serine-type endopeptidase inhibitor activity;GO:0005102::receptor binding;GO:0020037::heme binding;GO:0019865::immunoglobulin binding;GO:0043395::heparan sulfate proteoglycan binding;GO:0008270::zinc ion binding	GO:0043065::positive regulation of apoptotic process;GO:0010468::regulation of gene expression;GO:0032956::regulation of actin cytoskeleton organization;GO:0016525::negative regulation of angiogenesis;GO:0010543::regulation of platelet activation;GO:2000504::positive regulation of blood vessel remodeling;GO:0043254::regulation of protein complex assembly;GO:0002839::positive regulation of immune …	Histidine-rich glycoprotein	Cellular processes and signaling	Signal transduction mechanisms	NA	Platelet degranulation ::Dissolution of Fibrin Clot	NA	NA	Extracellular
A0A8P0NG98	213560	161126	180575	1.28388e+06	1.31441e+06	935447	6.3641	0.000279019	0.1	0.0093941	0.152264	up	A0A8P0NG98	A0A8P0NG98	Complement C1q C chain	C1QC	GO:0072562::blood microparticle;GO:0005581::collagen trimer;GO:0070062::extracellular exosome	NA	GO:0030853::negative regulation of granulocyte differentiation;GO:0045650::negative regulation of macrophage differentiation	Complement component 1, q subcomponent, C chain	Cellular processes and signaling	Extracellular structures	05142::Chagas disease (American trypanosomiasis)||05322::Systemic lupus erythematosus||05150::Staphylococcus aureus infection||04610::Complement and coagulation cascades||05133::Pertussis||05020::Prion diseases	Regulation of Complement cascade::Initial triggering of complement::Classical antibody-mediated complement activation	TYROBP_Causal_Network::Allograft_Rejection::Microglia_Pathogen_Phagocytosis_Pathway::Oxidative_Damage	NA	Extracellular
A0A8P0NGZ5	62966	66153.5	59326.3	248912	249326	304975	4.2623	0.000421892	0.1	0.0111604	0.152264	up	A0A8P0NGZ5	A0A8P0NGZ5	Ig-like domain-containing protein	-	NA	NA	NA	Immunoglobulin V-set domain	Cellular processes and signaling	Signal transduction mechanisms	NA	Cell surface interactions at the vascular wall	NA	NA	Extracellular
A0A8P0NHJ2	5476.77	6194.47	8381.79	1724.62	3373.48	3150.97	0.411362	0.0301699	0.1	0.0735345	0.152264	down	A0A8P0NHJ2	A0A8P0NHJ2	Ubiquitin carboxyl-terminal hydrolase	UCHL1	GO:0005654::nucleoplasm;GO:0005789::endoplasmic reticulum membrane;GO:0043209::myelin sheath;GO:0005829::cytosol;GO:1904115::axon cytoplasm;GO:0044306::neuron projection terminus;GO:0043025::neuronal cell body;GO:0070062::extracellular exosome;GO:0005886::plasma membrane	GO:0004197::cysteine-type endopeptidase activity;GO:0016874::ligase activity;GO:0043130::ubiquitin binding;GO:0031625::ubiquitin protein ligase binding;GO:0004843::thiol-dependent ubiquitin-specific protease activity;GO:0008242::omega peptidase activity;GO:0031694::alpha-2A adrenergic receptor binding	GO:0007412::axon target recognition;GO:0019896::axonal transport of mitochondrion;GO:0016579::protein deubiquitination;GO:0042755::eating behavior;GO:0043407::negative regulation of MAP kinase activity;GO:0008283::cell proliferation;GO:0048747::muscle fiber development;GO:0002931::response to ischemia;GO:0006511::ubiquitin-dependent protein catabolic process;GO:0007628::adult walking behavior;GO:…	Ubiquitin carboxyl-terminal	Cellular processes and signaling	Posttranslational modification, protein turnover, chaperones	05012::Parkinson's disease	UCH proteinases	Hepatitis_C_and_Hepatocellular_Carcinoma::Proteasome_Degradation::Parkinsons_Disease_Pathway	NA	Extracellular
A0A8P0NJT1	26406.1	14417	15507.4	63745.3	89401.7	71024.9	3.97958	0.00711453	0.1	0.0354654	0.152264	up	A0A8P0NJT1	A0A8P0NJT1	Complement C8 beta chain	C8B	GO:0070062::extracellular exosome;GO:0005615::extracellular space;GO:0005579::membrane attack complex	GO:0032403::protein complex binding	GO:0019835::cytolysis;GO:0006957::complement activation, alternative pathway;GO:0006958::complement activation, classical pathway;GO:0030449::regulation of complement activation	Complement component	Cellular processes and signaling	Signal transduction mechanisms	05146::Amoebiasis||05322::Systemic lupus erythematosus||04610::Complement and coagulation cascades||05020::Prion diseases	Regulation of Complement cascade::Terminal pathway of complement	Allograft_Rejection::Complement_Activation	NA	Extracellular
A0A8P0NMY8	118087	86936.9	124552	324632	380800	503643	3.66858	0.00172689	0.1	0.0186203	0.152264	up	A0A8P0NMY8	A0A8P0NMY8	Inter-alpha-trypsin inhibitor heavy chain 4	ITIH4	NA	NA	NA	Inter-alpha-trypsin inhibitor heavy chain	Poorly characterized	Function unknown	NA	Platelet degranulation	MAPK_Signaling_Pathway::Arrhythmogenic_Right_Ventricular_Cardiomyopathy	NA	Extracellular
A0A8P0NNK3	21417.2	28466.5	18661.2	74415.7	83559.5	72935.3	3.36875	0.00556181	0.1	0.0318738	0.152264	up	A0A8P0NNK3	A0A8P0NNK3	Glycoprotein Ib platelet subunit beta	GP1BB	GO:0005887::integral component of plasma membrane	GO:0042802::identical protein binding;GO:0004888::transmembrane signaling receptor activity	GO:0007597::blood coagulation, intrinsic pathway;GO:0007166::cell surface receptor signaling pathway;GO:0007155::cell adhesion;GO:0030168::platelet activation	Glycoprotein Ib (platelet), beta polypeptide	Poorly characterized	Function unknown	04611::Platelet activation||04640::Hematopoietic cell lineage||04512::ECM-receptor interaction	Intrinsic Pathway of Fibrin Clot Formation::Platelet Adhesion to exposed collagen::GP1b-IX-V activation signalling::Platelet Aggregation (Plug Formation)::Defective F9 activation	22q11.2_Deletion_Syndrome	NA	Extracellular
A0A8P0NQC3	20989.7	22374.3	16032.8	108294	117063	153789	6.38328	0.000233255	0.1	0.0093941	0.152264	up	A0A8P0NQC3	A0A8P0NQC3	Ig-like domain-containing protein	-	NA	NA	NA	Immunoglobulin heavy variable	Poorly characterized	Function unknown	04151::PI3K-Akt signaling pathway||04020::Calcium signaling pathway||05202::Transcriptional misregulation in cancer||05169::Epstein-Barr virus infection||05152::Tuberculosis||04072::Phospholipase D signaling pathway||04145::Phagosome||05414::Dilated cardiomyopathy||05162::Measles||05146::Amoebiasis||04666::Fc gamma R-mediated phagocytosis||04064::NF-kappa B signaling pathway||04640::Hematopoietic…	Immunoregulatory interactions between a Lymphoid and a non-Lymphoid cell::Regulation of actin dynamics for phagocytic cup formation::Cell surface interactions at the vascular wall::FCGR3A-mediated phagocytosis::FCERI mediated NF-kB activation::FCGR3A-mediated IL10 synthesis::Regulation of Complement cascade::FCERI mediated Ca+2 mobilization::Antigen activates B Cell Receptor (BCR) leading to gene…	NA	NA	Extracellular
A0A8P0NTM6	8664.31	7401.39	7225.89	34736.5	49066.9	39272.3	5.28413	0.000568714	0.1	0.0129316	0.152264	up	A0A8P0NTM6	A0A8P0NTM6	Pregnancy zone protein-like	LOC611458	NA	NA	NA	Alpha-2-macroglobulin family	Cellular processes and signaling	Posttranslational modification, protein turnover, chaperones	04610::Complement and coagulation cascades	Platelet degranulation ::Rho GTPase cycle::Degradation of the extracellular matrix::Intrinsic Pathway of Fibrin Clot Formation::HDL assembly	Human_Complement_System::Complement_and_Coagulation_Cascades::IL-6_signaling_pathway	NA	Extracellular
A0A8P0NZL1	92474.2	73044.9	50956.9	454503	536147	649275	7.57555	0.00142404	0.1	0.0176946	0.152264	up	A0A8P0NZL1	A0A8P0NZL1	Ig-like domain-containing protein	-	NA	NA	NA	Immunoglobulin V-Type	Poorly characterized	Function unknown	NA	Immunoregulatory interactions between a Lymphoid and a non-Lymphoid cell::Regulation of actin dynamics for phagocytic cup formation::Cell surface interactions at the vascular wall::FCGR3A-mediated phagocytosis::FCERI mediated NF-kB activation::FCGR3A-mediated IL10 synthesis::Regulation of Complement cascade::FCERI mediated Ca+2 mobilization::Antigen activates B Cell Receptor (BCR) leading to gene…	T-Cell_antigen_Receptor_(TCR)_Signaling_Pathway::Cancer_immunotherapy_by_PD-1_blockade::Pathogenesis_of_SARS-CoV-2_Mediated_by_nsp9-nsp10_Complex::T-Cell_Receptor_and_Co-stimulatory_Signaling	NA	Extracellular
A0A8P0P0H1	44805.7	49861.6	79065.2	23330	23196.9	31168	0.44721	0.0271387	0.1	0.0689413	0.152264	down	A0A8P0P0H1	A0A8P0P0H1	UBC core domain-containing protein	-	NA	GO:0000166::nucleotide binding	NA	Ubiquitin-conjugating enzyme E2	Cellular processes and signaling	Posttranslational modification, protein turnover, chaperones	04120::Ubiquitin mediated proteolysis||05012::Parkinson's disease	Antigen processing: Ubiquitination & Proteasome degradation::E3 ubiquitin ligases ubiquitinate target proteins::Synthesis of active ubiquitin: roles of E1 and E2 enzymes	Parkinsons_Disease_Pathway	NA	Extracellular
A0A8P0P0U7	983883	898498	1.80506e+06	399040	625220	503934	0.414432	0.0398077	0.1	0.0870369	0.152264	down	A0A8P0P0U7	A0A8P0P0U7	Integrin beta	ITGB6	GO:0009897::external side of plasma membrane;GO:0070062::extracellular exosome;GO:0008305::integrin complex	GO:0004872::receptor activity;GO:0005178::integrin binding	GO:0007160::cell-matrix adhesion;GO:0006954::inflammatory response;GO:0007229::integrin-mediated signaling pathway	integrin	Cellular processes and signaling	Signal transduction mechanisms	04151::PI3K-Akt signaling pathway||04510::Focal adhesion||04810::Regulation of actin cytoskeleton||05414::Dilated cardiomyopathy||04512::ECM-receptor interaction||05410::Hypertrophic cardiomyopathy (HCM)||05412::Arrhythmogenic right ventricular cardiomyopathy (ARVC)	ECM proteoglycans::Integrin cell surface interactions::Molecules associated with elastic fibres::Elastic fibre formation	Focal_Adhesion-PI3K-Akt-mTOR-signaling_pathway::PI3K-Akt_Signaling_Pathway::Focal_Adhesion::Integrin-mediated_Cell_Adhesion::Arrhythmogenic_Right_Ventricular_Cardiomyopathy::TGF-beta_Receptor_Signaling::miRNA_targets_in_ECM_and_membrane_receptors::Mechanoregulation_and_pathology_of_YAP-TAZ_via_Hippo_and_non-Hippo_mechanisms	NA	Extracellular
A0A8P0P310	10469.5	11389.7	7813.8	55062.9	81260.9	106573	8.18576	0.00184854	0.1	0.0191016	0.152264	up	A0A8P0P310	A0A8P0P310	Ig-like domain-containing protein	-	NA	NA	NA	Immunoglobulin V-Type	Poorly characterized	Function unknown	NA	Immunoregulatory interactions between a Lymphoid and a non-Lymphoid cell::Regulation of actin dynamics for phagocytic cup formation::Cell surface interactions at the vascular wall::FCGR3A-mediated phagocytosis::FCERI mediated NF-kB activation::FCGR3A-mediated IL10 synthesis::Regulation of Complement cascade::FCERI mediated Ca+2 mobilization::Antigen activates B Cell Receptor (BCR) leading to gene…	NA	NA	Extracellular
A0A8P0P4R7	7699.76	10544.3	9429.17	3521.58	3615.16	3447.06	0.382456	0.00808852	0.1	0.0376705	0.152264	down	A0A8P0P4R7	A0A8P0P4R7	Scavenger receptor class B member 1	SCARB1	GO:0009986::cell surface;GO:0016324::apical plasma membrane;GO:0005887::integral component of plasma membrane;GO:0005901::caveola;GO:0016323::basolateral plasma membrane;GO:0070062::extracellular exosome;GO:0005765::lysosomal membrane	GO:0070506::high-density lipoprotein particle receptor activity;GO:0001530::lipopolysaccharide binding;GO:0034186::apolipoprotein A-I binding;GO:0030169::low-density lipoprotein particle binding;GO:0001875::lipopolysaccharide receptor activity;GO:0008035::high-density lipoprotein particle binding	GO:0070508::cholesterol import;GO:0035461::vitamin transmembrane transport;GO:0001935::endothelial cell proliferation;GO:0044406::adhesion of symbiont to host;GO:0006707::cholesterol catabolic process;GO:0033344::cholesterol efflux;GO:0050892::intestinal absorption;GO:0031663::lipopolysaccharide-mediated signaling pathway;GO:0010899::regulation of phosphatidylcholine catabolic process;GO:0015914:…	Scavenger receptor class B, member 1	Cellular processes and signaling	Signal transduction mechanisms	04145::Phagosome||05160::Hepatitis C||04925::Aldosterone synthesis and secretion||04976::Bile secretion||04913::Ovarian steroidogenesis||04975::Fat digestion and absorption||04977::Vitamin digestion and absorption	Clathrin-mediated endocytosis::Cargo recognition for clathrin-mediated endocytosis	Sterol_Regulatory_Element-Binding_Proteins_(SREBP)_signalling::Statin_Pathway	NA	Extracellular
A0A8P0P5R8	6693.29	6275.62	5501.94	37218.7	41667.5	43121.1	6.6054	2.23787e-05	0.1	0.00602542	0.152264	up	A0A8P0P5R8	A0A8P0P5R8	Ig-like domain-containing protein	-	NA	NA	NA	Immunoglobulin V-Type	Poorly characterized	Function unknown	NA	Immunoregulatory interactions between a Lymphoid and a non-Lymphoid cell::Regulation of actin dynamics for phagocytic cup formation::Cell surface interactions at the vascular wall::FCGR3A-mediated phagocytosis::FCERI mediated NF-kB activation::FCGR3A-mediated IL10 synthesis::Regulation of Complement cascade::FCERI mediated Ca+2 mobilization::Antigen activates B Cell Receptor (BCR) leading to gene…	NA	NA	Extracellular
A0A8P0P645	79021.9	42046	54201.4	138430	196883	177600	2.92643	0.0119727	0.1	0.0457594	0.152264	up	A0A8P0P645	A0A8P0P645	Nidogen 1	NID1	GO:0005605::basal lamina;GO:0070062::extracellular exosome;GO:0071944::cell periphery	GO:0043237::laminin-1 binding;GO:0005518::collagen binding;GO:0043394::proteoglycan binding;GO:0005509::calcium ion binding	GO:0007160::cell-matrix adhesion;GO:0010811::positive regulation of cell-substrate adhesion;GO:0032836::glomerular basement membrane development	Nidogen 1	Cellular processes and signaling	Signal transduction mechanisms	NA	Degradation of the extracellular matrix::Laminin interactions	Vitamin_D_Receptor_Pathway::Epithelial_to_mesenchymal_transition_in_colorectal_cancer::Breast_cancer_pathway::Wnt_Signaling::Primary_Focal_Segmental_Glomerulosclerosis_FSGS::Wnt_Signaling_Pathway_and_Pluripotency::ESC_Pluripotency_Pathways::LncRNA_involvement_in_canonical_Wnt_signaling_and_colorectal_cancer::ncRNAs_involved_in_Wnt_signaling_in_hepatocellular_carcinoma::Osteoblast_differentiation:…	NA	Extracellular
A0A8P0P8B9	50090	47029.9	76503.4	24650.4	30787.9	31397	0.500136	0.0297965	0.1	0.0732544	0.152264	down	A0A8P0P8B9	A0A8P0P8B9	Neuronal growth regulator 1	NEGR1	GO:0070062::extracellular exosome;GO:0005886::plasma membrane	NA	GO:0007626::locomotory behavior;GO:0016337::single organismal cell-cell adhesion;GO:0010976::positive regulation of neuron projection development;GO:0007631::feeding behavior	Neuronal growth regulator 1	Cellular processes and signaling	Signal transduction mechanisms	04514::Cell adhesion molecules (CAMs)	Post-translational modification: synthesis of GPI-anchored proteins	Hair_Follicle_Development-_Cytodifferentiation_(Part_3_of_3)	NA	Extracellular
A0A8P0PE96	59286.8	40659.8	48741.3	327291	502353	438323	8.52772	0.000242072	0.1	0.0093941	0.152264	up	A0A8P0PE96	A0A8P0PE96	Ig-like domain-containing protein	-	NA	NA	NA	Immunoglobulin V-Type	Poorly characterized	Function unknown	04151::PI3K-Akt signaling pathway||04020::Calcium signaling pathway||05202::Transcriptional misregulation in cancer||05169::Epstein-Barr virus infection||05152::Tuberculosis||04072::Phospholipase D signaling pathway||04145::Phagosome||05414::Dilated cardiomyopathy||05162::Measles||05146::Amoebiasis||04666::Fc gamma R-mediated phagocytosis||04064::NF-kappa B signaling pathway||04640::Hematopoietic…	Immunoregulatory interactions between a Lymphoid and a non-Lymphoid cell::Regulation of actin dynamics for phagocytic cup formation::Cell surface interactions at the vascular wall::FCGR3A-mediated phagocytosis::FCERI mediated NF-kB activation::FCGR3A-mediated IL10 synthesis::Regulation of Complement cascade::FCERI mediated Ca+2 mobilization::Antigen activates B Cell Receptor (BCR) leading to gene…	NA	NA	Extracellular
A0A8P0PF94	9801.07	5369.31	11080.2	30986.5	66508.1	29093.7	4.8223	0.0120397	0.1	0.0458226	0.152264	up	A0A8P0PF94	A0A8P0PF94	Agrin	AGRN	GO:0070062::extracellular exosome;GO:0005605::basal lamina;GO:0005737::cytoplasm;GO:0005886::plasma membrane	GO:0005509::calcium ion binding;GO:0043236::laminin binding	GO:0007213::G-protein coupled acetylcholine receptor signaling pathway;GO:0043113::receptor clustering	Agrin NtA domain	Cellular processes and signaling	Extracellular structures	04512::ECM-receptor interaction	ECM proteoglycans::Integrin cell surface interactions::Non-integrin membrane-ECM interactions::NCAM1 interactions::Retinoid metabolism and transport::A tetrasaccharide linker sequence is required for GAG synthesis::Defective B4GALT7 causes EDS, progeroid type::Defective B3GALT6 causes EDSP2 and SEMDJL1::Defective B3GAT3 causes JDSSDHD::HS-GAG degradation::HS-GAG biosynthesis::Defective EXT2 cause…	Splicing_factor_NOVA_regulated_synaptic_proteins::Primary_Focal_Segmental_Glomerulosclerosis_FSGS	NA	Extracellular
A0A8P0PFU6	223961	122291	117471	410726	434941	480495	2.85982	0.0296766	0.1	0.0730501	0.152264	up	A0A8P0PFU6	A0A8P0PFU6	Ig-like domain-containing protein	-	NA	NA	NA	Immunoglobulin V-Type	Poorly characterized	Function unknown	NA	Immunoregulatory interactions between a Lymphoid and a non-Lymphoid cell::Regulation of actin dynamics for phagocytic cup formation::Cell surface interactions at the vascular wall::FCGR3A-mediated phagocytosis::FCERI mediated NF-kB activation::FCGR3A-mediated IL10 synthesis::Regulation of Complement cascade::FCERI mediated Ca+2 mobilization::Antigen activates B Cell Receptor (BCR) leading to gene…	NA	NA	Extracellular
A0A8P0PHG0	67059.8	54337.4	59388.2	320124	433243	428539	6.53762	0.000286806	0.1	0.00948373	0.152264	up	A0A8P0PHG0	A0A8P0PHG0	Inter-alpha-trypsin inhibitor heavy chain 2	ITIH2	NA	NA	NA	Inter-alpha-trypsin inhibitor heavy chain	Poorly characterized	Function unknown	NA	Regulation of Insulin-like Growth Factor (IGF) transport and uptake by IGFBPs::Post-translational protein phosphorylation	MAPK_Signaling_Pathway::Arrhythmogenic_Right_Ventricular_Cardiomyopathy	NA	Extracellular
A0A8P0PIT0	1.18223e+06	975709	610076	6.87347e+06	1.04911e+07	1.07158e+07	10.1446	0.000997126	0.1	0.0153994	0.152264	up	A0A8P0PIT0	A0A8P0PIT0	CD5 molecule like	CD5L	GO:0072562::blood microparticle;GO:0016020::membrane;GO:0070062::extracellular exosome	GO:0005044::scavenger receptor activity	GO:0006898::receptor-mediated endocytosis	CD5 antigen-like	Cellular processes and signaling	Signal transduction mechanisms	04970::Salivary secretion	Surfactant metabolism	Macrophage_markers	NA	Extracellular
A0A8P0PNG8	29110.1	24732.5	50316.8	7198.83	12041.4	14826.9	0.327068	0.0214979	0.1	0.0613385	0.152264	down	A0A8P0PNG8	A0A8P0PNG8	CD99 antigen	CD99	NA	NA	NA	CD99 molecule (Xg blood group)	Poorly characterized	Function unknown	04514::Cell adhesion molecules (CAMs)||04670::Leukocyte transendothelial migration	Immunoregulatory interactions between a Lymphoid and a non-Lymphoid cell::Cell surface interactions at the vascular wall	NA	NA	Extracellular
A0A8P0PP94	230049	257220	329956	37650.1	36958.7	53399.7	0.156638	0.000341198	0.1	0.0104144	0.152264	down	A0A8P0PP94	A0A8P0PP94	Glypican 1	GPC1	GO:0045121::membrane raft;GO:0005887::integral component of plasma membrane;GO:0005615::extracellular space;GO:0005796::Golgi lumen;GO:0043025::neuronal cell body;GO:0005578::proteinaceous extracellular matrix;GO:0005768::endosome;GO:0070062::extracellular exosome;GO:0043202::lysosomal lumen;GO:0031225::anchored component of membrane	GO:0043236::laminin binding;GO:0043395::heparan sulfate proteoglycan binding;GO:0017134::fibroblast growth factor binding;GO:0070052::collagen V binding;GO:0005507::copper ion binding	GO:0007411::axon guidance;GO:0001523::retinoid metabolic process;GO:2001016::positive regulation of skeletal muscle cell differentiation;GO:0032288::myelin assembly;GO:0006027::glycosaminoglycan catabolic process;GO:0030200::heparan sulfate proteoglycan catabolic process;GO:0006024::glycosaminoglycan biosynthetic process;GO:0014037::Schwann cell differentiation;GO:0040037::negative regulation of …	Cell surface proteoglycan that bears heparan sulfate	Cellular processes and signaling	Signal transduction mechanisms	05205::Proteoglycans in cancer||05418::Fluid shear stress and atherosclerosis	Cell surface interactions at the vascular wall::Retinoid metabolism and transport::A tetrasaccharide linker sequence is required for GAG synthesis::Signaling by ROBO receptors::Defective B4GALT7 causes EDS, progeroid type::Defective B3GALT6 causes EDSP2 and SEMDJL1::Defective B3GAT3 causes JDSSDHD::HS-GAG degradation::HS-GAG biosynthesis::Defective EXT2 causes exostoses 2::Defective EXT1 causes e…	VEGFA-VEGFR2_Signaling_Pathway	NA	Extracellular
A0A8P0PRM6	113827	114164	109333	322201	442398	335677	3.26178	0.00631412	0.1	0.0339371	0.152264	up	A0A8P0PRM6	A0A8P0PRM6	Complement component C6	C6	GO:0070062::extracellular exosome;GO:0005579::membrane attack complex	NA	GO:0045766::positive regulation of angiogenesis;GO:0001970::positive regulation of activation of membrane attack complex;GO:0001701::in utero embryonic development	Complement component	Cellular processes and signaling	Extracellular structures	05322::Systemic lupus erythematosus||04610::Complement and coagulation cascades||05020::Prion diseases	Regulation of Complement cascade::Terminal pathway of complement	Human_Complement_System::Complement_and_Coagulation_Cascades::Allograft_Rejection::Complement_Activation	NA	Extracellular
A0A8P0S784	27869.1	22756.5	29590.4	42947.6	37588.3	43767.2	1.54961	0.014268	0.1	0.0494384	0.152264	up	A0A8P0S784	A0A8P0S784	Transforming growth factor beta induced	TGFBI	GO:0005615::extracellular space;GO:0005578::proteinaceous extracellular matrix;GO:0005802::trans-Golgi network;GO:0070062::extracellular exosome	GO:0050840::extracellular matrix binding;GO:0005178::integrin binding;GO:0005518::collagen binding	GO:0001525::angiogenesis;GO:0008283::cell proliferation;GO:0007155::cell adhesion;GO:0030198::extracellular matrix organization	transforming growth	Cellular processes and signaling	Cell wall/membrane/envelope biogenesis	NA	Amyloid fiber formation	Endochondral_Ossification::Endochondral_Ossification_with_Skeletal_Dysplasias	NA	Extracellular
A0A8P0S986	246938	249208	198233	1.12563e+06	1.49642e+06	1.43656e+06	5.84495	0.000132612	0.1	0.00822192	0.152264	up	A0A8P0S986	A0A8P0S986	Complement C5	C5	NA	NA	NA	complement	Cellular processes and signaling	Posttranslational modification, protein turnover, chaperones	05168::Herpes simplex infection||05322::Systemic lupus erythematosus||05150::Staphylococcus aureus infection||04610::Complement and coagulation cascades||05133::Pertussis||05020::Prion diseases	G alpha (i) signalling events::Regulation of Complement cascade::Peptide ligand-binding receptors::Activation of C3 and C5::Terminal pathway of complement	Spinal_Cord_Injury::Human_Complement_System::Allograft_Rejection::Oxidative_Damage::Complement_Activation	NA	Extracellular
A0A8P0SAD1	1478.62	1330.46	1649.78	7952.38	7620.61	8622.83	5.42647	0.000102463	0.1	0.00798611	0.152264	up	A0A8P0SAD1	A0A8P0SAD1	CD177 molecule	CD177	NA	NA	NA	CD177 molecule	Poorly characterized	Function unknown	NA	Neutrophil degranulation::Cell surface interactions at the vascular wall::Common Pathway of Fibrin Clot Formation	NA	NA	Extracellular
A0A8P0SBN1	29438.7	14407.3	14299.3	63761.2	68342.3	88145.7	3.78791	0.0173639	0.1	0.0547577	0.152264	up	A0A8P0SBN1	A0A8P0SBN1	Coagulation factor VII	F7	GO:0005576::extracellular region	GO:0005509::calcium ion binding;GO:0001948::glycoprotein binding;GO:0004252::serine-type endopeptidase activity	GO:0050927::positive regulation of positive chemotaxis;GO:0006508::proteolysis;GO:0002690::positive regulation of leukocyte chemotaxis;GO:0007596::blood coagulation;GO:0010641::positive regulation of platelet-derived growth factor receptor signaling pathway;GO:0051897::positive regulation of protein kinase B signaling	Coagulation factor VII	Cellular processes and signaling	Posttranslational modification, protein turnover, chaperones	04610::Complement and coagulation cascades	BMAL1:CLOCK,NPAS2 activates circadian gene expression::Gamma-carboxylation of protein precursors::Removal of aminoterminal propeptides from gamma-carboxylated proteins::Transport of gamma-carboxylated protein precursors from the endoplasmic reticulum to the Golgi apparatus::Extrinsic Pathway of Fibrin Clot Formation	Circadian_rhythm_related_genes::Complement_and_Coagulation_Cascades	NA	Extracellular
A0A8P0SDS3	1.2209e+06	773627	920664	3.51325e+06	3.08756e+06	2.53216e+06	3.13289	0.00308141	0.1	0.0242676	0.152264	up	A0A8P0SDS3	A0A8P0SDS3	Thrombospondin 1	THBS1	GO:0016529::sarcoplasmic reticulum;GO:0070062::extracellular exosome;GO:0009897::external side of plasma membrane;GO:0005788::endoplasmic reticulum lumen;GO:0031093::platelet alpha granule lumen;GO:0005577::fibrinogen complex;GO:0031012::extracellular matrix	GO:0043236::laminin binding;GO:0001968::fibronectin binding;GO:0017134::fibroblast growth factor binding;GO:0042802::identical protein binding;GO:0043394::proteoglycan binding;GO:0005509::calcium ion binding;GO:0008201::heparin binding;GO:0030169::low-density lipoprotein particle binding;GO:0070051::fibrinogen binding;GO:0050431::transforming growth factor beta binding;GO:0001786::phosphatidylser…	GO:0006955::immune response;GO:0002605::negative regulation of dendritic cell antigen processing and presentation;GO:0042535::positive regulation of tumor necrosis factor biosynthetic process;GO:0048266::behavioral response to pain;GO:0034976::response to endoplasmic reticulum stress;GO:0034605::cellular response to heat;GO:0036066::protein O-linked fucosylation;GO:0032570::response to progestero…	Thrombospondin 1	Cellular processes and signaling	Extracellular structures	04151::PI3K-Akt signaling pathway||04015::Rap1 signaling pathway||04510::Focal adhesion||05205::Proteoglycans in cancer||05206::MicroRNAs in cancer||04145::Phagosome||04512::ECM-receptor interaction||04115::p53 signaling pathway||04350::TGF-beta signaling pathway||05144::Malaria||05219::Bladder cancer	Platelet degranulation ::Integrin cell surface interactions::RUNX1 regulates genes involved in megakaryocyte differentiation and platelet function::Syndecan interactions::O-glycosylation of TSR domain-containing proteins::Defective B3GALTL causes Peters-plus syndrome (PpS)::Signaling by PDGF	Focal_Adhesion-PI3K-Akt-mTOR-signaling_pathway::PI3K-Akt_Signaling_Pathway::Focal_Adhesion::TGF-beta_Signaling_Pathway::Senescence_and_Autophagy_in_Cancer::Genes_involved_in_male_infertility::TGF-beta_Receptor_Signaling::Apoptosis-related_network_due_to_altered_Notch3_in_ovarian_cancer::miRNA_targets_in_ECM_and_membrane_receptors::Bladder_Cancer::Inflammatory_Response_Pathway	NA	Extracellular
A0A8P0SI27	55307	35774.6	38462.5	100727	176493	126666	3.11775	0.00651363	0.1	0.034132	0.152264	up	A0A8P0SI27	A0A8P0SI27	Laminin subunit gamma 1	LAMC1	NA	NA	NA	Laminin subunit	Cellular processes and signaling	Extracellular structures	04151::PI3K-Akt signaling pathway||05200::Pathways in cancer||04510::Focal adhesion||05146::Amoebiasis||04512::ECM-receptor interaction||05145::Toxoplasmosis||05222::Small cell lung cancer||05020::Prion diseases	Regulation of Insulin-like Growth Factor (IGF) transport and uptake by IGFBPs::Post-translational protein phosphorylation::ECM proteoglycans::Degradation of the extracellular matrix::Non-integrin membrane-ECM interactions::MET activates PTK2 signaling::Laminin interactions::EGR2 and SOX10-mediated initiation of Schwann cell myelination::L1CAM interactions	Focal_Adhesion-PI3K-Akt-mTOR-signaling_pathway::PI3K-Akt_Signaling_Pathway::Focal_Adhesion::Endoderm_Differentiation::Human_Complement_System::Small_cell_lung_cancer::miRNA_targets_in_ECM_and_membrane_receptors::Alpha_6_Beta_4_signaling_pathway::Inflammatory_Response_Pathway	NA	Extracellular
A0A8P0SKJ6	6509.37	5267.81	4096.59	11569.7	12040.3	17549.7	2.59294	0.00722491	0.1	0.0354807	0.152264	up	A0A8P0SKJ6	A0A8P0SKJ6	Coagulation factor XII	F12	GO:0005615::extracellular space	GO:0005509::calcium ion binding;GO:0004252::serine-type endopeptidase activity	GO:0006508::proteolysis	coagulation factor XII	Cellular processes and signaling	Signal transduction mechanisms	04610::Complement and coagulation cascades	Intrinsic Pathway of Fibrin Clot Formation::Defective SERPING1 causes hereditary angioedema::Defective factor XII causes hereditary angioedema	Complement_and_Coagulation_Cascades	NA	Extracellular
A0A8P0SKK1	6046.96	4856.68	11499.2	33669.5	59286.1	41020.1	5.9803	0.00653737	0.1	0.034132	0.152264	up	A0A8P0SKK1	A0A8P0SKK1	Fc receptor like 2	LOC490399	NA	NA	NA	Fc receptor-like	Cellular processes and signaling	Signal transduction mechanisms	NA	Scavenging by Class B Receptors	Microglia_Pathogen_Phagocytosis_Pathway	NA	Extracellular
A0A8P0SLA8	529436	484742	647638	2.53237e+06	1.09458e+06	1.26457e+06	2.94348	0.047712	0.1	0.0969883	0.152264	up	A0A8P0SLA8	A0A8P0SLA8	Collagen type I alpha 1 chain	COL1A1	GO:0005615::extracellular space;GO:0005737::cytoplasm;GO:0005584::collagen type I trimer	GO:0005201::extracellular matrix structural constituent;GO:0048407::platelet-derived growth factor binding;GO:0046872::metal ion binding;GO:0042802::identical protein binding	GO:0045893::positive regulation of transcription, DNA-templated;GO:0043589::skin morphogenesis;GO:0060351::cartilage development involved in endochondral bone morphogenesis;GO:0001957::intramembranous ossification;GO:0007605::sensory perception of sound;GO:0034505::tooth mineralization;GO:0001649::osteoblast differentiation;GO:0001568::blood vessel development;GO:0034504::protein localization to …	Collagen, type I, alpha 1	Cellular processes and signaling	Extracellular structures	04151::PI3K-Akt signaling pathway||04510::Focal adhesion||04611::Platelet activation||05146::Amoebiasis||04512::ECM-receptor interaction||04974::Protein digestion and absorption||04933::AGE-RAGE signaling pathway in diabetic complications	Immunoregulatory interactions between a Lymphoid and a non-Lymphoid cell::Cell surface interactions at the vascular wall::ECM proteoglycans::Integrin cell surface interactions::Collagen biosynthesis and modifying enzymes::Collagen degradation::Assembly of collagen fibrils and other multimeric structures::Non-integrin membrane-ECM interactions::Collagen chain trimerization::Syndecan interactions::…	Focal_Adhesion-PI3K-Akt-mTOR-signaling_pathway::PI3K-Akt_Signaling_Pathway::Focal_Adhesion::Senescence_and_Autophagy_in_Cancer::Type_I_collagen_synthesis_in_the_context_of_Osteogenesis_imperfecta::Inflammatory_Response_Pathway::miR-509-3p_alteration_of_YAP1-ECM_axis	NA	Extracellular
A0A8P0SNH2	7673.32	8402.41	7703.91	34867.8	58448.4	32222	5.27923	0.0113622	0.1	0.0445782	0.152264	up	A0A8P0SNH2	A0A8P0SNH2	Complement C8 gamma chain	C8G	GO:0072562::blood microparticle;GO:0070062::extracellular exosome	NA	NA	Complement component	Poorly characterized	Function unknown	05146::Amoebiasis||05322::Systemic lupus erythematosus||04610::Complement and coagulation cascades||05020::Prion diseases	Regulation of Complement cascade::Terminal pathway of complement	Complement_and_Coagulation_Cascades::Complement_Activation	NA	Extracellular
A0A8P0SSD7	6173.18	5642.6	5676.73	11627.9	9608.05	9505.43	1.7574	0.00584193	0.1	0.0327759	0.152264	up	A0A8P0SSD7	A0A8P0SSD7	Sushi, von Willebrand factor type A, EGF and pentraxin domain containing 1	SVEP1	NA	NA	NA	Sushi, von Willebrand factor type A, EGF and pentraxin	Cellular processes and signaling	Signal transduction mechanisms	NA	Neutrophil degranulation::Regulation of Complement cascade::RUNX1 and FOXP3 control the development of regulatory T lymphocytes (Tregs)	Primary_Focal_Segmental_Glomerulosclerosis_FSGS::Human_Complement_System::Complement_and_Coagulation_Cascades	NA	Extracellular
A0A8P0SU88	18432.9	20642.4	11991	100372	119659	157264	7.38833	0.000869825	0.1	0.0147498	0.152264	up	A0A8P0SU88	A0A8P0SU88	Ig-like domain-containing protein	-	NA	NA	NA	Immunoglobulin V-Type	Poorly characterized	Function unknown	04151::PI3K-Akt signaling pathway||04020::Calcium signaling pathway||05202::Transcriptional misregulation in cancer||05169::Epstein-Barr virus infection||05152::Tuberculosis||04072::Phospholipase D signaling pathway||04145::Phagosome||05414::Dilated cardiomyopathy||05162::Measles||05146::Amoebiasis||04666::Fc gamma R-mediated phagocytosis||04064::NF-kappa B signaling pathway||04640::Hematopoietic…	Immunoregulatory interactions between a Lymphoid and a non-Lymphoid cell::Regulation of actin dynamics for phagocytic cup formation::Cell surface interactions at the vascular wall::FCGR3A-mediated phagocytosis::FCERI mediated NF-kB activation::FCGR3A-mediated IL10 synthesis::Regulation of Complement cascade::FCERI mediated Ca+2 mobilization::Antigen activates B Cell Receptor (BCR) leading to gene…	NA	NA	Extracellular
A0A8P0SXY1	31519.6	20785.9	11621.5	103669	157504	164434	6.6577	0.00944469	0.1	0.0401248	0.152264	up	A0A8P0SXY1	A0A8P0SXY1	Ig-like domain-containing protein	-	NA	NA	NA	Immunoglobulin V-Type	Poorly characterized	Function unknown	04151::PI3K-Akt signaling pathway||04020::Calcium signaling pathway||05202::Transcriptional misregulation in cancer||05169::Epstein-Barr virus infection||05152::Tuberculosis||04072::Phospholipase D signaling pathway||04145::Phagosome||05414::Dilated cardiomyopathy||05162::Measles||05146::Amoebiasis||04666::Fc gamma R-mediated phagocytosis||04064::NF-kappa B signaling pathway||04640::Hematopoietic…	Immunoregulatory interactions between a Lymphoid and a non-Lymphoid cell::Regulation of actin dynamics for phagocytic cup formation::Cell surface interactions at the vascular wall::FCGR3A-mediated phagocytosis::FCERI mediated NF-kB activation::FCGR3A-mediated IL10 synthesis::Regulation of Complement cascade::FCERI mediated Ca+2 mobilization::Antigen activates B Cell Receptor (BCR) leading to gene…	NA	NA	Extracellular
A0A8P0SZK6	4929.08	5842.87	6421.16	7657.03	11846.5	12663.1	1.8709	0.0424652	0.1	0.0900117	0.152264	up	A0A8P0SZK6	A0A8P0SZK6	Ig-like domain-containing protein	-	NA	NA	NA	Immunoglobulin C-Type	Poorly characterized	Function unknown	04151::PI3K-Akt signaling pathway||04020::Calcium signaling pathway||05202::Transcriptional misregulation in cancer||05169::Epstein-Barr virus infection||05152::Tuberculosis||04072::Phospholipase D signaling pathway||04145::Phagosome||05414::Dilated cardiomyopathy||05162::Measles||05146::Amoebiasis||04666::Fc gamma R-mediated phagocytosis||04064::NF-kappa B signaling pathway||04640::Hematopoietic…	Regulation of actin dynamics for phagocytic cup formation::FCGR3A-mediated phagocytosis::FCGR3A-mediated IL10 synthesis::Regulation of Complement cascade::Role of phospholipids in phagocytosis::Initial triggering of complement::Interleukin-4 and Interleukin-13 signaling::FCGR activation::Classical antibody-mediated complement activation	Pathogenesis_of_SARS-CoV-2_Mediated_by_nsp9-nsp10_Complex	NA	Extracellular
A0A8P0T277	3737.71	4631.77	4331.96	48244	44562.9	62001.4	12.1882	0.000101229	0.1	0.00798611	0.152264	up	A0A8P0T277	A0A8P0T277	Ig-like domain-containing protein	-	NA	NA	NA	Immunoglobulin V-Type	Poorly characterized	Function unknown	04151::PI3K-Akt signaling pathway||04020::Calcium signaling pathway||05202::Transcriptional misregulation in cancer||05169::Epstein-Barr virus infection||05152::Tuberculosis||04072::Phospholipase D signaling pathway||04145::Phagosome||05414::Dilated cardiomyopathy||05162::Measles||05146::Amoebiasis||04666::Fc gamma R-mediated phagocytosis||04064::NF-kappa B signaling pathway||04640::Hematopoietic…	Immunoregulatory interactions between a Lymphoid and a non-Lymphoid cell::Regulation of actin dynamics for phagocytic cup formation::Cell surface interactions at the vascular wall::FCGR3A-mediated phagocytosis::FCERI mediated NF-kB activation::FCGR3A-mediated IL10 synthesis::Regulation of Complement cascade::FCERI mediated Ca+2 mobilization::Antigen activates B Cell Receptor (BCR) leading to gene…	NA	NA	Extracellular
A0A8P0T2H3	1.40573e+06	1.2762e+06	2.30547e+06	511519	722003	704020	0.388487	0.0190247	0.1	0.0572296	0.152264	down	A0A8P0T2H3	A0A8P0T2H3	CD44 antigen	CD44	NA	NA	NA	CD44 molecule (Indian blood group)	Cellular processes and signaling	Signal transduction mechanisms	05205::Proteoglycans in cancer||05169::Epstein-Barr virus infection||05206::MicroRNAs in cancer||04640::Hematopoietic cell lineage||04512::ECM-receptor interaction||05131::Shigellosis	Neutrophil degranulation::Cell surface interactions at the vascular wall::Integrin cell surface interactions::Degradation of the extracellular matrix::Interferon gamma signaling::Hyaluronan uptake and degradation	Gastrin_Signaling_Pathway::Senescence_and_Autophagy_in_Cancer::Wnt_Signaling_Pathway_and_Pluripotency::Hippo-Merlin_Signaling_Dysregulation::Hepatitis_C_and_Hepatocellular_Carcinoma	NA	Extracellular
A0A8P0T2K7	20378.6	23454.7	26057.4	97607.6	124017	108703	4.72634	9.81212e-05	0.1	0.00798611	0.152264	up	A0A8P0T2K7	A0A8P0T2K7	Complement C7	C7	GO:0070062::extracellular exosome;GO:0005579::membrane attack complex	NA	GO:0019835::cytolysis;GO:0006957::complement activation, alternative pathway;GO:0006958::complement activation, classical pathway;GO:0030449::regulation of complement activation	Complement component	Cellular processes and signaling	Signal transduction mechanisms	05322::Systemic lupus erythematosus||04610::Complement and coagulation cascades||05020::Prion diseases	Regulation of Complement cascade::Terminal pathway of complement	Human_Complement_System::Complement_and_Coagulation_Cascades::Allograft_Rejection::Complement_Activation	NA	Extracellular
A0A8P0T7B5	38918.8	23975.5	21185.9	275160	379815	399452	12.5407	0.000774955	0.1	0.0141056	0.152264	up	A0A8P0T7B5	A0A8P0T7B5	Ig-like domain-containing protein	-	NA	NA	NA	Immunoglobulin V-Type	Poorly characterized	Function unknown	00910::Nitrogen metabolism	Immunoregulatory interactions between a Lymphoid and a non-Lymphoid cell::Regulation of actin dynamics for phagocytic cup formation::Cell surface interactions at the vascular wall::FCGR3A-mediated phagocytosis::FCERI mediated NF-kB activation::FCGR3A-mediated IL10 synthesis::Regulation of Complement cascade::FCERI mediated Ca+2 mobilization::Antigen activates B Cell Receptor (BCR) leading to gene…	NA	NA	Extracellular
A0A8P0T8Y2	32191.1	38861.8	50413.7	12770.3	11311	17304.5	0.340717	0.00405767	0.1	0.0274115	0.152264	down	A0A8P0T8Y2	A0A8P0T8Y2	LRP chaperone MESD	MESD	GO:0005886::plasma membrane	GO:0050750::low-density lipoprotein particle receptor binding	GO:0006457::protein folding;GO:0034394::protein localization to cell surface	Mesoderm development candidate 2	Poorly characterized	Function unknown	NA	NA	NA	NA	Extracellular
A0A8P0TAD1	331949	297218	390511	928453	1.34891e+06	1.0852e+06	3.29767	0.00133039	0.1	0.0176946	0.152264	up	A0A8P0TAD1	A0A8P0TAD1	Coagulation factor V	F5	GO:1903561::extracellular vesicle;GO:0005615::extracellular space;GO:0030134::ER to Golgi transport vesicle;GO:0031093::platelet alpha granule lumen;GO:0033116::endoplasmic reticulum-Golgi intermediate compartment membrane;GO:0005788::endoplasmic reticulum lumen;GO:0005886::plasma membrane	GO:0005507::copper ion binding;GO:0005515::protein binding	GO:0048208::COPII vesicle coating;GO:0002576::platelet degranulation;GO:0008015::blood circulation;GO:0007596::blood coagulation	Coagulation factor V	Cellular processes and signaling	Signal transduction mechanisms	04610::Complement and coagulation cascades	Platelet degranulation ::Regulation of Insulin-like Growth Factor (IGF) transport and uptake by IGFBPs::Post-translational protein phosphorylation::COPII-mediated vesicle transport::Cargo concentration in the ER::Common Pathway of Fibrin Clot Formation	Complement_and_Coagulation_Cascades	NA	Extracellular
A0A8P0TBZ8	71124.2	64167.2	57724	226156	308569	312192	4.38782	0.000914355	0.1	0.0151173	0.152264	up	A0A8P0TBZ8	A0A8P0TBZ8	Ig-like domain-containing protein	-	NA	NA	NA	Immunoglobulin V-Type	Poorly characterized	Function unknown	NA	Immunoregulatory interactions between a Lymphoid and a non-Lymphoid cell::Regulation of actin dynamics for phagocytic cup formation::Cell surface interactions at the vascular wall::FCGR3A-mediated phagocytosis::FCERI mediated NF-kB activation::FCGR3A-mediated IL10 synthesis::Regulation of Complement cascade::FCERI mediated Ca+2 mobilization::Antigen activates B Cell Receptor (BCR) leading to gene…	NA	NA	Extracellular
A0A8P0TC67	3476.22	2586.79	3389.73	25984.5	33559.6	37980.1	10.317	0.000109224	0.1	0.00798611	0.152264	up	A0A8P0TC67	A0A8P0TC67	Ig-like domain-containing protein	-	NA	NA	NA	Immunoglobulin V-Type	Poorly characterized	Function unknown	NA	Immunoregulatory interactions between a Lymphoid and a non-Lymphoid cell::Regulation of actin dynamics for phagocytic cup formation::Cell surface interactions at the vascular wall::FCGR3A-mediated phagocytosis::FCERI mediated NF-kB activation::FCGR3A-mediated IL10 synthesis::Regulation of Complement cascade::FCERI mediated Ca+2 mobilization::Antigen activates B Cell Receptor (BCR) leading to gene…	NA	NA	Extracellular
A0A8P0TF58	1819.5	1413.24	1785.9	2756.05	4969.22	3267.99	2.19049	0.0327127	0.1	0.0769893	0.152264	up	A0A8P0TF58	A0A8P0TF58	Protein-arginine deiminase	PADI3	GO:0005829::cytosol	GO:0004668::protein-arginine deiminase activity;GO:0005509::calcium ion binding	GO:0006325::chromatin organization;GO:0018101::protein citrullination	peptidyl arginine deiminase	Poorly characterized	Function unknown	NA	Chromatin modifying enzymes	Preimplantation_Embryo	NA	Extracellular
A0A8P0TH38	13842	12104.9	14459.3	38639.5	36294	30247.7	2.60309	0.000733269	0.1	0.0137246	0.152264	up	A0A8P0TH38	A0A8P0TH38	Collagen type VI alpha 3 chain	COL6A3	GO:0005615::extracellular space;GO:0042383::sarcolemma;GO:0005578::proteinaceous extracellular matrix;GO:0005581::collagen trimer;GO:0070062::extracellular exosome	GO:0004867::serine-type endopeptidase inhibitor activity	GO:0010951::negative regulation of endopeptidase activity	Collagen type VI alpha 3	Cellular processes and signaling	Extracellular structures	04151::PI3K-Akt signaling pathway||04510::Focal adhesion||04512::ECM-receptor interaction||04974::Protein digestion and absorption	ECM proteoglycans::Integrin cell surface interactions::Collagen biosynthesis and modifying enzymes::Collagen degradation::Assembly of collagen fibrils and other multimeric structures::NCAM1 interactions::Collagen chain trimerization::Signaling by PDGF	PI3K-Akt_Signaling_Pathway::miRNA_targets_in_ECM_and_membrane_receptors	NA	Extracellular
A0A8P0TMT6	7156.38	7486.17	10730.7	20084.4	17917.6	30294.1	2.69166	0.00971436	0.1	0.0408332	0.152264	up	A0A8P0TMT6	A0A8P0TMT6	Ig-like domain-containing protein	-	NA	NA	NA	Immunoglobulin V-Type	Poorly characterized	Function unknown	NA	Immunoregulatory interactions between a Lymphoid and a non-Lymphoid cell::Regulation of actin dynamics for phagocytic cup formation::Cell surface interactions at the vascular wall::FCGR3A-mediated phagocytosis::FCERI mediated NF-kB activation::FCGR3A-mediated IL10 synthesis::Regulation of Complement cascade::FCERI mediated Ca+2 mobilization::Antigen activates B Cell Receptor (BCR) leading to gene…	NA	NA	Extracellular
A0A8P0TPJ1	6713.23	5025.4	3552.85	17526.9	20968.4	24907.9	4.14631	0.00557401	0.1	0.0318738	0.152264	up	A0A8P0TPJ1	A0A8P0TPJ1	Ig-like domain-containing protein	-	NA	NA	NA	Immunoglobulin C-Type	Poorly characterized	Function unknown	NA	Immunoregulatory interactions between a Lymphoid and a non-Lymphoid cell::Regulation of actin dynamics for phagocytic cup formation::Cell surface interactions at the vascular wall::FCGR3A-mediated phagocytosis::FCERI mediated NF-kB activation::FCGR3A-mediated IL10 synthesis::Regulation of Complement cascade::FCERI mediated Ca+2 mobilization::Antigen activates B Cell Receptor (BCR) leading to gene…	Pathogenesis_of_SARS-CoV-2_Mediated_by_nsp9-nsp10_Complex	NA	Extracellular
A0A8P0TTS9	49914	38840.6	35795	142402	242252	217227	4.83246	0.00255249	0.1	0.022133	0.152264	up	A0A8P0TTS9	A0A8P0TTS9	Ig-like domain-containing protein	-	NA	NA	NA	Immunoglobulin V-Type	Poorly characterized	Function unknown	NA	Immunoregulatory interactions between a Lymphoid and a non-Lymphoid cell::Regulation of actin dynamics for phagocytic cup formation::Cell surface interactions at the vascular wall::FCGR3A-mediated phagocytosis::FCERI mediated NF-kB activation::FCGR3A-mediated IL10 synthesis::Regulation of Complement cascade::FCERI mediated Ca+2 mobilization::Antigen activates B Cell Receptor (BCR) leading to gene…	NA	NA	Extracellular
D5IGC9	421455	336563	418526	2.13991e+06	1.34387e+06	1.3867e+06	4.13965	0.00396603	0.1	0.0270399	0.152264	up	D5IGC9	D5IGC9	Thrombospondin 2	THBS2	GO:0005604::basement membrane;GO:0031091::platelet alpha granule	GO:0008201::heparin binding;GO:0005509::calcium ion binding	GO:0016525::negative regulation of angiogenesis;GO:0007155::cell adhesion	Thrombospondin 2	Cellular processes and signaling	Signal transduction mechanisms	04151::PI3K-Akt signaling pathway||04510::Focal adhesion||04145::Phagosome||04512::ECM-receptor interaction||05144::Malaria	O-glycosylation of TSR domain-containing proteins::Defective B3GALTL causes Peters-plus syndrome (PpS)::Signaling by PDGF	Focal_Adhesion-PI3K-Akt-mTOR-signaling_pathway::PI3K-Akt_Signaling_Pathway::Focal_Adhesion::miRNA_targets_in_ECM_and_membrane_receptors::miR-509-3p_alteration_of_YAP1-ECM_axis	NA	Extracellular
E2RAK7	6075.36	4955.94	6165.67	42108.8	47172.4	77702.2	9.71005	0.00312964	0.1	0.0244142	0.152264	up	E2RAK7	E2RAK7	Apolipoprotein A-II	APOA2	GO:0042627::chylomicron;GO:0072562::blood microparticle;GO:0070062::extracellular exosome;GO:0034361::very-low-density lipoprotein particle;GO:0034366::spherical high-density lipoprotein particle	GO:0042803::protein homodimerization activity;GO:0031210::phosphatidylcholine binding;GO:0060228::phosphatidylcholine-sterol O-acyltransferase activator activity;GO:0015485::cholesterol binding;GO:0055102::lipase inhibitor activity;GO:0034190::apolipoprotein receptor binding;GO:0046982::protein heterodimerization activity;GO:0008035::high-density lipoprotein particle binding;GO:0017127::cholester…	GO:0060695::negative regulation of cholesterol transporter activity;GO:0009749::response to glucose;GO:0045416::positive regulation of interleukin-8 biosynthetic process;GO:0033344::cholesterol efflux;GO:0018206::peptidyl-methionine modification;GO:0042157::lipoprotein metabolic process;GO:0043085::positive regulation of catalytic activity;GO:0030300::regulation of intestinal cholesterol absorpti…	apolipoprotein A-II	Cellular processes and signaling	Signal transduction mechanisms	03320::PPAR signaling pathway	Regulation of Insulin-like Growth Factor (IGF) transport and uptake by IGFBPs::Post-translational protein phosphorylation::PPARA activates gene expression::Retinoid metabolism and transport::Chylomicron assembly::Chylomicron remodeling	Nuclear_Receptors_Meta-Pathway::PPAR_signaling_pathway::Statin_Pathway::PPAR_Alpha_Pathway	NA	Extracellular
E2RE76	129772	123229	148426	428632	574825	655074	4.13159	0.00283921	0.1	0.0233192	0.152264	up	E2RE76	E2RE76	Apolipoprotein A-IV	APOA4	GO:0009986::cell surface;GO:0034364::high-density lipoprotein particle;GO:0042627::chylomicron;GO:0072562::blood microparticle;GO:0005829::cytosol;GO:0005788::endoplasmic reticulum lumen;GO:0070062::extracellular exosome;GO:0005769::early endosome;GO:0034361::very-low-density lipoprotein particle	GO:0042803::protein homodimerization activity;GO:0016209::antioxidant activity;GO:0005507::copper ion binding;GO:0031210::phosphatidylcholine binding;GO:0060228::phosphatidylcholine-sterol O-acyltransferase activator activity;GO:0015485::cholesterol binding;GO:0017127::cholesterol transporter activity	GO:0042744::hydrogen peroxide catabolic process;GO:0034378::chylomicron assembly;GO:0033344::cholesterol efflux;GO:0046470::phosphatidylcholine metabolic process;GO:0051006::positive regulation of lipoprotein lipase activity;GO:0034371::chylomicron remodeling;GO:0030300::regulation of intestinal cholesterol absorption;GO:0043691::reverse cholesterol transport;GO:0031102::neuron projection regener…	Apolipoprotein A-IV	Cellular processes and signaling	Signal transduction mechanisms	04975::Fat digestion and absorption||04977::Vitamin digestion and absorption	Amyloid fiber formation::Retinoid metabolism and transport::Assembly of active LPL and LIPC lipase complexes::Chylomicron assembly::Chylomicron remodeling	Statin_Pathway	NA	Extracellular
E2RGQ8	163860	155204	133261	2.17586e+06	3.12216e+06	3.26206e+06	18.9246	0.00032325	0.1	0.0104144	0.152264	up	E2RGQ8	E2RGQ8	Ig-like domain-containing protein	-	NA	NA	NA	Immunoglobulin V-set domain	Cellular processes and signaling	Signal transduction mechanisms	NA	Cell surface interactions at the vascular wall	NA	NA	Extracellular
J9P1G2	47330	11762.2	8620.11	406869	457203	433640	19.1651	0.024691	0.1	0.065666	0.152264	up	J9P1G2	J9P1G2	Adiponectin A	C1QB	GO:0005581::collagen trimer;GO:0070062::extracellular exosome;GO:0005602::complement component C1 complex;GO:0072562::blood microparticle	GO:0004252::serine-type endopeptidase activity;GO:0042803::protein homodimerization activity	GO:0006958::complement activation, classical pathway;GO:0045087::innate immune response;GO:0006508::proteolysis;GO:0048839::inner ear development	Complement C1q subcomponent subunit B	Cellular processes and signaling	Extracellular structures	05142::Chagas disease (American trypanosomiasis)||05322::Systemic lupus erythematosus||05150::Staphylococcus aureus infection||04610::Complement and coagulation cascades||05133::Pertussis||05020::Prion diseases	Regulation of Complement cascade::Initial triggering of complement::Classical antibody-mediated complement activation	Spinal_Cord_Injury::Complement_and_Coagulation_Cascades::Allograft_Rejection::Microglia_Pathogen_Phagocytosis_Pathway::Oxidative_Damage::Complement_Activation	NA	Extracellular
P12278	8509.47	5438.83	8448.41	24386.8	24439.8	43332.6	4.11486	0.00537246	0.1	0.0317231	0.152264	up	P12278	P12278	Apolipoprotein C-II	APOC2	GO:0034362::low-density lipoprotein particle;GO:0042627::chylomicron;GO:0034364::high-density lipoprotein particle;GO:0034361::very-low-density lipoprotein particle	GO:0008047::enzyme activator activity	GO:0016042::lipid catabolic process;GO:0006869::lipid transport;GO:0043085::positive regulation of catalytic activity	apolipoprotein C-II	Cellular processes and signaling	Signal transduction mechanisms	NA	Retinoid metabolism and transport::NR1H3 & NR1H2 regulate gene expression linked to cholesterol transport and efflux::Assembly of active LPL and LIPC lipase complexes::Chylomicron assembly::HDL remodeling::Chylomicron remodeling	MECP2_and_Associated_Rett_Syndrome::Statin_Pathway	NA	Extracellular
P18649	454727	389557	689622	1.38248e+06	2.67198e+06	1.75648e+06	3.78832	0.00702569	0.1	0.0353781	0.152264	up	P18649	P18649	Apolipoprotein E	APOE	GO:0034362::low-density lipoprotein particle;GO:0005783::endoplasmic reticulum;GO:0005886::plasma membrane;GO:0070062::extracellular exosome;GO:0005794::Golgi apparatus;GO:0005634::nucleus;GO:0042627::chylomicron;GO:0034364::high-density lipoprotein particle;GO:0072562::blood microparticle;GO:0031012::extracellular matrix;GO:0034361::very-low-density lipoprotein particle;GO:0034363::intermediate-…	GO:0048156::tau protein binding;GO:0017127::cholesterol transporter activity;GO:0060228::phosphatidylcholine-sterol O-acyltransferase activator activity;GO:0042803::protein homodimerization activity;GO:0001540::beta-amyloid binding;GO:0008201::heparin binding;GO:0071813::lipoprotein particle binding;GO:0070326::very-low-density lipoprotein particle receptor binding;GO:0046911::metal chelating act…	GO:0034374::low-density lipoprotein particle remodeling;GO:1902430::negative regulation of beta-amyloid formation;GO:0042159::lipoprotein catabolic process;GO:0090370::negative regulation of cholesterol efflux;GO:0019068::virion assembly;GO:1902998::positive regulation of neurofibrillary tangle assembly;GO:0019433::triglyceride catabolic process;GO:1901216::positive regulation of neuron death;GO:…	Apolipoprotein E	Cellular processes and signaling	Signal transduction mechanisms	05010::Alzheimer's disease	Regulation of Insulin-like Growth Factor (IGF) transport and uptake by IGFBPs::Post-translational protein phosphorylation::Retinoid metabolism and transport::Nuclear signaling by ERBB4::NR1H3 & NR1H2 regulate gene expression linked to cholesterol transport and efflux::Scavenging by Class A Receptors::Chylomicron assembly::HDL remodeling::Chylomicron clearance::Chylomicron remodeling::Transcriptio…	Alzheimers_Disease::Apoptosis-related_network_due_to_altered_Notch3_in_ovarian_cancer::Vitamin_B12_Metabolism::Statin_Pathway::ApoE_and_miR-146_in_inflammation_and_atherosclerosis	NA	Extracellular
P25473	188876	149705	149827	730519	1.17151e+06	1.09864e+06	6.14377	0.00165827	0.1	0.0186145	0.152264	up	P25473	P25473	Clusterin	CLU	GO:0009986::cell surface;GO:0043234::protein complex;GO:0072562::blood microparticle;GO:0042583::chromaffin granule;GO:0005829::cytosol;GO:0005788::endoplasmic reticulum lumen;GO:0031966::mitochondrial membrane;GO:0070062::extracellular exosome;GO:0048471::perinuclear region of cytoplasm;GO:0005794::Golgi apparatus;GO:0005634::nucleus;GO:0097418::neurofibrillary tangle;GO:0034366::spherical high-…	GO:0051087::chaperone binding;GO:0031625::ubiquitin protein ligase binding;GO:0051787::misfolded protein binding;GO:0016887::ATPase activity	GO:0061518::microglial cell proliferation;GO:0051131::chaperone-mediated protein complex assembly;GO:0000902::cell morphogenesis;GO:0045429::positive regulation of nitric oxide biosynthetic process;GO:2001244::positive regulation of intrinsic apoptotic signaling pathway;GO:1902998::positive regulation of neurofibrillary tangle assembly;GO:1902230::negative regulation of intrinsic apoptotic signal…	Functions as extracellular chaperone that prevents aggregation of nonnative proteins. Prevents stress-induced aggregation of blood plasma proteins	Cellular processes and signaling	Signal transduction mechanisms	04610::Complement and coagulation cascades	Platelet degranulation ::Regulation of Complement cascade::Antimicrobial peptides::Terminal pathway of complement	Genes_involved_in_male_infertility::Complement_and_Coagulation_Cascades	NA	Extracellular
P33703	216052	197825	302257	515102	678058	713654	2.66265	0.00459402	0.1	0.0294969	0.152264	up	P33703	P33703	Beta-2-glycoprotein 1	APOH	GO:0042627::chylomicron;GO:0034361::very-low-density lipoprotein particle;GO:0034364::high-density lipoprotein particle;GO:0009986::cell surface;GO:0070062::extracellular exosome;GO:0031012::extracellular matrix	GO:0005543::phospholipid binding;GO:0060230::lipoprotein lipase activator activity;GO:0001948::glycoprotein binding;GO:0008201::heparin binding;GO:0042802::identical protein binding	GO:0016525::negative regulation of angiogenesis;GO:0031639::plasminogen activation;GO:0033033::negative regulation of myeloid cell apoptotic process;GO:0051006::positive regulation of lipoprotein lipase activity;GO:0051918::negative regulation of fibrinolysis;GO:0010596::negative regulation of endothelial cell migration;GO:0007597::blood coagulation, intrinsic pathway;GO:0001937::negative regulat…	Apolipoprotein H (beta-2-glycoprotein I)	Cellular processes and signaling	Signal transduction mechanisms	NA	Platelet degranulation	Spinal_Cord_Injury::Human_Complement_System	NA	Extracellular
P49822	2.41469e+06	1.87063e+06	1.87196e+06	1.5475e+07	1.69889e+07	3.40953e+07	10.8098	0.00640162	0.1	0.0339594	0.152264	up	P49822	P49822	Albumin	ALB	GO:0043234::protein complex;GO:0070062::extracellular exosome;GO:0043209::myelin sheath;GO:0072562::blood microparticle;GO:0005794::Golgi apparatus;GO:0005783::endoplasmic reticulum;GO:0005634::nucleus	GO:0008144::drug binding;GO:0015643::toxic substance binding;GO:0051087::chaperone binding;GO:0046872::metal ion binding;GO:0003677::DNA binding;GO:0019825::oxygen binding;GO:0030170::pyridoxal phosphate binding;GO:0005504::fatty acid binding	GO:0006810::transport;GO:0009267::cellular response to starvation;GO:0051659::maintenance of mitochondrion location;GO:0001895::retina homeostasis;GO:0019836::hemolysis by symbiont of host erythrocytes;GO:0043066::negative regulation of apoptotic process	Serum albumin, the main protein of plasma, has a good binding capacity for water, Ca(2 ), Na( ), K( ), fatty acids, hormones, bilirubin and drugs. Its main function is the regulation of the colloidal osmotic pressure of blood. Major zinc transporter in plasma, typically binds about 80 of all plasma zinc	Cellular processes and signaling	Signal transduction mechanisms	04918::Thyroid hormone synthesis	Platelet degranulation ::Regulation of Insulin-like Growth Factor (IGF) transport and uptake by IGFBPs::Post-translational protein phosphorylation::Scavenging of heme from plasma::Recycling of bile acids and salts::Heme degradation::Transport of organic anions::Heme biosynthesis::HDL remodeling	VEGFA-VEGFR2_Signaling_Pathway::Human_Complement_System::Selenium_Micronutrient_Network::Folate_Metabolism::Vitamin_B12_Metabolism	NA	Extracellular
P56595	20115.8	13404.5	34491.4	91029.6	139129	162133	5.768	0.00834832	0.1	0.0381425	0.152264	up	P56595	P56595	Apolipoprotein C-I	APOC1	GO:0034361::very-low-density lipoprotein particle;GO:0034364::high-density lipoprotein particle;GO:0070062::extracellular exosome;GO:0005783::endoplasmic reticulum	GO:0005504::fatty acid binding;GO:0004859::phospholipase inhibitor activity	GO:0033344::cholesterol efflux;GO:0034369::plasma lipoprotein particle remodeling;GO:0008203::cholesterol metabolic process;GO:0042157::lipoprotein metabolic process;GO:0010900::negative regulation of phosphatidylcholine catabolic process;GO:0048261::negative regulation of receptor-mediated endocytosis;GO:0051005::negative regulation of lipoprotein lipase activity;GO:0033700::phospholipid efflux;…	Apolipoprotein C-I	Cellular processes and signaling	Signal transduction mechanisms	05010::Alzheimer's disease	NR1H3 & NR1H2 regulate gene expression linked to cholesterol transport and efflux::VLDL clearance::VLDL assembly	Statin_Pathway	NA	Extracellular
Q1W2J9	206860	223350	356871	116667	128310	160645	0.51535	0.0433216	0.1	0.0910487	0.152264	down	Q1W2J9	Q1W2J9	Major prion protein (Fragment)	PRNP	GO:0009986::cell surface;GO:0016021::integral component of membrane;GO:0005783::endoplasmic reticulum;GO:0031225::anchored component of membrane;GO:0045121::membrane raft;GO:0005886::plasma membrane;GO:0070062::extracellular exosome;GO:0005794::Golgi apparatus	GO:0005507::copper ion binding;GO:0042802::identical protein binding;GO:0008017::microtubule binding	GO:1901379::regulation of potassium ion transmembrane transport;GO:0032880::regulation of protein localization;GO:0032689::negative regulation of interferon-gamma production;GO:0046007::negative regulation of activated T cell proliferation;GO:0032700::negative regulation of interleukin-17 production;GO:0043433::negative regulation of sequence-specific DNA binding transcription factor activity;GO:…	Major prion protein	Cellular processes and signaling	Signal transduction mechanisms	05020::Prion diseases	NCAM1 interactions::Insertion of tail-anchored proteins into the endoplasmic reticulum membrane	NA	NA	Extracellular
Q28256	6857.73	9284.74	4567.06	25482.4	35340.2	37650.1	4.75494	0.00543982	0.1	0.0317499	0.152264	up	Q28256	Q28256	Platelet glycoprotein Ib alpha chain	GP1BA	GO:0016021::integral component of membrane;GO:0005737::cytoplasm	GO:0004860::protein kinase inhibitor activity	GO:0019221::cytokine-mediated signaling pathway;GO:0006469::negative regulation of protein kinase activity;GO:0007155::cell adhesion;GO:0046426::negative regulation of JAK-STAT cascade;GO:0007596::blood coagulation	Platelet glycoprotein Ib alpha chain	Cellular processes and signaling	Signal transduction mechanisms	04611::Platelet activation||04640::Hematopoietic cell lineage||04512::ECM-receptor interaction	RUNX1 regulates genes involved in megakaryocyte differentiation and platelet function::Intrinsic Pathway of Fibrin Clot Formation::Platelet Adhesion to exposed collagen::GP1b-IX-V activation signalling::Platelet Aggregation (Plug Formation)::Defective F9 activation	22q11.2_Deletion_Syndrome	NA	Extracellular
Q6TN20	24020.8	16925.3	15645.5	109092	263847	131814	8.91922	0.00628786	0.1	0.0339371	0.152264	up	Q6TN20	Q6TN20	Cathelicidin	CAMP	GO:0005576::extracellular region	NA	GO:0042742::defense response to bacterium	Cathelicidin antimicrobial peptide	Poorly characterized	Function unknown	05152::Tuberculosis||04621::NOD-like receptor signaling pathway||04970::Salivary secretion	Neutrophil degranulation::Antimicrobial peptides	Sterol_Regulatory_Element-Binding_Proteins_(SREBP)_signalling::Non-genomic_actions_of_1,25_dihydroxyvitamin_D3	NA	Extracellular
Q9ZZ63	8238.3	11206.2	10520.5	6020.41	5860.72	6361.32	0.608791	0.028656	0.1	0.0713344	0.152264	down	Q9ZZ63	Q9ZZ63	ATP synthase protein 8	MT-ATP8	GO:0016021::integral component of membrane;GO:0000276::mitochondrial proton-transporting ATP synthase complex, coupling factor F(o)	GO:0015078::hydrogen ion transmembrane transporter activity;GO:0016887::ATPase activity	GO:0015986::ATP synthesis coupled proton transport	Mitochondrial membrane ATP synthase (F(1)F(0) ATP synthase or Complex V) produces ATP from ADP in the presence of a proton gradient across the membrane which is generated by electron transport complexes of the respiratory chain. F-type ATPases consist of two structural domains, F(1) - containing the extramembraneous catalytic core and F(0) - containing the membrane proton channel, linked together…	Metabolism	Energy production and conversion	01100::Metabolic pathways||05010::Alzheimer's disease||05016::Huntington's disease||05012::Parkinson's disease||00190::Oxidative phosphorylation	Cristae formation::Formation of ATP by chemiosmotic coupling	Oxidative_phosphorylation	NA	Extracellular
