# Supplementary material for: Multiomics analysis of platelet-rich plasma promoting biological performance of mesenchymal stem cells
Source: BMC Genomics. 2024 Jun 5;25:564. doi: 10.1186/s12864-024-10329-8 (PMC11151483; doi:10.1186/s12864-024-10329-8)
Supplement: Supplementary file 1 — Supplementary Material 1. [file 12864_2024_10329_MOESM1_ESM.zip › Supplementary document-2 FBSVSCONT_Gene_differential_expression.xlsx]

## Sheet: Sheet1
gene_id	gene_name	EntrezID	transcript_id	GO	KEGG	KO_ENTRY	EC	Description	trans_type	FPKM.CONT_1	FPKM.CONT_2	FPKM.CONT_3	FPKM.FBS_1	FPKM.FBS_2	FPKM.FBS_3	fc	log2(fc)	pval	qval	regulation	significant
ENSCAFG00845010533	VEGFA		ENSCAFT00845018637;ENSCAFT00845018694;ENSCAFT00845018561;ENSCAFT00845018734;ENSCAFT00845018769	GO:0007165(signal transduction);GO:0008083(growth factor activity);GO:0008201(heparin binding);GO:0016020(membrane);GO:0016020(membrane)	01521(EGFR tyrosine kinase inhibitor resistance);04010(MAPK signaling pathway);04014(Ras signaling pathway);04015(Rap1 signaling pathway);04020(Calcium signaling pathway);04066(HIF-1 signaling pathway);04151(PI3K-Akt signaling pathway);04370(VEGF signaling pathway);04510(Focal adhesion);04926(Relaxin signaling pathway);04933(AGE-RAGE signaling pathway in diabetic complications);05163(Human cytome…	NA	NA	vascular endothelial growth factor A [Source:NCBI gene (formerly Entrezgene);Acc:403802]	protein_coding	109.497	102.65	97.9338	385.531	386.002	379.05	0.269499	-1.89165	0	0	UP	yes
ENSCAFG00845024144	TSPAN9		ENSCAFT00845042629;ENSCAFT00845042695;ENSCAFT00845042870;ENSCAFT00845042773	GO:0005886(plasma membrane);GO:0016021(integral component of membrane);GO:0097197(tetraspanin-enriched microdomain);GO:0097197(tetraspanin-enriched microdomain)	NA	NA	NA	tetraspanin 9 [Source:HGNC Symbol;Acc:HGNC:21640]	protein_coding	2.65218	2.50207	2.66395	13.287	14.8019	14.2384	0.184708	-2.43668	0	0	UP	yes
ENSCAFG00845017118	ENSCAFG00845017118		ENSCAFT00845030299	NA	NA	NA	NA		protein_coding	30.0903	30.79	28.3078	160.921	160.041	166.08	0.183122	-2.44912	0	0	UP	yes
ENSCAFG00845030902	LIF		ENSCAFT00845054922	GO:0001974(blood vessel remodeling);GO:0005102(signaling receptor binding);GO:0005125(cytokine activity);GO:0005146(leukemia inhibitory factor receptor binding);GO:0005576(extracellular region);GO:0005829(cytosol);GO:0006955(immune response);GO:0007260(tyrosine phosphorylation of STAT protein);GO:0007566(embryo implantation);GO:0008083(growth factor activity);GO:0008283(cell population proliferat…	04060(Cytokine-cytokine receptor interaction);04550(Signaling pathways regulating pluripotency of stem cells);04630(JAK-STAT signaling pathway);04668(TNF signaling pathway)	NA	NA	LIF interleukin 6 family cytokine [Source:NCBI gene (formerly Entrezgene);Acc:403449]	protein_coding	14.4493	12.2204	13.7595	86.7986	92.2605	95.283	0.147368	-2.76251	0	0	UP	yes
ENSCAFG00845008825	IL6		ENSCAFT00845015516	GO:0001781(neutrophil apoptotic process);GO:0002384(hepatic immune response);GO:0002639(positive regulation of immunoglobulin production);GO:0002675(positive regulation of acute inflammatory response);GO:0005125(cytokine activity);GO:0005138(interleukin-6 receptor binding);GO:0005576(extracellular region);GO:0005615(extracellular space);GO:0005896(interleukin-6 receptor complex);GO:0006954(inflam…	01521(EGFR tyrosine kinase inhibitor resistance);01523(Antifolate resistance);04060(Cytokine-cytokine receptor interaction);04061(Viral protein interaction with cytokine and cytokine receptor);04066(HIF-1 signaling pathway);04068(FoxO signaling pathway);04151(PI3K-Akt signaling pathway);04218(Cellular senescence);04620(Toll-like receptor signaling pathway);04621(NOD-like receptor signaling pathwa…	NA	NA	interleukin 6 [Source:NCBI gene (formerly Entrezgene);Acc:403985]	protein_coding	1.19788	1.25481	1.70701	82.6111	87.7099	81.5786	0.0165133	-5.92023	0	0	UP	yes
ENSCAFG00845025227	LMO7		ENSCAFT00845045147;ENSCAFT00845044565;ENSCAFT00845044978;ENSCAFT00845045581;ENSCAFT00845045382;ENSCAFT00845044820	GO:0005515(protein binding);GO:0005635(nuclear envelope);GO:0005654(nucleoplasm);GO:0005737(cytoplasm);GO:0005886(plasma membrane);GO:0016324(apical plasma membrane);GO:0023051(regulation of signaling);GO:0030155(regulation of cell adhesion);GO:0030155(regulation of cell adhesion)	04520(Adherens junction);04520(Adherens junction)	NA	NA	LIM domain 7 [Source:HGNC Symbol;Acc:HGNC:6646]	protein_coding	59.703	55.9282	61.5958	12.8896	12.5717	12.9884	4.60933	2.20456	0	0	DOWN	yes
ENSCAFG00845010030	DLA-64		ENSCAFT00845017970;ENSCAFT00845017934;ENSCAFT00845017676;ENSCAFT00845017800;ENSCAFT00845017859;ENSCAFT00845017900	GO:0006955(immune response);GO:0019882(antigen processing and presentation);GO:0019882(antigen processing and presentation)	04144(Endocytosis);04145(Phagosome);04218(Cellular senescence);04514(Cell adhesion molecules);04612(Antigen processing and presentation);04940(Type I diabetes mellitus);05163(Human cytomegalovirus infection);05165(Human papillomavirus infection);05166(Human T-cell leukemia virus 1 infection);05167(Kaposi sarcoma-associated herpesvirus infection);05168(Herpes simplex virus 1 infection);05169(Epste…	NA	NA	MHC class I DLA-64 [Source:NCBI gene (formerly Entrezgene);Acc:474838]	protein_coding	8.83426	8.0759	8.21279	42.3386	45.6158	47.0376	0.186107	-2.4258	0	0	UP	yes
ENSCAFG00845012060	EFEMP1		ENSCAFT00845021442;ENSCAFT00845021605;ENSCAFT00845021543;ENSCAFT00845021507;ENSCAFT00845021464	GO:0005006(epidermal growth factor receptor activity);GO:0005154(epidermal growth factor receptor binding);GO:0005509(calcium ion binding);GO:0005615(extracellular space);GO:0006355(regulation of DNA-templated transcription);GO:0007173(epidermal growth factor receptor signaling pathway);GO:0018108(peptidyl-tyrosine phosphorylation);GO:0032331(negative regulation of chondrocyte differentiation);GO…	NA	NA	NA	EGF containing fibulin extracellular matrix protein 1 [Source:HGNC Symbol;Acc:HGNC:3218]	protein_coding	63.5131	63.7469	68.6598	13.0552	12.5754	13.1753	5.04871	2.33592	0	0	DOWN	yes
ENSCAFG00845027702	EPAS1		ENSCAFT00845048877;ENSCAFT00845048970	GO:0000978(RNA polymerase II cis-regulatory region sequence-specific DNA binding);GO:0000987(cis-regulatory region sequence-specific DNA binding);GO:0001223(transcription coactivator binding);GO:0001228(DNA-binding transcription activator activity, RNA polymerase II-specific);GO:0001525(angiogenesis);GO:0001666(response to hypoxia);GO:0001892(embryonic placenta development);GO:0001974(blood vesse…	05200(Pathways in cancer);05211(Renal cell carcinoma);05211(Renal cell carcinoma)	NA	NA	endothelial PAS domain protein 1 [Source:HGNC Symbol;Acc:HGNC:3374]	protein_coding	30.3191	29.6508	29.5886	123.585	132.203	123.664	0.23602	-2.08302	0	0	UP	yes
ENSCAFG00845025120	C1R		ENSCAFT00845044571;ENSCAFT00845044332;ENSCAFT00845044442;ENSCAFT00845044685	GO:0004252(serine-type endopeptidase activity);GO:0005509(calcium ion binding);GO:0006508(proteolysis);GO:0006958(complement activation, classical pathway);GO:0006958(complement activation, classical pathway)	04145(Phagosome);04610(Complement and coagulation cascades);05133(Pertussis);05150(Staphylococcus aureus infection);05171(Coronavirus disease - COVID-19);05322(Systemic lupus erythematosus);05322(Systemic lupus erythematosus)	K01330	EC:3.4.21.41	complement C1r [Source:HGNC Symbol;Acc:HGNC:1246]	protein_coding	27.7963	30.7599	29.3663	145.58	150.712	150.936	0.196595	-2.3467	0	0	UP	yes
ENSCAFG00845011375	CCL2		ENSCAFT00845020156;ENSCAFT00845020212;ENSCAFT00845020185	GO:0005576(extracellular region);GO:0006955(immune response);GO:0008009(chemokine activity);GO:0060326(cell chemotaxis);GO:0060326(cell chemotaxis)	04060(Cytokine-cytokine receptor interaction);04061(Viral protein interaction with cytokine and cytokine receptor);04062(Chemokine signaling pathway);04621(NOD-like receptor signaling pathway);04657(IL-17 signaling pathway);04668(TNF signaling pathway);04933(AGE-RAGE signaling pathway in diabetic complications);05135(Yersinia infection);05142(Chagas disease);05144(Malaria);05163(Human cytomegalov…	NA	NA	C-C motif chemokine ligand 7 [Source:NCBI gene (formerly Entrezgene);Acc:491148]	protein_coding	37.267	33.4866	37.5029	264.45	263.493	277.868	0.134345	-2.89599	0	0	UP	yes
ENSCAFG00845010902	STEAP4		ENSCAFT00845019248;ENSCAFT00845019281	NA	NA	NA	NA		protein_coding	0.246381	0.303837	0.379615	23.8923	23.9015	23.8774	0.0129736	-6.26828	0	0	UP	yes
ENSCAFG00845024495	SULF1		ENSCAFT00845043993;ENSCAFT00845043641;ENSCAFT00845043463;ENSCAFT00845043847;ENSCAFT00845043293	GO:0001822(kidney development);GO:0001937(negative regulation of endothelial cell proliferation);GO:0002063(chondrocyte development);GO:0003094(glomerular filtration);GO:0004065(arylsulfatase activity);GO:0005509(calcium ion binding);GO:0005615(extracellular space);GO:0005783(endoplasmic reticulum);GO:0005794(Golgi apparatus);GO:0005886(plasma membrane);GO:0008449(N-acetylglucosamine-6-sulfatase …	NA	NA	NA	sulfatase 1 [Source:NCBI gene (formerly Entrezgene);Acc:486986]	protein_coding	89.6542	85.7726	91.2603	251.778	250.145	243.379	0.357824	-1.48268	0	0	UP	yes
ENSCAFG00845009719	DLA88		ENSCAFT00845017259;ENSCAFT00845017158;ENSCAFT00845017220;ENSCAFT00845017308;ENSCAFT00845017380	GO:0006955(immune response);GO:0016020(membrane);GO:0016021(integral component of membrane);GO:0019882(antigen processing and presentation);GO:0030670(phagocytic vesicle membrane);GO:0071556(integral component of lumenal side of endoplasmic reticulum membrane);GO:0071556(integral component of lumenal side of endoplasmic reticulum membrane)	04144(Endocytosis);04145(Phagosome);04218(Cellular senescence);04514(Cell adhesion molecules);04612(Antigen processing and presentation);04940(Type I diabetes mellitus);05163(Human cytomegalovirus infection);05165(Human papillomavirus infection);05166(Human T-cell leukemia virus 1 infection);05167(Kaposi sarcoma-associated herpesvirus infection);05168(Herpes simplex virus 1 infection);05169(Epste…	NA	NA	MHC class I DLA-88 [Source:NCBI gene (formerly Entrezgene);Acc:474836]	protein_coding	41.3836	41.2512	38.8227	228.712	223.376	236.992	0.176261	-2.50422	0	0	UP	yes
ENSCAFG00845010934	STEAP4		ENSCAFT00845019312	NA	NA	NA	NA		protein_coding	0.229208	0.240144	0.414304	21.2894	21.9347	21.4841	0.013656	-6.19432	0	0	UP	yes
ENSCAFG00845000969	IL11		ENSCAFT00845001654	GO:0005125(cytokine activity);GO:0005142(interleukin-11 receptor binding);GO:0005737(cytoplasm);GO:0008083(growth factor activity);GO:0008283(cell population proliferation);GO:0008284(positive regulation of cell population proliferation);GO:0033138(positive regulation of peptidyl-serine phosphorylation);GO:0043410(positive regulation of MAPK cascade);GO:0045944(positive regulation of transcriptio…	NA	NA	NA	interleukin 11 [Source:HGNC Symbol;Acc:HGNC:5966]	protein_coding	1.17409	1.19346	1.1841	31.3922	34.3192	32.5791	0.0361342	-4.79049	0	0	UP	yes
ENSCAFG00845017615	MMP9		ENSCAFT00845031310;ENSCAFT00845031190	GO:0001501(skeletal system development);GO:0001503(ossification);GO:0001934(positive regulation of protein phosphorylation);GO:0004175(endopeptidase activity);GO:0004222(metalloendopeptidase activity);GO:0005615(extracellular space);GO:0006508(proteolysis);GO:0006915(apoptotic process);GO:0007566(embryo implantation);GO:0008233(peptidase activity);GO:0008237(metallopeptidase activity);GO:0008270(…	01522(Endocrine resistance);04657(IL-17 signaling pathway);04668(TNF signaling pathway);04670(Leukocyte transendothelial migration);04915(Estrogen signaling pathway);04926(Relaxin signaling pathway);05161(Hepatitis B);05200(Pathways in cancer);05202(Transcriptional misregulation in cancer);05205(Proteoglycans in cancer);05206(MicroRNAs in cancer);05215(Prostate cancer);05219(Bladder cancer);05418…	K01403	EC:3.4.24.35	matrix metallopeptidase 9 [Source:NCBI gene (formerly Entrezgene);Acc:403885]	protein_coding	1.53542	1.13373	1.51615	141.755	155.744	160.649	0.00913526	-6.77434	0	0	UP	yes
ENSCAFG00845023697	SLC39A14		ENSCAFT00845042120;ENSCAFT00845041879;ENSCAFT00845042012	GO:0002062(chondrocyte differentiation);GO:0005381(iron ion transmembrane transporter activity);GO:0005384(manganese ion transmembrane transporter activity);GO:0005385(zinc ion transmembrane transporter activity);GO:0005765(lysosomal membrane);GO:0005886(plasma membrane);GO:0005887(integral component of plasma membrane);GO:0006094(gluconeogenesis);GO:0006826(iron ion transport);GO:0006829(zinc io…	04216(Ferroptosis);04216(Ferroptosis)	NA	NA	solute carrier family 39 member 14 [Source:HGNC Symbol;Acc:HGNC:20858]	protein_coding	15.7761	14.5757	15.028	79.1771	83.81	82.7224	0.184689	-2.43683	0	0	UP	yes
ENSCAFG00845028622	B2M		ENSCAFT00845050538	GO:0001913(T cell mediated cytotoxicity);GO:0001916(positive regulation of T cell mediated cytotoxicity);GO:0002237(response to molecule of bacterial origin);GO:0002481(antigen processing and presentation of exogenous protein antigen via MHC class Ib, TAP-dependent);GO:0002726(positive regulation of T cell cytokine production);GO:0005794(Golgi apparatus);GO:0005829(cytosol);GO:0005886(plasma memb…	NA	NA	NA	beta-2-microglobulin [Source:HGNC Symbol;Acc:HGNC:914]	protein_coding	153.123	137.549	146.259	655.697	634.095	668.345	0.223136	-2.16401	0	0	UP	yes
ENSCAFG00845023377	PTGES		ENSCAFT00845041265	GO:0001516(prostaglandin biosynthetic process);GO:0004364(glutathione transferase activity);GO:0004602(glutathione peroxidase activity);GO:0004667(prostaglandin-D synthase activity);GO:0005641(nuclear envelope lumen);GO:0005737(cytoplasm);GO:0006693(prostaglandin metabolic process);GO:0008283(cell population proliferation);GO:0008285(negative regulation of cell population proliferation);GO:001602…	00590(Arachidonic acid metabolism);01100(Metabolic pathways)	K15729	EC:5.3.99.3	prostaglandin E synthase [Source:NCBI gene (formerly Entrezgene);Acc:480698]	protein_coding	26.8674	24.5148	28.1623	205.51	213.691	216.314	0.125165	-2.99809	0	0	UP	yes
ENSCAFG00845030572	TIMP1		ENSCAFT00845054234;ENSCAFT00845054250	GO:0002248(connective tissue replacement involved in inflammatory response wound healing);GO:0005125(cytokine activity);GO:0005515(protein binding);GO:0005604(basement membrane);GO:0005615(extracellular space);GO:0008191(metalloendopeptidase inhibitor activity);GO:0008270(zinc ion binding);GO:0008284(positive regulation of cell population proliferation);GO:0010951(negative regulation of endopepti…	04066(HIF-1 signaling pathway);04066(HIF-1 signaling pathway)	NA	NA	TIMP metallopeptidase inhibitor 1 [Source:NCBI gene (formerly Entrezgene);Acc:403816]	protein_coding	105.969	113.565	102.016	1455.49	1531.19	1540.51	0.0710262	-3.8155	0	0	UP	yes
ENSCAFG00845005378	PTGS2		ENSCAFT00845009561	GO:0001516(prostaglandin biosynthetic process);GO:0004601(peroxidase activity);GO:0004666(prostaglandin-endoperoxide synthase activity);GO:0005637(nuclear inner membrane);GO:0005640(nuclear outer membrane);GO:0005737(cytoplasm);GO:0005783(endoplasmic reticulum);GO:0006954(inflammatory response);GO:0006979(response to oxidative stress);GO:0007566(embryo implantation);GO:0008217(regulation of blood…	00590(Arachidonic acid metabolism);01100(Metabolic pathways);04064(NF-kappa B signaling pathway);04370(VEGF signaling pathway);04625(C-type lectin receptor signaling pathway);04657(IL-17 signaling pathway);04668(TNF signaling pathway);04723(Retrograde endocannabinoid signaling);04726(Serotonergic synapse);04913(Ovarian steroidogenesis);04921(Oxytocin signaling pathway);04923(Regulation of lipolys…	K11987	EC:1.14.99.1	prostaglandin-endoperoxide synthase 2 [Source:NCBI gene (formerly Entrezgene);Acc:442942]	protein_coding	7.02922	6.34503	7.93174	103.634	96.74	87.5377	0.0740017	-3.7563	0	0	UP	yes
ENSCAFG00845000865	MMP2		ENSCAFT00845001453;ENSCAFT00845001478	GO:0001666(response to hypoxia);GO:0001955(blood vessel maturation);GO:0001957(intramembranous ossification);GO:0004175(endopeptidase activity);GO:0004222(metalloendopeptidase activity);GO:0005615(extracellular space);GO:0005886(plasma membrane);GO:0006508(proteolysis);GO:0007566(embryo implantation);GO:0008233(peptidase activity);GO:0008237(metallopeptidase activity);GO:0008270(zinc ion binding)…	01522(Endocrine resistance);04670(Leukocyte transendothelial migration);04912(GnRH signaling pathway);04915(Estrogen signaling pathway);04926(Relaxin signaling pathway);04933(AGE-RAGE signaling pathway in diabetic complications);05200(Pathways in cancer);05205(Proteoglycans in cancer);05219(Bladder cancer);05418(Fluid shear stress and atherosclerosis);05418(Fluid shear stress and atherosclerosis)	K01398	EC:3.4.24.24	matrix metallopeptidase 2 [Source:HGNC Symbol;Acc:HGNC:7166]	protein_coding	377.852	383.516	367.041	1372.08	1453.1	1430.52	0.265152	-1.91511	0	0	UP	yes
ENSCAFG00845009778	HMOX1		ENSCAFT00845017222	GO:0002246(wound healing involved in inflammatory response);GO:0004392(heme oxygenase (decyclizing) activity);GO:0005198(structural molecule activity);GO:0005634(nucleus);GO:0005783(endoplasmic reticulum);GO:0005789(endoplasmic reticulum membrane);GO:0006788(heme oxidation);GO:0006879(cellular iron ion homeostasis);GO:0006979(response to oxidative stress);GO:0016236(macroautophagy);GO:0016239(pos…	00860(Porphyrin and chlorophyll metabolism);01100(Metabolic pathways);04066(HIF-1 signaling pathway);04216(Ferroptosis);04978(Mineral absorption);05200(Pathways in cancer);05206(MicroRNAs in cancer);05225(Hepatocellular carcinoma);05418(Fluid shear stress and atherosclerosis)	K00510	EC:1.14.14.18	heme oxygenase 1 [Source:NCBI gene (formerly Entrezgene);Acc:442987]	protein_coding	42.2776	42.1771	43.2535	3.5487	3.82272	3.65935	11.5774	3.53325	0	0	DOWN	yes
ENSCAFG00845025415	C1S		ENSCAFT00845045055;ENSCAFT00845044953;ENSCAFT00845044857	GO:0004252(serine-type endopeptidase activity);GO:0005509(calcium ion binding);GO:0006508(proteolysis);GO:0006958(complement activation, classical pathway);GO:0006958(complement activation, classical pathway)	04610(Complement and coagulation cascades);05133(Pertussis);05150(Staphylococcus aureus infection);05171(Coronavirus disease - COVID-19);05322(Systemic lupus erythematosus);05322(Systemic lupus erythematosus)	K01331	EC:3.4.21.42	complement C1s [Source:HGNC Symbol;Acc:HGNC:1247]	protein_coding	24.2501	21.936	24.9402	97.7735	98.067	101.228	0.239428	-2.06234	0	0	UP	yes
ENSCAFG00845011565	LRIG1		ENSCAFT00845020542;ENSCAFT00845020503;ENSCAFT00845020616	GO:0005515(protein binding);GO:0007605(sensory perception of sound);GO:0022405(hair cycle process);GO:0032474(otolith morphogenesis);GO:0060384(innervation);GO:0060384(innervation)	NA	NA	NA	leucine rich repeats and immunoglobulin like domains 1 [Source:HGNC Symbol;Acc:HGNC:17360]	protein_coding	17.2899	18.7449	18.9566	95.476	104.432	101.007	0.182748	-2.45208	0	0	UP	yes
ENSCAFG00845014362	LTBP2	4054	ENSCAFT00845025729;ENSCAFT00845025837	GO:0005509(calcium ion binding);GO:0005509(calcium ion binding)	NA	NA	NA	latent transforming growth factor beta binding protein 2 [Source:HGNC Symbol;Acc:HGNC:6715]	protein_coding	61.933	65.2109	63.3264	288.913	313.489	295.057	0.212233	-2.23628	0	0	UP	yes
ENSCAFG00845028646	TKT	4921	ENSCAFT00845050595;ENSCAFT00845050672;ENSCAFT00845050698	GO:0000287(magnesium ion binding);GO:0003824(catalytic activity);GO:0004802(transketolase activity);GO:0005509(calcium ion binding);GO:0005654(nucleoplasm);GO:0005829(cytosol);GO:0006098(pentose-phosphate shunt);GO:0016604(nuclear body);GO:0040008(regulation of growth);GO:0042803(protein homodimerization activity);GO:0046166(glyceraldehyde-3-phosphate biosynthetic process);GO:0046166(glyceraldehy…	00030(Pentose phosphate pathway);01100(Metabolic pathways);01200(Carbon metabolism);01230(Biosynthesis of amino acids);01230(Biosynthesis of amino acids)	K00615	EC:2.2.1.1	transketolase [Source:HGNC Symbol;Acc:HGNC:11834]	protein_coding	86.3599	88.2983	79.696	745.178	736.035	750.62	0.113967	-3.13332	0	0	UP	yes
ENSCAFG00845010606	LSP1		ENSCAFT00845018751;ENSCAFT00845018896;ENSCAFT00845018858;ENSCAFT00845018808;ENSCAFT00845018685	GO:0003779(actin binding);GO:0006935(chemotaxis);GO:0006952(defense response);GO:0007165(signal transduction);GO:0098761(cellular response to interleukin-7);GO:0098761(cellular response to interleukin-7)	04625(C-type lectin receptor signaling pathway);05152(Tuberculosis);05152(Tuberculosis)	NA	NA	lymphocyte specific protein 1 [Source:HGNC Symbol;Acc:HGNC:6707]	protein_coding	73.0843	73.4332	66.205	10.357	10.194	10.4761	6.85601	2.77737	1e-305	1e-302	DOWN	yes
ENSCAFG00845004875	CEMIP		ENSCAFT00845008723;ENSCAFT00845008810;ENSCAFT00845008743	GO:0004415(hyalurononglucosaminidase activity);GO:0005540(hyaluronic acid binding);GO:0005737(cytoplasm);GO:0005783(endoplasmic reticulum);GO:0005886(plasma membrane);GO:0007605(sensory perception of sound);GO:0010800(positive regulation of peptidyl-threonine phosphorylation);GO:0030214(hyaluronan catabolic process);GO:0030335(positive regulation of cell migration);GO:0030665(clathrin-coated vesi…	NA	K19031	EC:3.2.1.35	cell migration inducing hyaluronidase 1 [Source:HGNC Symbol;Acc:HGNC:29213]	protein_coding	41.646	41.6016	36.2778	209.459	229.661	233.362	0.177738	-2.49218	1e-300	8e-298	UP	yes
ENSCAFG00845025941	RCAN1		ENSCAFT00845045899;ENSCAFT00845045790;ENSCAFT00845045837	GO:0002931(response to ischemia);GO:0003676(nucleic acid binding);GO:0005634(nucleus);GO:0005737(cytoplasm);GO:0006979(response to oxidative stress);GO:0007614(short-term memory);GO:0019722(calcium-mediated signaling);GO:0031987(locomotion involved in locomotory behavior);GO:0033173(calcineurin-NFAT signaling cascade);GO:0043666(regulation of phosphoprotein phosphatase activity);GO:0048741(skelet…	04919(Thyroid hormone signaling pathway);04921(Oxytocin signaling pathway);05167(Kaposi sarcoma-associated herpesvirus infection);05167(Kaposi sarcoma-associated herpesvirus infection)	NA	NA	regulator of calcineurin 1 [Source:HGNC Symbol;Acc:HGNC:3040]	protein_coding	23.9768	22.2349	21.006	101.351	95.4634	100.577	0.226025	-2.14545	6.82952e-288	4.72757e-285	UP	yes
ENSCAFG00845016243	LIPG		ENSCAFT00845028901;ENSCAFT00845028953	GO:0004465(lipoprotein lipase activity);GO:0004620(phospholipase activity);GO:0004806(triglyceride lipase activity);GO:0005515(protein binding);GO:0005615(extracellular space);GO:0005769(early endosome);GO:0005794(Golgi apparatus);GO:0006629(lipid metabolic process);GO:0008970(phospholipase A1 activity);GO:0009986(cell surface);GO:0010983(positive regulation of high-density lipoprotein particle c…	00561(Glycerolipid metabolism);01100(Metabolic pathways);04979(Cholesterol metabolism);04979(Cholesterol metabolism)	K22284	EC:3.1.1.3	lipase G, endothelial type [Source:HGNC Symbol;Acc:HGNC:6623]	protein_coding	2.49899	2.78312	2.41157	19.1763	19.0484	18.8125	0.134889	-2.89016	2.48859e-279	1.66884e-276	UP	yes
ENSCAFG00845014307	ISCA2		ENSCAFT00845025598;ENSCAFT00845025584	GO:0016226(iron-sulfur cluster assembly);GO:0051536(iron-sulfur cluster binding);GO:0051536(iron-sulfur cluster binding)	NA	NA	NA	iron-sulfur cluster assembly 2 [Source:HGNC Symbol;Acc:HGNC:19857]	protein_coding	11.7803	9.42976	10.035	59.5512	56.142	57.4034	0.180506	-2.46988	7.10063e-273	4.61735e-270	UP	yes
ENSCAFG00845003005	DAB2		ENSCAFT00845005346;ENSCAFT00845005398;ENSCAFT00845005389;ENSCAFT00845005355;ENSCAFT00845005371;ENSCAFT00845005320	GO:0000122(negative regulation of transcription by RNA polymerase II);GO:0001650(fibrillar center);GO:0001934(positive regulation of protein phosphorylation);GO:0005886(plasma membrane);GO:0005905(clathrin-coated pit);GO:0008022(protein C-terminus binding);GO:0010718(positive regulation of epithelial to mesenchymal transition);GO:0010862(positive regulation of pathway-restricted SMAD protein phos…	04144(Endocytosis);04144(Endocytosis)	NA	NA	DAB adaptor protein 2 [Source:HGNC Symbol;Acc:HGNC:2662]	protein_coding	165.97	152.462	170.815	47.9028	48.4031	46.0769	3.43614	1.78079	2.64283e-269	1.66802e-266	DOWN	yes
ENSCAFG00845018632	INHBA		ENSCAFT00845032935	GO:0001541(ovarian follicle development);GO:0001707(mesoderm formation);GO:0001942(hair follicle development);GO:0002244(hematopoietic progenitor cell differentiation);GO:0005102(signaling receptor binding);GO:0005125(cytokine activity);GO:0005179(hormone activity);GO:0005576(extracellular region);GO:0006357(regulation of transcription by RNA polymerase II);GO:0006366(transcription by RNA polymer…	04060(Cytokine-cytokine receptor interaction);04350(TGF-beta signaling pathway);04550(Signaling pathways regulating pluripotency of stem cells)	NA	NA	inhibin subunit beta A [Source:HGNC Symbol;Acc:HGNC:6066]	protein_coding	45.2784	41.4849	41.2125	161.085	168.939	175.578	0.253116	-1.98213	9.56086e-269	5.8619e-266	UP	yes
ENSCAFG00845017299	DKK3		ENSCAFT00845030795;ENSCAFT00845030743;ENSCAFT00845030630	GO:0005576(extracellular region);GO:0007275(multicellular organism development);GO:0030178(negative regulation of Wnt signaling pathway);GO:0030325(adrenal gland development);GO:0032348(negative regulation of aldosterone biosynthetic process);GO:0045892(negative regulation of DNA-templated transcription);GO:0090090(negative regulation of canonical Wnt signaling pathway);GO:2000065(negative regula…	NA	NA	NA	dickkopf WNT signaling pathway inhibitor 3 [Source:NCBI gene (formerly Entrezgene);Acc:476857]	protein_coding	37.6377	37.2322	36.8404	115.91	119.207	118.105	0.316261	-1.66081	2.58816e-267	1.54276e-264	UP	yes
ENSCAFG00845015278	SLC2A1		ENSCAFT00845027263	GO:0000139(Golgi membrane);GO:0001674(female germ cell nucleus);GO:0001917(photoreceptor inner segment);GO:0001939(female pronucleus);GO:0005355(glucose transmembrane transporter activity);GO:0005737(cytoplasm);GO:0005829(cytosol);GO:0005886(plasma membrane);GO:0016020(membrane);GO:0016021(integral component of membrane);GO:0016323(basolateral plasma membrane);GO:0016324(apical plasma membrane);G…	04066(HIF-1 signaling pathway);04911(Insulin secretion);04919(Thyroid hormone signaling pathway);04920(Adipocytokine signaling pathway);04922(Glucagon signaling pathway);04931(Insulin resistance);04976(Bile secretion);05166(Human T-cell leukemia virus 1 infection);05200(Pathways in cancer);05211(Renal cell carcinoma);05230(Central carbon metabolism in cancer)	NA	NA	solute carrier family 2 member 1 [Source:NCBI gene (formerly Entrezgene);Acc:482437]	protein_coding	37.5649	35.3201	34.4198	124.363	129.248	127.54	0.281528	-1.82865	1.14811e-262	6.65871e-260	UP	yes
ENSCAFG00845006529	ITM2B		ENSCAFT00845011629;ENSCAFT00845011603;ENSCAFT00845011667	GO:0001540(amyloid-beta binding);GO:0005524(ATP binding);GO:0005615(extracellular space);GO:0005794(Golgi apparatus);GO:0005886(plasma membrane);GO:0030660(Golgi-associated vesicle membrane);GO:0031301(integral component of organelle membrane);GO:0042985(negative regulation of amyloid precursor protein biosynthetic process);GO:0043231(intracellular membrane-bounded organelle);GO:0043231(intracell…	NA	NA	NA	integral membrane protein 2B [Source:HGNC Symbol;Acc:HGNC:6174]	protein_coding	226.016	202.864	214.391	638.244	590.119	620.281	0.347969	-1.52297	5.91817e-259	3.34205e-256	UP	yes
ENSCAFG00845021366	GSAP		ENSCAFT00845038670;ENSCAFT00845037722;ENSCAFT00845038106;ENSCAFT00845038963;ENSCAFT00845038412	GO:0001540(amyloid-beta binding);GO:0005802(trans-Golgi network);GO:0030162(regulation of proteolysis);GO:1902004(positive regulation of amyloid-beta formation);GO:1902004(positive regulation of amyloid-beta formation)	NA	NA	NA	gamma-secretase activating protein [Source:HGNC Symbol;Acc:HGNC:28042]	protein_coding	9.30574	8.694	8.39342	39.0398	37.4241	35.8153	0.235067	-2.08886	3.8857e-255	2.13803e-252	UP	yes
ENSCAFG00845011113	MFSD2A		ENSCAFT00845019805;ENSCAFT00845019725	GO:0003406(retinal pigment epithelium development);GO:0005324(long-chain fatty acid transporter activity);GO:0005886(plasma membrane);GO:0005887(integral component of plasma membrane);GO:0007420(brain development);GO:0008594(photoreceptor cell morphogenesis);GO:0008643(carbohydrate transport);GO:0009267(cellular response to starvation);GO:0010867(positive regulation of triglyceride biosynthetic p…	NA	NA	NA	major facilitator superfamily domain containing 2A [Source:HGNC Symbol;Acc:HGNC:25897]	protein_coding	7.93177	8.25734	7.06955	46.5674	48.2882	48.4497	0.162301	-2.62325	1.49866e-250	8.03991e-248	UP	yes
ENSCAFG00845017245	DLA-12		ENSCAFT00845030779;ENSCAFT00845030509;ENSCAFT00845030593	GO:0006955(immune response);GO:0019882(antigen processing and presentation);GO:0019882(antigen processing and presentation)	04144(Endocytosis);04145(Phagosome);04218(Cellular senescence);04514(Cell adhesion molecules);04612(Antigen processing and presentation);04940(Type I diabetes mellitus);05163(Human cytomegalovirus infection);05165(Human papillomavirus infection);05166(Human T-cell leukemia virus 1 infection);05167(Kaposi sarcoma-associated herpesvirus infection);05168(Herpes simplex virus 1 infection);05169(Epste…	NA	NA	MHC class I DLA-12 [Source:NCBI gene (formerly Entrezgene);Acc:541592]	protein_coding	16.0847	16.7649	15.2176	67.5386	66.4407	70.0376	0.235604	-2.08556	1.73069e-250	9.05828e-248	UP	yes
ENSCAFG00845016944	CPM		ENSCAFT00845030048;ENSCAFT00845030015	GO:0004181(metallocarboxypeptidase activity);GO:0006508(proteolysis);GO:0008270(zinc ion binding);GO:0008270(zinc ion binding)	NA	K01296	EC:3.4.17.12	carboxypeptidase M [Source:HGNC Symbol;Acc:HGNC:2311]	protein_coding	1.54234	1.21453	1.61206	16.5727	15.2432	14.3325	0.0946711	-3.40093	7.54284e-242	3.85385e-239	UP	yes
ENSCAFG00845005115	CTSH		ENSCAFT00845009176	GO:0001913(T cell mediated cytotoxicity);GO:0002250(adaptive immune response);GO:0002764(immune response-regulating signaling pathway);GO:0004175(endopeptidase activity);GO:0004177(aminopeptidase activity);GO:0004197(cysteine-type endopeptidase activity);GO:0004252(serine-type endopeptidase activity);GO:0005615(extracellular space);GO:0005764(lysosome);GO:0005829(cytosol);GO:0006508(proteolysis);…	04142(Lysosome);04210(Apoptosis)	K01366	EC:3.4.22.16	cathepsin H [Source:HGNC Symbol;Acc:HGNC:2535]	protein_coding	25.9273	21.8929	22.7704	111.875	111.749	119.123	0.205955	-2.2796	5.2941e-241	2.642e-238	UP	yes
ENSCAFG00845004334	ADAMTSL3		ENSCAFT00845007860;ENSCAFT00845007814;ENSCAFT00845008079;ENSCAFT00845008150;ENSCAFT00845008121;ENSCAFT00845007837	GO:0004222(metalloendopeptidase activity);GO:0005515(protein binding);GO:0005737(cytoplasm);GO:0006897(endocytosis);GO:0030198(extracellular matrix organization);GO:0030198(extracellular matrix organization)	04144(Endocytosis);04144(Endocytosis)	NA	NA		protein_coding	16.1317	15.5226	17.7038	3.46211	3.29356	3.15028	4.98267	2.31692	2.56106e-233	1.24904e-230	DOWN	yes
ENSCAFG00845024930	OGN		ENSCAFT00845043990	GO:0005515(protein binding)	NA	NA	NA	osteoglycin [Source:HGNC Symbol;Acc:HGNC:8126]	protein_coding	52.9864	49.2971	60.7187	8.32617	7.43598	6.68285	7.26229	2.86043	1.23821e-229	5.90463e-227	DOWN	yes
ENSCAFG00845005623	TNFRSF11B	690	ENSCAFT00845009978	GO:0005515(protein binding);GO:0005615(extracellular space);GO:0007165(signal transduction);GO:0030198(extracellular matrix organization);GO:0031012(extracellular matrix);GO:0042489(negative regulation of odontogenesis of dentin-containing tooth);GO:0043235(receptor complex);GO:0045671(negative regulation of osteoclast differentiation);GO:0110165(cellular anatomical entity)	04060(Cytokine-cytokine receptor interaction);04380(Osteoclast differentiation)	NA	NA	TNF receptor superfamily member 11b [Source:HGNC Symbol;Acc:HGNC:11909]	protein_coding	1.20917	1.00293	0.935634	17.8941	16.6824	15.9923	0.0622465	-4.00586	3.12988e-227	1.46009e-224	UP	yes
ENSCAFG00845019496	RBP4	5433	ENSCAFT00845034407;ENSCAFT00845034364	GO:0005501(retinoid binding);GO:0005615(extracellular space);GO:0034632(retinol transmembrane transporter activity);GO:0034633(retinol transport);GO:0034633(retinol transport)	NA	NA	NA		protein_coding	173.599	166.897	151.068	619.792	573.549	620.984	0.270935	-1.88398	6.39818e-223	2.92125e-220	UP	yes
ENSCAFG00845009083	CCL5		ENSCAFT00845016014	GO:0005576(extracellular region);GO:0006955(immune response);GO:0008009(chemokine activity)	04060(Cytokine-cytokine receptor interaction);04061(Viral protein interaction with cytokine and cytokine receptor);04062(Chemokine signaling pathway);04620(Toll-like receptor signaling pathway);04621(NOD-like receptor signaling pathway);04623(Cytosolic DNA-sensing pathway);04668(TNF signaling pathway);05020(Prion disease);05142(Chagas disease);05163(Human cytomegalovirus infection);05164(Influenz…	NA	NA	C-C motif chemokine ligand 5 [Source:NCBI gene (formerly Entrezgene);Acc:403522]	protein_coding	0.222803	0.305745	0.317667	40.4241	44.2184	48.0922	0.00637524	-7.29331	9.98535e-220	4.46408e-217	UP	yes
ENSCAFG00845001478	ITIH5		ENSCAFT00845002542	GO:0004867(serine-type endopeptidase inhibitor activity);GO:0030212(hyaluronan metabolic process)	NA	NA	NA	inter-alpha-trypsin inhibitor heavy chain 5 [Source:HGNC Symbol;Acc:HGNC:21449]	protein_coding	17.5088	16.4858	15.0466	63.8466	66.9126	65.7396	0.249575	-2.00246	7.24374e-215	3.17231e-212	UP	yes
ENSCAFG00845022197	MASP1		ENSCAFT00845039637;ENSCAFT00845039761;ENSCAFT00845039326;ENSCAFT00845039177;ENSCAFT00845039469	GO:0001867(complement activation, lectin pathway);GO:0004252(serine-type endopeptidase activity);GO:0005509(calcium ion binding);GO:0005615(extracellular space);GO:0005654(nucleoplasm);GO:0005829(cytosol);GO:0006508(proteolysis);GO:0008233(peptidase activity);GO:0042803(protein homodimerization activity);GO:0048306(calcium-dependent protein binding);GO:0048306(calcium-dependent protein binding)	04610(Complement and coagulation cascades);05150(Staphylococcus aureus infection);05171(Coronavirus disease - COVID-19);05171(Coronavirus disease - COVID-19)	NA	NA	MBL associated serine protease 1 [Source:HGNC Symbol;Acc:HGNC:6901]	protein_coding	10.8045	9.65936	9.65382	35.8648	36.6094	37.7888	0.273144	-1.87227	2.21221e-214	9.49437e-212	UP	yes
ENSCAFG00845025214	BMP1		ENSCAFT00845044821	GO:0004222(metalloendopeptidase activity);GO:0005509(calcium ion binding);GO:0006508(proteolysis);GO:0008233(peptidase activity);GO:0008237(metallopeptidase activity);GO:0008270(zinc ion binding);GO:0042802(identical protein binding);GO:0061036(positive regulation of cartilage development)	NA	K05502	EC:3.4.24.19	bone morphogenetic protein 1 [Source:HGNC Symbol;Acc:HGNC:1067]	protein_coding	99.927	104.829	98.3696	306.293	330.029	325.104	0.315287	-1.66526	7.90455e-214	3.32596e-211	UP	yes
ENSCAFG00845008148	ANGPTL2		ENSCAFT00845014347	NA	NA	NA	NA	angiopoietin like 2 [Source:HGNC Symbol;Acc:HGNC:490]	protein_coding	90.878	89.2721	91.386	207.892	211.105	210.332	0.431469	-1.21267	2.28425e-212	9.4265e-210	UP	yes
ENSCAFG00845000798	MMP12		ENSCAFT00845001320;ENSCAFT00845001346	GO:0000122(negative regulation of transcription by RNA polymerase II);GO:0001046(core promoter sequence-specific DNA binding);GO:0004222(metalloendopeptidase activity);GO:0005509(calcium ion binding);GO:0005518(collagen binding);GO:0005615(extracellular space);GO:0005634(nucleus);GO:0005737(cytoplasm);GO:0006508(proteolysis);GO:0006606(protein import into nucleus);GO:0008237(metallopeptidase acti…	NA	K01413	EC:3.4.24.65	matrix metallopeptidase 12 [Source:NCBI gene (formerly Entrezgene);Acc:611789]	protein_coding	1.36953	0.982958	1.83705	214.261	219.077	243.806	0.00618707	-7.33653	7.60106e-210	3.07757e-207	UP	yes
ENSCAFG00845025459	KRT89		ENSCAFT00845045530;ENSCAFT00845044998;ENSCAFT00845045612	GO:0045095(keratin filament);GO:0045095(keratin filament)	NA	NA	NA		protein_coding	4.77197	5.15137	4.46955	0.205974	0.216449	0.24319	21.6235	4.43453	7.43345e-207	2.95397e-204	DOWN	yes
ENSCAFG00845027693	COL6A5		ENSCAFT00845048882;ENSCAFT00845048993	NA	04151(PI3K-Akt signaling pathway);04510(Focal adhesion);04512(ECM-receptor interaction);04974(Protein digestion and absorption);05165(Human papillomavirus infection);05165(Human papillomavirus infection)	NA	NA	collagen type VI alpha 5 chain [Source:HGNC Symbol;Acc:HGNC:26674]	protein_coding	0.409244	0.302606	0.323441	4.24784	4.33739	4.54578	0.0788432	-3.66487	5.52541e-206	2.15582e-203	UP	yes
ENSCAFG00845022357	CD44		ENSCAFT00845039963;ENSCAFT00845039566;ENSCAFT00845040820;ENSCAFT00845040521	GO:0004896(cytokine receptor activity);GO:0005540(hyaluronic acid binding);GO:0005794(Golgi apparatus);GO:0005829(cytosol);GO:0005886(plasma membrane);GO:0007155(cell adhesion);GO:0009986(cell surface);GO:0016021(integral component of membrane);GO:0016324(apical plasma membrane);GO:0016477(cell migration);GO:0030214(hyaluronan catabolic process);GO:0031258(lamellipodium membrane);GO:0033138(posit…	04512(ECM-receptor interaction);04640(Hematopoietic cell lineage);05169(Epstein-Barr virus infection);05205(Proteoglycans in cancer);05206(MicroRNAs in cancer);05206(MicroRNAs in cancer)	NA	NA	CD44 molecule (Indian blood group) [Source:HGNC Symbol;Acc:HGNC:1681]	protein_coding	44.0999	39.9851	41.7501	106.007	107.808	109.771	0.388877	-1.36261	2.28911e-201	8.77178e-199	UP	yes
ENSCAFG00845006723	TNFAIP3		ENSCAFT00845011947	GO:0001922(B-1 B cell homeostasis);GO:0002020(protease binding);GO:0002237(response to molecule of bacterial origin);GO:0002634(regulation of germinal center formation);GO:0002677(negative regulation of chronic inflammatory response);GO:0003677(DNA binding);GO:0004842(ubiquitin-protein transferase activity);GO:0004843(cysteine-type deubiquitinase activity);GO:0005634(nucleus);GO:0005737(cytoplasm…	04064(NF-kappa B signaling pathway);04217(Necroptosis);04621(NOD-like receptor signaling pathway);04657(IL-17 signaling pathway);04668(TNF signaling pathway);05162(Measles);05169(Epstein-Barr virus infection)	K11859	EC:3.4.19.12	TNF alpha induced protein 3 [Source:HGNC Symbol;Acc:HGNC:11896]	protein_coding	7.65419	6.65291	7.60453	32.424	32.9832	30.7576	0.227855	-2.13381	1.9389e-200	7.29946e-198	UP	yes
ENSCAFG00845016210	ENSCAFG00845016210		ENSCAFT00845028826	GO:0005041(low-density lipoprotein particle receptor activity);GO:0005044(scavenger receptor activity);GO:0006898(receptor-mediated endocytosis);GO:0006935(chemotaxis);GO:0008009(chemokine activity);GO:0030307(positive regulation of cell growth);GO:0030335(positive regulation of cell migration);GO:0034097(response to cytokine);GO:0034341(response to interferon-gamma);GO:0034612(response to tumor …	04060(Cytokine-cytokine receptor interaction);04062(Chemokine signaling pathway)	NA	NA		protein_coding	9.51776	7.7511	7.38206	55.1809	51.8249	53.2782	0.153795	-2.70092	4.9087e-197	1.81613e-194	UP	yes
ENSCAFG00845017089	ENSCAFG00845017089		ENSCAFT00845030402;ENSCAFT00845030301;ENSCAFT00845030765;ENSCAFT00845030487	GO:0005634(nucleus);GO:0005764(lysosome);GO:0006629(lipid metabolic process);GO:0006631(fatty acid metabolic process);GO:0016810(hydrolase activity, acting on carbon-nitrogen (but not peptide) bonds);GO:0017040(N-acylsphingosine amidohydrolase activity);GO:0017064(fatty acid amide hydrolase activity);GO:0046512(sphingosine biosynthetic process);GO:0046514(ceramide catabolic process);GO:0062098(re…	00600(Sphingolipid metabolism);01100(Metabolic pathways);04071(Sphingolipid signaling pathway);04142(Lysosome);04142(Lysosome)	K12348	EC:3.5.1.23		protein_coding	98.4067	84.616	97.8625	269.321	257.805	275.409	0.349997	-1.51458	8.40933e-194	3.05857e-191	UP	yes
ENSCAFG00845024936	IGFBP5		ENSCAFT00845044018	GO:0005520(insulin-like growth factor binding);GO:0005576(extracellular region);GO:0014912(negative regulation of smooth muscle cell migration);GO:0017148(negative regulation of translation);GO:0030336(negative regulation of cell migration);GO:0031994(insulin-like growth factor I binding);GO:0042567(insulin-like growth factor ternary complex);GO:0043569(negative regulation of insulin-like growth …	NA	NA	NA	insulin like growth factor binding protein 5 [Source:HGNC Symbol;Acc:HGNC:5474]	protein_coding	2.97271	2.40863	2.44721	16.3585	19.5966	17.402	0.14672	-2.76886	8.74511e-192	3.12769e-189	UP	yes
ENSCAFG00845005410	LVRN		ENSCAFT00845009649	GO:0006508(proteolysis);GO:0008237(metallopeptidase activity);GO:0008270(zinc ion binding)	NA	NA	NA	laeverin [Source:HGNC Symbol;Acc:HGNC:26904]	protein_coding	4.60557	3.47483	4.21516	22.6547	21.9531	22.698	0.182682	-2.45259	1.02515e-191	3.60636e-189	UP	yes
ENSCAFG00845010325	ENSCAFG00845010325		ENSCAFT00845018195;ENSCAFT00845018173	GO:0005542(folic acid binding);GO:0061714(folic acid receptor activity);GO:0071231(cellular response to folic acid);GO:1904447(folate import across plasma membrane);GO:1904447(folate import across plasma membrane)	01523(Antifolate resistance);04144(Endocytosis);04144(Endocytosis)	NA	NA		protein_coding	49.0826	45.4383	47.0917	148.748	147.951	159.133	0.310668	-1.68655	2.2301e-191	7.71866e-189	UP	yes
ENSCAFG00845013723	SERPINF1		ENSCAFT00845024478	GO:0004867(serine-type endopeptidase inhibitor activity);GO:0005576(extracellular region);GO:0005615(extracellular space);GO:0016525(negative regulation of angiogenesis);GO:0050769(positive regulation of neurogenesis);GO:0060767(epithelial cell proliferation involved in prostate gland development);GO:0060770(negative regulation of epithelial cell proliferation involved in prostate gland developme…	04310(Wnt signaling pathway)	NA	NA	serpin family F member 1 [Source:NCBI gene (formerly Entrezgene);Acc:611276]	protein_coding	306.119	308.261	301.294	710.039	702.094	717.668	0.429934	-1.21781	1.36264e-189	4.64141e-187	UP	yes
ENSCAFG00845030025	PTPRN		ENSCAFT00845053246;ENSCAFT00845053195;ENSCAFT00845053282;ENSCAFT00845053264	GO:0004725(protein tyrosine phosphatase activity);GO:0006470(protein dephosphorylation);GO:0016311(dephosphorylation);GO:0016791(phosphatase activity);GO:0030141(secretory granule);GO:0030141(secretory granule)	04940(Type I diabetes mellitus);04940(Type I diabetes mellitus)	K07817	EC:3.1.3.48		protein_coding	13.1698	13.6905	12.8607	41.022	41.9551	40.268	0.322293	-1.63355	3.63682e-187	1.21941e-184	UP	yes
ENSCAFG00845015138	BSG		ENSCAFT00845027055;ENSCAFT00845027081;ENSCAFT00845027086;ENSCAFT00845027033	GO:0005515(protein binding);GO:0005886(plasma membrane);GO:0007155(cell adhesion);GO:0007411(axon guidance);GO:0007411(axon guidance)	NA	NA	NA		protein_coding	164.288	154.992	146.576	458.803	447.115	486.209	0.334636	-1.57934	5.36267e-187	1.77042e-184	UP	yes
ENSCAFG00845017776	CYP7B1		ENSCAFT00845031469	GO:0004497(monooxygenase activity);GO:0005506(iron ion binding);GO:0016705(oxidoreductase activity, acting on paired donors, with incorporation or reduction of molecular oxygen);GO:0020037(heme binding)	00120(Primary bile acid biosynthesis);00140(Steroid hormone biosynthesis)	K07430	EC:1.14.14.29	cytochrome P450 family 7 subfamily B member 1 [Source:HGNC Symbol;Acc:HGNC:2652]	protein_coding	7.27587	6.46515	8.13173	27.8676	26.8606	25.407	0.272948	-1.8733	1.00867e-185	3.27954e-183	UP	yes
ENSCAFG00845010304	ENSCAFG00845010304		ENSCAFT00845018135	GO:0005164(tumor necrosis factor receptor binding);GO:0005515(protein binding);GO:0005576(extracellular region);GO:0006915(apoptotic process);GO:0006955(immune response);GO:0007165(signal transduction);GO:0016020(membrane)	04060(Cytokine-cytokine receptor interaction)	NA	NA		protein_coding	7.62747	7.42076	7.80563	37.1438	40.2928	42.478	0.190585	-2.3915	5.71207e-185	1.82948e-182	UP	yes
ENSCAFG00845000560	NUCB1		ENSCAFT00845000899	GO:0005509(calcium ion binding);GO:0005793(endoplasmic reticulum-Golgi intermediate compartment)	NA	NA	NA	nucleobindin 1 [Source:HGNC Symbol;Acc:HGNC:8043]	protein_coding	60.7178	63.0604	58.076	182.856	191.859	197.804	0.317639	-1.65454	1.99879e-182	6.30764e-180	UP	yes
ENSCAFG00845008849	WNT2		ENSCAFT00845015537;ENSCAFT00845015607;ENSCAFT00845015574	GO:0002053(positive regulation of mesenchymal cell proliferation);GO:0005102(signaling receptor binding);GO:0005109(frizzled binding);GO:0005125(cytokine activity);GO:0005576(extracellular region);GO:0005737(cytoplasm);GO:0007267(cell-cell signaling);GO:0007275(multicellular organism development);GO:0008284(positive regulation of cell population proliferation);GO:0010463(mesenchymal cell prolifer…	04150(mTOR signaling pathway);04310(Wnt signaling pathway);04390(Hippo signaling pathway);04550(Signaling pathways regulating pluripotency of stem cells);04916(Melanogenesis);04934(Cushing syndrome);05010(Alzheimer disease);05022(Pathways of neurodegeneration - multiple diseases);05165(Human papillomavirus infection);05200(Pathways in cancer);05205(Proteoglycans in cancer);05217(Basal cell carcin…	NA	NA	Wnt family member 2 [Source:HGNC Symbol;Acc:HGNC:12780]	protein_coding	1.56299	1.58124	1.55033	7.62757	8.14512	7.21776	0.204196	-2.29197	9.78552e-177	3.0433e-174	UP	yes
ENSCAFG00845031062	DENND2A		ENSCAFT00845055219;ENSCAFT00845055222;ENSCAFT00845055218	GO:0005085(guanyl-nucleotide exchange factor activity);GO:0015629(actin cytoskeleton);GO:0042147(retrograde transport, endosome to Golgi);GO:0042147(retrograde transport, endosome to Golgi)	NA	NA	NA	DENN domain containing 2A [Source:HGNC Symbol;Acc:HGNC:22212]	protein_coding	8.37649	8.26956	9.20541	24.7545	24.0987	23.3572	0.358002	-1.48196	5.87348e-173	1.80056e-170	UP	yes
ENSCAFG00845025821	RASL11A		ENSCAFT00845045552	GO:0003924(GTPase activity);GO:0005525(GTP binding);GO:0005730(nucleolus);GO:0045943(positive regulation of transcription by RNA polymerase I)	NA	NA	NA	RAS like family 11 member A [Source:HGNC Symbol;Acc:HGNC:23802]	protein_coding	55.5286	61.5	52.8984	6.64608	5.51774	6.50008	9.10459	3.18659	1.62126e-171	4.90009e-169	DOWN	yes
ENSCAFG00845018800	VEGFC		ENSCAFT00845033376	GO:0005615(extracellular space);GO:0008083(growth factor activity);GO:0008283(cell population proliferation);GO:0008284(positive regulation of cell population proliferation);GO:0009887(animal organ morphogenesis);GO:0014009(glial cell proliferation);GO:0016020(membrane);GO:0016331(morphogenesis of embryonic epithelium);GO:0030335(positive regulation of cell migration);GO:0042056(chemoattractant a…	04010(MAPK signaling pathway);04014(Ras signaling pathway);04015(Rap1 signaling pathway);04020(Calcium signaling pathway);04151(PI3K-Akt signaling pathway);04510(Focal adhesion);04668(TNF signaling pathway);04926(Relaxin signaling pathway);04933(AGE-RAGE signaling pathway in diabetic complications);05200(Pathways in cancer)	NA	NA	vascular endothelial growth factor C [Source:HGNC Symbol;Acc:HGNC:12682]	protein_coding	29.0765	29.645	26.7077	97.5306	91.2989	89.5548	0.306875	-1.70428	4.25092e-170	1.26695e-167	UP	yes
ENSCAFG00845002717	HSD11B1		ENSCAFT00845004839;ENSCAFT00845004829	GO:0016491(oxidoreductase activity);GO:0016491(oxidoreductase activity)	00140(Steroid hormone biosynthesis);00980(Metabolism of xenobiotics by cytochrome P450);01100(Metabolic pathways);05204(Chemical carcinogenesis);05204(Chemical carcinogenesis)	K15680	EC:1.1.1.146	hydroxysteroid 11-beta dehydrogenase 1 [Source:NCBI gene (formerly Entrezgene);Acc:449023]	protein_coding	3.628	4.20061	3.77627	28.4534	26.5831	28.944	0.138185	-2.85532	7.18594e-170	2.11237e-167	UP	yes
ENSCAFG00845003006	ENSCAFG00845003006		ENSCAFT00845005311;ENSCAFT00845005323	NA	NA	NA	NA		protein_coding	2.51089	2.33493	2.71782	10.811	11.161	10.5476	0.232587	-2.10416	2.1204e-166	6.14886e-164	UP	yes
ENSCAFG00845027557	OLFML2B		ENSCAFT00845048639;ENSCAFT00845048683	GO:0030198(extracellular matrix organization);GO:0031012(extracellular matrix);GO:0042802(identical protein binding);GO:0050840(extracellular matrix binding);GO:0050840(extracellular matrix binding)	NA	NA	NA	olfactomedin like 2B [Source:HGNC Symbol;Acc:HGNC:24558]	protein_coding	22.5603	24.2568	21.1397	77.0352	76.5609	74.9888	0.297293	-1.75004	3.76837e-165	1.07821e-162	UP	yes
ENSCAFG00845009769	NDRG1		ENSCAFT00845017251;ENSCAFT00845017330;ENSCAFT00845017613;ENSCAFT00845017904;ENSCAFT00845017658;ENSCAFT00845017801	GO:0005634(nucleus);GO:0005737(cytoplasm);GO:0005813(centrosome);GO:0005829(cytosol);GO:0005874(microtubule);GO:0005886(plasma membrane);GO:0005912(adherens junction);GO:0008017(microtubule binding);GO:0008285(negative regulation of cell population proliferation);GO:0015630(microtubule cytoskeleton);GO:0030330(DNA damage response, signal transduction by p53 class mediator);GO:0031267(small GTPase…	NA	NA	NA	N-myc downstream regulated 1 [Source:NCBI gene (formerly Entrezgene);Acc:482049]	protein_coding	39.6656	41.2502	45.5331	129.39	138.613	124.535	0.322132	-1.63428	8.31916e-165	2.34896e-162	UP	yes
ENSCAFG00845000607	SERPINE1		ENSCAFT00845000996	GO:0001525(angiogenesis);GO:0002020(protease binding);GO:0004867(serine-type endopeptidase inhibitor activity);GO:0005102(signaling receptor binding);GO:0005576(extracellular region);GO:0005615(extracellular space);GO:0010469(regulation of signaling receptor activity);GO:0010757(negative regulation of plasminogen activation);GO:0010951(negative regulation of endopeptidase activity);GO:0014912(neg…	04066(HIF-1 signaling pathway);04115(p53 signaling pathway);04218(Cellular senescence);04371(Apelin signaling pathway);04390(Hippo signaling pathway);04610(Complement and coagulation cascades);04933(AGE-RAGE signaling pathway in diabetic complications);05142(Chagas disease)	NA	NA	serpin family E member 1 [Source:NCBI gene (formerly Entrezgene);Acc:403476]	protein_coding	430.853	461.991	432.768	1107.21	1166.95	1145.41	0.387655	-1.36716	1.95489e-164	5.44806e-162	UP	yes
ENSCAFG00845014757	F3	1272	ENSCAFT00845026446;ENSCAFT00845026385;ENSCAFT00845026421;ENSCAFT00845026470	GO:0001938(positive regulation of endothelial cell proliferation);GO:0002020(protease binding);GO:0002541(activation of plasma proteins involved in acute inflammatory response);GO:0004252(serine-type endopeptidase activity);GO:0005515(protein binding);GO:0005543(phospholipid binding);GO:0005615(extracellular space);GO:0006919(activation of cysteine-type endopeptidase activity involved in apoptoti…	04610(Complement and coagulation cascades);04933(AGE-RAGE signaling pathway in diabetic complications);04933(AGE-RAGE signaling pathway in diabetic complications)	NA	NA	coagulation factor III, tissue factor [Source:NCBI gene (formerly Entrezgene);Acc:490153]	protein_coding	193.39	182.638	168.511	521.624	496.774	536.258	0.350263	-1.51349	3.42406e-164	9.42013e-162	UP	yes
ENSCAFG00845008998	ENSCAFG00845008998		ENSCAFT00845015842	GO:0005576(extracellular region);GO:0006955(immune response);GO:0008009(chemokine activity)	04060(Cytokine-cytokine receptor interaction);04061(Viral protein interaction with cytokine and cytokine receptor);04062(Chemokine signaling pathway);04620(Toll-like receptor signaling pathway);05142(Chagas disease);05163(Human cytomegalovirus infection);05323(Rheumatoid arthritis)	NA	NA		protein_coding	4.00987	2.79371	5.02797	294.423	306.105	369.266	0.0122001	-6.35697	4.51777e-164	1.22718e-161	UP	yes
ENSCAFG00845016052	SRPX2		ENSCAFT00845028643;ENSCAFT00845028550;ENSCAFT00845028593	GO:0005102(signaling receptor binding);GO:0005615(extracellular space);GO:0005737(cytoplasm);GO:0036458(hepatocyte growth factor binding);GO:0042325(regulation of phosphorylation);GO:0042802(identical protein binding);GO:0048870(cell motility);GO:0051965(positive regulation of synapse assembly);GO:0071625(vocalization behavior);GO:0090050(positive regulation of cell migration involved in sproutin…	NA	NA	NA	sushi repeat containing protein X-linked 2 [Source:HGNC Symbol;Acc:HGNC:30668]	protein_coding	86.6441	91.371	89.9457	215.19	212.674	218.218	0.414748	-1.26969	1.97207e-163	5.28984e-161	UP	yes
ENSCAFG00845027859	NGF		ENSCAFT00845049144	GO:0005102(signaling receptor binding);GO:0005163(nerve growth factor receptor binding);GO:0008191(metalloendopeptidase inhibitor activity);GO:0008625(extrinsic apoptotic signaling pathway via death domain receptors);GO:0010628(positive regulation of gene expression);GO:0048812(neuron projection morphogenesis)	04010(MAPK signaling pathway);04014(Ras signaling pathway);04015(Rap1 signaling pathway);04020(Calcium signaling pathway);04060(Cytokine-cytokine receptor interaction);04151(PI3K-Akt signaling pathway);04210(Apoptosis);04722(Neurotrophin signaling pathway);04750(Inflammatory mediator regulation of TRP channels)	NA	NA	nerve growth factor [Source:NCBI gene (formerly Entrezgene);Acc:403402]	protein_coding	7.35047	7.11055	8.25818	46.6349	45.6203	46.5148	0.163718	-2.61071	1.73927e-162	4.60779e-160	UP	yes
ENSCAFG00845030491	LOXL4		ENSCAFT00845054098;ENSCAFT00845054119	GO:0005044(scavenger receptor activity);GO:0005507(copper ion binding);GO:0016020(membrane);GO:0016641(oxidoreductase activity, acting on the CH-NH2 group of donors, oxygen as acceptor);GO:0043235(receptor complex);GO:0043235(receptor complex)	NA	NA	NA	lysyl oxidase like 4 [Source:HGNC Symbol;Acc:HGNC:17171]	protein_coding	8.60807	8.8758	9.56544	28.7989	29.5302	29.2902	0.308714	-1.69566	9.7214e-162	2.54404e-159	UP	yes
ENSCAFG00845001224	C1QTNF3		ENSCAFT00845002127;ENSCAFT00845002103	GO:0001819(positive regulation of cytokine production);GO:0005515(protein binding);GO:0032715(negative regulation of interleukin-6 production);GO:0035356(cellular triglyceride homeostasis);GO:0042802(identical protein binding);GO:0045444(fat cell differentiation);GO:0045721(negative regulation of gluconeogenesis);GO:0050728(negative regulation of inflammatory response);GO:0070165(positive regulat…	NA	NA	NA	C1q and TNF related 3 [Source:HGNC Symbol;Acc:HGNC:14326]	protein_coding	361.657	329.6	384.273	838.421	804.257	838.221	0.433524	-1.20581	6.98523e-160	1.80598e-157	UP	yes
ENSCAFG00845006874	CD74		ENSCAFT00845012331;ENSCAFT00845012264;ENSCAFT00845012204	GO:0001516(prostaglandin biosynthetic process);GO:0001540(amyloid-beta binding);GO:0001934(positive regulation of protein phosphorylation);GO:0001961(positive regulation of cytokine-mediated signaling pathway);GO:0002792(negative regulation of peptide secretion);GO:0004896(cytokine receptor activity);GO:0005634(nucleus);GO:0005737(cytoplasm);GO:0005773(vacuole);GO:0005886(plasma membrane);GO:0006…	04612(Antigen processing and presentation);05152(Tuberculosis);05168(Herpes simplex virus 1 infection);05168(Herpes simplex virus 1 infection)	NA	NA	CD74 molecule [Source:HGNC Symbol;Acc:HGNC:1697]	protein_coding	0.259883	0.148409	0.176002	8.15626	10.0251	10.4334	0.0204193	-5.61392	4.82406e-159	1.23238e-156	UP	yes
ENSCAFG00845026626	ATP6AP2		ENSCAFT00845047106;ENSCAFT00845047315;ENSCAFT00845047343	GO:0002003(angiotensin maturation);GO:0005764(lysosome);GO:0005765(lysosomal membrane);GO:0005789(endoplasmic reticulum membrane);GO:0007042(lysosomal lumen acidification);GO:0009897(external side of plasma membrane);GO:0010008(endosome membrane);GO:0016020(membrane);GO:0016021(integral component of membrane);GO:0016471(vacuolar proton-transporting V-type ATPase complex);GO:0021626(central nervou…	04614(Renin-angiotensin system);04614(Renin-angiotensin system)	NA	NA	ATPase H+ transporting accessory protein 2 [Source:HGNC Symbol;Acc:HGNC:18305]	protein_coding	120.448	107.233	118.768	258.917	252.116	258.626	0.450134	-1.15157	1.34375e-157	3.3924e-155	UP	yes
ENSCAFG00845020775	CRLF1		ENSCAFT00845036615	GO:0001657(ureteric bud development);GO:0005125(cytokine activity);GO:0005127(ciliary neurotrophic factor receptor binding);GO:0005515(protein binding);GO:0008284(positive regulation of cell population proliferation);GO:0019955(cytokine binding);GO:0042531(positive regulation of tyrosine phosphorylation of STAT protein);GO:0043524(negative regulation of neuron apoptotic process);GO:0097058(CRLF-C…	NA	NA	NA	cytokine receptor like factor 1 [Source:HGNC Symbol;Acc:HGNC:2364]	protein_coding	11.2696	12.3774	11.8904	46.2046	50.1336	46.8446	0.248196	-2.01045	1.82838e-157	4.56224e-155	UP	yes
ENSCAFG00845020844	CA12		ENSCAFT00845036874;ENSCAFT00845036791	GO:0004089(carbonate dehydratase activity);GO:0008270(zinc ion binding);GO:0016021(integral component of membrane);GO:0055064(chloride ion homeostasis);GO:0055064(chloride ion homeostasis)	00910(Nitrogen metabolism);01100(Metabolic pathways);01100(Metabolic pathways)	K01672	EC:4.2.1.1	carbonic anhydrase 12 [Source:HGNC Symbol;Acc:HGNC:1371]	protein_coding	43.2527	42.8517	50.6186	141.854	148.901	150.032	0.310179	-1.68883	8.63132e-157	2.12896e-154	UP	yes
ENSCAFG00845006050	P4HA1		ENSCAFT00845010749;ENSCAFT00845010723;ENSCAFT00845010738	GO:0004656(procollagen-proline 4-dioxygenase activity);GO:0005506(iron ion binding);GO:0005515(protein binding);GO:0005739(mitochondrion);GO:0005783(endoplasmic reticulum);GO:0016705(oxidoreductase activity, acting on paired donors, with incorporation or reduction of molecular oxygen);GO:0031418(L-ascorbic acid binding);GO:0042802(identical protein binding);GO:0043231(intracellular membrane-bound…	00330(Arginine and proline metabolism);01100(Metabolic pathways);01100(Metabolic pathways)	K00472	EC:1.14.11.2	prolyl 4-hydroxylase subunit alpha 1 [Source:HGNC Symbol;Acc:HGNC:8546]	protein_coding	158.495	140.054	163.685	357.35	344.436	355.975	0.436993	-1.19432	8.01411e-153	1.93273e-150	UP	yes
ENSCAFG00845004794	EPHA2		ENSCAFT00845008595	GO:0004672(protein kinase activity);GO:0004713(protein tyrosine kinase activity);GO:0005003(ephrin receptor activity);GO:0005515(protein binding);GO:0005524(ATP binding);GO:0005887(integral component of plasma membrane);GO:0006468(protein phosphorylation);GO:0007169(transmembrane receptor protein tyrosine kinase signaling pathway);GO:0016021(integral component of membrane)	04010(MAPK signaling pathway);04014(Ras signaling pathway);04015(Rap1 signaling pathway);04151(PI3K-Akt signaling pathway);04360(Axon guidance)	K05103	EC:2.7.10.1	EPH receptor A2 [Source:HGNC Symbol;Acc:HGNC:3386]	protein_coding	16.3754	18.8903	15.965	63.6431	60.6103	62.0783	0.274944	-1.86279	8.01588e-153	1.93273e-150	UP	yes
ENSCAFG00845011661	IL1B		ENSCAFT00845020738;ENSCAFT00845020705	GO:0005125(cytokine activity);GO:0005149(interleukin-1 receptor binding);GO:0005576(extracellular region);GO:0005615(extracellular space);GO:0006954(inflammatory response);GO:0006955(immune response);GO:0006955(immune response)	01523(Antifolate resistance);04010(MAPK signaling pathway);04060(Cytokine-cytokine receptor interaction);04064(NF-kappa B signaling pathway);04217(Necroptosis);04380(Osteoclast differentiation);04620(Toll-like receptor signaling pathway);04621(NOD-like receptor signaling pathway);04623(Cytosolic DNA-sensing pathway);04625(C-type lectin receptor signaling pathway);04640(Hematopoietic cell lineage)…	NA	NA	interleukin 1 beta [Source:NCBI gene (formerly Entrezgene);Acc:403974]	protein_coding	0.0703221	0.0954653	0.0885866	6.21147	5.7383	6.20728	0.0140097	-6.15744	2.22488e-150	5.30485e-148	UP	yes
ENSCAFG00845010998	TIMP3		ENSCAFT00845019436;ENSCAFT00845019464	GO:0005515(protein binding);GO:0005604(basement membrane);GO:0008191(metalloendopeptidase inhibitor activity);GO:0051045(negative regulation of membrane protein ectodomain proteolysis);GO:0070373(negative regulation of ERK1 and ERK2 cascade);GO:0071310(cellular response to organic substance);GO:1903984(positive regulation of TRAIL-activated apoptotic signaling pathway);GO:1904684(negative regulat…	05205(Proteoglycans in cancer);05206(MicroRNAs in cancer);05206(MicroRNAs in cancer)	NA	NA	TIMP metallopeptidase inhibitor 3 [Source:NCBI gene (formerly Entrezgene);Acc:481289]	protein_coding	3.09335	2.62116	2.78177	12.1642	13.2298	12.1874	0.226077	-2.14511	1.90207e-149	4.48534e-147	UP	yes
ENSCAFG00845000795	MYH10		ENSCAFT00845001451;ENSCAFT00845001366;ENSCAFT00845001348	GO:0000146(microfilament motor activity);GO:0000281(mitotic cytokinesis);GO:0001725(stress fiber);GO:0003774(cytoskeletal motor activity);GO:0005515(protein binding);GO:0005524(ATP binding);GO:0005737(cytoplasm);GO:0005829(cytosol);GO:0005844(polysome);GO:0005938(cell cortex);GO:0016459(myosin complex);GO:0016460(myosin II complex);GO:0030048(actin filament-based movement);GO:0030496(midbody);GO:…	04270(Vascular smooth muscle contraction);04530(Tight junction);04810(Regulation of actin cytoskeleton);04810(Regulation of actin cytoskeleton)	NA	NA	myosin heavy chain 10 [Source:HGNC Symbol;Acc:HGNC:7568]	protein_coding	61.6662	61.7604	62.4016	21.1442	22.6966	21.7824	2.83174	1.50169	1.54389e-148	3.60112e-146	DOWN	yes
ENSCAFG00845015299	GAP43		ENSCAFT00845027285;ENSCAFT00845027320;ENSCAFT00845027302	GO:0005515(protein binding);GO:0040008(regulation of growth);GO:0040008(regulation of growth)	NA	NA	NA	growth associated protein 43 [Source:HGNC Symbol;Acc:HGNC:4140]	protein_coding	3.66032	3.44059	3.55652	16.3994	15.5464	14.0256	0.231828	-2.10888	5.97701e-148	1.37915e-145	UP	yes
ENSCAFG00845019534	ENSCAFG00845019534		ENSCAFT00845034454	NA	04650(Natural killer cell mediated cytotoxicity)	NA	NA		protein_coding	1.26425	1.03615	1.62865	19.2039	19.1239	18.4303	0.0692246	-3.85257	1.19118e-146	2.71931e-144	UP	yes
ENSCAFG00845008616	ENSCAFG00845008616		ENSCAFT00845015147	GO:0030162(regulation of proteolysis);GO:0030377(urokinase plasminogen activator receptor activity);GO:0038195(urokinase plasminogen activator signaling pathway)	NA	NA	NA		protein_coding	60.4991	64.4162	56.9781	185.065	184.234	184.235	0.328604	-1.60558	4.18056e-146	9.44323e-144	UP	yes
ENSCAFG00845028869	TGM2		ENSCAFT00845051015;ENSCAFT00845051183;ENSCAFT00845051080;ENSCAFT00845051122	GO:0000785(chromatin);GO:0003810(protein-glutamine gamma-glutamyltransferase activity);GO:0005509(calcium ion binding);GO:0005525(GTP binding);GO:0005634(nucleus);GO:0005739(mitochondrion);GO:0005829(cytosol);GO:0005886(plasma membrane);GO:0007200(phospholipase C-activating G protein-coupled receptor signaling pathway);GO:0018149(peptide cross-linking);GO:0018277(protein deamination);GO:0031012(e…	05016(Huntington disease);05016(Huntington disease)	K05625	EC:2.3.2.13	transglutaminase 2 [Source:HGNC Symbol;Acc:HGNC:11778]	protein_coding	52.0358	50.3327	46.0625	186.227	221.893	172.292	0.255734	-1.96729	2.50489e-145	5.59921e-143	UP	yes
ENSCAFG00845002288	QSOX1		ENSCAFT00845004095;ENSCAFT00845004060;ENSCAFT00845004026	GO:0000139(Golgi membrane);GO:0003756(protein disulfide isomerase activity);GO:0005615(extracellular space);GO:0005794(Golgi apparatus);GO:0016242(negative regulation of macroautophagy);GO:0016971(flavin-linked sulfhydryl oxidase activity);GO:0016972(thiol oxidase activity);GO:0030173(integral component of Golgi membrane);GO:0043231(intracellular membrane-bounded organelle);GO:0045171(intercellul…	NA	K10758	EC:1.8.3.2	quiescin sulfhydryl oxidase 1 [Source:HGNC Symbol;Acc:HGNC:9756]	protein_coding	253.218	237.518	240.696	506.198	534.089	528.656	0.466194	-1.101	6.24075e-145	1.38062e-142	UP	yes
ENSCAFG00845017683	TMEM132A		ENSCAFT00845031698;ENSCAFT00845031410;ENSCAFT00845031304;ENSCAFT00845031489;ENSCAFT00845031577	NA	NA	NA	NA	transmembrane protein 132A [Source:HGNC Symbol;Acc:HGNC:31092]	protein_coding	10.3343	10.2215	9.47806	30.2605	30.1565	29.4391	0.334244	-1.58103	6.37384e-145	1.39568e-142	UP	yes
ENSCAFG00845010422	NDUFA4L2		ENSCAFT00845018346	NA	00190(Oxidative phosphorylation);01100(Metabolic pathways);04714(Thermogenesis);04723(Retrograde endocannabinoid signaling);04932(Non-alcoholic fatty liver disease);05010(Alzheimer disease);05012(Parkinson disease);05014(Amyotrophic lateral sclerosis);05016(Huntington disease);05020(Prion disease);05022(Pathways of neurodegeneration - multiple diseases)	NA	NA	NDUFA4 mitochondrial complex associated like 2 [Source:HGNC Symbol;Acc:HGNC:29836]	protein_coding	41.4128	30.7608	36.9841	208.933	168.777	185.71	0.193741	-2.3678	2.85747e-143	6.19379e-141	UP	yes
ENSCAFG00845020846	LRRC17		ENSCAFT00845036760	GO:0005515(protein binding);GO:0005615(extracellular space);GO:0045671(negative regulation of osteoclast differentiation);GO:0048539(bone marrow development)	NA	NA	NA	leucine rich repeat containing 17 [Source:HGNC Symbol;Acc:HGNC:16895]	protein_coding	33.3827	27.1594	32.4678	2.74653	2.10413	3.30878	11.3991	3.51084	1.29029e-142	2.76884e-140	DOWN	yes
ENSCAFG00845026417	WNT5A		ENSCAFT00845046646;ENSCAFT00845046592	GO:0001736(establishment of planar polarity);GO:0001756(somitogenesis);GO:0001819(positive regulation of cytokine production);GO:0001822(kidney development);GO:0001837(epithelial to mesenchymal transition);GO:0001843(neural tube closure);GO:0001934(positive regulation of protein phosphorylation);GO:0001938(positive regulation of endothelial cell proliferation);GO:0001947(heart looping);GO:0002009…	04150(mTOR signaling pathway);04310(Wnt signaling pathway);04360(Axon guidance);04390(Hippo signaling pathway);04550(Signaling pathways regulating pluripotency of stem cells);04916(Melanogenesis);04934(Cushing syndrome);05010(Alzheimer disease);05022(Pathways of neurodegeneration - multiple diseases);05165(Human papillomavirus infection);05200(Pathways in cancer);05205(Proteoglycans in cancer);05…	NA	NA	Wnt family member 5A [Source:NCBI gene (formerly Entrezgene);Acc:484721]	protein_coding	0.374199	0.519677	0.244662	8.02159	7.90927	7.66516	0.0482513	-4.37329	6.17585e-142	1.31215e-139	UP	yes
ENSCAFG00845007499	USP54		ENSCAFT00845013305;ENSCAFT00845013239;ENSCAFT00845013378;ENSCAFT00845013330	GO:0004843(cysteine-type deubiquitinase activity);GO:0016579(protein deubiquitination);GO:0016579(protein deubiquitination)	NA	NA	NA	ubiquitin specific peptidase 54 [Source:HGNC Symbol;Acc:HGNC:23513]	protein_coding	5.29146	5.06652	5.51485	15.3437	16.5252	15.0248	0.338486	-1.56283	4.46752e-139	9.39888e-137	UP	yes
ENSCAFG00845019328	LMO4	8048	ENSCAFT00845034095;ENSCAFT00845034158	GO:0001843(neural tube closure);GO:0003281(ventricular septum development);GO:0005634(nucleus);GO:0006357(regulation of transcription by RNA polymerase II);GO:0021514(ventral spinal cord interneuron differentiation);GO:0021522(spinal cord motor neuron differentiation);GO:0021527(spinal cord association neuron differentiation);GO:0030334(regulation of cell migration);GO:0031252(cell leading edge);…	NA	NA	NA	LIM domain only 4 [Source:HGNC Symbol;Acc:HGNC:6644]	protein_coding	77.5924	76.4184	78.2974	169.142	163.496	159.079	0.472443	-1.08179	1.01693e-138	2.11866e-136	UP	yes
ENSCAFG00845023053	BGN		ENSCAFT00845040694	GO:0005515(protein binding);GO:0005539(glycosaminoglycan binding);GO:0009986(cell surface);GO:0019800(peptide cross-linking via chondroitin 4-sulfate glycosaminoglycan);GO:0030133(transport vesicle);GO:0031012(extracellular matrix);GO:0042383(sarcolemma);GO:0050840(extracellular matrix binding);GO:0060348(bone development);GO:0061975(articular cartilage development)	NA	NA	NA	biglycan [Source:NCBI gene (formerly Entrezgene);Acc:403905]	protein_coding	1013.48	1114.89	953.674	2916.01	3114.67	3098.55	0.337602	-1.5666	2.01181e-138	4.15111e-136	UP	yes
ENSCAFG00845022393	ADORA2A		ENSCAFT00845039604;ENSCAFT00845039513;ENSCAFT00845039547	GO:0001609(G protein-coupled adenosine receptor activity);GO:0001963(synaptic transmission, dopaminergic);GO:0001973(G protein-coupled adenosine receptor signaling pathway);GO:0001975(response to amphetamine);GO:0004930(G protein-coupled receptor activity);GO:0005886(plasma membrane);GO:0005887(integral component of plasma membrane);GO:0007186(G protein-coupled receptor signaling pathway);GO:0007…	04015(Rap1 signaling pathway);04020(Calcium signaling pathway);04024(cAMP signaling pathway);04080(Neuroactive ligand-receptor interaction);04270(Vascular smooth muscle contraction);05012(Parkinson disease);05034(Alcoholism);05034(Alcoholism)	NA	NA	adenosine A2a receptor [Source:NCBI gene (formerly Entrezgene);Acc:403960]	protein_coding	0.184616	0.274157	0.228866	3.38956	3.31445	3.1331	0.0699026	-3.83851	2.73705e-138	5.59374e-136	UP	yes
ENSCAFG00845003637	CLCC1		ENSCAFT00845006488;ENSCAFT00845006518	GO:0005783(endoplasmic reticulum);GO:0043231(intracellular membrane-bounded organelle);GO:0044233(mitochondria-associated endoplasmic reticulum membrane);GO:0044233(mitochondria-associated endoplasmic reticulum membrane)	NA	NA	NA	chloride channel CLIC like 1 [Source:HGNC Symbol;Acc:HGNC:29675]	protein_coding	42.8184	41.1708	39.72	102.666	96.3563	103.458	0.408982	-1.28989	8.46279e-137	1.71324e-134	UP	yes
ENSCAFG00845008460	TNFAIP6		ENSCAFT00845014876	GO:0001550(ovarian cumulus expansion);GO:0001968(fibronectin binding);GO:0005509(calcium ion binding);GO:0005540(hyaluronic acid binding);GO:0005576(extracellular region);GO:0007155(cell adhesion);GO:0030212(hyaluronan metabolic process);GO:0030514(negative regulation of BMP signaling pathway);GO:0045668(negative regulation of osteoblast differentiation);GO:0045671(negative regulation of osteocla…	NA	NA	NA	TNF alpha induced protein 6 [Source:HGNC Symbol;Acc:HGNC:11898]	protein_coding	27.9936	21.3044	29.0442	103.521	99.3601	105.368	0.254152	-1.97624	1.15963e-136	2.32566e-134	UP	yes
ENSCAFG00845025008	ENSCAFG00845025008		ENSCAFT00845044134	NA	NA	NA	NA		protein_coding	27.8908	24.3015	24.9444	82.4304	80.4753	86.7294	0.308998	-1.69433	1.87139e-136	3.71835e-134	UP	yes
ENSCAFG00845025754	ENSCAFG00845025754		ENSCAFT00845045462	GO:0032401(establishment of melanosome localization);GO:0045176(apical protein localization);GO:0051015(actin filament binding)	NA	NA	NA		protein_coding	4.79706	5.01576	4.37848	15.6797	16.2089	15.1527	0.301677	-1.72892	1.37143e-135	2.69995e-133	UP	yes
ENSCAFG00845030032	BACE2		ENSCAFT00845053219	GO:0004190(aspartic-type endopeptidase activity);GO:0005794(Golgi apparatus);GO:0005886(plasma membrane);GO:0006508(proteolysis);GO:0006509(membrane protein ectodomain proteolysis);GO:0016021(integral component of membrane);GO:0042593(glucose homeostasis);GO:0042985(negative regulation of amyloid precursor protein biosynthetic process)	05010(Alzheimer disease)	K07747	EC:3.4.23.45	beta-secretase 2 [Source:HGNC Symbol;Acc:HGNC:934]	protein_coding	7.20284	5.85687	6.38004	25.7388	25.916	24.5814	0.254994	-1.97147	3.2704e-135	6.37996e-133	UP	yes
ENSCAFG00845016275	GNGT1		ENSCAFT00845028935	GO:0005834(heterotrimeric G-protein complex);GO:0007186(G protein-coupled receptor signaling pathway);GO:0007602(phototransduction);GO:0008104(protein localization);GO:0031681(G-protein beta-subunit binding);GO:0042462(eye photoreceptor cell development)	04014(Ras signaling pathway);04062(Chemokine signaling pathway);04151(PI3K-Akt signaling pathway);04371(Apelin signaling pathway);04713(Circadian entrainment);04723(Retrograde endocannabinoid signaling);04724(Glutamatergic synapse);04725(Cholinergic synapse);04726(Serotonergic synapse);04727(GABAergic synapse);04728(Dopaminergic synapse);04744(Phototransduction);04926(Relaxin signaling pathway);0…	NA	NA	G protein subunit gamma transducin 1 [Source:NCBI gene (formerly Entrezgene);Acc:403895]	protein_coding	67.9593	56.6076	65.5956	186.295	175.173	172.296	0.356267	-1.48897	1.6483e-134	3.18657e-132	UP	yes
ENSCAFG00845012839	CLMP		ENSCAFT00845022826	GO:0005881(cytoplasmic microtubule);GO:0005923(bicellular tight junction);GO:0016020(membrane);GO:0048565(digestive tract development)	NA	NA	NA	CXADR like membrane protein [Source:HGNC Symbol;Acc:HGNC:24039]	protein_coding	36.5464	34.2254	37.4897	76.1351	71.9823	72.325	0.49111	-1.02588	6.60753e-134	1.26599e-131	UP	yes
ENSCAFG00845016721	CSDC2		ENSCAFT00845029626;ENSCAFT00845029662	GO:0003676(nucleic acid binding);GO:0003676(nucleic acid binding)	NA	NA	NA	cold shock domain containing C2 [Source:HGNC Symbol;Acc:HGNC:30359]	protein_coding	11.6739	12.0281	11.8155	1.12579	1.04472	1.35125	10.0852	3.33416	8.34929e-134	1.58555e-131	DOWN	yes
ENSCAFG00845006936	SLC46A2		ENSCAFT00845012546	GO:0009986(cell surface);GO:0022857(transmembrane transporter activity);GO:0043029(T cell homeostasis);GO:0045580(regulation of T cell differentiation);GO:0048538(thymus development);GO:0055085(transmembrane transport);GO:0070233(negative regulation of T cell apoptotic process);GO:0070430(positive regulation of nucleotide-binding oligomerization domain containing 1 signaling pathway)	NA	NA	NA	solute carrier family 46 member 2 [Source:NCBI gene (formerly Entrezgene);Acc:403501]	protein_coding	3.07613	2.75217	2.74066	14.827	15.2883	15.3412	0.188509	-2.4073	9.34406e-134	1.7589e-131	UP	yes
ENSCAFG00845012236	ADAMTS3		ENSCAFT00845021770;ENSCAFT00845021820	GO:0001701(in utero embryonic development);GO:0004175(endopeptidase activity);GO:0004222(metalloendopeptidase activity);GO:0005615(extracellular space);GO:0006508(proteolysis);GO:0008233(peptidase activity);GO:0008237(metallopeptidase activity);GO:0010573(vascular endothelial growth factor production);GO:0016485(protein processing);GO:0030198(extracellular matrix organization);GO:0032964(collagen…	NA	NA	NA	ADAM metallopeptidase with thrombospondin type 1 motif 3 [Source:HGNC Symbol;Acc:HGNC:219]	protein_coding	5.20739	4.89966	5.37826	14.2445	13.6957	13.2601	0.375855	-1.41175	3.63953e-132	6.79136e-130	UP	yes
ENSCAFG00845007702	DUSP14		ENSCAFT00845013537	GO:0006470(protein dephosphorylation);GO:0008138(protein tyrosine/serine/threonine phosphatase activity);GO:0016311(dephosphorylation);GO:0016791(phosphatase activity);GO:0017017(MAP kinase tyrosine/serine/threonine phosphatase activity)	NA	K14165	EC:3.1.3.16;EC:3.1.3.48	dual specificity phosphatase 14 [Source:HGNC Symbol;Acc:HGNC:17007]	protein_coding	12.0122	12.5604	12.268	43.3933	40.1736	41.3354	0.294956	-1.76143	1.61931e-131	2.99558e-129	UP	yes
ENSCAFG00845012040	FGFR1		ENSCAFT00845021666;ENSCAFT00845021913;ENSCAFT00845021779;ENSCAFT00845021843;ENSCAFT00845021704	GO:0001837(epithelial to mesenchymal transition);GO:0004672(protein kinase activity);GO:0004713(protein tyrosine kinase activity);GO:0005007(fibroblast growth factor receptor activity);GO:0005524(ATP binding);GO:0005886(plasma membrane);GO:0006468(protein phosphorylation);GO:0008201(heparin binding);GO:0008284(positive regulation of cell population proliferation);GO:0008543(fibroblast growth fact…	04010(MAPK signaling pathway);04014(Ras signaling pathway);04015(Rap1 signaling pathway);04020(Calcium signaling pathway);04151(PI3K-Akt signaling pathway);04520(Adherens junction);04550(Signaling pathways regulating pluripotency of stem cells);04714(Thermogenesis);04810(Regulation of actin cytoskeleton);04928(Parathyroid hormone synthesis, secretion and action);05200(Pathways in cancer);05205(Pr…	K04362	EC:2.7.10.1	fibroblast growth factor receptor 1 [Source:HGNC Symbol;Acc:HGNC:3688]	protein_coding	33.4351	34.1512	34.043	72.6538	76.5643	73.7019	0.4559	-1.13321	4.39908e-130	8.06836e-128	UP	yes
ENSCAFG00845000310	HRH2		ENSCAFT00845000522;ENSCAFT00845000497;ENSCAFT00845000506;ENSCAFT00845000515;ENSCAFT00845000538;ENSCAFT00845000488	GO:0001696(gastric acid secretion);GO:0004930(G protein-coupled receptor activity);GO:0004969(histamine receptor activity);GO:0007186(G protein-coupled receptor signaling pathway);GO:0016021(integral component of membrane);GO:0045907(positive regulation of vasoconstriction);GO:0045907(positive regulation of vasoconstriction)	04020(Calcium signaling pathway);04080(Neuroactive ligand-receptor interaction);04971(Gastric acid secretion);04971(Gastric acid secretion)	NA	NA	histamine receptor H2 [Source:NCBI gene (formerly Entrezgene);Acc:403812]	protein_coding	10.8658	11.4355	9.59143	34.6367	36.0374	35.1723	0.301311	-1.73067	5.36818e-130	9.76235e-128	UP	yes
ENSCAFG00845019761	DCN		ENSCAFT00845035000;ENSCAFT00845034856;ENSCAFT00845035158;ENSCAFT00845034922	GO:0005515(protein binding);GO:0005518(collagen binding);GO:0005539(glycosaminoglycan binding);GO:0010508(positive regulation of autophagy);GO:0010596(negative regulation of endothelial cell migration);GO:0014068(positive regulation of phosphatidylinositol 3-kinase signaling);GO:0016239(positive regulation of macroautophagy);GO:0016525(negative regulation of angiogenesis);GO:0019800(peptide cross…	04350(TGF-beta signaling pathway);05205(Proteoglycans in cancer);05205(Proteoglycans in cancer)	NA	NA	decorin [Source:NCBI gene (formerly Entrezgene);Acc:403904]	protein_coding	1149.91	1054.27	1111.07	2067.3	1975.84	2033.26	0.545594	-0.8741	8.06884e-130	1.45504e-127	UP	no
ENSCAFG00845009606	ENSCAFG00845009606		ENSCAFT00845016928	GO:0004861(cyclin-dependent protein serine/threonine kinase inhibitor activity);GO:0005634(nucleus);GO:0007346(regulation of mitotic cell cycle);GO:0051726(regulation of cell cycle);GO:0072331(signal transduction by p53 class mediator)	01522(Endocrine resistance);01524(Platinum drug resistance);04012(ErbB signaling pathway);04066(HIF-1 signaling pathway);04068(FoxO signaling pathway);04110(Cell cycle);04115(p53 signaling pathway);04151(PI3K-Akt signaling pathway);04218(Cellular senescence);04630(JAK-STAT signaling pathway);04921(Oxytocin signaling pathway);04928(Parathyroid hormone synthesis, secretion and action);04934(Cushing…	NA	NA		protein_coding	24.6627	22.2602	23.0992	84.6646	71.0866	73.0724	0.306009	-1.70835	8.64875e-130	1.54661e-127	UP	yes
ENSCAFG00845017640	FYN		ENSCAFT00845031600;ENSCAFT00845031738;ENSCAFT00845031459;ENSCAFT00845031308;ENSCAFT00845031885	GO:0001664(G protein-coupled receptor binding);GO:0001764(neuron migration);GO:0003015(heart process);GO:0004672(protein kinase activity);GO:0004713(protein tyrosine kinase activity);GO:0004715(non-membrane spanning protein tyrosine kinase activity);GO:0005515(protein binding);GO:0005524(ATP binding);GO:0005768(endosome);GO:0005829(cytosol);GO:0005884(actin filament);GO:0005886(plasma membrane);G…	04071(Sphingolipid signaling pathway);04072(Phospholipase D signaling pathway);04360(Axon guidance);04380(Osteoclast differentiation);04510(Focal adhesion);04520(Adherens junction);04611(Platelet activation);04650(Natural killer cell mediated cytotoxicity);04660(T cell receptor signaling pathway);04664(Fc epsilon RI signaling pathway);04725(Cholinergic synapse);05020(Prion disease);05416(Viral my…	K05703	EC:2.7.10.2	FYN proto-oncogene, Src family tyrosine kinase [Source:HGNC Symbol;Acc:HGNC:4037]	protein_coding	105.072	97.3284	103.018	199.694	188.629	193.153	0.525246	-0.928936	2.41124e-127	4.27627e-125	UP	no
ENSCAFG00845001752	CENPF		ENSCAFT00845003123;ENSCAFT00845003077	GO:0000278(mitotic cell cycle);GO:0000775(chromosome, centromeric region);GO:0000776(kinetochore);GO:0000922(spindle pole);GO:0000940(outer kinetochore);GO:0001822(kidney development);GO:0005634(nucleus);GO:0005635(nuclear envelope);GO:0005654(nucleoplasm);GO:0005737(cytoplasm);GO:0005813(centrosome);GO:0005819(spindle);GO:0005930(axoneme);GO:0007059(chromosome segregation);GO:0008017(microtubule…	NA	NA	NA	centromere protein F [Source:HGNC Symbol;Acc:HGNC:1857]	protein_coding	17.3365	16.9173	18.4027	6.23835	5.88893	5.56069	2.97697	1.57385	1.4353e-125	2.5246e-123	DOWN	yes
ENSCAFG00845017366	DLA-79		ENSCAFT00845030876;ENSCAFT00845030770;ENSCAFT00845030833	NA	04144(Endocytosis);04145(Phagosome);04218(Cellular senescence);04514(Cell adhesion molecules);04612(Antigen processing and presentation);04940(Type I diabetes mellitus);05163(Human cytomegalovirus infection);05165(Human papillomavirus infection);05166(Human T-cell leukemia virus 1 infection);05167(Kaposi sarcoma-associated herpesvirus infection);05168(Herpes simplex virus 1 infection);05169(Epste…	NA	NA	MHC class Ib [Source:NCBI gene (formerly Entrezgene);Acc:483594]	protein_coding	1.42422	1.17444	1.70055	11.7374	15.1509	14.8415	0.103025	-3.27894	3.9214e-125	6.8414e-123	UP	yes
ENSCAFG00845017017	ENTPD3		ENSCAFT00845030184;ENSCAFT00845030138;ENSCAFT00845030199;ENSCAFT00845030218	GO:0005886(plasma membrane);GO:0009134(nucleoside diphosphate catabolic process);GO:0009143(nucleoside triphosphate catabolic process);GO:0016787(hydrolase activity);GO:0017110(nucleoside diphosphate phosphatase activity);GO:0017111(ribonucleoside triphosphate phosphatase activity);GO:0017111(ribonucleoside triphosphate phosphatase activity)	00230(Purine metabolism);00240(Pyrimidine metabolism);01100(Metabolic pathways);05169(Epstein-Barr virus infection);05169(Epstein-Barr virus infection)	K01510	EC:3.6.1.5	ectonucleoside triphosphate diphosphohydrolase 3 [Source:HGNC Symbol;Acc:HGNC:3365]	protein_coding	8.84077	8.4742	7.46385	31.6917	32.1014	36.0359	0.248213	-2.01035	4.5768e-125	7.92044e-123	UP	yes
ENSCAFG00845018299	PDXK		ENSCAFT00845032379;ENSCAFT00845032751;ENSCAFT00845032673;ENSCAFT00845032494	GO:0000287(magnesium ion binding);GO:0005524(ATP binding);GO:0005654(nucleoplasm);GO:0008270(zinc ion binding);GO:0008478(pyridoxal kinase activity);GO:0009443(pyridoxal 5'-phosphate salvage);GO:0030170(pyridoxal phosphate binding);GO:0030955(potassium ion binding);GO:0031402(sodium ion binding);GO:0031403(lithium ion binding);GO:0042803(protein homodimerization activity);GO:0042803(protein homod…	00750(Vitamin B6 metabolism);01100(Metabolic pathways);01240(Biosynthesis of cofactors);01240(Biosynthesis of cofactors)	K00868	EC:2.7.1.35	pyridoxal kinase [Source:HGNC Symbol;Acc:HGNC:8819]	protein_coding	23.2985	24.1522	23.4531	62.1905	65.5245	57.3941	0.383038	-1.38444	1.49942e-124	2.57408e-122	UP	yes
ENSCAFG00845031008	APLN		ENSCAFT00845055123	GO:0005179(hormone activity);GO:0007165(signal transduction);GO:0031704(apelin receptor binding)	04080(Neuroactive ligand-receptor interaction);04371(Apelin signaling pathway)	NA	NA		protein_coding	6.27037	5.01839	6.23235	22.3132	23.1987	23.9605	0.252203	-1.98735	1.1517e-121	1.96145e-119	UP	yes
ENSCAFG00845000815	LPCAT2		ENSCAFT00845001355;ENSCAFT00845001379	GO:0003841(1-acylglycerol-3-phosphate O-acyltransferase activity);GO:0005509(calcium ion binding);GO:0005783(endoplasmic reticulum);GO:0005789(endoplasmic reticulum membrane);GO:0005795(Golgi stack);GO:0005811(lipid droplet);GO:0006663(platelet activating factor biosynthetic process);GO:0016020(membrane);GO:0016746(acyltransferase activity);GO:0036151(phosphatidylcholine acyl-chain remodeling);GO…	00564(Glycerophospholipid metabolism);00565(Ether lipid metabolism);01100(Metabolic pathways);01100(Metabolic pathways)	K13510	EC:2.3.1.23;EC:2.3.1.67	lysophosphatidylcholine acyltransferase 2 [Source:HGNC Symbol;Acc:HGNC:26032]	protein_coding	23.4198	21.4286	24.6922	54.8654	54.7403	51.507	0.431627	-1.21214	1.69762e-121	2.86844e-119	UP	yes
ENSCAFG00845015660	APP		ENSCAFT00845030144;ENSCAFT00845030217;ENSCAFT00845030690;ENSCAFT00845030063;ENSCAFT00845030552;ENSCAFT00845030292;ENSCAFT00845030397;ENSCAFT00845031030;ENSCAFT00845030921	GO:0000086(G2/M transition of mitotic cell cycle);GO:0000278(mitotic cell cycle);GO:0000978(RNA polymerase II cis-regulatory region sequence-specific DNA binding);GO:0001774(microglial cell activation);GO:0001934(positive regulation of protein phosphorylation);GO:0001967(suckling behavior);GO:0002265(astrocyte activation involved in immune response);GO:0004867(serine-type endopeptidase inhibitor …	04726(Serotonergic synapse);05010(Alzheimer disease);05022(Pathways of neurodegeneration - multiple diseases);05022(Pathways of neurodegeneration - multiple diseases)	NA	NA	amyloid beta protein [Source:NCBI gene (formerly Entrezgene);Acc:403407]	protein_coding	209.953	217.815	221.002	415.179	424.267	430.76	0.51076	-0.969283	8.52568e-121	1.42932e-118	UP	no
ENSCAFG00845029124	LEPR	54741	ENSCAFT00845051837;ENSCAFT00845051806;ENSCAFT00845051615;ENSCAFT00845051547	GO:0001525(angiogenesis);GO:0001934(positive regulation of protein phosphorylation);GO:0005515(protein binding);GO:0005977(glycogen metabolic process);GO:0006094(gluconeogenesis);GO:0006909(phagocytosis);GO:0008203(cholesterol metabolic process);GO:0010507(negative regulation of autophagy);GO:0014009(glial cell proliferation);GO:0019953(sexual reproduction);GO:0030217(T cell differentiation);GO:0…	04060(Cytokine-cytokine receptor interaction);04080(Neuroactive ligand-receptor interaction);04152(AMPK signaling pathway);04630(JAK-STAT signaling pathway);04920(Adipocytokine signaling pathway);04932(Non-alcoholic fatty liver disease);04932(Non-alcoholic fatty liver disease)	NA	NA	leptin receptor [Source:NCBI gene (formerly Entrezgene);Acc:450207]	protein_coding	5.58652	5.72821	7.63822	0.3003	0.233087	0.422745	19.8225	4.30907	6.87982e-120	1.14445e-117	DOWN	yes
ENSCAFG00845025786	TNFSF10		ENSCAFT00845045559	GO:0005164(tumor necrosis factor receptor binding);GO:0005515(protein binding);GO:0006955(immune response);GO:0008270(zinc ion binding);GO:0016020(membrane);GO:0032813(tumor necrosis factor receptor superfamily binding);GO:0042802(identical protein binding);GO:0043065(positive regulation of apoptotic process);GO:0043123(positive regulation of I-kappaB kinase/NF-kappaB signaling);GO:0043280(positi…	04060(Cytokine-cytokine receptor interaction);04061(Viral protein interaction with cytokine and cytokine receptor);04068(FoxO signaling pathway);04210(Apoptosis);04217(Necroptosis);04650(Natural killer cell mediated cytotoxicity);05132(Salmonella infection);05164(Influenza A)	NA	NA	TNF superfamily member 10 [Source:NCBI gene (formerly Entrezgene);Acc:100174780]	protein_coding	69.3182	64.958	71.4747	131.968	134.456	131.291	0.517332	-0.950838	3.75453e-119	6.19757e-117	UP	no
ENSCAFG00845012685	CTSF		ENSCAFT00845022597	GO:0005783(endoplasmic reticulum);GO:0005886(plasma membrane);GO:0006508(proteolysis);GO:0008234(cysteine-type peptidase activity);GO:0043231(intracellular membrane-bounded organelle)	04142(Lysosome);04210(Apoptosis)	K01373	EC:3.4.22.41	cathepsin F [Source:HGNC Symbol;Acc:HGNC:2531]	protein_coding	17.4961	17.2941	15.8904	49.5982	47.8717	50.8576	0.34168	-1.54928	2.30923e-118	3.78273e-116	UP	yes
ENSCAFG00845020756	TCN2		ENSCAFT00845036614	GO:0005615(extracellular space);GO:0009235(cobalamin metabolic process);GO:0009897(external side of plasma membrane);GO:0015889(cobalamin transport);GO:0031419(cobalamin binding);GO:0140355(cargo receptor ligand activity)	04977(Vitamin digestion and absorption)	NA	NA	transcobalamin 2 [Source:HGNC Symbol;Acc:HGNC:11653]	protein_coding	9.00682	7.78625	8.19552	28.7212	29.7494	31.391	0.278079	-1.84643	3.98489e-117	6.47816e-115	UP	yes
ENSCAFG00845012791	LRRC59		ENSCAFT00845022741	GO:0005515(protein binding);GO:0005783(endoplasmic reticulum);GO:0042645(mitochondrial nucleoid)	NA	NA	NA	leucine rich repeat containing 59 [Source:HGNC Symbol;Acc:HGNC:28817]	protein_coding	210.04	202.225	200.388	88.1066	87.543	85.325	2.34756	1.23116	5.88786e-117	9.49982e-115	DOWN	yes
ENSCAFG00845015903	PDE1B		ENSCAFT00845028557;ENSCAFT00845028317;ENSCAFT00845028507;ENSCAFT00845028429;ENSCAFT00845028595	GO:0001505(regulation of neurotransmitter levels);GO:0001975(response to amphetamine);GO:0004114(3',5'-cyclic-nucleotide phosphodiesterase activity);GO:0004115(3',5'-cyclic-AMP phosphodiesterase activity);GO:0004117(calmodulin-activated dual specificity 3',5'-cyclic-GMP, 3',5'-cyclic-AMP phosphodiesterase activity);GO:0005829(cytosol);GO:0007165(signal transduction);GO:0007626(locomotory behavior…	00230(Purine metabolism);01100(Metabolic pathways);04020(Calcium signaling pathway);04740(Olfactory transduction);04742(Taste transduction);04924(Renin secretion);05032(Morphine addiction);05032(Morphine addiction)	K13755	EC:3.1.4.17	phosphodiesterase 1B [Source:HGNC Symbol;Acc:HGNC:8775]	protein_coding	1.44533	1.53215	1.20316	7.5033	8.1382	7.42842	0.181216	-2.46422	7.24809e-117	1.16072e-114	UP	yes
ENSCAFG00845028486	A2M	3494	ENSCAFT00845050420;ENSCAFT00845050286	GO:0001869(negative regulation of complement activation, lectin pathway);GO:0002020(protease binding);GO:0004866(endopeptidase inhibitor activity);GO:0004867(serine-type endopeptidase inhibitor activity);GO:0005102(signaling receptor binding);GO:0005576(extracellular region);GO:0005615(extracellular space);GO:0019838(growth factor binding);GO:0019899(enzyme binding);GO:0019959(interleukin-8 bindi…	04610(Complement and coagulation cascades);04610(Complement and coagulation cascades)	NA	NA	alpha-2-macroglobulin [Source:HGNC Symbol;Acc:HGNC:7]	protein_coding	28.6578	27.5442	26.5857	60.0383	62.8844	62.5717	0.446308	-1.16389	9.98075e-117	1.5865e-114	UP	yes
ENSCAFG00845014521	SDC4		ENSCAFT00845025976;ENSCAFT00845025992	GO:0001843(neural tube closure);GO:0009986(cell surface);GO:0010762(regulation of fibroblast migration);GO:0016020(membrane);GO:0042060(wound healing);GO:0042130(negative regulation of T cell proliferation);GO:0042802(identical protein binding);GO:0060122(inner ear receptor cell stereocilium organization);GO:0070053(thrombospondin receptor activity);GO:1903543(positive regulation of exosomal secr…	04512(ECM-receptor interaction);04514(Cell adhesion molecules);05205(Proteoglycans in cancer);05418(Fluid shear stress and atherosclerosis);05418(Fluid shear stress and atherosclerosis)	NA	NA	syndecan 4 [Source:HGNC Symbol;Acc:HGNC:10661]	protein_coding	47.117	38.7321	38.9309	116.992	115.738	124.553	0.349247	-1.51768	1.75619e-116	2.77104e-114	UP	yes
ENSCAFG00845020645	SERPING1		ENSCAFT00845036544	GO:0001869(negative regulation of complement activation, lectin pathway);GO:0004867(serine-type endopeptidase inhibitor activity);GO:0005615(extracellular space);GO:0010951(negative regulation of endopeptidase activity);GO:0030193(regulation of blood coagulation);GO:0045916(negative regulation of complement activation)	04610(Complement and coagulation cascades);05133(Pertussis)	NA	NA	serpin family G member 1 [Source:HGNC Symbol;Acc:HGNC:1228]	protein_coding	40.5514	39.8312	38.1159	93.0826	100.803	95.4547	0.409547	-1.2879	1.23215e-115	1.92998e-113	UP	yes
ENSCAFG00845003626	NID2		ENSCAFT00845006509;ENSCAFT00845006474;ENSCAFT00845006535;ENSCAFT00845006568	GO:0005509(calcium ion binding);GO:0005604(basement membrane);GO:0005886(plasma membrane);GO:0007160(cell-matrix adhesion);GO:0007160(cell-matrix adhesion)	NA	NA	NA	nidogen 2 [Source:HGNC Symbol;Acc:HGNC:13389]	protein_coding	47.3734	50.0796	47.4889	102.028	104.504	100.316	0.472358	-1.08205	2.74624e-115	4.27041e-113	UP	yes
ENSCAFG00845010582	TNC	7134	ENSCAFT00845020437;ENSCAFT00845019976;ENSCAFT00845019032;ENSCAFT00845020520;ENSCAFT00845019842;ENSCAFT00845020337;ENSCAFT00845018837;ENSCAFT00845019345;ENSCAFT00845020137;ENSCAFT00845019542	GO:0005515(protein binding);GO:0007155(cell adhesion);GO:0042127(regulation of cell population proliferation);GO:0042127(regulation of cell population proliferation)	04151(PI3K-Akt signaling pathway);04510(Focal adhesion);04512(ECM-receptor interaction);05165(Human papillomavirus infection);05206(MicroRNAs in cancer);05206(MicroRNAs in cancer)	NA	NA	tenascin C [Source:NCBI gene (formerly Entrezgene);Acc:481689]	protein_coding	198.093	214.385	184.961	501.843	543.764	539.608	0.376882	-1.40781	3.7165e-115	5.73758e-113	UP	yes
ENSCAFG00845029831	SLC2A3		ENSCAFT00845052918;ENSCAFT00845052910;ENSCAFT00845052869;ENSCAFT00845052836	GO:0005355(glucose transmembrane transporter activity);GO:0016020(membrane);GO:0016021(integral component of membrane);GO:0022857(transmembrane transporter activity);GO:0055085(transmembrane transport);GO:1904659(glucose transmembrane transport);GO:1904659(glucose transmembrane transport)	NA	NA	NA		protein_coding	22.3228	17.2175	18.8959	58.5872	58.2697	56.0686	0.337927	-1.56522	8.20199e-115	1.25719e-112	UP	yes
ENSCAFG00845022667	RFTN1		ENSCAFT00845040116;ENSCAFT00845040025;ENSCAFT00845040313;ENSCAFT00845040202	GO:0001765(membrane raft assembly);GO:0003725(double-stranded RNA binding);GO:0005737(cytoplasm);GO:0005768(endosome);GO:0005886(plasma membrane);GO:0032991(protein-containing complex);GO:0033227(dsRNA transport);GO:0034138(toll-like receptor 3 signaling pathway);GO:0040010(positive regulation of growth rate);GO:0043330(response to exogenous dsRNA);GO:0045121(membrane raft);GO:0050853(B cell rece…	NA	NA	NA	raftlin, lipid raft linker 1 [Source:HGNC Symbol;Acc:HGNC:30278]	protein_coding	17.6218	16.2974	17.3974	40.3621	41.6552	37.0423	0.431016	-1.21419	1.39418e-113	2.12182e-111	UP	yes
ENSCAFG00845013824	SERINC3		ENSCAFT00845024668;ENSCAFT00845024699	GO:0005794(Golgi apparatus);GO:0005886(plasma membrane);GO:0006658(phosphatidylserine metabolic process);GO:0006665(sphingolipid metabolic process);GO:0009597(detection of virus);GO:0016020(membrane);GO:0045087(innate immune response);GO:0051607(defense response to virus);GO:1902237(positive regulation of endoplasmic reticulum stress-induced intrinsic apoptotic signaling pathway);GO:1902237(posit…	NA	NA	NA	serine incorporator 3 [Source:HGNC Symbol;Acc:HGNC:11699]	protein_coding	23.9726	20.9124	23.176	50.1868	50.8012	52.1453	0.444456	-1.16989	2.21892e-113	3.35322e-111	UP	yes
ENSCAFG00845009354	RARRES2		ENSCAFT00845016493	GO:0001523(retinoid metabolic process);GO:0001934(positive regulation of protein phosphorylation);GO:0005102(signaling receptor binding);GO:0005615(extracellular space);GO:0006954(inflammatory response);GO:0008286(insulin receptor signaling pathway);GO:0010759(positive regulation of macrophage chemotaxis);GO:0019732(antifungal humoral response);GO:0045087(innate immune response);GO:0048566(embryo…	NA	NA	NA	retinoic acid receptor responder 2 [Source:HGNC Symbol;Acc:HGNC:9868]	protein_coding	48.6242	49.9552	52.2537	125.852	131.132	132.471	0.387293	-1.3685	5.85536e-113	8.78673e-111	UP	yes
ENSCAFG00845028469	IKBKE		ENSCAFT00845050514;ENSCAFT00845050339;ENSCAFT00845050443;ENSCAFT00845050607;ENSCAFT00845050254	GO:0004672(protein kinase activity);GO:0004704(NF-kappaB-inducing kinase activity);GO:0005524(ATP binding);GO:0005634(nucleus);GO:0005737(cytoplasm);GO:0006468(protein phosphorylation);GO:0006955(immune response);GO:0008384(IkappaB kinase activity);GO:0008630(intrinsic apoptotic signaling pathway in response to DNA damage);GO:0010467(gene expression);GO:0010884(positive regulation of lipid storag…	04620(Toll-like receptor signaling pathway);04621(NOD-like receptor signaling pathway);04622(RIG-I-like receptor signaling pathway);04623(Cytosolic DNA-sensing pathway);04625(C-type lectin receptor signaling pathway);04657(IL-17 signaling pathway);05160(Hepatitis C);05161(Hepatitis B);05162(Measles);05164(Influenza A);05165(Human papillomavirus infection);05167(Kaposi sarcoma-associated herpesvir…	K07211	EC:2.7.11.10	inhibitor of nuclear factor kappa B kinase subunit epsilon [Source:HGNC Symbol;Acc:HGNC:14552]	protein_coding	26.9901	25.0127	25.2137	57.9438	62.3688	59.1859	0.430179	-1.21699	2.9627e-112	4.41503e-110	UP	yes
ENSCAFG00845020236	ENSCAFG00845020236		ENSCAFT00845035679	NA	NA	NA	NA		protein_coding	9.75084	8.9649	8.78474	28.5419	30.3988	31.4597	0.304208	-1.71687	4.19096e-112	6.20233e-110	UP	yes
ENSCAFG00845008639	GPRC5B		ENSCAFT00845015199;ENSCAFT00845015228;ENSCAFT00845015251	GO:0004930(G protein-coupled receptor activity);GO:0005654(nucleoplasm);GO:0005730(nucleolus);GO:0005829(cytosol);GO:0007186(G protein-coupled receptor signaling pathway);GO:0016021(integral component of membrane);GO:0030295(protein kinase activator activity);GO:0043231(intracellular membrane-bounded organelle);GO:0070062(extracellular exosome);GO:0070062(extracellular exosome)	NA	NA	NA	G protein-coupled receptor class C group 5 member B [Source:HGNC Symbol;Acc:HGNC:13308]	protein_coding	3.40226	3.33519	3.06887	11.6929	12.7779	11.5124	0.272524	-1.87554	5.22838e-111	7.68464e-109	UP	yes
ENSCAFG00845021481	ANXA5		ENSCAFT00845038066	GO:0005509(calcium ion binding);GO:0005544(calcium-dependent phospholipid binding);GO:0009897(external side of plasma membrane);GO:0010033(response to organic substance);GO:0050819(negative regulation of coagulation);GO:0072563(endothelial microparticle)	NA	NA	NA	annexin A5 [Source:NCBI gene (formerly Entrezgene);Acc:476094]	protein_coding	86.2546	81.6519	76.5665	198.737	178.042	190.548	0.430921	-1.21451	2.70965e-110	3.95554e-108	UP	yes
ENSCAFG00845022208	PTPN12		ENSCAFT00845039527;ENSCAFT00845039724;ENSCAFT00845039209;ENSCAFT00845039857;ENSCAFT00845039367	GO:0002102(podosome);GO:0004721(phosphoprotein phosphatase activity);GO:0004725(protein tyrosine phosphatase activity);GO:0005829(cytosol);GO:0006470(protein dephosphorylation);GO:0016311(dephosphorylation);GO:0016791(phosphatase activity);GO:0017124(SH3 domain binding);GO:0035335(peptidyl-tyrosine dephosphorylation);GO:0042058(regulation of epidermal growth factor receptor signaling pathway);GO:…	NA	K18024	EC:3.1.3.48	protein tyrosine phosphatase non-receptor type 12 [Source:HGNC Symbol;Acc:HGNC:9645]	protein_coding	40.2882	34.9287	41.0539	92.7619	84.6377	84.6879	0.443633	-1.17256	3.02383e-110	4.38435e-108	UP	yes
ENSCAFG00845001153	HEXB		ENSCAFT00845001966	GO:0001501(skeletal system development);GO:0001669(acrosomal vesicle);GO:0004553(hydrolase activity, hydrolyzing O-glycosyl compounds);GO:0004563(beta-N-acetylhexosaminidase activity);GO:0005615(extracellular space);GO:0005764(lysosome);GO:0005975(carbohydrate metabolic process);GO:0006687(glycosphingolipid metabolic process);GO:0006689(ganglioside catabolic process);GO:0006874(cellular calcium i…	00511(Other glycan degradation);00513(Various types of N-glycan biosynthesis);00520(Amino sugar and nucleotide sugar metabolism);00531(Glycosaminoglycan degradation);00603(Glycosphingolipid biosynthesis - globo and isoglobo series);00604(Glycosphingolipid biosynthesis - ganglio series);01100(Metabolic pathways);04142(Lysosome)	K12373	EC:3.2.1.52	hexosaminidase subunit beta [Source:HGNC Symbol;Acc:HGNC:4879]	protein_coding	33.1653	29.6485	31.7996	80.7653	73.3218	82.3104	0.40023	-1.3211	1.41844e-109	2.04283e-107	UP	yes
ENSCAFG00845008563	ENSCAFG00845008563		ENSCAFT00845015098;ENSCAFT00845015060	GO:0030162(regulation of proteolysis);GO:0030377(urokinase plasminogen activator receptor activity);GO:0038195(urokinase plasminogen activator signaling pathway);GO:0038195(urokinase plasminogen activator signaling pathway)	NA	NA	NA		protein_coding	28.8703	32.4022	29.1506	83.8504	89.2675	85.7914	0.349246	-1.51768	2.63185e-108	3.76512e-106	UP	yes
ENSCAFG00845009412	SERINC1		ENSCAFT00845016581;ENSCAFT00845016629	GO:0005886(plasma membrane);GO:0006658(phosphatidylserine metabolic process);GO:0006665(sphingolipid metabolic process);GO:0016020(membrane);GO:0016020(membrane)	NA	NA	NA	serine incorporator 1 [Source:HGNC Symbol;Acc:HGNC:13464]	protein_coding	88.4772	83.8051	97.8216	184.846	177.254	179.712	0.49852	-1.00428	3.64077e-108	5.174e-106	UP	yes
ENSCAFG00845027986	ICAM1		ENSCAFT00845049416	GO:0001772(immunological synapse);GO:0002291(T cell activation via T cell receptor contact with antigen bound to MHC molecule on antigen presenting cell);GO:0002457(T cell antigen processing and presentation);GO:0002693(positive regulation of cellular extravasation);GO:0005178(integrin binding);GO:0005615(extracellular space);GO:0007155(cell adhesion);GO:0007159(leukocyte cell-cell adhesion);GO:0…	04064(NF-kappa B signaling pathway);04514(Cell adhesion molecules);04650(Natural killer cell mediated cytotoxicity);04668(TNF signaling pathway);04670(Leukocyte transendothelial migration);04933(AGE-RAGE signaling pathway in diabetic complications);05143(African trypanosomiasis);05144(Malaria);05150(Staphylococcus aureus infection);05164(Influenza A);05166(Human T-cell leukemia virus 1 infection)…	NA	NA	intercellular adhesion molecule 1 [Source:NCBI gene (formerly Entrezgene);Acc:403975]	protein_coding	29.9045	31.1588	29.4712	68.3332	69.7657	72.4618	0.429968	-1.2177	5.27238e-108	7.44342e-106	UP	yes
ENSCAFG00845008366	CRABP2		ENSCAFT00845014723;ENSCAFT00845014704	GO:0008289(lipid binding);GO:0008289(lipid binding)	NA	NA	NA		protein_coding	9.89373	10.5012	10.799	0.843639	0.679362	0.63702	14.4415	3.85215	1.07036e-107	1.50124e-105	DOWN	yes
ENSCAFG00845015256	TMEM59		ENSCAFT00845027298;ENSCAFT00845027221;ENSCAFT00845027240;ENSCAFT00845027281	NA	NA	NA	NA	transmembrane protein 59 [Source:HGNC Symbol;Acc:HGNC:1239]	protein_coding	21.2697	17.6608	21.9998	51.7971	48.8078	51.6354	0.400224	-1.32112	1.06309e-106	1.48136e-104	UP	yes
ENSCAFG00845001081	PDPN		ENSCAFT00845001867;ENSCAFT00845001880;ENSCAFT00845001895	NA	NA	NA	NA	podoplanin [Source:NCBI gene (formerly Entrezgene);Acc:403886]	protein_coding	109.53	96.698	102.05	215.764	198.147	212.668	0.492002	-1.02326	5.91087e-106	8.18332e-104	UP	yes
ENSCAFG00845028176	TGFB2		ENSCAFT00845049718	GO:0000902(cell morphogenesis);GO:0001540(amyloid-beta binding);GO:0001654(eye development);GO:0001666(response to hypoxia);GO:0001837(epithelial to mesenchymal transition);GO:0001942(hair follicle development);GO:0003007(heart morphogenesis);GO:0005102(signaling receptor binding);GO:0005114(type II transforming growth factor beta receptor binding);GO:0005160(transforming growth factor beta recep…	04010(MAPK signaling pathway);04060(Cytokine-cytokine receptor interaction);04068(FoxO signaling pathway);04110(Cell cycle);04218(Cellular senescence);04350(TGF-beta signaling pathway);04380(Osteoclast differentiation);04390(Hippo signaling pathway);04933(AGE-RAGE signaling pathway in diabetic complications);05140(Leishmaniasis);05142(Chagas disease);05144(Malaria);05145(Toxoplasmosis);05146(Amoe…	NA	NA	transforming growth factor beta 2 [Source:HGNC Symbol;Acc:HGNC:11768]	protein_coding	15.7486	13.3348	13.8665	38.1501	37.659	36.4213	0.382694	-1.38574	4.90902e-105	6.75273e-103	UP	yes
ENSCAFG00845002121	MMP14		ENSCAFT00845003703	GO:0001503(ossification);GO:0001958(endochondral ossification);GO:0004175(endopeptidase activity);GO:0004222(metalloendopeptidase activity);GO:0005615(extracellular space);GO:0005634(nucleus);GO:0005737(cytoplasm);GO:0005829(cytosol);GO:0005886(plasma membrane);GO:0006508(proteolysis);GO:0008237(metallopeptidase activity);GO:0008270(zinc ion binding);GO:0010831(positive regulation of myotube diff…	04668(TNF signaling pathway);04912(GnRH signaling pathway);04928(Parathyroid hormone synthesis, secretion and action)	K07763	EC:3.4.24.80	matrix metallopeptidase 14 [Source:HGNC Symbol;Acc:HGNC:7160]	protein_coding	131.592	119.156	110.298	281.912	289.278	293.284	0.417648	-1.25964	2.95249e-104	4.03551e-102	UP	yes
ENSCAFG00845010347	CSF3		ENSCAFT00845018251;ENSCAFT00845018275	GO:0005125(cytokine activity);GO:0005130(granulocyte colony-stimulating factor receptor binding);GO:0005576(extracellular region);GO:0006955(immune response);GO:0007165(signal transduction);GO:0014068(positive regulation of phosphatidylinositol 3-kinase signaling);GO:0019899(enzyme binding);GO:0030838(positive regulation of actin filament polymerization);GO:0032092(positive regulation of protein …	04060(Cytokine-cytokine receptor interaction);04151(PI3K-Akt signaling pathway);04630(JAK-STAT signaling pathway);04640(Hematopoietic cell lineage);04657(IL-17 signaling pathway);05144(Malaria);05171(Coronavirus disease - COVID-19);05171(Coronavirus disease - COVID-19)	NA	NA	colony stimulating factor 3 [Source:HGNC Symbol;Acc:HGNC:2438]	protein_coding	0.303764	0.103871	0.21733	12.4461	14.2672	13.5235	0.0155322	-6.00859	3.46722e-104	4.70906e-102	UP	yes
ENSCAFG00845010152	LRP12		ENSCAFT00845017917;ENSCAFT00845017862	GO:0001764(neuron migration);GO:0005515(protein binding);GO:0005887(integral component of plasma membrane);GO:0031175(neuron projection development);GO:0031175(neuron projection development)	NA	NA	NA	LDL receptor related protein 12 [Source:HGNC Symbol;Acc:HGNC:31708]	protein_coding	12.4409	11.5694	13.611	30.339	28.3582	28.8351	0.429799	-1.21827	3.57969e-104	4.83123e-102	UP	yes
ENSCAFG00845001416	ENSCAFG00845001416		ENSCAFT00845002435;ENSCAFT00845002450	NA	NA	NA	NA		protein_coding	8.59341	9.10709	9.01441	0.449985	0.603695	0.71575	15.098	3.91629	4.73454e-104	6.3499e-102	DOWN	yes
ENSCAFG00845016141	TGFBR3		ENSCAFT00845028727;ENSCAFT00845028956;ENSCAFT00845028788;ENSCAFT00845028879	NA	NA	NA	NA	transforming growth factor beta receptor 3 [Source:HGNC Symbol;Acc:HGNC:11774]	protein_coding	12.7504	12.8357	16.6323	2.75022	2.60071	2.66142	5.26917	2.39758	7.96638e-104	1.0618e-101	DOWN	yes
ENSCAFG00845026785	POSTN		ENSCAFT00845047580;ENSCAFT00845047289;ENSCAFT00845047429;ENSCAFT00845047928;ENSCAFT00845047703	GO:0005515(protein binding);GO:0005802(trans-Golgi network);GO:0007155(cell adhesion);GO:0008201(heparin binding);GO:0008593(regulation of Notch signaling pathway);GO:0009888(tissue development);GO:0030198(extracellular matrix organization);GO:0031012(extracellular matrix);GO:0046872(metal ion binding);GO:0062023(collagen-containing extracellular matrix);GO:0071307(cellular response to vitamin K)…	NA	NA	NA	periostin [Source:HGNC Symbol;Acc:HGNC:16953]	protein_coding	105.269	98.0259	117.232	228.183	219.5	212.139	0.485776	-1.04164	9.49059e-104	1.25715e-101	UP	yes
ENSCAFG00845017467	DLA-DRA		ENSCAFT00845030935;ENSCAFT00845030976;ENSCAFT00845031161	GO:0001772(immunological synapse);GO:0001916(positive regulation of T cell mediated cytotoxicity);GO:0002469(myeloid dendritic cell antigen processing and presentation);GO:0002491(antigen processing and presentation of endogenous peptide antigen via MHC class II);GO:0002503(peptide antigen assembly with MHC class II protein complex);GO:0002504(antigen processing and presentation of peptide or pol…	04145(Phagosome);04514(Cell adhesion molecules);04612(Antigen processing and presentation);04640(Hematopoietic cell lineage);04658(Th1 and Th2 cell differentiation);04659(Th17 cell differentiation);04672(Intestinal immune network for IgA production);04940(Type I diabetes mellitus);05140(Leishmaniasis);05145(Toxoplasmosis);05150(Staphylococcus aureus infection);05152(Tuberculosis);05164(Influenza …	NA	NA	MHC class II DR alpha chain [Source:NCBI gene (formerly Entrezgene);Acc:481731]	protein_coding	0.172862	0.112504	0.167119	6.28322	5.94658	7.7389	0.0226597	-5.46373	2.39226e-103	3.14942e-101	UP	yes
ENSCAFG00845014286	NPC2		ENSCAFT00845025548	GO:0032367(intracellular cholesterol transport)	04142(Lysosome);04979(Cholesterol metabolism)	NA	NA	NPC intracellular cholesterol transporter 2 [Source:NCBI gene (formerly Entrezgene);Acc:403920]	protein_coding	21.2672	21.3039	22.7113	50.3729	54.255	56.1521	0.406036	-1.30032	6.24686e-103	8.17387e-101	UP	yes
ENSCAFG00845013841	PLPP3		ENSCAFT00845024706;ENSCAFT00845024727	GO:0001568(blood vessel development);GO:0001702(gastrulation with mouth forming second);GO:0001933(negative regulation of protein phosphorylation);GO:0005178(integrin binding);GO:0005794(Golgi apparatus);GO:0005802(trans-Golgi network);GO:0005886(plasma membrane);GO:0006644(phospholipid metabolic process);GO:0006670(sphingosine metabolic process);GO:0006672(ceramide metabolic process);GO:0006890(…	00561(Glycerolipid metabolism);00564(Glycerophospholipid metabolism);00565(Ether lipid metabolism);00600(Sphingolipid metabolism);01100(Metabolic pathways);04072(Phospholipase D signaling pathway);04666(Fc gamma R-mediated phagocytosis);04975(Fat digestion and absorption);05231(Choline metabolism in cancer);05231(Choline metabolism in cancer)	K01080	EC:3.1.3.4	phospholipid phosphatase 3 [Source:HGNC Symbol;Acc:HGNC:9229]	protein_coding	9.62029	9.33659	8.88506	25.1255	25.7914	26.3749	0.360219	-1.47305	1.67461e-101	2.17791e-99	UP	yes
ENSCAFG00845007464	COL15A1		ENSCAFT00845013189;ENSCAFT00845013385	GO:0005604(basement membrane);GO:0005604(basement membrane)	04974(Protein digestion and absorption);04974(Protein digestion and absorption)	NA	NA	collagen type XV alpha 1 chain [Source:HGNC Symbol;Acc:HGNC:2192]	protein_coding	252.141	250.245	245.993	453.703	484.187	470.515	0.531367	-0.91222	1.38211e-100	1.78666e-98	UP	no
ENSCAFG00845022547	ANO5		ENSCAFT00845039979	GO:0005229(intracellular calcium activated chloride channel activity);GO:0005886(plasma membrane);GO:0006821(chloride transport);GO:0031982(vesicle);GO:0046983(protein dimerization activity)	NA	NA	NA	anoctamin 5 [Source:NCBI gene (formerly Entrezgene);Acc:485416]	protein_coding	4.19545	3.98136	4.72753	12.4016	13.3408	13.1539	0.331763	-1.59177	2.07428e-98	2.66539e-96	UP	yes
ENSCAFG00845014539	EXT1		ENSCAFT00845026025	GO:0000902(cell morphogenesis);GO:0001503(ossification);GO:0001958(endochondral ossification);GO:0001974(blood vessel remodeling);GO:0002062(chondrocyte differentiation);GO:0002067(glandular epithelial cell differentiation);GO:0002244(hematopoietic progenitor cell differentiation);GO:0002524(hypersensitivity);GO:0003128(heart field specification);GO:0003415(chondrocyte hypertrophy);GO:0003416(end…	00534(Glycosaminoglycan biosynthesis - heparan sulfate / heparin);01100(Metabolic pathways)	K02366	EC:2.4.1.224;EC:2.4.1.225	exostosin glycosyltransferase 1 [Source:HGNC Symbol;Acc:HGNC:3512]	protein_coding	38.7488	39.612	38.2403	80.9119	83.3501	83.528	0.470564	-1.08754	7.97753e-98	1.01899e-95	UP	yes
ENSCAFG00845013454	OS9		ENSCAFT00845024101;ENSCAFT00845024165;ENSCAFT00845024007	GO:0005783(endoplasmic reticulum);GO:0005788(endoplasmic reticulum lumen);GO:0006511(ubiquitin-dependent protein catabolic process);GO:0006621(protein retention in ER lumen);GO:0016567(protein ubiquitination);GO:0030433(ubiquitin-dependent ERAD pathway);GO:0034976(response to endoplasmic reticulum stress);GO:1904153(negative regulation of retrograde protein transport, ER to cytosol);GO:1904153(ne…	04141(Protein processing in endoplasmic reticulum);04141(Protein processing in endoplasmic reticulum)	NA	NA	OS9 endoplasmic reticulum lectin [Source:HGNC Symbol;Acc:HGNC:16994]	protein_coding	59.5136	59.9783	58.4838	115.873	118.942	123.242	0.497059	-1.00851	1.11692e-97	1.41822e-95	UP	yes
ENSCAFG00845018957	TPX2		ENSCAFT00845033635;ENSCAFT00845033766;ENSCAFT00845033444	GO:0000922(spindle pole);GO:0005654(nucleoplasm);GO:0005819(spindle);GO:0005874(microtubule);GO:0007020(microtubule nucleation);GO:0007026(negative regulation of microtubule depolymerization);GO:0015630(microtubule cytoskeleton);GO:0019901(protein kinase binding);GO:0032147(activation of protein kinase activity);GO:0043203(axon hillock);GO:0045171(intercellular bridge);GO:0060236(regulation of mi…	NA	NA	NA	TPX2 microtubule nucleation factor [Source:HGNC Symbol;Acc:HGNC:1249]	protein_coding	31.7229	29.7232	30.3188	12.2356	12.1819	12.3722	2.49431	1.31864	1.12442e-97	1.41935e-95	DOWN	yes
ENSCAFG00845023423	SLC8B1		ENSCAFT00845041490;ENSCAFT00845042015;ENSCAFT00845041915;ENSCAFT00845041625	GO:0005432(calcium:sodium antiporter activity);GO:0006851(mitochondrial calcium ion transmembrane transport);GO:0016021(integral component of membrane);GO:0030061(mitochondrial crista);GO:0032592(integral component of mitochondrial membrane);GO:0042593(glucose homeostasis);GO:0042803(protein homodimerization activity);GO:0050796(regulation of insulin secretion);GO:0051480(regulation of cytosolic …	NA	NA	NA	solute carrier family 8 member B1 [Source:HGNC Symbol;Acc:HGNC:26175]	protein_coding	13.676	13.4949	12.9269	32.5443	35.6771	33.7625	0.393178	-1.34674	5.40587e-97	6.7839e-95	UP	yes
ENSCAFG00845018081	ACP5		ENSCAFT00845032027	GO:0003993(acid phosphatase activity);GO:0008198(ferrous iron binding);GO:0008199(ferric iron binding);GO:0016787(hydrolase activity)	00740(Riboflavin metabolism);01100(Metabolic pathways);04142(Lysosome);04380(Osteoclast differentiation);05323(Rheumatoid arthritis)	K14379	EC:3.1.3.2	acid phosphatase 5, tartrate resistant [Source:NCBI gene (formerly Entrezgene);Acc:476705]	protein_coding	0.607108	0.539727	0.702143	8.94772	9.12868	10.7968	0.0640378	-3.96493	9.16217e-97	1.14309e-94	UP	yes
ENSCAFG00845021884	NFKBIZ		ENSCAFT00845038758;ENSCAFT00845038869	GO:0005515(protein binding);GO:0005634(nucleus);GO:0006954(inflammatory response);GO:0016607(nuclear speck);GO:0036464(cytoplasmic ribonucleoprotein granule);GO:0050729(positive regulation of inflammatory response);GO:0050852(T cell receptor signaling pathway);GO:2000321(positive regulation of T-helper 17 cell differentiation);GO:2000321(positive regulation of T-helper 17 cell differentiation)	05202(Transcriptional misregulation in cancer);05202(Transcriptional misregulation in cancer)	NA	NA	NFKB inhibitor zeta [Source:NCBI gene (formerly Entrezgene);Acc:478549]	protein_coding	28.6654	27.7717	29.2553	53.9353	53.4377	51.5402	0.53924	-0.891001	1.14515e-96	1.42045e-94	UP	no
ENSCAFG00845029225	ANLN		ENSCAFT00845051856;ENSCAFT00845051773;ENSCAFT00845051732	GO:0000281(mitotic cytokinesis);GO:0003779(actin binding);GO:0005654(nucleoplasm);GO:0005826(actomyosin contractile ring);GO:0005938(cell cortex);GO:0015629(actin cytoskeleton);GO:0030496(midbody);GO:0032059(bleb);GO:0090521(podocyte cell migration);GO:1904172(positive regulation of bleb assembly);GO:1904172(positive regulation of bleb assembly)	NA	NA	NA	anillin actin binding protein [Source:HGNC Symbol;Acc:HGNC:14082]	protein_coding	35.292	32.8895	36.7818	14.0688	13.4849	14.127	2.51827	1.33243	1.70746e-96	2.10577e-94	DOWN	yes
ENSCAFG00845016653	HSBP1		ENSCAFT00845029511	GO:0003714(transcription corepressor activity);GO:0019896(axonal transport of mitochondrion);GO:0035987(endodermal cell differentiation);GO:0042802(identical protein binding)	NA	NA	NA	heat shock factor binding protein 1 [Source:HGNC Symbol;Acc:HGNC:5203]	protein_coding	16.8619	15.2314	16.1859	42.9556	40.4193	45.0652	0.375889	-1.41162	3.06134e-96	3.7539e-94	UP	yes
ENSCAFG00845015070	DLGAP5		ENSCAFT00845027007;ENSCAFT00845026947	GO:0005634(nucleus);GO:0005739(mitochondrion);GO:0005829(cytosol);GO:0023052(signaling);GO:0031616(spindle pole centrosome);GO:0034451(centriolar satellite);GO:0034451(centriolar satellite)	NA	NA	NA	DLG associated protein 5 [Source:HGNC Symbol;Acc:HGNC:16864]	protein_coding	49.5593	44.2403	51.4408	16.7641	15.9796	17.3121	2.90157	1.53683	3.80343e-96	4.63738e-94	DOWN	yes
ENSCAFG00845023626	NFKB2		ENSCAFT00845041727	GO:0003677(DNA binding);GO:0003700(DNA-binding transcription factor activity);GO:0005515(protein binding);GO:0005737(cytoplasm);GO:0006355(regulation of DNA-templated transcription);GO:0007165(signal transduction)	04010(MAPK signaling pathway);04064(NF-kappa B signaling pathway);04380(Osteoclast differentiation);04625(C-type lectin receptor signaling pathway);05134(Legionellosis);05166(Human T-cell leukemia virus 1 infection);05169(Epstein-Barr virus infection);05200(Pathways in cancer);05203(Viral carcinogenesis);05224(Breast cancer)	NA	NA	nuclear factor kappa B subunit 2 [Source:HGNC Symbol;Acc:HGNC:7795]	protein_coding	13.4831	12.4363	12.7049	30.4057	32.8432	32.1527	0.40486	-1.3045	7.55643e-96	9.16121e-94	UP	yes
ENSCAFG00845001754	SOD2	100129518	ENSCAFT00845003091;ENSCAFT00845003078	GO:0000303(response to superoxide);GO:0001315(obsolete age-dependent response to reactive oxygen species);GO:0004784(superoxide dismutase activity);GO:0005739(mitochondrion);GO:0005759(mitochondrial matrix);GO:0006357(regulation of transcription by RNA polymerase II);GO:0006801(superoxide metabolic process);GO:0008285(negative regulation of cell population proliferation);GO:0019430(removal of sup…	04068(FoxO signaling pathway);04146(Peroxisome);04211(Longevity regulating pathway);04213(Longevity regulating pathway - multiple species);05016(Huntington disease);05016(Huntington disease)	K04564	EC:1.15.1.1	superoxide dismutase 2 [Source:HGNC Symbol;Acc:HGNC:11180]	protein_coding	4.36044	4.27003	5.26725	14.7198	13.9369	12.8794	0.334594	-1.57952	7.61965e-96	9.18596e-94	UP	yes
ENSCAFG00845008914	CA9		ENSCAFT00845015790;ENSCAFT00845015733	GO:0002009(morphogenesis of an epithelium);GO:0004089(carbonate dehydratase activity);GO:0005886(plasma membrane);GO:0008270(zinc ion binding);GO:0046903(secretion);GO:0046903(secretion)	00910(Nitrogen metabolism);01100(Metabolic pathways);01100(Metabolic pathways)	K01672	EC:4.2.1.1	carbonic anhydrase 9 [Source:NCBI gene (formerly Entrezgene);Acc:611933]	protein_coding	7.15848	7.06911	7.09935	28.6596	23.6462	25.0721	0.275621	-1.85924	8.87653e-96	1.06414e-93	UP	yes
ENSCAFG00845030210	ANO2		ENSCAFT00845053702;ENSCAFT00845053692	GO:0005229(intracellular calcium activated chloride channel activity);GO:0005886(plasma membrane);GO:0006821(chloride transport);GO:0042802(identical protein binding);GO:0043005(neuron projection);GO:0046983(protein dimerization activity);GO:0051649(establishment of localization in cell);GO:0097730(non-motile cilium);GO:0097730(non-motile cilium)	04740(Olfactory transduction);04740(Olfactory transduction)	NA	NA	anoctamin 2 [Source:HGNC Symbol;Acc:HGNC:1183]	protein_coding	2.17858	2.32479	2.48997	9.19769	9.71001	8.71342	0.253188	-1.98172	2.40876e-95	2.87164e-93	UP	yes
ENSCAFG00845018672	CTSB		ENSCAFT00845033154;ENSCAFT00845033096;ENSCAFT00845033017	GO:0004175(endopeptidase activity);GO:0004197(cysteine-type endopeptidase activity);GO:0005518(collagen binding);GO:0005615(extracellular space);GO:0005764(lysosome);GO:0006508(proteolysis);GO:0006590(thyroid hormone generation);GO:0008233(peptidase activity);GO:0008234(cysteine-type peptidase activity);GO:0009897(external side of plasma membrane);GO:0010466(negative regulation of peptidase activ…	04140(Autophagy - animal);04142(Lysosome);04210(Apoptosis);04612(Antigen processing and presentation);04621(NOD-like receptor signaling pathway);04924(Renin secretion);04924(Renin secretion)	K01363	EC:3.4.22.1	cathepsin B [Source:HGNC Symbol;Acc:HGNC:2527]	protein_coding	148.385	138.336	139.584	275.818	287.014	305.539	0.490924	-1.02643	2.81693e-95	3.33969e-93	UP	yes
ENSCAFG00845019968	NRP2	4753	ENSCAFT00845035624;ENSCAFT00845035467;ENSCAFT00845035188	GO:0001525(angiogenesis);GO:0001764(neuron migration);GO:0003148(outflow tract septum morphogenesis);GO:0005021(vascular endothelial growth factor receptor activity);GO:0007411(axon guidance);GO:0007507(heart development);GO:0016020(membrane);GO:0017154(semaphorin receptor activity);GO:0021612(facial nerve structural organization);GO:0021649(vestibulocochlear nerve structural organization);GO:002…	NA	NA	NA	neuropilin 2 [Source:HGNC Symbol;Acc:HGNC:8005]	protein_coding	63.1793	62.5204	61.3024	114.361	122.365	122.124	0.521114	-0.940328	3.39572e-95	4.00378e-93	UP	no
ENSCAFG00845009887	ACSS3		ENSCAFT00845017646;ENSCAFT00845017545	GO:0005739(mitochondrion);GO:0005759(mitochondrial matrix);GO:0016405(CoA-ligase activity);GO:0016878(acid-thiol ligase activity);GO:0043231(intracellular membrane-bounded organelle);GO:0050218(propionate-CoA ligase activity);GO:0050218(propionate-CoA ligase activity)	00640(Propanoate metabolism);01100(Metabolic pathways);01100(Metabolic pathways)	K01908	EC:6.2.1.17	acyl-CoA synthetase short chain family member 3 [Source:HGNC Symbol;Acc:HGNC:24723]	protein_coding	2.11525	1.91043	2.12043	8.889	9.89587	8.05578	0.228985	-2.12667	3.31412e-94	3.88621e-92	UP	yes
ENSCAFG00845006275	CXCL8		ENSCAFT00845011119	GO:0005153(interleukin-8 receptor binding);GO:0005576(extracellular region);GO:0006935(chemotaxis);GO:0006952(defense response);GO:0006955(immune response);GO:0008009(chemokine activity);GO:0030593(neutrophil chemotaxis);GO:0042119(neutrophil activation)	04060(Cytokine-cytokine receptor interaction);04061(Viral protein interaction with cytokine and cytokine receptor);04062(Chemokine signaling pathway);04064(NF-kappa B signaling pathway);04072(Phospholipase D signaling pathway);04218(Cellular senescence);04620(Toll-like receptor signaling pathway);04621(NOD-like receptor signaling pathway);04622(RIG-I-like receptor signaling pathway);04657(IL-17 s…	NA	NA	C-X-C motif chemokine ligand 8 [Source:NCBI gene (formerly Entrezgene);Acc:403850]	protein_coding	4.00528	6.53657	9.7942	902.898	806.285	883.799	0.00784273	-6.99443	5.16279e-94	6.02111e-92	UP	yes
ENSCAFG00845014179	ENSCAFG00845014179		ENSCAFT00845025363;ENSCAFT00845025373	GO:0001558(regulation of cell growth);GO:0005515(protein binding);GO:0005520(insulin-like growth factor binding);GO:0005576(extracellular region);GO:0005576(extracellular region)	NA	NA	NA		protein_coding	56.7823	47.8831	42.8625	149.195	144.049	152.3	0.331118	-1.59458	5.68693e-94	6.59653e-92	UP	yes
ENSCAFG00845003553	BDKRB2		ENSCAFT00845006335	GO:0002020(protease binding);GO:0004930(G protein-coupled receptor activity);GO:0004947(bradykinin receptor activity);GO:0005768(endosome);GO:0005794(Golgi apparatus);GO:0005886(plasma membrane);GO:0006939(smooth muscle contraction);GO:0007186(G protein-coupled receptor signaling pathway);GO:0009651(response to salt stress);GO:0016021(integral component of membrane);GO:0031702(type 1 angiotensin …	04020(Calcium signaling pathway);04022(cGMP-PKG signaling pathway);04071(Sphingolipid signaling pathway);04080(Neuroactive ligand-receptor interaction);04610(Complement and coagulation cascades);04750(Inflammatory mediator regulation of TRP channels);04810(Regulation of actin cytoskeleton);04961(Endocrine and other factor-regulated calcium reabsorption);05142(Chagas disease);05200(Pathways in can…	NA	NA	bradykinin receptor B2 [Source:NCBI gene (formerly Entrezgene);Acc:403658]	protein_coding	7.75624	6.34363	7.1808	25.6516	29.4989	29.6777	0.250868	-1.995	5.75125e-94	6.63527e-92	UP	yes
ENSCAFG00845001126	ASPM		ENSCAFT00845001943	GO:0000922(spindle pole);GO:0001764(neuron migration);GO:0002052(positive regulation of neuroblast proliferation);GO:0005515(protein binding);GO:0005516(calmodulin binding);GO:0005634(nucleus);GO:0005737(cytoplasm);GO:0005874(microtubule);GO:0007051(spindle organization);GO:0007283(spermatogenesis);GO:0007405(neuroblast proliferation);GO:0007420(brain development);GO:0008356(asymmetric cell divis…	NA	NA	NA	assembly factor for spindle microtubules [Source:NCBI gene (formerly Entrezgene);Acc:480009]	protein_coding	9.37606	9.30617	10.2257	3.48377	3.352	3.46065	2.80757	1.48932	9.64504e-94	1.10681e-91	DOWN	yes
ENSCAFG00845008517	ZNF395		ENSCAFT00845015006	GO:0000978(RNA polymerase II cis-regulatory region sequence-specific DNA binding);GO:0000987(cis-regulatory region sequence-specific DNA binding);GO:0001228(DNA-binding transcription activator activity, RNA polymerase II-specific);GO:0003677(DNA binding);GO:0005634(nucleus);GO:0005654(nucleoplasm);GO:0005737(cytoplasm);GO:0005829(cytosol);GO:0006357(regulation of transcription by RNA polymerase I…	NA	NA	NA	zinc finger protein 395 [Source:HGNC Symbol;Acc:HGNC:18737]	protein_coding	6.87496	6.35372	7.01074	14.7155	15.5017	14.5571	0.452032	-1.1455	2.48966e-93	2.84179e-91	UP	yes
ENSCAFG00845030290	CRTAC1		ENSCAFT00845053755;ENSCAFT00845053781;ENSCAFT00845053903;ENSCAFT00845053917;ENSCAFT00845053868;ENSCAFT00845053815;ENSCAFT00845053831	GO:0005509(calcium ion binding);GO:0005509(calcium ion binding)	NA	NA	NA	cartilage acidic protein 1 [Source:HGNC Symbol;Acc:HGNC:14882]	protein_coding	0.912957	0.800632	0.814573	4.18778	4.34639	3.97862	0.202046	-2.30724	5.06383e-93	5.74946e-91	UP	yes
ENSCAFG00845002835	NMB	10457	ENSCAFT00845005036;ENSCAFT00845005023	GO:0007218(neuropeptide signaling pathway);GO:0007218(neuropeptide signaling pathway)	04080(Neuroactive ligand-receptor interaction);04080(Neuroactive ligand-receptor interaction)	NA	NA	neuromedin B [Source:HGNC Symbol;Acc:HGNC:7842]	protein_coding	1.48856	1.22813	2.04688	81.8838	50.9989	64.3722	0.0241493	-5.37187	9.0296e-93	1.01982e-90	UP	yes
ENSCAFG00845004604	PSAP	23787,653509,729238	ENSCAFT00845008238;ENSCAFT00845008244	GO:0002020(protease binding);GO:0005543(phospholipid binding);GO:0005615(extracellular space);GO:0005764(lysosome);GO:0005770(late endosome);GO:0006629(lipid metabolic process);GO:0006665(sphingolipid metabolic process);GO:0007041(lysosomal transport);GO:0042803(protein homodimerization activity);GO:0043231(intracellular membrane-bounded organelle);GO:0097110(scaffold protein binding);GO:1903771(…	00600(Sphingolipid metabolism);04142(Lysosome);04142(Lysosome)	NA	NA	prosaposin [Source:HGNC Symbol;Acc:HGNC:9498]	protein_coding	119.35	119.78	113.356	235.984	248.087	261.574	0.472727	-1.08092	1.09856e-92	1.23424e-90	UP	yes
ENSCAFG00845008267	GRN		ENSCAFT00845014555;ENSCAFT00845014617;ENSCAFT00845014579	GO:0004930(G protein-coupled receptor activity);GO:0005576(extracellular region);GO:0005615(extracellular space);GO:0005764(lysosome);GO:0005765(lysosomal membrane);GO:0005768(endosome);GO:0005770(late endosome);GO:0005783(endoplasmic reticulum);GO:0005794(Golgi apparatus);GO:0005886(plasma membrane);GO:0007041(lysosomal transport);GO:0007042(lysosomal lumen acidification);GO:0016020(membrane);GO…	NA	NA	NA	granulin precursor [Source:HGNC Symbol;Acc:HGNC:4601]	protein_coding	35.5126	37.2319	34.5108	77.8005	85.3456	84.5902	0.432941	-1.20776	1.13806e-92	1.27196e-90	UP	yes
ENSCAFG00845024039	MAP1A	23173	ENSCAFT00845042530;ENSCAFT00845042469	GO:0000226(microtubule cytoskeleton organization);GO:0005874(microtubule);GO:0008017(microtubule binding);GO:0008017(microtubule binding)	NA	NA	NA	microtubule associated protein 1A [Source:HGNC Symbol;Acc:HGNC:6835]	protein_coding	12.8227	13.0445	12.6288	3.84451	4.42423	3.93991	3.15318	1.65681	1.78607e-92	1.98587e-90	DOWN	yes
ENSCAFG00845013715	WLS		ENSCAFT00845024720;ENSCAFT00845024835;ENSCAFT00845024521;ENSCAFT00845024866;ENSCAFT00845024878;ENSCAFT00845024859	GO:0005769(early endosome);GO:0005783(endoplasmic reticulum);GO:0005794(Golgi apparatus);GO:0005802(trans-Golgi network);GO:0005829(cytosol);GO:0005886(plasma membrane);GO:0006886(intracellular protein transport);GO:0016055(Wnt signaling pathway);GO:0017147(Wnt-protein binding);GO:0030177(positive regulation of Wnt signaling pathway);GO:0031410(cytoplasmic vesicle);GO:0061355(Wnt protein secretio…	NA	NA	NA	Wnt ligand secretion mediator [Source:HGNC Symbol;Acc:HGNC:30238]	protein_coding	59.8671	62.438	61.6769	116.094	110.431	111.98	0.543514	-0.879611	2.41245e-92	2.66849e-90	UP	no
ENSCAFG00845022461	PGPEP1		ENSCAFT00845039658	GO:0005829(cytosol);GO:0006508(proteolysis);GO:0008233(peptidase activity);GO:0016920(pyroglutamyl-peptidase activity)	NA	K01304	EC:3.4.19.3	pyroglutamyl-peptidase I [Source:HGNC Symbol;Acc:HGNC:13568]	protein_coding	3.35828	3.44251	3.58577	11.5259	12.1043	9.91626	0.309618	-1.69144	6.49472e-92	7.14719e-90	UP	yes
ENSCAFG00845029862	CXCL10		ENSCAFT00845052887	GO:0005576(extracellular region);GO:0005615(extracellular space);GO:0006935(chemotaxis);GO:0006952(defense response);GO:0006955(immune response);GO:0007186(G protein-coupled receptor signaling pathway);GO:0007189(adenylate cyclase-activating G protein-coupled receptor signaling pathway);GO:0008009(chemokine activity);GO:0008201(heparin binding);GO:0009617(response to bacterium);GO:0009897(externa…	04060(Cytokine-cytokine receptor interaction);04061(Viral protein interaction with cytokine and cytokine receptor);04062(Chemokine signaling pathway);04620(Toll-like receptor signaling pathway);04622(RIG-I-like receptor signaling pathway);04623(Cytosolic DNA-sensing pathway);04657(IL-17 signaling pathway);04668(TNF signaling pathway);05160(Hepatitis C);05164(Influenza A);05169(Epstein-Barr virus …	NA	NA	C-X-C motif chemokine ligand 10 [Source:NCBI gene (formerly Entrezgene);Acc:478432]	protein_coding	0.050571	0.07258	0.142781	13.9079	13.4123	19.1514	0.00572245	-7.44915	8.28717e-92	9.07318e-90	UP	yes
ENSCAFG00845001187	TMEM150B		ENSCAFT00845002041	GO:0005887(integral component of plasma membrane)	NA	NA	NA	transmembrane protein 150B [Source:HGNC Symbol;Acc:HGNC:34415]	protein_coding	0.574844	0.703946	0.536588	5.6054	5.79429	6.13638	0.103523	-3.27198	1.81175e-91	1.97352e-89	UP	yes
ENSCAFG00845003775	PLD3		ENSCAFT00845006746;ENSCAFT00845006751;ENSCAFT00845006741	GO:0000139(Golgi membrane);GO:0003824(catalytic activity);GO:0005765(lysosomal membrane);GO:0005789(endoplasmic reticulum membrane);GO:0014902(myotube differentiation);GO:0031901(early endosome membrane);GO:0031902(late endosome membrane);GO:0043202(lysosomal lumen);GO:0045145(single-stranded DNA 5'-3' exodeoxyribonuclease activity);GO:1900015(regulation of cytokine production involved in inflamm…	00564(Glycerophospholipid metabolism);00565(Ether lipid metabolism);01100(Metabolic pathways);01100(Metabolic pathways)	K16860	EC:3.1.4.4	phospholipase D family member 3 [Source:HGNC Symbol;Acc:HGNC:17158]	protein_coding	4.88439	5.26466	5.4517	13.2044	14.6993	13.8163	0.37394	-1.41912	3.35775e-91	3.63909e-89	UP	yes
ENSCAFG00845013429	GAA		ENSCAFT00845024017	GO:0002026(regulation of the force of heart contraction);GO:0002086(diaphragm contraction);GO:0003007(heart morphogenesis);GO:0003824(catalytic activity);GO:0004553(hydrolase activity, hydrolyzing O-glycosyl compounds);GO:0004558(alpha-1,4-glucosidase activity);GO:0005764(lysosome);GO:0005975(carbohydrate metabolic process);GO:0005977(glycogen metabolic process);GO:0005980(glycogen catabolic proc…	00052(Galactose metabolism);00500(Starch and sucrose metabolism);01100(Metabolic pathways);04142(Lysosome)	K12316	EC:3.2.1.20	alpha glucosidase [Source:HGNC Symbol;Acc:HGNC:4065]	protein_coding	11.6508	11.9298	11.34	26.9874	28.7342	26.6451	0.423964	-1.23798	6.59377e-91	7.11033e-89	UP	yes
ENSCAFG00845022807	ATP8B4		ENSCAFT00845040307;ENSCAFT00845040693;ENSCAFT00845040458	GO:0000166(nucleotide binding);GO:0000287(magnesium ion binding);GO:0005215(transporter activity);GO:0005524(ATP binding);GO:0005794(Golgi apparatus);GO:0005886(plasma membrane);GO:0015914(phospholipid transport);GO:0016021(integral component of membrane);GO:0016887(ATP hydrolysis activity);GO:0034204(lipid translocation);GO:0140326(ATPase-coupled intramembrane lipid transporter activity);GO:1990…	NA	K01530	EC:7.6.2.1	ATPase phospholipid transporting 8B4 (putative) [Source:HGNC Symbol;Acc:HGNC:13536]	protein_coding	1.2977	1.212	1.82899	7.4482	7.47336	7.44614	0.193971	-2.36608	3.03405e-90	3.25538e-88	UP	yes
ENSCAFG00845010374	ABCA1		ENSCAFT00845018307;ENSCAFT00845018778;ENSCAFT00845018528	GO:0002790(peptide secretion);GO:0005102(signaling receptor binding);GO:0005524(ATP binding);GO:0005548(phospholipid transporter activity);GO:0005768(endosome);GO:0005794(Golgi apparatus);GO:0005886(plasma membrane);GO:0005887(integral component of plasma membrane);GO:0006497(protein lipidation);GO:0006911(phagocytosis, engulfment);GO:0007040(lysosome organization);GO:0007186(G protein-coupled re…	02010(ABC transporters);04975(Fat digestion and absorption);04979(Cholesterol metabolism);04979(Cholesterol metabolism)	NA	NA	ATP binding cassette subfamily A member 1 [Source:HGNC Symbol;Acc:HGNC:29]	protein_coding	0.227779	0.243393	0.267768	1.99811	2.65702	1.97936	0.111379	-3.16646	7.70801e-90	8.22916e-88	UP	yes
ENSCAFG00845027245	MAOA		ENSCAFT00845048131;ENSCAFT00845048014	GO:0016491(oxidoreductase activity);GO:0016491(oxidoreductase activity)	00260(Glycine, serine and threonine metabolism);00330(Arginine and proline metabolism);00340(Histidine metabolism);00350(Tyrosine metabolism);00360(Phenylalanine metabolism);00380(Tryptophan metabolism);00982(Drug metabolism - cytochrome P450);01100(Metabolic pathways);04726(Serotonergic synapse);04728(Dopaminergic synapse);05012(Parkinson disease);05030(Cocaine addiction);05031(Amphetamine addic…	K00274	EC:1.4.3.4	monoamine oxidase A [Source:NCBI gene (formerly Entrezgene);Acc:403450]	protein_coding	29.6268	26.0194	30.2581	11.1847	10.8906	10.7693	2.61547	1.38707	1.80101e-89	1.91326e-87	DOWN	yes
ENSCAFG00845012717	RNF149		ENSCAFT00845022688;ENSCAFT00845022653;ENSCAFT00845022781;ENSCAFT00845022734	GO:0031647(regulation of protein stability);GO:0043409(negative regulation of MAPK cascade);GO:0061630(ubiquitin protein ligase activity);GO:0071466(cellular response to xenobiotic stimulus);GO:0071466(cellular response to xenobiotic stimulus)	NA	K15704	EC:2.3.2.27	ring finger protein 149 [Source:HGNC Symbol;Acc:HGNC:23137]	protein_coding	7.15833	6.57196	7.15314	17.8277	16.6618	18.2901	0.395672	-1.33762	1.65584e-88	1.75038e-86	UP	yes
ENSCAFG00845017174	MAN2B1		ENSCAFT00845030592;ENSCAFT00845030421;ENSCAFT00845030764;ENSCAFT00845030987	GO:0003824(catalytic activity);GO:0004559(alpha-mannosidase activity);GO:0005615(extracellular space);GO:0005654(nucleoplasm);GO:0005975(carbohydrate metabolic process);GO:0006013(mannose metabolic process);GO:0030246(carbohydrate binding);GO:0036211(protein modification process);GO:0043231(intracellular membrane-bounded organelle);GO:0043231(intracellular membrane-bounded organelle)	00511(Other glycan degradation);04142(Lysosome);04142(Lysosome)	K12311	EC:3.2.1.24	mannosidase alpha class 2B member 1 [Source:HGNC Symbol;Acc:HGNC:6826]	protein_coding	34.446	35.4528	33.8873	68.6231	65.4065	67.8426	0.514118	-0.95983	8.63146e-88	9.07953e-86	UP	no
ENSCAFG00845028351	ENSCAFG00845028351		ENSCAFT00845050027;ENSCAFT00845050050	GO:0003785(actin monomer binding);GO:0007015(actin filament organization);GO:0007015(actin filament organization)	04810(Regulation of actin cytoskeleton);04810(Regulation of actin cytoskeleton)	NA	NA		protein_coding	1234.86	1169.32	1254.7	532.86	476.464	542.999	2.35703	1.23697	1.12153e-87	1.174e-85	DOWN	yes
ENSCAFG00845001570	PLK1		ENSCAFT00845002704	GO:0000070(mitotic sister chromatid segregation);GO:0000086(G2/M transition of mitotic cell cycle);GO:0000122(negative regulation of transcription by RNA polymerase II);GO:0000132(establishment of mitotic spindle orientation);GO:0000278(mitotic cell cycle);GO:0000281(mitotic cytokinesis);GO:0000287(magnesium ion binding);GO:0000775(chromosome, centromeric region);GO:0000776(kinetochore);GO:000077…	04068(FoxO signaling pathway);04110(Cell cycle);04114(Oocyte meiosis);04914(Progesterone-mediated oocyte maturation)	K06631	EC:2.7.11.21	polo like kinase 1 [Source:HGNC Symbol;Acc:HGNC:9077]	protein_coding	31.1828	32.4259	31.1864	11.358	11.1099	10.3905	2.88495	1.52855	4.53819e-87	4.72742e-85	DOWN	yes
ENSCAFG00845017019	LOXL2		ENSCAFT00845030336;ENSCAFT00845030167	GO:0000122(negative regulation of transcription by RNA polymerase II);GO:0000785(chromatin);GO:0001837(epithelial to mesenchymal transition);GO:0001935(endothelial cell proliferation);GO:0002040(sprouting angiogenesis);GO:0004720(protein-lysine 6-oxidase activity);GO:0005044(scavenger receptor activity);GO:0005507(copper ion binding);GO:0005509(calcium ion binding);GO:0005615(extracellular space)…	NA	NA	NA	lysyl oxidase like 2 [Source:HGNC Symbol;Acc:HGNC:6666]	protein_coding	356.381	387.786	366.68	695.362	702.983	714.122	0.525853	-0.927269	5.17489e-87	5.36463e-85	UP	no
ENSCAFG00845027704	ENSCAFG00845027704		ENSCAFT00845048852	GO:0051607(defense response to virus)	05168(Herpes simplex virus 1 infection);05170(Human immunodeficiency virus 1 infection)	NA	NA		protein_coding	2.43333	2.81951	2.60605	11.0633	13.1092	12.6857	0.213219	-2.22959	1.18807e-86	1.22571e-84	UP	yes
ENSCAFG00845019341	ENSCAFG00845019341		ENSCAFT00845034839	GO:0003779(actin binding);GO:0016043(cellular component organization);GO:0030036(actin cytoskeleton organization);GO:0031267(small GTPase binding)	04810(Regulation of actin cytoskeleton)	NA	NA		protein_coding	28.4533	26.8257	30.7173	8.69449	8.69219	9.80561	3.16252	1.66108	1.31494e-86	1.35012e-84	DOWN	yes
ENSCAFG00845029842	TUBA4A		ENSCAFT00845052841	GO:0005200(structural constituent of cytoskeleton);GO:0005525(GTP binding);GO:0005856(cytoskeleton);GO:0005874(microtubule);GO:0007010(cytoskeleton organization);GO:0007017(microtubule-based process);GO:0015630(microtubule cytoskeleton);GO:0019901(protein kinase binding)	04145(Phagosome);04210(Apoptosis);04530(Tight junction);04540(Gap junction);05010(Alzheimer disease);05012(Parkinson disease);05014(Amyotrophic lateral sclerosis);05016(Huntington disease);05020(Prion disease);05022(Pathways of neurodegeneration - multiple diseases);05132(Salmonella infection)	NA	NA	tubulin alpha 4a [Source:HGNC Symbol;Acc:HGNC:12407]	protein_coding	40.0279	42.4232	35.1709	100.846	101.588	99.358	0.389746	-1.35939	5.53545e-86	5.65644e-84	UP	yes
ENSCAFG00845013649	MRC1		ENSCAFT00845024335	GO:0004888(transmembrane signaling receptor activity);GO:0005537(mannose binding);GO:0005886(plasma membrane);GO:0006898(receptor-mediated endocytosis);GO:0009986(cell surface);GO:0010008(endosome membrane);GO:0038024(cargo receptor activity);GO:0071222(cellular response to lipopolysaccharide);GO:0071346(cellular response to interferon-gamma);GO:0071353(cellular response to interleukin-4)	04145(Phagosome);05152(Tuberculosis)	NA	NA	mannose receptor C-type 1 [Source:HGNC Symbol;Acc:HGNC:7228]	protein_coding	0.168723	0.089057	0.199928	2.68191	3.10974	3.19688	0.0509214	-4.29559	5.95356e-85	6.05486e-83	UP	yes
ENSCAFG00845023378	GLB1		ENSCAFT00845041332;ENSCAFT00845041426	GO:0004553(hydrolase activity, hydrolyzing O-glycosyl compounds);GO:0004565(beta-galactosidase activity);GO:0005615(extracellular space);GO:0005737(cytoplasm);GO:0005764(lysosome);GO:0005794(Golgi apparatus);GO:0005975(carbohydrate metabolic process);GO:0016787(hydrolase activity);GO:0042803(protein homodimerization activity);GO:0043231(intracellular membrane-bounded organelle);GO:0044262(cellula…	00052(Galactose metabolism);00511(Other glycan degradation);00531(Glycosaminoglycan degradation);00600(Sphingolipid metabolism);00604(Glycosphingolipid biosynthesis - ganglio series);01100(Metabolic pathways);04142(Lysosome);04142(Lysosome)	K12309	EC:3.2.1.23	galactosidase beta 1 [Source:NCBI gene (formerly Entrezgene);Acc:403873]	protein_coding	40.5597	37.9969	37.4203	75.7623	76.4816	73.9034	0.512837	-0.963426	6.17269e-85	6.2481e-83	UP	no
ENSCAFG00845014596	LGALS9		ENSCAFT00845026191;ENSCAFT00845026253;ENSCAFT00845026310;ENSCAFT00845026328	GO:0030246(carbohydrate binding);GO:0030246(carbohydrate binding)	NA	NA	NA	galectin 9 [Source:NCBI gene (formerly Entrezgene);Acc:442861]	protein_coding	0.818238	0.869341	0.985125	7.04445	7.16342	7.25749	0.124512	-3.00564	1.25119e-84	1.26053e-82	UP	yes
ENSCAFG00845012386	SGCA		ENSCAFT00845022028;ENSCAFT00845022061	GO:0005509(calcium ion binding);GO:0005886(plasma membrane);GO:0005911(cell-cell junction);GO:0016011(dystroglycan complex);GO:0016012(sarcoglycan complex);GO:0016020(membrane);GO:0042383(sarcolemma);GO:0045121(membrane raft);GO:0045121(membrane raft)	05410(Hypertrophic cardiomyopathy);05412(Arrhythmogenic right ventricular cardiomyopathy);05414(Dilated cardiomyopathy);05416(Viral myocarditis);05416(Viral myocarditis)	NA	NA	sarcoglycan alpha [Source:HGNC Symbol;Acc:HGNC:10805]	protein_coding	1.75282	1.2343	1.0243	9.6372	9.99981	9.87238	0.135937	-2.87899	2.18022e-84	2.18623e-82	UP	yes
ENSCAFG00845010910	ANGPT1		ENSCAFT00845019295	GO:0001525(angiogenesis);GO:0001701(in utero embryonic development);GO:0001933(negative regulation of protein phosphorylation);GO:0001934(positive regulation of protein phosphorylation);GO:0002040(sprouting angiogenesis);GO:0002092(positive regulation of receptor internalization);GO:0002719(negative regulation of cytokine production involved in immune response);GO:0005102(signaling receptor bindi…	04010(MAPK signaling pathway);04014(Ras signaling pathway);04015(Rap1 signaling pathway);04066(HIF-1 signaling pathway);04151(PI3K-Akt signaling pathway);05323(Rheumatoid arthritis)	NA	NA	angiopoietin 1 [Source:NCBI gene (formerly Entrezgene);Acc:403656]	protein_coding	1.84761	1.64928	1.84063	7.96996	7.38335	6.63321	0.242763	-2.04238	6.3869e-84	6.37472e-82	UP	yes
ENSCAFG00845003745	NREP		ENSCAFT00845006693	GO:0017015(regulation of transforming growth factor beta receptor signaling pathway)	NA	NA	NA	neuronal regeneration related protein [Source:HGNC Symbol;Acc:HGNC:16834]	protein_coding	35.7611	32.1044	35.0778	10.096	10.8746	9.31042	3.3996	1.76536	1.92484e-83	1.91227e-81	DOWN	yes
ENSCAFG00845003555	EFS		ENSCAFT00845006344;ENSCAFT00845006356	GO:0005515(protein binding);GO:0017124(SH3 domain binding);GO:0019904(protein domain specific binding);GO:0019904(protein domain specific binding)	NA	NA	NA	embryonal Fyn-associated substrate [Source:HGNC Symbol;Acc:HGNC:16898]	protein_coding	11.787	11.895	12.7082	2.14467	2.45427	2.02606	5.49284	2.45755	2.23387e-83	2.20906e-81	DOWN	yes
ENSCAFG00845026405	ENSCAFG00845026405		ENSCAFT00845046600;ENSCAFT00845046787;ENSCAFT00845046960	GO:0003779(actin binding);GO:0007015(actin filament organization);GO:0007292(female gamete generation);GO:0016043(cellular component organization);GO:0030036(actin cytoskeleton organization);GO:0031267(small GTPase binding);GO:0031267(small GTPase binding)	04810(Regulation of actin cytoskeleton);04810(Regulation of actin cytoskeleton)	NA	NA		protein_coding	6.99023	6.34869	6.51763	16.0831	15.088	14.9595	0.430443	-1.21611	7.44992e-83	7.33338e-81	UP	yes
ENSCAFG00845002345	VLDLR		ENSCAFT00845004150;ENSCAFT00845004212;ENSCAFT00845004233	GO:0005509(calcium ion binding);GO:0005515(protein binding);GO:0005615(extracellular space);GO:0006898(receptor-mediated endocytosis);GO:0016020(membrane);GO:0021517(ventral spinal cord development);GO:0030229(very-low-density lipoprotein particle receptor activity);GO:0034185(apolipoprotein binding);GO:0034189(very-low-density lipoprotein particle binding);GO:0034436(glycoprotein transport);GO:0…	05017(Spinocerebellar ataxia);05017(Spinocerebellar ataxia)	NA	NA	very low density lipoprotein receptor [Source:NCBI gene (formerly Entrezgene);Acc:476336]	protein_coding	4.24017	3.81791	4.13367	9.71245	10.2493	9.6258	0.412057	-1.27908	1.70258e-82	1.6683e-80	UP	yes
ENSCAFG00845013892	VIM		ENSCAFT00845024814	GO:0005882(intermediate filament)	05169(Epstein-Barr virus infection);05206(MicroRNAs in cancer)	NA	NA	vimentin [Source:NCBI gene (formerly Entrezgene);Acc:477991]	protein_coding	2275.87	2228.9	2220.9	1159.23	1085.5	1132.61	1.99142	0.993794	3.03546e-82	2.96081e-80	DOWN	no
ENSCAFG00845011687	BAMBI		ENSCAFT00845020740	GO:0005109(frizzled binding);GO:0005737(cytoplasm);GO:0005886(plasma membrane);GO:0008284(positive regulation of cell population proliferation);GO:0008360(regulation of cell shape);GO:0010718(positive regulation of epithelial to mesenchymal transition);GO:0016477(cell migration);GO:0030512(negative regulation of transforming growth factor beta receptor signaling pathway);GO:0030514(negative regul…	04310(Wnt signaling pathway);04350(TGF-beta signaling pathway)	NA	NA	BMP and activin membrane bound inhibitor [Source:HGNC Symbol;Acc:HGNC:30251]	protein_coding	0.572654	0.566722	0.846865	5.61941	4.98784	4.9655	0.127546	-2.97091	7.09758e-82	6.89172e-80	UP	yes
ENSCAFG00845017966	RACGAP1		ENSCAFT00845031965	GO:0000281(mitotic cytokinesis);GO:0000915(actomyosin contractile ring assembly);GO:0005096(GTPase activator activity);GO:0005547(phosphatidylinositol-3,4,5-trisphosphate binding);GO:0005634(nucleus);GO:0005654(nucleoplasm);GO:0005819(spindle);GO:0007165(signal transduction);GO:0007283(spermatogenesis);GO:0007405(neuroblast proliferation);GO:0008017(microtubule binding);GO:0008272(sulfate transpo…	NA	NA	NA	Rac GTPase activating protein 1 [Source:HGNC Symbol;Acc:HGNC:9804]	protein_coding	54.7123	53.7311	55.0265	23.7538	21.0068	21.0039	2.48569	1.31365	1.66311e-81	1.6076e-79	DOWN	yes
ENSCAFG00845025108	STK38L		ENSCAFT00845044342	GO:0000287(magnesium ion binding);GO:0004672(protein kinase activity);GO:0004674(protein serine/threonine kinase activity);GO:0005524(ATP binding);GO:0005737(cytoplasm);GO:0005829(cytosol);GO:0006468(protein phosphorylation);GO:0015629(actin cytoskeleton);GO:0035556(intracellular signal transduction);GO:0051128(regulation of cellular component organization)	NA	K08790	EC:2.7.11.1	serine/threonine kinase 38 like [Source:NCBI gene (formerly Entrezgene);Acc:477663]	protein_coding	32.8183	26.2323	32.658	70.3647	66.3775	67.3796	0.449284	-1.1543	3.48566e-81	3.3542e-79	UP	yes
ENSCAFG00845019410	ITGA11		ENSCAFT00845034278	GO:0005518(collagen binding);GO:0005925(focal adhesion);GO:0006929(substrate-dependent cell migration);GO:0007155(cell adhesion);GO:0007160(cell-matrix adhesion);GO:0007229(integrin-mediated signaling pathway);GO:0008305(integrin complex);GO:0033627(cell adhesion mediated by integrin);GO:0034681(integrin alpha11-beta1 complex);GO:0038064(collagen receptor activity);GO:0038065(collagen-activated s…	04151(PI3K-Akt signaling pathway);04510(Focal adhesion);04512(ECM-receptor interaction);04810(Regulation of actin cytoskeleton);05165(Human papillomavirus infection);05410(Hypertrophic cardiomyopathy);05412(Arrhythmogenic right ventricular cardiomyopathy);05414(Dilated cardiomyopathy)	NA	NA	integrin subunit alpha 11 [Source:HGNC Symbol;Acc:HGNC:6136]	protein_coding	15.0449	15.2191	14.5285	32.2211	37.039	35.7391	0.426599	-1.22905	9.00616e-81	8.62783e-79	UP	yes
ENSCAFG00845016855	CIART		ENSCAFT00845029874	GO:0000976(transcription cis-regulatory region binding);GO:0000978(RNA polymerase II cis-regulatory region sequence-specific DNA binding);GO:0005634(nucleus);GO:0032922(circadian regulation of gene expression);GO:0045475(locomotor rhythm);GO:0045892(negative regulation of DNA-templated transcription);GO:0070888(E-box binding)	NA	NA	NA	circadian associated repressor of transcription [Source:HGNC Symbol;Acc:HGNC:25200]	protein_coding	7.03398	6.95077	6.54205	18.2695	18.5907	19.4008	0.36485	-1.45463	1.24767e-80	1.18994e-78	UP	yes
ENSCAFG00845027662	CSGALNACT2		ENSCAFT00845048793;ENSCAFT00845048854;ENSCAFT00845048825	GO:0008376(acetylgalactosaminyltransferase activity);GO:0030166(proteoglycan biosynthetic process);GO:0032580(Golgi cisterna membrane);GO:0050650(chondroitin sulfate proteoglycan biosynthetic process);GO:0050651(dermatan sulfate proteoglycan biosynthetic process);GO:0050651(dermatan sulfate proteoglycan biosynthetic process)	00532(Glycosaminoglycan biosynthesis - chondroitin sulfate / dermatan sulfate);01100(Metabolic pathways);01100(Metabolic pathways)	K00746	EC:2.4.1.174;EC:2.4.1.175	chondroitin sulfate N-acetylgalactosaminyltransferase 2 [Source:HGNC Symbol;Acc:HGNC:24292]	protein_coding	33.6367	30.1084	36.4435	68.8265	64.7822	65.3437	0.503581	-0.989706	1.52991e-79	1.45267e-77	UP	no
ENSCAFG00845014232	C1QTNF1		ENSCAFT00845025469;ENSCAFT00845025434;ENSCAFT00845025451	GO:0005515(protein binding);GO:0005518(collagen binding);GO:0005615(extracellular space);GO:0005887(integral component of plasma membrane);GO:0007204(positive regulation of cytosolic calcium ion concentration);GO:0010544(negative regulation of platelet activation);GO:0010628(positive regulation of gene expression);GO:0010906(regulation of glucose metabolic process);GO:0042802(identical protein bi…	NA	NA	NA	C1q and TNF related 1 [Source:HGNC Symbol;Acc:HGNC:14324]	protein_coding	9.48594	9.38492	7.34403	30.2523	28.963	27.5499	0.302136	-1.72673	4.76906e-79	4.50833e-77	UP	yes
ENSCAFG00845012369	RUNX2		ENSCAFT00845022178;ENSCAFT00845022161;ENSCAFT00845022268;ENSCAFT00845022244;ENSCAFT00845022293;ENSCAFT00845022331;ENSCAFT00845022314	GO:0000785(chromatin);GO:0000976(transcription cis-regulatory region binding);GO:0000978(RNA polymerase II cis-regulatory region sequence-specific DNA binding);GO:0000987(cis-regulatory region sequence-specific DNA binding);GO:0001228(DNA-binding transcription activator activity, RNA polymerase II-specific);GO:0001501(skeletal system development);GO:0001649(osteoblast differentiation);GO:0001958(…	NA	NA	NA	RUNX family transcription factor 2 [Source:HGNC Symbol;Acc:HGNC:10472]	protein_coding	12.4697	12.0805	11.9818	4.4483	4.57145	4.47808	2.70651	1.43643	5.74841e-79	5.41032e-77	DOWN	yes
ENSCAFG00845029088	PGAM1	441531	ENSCAFT00845051460	GO:0003824(catalytic activity);GO:0004619(phosphoglycerate mutase activity);GO:0006094(gluconeogenesis);GO:0006096(glycolytic process);GO:0016868(intramolecular transferase activity, phosphotransferases)	00010(Glycolysis / Gluconeogenesis);00260(Glycine, serine and threonine metabolism);01100(Metabolic pathways);01200(Carbon metabolism);01230(Biosynthesis of amino acids);04922(Glucagon signaling pathway);05230(Central carbon metabolism in cancer)	K01834	EC:5.4.2.11		protein_coding	410.749	402.99	429.334	702.487	659.946	639.545	0.620923	-0.687514	1.12807e-78	1.05708e-76	UP	no
ENSCAFG00845024761	ITSN1		ENSCAFT00845044613;ENSCAFT00845044401;ENSCAFT00845044908;ENSCAFT00845044802;ENSCAFT00845043822	GO:0005085(guanyl-nucleotide exchange factor activity);GO:0005509(calcium ion binding);GO:0005515(protein binding);GO:0035556(intracellular signal transduction);GO:0035556(intracellular signal transduction)	NA	NA	NA		protein_coding	43.0632	41.9319	41.5471	18.3398	18.1595	16.2379	2.39949	1.26273	1.17402e-78	1.09536e-76	DOWN	yes
ENSCAFG00845006009	RTN3		ENSCAFT00845010941;ENSCAFT00845010959;ENSCAFT00845010833;ENSCAFT00845010904;ENSCAFT00845010720	NA	05010(Alzheimer disease);05010(Alzheimer disease)	NA	NA	reticulon 3 [Source:NCBI gene (formerly Entrezgene);Acc:476043]	protein_coding	30.8894	28.4814	28.8073	57.4378	52.4128	58.2073	0.524689	-0.930465	1.86916e-78	1.73428e-76	UP	no
ENSCAFG00845010485	PIM1	9361	ENSCAFT00845018690;ENSCAFT00845018586;ENSCAFT00845018645;ENSCAFT00845018473;ENSCAFT00845018523;ENSCAFT00845018552	GO:0000166(nucleotide binding);GO:0004672(protein kinase activity);GO:0004674(protein serine/threonine kinase activity);GO:0005524(ATP binding);GO:0005737(cytoplasm);GO:0006468(protein phosphorylation);GO:0043066(negative regulation of apoptotic process);GO:0106310(protein serine kinase activity);GO:0106310(protein serine kinase activity)	04630(JAK-STAT signaling pathway);04933(AGE-RAGE signaling pathway in diabetic complications);05200(Pathways in cancer);05206(MicroRNAs in cancer);05221(Acute myeloid leukemia);05221(Acute myeloid leukemia)	K04702	EC:2.7.11.1	Pim-1 proto-onco, serine/threonine kinase [Source:NCBI gene (formerly Entrezgene);Acc:481772]	protein_coding	9.49984	9.37317	9.75617	2.81725	3.08288	2.94024	3.23846	1.69531	1.87499e-78	1.73428e-76	DOWN	yes
ENSCAFG00845001624	PRC1		ENSCAFT00845002827;ENSCAFT00845002834;ENSCAFT00845002875;ENSCAFT00845002901	GO:0000226(microtubule cytoskeleton organization);GO:0001578(microtubule bundle formation);GO:0005634(nucleus);GO:0005654(nucleoplasm);GO:0005819(spindle);GO:0005856(cytoskeleton);GO:0005886(plasma membrane);GO:0008017(microtubule binding);GO:0008284(positive regulation of cell population proliferation);GO:0015630(microtubule cytoskeleton);GO:0019894(kinesin binding);GO:0019901(protein kinase bin…	NA	NA	NA	protein regulator of cytokinesis 1 [Source:HGNC Symbol;Acc:HGNC:9341]	protein_coding	59.2432	56.6536	60.9726	26.0333	23.1189	25.2221	2.3781	1.24981	1.90642e-78	1.75578e-76	DOWN	yes
ENSCAFG00845008263	TOP2A		ENSCAFT00845014593;ENSCAFT00845014873	GO:0000228(nuclear chromosome);GO:0000287(magnesium ion binding);GO:0000775(chromosome, centromeric region);GO:0000793(condensed chromosome);GO:0001673(male germ cell nucleus);GO:0002244(hematopoietic progenitor cell differentiation);GO:0003677(DNA binding);GO:0003682(chromatin binding);GO:0003918(DNA topoisomerase type II (double strand cut, ATP-hydrolyzing) activity);GO:0005080(protein kinase C…	01524(Platinum drug resistance);01524(Platinum drug resistance)	K03164	EC:5.6.2.2	DNA topoisomerase II alpha [Source:HGNC Symbol;Acc:HGNC:11989]	protein_coding	42.8548	41.0972	46.5082	20.0491	19.0388	18.9927	2.24619	1.16748	2.27138e-78	2.08297e-76	DOWN	yes
ENSCAFG00845014478	ADM		ENSCAFT00845025906	GO:0005179(hormone activity);GO:0005576(extracellular region)	04080(Neuroactive ligand-receptor interaction);04270(Vascular smooth muscle contraction)	NA	NA	adrenomedullin [Source:NCBI gene (formerly Entrezgene);Acc:403817]	protein_coding	76.3819	75.4482	73.5438	147.691	134.984	145.552	0.526296	-0.926055	2.44614e-78	2.23369e-76	UP	no
ENSCAFG00845006151	ALDH1L2		ENSCAFT00845011001	GO:0003824(catalytic activity);GO:0005654(nucleoplasm);GO:0005737(cytoplasm);GO:0005739(mitochondrion);GO:0006635(fatty acid beta-oxidation);GO:0006730(one-carbon metabolic process);GO:0006740(NADPH regeneration);GO:0009058(biosynthetic process);GO:0009258(10-formyltetrahydrofolate catabolic process);GO:0016155(formyltetrahydrofolate dehydrogenase activity);GO:0016491(oxidoreductase activity);GO:…	00670(One carbon pool by folate)	K00289	EC:1.5.1.6	aldehyde dehydrogenase 1 family member L2 [Source:HGNC Symbol;Acc:HGNC:26777]	protein_coding	166.296	150.776	164.805	81.8411	79.3198	77.9089	2.01563	1.01123	8.00012e-78	7.27435e-76	DOWN	yes
ENSCAFG00845011235	SYT11	91683	ENSCAFT00845019940;ENSCAFT00845019916	GO:0000149(SNARE binding);GO:0001778(plasma membrane repair);GO:0001818(negative regulation of cytokine production);GO:0001891(phagocytic cup);GO:0005737(cytoplasm);GO:0005764(lysosome);GO:0005802(trans-Golgi network);GO:0005887(integral component of plasma membrane);GO:0006914(autophagy);GO:0007612(learning);GO:0007613(memory);GO:0009611(response to wounding);GO:0014069(postsynaptic density);GO:…	NA	NA	NA	synaptotagmin 11 [Source:HGNC Symbol;Acc:HGNC:19239]	protein_coding	5.67305	5.16965	5.22372	14.2262	12.9975	14.6144	0.384014	-1.38077	1.52906e-77	1.38448e-75	UP	yes
ENSCAFG00845003786	MFGE8		ENSCAFT00845006768;ENSCAFT00845006765;ENSCAFT00845006757	GO:0001786(phosphatidylserine binding);GO:0005178(integrin binding);GO:0005540(hyaluronic acid binding);GO:0005615(extracellular space);GO:0006910(phagocytosis, recognition);GO:0006911(phagocytosis, engulfment);GO:0007155(cell adhesion);GO:0008429(phosphatidylethanolamine binding);GO:0009897(external side of plasma membrane);GO:0019897(extrinsic component of plasma membrane);GO:0043277(apoptotic …	NA	NA	NA	milk fat globule EGF and factor V/VIII domain containing [Source:HGNC Symbol;Acc:HGNC:7036]	protein_coding	62.1888	59.8835	54.8869	117.789	124.428	129.303	0.476311	-1.07002	2.92734e-77	2.6394e-75	UP	yes
ENSCAFG00845024244	ANTXR1		ENSCAFT00845042958;ENSCAFT00845043148	GO:0001568(blood vessel development);GO:0004888(transmembrane signaling receptor activity);GO:0005518(collagen binding);GO:0009897(external side of plasma membrane);GO:0009986(cell surface);GO:0016021(integral component of membrane);GO:0022414(reproductive process);GO:0031258(lamellipodium membrane);GO:0031527(filopodium membrane);GO:0031532(actin cytoskeleton reorganization);GO:0034446(substrate…	04621(NOD-like receptor signaling pathway);04621(NOD-like receptor signaling pathway)	NA	NA	ANTXR cell adhesion molecule 1 [Source:HGNC Symbol;Acc:HGNC:21014]	protein_coding	9.08443	8.2485	9.19019	18.417	20.2225	19.2775	0.45795	-1.12674	1.05287e-76	9.45339e-75	UP	yes
ENSCAFG00845029863	ENSCAFG00845029863		ENSCAFT00845052931;ENSCAFT00845052898	GO:0005200(structural constituent of cytoskeleton);GO:0005525(GTP binding);GO:0005874(microtubule);GO:0007010(cytoskeleton organization);GO:0007017(microtubule-based process);GO:0007017(microtubule-based process)	04145(Phagosome);04210(Apoptosis);04530(Tight junction);04540(Gap junction);05010(Alzheimer disease);05012(Parkinson disease);05014(Amyotrophic lateral sclerosis);05016(Huntington disease);05020(Prion disease);05022(Pathways of neurodegeneration - multiple diseases);05132(Salmonella infection);05132(Salmonella infection)	NA	NA		protein_coding	25.8721	27.4375	23.5486	63.1499	65.4969	65.2968	0.396292	-1.33537	1.72684e-76	1.54401e-74	UP	yes
ENSCAFG00845002126	SERPINB2		ENSCAFT00845003718	GO:0001533(cornified envelope);GO:0004867(serine-type endopeptidase inhibitor activity);GO:0005615(extracellular space);GO:0043066(negative regulation of apoptotic process)	04610(Complement and coagulation cascades)	NA	NA	serpin family B member 2 [Source:HGNC Symbol;Acc:HGNC:8584]	protein_coding	0.448139	0.746522	0.716442	7.44669	7.9844	7.23471	0.0843166	-3.56804	3.41862e-76	3.04399e-74	UP	yes
ENSCAFG00845016751	EMC10		ENSCAFT00845029684;ENSCAFT00845029713	GO:0001938(positive regulation of endothelial cell proliferation);GO:0016021(integral component of membrane);GO:0030176(integral component of endoplasmic reticulum membrane);GO:0032977(membrane insertase activity);GO:0045050(protein insertion into ER membrane by stop-transfer membrane-anchor sequence);GO:0045766(positive regulation of angiogenesis);GO:0071816(tail-anchored membrane protein insert…	NA	NA	NA	ER membrane protein complex subunit 10 [Source:HGNC Symbol;Acc:HGNC:27609]	protein_coding	16.904	17.955	17.541	36.7308	36.6173	39.4369	0.464601	-1.10594	3.94052e-76	3.4942e-74	UP	yes
ENSCAFG00845003083	KLF6		ENSCAFT00845005426;ENSCAFT00845005440;ENSCAFT00845005449	GO:0000978(RNA polymerase II cis-regulatory region sequence-specific DNA binding);GO:0001228(DNA-binding transcription activator activity, RNA polymerase II-specific);GO:0001650(fibrillar center);GO:0005654(nucleoplasm);GO:0005730(nucleolus);GO:0005829(cytosol);GO:0043231(intracellular membrane-bounded organelle);GO:0045944(positive regulation of transcription by RNA polymerase II);GO:1990837(seq…	NA	NA	NA	Kruppel like factor 6 [Source:HGNC Symbol;Acc:HGNC:2235]	protein_coding	115.386	106.023	122.211	53.1135	52.2079	53.9168	2.1579	1.10963	5.34391e-76	4.71914e-74	DOWN	yes
ENSCAFG00845031113	GREM1		ENSCAFT00845055322	GO:0000902(cell morphogenesis);GO:0001525(angiogenesis);GO:0002042(cell migration involved in sprouting angiogenesis);GO:0002092(positive regulation of receptor internalization);GO:0003337(mesenchymal to epithelial transition involved in metanephros morphogenesis);GO:0005615(extracellular space);GO:0007165(signal transduction);GO:0007267(cell-cell signaling);GO:0008284(positive regulation of cell…	NA	NA	NA	gremlin 1, DAN family BMP antagonist [Source:HGNC Symbol;Acc:HGNC:2001]	protein_coding	73.6187	76.8799	96.3088	222.11	208.647	216.262	0.381453	-1.39042	5.58567e-76	4.91241e-74	UP	yes
ENSCAFG00845010921	ADAM9		ENSCAFT00845019685;ENSCAFT00845019766;ENSCAFT00845019515;ENSCAFT00845019882;ENSCAFT00845019960;ENSCAFT00845019317	GO:0004222(metalloendopeptidase activity);GO:0006508(proteolysis);GO:0008237(metallopeptidase activity);GO:0008237(metallopeptidase activity)	NA	NA	NA	ADAM metallopeptidase domain 9 [Source:NCBI gene (formerly Entrezgene);Acc:475579]	protein_coding	15.7416	14.1489	16.9	29.9446	28.5379	28.5965	0.537333	-0.896112	7.25051e-76	6.35056e-74	UP	no
ENSCAFG00845030692	ALAS1		ENSCAFT00845054488	GO:0003824(catalytic activity);GO:0003870(5-aminolevulinate synthase activity);GO:0005654(nucleoplasm);GO:0005739(mitochondrion);GO:0005759(mitochondrial matrix);GO:0005829(cytosol);GO:0006778(porphyrin-containing compound metabolic process);GO:0009058(biosynthetic process);GO:0016740(transferase activity);GO:0030170(pyridoxal phosphate binding);GO:0033014(tetrapyrrole biosynthetic process);GO:00…	00260(Glycine, serine and threonine metabolism);00860(Porphyrin and chlorophyll metabolism);01100(Metabolic pathways);01240(Biosynthesis of cofactors)	K00643	EC:2.3.1.37	5'-aminolevulinate synthase 1 [Source:HGNC Symbol;Acc:HGNC:396]	protein_coding	11.4442	11.4577	11.7588	26.0227	26.8118	25.3172	0.443506	-1.17297	9.95821e-76	8.68672e-74	UP	yes
ENSCAFG00845005171	FAM102A		ENSCAFT00845009257	NA	NA	NA	NA	family with sequence similarity 102 member A [Source:HGNC Symbol;Acc:HGNC:31419]	protein_coding	10.8131	10.5809	11.1611	3.16147	3.23584	3.30057	3.35692	1.74714	1.77937e-75	1.5459e-73	DOWN	yes
ENSCAFG00845005975	CD82		ENSCAFT00845010576	GO:0016021(integral component of membrane)	NA	NA	NA	CD82 molecule [Source:HGNC Symbol;Acc:HGNC:6210]	protein_coding	20.695	21.8407	21.0377	46.3268	49.3009	47.265	0.444903	-1.16844	2.01005e-75	1.73926e-73	UP	yes
ENSCAFG00845026176	MARCHF8		ENSCAFT00845046266;ENSCAFT00845046173	GO:0008270(zinc ion binding);GO:0008270(zinc ion binding)	NA	K10656	EC:2.3.2.27		protein_coding	6.252	5.35082	5.92541	13.1837	13.6736	13.8567	0.43052	-1.21585	3.54124e-75	3.05187e-73	UP	yes
ENSCAFG00845026046	BCOR		ENSCAFT00845046551;ENSCAFT00845046417;ENSCAFT00845046237;ENSCAFT00845046015	GO:0000122(negative regulation of transcription by RNA polymerase II);GO:0000415(negative regulation of histone H3-K36 methylation);GO:0000976(transcription cis-regulatory region binding);GO:0000977(RNA polymerase II transcription regulatory region sequence-specific DNA binding);GO:0001835(blastocyst hatching);GO:0003714(transcription corepressor activity);GO:0004842(ubiquitin-protein transferase…	NA	NA	NA	BCL6 corepressor [Source:HGNC Symbol;Acc:HGNC:20893]	protein_coding	11.1855	11.3303	11.0466	20.7584	20.6202	20.9508	0.538468	-0.893066	1.23954e-74	1.06397e-72	UP	no
ENSCAFG00845018937	OGT		ENSCAFT00845033451	GO:0000123(histone acetyltransferase complex);GO:0000423(mitophagy);GO:0005515(protein binding);GO:0005547(phosphatidylinositol-3,4,5-trisphosphate binding);GO:0005634(nucleus);GO:0005654(nucleoplasm);GO:0005829(cytosol);GO:0005886(plasma membrane);GO:0006110(regulation of glycolytic process);GO:0006111(regulation of gluconeogenesis);GO:0006357(regulation of transcription by RNA polymerase II);GO…	00514(Other types of O-glycan biosynthesis);04931(Insulin resistance)	K09667	EC:2.4.1.255	O-linked N-acetylglucosamine (GlcNAc) transferase [Source:HGNC Symbol;Acc:HGNC:8127]	protein_coding	54.7787	53.2739	58.4615	91.4989	91.5142	87.1131	0.616431	-0.697989	2.95618e-74	2.52736e-72	UP	no
ENSCAFG00845020853	ENSCAFG00845020853		ENSCAFT00845036765	NA	NA	NA	NA		lncRNA	336.525	276.292	281.872	632.59	602.893	600.063	0.487424	-1.03675	5.54291e-74	4.72005e-72	UP	yes
ENSCAFG00845003331	MPZL1		ENSCAFT00845005922;ENSCAFT00845005935;ENSCAFT00845005932	GO:0005887(integral component of plasma membrane);GO:0007165(signal transduction);GO:0016020(membrane);GO:0016020(membrane)	04514(Cell adhesion molecules);04514(Cell adhesion molecules)	NA	NA	myelin protein zero like 1 [Source:HGNC Symbol;Acc:HGNC:7226]	protein_coding	46.2421	43.2412	43.0285	89.3404	86.312	89.5777	0.499611	-1.00112	7.80544e-74	6.62043e-72	UP	yes
ENSCAFG00845019461	CTSK		ENSCAFT00845034366	GO:0001968(fibronectin binding);GO:0004197(cysteine-type endopeptidase activity);GO:0005518(collagen binding);GO:0005615(extracellular space);GO:0005654(nucleoplasm);GO:0005764(lysosome);GO:0006508(proteolysis);GO:0006590(thyroid hormone generation);GO:0008234(cysteine-type peptidase activity);GO:0009897(external side of plasma membrane);GO:0030574(collagen catabolic process);GO:0043231(intracell…	04142(Lysosome);04210(Apoptosis);04380(Osteoclast differentiation);04620(Toll-like receptor signaling pathway);05323(Rheumatoid arthritis)	K01371	EC:3.4.22.38	cathepsin K [Source:NCBI gene (formerly Entrezgene);Acc:608843]	protein_coding	42.7656	37.2859	40.9762	75.2451	74.0291	80.3834	0.526992	-0.924148	1.2072e-73	1.0199e-71	UP	no
ENSCAFG00845016440	FAM81A		ENSCAFT00845029222;ENSCAFT00845029173	NA	NA	NA	NA	family with sequence similarity 81 member A [Source:HGNC Symbol;Acc:HGNC:28379]	protein_coding	6.78469	5.94138	6.97036	0.884543	0.916988	1.30606	6.33817	2.66407	1.99906e-73	1.68227e-71	DOWN	yes
ENSCAFG00845021262	ANKRD10		ENSCAFT00845037566;ENSCAFT00845037512;ENSCAFT00845037666;ENSCAFT00845037621	GO:0005515(protein binding);GO:0005654(nucleoplasm);GO:0005654(nucleoplasm)	NA	NA	NA	ankyrin repeat domain 10 [Source:HGNC Symbol;Acc:HGNC:20265]	protein_coding	13.3164	12.4694	13.6445	23.397	22.5762	22.5457	0.575465	-0.797201	2.19285e-73	1.83814e-71	UP	no
ENSCAFG00845003744	GDNF		ENSCAFT00845006692	GO:0001656(metanephros development);GO:0001657(ureteric bud development);GO:0001658(branching involved in ureteric bud morphogenesis);GO:0001755(neural crest cell migration);GO:0001759(organ induction);GO:0001941(postsynaptic membrane organization);GO:0003337(mesenchymal to epithelial transition involved in metanephros morphogenesis);GO:0005576(extracellular region);GO:0005794(Golgi apparatus);GO…	NA	NA	NA	glial cell derived neurotrophic factor [Source:HGNC Symbol;Acc:HGNC:4232]	protein_coding	45.869	43.2597	43.8607	76.2326	75.6299	76.9712	0.581162	-0.782988	2.77341e-73	2.31574e-71	UP	no
ENSCAFG00845004992	GALNT10		ENSCAFT00845008933;ENSCAFT00845008947	GO:0004653(polypeptide N-acetylgalactosaminyltransferase activity);GO:0006493(protein O-linked glycosylation);GO:0016266(O-glycan processing);GO:0016266(O-glycan processing)	00512(Mucin type O-glycan biosynthesis);00514(Other types of O-glycan biosynthesis);01100(Metabolic pathways);01100(Metabolic pathways)	K00710	EC:2.4.1.41	polypeptide N-acetylgalactosaminyltransferase 10 [Source:HGNC Symbol;Acc:HGNC:19873]	protein_coding	6.58953	6.25522	7.51816	16.4835	19.1532	17.4732	0.383411	-1.38304	5.27757e-73	4.38959e-71	UP	yes
ENSCAFG00845001372	NNT		ENSCAFT00845002363	GO:0005739(mitochondrion);GO:0008746(NAD(P)+ transhydrogenase activity);GO:0016491(oxidoreductase activity);GO:0050661(NADP binding);GO:0072593(reactive oxygen species metabolic process);GO:1902600(proton transmembrane transport)	00760(Nicotinate and nicotinamide metabolism);01100(Metabolic pathways)	K00323	EC:1.6.1.2;EC:7.1.1.1	nicotinamide nucleotide transhydrogenase [Source:HGNC Symbol;Acc:HGNC:7863]	protein_coding	48.7314	44.9779	51.2329	19.8096	21.3749	19.3372	2.39488	1.25995	1.54844e-72	1.28293e-70	DOWN	yes
ENSCAFG00845028038	GRK3		ENSCAFT00845049593;ENSCAFT00845049508	GO:0000166(nucleotide binding);GO:0004672(protein kinase activity);GO:0004674(protein serine/threonine kinase activity);GO:0004703(G protein-coupled receptor kinase activity);GO:0005524(ATP binding);GO:0006468(protein phosphorylation);GO:0007165(signal transduction);GO:0031623(receptor internalization);GO:0031623(receptor internalization)	04062(Chemokine signaling pathway);04144(Endocytosis);04340(Hedgehog signaling pathway);04724(Glutamatergic synapse);04740(Olfactory transduction);05032(Morphine addiction);05032(Morphine addiction)	K00910	EC:2.7.11.15	G protein-coupled receptor kinase 3 [Source:HGNC Symbol;Acc:HGNC:290]	protein_coding	3.90241	3.54504	4.22465	8.84541	8.70321	8.53979	0.447405	-1.16035	3.3105e-72	2.73231e-70	UP	yes
ENSCAFG00845014436	THY1		ENSCAFT00845025830	GO:0001525(angiogenesis);GO:0001952(regulation of cell-matrix adhesion);GO:0002693(positive regulation of cellular extravasation);GO:0005178(integrin binding);GO:0005783(endoplasmic reticulum);GO:0007155(cell adhesion);GO:0007229(integrin-mediated signaling pathway);GO:0007267(cell-cell signaling);GO:0009897(external side of plasma membrane);GO:0009986(cell surface);GO:0016324(apical plasma membr…	04670(Leukocyte transendothelial migration)	NA	NA	Thy-1 cell surface antigen [Source:NCBI gene (formerly Entrezgene);Acc:489365]	protein_coding	102.201	107.868	100.738	191.773	207.766	202.458	0.516292	-0.953741	3.87823e-72	3.18862e-70	UP	no
ENSCAFG00845019219	KIF20A		ENSCAFT00845034124;ENSCAFT00845034450	GO:0000281(mitotic cytokinesis);GO:0001578(microtubule bundle formation);GO:0003777(microtubule motor activity);GO:0005524(ATP binding);GO:0005654(nucleoplasm);GO:0005794(Golgi apparatus);GO:0005819(spindle);GO:0005874(microtubule);GO:0007018(microtubule-based movement);GO:0008017(microtubule binding);GO:0019901(protein kinase binding);GO:0030496(midbody);GO:0032465(regulation of cytokinesis);GO:…	NA	NA	NA	kinesin family member 20A [Source:HGNC Symbol;Acc:HGNC:9787]	protein_coding	36.408	40.1112	37.2246	13.3638	14.0607	13.8568	2.75533	1.46223	5.10007e-72	4.17719e-70	DOWN	yes
ENSCAFG00845019241	CTSS		ENSCAFT00845034194;ENSCAFT00845034131;ENSCAFT00845034063	GO:0001968(fibronectin binding);GO:0002250(adaptive immune response);GO:0004197(cysteine-type endopeptidase activity);GO:0005518(collagen binding);GO:0005615(extracellular space);GO:0005764(lysosome);GO:0005770(late endosome);GO:0006508(proteolysis);GO:0008234(cysteine-type peptidase activity);GO:0010447(response to acidic pH);GO:0016485(protein processing);GO:0019886(antigen processing and prese…	04142(Lysosome);04145(Phagosome);04210(Apoptosis);04612(Antigen processing and presentation);05152(Tuberculosis);05152(Tuberculosis)	K01368	EC:3.4.22.27	cathepsin S [Source:VGNC Symbol;Acc:VGNC:39715]	protein_coding	1.9021	1.20537	1.29172	11.6046	11.949	15.041	0.113985	-3.13309	7.16762e-72	5.84828e-70	UP	yes
ENSCAFG00845010826	FBLN1		ENSCAFT00845019170;ENSCAFT00845019133	GO:0001933(negative regulation of protein phosphorylation);GO:0001968(fibronectin binding);GO:0005178(integrin binding);GO:0005201(extracellular matrix structural constituent);GO:0005509(calcium ion binding);GO:0005576(extracellular region);GO:0005604(basement membrane);GO:0005615(extracellular space);GO:0007162(negative regulation of cell adhesion);GO:0008022(protein C-terminus binding);GO:00165…	NA	NA	NA	fibulin 1 [Source:HGNC Symbol;Acc:HGNC:3600]	protein_coding	59.5807	63.1617	60.5731	111.892	122.802	119.94	0.516914	-0.952004	1.29116e-71	1.04951e-69	UP	no
ENSCAFG00845015326	ENSCAFG00845015326		ENSCAFT00845027332	NA	NA	NA	NA		lncRNA	28.4307	23.4715	21.5648	70.0627	62.9048	65.458	0.37025	-1.43343	1.30758e-71	1.05885e-69	UP	yes
ENSCAFG00845022255	LAMP2		ENSCAFT00845039455;ENSCAFT00845039358;ENSCAFT00845039288	GO:0005615(extracellular space);GO:0005764(lysosome);GO:0005765(lysosomal membrane);GO:0005770(late endosome);GO:0006605(protein targeting);GO:0006914(autophagy);GO:0009267(cellular response to starvation);GO:0016020(membrane);GO:0019899(enzyme binding);GO:0019904(protein domain specific binding);GO:0030670(phagocytic vesicle membrane);GO:0031088(platelet dense granule membrane);GO:0031647(regula…	04140(Autophagy - animal);04142(Lysosome);04145(Phagosome);05152(Tuberculosis);05152(Tuberculosis)	NA	NA	lysosomal associated membrane protein 2 [Source:HGNC Symbol;Acc:HGNC:6501]	protein_coding	23.7095	21.4273	23.9717	39.2492	37.9541	37.9599	0.600091	-0.736746	1.64804e-71	1.32952e-69	UP	no
ENSCAFG00845010636	LRRC32		ENSCAFT00845018732	GO:0001818(negative regulation of cytokine production);GO:0005515(protein binding);GO:0005654(nucleoplasm);GO:0007179(transforming growth factor beta receptor signaling pathway);GO:0009986(cell surface);GO:0010628(positive regulation of gene expression);GO:0046007(negative regulation of activated T cell proliferation);GO:0050431(transforming growth factor beta binding);GO:0062009(secondary palate…	NA	NA	NA	leucine rich repeat containing 32 [Source:HGNC Symbol;Acc:HGNC:4161]	protein_coding	12.1857	11.5377	12.173	25.6231	30.2041	30.294	0.416813	-1.26253	1.8586e-71	1.49377e-69	UP	yes
ENSCAFG00845025342	PGRMC2		ENSCAFT00845044760	NA	NA	NA	NA		protein_coding	35.2611	30.8614	35.0488	66.9811	60.9733	65.3747	0.523311	-0.934259	3.3264e-71	2.66348e-69	UP	no
ENSCAFG00845007384	LAPTM5		ENSCAFT00845013024;ENSCAFT00845013051	GO:0002357(defense response to tumor cell);GO:0005764(lysosome);GO:0005765(lysosomal membrane);GO:0005887(integral component of plasma membrane);GO:0006919(activation of cysteine-type endopeptidase activity involved in apoptotic process);GO:0012502(induction of programmed cell death);GO:0016021(integral component of membrane);GO:0030133(transport vesicle);GO:0031410(cytoplasmic vesicle);GO:003162…	04142(Lysosome);04142(Lysosome)	NA	NA	lysosomal protein transmembrane 5 [Source:HGNC Symbol;Acc:HGNC:29612]	protein_coding	0.0713896	0.049179	0.0949779	2.49215	2.24664	3.23007	0.0270486	-5.2083	7.03412e-71	5.61135e-69	UP	yes
ENSCAFG00845030294	AMOTL2		ENSCAFT00845053762	NA	04530(Tight junction)	NA	NA	angiomotin like 2 [Source:HGNC Symbol;Acc:HGNC:17812]	protein_coding	94.7063	96.7231	95.1228	46.0781	46.7558	46.4369	2.05752	1.0409	7.29861e-71	5.80077e-69	DOWN	yes
ENSCAFG00845003957	ENSCAFG00845003957		ENSCAFT00845007139;ENSCAFT00845007203;ENSCAFT00845007176;ENSCAFT00845007150	NA	NA	NA	NA		protein_coding	7.64027	6.46865	8.38294	1.97388	1.82793	2.06416	3.8343	1.93896	1.05087e-70	8.32124e-69	DOWN	yes
ENSCAFG00845018353	PSMB8		ENSCAFT00845032552;ENSCAFT00845032467	GO:0000502(proteasome complex);GO:0002479(antigen processing and presentation of exogenous peptide antigen via MHC class I, TAP-dependent);GO:0004298(threonine-type endopeptidase activity);GO:0005524(ATP binding);GO:0005783(endoplasmic reticulum);GO:0005839(proteasome core complex);GO:0006952(defense response);GO:0015433(ABC-type peptide antigen transporter activity);GO:0015833(peptide transport)…	02010(ABC transporters);03050(Proteasome);04145(Phagosome);04612(Antigen processing and presentation);05163(Human cytomegalovirus infection);05168(Herpes simplex virus 1 infection);05169(Epstein-Barr virus infection);05170(Human immunodeficiency virus 1 infection);05340(Primary immunodeficiency);05340(Primary immunodeficiency)	K02740	EC:3.4.25.1	proteasome 20S subunit beta 8 [Source:NCBI gene (formerly Entrezgene);Acc:474865]	protein_coding	9.79985	9.91825	9.70691	21.8046	25.4788	23.0518	0.418354	-1.2572	3.72296e-70	2.93717e-68	UP	yes
ENSCAFG00845003266	PDE8A		ENSCAFT00845005811;ENSCAFT00845005912;ENSCAFT00845005770;ENSCAFT00845005964;ENSCAFT00845006013;ENSCAFT00845005858	GO:0004114(3',5'-cyclic-nucleotide phosphodiesterase activity);GO:0004115(3',5'-cyclic-AMP phosphodiesterase activity);GO:0006355(regulation of DNA-templated transcription);GO:0007165(signal transduction);GO:0008081(phosphoric diester hydrolase activity);GO:0070374(positive regulation of ERK1 and ERK2 cascade);GO:0071364(cellular response to epidermal growth factor stimulus);GO:0071364(cellular r…	00230(Purine metabolism);01100(Metabolic pathways);04927(Cortisol synthesis and secretion);04934(Cushing syndrome);05032(Morphine addiction);05032(Morphine addiction)	K18437	EC:3.1.4.53		protein_coding	30.9249	31.8301	32.2579	55.5851	55.6449	52.6155	0.579893	-0.786141	5.38702e-70	4.23443e-68	UP	no
ENSCAFG00845021145	TUBA1B		ENSCAFT00845037426;ENSCAFT00845037650;ENSCAFT00845037605;ENSCAFT00845037548;ENSCAFT00845037328;ENSCAFT00845037474;ENSCAFT00845037516;ENSCAFT00845037686	GO:0003725(double-stranded RNA binding);GO:0005200(structural constituent of cytoskeleton);GO:0005525(GTP binding);GO:0005874(microtubule);GO:0007017(microtubule-based process);GO:0015630(microtubule cytoskeleton);GO:0031625(ubiquitin protein ligase binding);GO:0031625(ubiquitin protein ligase binding)	04145(Phagosome);04210(Apoptosis);04530(Tight junction);04540(Gap junction);05010(Alzheimer disease);05012(Parkinson disease);05014(Amyotrophic lateral sclerosis);05016(Huntington disease);05020(Prion disease);05022(Pathways of neurodegeneration - multiple diseases);05132(Salmonella infection);05132(Salmonella infection)	NA	NA	tubulin alpha 1b [Source:HGNC Symbol;Acc:HGNC:18809]	protein_coding	996.212	1046.43	1019.66	518.555	487.906	511.07	2.01795	1.01289	6.80224e-70	5.32735e-68	DOWN	yes
ENSCAFG00845027328	BUB1B		ENSCAFT00845048179	GO:0007094(mitotic spindle assembly checkpoint signaling)	04110(Cell cycle);05166(Human T-cell leukemia virus 1 infection)	K06637	EC:2.7.11.1	BUB1 mitotic checkpoint serine/threonine kinase B [Source:HGNC Symbol;Acc:HGNC:1149]	protein_coding	24.8638	24.1821	25.3541	9.78513	10.2008	10.0302	2.47866	1.30956	7.45436e-70	5.81684e-68	DOWN	yes
ENSCAFG00845015887	JAK2		ENSCAFT00845028345	GO:0001774(microglial cell activation);GO:0004672(protein kinase activity);GO:0004713(protein tyrosine kinase activity);GO:0004715(non-membrane spanning protein tyrosine kinase activity);GO:0005102(signaling receptor binding);GO:0005143(interleukin-12 receptor binding);GO:0005524(ATP binding);GO:0005634(nucleus);GO:0005654(nucleoplasm);GO:0005737(cytoplasm);GO:0005856(cytoskeleton);GO:0005886(pla…	01521(EGFR tyrosine kinase inhibitor resistance);04062(Chemokine signaling pathway);04151(PI3K-Akt signaling pathway);04217(Necroptosis);04550(Signaling pathways regulating pluripotency of stem cells);04630(JAK-STAT signaling pathway);04658(Th1 and Th2 cell differentiation);04659(Th17 cell differentiation);04725(Cholinergic synapse);04917(Prolactin signaling pathway);04920(Adipocytokine signaling…	K04447	EC:2.7.10.2	Janus kinase 2 [Source:HGNC Symbol;Acc:HGNC:6192]	protein_coding	12.9007	11.3229	14.8772	35.2677	31.1607	30.2447	0.404465	-1.30591	8.39495e-70	6.52707e-68	UP	yes
ENSCAFG00845001026	SEMA4B		ENSCAFT00845001762	GO:0005515(protein binding);GO:0005886(plasma membrane);GO:0016020(membrane);GO:0030215(semaphorin receptor binding);GO:0045202(synapse)	04360(Axon guidance)	NA	NA	semaphorin 4B [Source:HGNC Symbol;Acc:HGNC:10730]	protein_coding	3.73188	3.627	3.47427	10.4251	11.6094	10.5194	0.332776	-1.58738	1.28972e-69	9.99139e-68	UP	yes
ENSCAFG00845009450	SFRP2		ENSCAFT00845016668	GO:0001569(branching involved in blood vessel morphogenesis);GO:0001756(somitogenesis);GO:0001843(neural tube closure);GO:0002063(chondrocyte development);GO:0003151(outflow tract morphogenesis);GO:0003214(cardiac left ventricle morphogenesis);GO:0003402(planar cell polarity pathway involved in axis elongation);GO:0005515(protein binding);GO:0005615(extracellular space);GO:0006915(apoptotic proce…	04310(Wnt signaling pathway)	NA	NA	secreted frizzled related protein 2 [Source:NCBI gene (formerly Entrezgene);Acc:475471]	protein_coding	1454.37	1426.89	1413.58	735.323	744.298	753.402	1.92333	0.943609	2.1807e-69	1.6833e-67	DOWN	no
ENSCAFG00845023980	RHOJ		ENSCAFT00845042348	GO:0003924(GTPase activity);GO:0005525(GTP binding);GO:0005886(plasma membrane);GO:0007266(Rho protein signal transduction);GO:0008360(regulation of cell shape);GO:0010594(regulation of endothelial cell migration);GO:0030036(actin cytoskeleton organization);GO:0061299(retina vasculature morphogenesis in camera-type eye);GO:0090050(positive regulation of cell migration involved in sprouting angiog…	05132(Salmonella infection)	NA	NA	ras homolog family member J [Source:HGNC Symbol;Acc:HGNC:688]	protein_coding	6.0907	5.71976	5.24826	19.3073	19.3054	17.7205	0.302818	-1.72348	3.57581e-69	2.75029e-67	UP	yes
ENSCAFG00845005125	PLOD3		ENSCAFT00845009187;ENSCAFT00845009195	GO:0001701(in utero embryonic development);GO:0001886(endothelial cell morphogenesis);GO:0005506(iron ion binding);GO:0005615(extracellular space);GO:0005783(endoplasmic reticulum);GO:0005794(Golgi apparatus);GO:0005802(trans-Golgi network);GO:0006493(protein O-linked glycosylation);GO:0008104(protein localization);GO:0008475(procollagen-lysine 5-dioxygenase activity);GO:0016705(oxidoreductase ac…	00310(Lysine degradation);00514(Other types of O-glycan biosynthesis);01100(Metabolic pathways);01100(Metabolic pathways)	K13646	EC:1.14.11.4;EC:2.4.1.50;EC:2.4.1.66	procollagen-lysine,2-oxoglutarate 5-dioxygenase 3 [Source:HGNC Symbol;Acc:HGNC:9083]	protein_coding	93.0522	93.7127	83.6362	171.643	177.353	182.015	0.509219	-0.973642	5.08332e-69	3.89582e-67	UP	no
ENSCAFG00845000766	TMEM51		ENSCAFT00845001262	NA	NA	NA	NA	transmembrane protein 51 [Source:HGNC Symbol;Acc:HGNC:25488]	protein_coding	8.67821	8.56533	8.41612	22.2638	25.746	24.5992	0.353395	-1.50065	5.54662e-69	4.23576e-67	UP	yes
ENSCAFG00845017770	EFEMP2		ENSCAFT00845031473	GO:0005509(calcium ion binding);GO:0005615(extracellular space);GO:0008201(heparin binding);GO:0031012(extracellular matrix);GO:0042803(protein homodimerization activity);GO:0048251(elastic fiber assembly);GO:0071953(elastic fiber);GO:1905609(positive regulation of smooth muscle cell-matrix adhesion)	NA	NA	NA	EGF containing fibulin extracellular matrix protein 2 [Source:HGNC Symbol;Acc:HGNC:3219]	protein_coding	49.3313	50.4879	49.286	92.5989	97.3166	100.972	0.512587	-0.964131	3.1611e-68	2.40546e-66	UP	no
ENSCAFG00845009233	CAVIN1		ENSCAFT00845016259	GO:0005634(nucleus);GO:0005737(cytoplasm);GO:0005739(mitochondrion);GO:0005783(endoplasmic reticulum);GO:0005886(plasma membrane);GO:0005901(caveola);GO:0006361(transcription initiation at RNA polymerase I promoter);GO:0006363(termination of RNA polymerase I transcription);GO:0009303(rRNA transcription);GO:0009306(protein secretion);GO:0032991(protein-containing complex);GO:0042134(rRNA primary t…	NA	NA	NA	caveolae associated protein 1 [Source:HGNC Symbol;Acc:HGNC:9688]	protein_coding	276.479	271.8	256.459	125.269	123.165	129.19	2.13106	1.09157	1.57513e-67	1.19437e-65	DOWN	yes
ENSCAFG00845030129	PRDX4		ENSCAFT00845053568;ENSCAFT00845053418;ENSCAFT00845053437;ENSCAFT00845053586	GO:0005737(cytoplasm);GO:0005783(endoplasmic reticulum);GO:0005829(cytosol);GO:0006979(response to oxidative stress);GO:0007283(spermatogenesis);GO:0008584(male gonad development);GO:0016209(antioxidant activity);GO:0016491(oxidoreductase activity);GO:0018401(peptidyl-proline hydroxylation to 4-hydroxy-L-proline);GO:0022417(protein maturation by protein folding);GO:0030198(extracellular matrix or…	NA	NA	NA	peroxiredoxin 4 [Source:HGNC Symbol;Acc:HGNC:17169]	protein_coding	24.4042	20.76	22.3435	44.1082	41.8998	46.987	0.507595	-0.97825	1.71058e-67	1.29252e-65	UP	no
ENSCAFG00845015397	SAA1	6289	ENSCAFT00845027525;ENSCAFT00845027506;ENSCAFT00845027545;ENSCAFT00845027481	GO:0005576(extracellular region);GO:0005576(extracellular region)	NA	NA	NA		protein_coding	2.482	5.61253	8.44312	1015.02	951.486	1123.37	0.0053522	-7.54565	4.98109e-67	3.7505e-65	UP	yes
ENSCAFG00845009192	SIPA1L1		ENSCAFT00845016369;ENSCAFT00845016645;ENSCAFT00845016249;ENSCAFT00845016849;ENSCAFT00845016520	GO:0005096(GTPase activator activity);GO:0005515(protein binding);GO:0005886(plasma membrane);GO:0015629(actin cytoskeleton);GO:0031532(actin cytoskeleton reorganization);GO:0043087(regulation of GTPase activity);GO:0046875(ephrin receptor binding);GO:0048013(ephrin receptor signaling pathway);GO:0048814(regulation of dendrite morphogenesis);GO:0050770(regulation of axonogenesis);GO:0051056(regul…	04015(Rap1 signaling pathway);04015(Rap1 signaling pathway)	NA	NA	signal induced proliferation associated 1 like 1 [Source:HGNC Symbol;Acc:HGNC:20284]	protein_coding	18.3737	19.483	18.4465	6.87241	7.3785	7.45869	2.59347	1.37488	5.9649e-67	4.47555e-65	DOWN	yes
ENSCAFG00845010452	TPBG		ENSCAFT00845018410	GO:0005515(protein binding);GO:0005737(cytoplasm);GO:0005783(endoplasmic reticulum);GO:0005886(plasma membrane);GO:0008285(negative regulation of cell population proliferation);GO:0008355(olfactory learning);GO:0030425(dendrite);GO:0043679(axon terminus);GO:0050921(positive regulation of chemotaxis);GO:0051897(positive regulation of protein kinase B signaling);GO:0051932(synaptic transmission, GA…	NA	NA	NA	trophoblast glycoprotein [Source:HGNC Symbol;Acc:HGNC:12004]	protein_coding	6.05422	5.49073	5.00614	18.434	17.4668	18.0991	0.306503	-1.70603	6.42862e-67	4.80668e-65	UP	yes
ENSCAFG00845011656	PAPPA		ENSCAFT00845020688	GO:0004175(endopeptidase activity);GO:0004222(metalloendopeptidase activity);GO:0005576(extracellular region);GO:0006508(proteolysis);GO:0008237(metallopeptidase activity)	NA	K07762	EC:3.4.24.79	pappalysin 1 [Source:HGNC Symbol;Acc:HGNC:8602]	protein_coding	11.9352	12.3595	12.646	22.6351	24.8572	22.4787	0.527942	-0.92155	1.35418e-66	1.00901e-64	UP	no
ENSCAFG00845029196	IMPDH2		ENSCAFT00845051796	GO:0000166(nucleotide binding);GO:0003824(catalytic activity);GO:0003938(IMP dehydrogenase activity);GO:0005634(nucleus);GO:0005737(cytoplasm);GO:0005829(cytosol);GO:0006164(purine nucleotide biosynthetic process);GO:0006177(GMP biosynthetic process);GO:0006183(GTP biosynthetic process);GO:0007623(circadian rhythm);GO:0016491(oxidoreductase activity);GO:0046651(lymphocyte proliferation);GO:007135…	00230(Purine metabolism);00983(Drug metabolism - other enzymes);01100(Metabolic pathways)	K00088	EC:1.1.1.205	inosine monophosphate dehydrogenase 2 [Source:HGNC Symbol;Acc:HGNC:6053]	protein_coding	118.437	116.311	124.99	55.2114	55.1265	57.881	2.13851	1.09661	1.86129e-66	1.38206e-64	DOWN	yes
ENSCAFG00845004957	MARCKSL1		ENSCAFT00845008862	GO:0005516(calmodulin binding)	04666(Fc gamma R-mediated phagocytosis);05140(Leishmaniasis)	NA	NA		protein_coding	32.5062	29.8407	27.4123	65.8327	65.4728	65.1461	0.456902	-1.13004	4.30998e-66	3.18924e-64	UP	yes
ENSCAFG00845012087	OGDH		ENSCAFT00845021625;ENSCAFT00845021731	GO:0004591(oxoglutarate dehydrogenase (succinyl-transferring) activity);GO:0005634(nucleus);GO:0005739(mitochondrion);GO:0006099(tricarboxylic acid cycle);GO:0006103(2-oxoglutarate metabolic process);GO:0006104(succinyl-CoA metabolic process);GO:0016624(oxidoreductase activity, acting on the aldehyde or oxo group of donors, disulfide as acceptor);GO:0021695(cerebellar cortex development);GO:00217…	00020(Citrate cycle (TCA cycle));01100(Metabolic pathways);01200(Carbon metabolism);01200(Carbon metabolism)	K00164	EC:1.2.4.2	oxoglutarate dehydrogenase [Source:HGNC Symbol;Acc:HGNC:8124]	protein_coding	47.7364	49.3304	46.8152	20.572	21.4656	21.0271	2.2815	1.18998	4.73139e-66	3.48904e-64	DOWN	yes
ENSCAFG00845013295	SVEP1		ENSCAFT00845023977	GO:0001945(lymph vessel development);GO:0003017(lymph circulation);GO:0003682(chromatin binding);GO:0005509(calcium ion binding);GO:0005615(extracellular space);GO:0005634(nucleus);GO:0005737(cytoplasm);GO:0008544(epidermis development);GO:0010467(gene expression);GO:0036303(lymph vessel morphogenesis);GO:0048014(Tie signaling pathway);GO:0120193(tight junction organization)	NA	NA	NA	sushi, von Willebrand factor type A, EGF and pentraxin domain containing 1 [Source:HGNC Symbol;Acc:HGNC:15985]	protein_coding	33.6666	33.8789	34.373	12.6488	14.527	14.4886	2.44617	1.29053	4.88534e-66	3.59022e-64	DOWN	yes
ENSCAFG00845021681	SATB1		ENSCAFT00845038370;ENSCAFT00845038454;ENSCAFT00845038257	GO:0000122(negative regulation of transcription by RNA polymerase II);GO:0000977(RNA polymerase II transcription regulatory region sequence-specific DNA binding);GO:0001227(DNA-binding transcription repressor activity, RNA polymerase II-specific);GO:0003677(DNA binding);GO:0005634(nucleus);GO:0005654(nucleoplasm);GO:0006338(chromatin remodeling);GO:0016604(nuclear body);GO:0016605(PML body);GO:00…	NA	NA	NA	SATB homeobox 1 [Source:HGNC Symbol;Acc:HGNC:10541]	protein_coding	4.40536	4.53309	4.46683	0.749215	0.830541	0.92491	5.35212	2.42011	8.78517e-66	6.43416e-64	DOWN	yes
ENSCAFG00845022687	GYG1		ENSCAFT00845040178;ENSCAFT00845040063	GO:0005978(glycogen biosynthetic process);GO:0008466(glycogenin glucosyltransferase activity);GO:0016757(glycosyltransferase activity);GO:0030145(manganese ion binding);GO:0042803(protein homodimerization activity);GO:0102751(UDP-alpha-D-glucose:glucosyl-glycogenin alpha-D-glucosyltransferase activity);GO:0102751(UDP-alpha-D-glucose:glucosyl-glycogenin alpha-D-glucosyltransferase activity)	00500(Starch and sucrose metabolism);01100(Metabolic pathways);01100(Metabolic pathways)	K00750	EC:2.4.1.186	glycogenin 1 [Source:HGNC Symbol;Acc:HGNC:4699]	protein_coding	24.0372	21.0601	21.924	6.93441	6.6488	6.36303	3.3601	1.7485	9.18276e-66	6.70248e-64	DOWN	yes
ENSCAFG00845015140	NME1	6023	ENSCAFT00845027047;ENSCAFT00845027056	GO:0004550(nucleoside diphosphate kinase activity);GO:0006165(nucleoside diphosphate phosphorylation);GO:0006183(GTP biosynthetic process);GO:0006228(UTP biosynthetic process);GO:0006241(CTP biosynthetic process);GO:0006241(CTP biosynthetic process)	00230(Purine metabolism);00240(Pyrimidine metabolism);00983(Drug metabolism - other enzymes);01100(Metabolic pathways);01240(Biosynthesis of cofactors);01240(Biosynthesis of cofactors)	K00940	EC:2.7.4.6	non-metastatic cells 1, protein (NM23A) expressed in [Source:NCBI gene (formerly Entrezgene);Acc:480558]	protein_coding	142.237	139.216	138.588	46.4188	45.29	54.2816	2.87718	1.52466	1.02282e-65	7.44021e-64	DOWN	yes
ENSCAFG00845000226	MAP1B		ENSCAFT00845000346;ENSCAFT00845000355	GO:0000226(microtubule cytoskeleton organization);GO:0001578(microtubule bundle formation);GO:0001750(photoreceptor outer segment);GO:0005829(cytosol);GO:0005874(microtubule);GO:0005886(plasma membrane);GO:0007399(nervous system development);GO:0007409(axonogenesis);GO:0008017(microtubule binding);GO:0014069(postsynaptic density);GO:0016358(dendrite development);GO:0030425(dendrite);GO:0032387(ne…	NA	NA	NA	microtubule associated protein 1B [Source:HGNC Symbol;Acc:HGNC:6836]	protein_coding	67.4661	66.1753	78.1275	28.8141	31.2395	30.4165	2.34076	1.22698	2.03374e-65	1.47439e-63	DOWN	yes
ENSCAFG00845017805	ITGAV		ENSCAFT00845031789;ENSCAFT00845032085;ENSCAFT00845032370	GO:0001525(angiogenesis);GO:0001568(blood vessel development);GO:0001846(opsonin binding);GO:0001968(fibronectin binding);GO:0002020(protease binding);GO:0005080(protein kinase C binding);GO:0005178(integrin binding);GO:0005245(voltage-gated calcium channel activity);GO:0005829(cytosol);GO:0005886(plasma membrane);GO:0005925(focal adhesion);GO:0007155(cell adhesion);GO:0007160(cell-matrix adhesio…	04145(Phagosome);04151(PI3K-Akt signaling pathway);04510(Focal adhesion);04512(ECM-receptor interaction);04514(Cell adhesion molecules);04810(Regulation of actin cytoskeleton);04919(Thyroid hormone signaling pathway);05163(Human cytomegalovirus infection);05165(Human papillomavirus infection);05200(Pathways in cancer);05205(Proteoglycans in cancer);05222(Small cell lung cancer);05410(Hypertrophic…	NA	NA	integrin subunit alpha V [Source:HGNC Symbol;Acc:HGNC:6150]	protein_coding	182.598	165.585	195.004	299.231	289.221	291.49	0.617299	-0.695959	3.03181e-65	2.19056e-63	UP	no
ENSCAFG00845010894	ENSCAFG00845010894		ENSCAFT00845019240	GO:0016021(integral component of membrane)	04662(B cell receptor signaling pathway);05144(Malaria);05160(Hepatitis C)	NA	NA		protein_coding	65.047	64.5036	58.5122	131.118	140.754	152.606	0.443045	-1.17448	3.31103e-65	2.38428e-63	UP	yes
ENSCAFG00845014202	TUSC3		ENSCAFT00845025485;ENSCAFT00845025526;ENSCAFT00845025401;ENSCAFT00845025417;ENSCAFT00845025460	GO:0008250(oligosaccharyltransferase complex);GO:0015095(magnesium ion transmembrane transporter activity);GO:0015693(magnesium ion transport);GO:0018279(protein N-linked glycosylation via asparagine);GO:0050890(cognition);GO:0050890(cognition)	00510(N-Glycan biosynthesis);00513(Various types of N-glycan biosynthesis);01100(Metabolic pathways);04141(Protein processing in endoplasmic reticulum);04141(Protein processing in endoplasmic reticulum)	NA	NA	tumor suppressor candidate 3 [Source:HGNC Symbol;Acc:HGNC:30242]	protein_coding	15.347	14.252	15.6575	27.9003	25.4245	26.0189	0.570387	-0.809988	4.18661e-65	3.0047e-63	UP	no
ENSCAFG00845013222	KDM3A		ENSCAFT00845023620;ENSCAFT00845023541;ENSCAFT00845023692	GO:0001673(male germ cell nucleus);GO:0003682(chromatin binding);GO:0003712(transcription coregulator activity);GO:0005506(iron ion binding);GO:0005634(nucleus);GO:0005654(nucleoplasm);GO:0005737(cytoplasm);GO:0007283(spermatogenesis);GO:0007290(spermatid nucleus elongation);GO:0009755(hormone-mediated signaling pathway);GO:0010468(regulation of gene expression);GO:0030521(androgen receptor signa…	04714(Thermogenesis);04714(Thermogenesis)	K15601	EC:1.14.11.65	lysine demethylase 3A [Source:HGNC Symbol;Acc:HGNC:20815]	protein_coding	16.7691	16.3626	19.2844	38.0308	37.0145	32.9657	0.485285	-1.04309	4.44518e-65	3.17964e-63	UP	yes
ENSCAFG00845018369	OVOL1		ENSCAFT00845032479	GO:0000122(negative regulation of transcription by RNA polymerase II);GO:0000978(RNA polymerase II cis-regulatory region sequence-specific DNA binding);GO:0001227(DNA-binding transcription repressor activity, RNA polymerase II-specific);GO:0001822(kidney development);GO:0005634(nucleus);GO:0007283(spermatogenesis);GO:0007498(mesoderm development);GO:0008544(epidermis development);GO:0010839(negat…	NA	NA	NA	ovo like transcriptional repressor 1 [Source:HGNC Symbol;Acc:HGNC:8525]	protein_coding	0.264914	0.252476	0.376983	4.0828	3.82908	3.68777	0.0771034	-3.69706	6.56284e-65	4.67881e-63	UP	yes
ENSCAFG00845001572	ENSCAFG00845001572		ENSCAFT00845002696	NA	NA	NA	NA		lncRNA	11.4563	9.6981	9.97165	24.0335	23.1879	22.9163	0.443785	-1.17207	1.63439e-64	1.16134e-62	UP	yes
ENSCAFG00845010706	LMNB1		ENSCAFT00845018874	GO:0003690(double-stranded DNA binding);GO:0005634(nucleus);GO:0005635(nuclear envelope);GO:0005637(nuclear inner membrane);GO:0005638(lamin filament);GO:0005652(nuclear lamina);GO:0005654(nucleoplasm);GO:0006998(nuclear envelope organization);GO:0016363(nuclear matrix);GO:0031965(nuclear membrane);GO:0043274(phospholipase binding);GO:1990837(sequence-specific double-stranded DNA binding)	04210(Apoptosis)	NA	NA	lamin B1 [Source:HGNC Symbol;Acc:HGNC:6637]	protein_coding	47.4557	45.3783	47.4221	21.8066	20.67	19.2075	2.27378	1.1851	1.74425e-64	1.23531e-62	DOWN	yes
ENSCAFG00845007705	ARSI		ENSCAFT00845013559	GO:0008484(sulfuric ester hydrolase activity)	NA	NA	NA	arylsulfatase family member I [Source:VGNC Symbol;Acc:VGNC:38144]	protein_coding	15.4302	16.0059	14.3406	35.0252	36.9707	40.4787	0.406996	-1.29691	2.51821e-64	1.77757e-62	UP	yes
ENSCAFG00845018887	TMBIM6		ENSCAFT00845033360	NA	NA	NA	NA	transmembrane BAX inhibitor motif containing 6 [Source:NCBI gene (formerly Entrezgene);Acc:477614]	protein_coding	77.6064	70.0091	80.6315	125.417	126.466	130.165	0.59743	-0.743158	5.2616e-64	3.70192e-62	UP	no
ENSCAFG00845030104	MX1		ENSCAFT00845053398;ENSCAFT00845053414;ENSCAFT00845053393;ENSCAFT00845053364	GO:0003924(GTPase activity);GO:0005525(GTP binding);GO:0005643(nuclear pore);GO:0009615(response to virus);GO:0035455(response to interferon-alpha);GO:0046822(regulation of nucleocytoplasmic transport);GO:0051607(defense response to virus);GO:0051726(regulation of cell cycle);GO:0051726(regulation of cell cycle)	05160(Hepatitis C);05162(Measles);05164(Influenza A);05165(Human papillomavirus infection);05171(Coronavirus disease - COVID-19);05171(Coronavirus disease - COVID-19)	NA	NA	MX dynamin like GTPase 1 [Source:NCBI gene (formerly Entrezgene);Acc:403745]	protein_coding	0.466065	0.693262	0.454817	3.28808	3.53813	3.40449	0.157775	-2.66406	5.38324e-64	3.77513e-62	UP	yes
ENSCAFG00845012164	C5orf15		ENSCAFT00845021611	NA	NA	NA	NA	chromosome 5 open reading frame 15 [Source:HGNC Symbol;Acc:HGNC:20656]	protein_coding	28.8178	24.9288	28.1656	55.5346	48.9971	51.1965	0.525995	-0.92688	8.65537e-64	6.05002e-62	UP	no
ENSCAFG00845015507	ENSCAFG00845015507		ENSCAFT00845027655	NA	NA	NA	NA		lncRNA	8.08751	7.05776	8.94146	22.2242	20.172	19.6826	0.388002	-1.36586	1.06262e-63	7.40347e-62	UP	yes
ENSCAFG00845009961	P4HA2		ENSCAFT00845017563;ENSCAFT00845017515;ENSCAFT00845017645	GO:0004656(procollagen-proline 4-dioxygenase activity);GO:0005506(iron ion binding);GO:0005515(protein binding);GO:0005654(nucleoplasm);GO:0005783(endoplasmic reticulum);GO:0005829(cytosol);GO:0016705(oxidoreductase activity, acting on paired donors, with incorporation or reduction of molecular oxygen);GO:0031418(L-ascorbic acid binding);GO:0043231(intracellular membrane-bounded organelle);GO:004…	00330(Arginine and proline metabolism);01100(Metabolic pathways);01100(Metabolic pathways)	K00472	EC:1.14.11.2	prolyl 4-hydroxylase subunit alpha 2 [Source:HGNC Symbol;Acc:HGNC:8547]	protein_coding	241.146	241.36	238.823	375.717	374.463	394.012	0.630427	-0.665598	1.13741e-63	7.8989e-62	UP	no
ENSCAFG00845005879	TNIP1		ENSCAFT00845010503;ENSCAFT00845010556;ENSCAFT00845010426;ENSCAFT00845010524;ENSCAFT00845010485	GO:0002755(MyD88-dependent toll-like receptor signaling pathway);GO:0043124(negative regulation of I-kappaB kinase/NF-kappaB signaling);GO:0050727(regulation of inflammatory response);GO:0070373(negative regulation of ERK1 and ERK2 cascade);GO:0070373(negative regulation of ERK1 and ERK2 cascade)	NA	NA	NA	TNFAIP3 interacting protein 1 [Source:HGNC Symbol;Acc:HGNC:16903]	protein_coding	21.4397	22.8775	20.0227	46.9346	48.8244	43.4961	0.46203	-1.11394	1.99182e-63	1.37879e-61	UP	yes
ENSCAFG00845004472	MOCOS		ENSCAFT00845008077;ENSCAFT00845008059;ENSCAFT00845008118;ENSCAFT00845008146	GO:0030837(negative regulation of actin filament polymerization);GO:0045214(sarcomere organization);GO:0055003(cardiac myofibril assembly);GO:0055003(cardiac myofibril assembly)	NA	NA	NA	formin homology 2 domain containing 3 [Source:HGNC Symbol;Acc:HGNC:26178]	protein_coding	8.36877	8.7306	8.66847	2.99797	2.84329	2.88852	2.95172	1.56155	2.95382e-63	2.03814e-61	DOWN	yes
ENSCAFG00845016351	TFPI2		ENSCAFT00845029036	GO:0004867(serine-type endopeptidase inhibitor activity);GO:0005576(extracellular region);GO:0010466(negative regulation of peptidase activity);GO:0030414(peptidase inhibitor activity)	NA	NA	NA	tissue factor pathway inhibitor 2 [Source:HGNC Symbol;Acc:HGNC:11761]	protein_coding	408.825	372.376	371.161	781.778	655.682	734.114	0.530658	-0.914147	3.18275e-63	2.18906e-61	UP	no
ENSCAFG00845007216	GJC1	125111	ENSCAFT00845012768	GO:0001570(vasculogenesis);GO:0005216(ion channel activity);GO:0005921(gap junction);GO:0005922(connexin complex);GO:0007154(cell communication);GO:0007267(cell-cell signaling);GO:0007268(chemical synaptic transmission);GO:0007507(heart development);GO:0007601(visual perception);GO:0016264(gap junction assembly);GO:0048468(cell development);GO:0048738(cardiac muscle tissue development);GO:0086053…	NA	NA	NA	gap junction protein gamma 1 [Source:NCBI gene (formerly Entrezgene);Acc:490936]	protein_coding	4.51343	4.85537	4.7	13.3467	13.4021	14.6839	0.339557	-1.55827	3.58072e-63	2.45491e-61	UP	yes
ENSCAFG00845016792	HK2	29911,3741,3796	ENSCAFT00845029857	GO:0001678(cellular glucose homeostasis);GO:0004340(glucokinase activity);GO:0004396(hexokinase activity);GO:0005524(ATP binding);GO:0005536(glucose binding);GO:0005739(mitochondrion);GO:0005741(mitochondrial outer membrane);GO:0005813(centrosome);GO:0005829(cytosol);GO:0005975(carbohydrate metabolic process);GO:0006006(glucose metabolic process);GO:0006096(glycolytic process);GO:0008637(apoptoti…	00010(Glycolysis / Gluconeogenesis);00051(Fructose and mannose metabolism);00052(Galactose metabolism);00500(Starch and sucrose metabolism);00520(Amino sugar and nucleotide sugar metabolism);00524(Neomycin, kanamycin and gentamicin biosynthesis);01100(Metabolic pathways);01200(Carbon metabolism);04066(HIF-1 signaling pathway);04910(Insulin signaling pathway);04930(Type II diabetes mellitus);04973…	K00844	EC:2.7.1.1	hexokinase 2 [Source:HGNC Symbol;Acc:HGNC:4923]	protein_coding	6.84807	5.4408	6.41388	15.1795	14.7001	14.1895	0.424395	-1.23652	5.55044e-63	3.79321e-61	UP	yes
ENSCAFG00845023606	GPRC5A		ENSCAFT00845041668	GO:0004930(G protein-coupled receptor activity);GO:0005730(nucleolus);GO:0005886(plasma membrane);GO:0007186(G protein-coupled receptor signaling pathway);GO:0016021(integral component of membrane);GO:0031982(vesicle);GO:0043231(intracellular membrane-bounded organelle)	NA	NA	NA	G protein-coupled receptor class C group 5 member A [Source:HGNC Symbol;Acc:HGNC:9836]	protein_coding	32.8644	32.65	36.452	14.861	14.8106	15.4866	2.25798	1.17503	1.3667e-62	9.31045e-61	DOWN	yes
ENSCAFG00845021828	ITM2C		ENSCAFT00845038623;ENSCAFT00845038520;ENSCAFT00845038569;ENSCAFT00845038672	GO:0001540(amyloid-beta binding);GO:0005524(ATP binding);GO:0005764(lysosome);GO:0005794(Golgi apparatus);GO:0005886(plasma membrane);GO:0010977(negative regulation of neuron projection development);GO:0030182(neuron differentiation);GO:0048471(perinuclear region of cytoplasm);GO:2001238(positive regulation of extrinsic apoptotic signaling pathway);GO:2001238(positive regulation of extrinsic apop…	NA	NA	NA	integral membrane protein 2C [Source:HGNC Symbol;Acc:HGNC:6175]	protein_coding	17.1336	14.2431	15.6404	33.3039	35.0506	38.7597	0.438944	-1.18789	1.52258e-62	1.03396e-60	UP	yes
ENSCAFG00845022289	ENSCAFG00845022289		ENSCAFT00845039480;ENSCAFT00845039323;ENSCAFT00845039565	GO:0030141(secretory granule);GO:0030141(secretory granule)	NA	NA	NA		protein_coding	0.990307	0.915691	1.08838	5.76456	4.76771	4.67623	0.196888	-2.34455	1.96972e-62	1.33339e-60	UP	yes
ENSCAFG00845010565	CLU		ENSCAFT00845018653;ENSCAFT00845018900;ENSCAFT00845018763	GO:0000902(cell morphogenesis);GO:0001540(amyloid-beta binding);GO:0001774(microglial cell activation);GO:0002434(immune complex clearance);GO:0005102(signaling receptor binding);GO:0005615(extracellular space);GO:0005634(nucleus);GO:0005737(cytoplasm);GO:0005739(mitochondrion);GO:0005743(mitochondrial inner membrane);GO:0005829(cytosol);GO:0005856(cytoskeleton);GO:0009615(response to virus);GO:0…	04610(Complement and coagulation cascades);04610(Complement and coagulation cascades)	NA	NA	clusterin [Source:NCBI gene (formerly Entrezgene);Acc:442971]	protein_coding	57.2826	61.351	59.6963	110.504	105.264	115.827	0.537793	-0.894876	4.41084e-62	2.97648e-60	UP	no
ENSCAFG00845005991	AEBP1		ENSCAFT00845010608;ENSCAFT00845010660;ENSCAFT00845010710;ENSCAFT00845010775	GO:0000122(negative regulation of transcription by RNA polymerase II);GO:0000977(RNA polymerase II transcription regulatory region sequence-specific DNA binding);GO:0001227(DNA-binding transcription repressor activity, RNA polymerase II-specific);GO:0004180(carboxypeptidase activity);GO:0004181(metallocarboxypeptidase activity);GO:0005518(collagen binding);GO:0006355(regulation of DNA-templated t…	NA	NA	NA	AE binding protein 1 [Source:HGNC Symbol;Acc:HGNC:303]	protein_coding	113.362	117.494	103.642	204.062	218.501	208.721	0.529871	-0.916288	6.78453e-62	4.56393e-60	UP	no
ENSCAFG00845023878	FCGRT		ENSCAFT00845042154	GO:0019864(IgG binding)	NA	NA	NA	Fc gamma receptor and transporter [Source:HGNC Symbol;Acc:HGNC:3621]	protein_coding	8.62298	7.58646	7.77168	20.2338	21.3765	21.1326	0.382212	-1.38755	1.0838e-61	7.26788e-60	UP	yes
ENSCAFG00845028130	ENSCAFG00845028130		ENSCAFT00845049646	GO:0005515(protein binding)	NA	NA	NA		protein_coding	31.5315	34.3491	30.487	11.1108	12.8294	12.2912	2.65978	1.41131	1.2339e-61	8.24867e-60	DOWN	yes
ENSCAFG00845021325	PLEKHA6		ENSCAFT00845038203;ENSCAFT00845037914;ENSCAFT00845039154;ENSCAFT00845039676;ENSCAFT00845039970;ENSCAFT00845038729;ENSCAFT00845038982;ENSCAFT00845038477	GO:0005515(protein binding);GO:0005515(protein binding)	NA	NA	NA	pleckstrin homology domain containing A6 [Source:HGNC Symbol;Acc:HGNC:17053]	protein_coding	2.90098	3.03393	3.15143	0.808356	0.78195	0.714292	3.9427	1.97918	1.42276e-61	9.48171e-60	DOWN	yes
ENSCAFG00845021275	LGMN		ENSCAFT00845038456;ENSCAFT00845038539	GO:0003014(renal system process);GO:0004197(cysteine-type endopeptidase activity);GO:0005576(extracellular region);GO:0005737(cytoplasm);GO:0005764(lysosome);GO:0005770(late endosome);GO:0006508(proteolysis);GO:0007613(memory);GO:0008233(peptidase activity);GO:0008284(positive regulation of cell population proliferation);GO:0008306(associative learning);GO:0010447(response to acidic pH);GO:001062…	04142(Lysosome);04612(Antigen processing and presentation);04612(Antigen processing and presentation)	K01369	EC:3.4.22.34	legumain [Source:HGNC Symbol;Acc:HGNC:9472]	protein_coding	19.8236	22.098	19.4103	45.7878	48.7393	49.8438	0.424822	-1.23507	1.55385e-61	1.03232e-59	UP	yes
ENSCAFG00845003520	CYBA		ENSCAFT00845006275;ENSCAFT00845006285	GO:0020037(heme binding);GO:0020037(heme binding)	04145(Phagosome);04380(Osteoclast differentiation);04621(NOD-like receptor signaling pathway);04670(Leukocyte transendothelial migration);05020(Prion disease);05140(Leishmaniasis);05418(Fluid shear stress and atherosclerosis);05418(Fluid shear stress and atherosclerosis)	NA	NA	cytochrome b-245 alpha chain [Source:NCBI gene (formerly Entrezgene);Acc:489664]	protein_coding	12.9067	13.2945	13.1037	36.2637	34.3298	42.6097	0.347207	-1.52613	1.57168e-61	1.04095e-59	UP	yes
ENSCAFG00845000445	NCAPG		ENSCAFT00845000822;ENSCAFT00845000858;ENSCAFT00845000901;ENSCAFT00845000953	GO:0000796(condensin complex);GO:0007076(mitotic chromosome condensation);GO:1905821(positive regulation of chromosome condensation);GO:1905821(positive regulation of chromosome condensation)	NA	NA	NA	non-SMC condensin I complex subunit G [Source:HGNC Symbol;Acc:HGNC:24304]	protein_coding	24.7616	24.1073	26.2046	10.247	11.1447	10.2259	2.37442	1.24758	2.09361e-61	1.38236e-59	DOWN	yes
ENSCAFG00845029893	CFLAR		ENSCAFT00845052991;ENSCAFT00845053032;ENSCAFT00845053068	GO:0002020(protease binding);GO:0004197(cysteine-type endopeptidase activity);GO:0005515(protein binding);GO:0005737(cytoplasm);GO:0006508(proteolysis);GO:0006915(apoptotic process);GO:0008047(enzyme activator activity);GO:0008234(cysteine-type peptidase activity);GO:0031264(death-inducing signaling complex);GO:0042981(regulation of apoptotic process);GO:0043123(positive regulation of I-kappaB ki…	04064(NF-kappa B signaling pathway);04140(Autophagy - animal);04210(Apoptosis);04217(Necroptosis);04668(TNF signaling pathway);05142(Chagas disease);05160(Hepatitis C);05160(Hepatitis C)	NA	NA	CASP8 and FADD like apoptosis regulator [Source:HGNC Symbol;Acc:HGNC:1876]	protein_coding	5.13665	4.43425	5.61568	11.3756	11.443	10.638	0.453919	-1.13949	2.17007e-61	1.42845e-59	UP	yes
ENSCAFG00845024702	NIPAL2		ENSCAFT00845043743;ENSCAFT00845043843;ENSCAFT00845043622	GO:0015095(magnesium ion transmembrane transporter activity);GO:0015693(magnesium ion transport);GO:0016021(integral component of membrane);GO:1903830(magnesium ion transmembrane transport);GO:1903830(magnesium ion transmembrane transport)	NA	NA	NA	NIPA like domain containing 2 [Source:HGNC Symbol;Acc:HGNC:25854]	protein_coding	14.4188	12.9387	14.883	4.45816	4.21278	4.40078	3.23144	1.69218	2.36805e-61	1.55401e-59	DOWN	yes
ENSCAFG00845002925	CTSL		ENSCAFT00845005177	GO:0006508(proteolysis);GO:0008234(cysteine-type peptidase activity)	04140(Autophagy - animal);04142(Lysosome);04145(Phagosome);04210(Apoptosis);04612(Antigen processing and presentation);05205(Proteoglycans in cancer);05323(Rheumatoid arthritis);05418(Fluid shear stress and atherosclerosis)	K01365	EC:3.4.22.15		protein_coding	11.5952	11.5877	12.4356	21.7543	20.9482	21.8445	0.551823	-0.857724	6.2048e-61	4.05942e-59	UP	no
ENSCAFG00845000785	APLP1		ENSCAFT00845001396;ENSCAFT00845001373;ENSCAFT00845001324;ENSCAFT00845001300	GO:0005654(nucleoplasm);GO:0005794(Golgi apparatus);GO:0005886(plasma membrane);GO:0006378(mRNA polyadenylation);GO:0006417(regulation of translation);GO:0008201(heparin binding);GO:0016020(membrane);GO:0016021(integral component of membrane);GO:0030198(extracellular matrix organization);GO:0030900(forebrain development);GO:0031694(alpha-2A adrenergic receptor binding);GO:0031695(alpha-2B adrener…	NA	NA	NA	amyloid beta precursor like protein 1 [Source:HGNC Symbol;Acc:HGNC:597]	protein_coding	4.19318	4.07407	4.6319	11.856	11.3799	12.6863	0.359086	-1.4776	7.54478e-61	4.92108e-59	UP	yes
ENSCAFG00845015612	ENSCAFG00845015612		ENSCAFT00845027932;ENSCAFT00845027888;ENSCAFT00845027869;ENSCAFT00845027840;ENSCAFT00845027822;ENSCAFT00845027912	GO:0005576(extracellular region);GO:0006953(acute-phase response);GO:0034364(high-density lipoprotein particle);GO:0034364(high-density lipoprotein particle)	NA	NA	NA		protein_coding	2.93829	10.5144	10.3023	1333.66	1302.77	1465.95	0.00579051	-7.43209	9.86094e-61	6.4123e-59	UP	yes
ENSCAFG00845021979	OAS1		ENSCAFT00845038795	GO:0001730(2'-5'-oligoadenylate synthetase activity);GO:0003725(double-stranded RNA binding);GO:0005634(nucleus);GO:0005654(nucleoplasm);GO:0005737(cytoplasm);GO:0005829(cytosol);GO:0006006(glucose metabolic process);GO:0009615(response to virus);GO:0016779(nucleotidyltransferase activity);GO:0032728(positive regulation of interferon-beta production);GO:0032760(positive regulation of tumor necros…	04621(NOD-like receptor signaling pathway);05160(Hepatitis C);05162(Measles);05164(Influenza A);05168(Herpes simplex virus 1 infection);05169(Epstein-Barr virus infection);05171(Coronavirus disease - COVID-19)	K14216	EC:2.7.7.84	2'-5'-oligoadenylate synthetase 1 [Source:NCBI gene (formerly Entrezgene);Acc:608778]	protein_coding	4.84386	4.56307	4.47177	11.3294	10.9584	11.0349	0.416494	-1.26363	1.37011e-60	8.88255e-59	UP	yes
ENSCAFG00845021860	EGR1		ENSCAFT00845038567	GO:0000122(negative regulation of transcription by RNA polymerase II);GO:0000785(chromatin);GO:0000976(transcription cis-regulatory region binding);GO:0000977(RNA polymerase II transcription regulatory region sequence-specific DNA binding);GO:0000978(RNA polymerase II cis-regulatory region sequence-specific DNA binding);GO:0000981(DNA-binding transcription factor activity, RNA polymerase II-speci…	04371(Apelin signaling pathway);04912(GnRH signaling pathway);04928(Parathyroid hormone synthesis, secretion and action);04933(AGE-RAGE signaling pathway in diabetic complications);05020(Prion disease);05166(Human T-cell leukemia virus 1 infection)	NA	NA	early growth response 1 [Source:HGNC Symbol;Acc:HGNC:3238]	protein_coding	195.212	177.788	209.655	98.1136	93.8163	90.0523	2.06628	1.04704	1.39256e-60	9.0009e-59	DOWN	yes
ENSCAFG00845007191	CPE		ENSCAFT00845012740;ENSCAFT00845012786	GO:0003214(cardiac left ventricle morphogenesis);GO:0004180(carboxypeptidase activity);GO:0004181(metallocarboxypeptidase activity);GO:0005794(Golgi apparatus);GO:0006508(proteolysis);GO:0008270(zinc ion binding);GO:0016055(Wnt signaling pathway);GO:0030070(insulin processing);GO:0030072(peptide hormone secretion);GO:0030667(secretory granule membrane);GO:0033366(protein localization to secretory…	04940(Type I diabetes mellitus);04940(Type I diabetes mellitus)	K01294	EC:3.4.17.10	carboxypeptidase E [Source:HGNC Symbol;Acc:HGNC:2303]	protein_coding	14.9719	15.7216	15.8647	30.2213	28.3756	28.6115	0.533872	-0.905433	1.65542e-60	1.06677e-58	UP	no
ENSCAFG00845008986	PLAU		ENSCAFT00845015895	GO:0001666(response to hypoxia);GO:0004252(serine-type endopeptidase activity);GO:0005615(extracellular space);GO:0006508(proteolysis);GO:0008236(serine-type peptidase activity);GO:0009986(cell surface);GO:0010469(regulation of signaling receptor activity);GO:0014909(smooth muscle cell migration);GO:0014910(regulation of smooth muscle cell migration);GO:0030155(regulation of cell adhesion);GO:003…	04064(NF-kappa B signaling pathway);04610(Complement and coagulation cascades);05202(Transcriptional misregulation in cancer);05205(Proteoglycans in cancer);05206(MicroRNAs in cancer);05215(Prostate cancer)	K01348	EC:3.4.21.73	plasminogen activator, urokinase [Source:NCBI gene (formerly Entrezgene);Acc:403426]	protein_coding	56.9984	57.0497	55.6046	26.6436	24.7579	26.2712	2.1842	1.12711	1.82735e-60	1.17404e-58	DOWN	yes
ENSCAFG00845017021	KIF11		ENSCAFT00845030325;ENSCAFT00845030153;ENSCAFT00845030604	GO:0003777(microtubule motor activity);GO:0005524(ATP binding);GO:0007018(microtubule-based movement);GO:0008017(microtubule binding);GO:0008017(microtubule binding)	NA	NA	NA	kinesin family member 11 [Source:HGNC Symbol;Acc:HGNC:6388]	protein_coding	27.3817	25.4232	30.2613	11.7948	10.4289	11.3075	2.47728	1.30876	5.76138e-60	3.69055e-58	DOWN	yes
ENSCAFG00845005174	KANK4		ENSCAFT00845009358;ENSCAFT00845009275	GO:0005515(protein binding);GO:0005515(protein binding)	NA	NA	NA	KN motif and ankyrin repeat domains 4 [Source:HGNC Symbol;Acc:HGNC:27263]	protein_coding	7.31996	7.31102	8.22621	1.54543	1.80697	1.86823	4.37824	2.13035	7.16647e-60	4.57694e-58	DOWN	yes
ENSCAFG00845009759	GPR108		ENSCAFT00845017468;ENSCAFT00845017315;ENSCAFT00845017516;ENSCAFT00845017211	GO:0005794(Golgi apparatus);GO:0005802(trans-Golgi network);GO:0016021(integral component of membrane);GO:0033106(cis-Golgi network membrane);GO:0034122(negative regulation of toll-like receptor signaling pathway);GO:0050776(regulation of immune response);GO:0050776(regulation of immune response)	NA	NA	NA	G protein-coupled receptor 108 [Source:HGNC Symbol;Acc:HGNC:17829]	protein_coding	14.872	15.9377	15.1704	28.8751	29.4356	29.4448	0.523956	-0.932483	9.28939e-60	5.91516e-58	UP	no
ENSCAFG00845018096	LOXL3		ENSCAFT00845032338;ENSCAFT00845032254;ENSCAFT00845032098	GO:0001837(epithelial to mesenchymal transition);GO:0001968(fibronectin binding);GO:0004720(protein-lysine 6-oxidase activity);GO:0005044(scavenger receptor activity);GO:0005507(copper ion binding);GO:0005576(extracellular region);GO:0005615(extracellular space);GO:0005634(nucleus);GO:0005737(cytoplasm);GO:0006897(endocytosis);GO:0006954(inflammatory response);GO:0016020(membrane);GO:0016641(oxid…	NA	NA	NA	lysyl oxidase like 3 [Source:HGNC Symbol;Acc:HGNC:13869]	protein_coding	33.9588	37.123	33.4532	66.3894	72.0107	73.0349	0.494407	-1.01623	1.90814e-59	1.21144e-57	UP	yes
ENSCAFG00845018598	MATN3		ENSCAFT00845032885	GO:0005765(lysosomal membrane);GO:0005794(Golgi apparatus);GO:0016021(integral component of membrane);GO:0031902(late endosome membrane)	04142(Lysosome)	NA	NA	lysosomal protein transmembrane 4 alpha [Source:HGNC Symbol;Acc:HGNC:6924]	protein_coding	181.086	158.034	169.09	292.278	270.812	288.597	0.596709	-0.744901	2.80492e-59	1.77554e-57	UP	no
ENSCAFG00845018673	PRKCSH		ENSCAFT00845033148;ENSCAFT00845033039	GO:0001701(in utero embryonic development);GO:0001889(liver development);GO:0003723(RNA binding);GO:0005509(calcium ion binding);GO:0005515(protein binding);GO:0005783(endoplasmic reticulum);GO:0006807(nitrogen compound metabolic process);GO:0010977(negative regulation of neuron projection development);GO:0017177(glucosidase II complex);GO:0017177(glucosidase II complex)	04141(Protein processing in endoplasmic reticulum);04141(Protein processing in endoplasmic reticulum)	NA	NA	protein kinase C substrate 80K-H [Source:HGNC Symbol;Acc:HGNC:9411]	protein_coding	66.964	71.8432	63.4529	124.43	131.226	130.518	0.523754	-0.933038	8.7959e-59	5.55151e-57	UP	no
ENSCAFG00845026175	ODC1	89874	ENSCAFT00845046170	GO:0003824(catalytic activity);GO:0004586(ornithine decarboxylase activity);GO:0006596(polyamine biosynthetic process);GO:0009615(response to virus);GO:0016831(carboxy-lyase activity);GO:1901564(organonitrogen compound metabolic process)	00330(Arginine and proline metabolism);00480(Glutathione metabolism);01100(Metabolic pathways)	K01581	EC:4.1.1.17	ornithine decarboxylase 1 [Source:HGNC Symbol;Acc:HGNC:8109]	protein_coding	50.9733	49.2944	53.7093	25.3734	24.1447	24.5194	2.07972	1.05639	9.09889e-59	5.7259e-57	DOWN	yes
ENSCAFG00845027606	NPTN		ENSCAFT00845048745;ENSCAFT00845048857;ENSCAFT00845048770;ENSCAFT00845048803;ENSCAFT00845048694;ENSCAFT00845048904;ENSCAFT00845048963	GO:0001772(immunological synapse);GO:0001818(negative regulation of cytokine production);GO:0005515(protein binding);GO:0005886(plasma membrane);GO:0006874(cellular calcium ion homeostasis);GO:0007155(cell adhesion);GO:0007411(axon guidance);GO:0050804(modulation of chemical synaptic transmission);GO:0050808(synapse organization);GO:1902683(regulation of receptor localization to synapse);GO:19048…	NA	NA	NA	neuroplastin [Source:HGNC Symbol;Acc:HGNC:17867]	protein_coding	26.9464	25.8958	23.9639	47.5357	45.5104	49.0368	0.540573	-0.887438	4.06765e-58	2.55227e-56	UP	no
ENSCAFG00845028293	NPNT		ENSCAFT00845050067;ENSCAFT00845049975;ENSCAFT00845050104	GO:0001657(ureteric bud development);GO:0001658(branching involved in ureteric bud morphogenesis);GO:0005178(integrin binding);GO:0005509(calcium ion binding);GO:0005576(extracellular region);GO:0005604(basement membrane);GO:0007160(cell-matrix adhesion);GO:0007179(transforming growth factor beta receptor signaling pathway);GO:0010694(positive regulation of alkaline phosphatase activity);GO:00108…	04512(ECM-receptor interaction);04512(ECM-receptor interaction)	NA	NA	nephronectin [Source:HGNC Symbol;Acc:HGNC:27405]	protein_coding	1.87287	1.42879	1.46929	5.75931	5.69438	5.80332	0.276464	-1.85483	5.75686e-58	3.60165e-56	UP	yes
ENSCAFG00845014235	TSPO		ENSCAFT00845025440	GO:0005739(mitochondrion);GO:0005829(cytosol);GO:0010823(negative regulation of mitochondrion organization);GO:0016021(integral component of membrane);GO:0031397(negative regulation of protein ubiquitination);GO:0043231(intracellular membrane-bounded organelle);GO:0044325(transmembrane transporter binding);GO:0072655(establishment of protein localization to mitochondrion);GO:0072656(maintenance o…	04080(Neuroactive ligand-receptor interaction);04979(Cholesterol metabolism);05166(Human T-cell leukemia virus 1 infection)	NA	NA	translocator protein [Source:HGNC Symbol;Acc:HGNC:1158]	protein_coding	47.1232	43.1626	40.8874	93.8109	93.3762	99.9486	0.456834	-1.13026	1.01436e-57	6.32766e-56	UP	yes
ENSCAFG00845008495	BUB1		ENSCAFT00845015242;ENSCAFT00845015097;ENSCAFT00845014959	GO:0000166(nucleotide binding);GO:0000776(kinetochore);GO:0004672(protein kinase activity);GO:0005524(ATP binding);GO:0005654(nucleoplasm);GO:0005829(cytosol);GO:0006468(protein phosphorylation);GO:0007063(regulation of sister chromatid cohesion);GO:0007094(mitotic spindle assembly checkpoint signaling);GO:0043231(intracellular membrane-bounded organelle);GO:0051983(regulation of chromosome segre…	04110(Cell cycle);04114(Oocyte meiosis);04914(Progesterone-mediated oocyte maturation);04914(Progesterone-mediated oocyte maturation)	K02178	EC:2.7.11.1	BUB1 mitotic checkpoint serine/threonine kinase [Source:HGNC Symbol;Acc:HGNC:1148]	protein_coding	22.6201	21.4913	22.8062	9.47721	8.22276	8.98264	2.50791	1.32648	1.03455e-57	6.4349e-56	DOWN	yes
ENSCAFG00845021807	KCTD11		ENSCAFT00845038470	GO:0005515(protein binding);GO:0042802(identical protein binding);GO:0051260(protein homooligomerization)	NA	K21920	EC:2.3.2.27	potassium channel tetramerization domain containing 11 [Source:HGNC Symbol;Acc:HGNC:21302]	protein_coding	11.8533	10.821	11.085	24.0319	26.4428	23.028	0.459293	-1.12251	1.52605e-57	9.46457e-56	UP	yes
ENSCAFG00845026001	CLCN4		ENSCAFT00845046164;ENSCAFT00845046050;ENSCAFT00845045901	GO:0005247(voltage-gated chloride channel activity);GO:0005254(chloride channel activity);GO:0005765(lysosomal membrane);GO:0005789(endoplasmic reticulum membrane);GO:0006821(chloride transport);GO:0010008(endosome membrane);GO:0015297(antiporter activity);GO:0016020(membrane);GO:0055037(recycling endosome);GO:0055085(transmembrane transport);GO:0055085(transmembrane transport)	NA	NA	NA	chloride voltage-gated channel 4 [Source:HGNC Symbol;Acc:HGNC:2022]	protein_coding	6.17409	5.98246	5.51962	12.2418	11.6777	11.9469	0.492836	-1.02082	3.40637e-57	2.10655e-55	UP	yes
ENSCAFG00845021985	FN1		ENSCAFT00845039851;ENSCAFT00845040700;ENSCAFT00845041023;ENSCAFT00845039001;ENSCAFT00845039371;ENSCAFT00845040295	GO:0001932(regulation of protein phosphorylation);GO:0002020(protease binding);GO:0005102(signaling receptor binding);GO:0005178(integrin binding);GO:0005515(protein binding);GO:0005576(extracellular region);GO:0005577(fibrinogen complex);GO:0005604(basement membrane);GO:0005615(extracellular space);GO:0005793(endoplasmic reticulum-Golgi intermediate compartment);GO:0007044(cell-substrate junctio…	04151(PI3K-Akt signaling pathway);04510(Focal adhesion);04512(ECM-receptor interaction);04810(Regulation of actin cytoskeleton);04933(AGE-RAGE signaling pathway in diabetic complications);05100(Bacterial invasion of epithelial cells);05135(Yersinia infection);05146(Amoebiasis);05165(Human papillomavirus infection);05200(Pathways in cancer);05205(Proteoglycans in cancer);05222(Small cell lung canc…	NA	NA	fibronectin 1 [Source:HGNC Symbol;Acc:HGNC:3778]	protein_coding	539.728	549.305	540.838	888.379	1015.95	913.425	0.57843	-0.789785	3.47174e-57	2.13906e-55	UP	no
ENSCAFG00845030026	TTC28		ENSCAFT00845053191	GO:0005515(protein binding);GO:0007346(regulation of mitotic cell cycle);GO:0019900(kinase binding);GO:0030496(midbody)	NA	NA	NA	tetratricopeptide repeat domain 28 [Source:HGNC Symbol;Acc:HGNC:29179]	protein_coding	5.50013	5.77836	6.30945	1.69558	1.93195	1.76753	3.26001	1.70488	3.47887e-57	2.13906e-55	DOWN	yes
ENSCAFG00845014722	FUCA1		ENSCAFT00845026404;ENSCAFT00845026412	GO:0004560(alpha-L-fucosidase activity);GO:0005975(carbohydrate metabolic process);GO:0006004(fucose metabolic process);GO:0016139(glycoside catabolic process);GO:0043231(intracellular membrane-bounded organelle);GO:0043231(intracellular membrane-bounded organelle)	00511(Other glycan degradation);04142(Lysosome);04142(Lysosome)	K01206	EC:3.2.1.51	alpha-L-fucosidase 1 [Source:VGNC Symbol;Acc:VGNC:41005]	protein_coding	40.7543	36.5827	37.5112	67.2552	64.9514	67.1531	0.576085	-0.795646	3.52335e-57	2.16022e-55	UP	no
ENSCAFG00845027774	EDNRB		ENSCAFT00845049000;ENSCAFT00845049040	GO:0000122(negative regulation of transcription by RNA polymerase II);GO:0001755(neural crest cell migration);GO:0002001(renin secretion into blood stream);GO:0002027(regulation of heart rate);GO:0004930(G protein-coupled receptor activity);GO:0004962(endothelin receptor activity);GO:0005886(plasma membrane);GO:0006885(regulation of pH);GO:0007186(G protein-coupled receptor signaling pathway);GO:…	04020(Calcium signaling pathway);04022(cGMP-PKG signaling pathway);04080(Neuroactive ligand-receptor interaction);04916(Melanogenesis);04926(Relaxin signaling pathway);05200(Pathways in cancer);05200(Pathways in cancer)	NA	NA	endothelin receptor type B [Source:NCBI gene (formerly Entrezgene);Acc:403862]	protein_coding	0.20409	0.186482	0.320519	2.65513	2.70179	2.14458	0.0947932	-3.39907	3.7726e-57	2.30645e-55	UP	yes
ENSCAFG00845012863	RNF213		ENSCAFT00845023188;ENSCAFT00845022925	GO:0001525(angiogenesis);GO:0004842(ubiquitin-protein transferase activity);GO:0005730(nucleolus);GO:0005829(cytosol);GO:0016887(ATP hydrolysis activity);GO:0042742(defense response to bacterium);GO:0046872(metal ion binding);GO:0120323(lipid ubiquitination);GO:0120323(lipid ubiquitination)	NA	K22754	EC:2.3.2.27	ring finger protein 213 [Source:HGNC Symbol;Acc:HGNC:14539]	protein_coding	0.60054	0.659348	0.723639	1.84933	2.21639	2.03087	0.32535	-1.61994	3.80397e-57	2.31902e-55	UP	yes
ENSCAFG00845005405	PLA2G4A		ENSCAFT00845009621	GO:0000139(Golgi membrane);GO:0001516(prostaglandin biosynthetic process);GO:0002827(positive regulation of T-helper 1 type immune response);GO:0004620(phospholipase activity);GO:0004622(lysophospholipase activity);GO:0004623(phospholipase A2 activity);GO:0005509(calcium ion binding);GO:0005544(calcium-dependent phospholipid binding);GO:0005635(nuclear envelope);GO:0005737(cytoplasm);GO:0005783(e…	00564(Glycerophospholipid metabolism);00565(Ether lipid metabolism);00590(Arachidonic acid metabolism);00591(Linoleic acid metabolism);00592(alpha-Linolenic acid metabolism);01100(Metabolic pathways);04010(MAPK signaling pathway);04014(Ras signaling pathway);04072(Phospholipase D signaling pathway);04217(Necroptosis);04270(Vascular smooth muscle contraction);04370(VEGF signaling pathway);04611(Pl…	K16342	EC:3.1.1.4	phospholipase A2 group IVA [Source:HGNC Symbol;Acc:HGNC:9035]	protein_coding	6.1558	5.40046	7.45988	20.0587	18.4352	17.483	0.339714	-1.55761	3.92621e-57	2.38676e-55	UP	yes
ENSCAFG00845004154	SUSD6		ENSCAFT00845007445;ENSCAFT00845007439	GO:0006974(cellular response to DNA damage stimulus);GO:0008219(cell death);GO:0008219(cell death)	NA	NA	NA	sushi domain containing 6 [Source:HGNC Symbol;Acc:HGNC:19956]	protein_coding	14.3491	12.727	14.4034	25.4677	27.4319	24.4066	0.53656	-0.898188	3.94526e-57	2.39156e-55	UP	no
ENSCAFG00845028436	DKK1		ENSCAFT00845050188	GO:0000122(negative regulation of transcription by RNA polymerase II);GO:0002090(regulation of receptor internalization);GO:0005576(extracellular region);GO:0005615(extracellular space);GO:0005886(plasma membrane);GO:0007275(multicellular organism development);GO:0010628(positive regulation of gene expression);GO:0030178(negative regulation of Wnt signaling pathway);GO:0032091(negative regulation…	04310(Wnt signaling pathway);05010(Alzheimer disease);05022(Pathways of neurodegeneration - multiple diseases)	NA	NA	dickkopf WNT signaling pathway inhibitor 1 [Source:HGNC Symbol;Acc:HGNC:2891]	protein_coding	78.1569	72.6911	69.1825	137.272	126.347	131.082	0.557463	-0.843053	4.13428e-57	2.49908e-55	UP	no
ENSCAFG00845023995	P3H2		ENSCAFT00845042385;ENSCAFT00845042522;ENSCAFT00845042615	GO:0005506(iron ion binding);GO:0005515(protein binding);GO:0005604(basement membrane);GO:0005654(nucleoplasm);GO:0005783(endoplasmic reticulum);GO:0005794(Golgi apparatus);GO:0005829(cytosol);GO:0008285(negative regulation of cell population proliferation);GO:0016705(oxidoreductase activity, acting on paired donors, with incorporation or reduction of molecular oxygen);GO:0019511(peptidyl-proline…	NA	K22459	EC:1.14.11.7	prolyl 3-hydroxylase 2 [Source:HGNC Symbol;Acc:HGNC:19317]	protein_coding	0.945627	0.864413	0.739001	3.75219	4.46693	3.58142	0.21601	-2.21083	8.16856e-57	4.92385e-55	UP	yes
ENSCAFG00845010530	SSR2		ENSCAFT00845018570;ENSCAFT00845018547	GO:0005783(endoplasmic reticulum);GO:0016021(integral component of membrane);GO:0016021(integral component of membrane)	04141(Protein processing in endoplasmic reticulum);04141(Protein processing in endoplasmic reticulum)	NA	NA	signal sequence receptor subunit 2 [Source:NCBI gene (formerly Entrezgene);Acc:403950]	protein_coding	274.605	258.953	261.353	417.665	419.932	444.892	0.619818	-0.690082	9.01272e-57	5.41748e-55	UP	no
ENSCAFG00845013255	GUSB		ENSCAFT00845023635;ENSCAFT00845023737;ENSCAFT00845023689	GO:0004553(hydrolase activity, hydrolyzing O-glycosyl compounds);GO:0005975(carbohydrate metabolic process);GO:0005975(carbohydrate metabolic process)	00040(Pentose and glucuronate interconversions);00053(Ascorbate and aldarate metabolism);00531(Glycosaminoglycan degradation);00860(Porphyrin and chlorophyll metabolism);00983(Drug metabolism - other enzymes);01100(Metabolic pathways);01240(Biosynthesis of cofactors);04142(Lysosome);04142(Lysosome)	K01195	EC:3.2.1.31	glucuronidase beta [Source:NCBI gene (formerly Entrezgene);Acc:403831]	protein_coding	20.0741	19.1628	18.3582	36.0087	38.1294	39.8659	0.505202	-0.985066	9.37035e-57	5.61671e-55	UP	no
ENSCAFG00845015809	ENSCAFG00845015809		ENSCAFT00845028194;ENSCAFT00845029138	NA	NA	NA	NA		protein_coding	0.164413	0.204663	0.197158	0.970006	1.00074	0.994043	0.190986	-2.38846	9.40365e-57	5.62097e-55	UP	yes
ENSCAFG00845013712	PTPRS		ENSCAFT00845024648;ENSCAFT00845024847;ENSCAFT00845024487;ENSCAFT00845024765;ENSCAFT00845024587	GO:0004725(protein tyrosine phosphatase activity);GO:0005515(protein binding);GO:0005886(plasma membrane);GO:0006470(protein dephosphorylation);GO:0008201(heparin binding);GO:0010977(negative regulation of neuron projection development);GO:0016311(dephosphorylation);GO:0016791(phosphatase activity);GO:0021510(spinal cord development);GO:0021549(cerebellum development);GO:0021766(hippocampus devel…	NA	K06778	EC:3.1.3.48	protein tyrosine phosphatase receptor type S [Source:HGNC Symbol;Acc:HGNC:9681]	protein_coding	11.9171	13.4615	12.0577	24.9152	27.701	25.5765	0.478769	-1.0626	1.06362e-56	6.34005e-55	UP	yes
ENSCAFG00845003424	ENSCAFG00845003424		ENSCAFT00845006105;ENSCAFT00845006098;ENSCAFT00845006089	GO:0005509(calcium ion binding);GO:0005509(calcium ion binding)	04014(Ras signaling pathway);04015(Rap1 signaling pathway);04020(Calcium signaling pathway);04022(cGMP-PKG signaling pathway);04024(cAMP signaling pathway);04070(Phosphatidylinositol signaling system);04114(Oocyte meiosis);04218(Cellular senescence);04261(Adrenergic signaling in cardiomyocytes);04270(Vascular smooth muscle contraction);04371(Apelin signaling pathway);04625(C-type lectin receptor …	NA	NA		protein_coding	61.8472	64.1286	61.157	27.6486	29.103	28.1675	2.20366	1.1399	1.19769e-56	7.11947e-55	DOWN	yes
ENSCAFG00845018255	PRADC1		ENSCAFT00845032285	GO:0005576(extracellular region)	NA	NA	NA	protease associated domain containing 1 [Source:HGNC Symbol;Acc:HGNC:16047]	protein_coding	25.2157	25.8548	25.6758	53.4451	51.5644	51.0085	0.491907	-1.02354	1.37075e-56	8.12567e-55	UP	yes
ENSCAFG00845007246	SLC16A3		ENSCAFT00845012844	GO:0005886(plasma membrane);GO:0005887(integral component of plasma membrane);GO:0008028(monocarboxylic acid transmembrane transporter activity);GO:0015129(lactate transmembrane transporter activity);GO:0015718(monocarboxylic acid transport);GO:0016020(membrane);GO:0016021(integral component of membrane);GO:0016323(basolateral plasma membrane);GO:0016324(apical plasma membrane);GO:0016328(lateral…	05230(Central carbon metabolism in cancer)	NA	NA	solute carrier family 16 member 3 [Source:HGNC Symbol;Acc:HGNC:10924]	protein_coding	37.0524	36.2272	31.4811	77.5623	71.3074	78.4598	0.460832	-1.11769	1.91388e-56	1.13141e-54	UP	yes
ENSCAFG00845012726	LITAF		ENSCAFT00845022668;ENSCAFT00845022685;ENSCAFT00845022652	GO:0000978(RNA polymerase II cis-regulatory region sequence-specific DNA binding);GO:0001228(DNA-binding transcription activator activity, RNA polymerase II-specific);GO:0005654(nucleoplasm);GO:0005765(lysosomal membrane);GO:0005794(Golgi apparatus);GO:0005886(plasma membrane);GO:0008270(zinc ion binding);GO:0009898(cytoplasmic side of plasma membrane);GO:0010935(regulation of macrophage cytokine…	04142(Lysosome);04142(Lysosome)	NA	NA	lipopolysaccharide induced TNF factor [Source:HGNC Symbol;Acc:HGNC:16841]	protein_coding	23.7522	21.9338	22.8555	9.77892	8.89226	9.34284	2.44668	1.29083	1.93989e-56	1.14363e-54	DOWN	yes
ENSCAFG00845015776	SLC11A2		ENSCAFT00845028171;ENSCAFT00845028210	GO:0005375(copper ion transmembrane transporter activity);GO:0005384(manganese ion transmembrane transporter activity);GO:0005634(nucleus);GO:0005737(cytoplasm);GO:0005739(mitochondrion);GO:0005765(lysosomal membrane);GO:0005768(endosome);GO:0005769(early endosome);GO:0005773(vacuole);GO:0005886(plasma membrane);GO:0005887(integral component of plasma membrane);GO:0006778(porphyrin-containing com…	04142(Lysosome);04216(Ferroptosis);04978(Mineral absorption);04978(Mineral absorption)	NA	NA	solute carrier family 11 member 2 [Source:HGNC Symbol;Acc:HGNC:10908]	protein_coding	5.90179	5.399	5.824	11.1721	11.6783	11.3407	0.500857	-0.99753	2.43549e-56	1.43187e-54	UP	no
ENSCAFG00845002192	HSPA2		ENSCAFT00845003845	GO:0000795(synaptonemal complex);GO:0001673(male germ cell nucleus);GO:0001934(positive regulation of protein phosphorylation);GO:0005524(ATP binding);GO:0005829(cytosol);GO:0007140(male meiotic nuclear division);GO:0007141(male meiosis I);GO:0007283(spermatogenesis);GO:0007286(spermatid development);GO:0009986(cell surface);GO:0010971(positive regulation of G2/M transition of mitotic cell cycle)…	03040(Spliceosome);04010(MAPK signaling pathway);04141(Protein processing in endoplasmic reticulum);04144(Endocytosis);04213(Longevity regulating pathway - multiple species);04612(Antigen processing and presentation);04915(Estrogen signaling pathway);05020(Prion disease);05134(Legionellosis);05145(Toxoplasmosis);05162(Measles)	NA	NA	heat shock protein family A (Hsp70) member 2 [Source:HGNC Symbol;Acc:HGNC:5235]	protein_coding	1.97176	2.10458	2.44019	7.37071	7.1459	7.20158	0.30005	-1.73673	3.60362e-56	2.11284e-54	UP	yes
ENSCAFG00845019337	TMEM150C		ENSCAFT00845034122	GO:0005886(plasma membrane);GO:0005887(integral component of plasma membrane);GO:0008381(mechanosensitive ion channel activity);GO:0019230(proprioception);GO:0071260(cellular response to mechanical stimulus)	NA	NA	NA	transmembrane protein 150C [Source:HGNC Symbol;Acc:HGNC:37263]	protein_coding	0.756309	0.960942	0.97191	5.14906	4.61732	5.69271	0.173953	-2.52323	3.63882e-56	2.12767e-54	UP	yes
ENSCAFG00845017732	FILIP1L		ENSCAFT00845031417	NA	NA	NA	NA	filamin A interacting protein 1 like [Source:HGNC Symbol;Acc:HGNC:24589]	protein_coding	15.5206	15.1929	14.1892	29.9922	30.7961	27.6667	0.507633	-0.978141	6.20993e-56	3.62117e-54	UP	no
ENSCAFG00845003070	ALPK3		ENSCAFT00845005428;ENSCAFT00845005464	GO:0004674(protein serine/threonine kinase activity);GO:0005524(ATP binding);GO:0006468(protein phosphorylation);GO:0006468(protein phosphorylation)	NA	NA	NA	alpha kinase 3 [Source:HGNC Symbol;Acc:HGNC:17574]	protein_coding	1.40638	1.35474	1.00346	4.63694	5.39065	4.90799	0.252054	-1.98819	7.07948e-56	4.11703e-54	UP	yes
ENSCAFG00845014826	WFIKKN2		ENSCAFT00845026506	GO:0001501(skeletal system development);GO:0004867(serine-type endopeptidase inhibitor activity);GO:0005515(protein binding);GO:0005576(extracellular region);GO:0005615(extracellular space);GO:0007179(transforming growth factor beta receptor signaling pathway);GO:0030414(peptidase inhibitor activity);GO:0030512(negative regulation of transforming growth factor beta receptor signaling pathway);GO:…	NA	NA	NA	WAP, follistatin/kazal, immunoglobulin, kunitz and netrin domain containing 2 [Source:HGNC Symbol;Acc:HGNC:30916]	protein_coding	34.8537	35.9851	34.1788	13.415	14.97	14.2679	2.46215	1.29992	7.83867e-56	4.54622e-54	DOWN	yes
ENSCAFG00845003875	NOD2		ENSCAFT00845006982;ENSCAFT00845007002	GO:0000165(MAPK cascade);GO:0002221(pattern recognition receptor signaling pathway);GO:0002227(innate immune response in mucosa);GO:0002253(activation of immune response);GO:0002606(positive regulation of dendritic cell antigen processing and presentation);GO:0002710(negative regulation of T cell mediated immunity);GO:0002720(positive regulation of cytokine production involved in immune response)…	04621(NOD-like receptor signaling pathway);04668(TNF signaling pathway);05152(Tuberculosis);05321(Inflammatory bowel disease);05321(Inflammatory bowel disease)	NA	NA	nucleotide binding oligomerization domain containing 2 [Source:NCBI gene (formerly Entrezgene);Acc:487286]	protein_coding	0.310003	0.37538	0.585745	3.1079	3.77891	3.90536	0.117782	-3.0858	9.12378e-56	5.27728e-54	UP	yes
ENSCAFG00845030092	F11R		ENSCAFT00845053366;ENSCAFT00845053381;ENSCAFT00845053403;ENSCAFT00845053373;ENSCAFT00845053353;ENSCAFT00845053345	GO:0001817(regulation of cytokine production);GO:0005178(integrin binding);GO:0005886(plasma membrane);GO:0005923(bicellular tight junction);GO:0007155(cell adhesion);GO:0007159(leukocyte cell-cell adhesion);GO:0008360(regulation of cell shape);GO:0030165(PDZ domain binding);GO:0030855(epithelial cell differentiation);GO:0031032(actomyosin structure organization);GO:0032956(regulation of actin cy…	04514(Cell adhesion molecules);04530(Tight junction);04670(Leukocyte transendothelial migration);04670(Leukocyte transendothelial migration)	NA	NA	F11 receptor [Source:HGNC Symbol;Acc:HGNC:14685]	protein_coding	2.52373	2.37445	2.53853	7.09716	8.48733	7.9612	0.315842	-1.66272	1.44751e-55	8.35004e-54	UP	yes
ENSCAFG00845000194	CAMK1D		ENSCAFT00845000302	GO:0004672(protein kinase activity);GO:0004683(calmodulin-dependent protein kinase activity);GO:0005524(ATP binding);GO:0005634(nucleus);GO:0005737(cytoplasm);GO:0006468(protein phosphorylation);GO:0010976(positive regulation of neuron projection development);GO:0032793(positive regulation of CREB transcription factor activity);GO:0043065(positive regulation of apoptotic process);GO:0043066(negat…	04020(Calcium signaling pathway);04921(Oxytocin signaling pathway);04925(Aldosterone synthesis and secretion);05214(Glioma)	K08794	EC:2.7.11.17	calcium/calmodulin dependent protein kinase ID [Source:HGNC Symbol;Acc:HGNC:19341]	protein_coding	5.93481	5.26846	4.99255	12.585	13.1465	11.3373	0.436913	-1.19458	2.35812e-55	1.35665e-53	UP	yes
ENSCAFG00845007748	SEC13		ENSCAFT00845013693;ENSCAFT00845013772;ENSCAFT00845013818	GO:0000776(kinetochore);GO:0005198(structural molecule activity);GO:0005515(protein binding);GO:0005635(nuclear envelope);GO:0005654(nucleoplasm);GO:0005765(lysosomal membrane);GO:0016192(vesicle-mediated transport);GO:0030127(COPII vesicle coat);GO:0031080(nuclear pore outer ring);GO:0032008(positive regulation of TOR signaling);GO:0032527(protein exit from endoplasmic reticulum);GO:0042802(iden…	03013(RNA transport);04141(Protein processing in endoplasmic reticulum);04150(mTOR signaling pathway);05014(Amyotrophic lateral sclerosis);05014(Amyotrophic lateral sclerosis)	NA	NA	SEC13 homolog, nuclear pore and COPII coat complex component [Source:HGNC Symbol;Acc:HGNC:10697]	protein_coding	48.4578	47.5298	48.9775	25.4649	24.3967	25.4811	1.92408	0.944166	2.72122e-55	1.56135e-53	DOWN	no
ENSCAFG00845017774	ENSCAFG00845017774		ENSCAFT00845031452	NA	NA	NA	NA		lncRNA	1.80976	1.44509	1.79505	4.85481	5.00361	4.86857	0.342901	-1.54414	3.79609e-55	2.17228e-53	UP	yes
ENSCAFG00845014023	CDC25B		ENSCAFT00845025214;ENSCAFT00845025241;ENSCAFT00845025224;ENSCAFT00845025279	GO:0000922(spindle pole);GO:0001556(oocyte maturation);GO:0004725(protein tyrosine phosphatase activity);GO:0005634(nucleus);GO:0005737(cytoplasm);GO:0005813(centrosome);GO:0006468(protein phosphorylation);GO:0006470(protein dephosphorylation);GO:0007144(female meiosis I);GO:0019901(protein kinase binding);GO:0032467(positive regulation of cytokinesis);GO:0045860(positive regulation of protein ki…	04010(MAPK signaling pathway);04110(Cell cycle);04914(Progesterone-mediated oocyte maturation);05206(MicroRNAs in cancer);05206(MicroRNAs in cancer)	K05866	EC:3.1.3.48	cell division cycle 25B [Source:HGNC Symbol;Acc:HGNC:1726]	protein_coding	23.9267	24.4568	20.241	5.30797	5.55972	6.9129	3.85951	1.94842	9.46254e-55	5.40044e-53	DOWN	yes
ENSCAFG00845018127	GBP1		ENSCAFT00845032304;ENSCAFT00845032442	GO:0003779(actin binding);GO:0003924(GTPase activity);GO:0005525(GTP binding);GO:0005737(cytoplasm);GO:0005794(Golgi apparatus);GO:0005829(cytosol);GO:0012506(vesicle membrane);GO:0015629(actin cytoskeleton);GO:0019003(GDP binding);GO:0019899(enzyme binding);GO:0019955(cytokine binding);GO:0030507(spectrin binding);GO:0032703(negative regulation of interleukin-2 production);GO:0042802(identical p…	04621(NOD-like receptor signaling pathway);04621(NOD-like receptor signaling pathway)	NA	NA	guanylate binding protein 1 [Source:HGNC Symbol;Acc:HGNC:4182]	protein_coding	0.856955	1.22239	1.14665	4.6557	4.83937	5.28223	0.218307	-2.19557	3.21246e-54	1.82854e-52	UP	yes
ENSCAFG00845010989	SIAE		ENSCAFT00845019412;ENSCAFT00845019556;ENSCAFT00845019484	GO:0001681(sialate O-acetylesterase activity);GO:0002682(regulation of immune system process);GO:0005764(lysosome);GO:0005975(carbohydrate metabolic process);GO:0005975(carbohydrate metabolic process)	NA	K05970	EC:3.1.1.53	sialic acid acetylesterase [Source:HGNC Symbol;Acc:HGNC:18187]	protein_coding	5.06629	4.60524	5.15684	9.65462	10.0518	10.0761	0.497888	-1.00611	1.30227e-53	7.39296e-52	UP	yes
ENSCAFG00845013817	CFB		ENSCAFT00845024659	GO:0004252(serine-type endopeptidase activity);GO:0005576(extracellular region);GO:0006508(proteolysis);GO:0006956(complement activation)	04610(Complement and coagulation cascades);05150(Staphylococcus aureus infection);05171(Coronavirus disease - COVID-19)	K01335	EC:3.4.21.47	complement factor B [Source:HGNC Symbol;Acc:HGNC:1037]	protein_coding	0.52712	0.317004	0.432922	3.22925	3.60491	3.38363	0.124982	-3.0002	1.36793e-53	7.74522e-52	UP	yes
ENSCAFG00845020942	ERGIC3		ENSCAFT00845036943;ENSCAFT00845037046	GO:0006888(endoplasmic reticulum to Golgi vesicle-mediated transport);GO:0043621(protein self-association);GO:0061852(retrograte transporter complex, Golgi to ER);GO:0090316(positive regulation of intracellular protein transport);GO:1990351(transporter complex);GO:1990351(transporter complex)	NA	NA	NA	ERGIC and golgi 3 [Source:HGNC Symbol;Acc:HGNC:15927]	protein_coding	59.2378	68.0966	63.7247	126.233	125.817	140.937	0.486172	-1.04046	2.6751e-53	1.51066e-51	UP	yes
ENSCAFG00845026600	SLC12A7		ENSCAFT00845047421;ENSCAFT00845046893;ENSCAFT00845047264;ENSCAFT00845047102;ENSCAFT00845047060	GO:0005887(integral component of plasma membrane);GO:0006811(ion transport);GO:0006884(cell volume homeostasis);GO:0007268(chemical synaptic transmission);GO:0008519(ammonium transmembrane transporter activity);GO:0015377(cation:chloride symporter activity);GO:0015379(potassium:chloride symporter activity);GO:0016020(membrane);GO:0016021(integral component of membrane);GO:0019901(protein kinase b…	04966(Collecting duct acid secretion);04966(Collecting duct acid secretion)	NA	NA	solute carrier family 12 member 7 [Source:HGNC Symbol;Acc:HGNC:10915]	protein_coding	0.702032	0.839392	0.773405	2.71973	3.46209	3.328	0.243415	-2.03851	3.01865e-53	1.70019e-51	UP	yes
ENSCAFG00845008068	ERP44		ENSCAFT00845014213	GO:0003756(protein disulfide isomerase activity);GO:0005788(endoplasmic reticulum lumen);GO:0005789(endoplasmic reticulum membrane);GO:0005793(endoplasmic reticulum-Golgi intermediate compartment);GO:0006457(protein folding);GO:0006986(response to unfolded protein);GO:0009100(glycoprotein metabolic process);GO:0009986(cell surface);GO:0034976(response to endoplasmic reticulum stress)	NA	NA	NA	endoplasmic reticulum protein 44 [Source:HGNC Symbol;Acc:HGNC:18311]	protein_coding	28.8177	26.3288	29.8235	50.1608	45.6972	46.2866	0.597771	-0.742335	4.13087e-53	2.32053e-51	UP	no
ENSCAFG00845020204	TBC1D9		ENSCAFT00845035895;ENSCAFT00845035595;ENSCAFT00845035783	GO:0005509(calcium ion binding);GO:0005509(calcium ion binding)	NA	NA	NA	TBC1 domain family member 9 [Source:HGNC Symbol;Acc:HGNC:21710]	protein_coding	7.39979	7.1034	6.40698	17.4084	20.962	15.7854	0.386112	-1.37291	4.95146e-53	2.77424e-51	UP	yes
ENSCAFG00845003401	ENSCAFG00845003401		ENSCAFT00845006033;ENSCAFT00845006043;ENSCAFT00845006045	NA	NA	NA	NA		protein_coding	52.8134	47.3555	51.8104	80.0656	78.0684	83.3293	0.62941	-0.667929	5.65984e-53	3.16288e-51	UP	no
ENSCAFG00845007383	SMPD1		ENSCAFT00845013044	GO:0001778(plasma membrane repair);GO:0004767(sphingomyelin phosphodiesterase activity);GO:0005615(extracellular space);GO:0005764(lysosome);GO:0005768(endosome);GO:0005886(plasma membrane);GO:0006672(ceramide metabolic process);GO:0006685(sphingomyelin catabolic process);GO:0008203(cholesterol metabolic process);GO:0008270(zinc ion binding);GO:0009615(response to virus);GO:0010212(response to io…	00600(Sphingolipid metabolism);01100(Metabolic pathways);04071(Sphingolipid signaling pathway);04142(Lysosome);04217(Necroptosis)	K12350	EC:3.1.4.12	sphingomyelin phosphodiesterase 1 [Source:HGNC Symbol;Acc:HGNC:11120]	protein_coding	12.9916	12.2901	12.2755	23.9277	24.8928	23.8958	0.516488	-0.953192	7.2716e-53	4.05302e-51	UP	no
ENSCAFG00845007066	ANGPTL1		ENSCAFT00845012537;ENSCAFT00845012561;ENSCAFT00845012583	GO:0005102(signaling receptor binding);GO:0005615(extracellular space);GO:0007169(transmembrane receptor protein tyrosine kinase signaling pathway);GO:0007169(transmembrane receptor protein tyrosine kinase signaling pathway)	NA	NA	NA	angiopoietin like 1 [Source:NCBI gene (formerly Entrezgene);Acc:612843]	protein_coding	10.5472	9.42666	11.8163	4.03914	3.858	3.70991	2.73887	1.45358	1.16429e-52	6.47265e-51	DOWN	yes
ENSCAFG00845015420	FOXP4		ENSCAFT00845027537;ENSCAFT00845027554	GO:0003700(DNA-binding transcription factor activity);GO:0006355(regulation of DNA-templated transcription);GO:0043565(sequence-specific DNA binding);GO:0043565(sequence-specific DNA binding)	NA	NA	NA	forkhead box P4 [Source:HGNC Symbol;Acc:HGNC:20842]	protein_coding	14.0948	13.113	12.655	24.5978	26.101	24.8491	0.527649	-0.922349	2.49236e-52	1.382e-50	UP	no
ENSCAFG00845029860	DNAJB9		ENSCAFT00845052881	NA	NA	NA	NA		protein_coding	29.2858	25.986	28.1339	51.6933	48.4852	48.5726	0.560707	-0.834681	3.02671e-52	1.67397e-50	UP	no
ENSCAFG00845003807	ABHD2		ENSCAFT00845006803	GO:0001669(acrosomal vesicle);GO:0003707(nuclear steroid receptor activity);GO:0007340(acrosome reaction);GO:0008126(acetylesterase activity);GO:0009611(response to wounding);GO:0014909(smooth muscle cell migration);GO:0014912(negative regulation of smooth muscle cell migration);GO:0032570(response to progesterone);GO:0033878(hormone-sensitive lipase activity);GO:0036126(sperm flagellum);GO:00425…	NA	NA	NA	abhydrolase domain containing 2, acylglycerol lipase [Source:HGNC Symbol;Acc:HGNC:18717]	protein_coding	25.793	25.4531	27.3556	41.6131	42.3358	45.8627	0.605506	-0.723787	6.87983e-52	3.79523e-50	UP	no
ENSCAFG00845008045	CSF2RB		ENSCAFT00845014179;ENSCAFT00845014251	GO:0004896(cytokine receptor activity);GO:0005515(protein binding);GO:0006468(protein phosphorylation);GO:0007259(receptor signaling pathway via JAK-STAT);GO:0016020(membrane);GO:0019221(cytokine-mediated signaling pathway);GO:0030526(granulocyte macrophage colony-stimulating factor receptor complex);GO:0038157(granulocyte-macrophage colony-stimulating factor signaling pathway);GO:0070665(positiv…	04060(Cytokine-cytokine receptor interaction);04210(Apoptosis);04630(JAK-STAT signaling pathway);05200(Pathways in cancer);05200(Pathways in cancer)	NA	NA	colony stimulating factor 2 receptor subunit beta [Source:HGNC Symbol;Acc:HGNC:2436]	protein_coding	0.0513271	0.0207066	0.0550726	1.1293	1.16691	1.2432	0.0359117	-4.7994	9.43672e-52	5.19237e-50	UP	yes
ENSCAFG00845020957	MME	4321	ENSCAFT00845037015;ENSCAFT00845037152;ENSCAFT00845037238	GO:0001786(phosphatidylserine binding);GO:0001822(kidney development);GO:0004175(endopeptidase activity);GO:0004222(metalloendopeptidase activity);GO:0005737(cytoplasm);GO:0005769(early endosome);GO:0005802(trans-Golgi network);GO:0005886(plasma membrane);GO:0005903(brush border);GO:0006508(proteolysis);GO:0007568(aging);GO:0007611(learning or memory);GO:0008021(synaptic vesicle);GO:0008233(pepti…	04614(Renin-angiotensin system);04640(Hematopoietic cell lineage);04974(Protein digestion and absorption);05010(Alzheimer disease);05010(Alzheimer disease)	K01389	EC:3.4.24.11	membrane metalloendopeptidase [Source:NCBI gene (formerly Entrezgene);Acc:477120]	protein_coding	4.14683	3.39085	3.84185	9.70296	8.61371	9.85945	0.403871	-1.30803	1.13927e-51	6.25256e-50	UP	yes
ENSCAFG00845003297	PFKP		ENSCAFT00845005840;ENSCAFT00845005852;ENSCAFT00845006017;ENSCAFT00845006123;ENSCAFT00845006221;ENSCAFT00845006173;ENSCAFT00845006066;ENSCAFT00845005961;ENSCAFT00845005884	GO:0003872(6-phosphofructokinase activity);GO:0005524(ATP binding);GO:0005737(cytoplasm);GO:0005829(cytosol);GO:0006002(fructose 6-phosphate metabolic process);GO:0006096(glycolytic process);GO:0044877(protein-containing complex binding);GO:0061615(glycolytic process through fructose-6-phosphate);GO:1990830(cellular response to leukemia inhibitory factor);GO:1990830(cellular response to leukemia …	00010(Glycolysis / Gluconeogenesis);00030(Pentose phosphate pathway);00051(Fructose and mannose metabolism);00052(Galactose metabolism);01100(Metabolic pathways);01200(Carbon metabolism);01230(Biosynthesis of amino acids);03018(RNA degradation);04066(HIF-1 signaling pathway);04152(AMPK signaling pathway);04919(Thyroid hormone signaling pathway);04922(Glucagon signaling pathway);05230(Central carb…	K00850	EC:2.7.1.11	phosphofructokinase, platelet [Source:HGNC Symbol;Acc:HGNC:8878]	protein_coding	55.7776	58.4942	54.577	90.5652	92.4822	94.554	0.608242	-0.717283	1.30167e-51	7.12563e-50	UP	no
ENSCAFG00845023546	NCL	80331	ENSCAFT00845041855;ENSCAFT00845041661	GO:0001525(angiogenesis);GO:0001533(cornified envelope);GO:0003676(nucleic acid binding);GO:0003723(RNA binding);GO:0005634(nucleus);GO:0005654(nucleoplasm);GO:0005694(chromosome);GO:0005730(nucleolus);GO:0005938(cell cortex);GO:0008022(protein C-terminus binding);GO:0017148(negative regulation of translation);GO:0036464(cytoplasmic ribonucleoprotein granule);GO:0042162(telomeric DNA binding);GO:…	NA	NA	NA	nucleolin [Source:HGNC Symbol;Acc:HGNC:7667]	protein_coding	154.356	149.812	151.252	88.3346	82.5284	85.0438	1.77963	0.831581	1.4299e-51	7.80767e-50	DOWN	no
ENSCAFG00845014719	BIRC5		ENSCAFT00845026373;ENSCAFT00845026448;ENSCAFT00845026425;ENSCAFT00845026518	GO:0004061(arylformamidase activity);GO:0016787(hydrolase activity);GO:0019441(tryptophan catabolic process to kynurenine);GO:0019441(tryptophan catabolic process to kynurenine)	NA	NA	NA		protein_coding	19.7899	19.0326	18.5231	8.77982	8.66341	8.90576	2.17639	1.12194	2.1577e-51	1.17518e-49	DOWN	yes
ENSCAFG00845008243	LMBRD1		ENSCAFT00845014594;ENSCAFT00845014646	GO:0005158(insulin receptor binding);GO:0005764(lysosome);GO:0005765(lysosomal membrane);GO:0005789(endoplasmic reticulum membrane);GO:0005886(plasma membrane);GO:0007369(gastrulation);GO:0030136(clathrin-coated vesicle);GO:0032050(clathrin heavy chain binding);GO:0035612(AP-2 adaptor complex binding);GO:0038016(insulin receptor internalization);GO:0043231(intracellular membrane-bounded organelle…	04977(Vitamin digestion and absorption);04977(Vitamin digestion and absorption)	NA	NA	LMBR1 domain containing 1 [Source:HGNC Symbol;Acc:HGNC:23038]	protein_coding	8.75343	7.15456	9.25195	19.4153	17.8752	18.7084	0.449293	-1.15427	2.16688e-51	1.17719e-49	UP	yes
ENSCAFG00845028456	ATP1A1	478,480	ENSCAFT00845050684;ENSCAFT00845050767;ENSCAFT00845050576;ENSCAFT00845050808	GO:0000166(nucleotide binding);GO:0002026(regulation of the force of heart contraction);GO:0005215(transporter activity);GO:0005391(P-type sodium:potassium-exchanging transporter activity);GO:0005524(ATP binding);GO:0005886(plasma membrane);GO:0005890(sodium:potassium-exchanging ATPase complex);GO:0006813(potassium ion transport);GO:0006883(cellular sodium ion homeostasis);GO:0008217(regulation o…	04022(cGMP-PKG signaling pathway);04024(cAMP signaling pathway);04260(Cardiac muscle contraction);04261(Adrenergic signaling in cardiomyocytes);04911(Insulin secretion);04918(Thyroid hormone synthesis);04919(Thyroid hormone signaling pathway);04925(Aldosterone synthesis and secretion);04960(Aldosterone-regulated sodium reabsorption);04961(Endocrine and other factor-regulated calcium reabsorption)…	K01539	EC:7.2.2.13	ATPase Na+/K+ transporting subunit alpha 1 [Source:NCBI gene (formerly Entrezgene);Acc:403992]	protein_coding	149.279	147.232	133.704	238.712	249.269	257.164	0.577357	-0.792464	2.47727e-51	1.3398e-49	UP	no
ENSCAFG00845007708	TGFBR1		ENSCAFT00845013575	GO:0001501(skeletal system development);GO:0001525(angiogenesis);GO:0001701(in utero embryonic development);GO:0001822(kidney development);GO:0001824(blastocyst development);GO:0001837(epithelial to mesenchymal transition);GO:0001935(endothelial cell proliferation);GO:0001937(negative regulation of endothelial cell proliferation);GO:0002088(lens development in camera-type eye);GO:0003222(ventricu…	04010(MAPK signaling pathway);04060(Cytokine-cytokine receptor interaction);04068(FoxO signaling pathway);04144(Endocytosis);04218(Cellular senescence);04350(TGF-beta signaling pathway);04371(Apelin signaling pathway);04380(Osteoclast differentiation);04390(Hippo signaling pathway);04520(Adherens junction);04659(Th17 cell differentiation);04926(Relaxin signaling pathway);04933(AGE-RAGE signaling …	K04674	EC:2.7.11.30	transforming growth factor beta receptor 1 [Source:HGNC Symbol;Acc:HGNC:11772]	protein_coding	25.9655	21.6672	28.8893	56.0281	53.4409	48.0373	0.485834	-1.04147	2.47868e-51	1.3398e-49	UP	yes
ENSCAFG00845004360	MDH2		ENSCAFT00845007857	GO:0003824(catalytic activity);GO:0006099(tricarboxylic acid cycle);GO:0006108(malate metabolic process);GO:0016491(oxidoreductase activity);GO:0016615(malate dehydrogenase activity);GO:0016616(oxidoreductase activity, acting on the CH-OH group of donors, NAD or NADP as acceptor);GO:0019752(carboxylic acid metabolic process);GO:0030060(L-malate dehydrogenase activity)	00020(Citrate cycle (TCA cycle));00270(Cysteine and methionine metabolism);00620(Pyruvate metabolism);00630(Glyoxylate and dicarboxylate metabolism);01100(Metabolic pathways);01200(Carbon metabolism)	K00026	EC:1.1.1.37		protein_coding	93.5192	92.6919	87.2474	41.8697	39.6036	41.7817	2.21864	1.14968	2.62481e-51	1.41522e-49	DOWN	yes
ENSCAFG00845024952	LXN		ENSCAFT00845044049	GO:0008191(metalloendopeptidase inhibitor activity);GO:0050965(detection of temperature stimulus involved in sensory perception of pain)	NA	NA	NA	latexin [Source:HGNC Symbol;Acc:HGNC:13347]	protein_coding	9.11398	9.71276	7.87923	24.3735	23.3105	23.5225	0.375049	-1.41485	6.89275e-51	3.70706e-49	UP	yes
ENSCAFG00845023757	CALU		ENSCAFT00845042005;ENSCAFT00845042193;ENSCAFT00845042253	GO:0005509(calcium ion binding);GO:0005576(extracellular region);GO:0005783(endoplasmic reticulum);GO:0005789(endoplasmic reticulum membrane);GO:0005794(Golgi apparatus);GO:0005794(Golgi apparatus)	NA	NA	NA	calumenin [Source:HGNC Symbol;Acc:HGNC:1458]	protein_coding	411.809	376.451	430.582	605.052	585.874	617.503	0.673978	-0.569226	1.24992e-50	6.70552e-49	UP	no
ENSCAFG00845013554	TMEM41B		ENSCAFT00845024169	GO:0000045(autophagosome assembly);GO:0005789(endoplasmic reticulum membrane);GO:0017128(phospholipid scramblase activity);GO:0032365(intracellular lipid transport);GO:0044233(mitochondria-associated endoplasmic reticulum membrane);GO:0044830(modulation by host of viral RNA genome replication)	NA	NA	NA	transmembrane protein 41B [Source:HGNC Symbol;Acc:HGNC:28948]	protein_coding	12.1396	11.1871	13.5501	24.4453	23.9198	23.1342	0.515764	-0.955217	1.3734e-50	7.34956e-49	UP	no
ENSCAFG00845015348	CCND1		ENSCAFT00845027384	NA	01522(Endocrine resistance);04068(FoxO signaling pathway);04110(Cell cycle);04115(p53 signaling pathway);04151(PI3K-Akt signaling pathway);04152(AMPK signaling pathway);04218(Cellular senescence);04310(Wnt signaling pathway);04340(Hedgehog signaling pathway);04371(Apelin signaling pathway);04390(Hippo signaling pathway);04510(Focal adhesion);04530(Tight junction);04630(JAK-STAT signaling pathway)…	NA	NA	cyclin D1 [Source:NCBI gene (formerly Entrezgene);Acc:449028]	protein_coding	17.3122	18.546	16.6488	35.9985	36.3746	37.0773	0.479733	-1.0597	1.55503e-50	8.30085e-49	UP	yes
ENSCAFG00845020341	COL4A2		ENSCAFT00845035862	GO:0005201(extracellular matrix structural constituent);GO:0005581(collagen trimer);GO:0005587(collagen type IV trimer);GO:0005604(basement membrane);GO:0006351(DNA-templated transcription);GO:0016525(negative regulation of angiogenesis);GO:0035987(endodermal cell differentiation);GO:0038063(collagen-activated tyrosine kinase receptor signaling pathway);GO:0071560(cellular response to transformin…	04151(PI3K-Akt signaling pathway);04510(Focal adhesion);04512(ECM-receptor interaction);04926(Relaxin signaling pathway);04933(AGE-RAGE signaling pathway in diabetic complications);04974(Protein digestion and absorption);05146(Amoebiasis);05165(Human papillomavirus infection);05200(Pathways in cancer);05222(Small cell lung cancer)	NA	NA	collagen type IV alpha 2 chain [Source:HGNC Symbol;Acc:HGNC:2203]	protein_coding	133.314	126.418	119.762	201.607	221.221	215.454	0.594556	-0.750115	2.85192e-50	1.51859e-48	UP	no
ENSCAFG00845024829	CPXM2		ENSCAFT00845044024;ENSCAFT00845044251;ENSCAFT00845043819;ENSCAFT00845044180	GO:0004181(metallocarboxypeptidase activity);GO:0006508(proteolysis);GO:0008270(zinc ion binding);GO:0008270(zinc ion binding)	00532(Glycosaminoglycan biosynthesis - chondroitin sulfate / dermatan sulfate);00532(Glycosaminoglycan biosynthesis - chondroitin sulfate / dermatan sulfate)	K08106	EC:2.8.2.33	carboxypeptidase X, M14 family member 2 [Source:HGNC Symbol;Acc:HGNC:26977]	protein_coding	3.25168	3.44782	2.86339	7.16467	7.43552	7.45052	0.433677	-1.20531	5.70698e-50	3.03134e-48	UP	yes
ENSCAFG00845013035	ARHGEF25		ENSCAFT00845023313;ENSCAFT00845023224;ENSCAFT00845023358	GO:0005085(guanyl-nucleotide exchange factor activity);GO:0035023(regulation of Rho protein signal transduction);GO:0035023(regulation of Rho protein signal transduction)	NA	NA	NA	Rho guanine nucleotide exchange factor 25 [Source:HGNC Symbol;Acc:HGNC:30275]	protein_coding	16.0801	16.217	15.4814	6.09569	5.85035	6.0174	2.65976	1.4113	7.27192e-50	3.85304e-48	DOWN	yes
ENSCAFG00845000811	DNAJC18		ENSCAFT00845001340	NA	NA	NA	NA	DnaJ heat shock protein family (Hsp40) member C18 [Source:HGNC Symbol;Acc:HGNC:28429]	protein_coding	7.69581	7.98391	8.31225	14.661	15.2623	15.7887	0.524851	-0.930021	9.07604e-50	4.79711e-48	UP	no
ENSCAFG00845022763	HDLBP		ENSCAFT00845040214;ENSCAFT00845040407	GO:0003676(nucleic acid binding);GO:0003723(RNA binding);GO:0003723(RNA binding)	NA	NA	NA	high density lipoprotein binding protein [Source:HGNC Symbol;Acc:HGNC:4857]	protein_coding	236.647	247.603	234.678	122.839	127.859	125.566	1.9107	0.934101	9.59544e-50	5.05918e-48	DOWN	no
ENSCAFG00845002540	DPT		ENSCAFT00845004495	GO:0008285(negative regulation of cell population proliferation);GO:0030199(collagen fibril organization)	NA	NA	NA	dermatopontin [Source:NCBI gene (formerly Entrezgene);Acc:490355]	protein_coding	242.937	221.72	236.869	346.493	330.018	348.818	0.684197	-0.547517	1.18225e-49	6.21814e-48	UP	no
ENSCAFG00845013268	MYBL2		ENSCAFT00845023683	GO:0000978(RNA polymerase II cis-regulatory region sequence-specific DNA binding);GO:0000981(DNA-binding transcription factor activity, RNA polymerase II-specific);GO:0001228(DNA-binding transcription activator activity, RNA polymerase II-specific);GO:0005634(nucleus);GO:0005654(nucleoplasm);GO:0031523(Myb complex);GO:0045944(positive regulation of transcription by RNA polymerase II);GO:0090307(m…	04218(Cellular senescence)	NA	NA	MYB proto-oncogene like 2 [Source:HGNC Symbol;Acc:HGNC:7548]	protein_coding	62.951	67.0181	61.6007	27.8892	28.8669	29.2854	2.22648	1.15477	1.222e-49	6.41146e-48	DOWN	yes
ENSCAFG00845002044	NDRG4		ENSCAFT00845003688;ENSCAFT00845003803;ENSCAFT00845003651;ENSCAFT00845003745;ENSCAFT00845003696;ENSCAFT00845003737;ENSCAFT00845003790	GO:0005737(cytoplasm);GO:0008542(visual learning);GO:0031253(cell projection membrane);GO:0048278(vesicle docking);GO:0060973(cell migration involved in heart development);GO:2001135(regulation of endocytic recycling);GO:2001135(regulation of endocytic recycling)	NA	NA	NA		protein_coding	5.48294	5.37664	4.95195	10.427	10.8634	9.91658	0.506667	-0.980889	2.85977e-49	1.49678e-47	UP	no
ENSCAFG00845024319	KPNA2		ENSCAFT00845042955	GO:0005515(protein binding);GO:0005737(cytoplasm);GO:0006606(protein import into nucleus);GO:0061608(nuclear import signal receptor activity)	05164(Influenza A)	NA	NA		protein_coding	76.0097	72.9896	80.3444	39.4261	35.6891	37.9375	2.02864	1.02052	4.22354e-49	2.20518e-47	DOWN	yes
ENSCAFG00845011396	EGFR		ENSCAFT00845020269;ENSCAFT00845020211	GO:0000166(nucleotide binding);GO:0001934(positive regulation of protein phosphorylation);GO:0003682(chromatin binding);GO:0004672(protein kinase activity);GO:0004713(protein tyrosine kinase activity);GO:0004888(transmembrane signaling receptor activity);GO:0005006(epidermal growth factor receptor activity);GO:0005524(ATP binding);GO:0005634(nucleus);GO:0005737(cytoplasm);GO:0005768(endosome);GO:…	01521(EGFR tyrosine kinase inhibitor resistance);01522(Endocrine resistance);04010(MAPK signaling pathway);04012(ErbB signaling pathway);04014(Ras signaling pathway);04015(Rap1 signaling pathway);04020(Calcium signaling pathway);04066(HIF-1 signaling pathway);04068(FoxO signaling pathway);04072(Phospholipase D signaling pathway);04144(Endocytosis);04151(PI3K-Akt signaling pathway);04510(Focal adh…	K04361	EC:2.7.10.1	epidermal growth factor receptor [Source:HGNC Symbol;Acc:HGNC:3236]	protein_coding	10.2087	10.8034	12.0241	21.6222	24.9919	25.2786	0.459521	-1.1218	4.87939e-49	2.54143e-47	UP	yes
ENSCAFG00845020335	PCCB		ENSCAFT00845036301;ENSCAFT00845036437;ENSCAFT00845036569;ENSCAFT00845036139	GO:0004658(propionyl-CoA carboxylase activity);GO:0005759(mitochondrial matrix);GO:0016874(ligase activity);GO:1902494(catalytic complex);GO:1902494(catalytic complex)	00280(Valine, leucine and isoleucine degradation);00630(Glyoxylate and dicarboxylate metabolism);00640(Propanoate metabolism);01100(Metabolic pathways);01200(Carbon metabolism);01200(Carbon metabolism)	K01966	EC:2.1.3.15;EC:6.4.1.3	propionyl-CoA carboxylase subunit beta [Source:HGNC Symbol;Acc:HGNC:8654]	protein_coding	19.9257	20.5371	22.2081	8.10335	7.78032	7.57509	2.67153	1.41767	5.77166e-49	2.99889e-47	DOWN	yes
ENSCAFG00845024257	CD47		ENSCAFT00845042898;ENSCAFT00845042970;ENSCAFT00845042825;ENSCAFT00845043158;ENSCAFT00845043067	GO:0005887(integral component of plasma membrane);GO:0008284(positive regulation of cell population proliferation);GO:0009986(cell surface);GO:0022409(positive regulation of cell-cell adhesion);GO:0032649(regulation of interferon-gamma production);GO:0032653(regulation of interleukin-10 production);GO:0032655(regulation of interleukin-12 production);GO:0032675(regulation of interleukin-6 producti…	04512(ECM-receptor interaction);04512(ECM-receptor interaction)	NA	NA	CD47 molecule [Source:NCBI gene (formerly Entrezgene);Acc:478552]	protein_coding	13.8697	12.222	14.033	23.4825	22.4486	21.8955	0.591577	-0.757362	7.36135e-49	3.81563e-47	UP	no
ENSCAFG00845008977	CAVIN4		ENSCAFT00845015800	GO:0005886(plasma membrane);GO:0005901(caveola);GO:0010468(regulation of gene expression);GO:0016528(sarcoplasm);GO:0030018(Z disc);GO:0035023(regulation of Rho protein signal transduction);GO:0045944(positive regulation of transcription by RNA polymerase II)	NA	NA	NA	caveolae associated protein 4 [Source:HGNC Symbol;Acc:HGNC:33742]	protein_coding	4.303	3.94474	5.51259	0.737284	0.77925	0.840699	5.83749	2.54535	8.15005e-49	4.21426e-47	DOWN	yes
ENSCAFG00845012468	H1-9	373861	ENSCAFT00845022186	GO:0000786(nucleosome);GO:0003677(DNA binding);GO:0006334(nucleosome assembly)	NA	NA	NA		protein_coding	1.68795	1.51592	1.35241	16.2375	12.5308	13.8708	0.106857	-3.22625	9.0042e-49	4.64474e-47	UP	yes
ENSCAFG00845021115	KIF23		ENSCAFT00845037804;ENSCAFT00845037589;ENSCAFT00845038032;ENSCAFT00845037356	GO:0003777(microtubule motor activity);GO:0005524(ATP binding);GO:0007018(microtubule-based movement);GO:0008017(microtubule binding);GO:0045171(intercellular bridge);GO:0045171(intercellular bridge)	05206(MicroRNAs in cancer);05206(MicroRNAs in cancer)	NA	NA	kinesin family member 23 [Source:HGNC Symbol;Acc:HGNC:6392]	protein_coding	32.2394	30.6932	30.8341	11.3906	11.0694	13.5074	2.60699	1.38239	1.28556e-48	6.61554e-47	DOWN	yes
ENSCAFG00845025040	HEXA		ENSCAFT00845044315;ENSCAFT00845044479;ENSCAFT00845044589	GO:0001501(skeletal system development);GO:0004553(hydrolase activity, hydrolyzing O-glycosyl compounds);GO:0004563(beta-N-acetylhexosaminidase activity);GO:0005764(lysosome);GO:0005829(cytosol);GO:0005975(carbohydrate metabolic process);GO:0006024(glycosaminoglycan biosynthetic process);GO:0006689(ganglioside catabolic process);GO:0007040(lysosome organization);GO:0007605(sensory perception of s…	00511(Other glycan degradation);00513(Various types of N-glycan biosynthesis);00520(Amino sugar and nucleotide sugar metabolism);00531(Glycosaminoglycan degradation);00603(Glycosphingolipid biosynthesis - globo and isoglobo series);00604(Glycosphingolipid biosynthesis - ganglio series);01100(Metabolic pathways);04142(Lysosome);04142(Lysosome)	K12373	EC:3.2.1.52	hexosaminidase subunit alpha [Source:HGNC Symbol;Acc:HGNC:4878]	protein_coding	19.1628	18.4734	17.2583	32.1343	31.5178	33.582	0.56456	-0.824802	1.55464e-48	7.98112e-47	UP	no
ENSCAFG00845001853	NPM1		ENSCAFT00845003277;ENSCAFT00845003251;ENSCAFT00845003264	GO:0003676(nucleic acid binding);GO:0003676(nucleic acid binding)	NA	NA	NA	nucleophosmin 1 [Source:NCBI gene (formerly Entrezgene);Acc:479292]	protein_coding	419.637	388.896	423.1	243.049	230.994	237.04	1.73205	0.792481	1.56878e-48	8.03447e-47	DOWN	no
ENSCAFG00845030728	ZC3H12A		ENSCAFT00845054562;ENSCAFT00845054560	GO:0000294(nuclear-transcribed mRNA catabolic process, endonucleolytic cleavage-dependent decay);GO:0000932(P-body);GO:0001933(negative regulation of protein phosphorylation);GO:0002230(positive regulation of defense response to virus by host);GO:0002757(immune response-activating signal transduction);GO:0003677(DNA binding);GO:0003682(chromatin binding);GO:0003723(RNA binding);GO:0003729(mRNA bi…	NA	NA	NA	zinc finger CCCH-type containing 12A [Source:HGNC Symbol;Acc:HGNC:26259]	protein_coding	4.53568	3.63624	2.95096	14.2062	12.8191	12.9044	0.278561	-1.84393	1.7125e-48	8.74967e-47	UP	yes
ENSCAFG00845022474	HECW2		ENSCAFT00845039689	GO:0004842(ubiquitin-protein transferase activity);GO:0005515(protein binding);GO:0030071(regulation of mitotic metaphase/anaphase transition);GO:0072686(mitotic spindle)	NA	K12168	EC:2.3.2.26	HECT, C2 and WW domain containing E3 ubiquitin protein ligase 2 [Source:HGNC Symbol;Acc:HGNC:29853]	protein_coding	6.70985	6.48639	6.75957	2.5184	2.62474	2.2064	2.71524	1.44108	2.85656e-48	1.45603e-46	DOWN	yes
ENSCAFG00845027175	GART		ENSCAFT00845047916	GO:0000166(nucleotide binding);GO:0003824(catalytic activity);GO:0004637(phosphoribosylamine-glycine ligase activity);GO:0004641(phosphoribosylformylglycinamidine cyclo-ligase activity);GO:0004644(phosphoribosylglycinamide formyltransferase activity);GO:0005524(ATP binding);GO:0005829(cytosol);GO:0006177(GMP biosynthetic process);GO:0006189('de novo' IMP biosynthetic process);GO:0009058(biosynthe…	00230(Purine metabolism);00670(One carbon pool by folate);01100(Metabolic pathways);01523(Antifolate resistance)	K11787	EC:2.1.2.2;EC:6.3.3.1;EC:6.3.4.13	phosphoribosylglycinamide formyltransferase, phosphoribosylglycinamide synthetase, phosphoribosylaminoimidazole synthetase [Source:HGNC Symbol;Acc:HGNC:4163]	protein_coding	29.9291	28.6095	31.1259	15.4701	14.1243	13.8265	2.06501	1.04615	3.41444e-48	1.73627e-46	DOWN	yes
ENSCAFG00845006270	ENSCAFG00845006270		ENSCAFT00845011155	GO:0001541(ovarian follicle development);GO:0001756(somitogenesis);GO:0002315(marginal zone B cell differentiation);GO:0007386(compartment pattern specification);GO:0007389(pattern specification process);GO:0008593(regulation of Notch signaling pathway);GO:0014807(regulation of somitogenesis);GO:0016020(membrane);GO:0016757(glycosyltransferase activity);GO:0030173(integral component of Golgi memb…	00514(Other types of O-glycan biosynthesis);04330(Notch signaling pathway);05165(Human papillomavirus infection)	K05948	EC:2.4.1.222		protein_coding	2.28993	1.91359	1.97975	6.94399	7.16597	7.81768	0.281985	-1.82631	3.83724e-48	1.94665e-46	UP	yes
ENSCAFG00845012852	ENSCAFG00845012852		ENSCAFT00845022840	GO:0000276(mitochondrial proton-transporting ATP synthase complex, coupling factor F(o));GO:0015078(proton transmembrane transporter activity);GO:0015986(proton motive force-driven ATP synthesis);GO:1902600(proton transmembrane transport)	NA	NA	NA		protein_coding	3.11972	2.726	3.74477	10.3376	10.4216	8.58359	0.326843	-1.61333	4.74335e-48	2.40065e-46	UP	yes
ENSCAFG00845017551	OSR1	9943	ENSCAFT00845031065	GO:0000122(negative regulation of transcription by RNA polymerase II);GO:0001655(urogenital system development);GO:0001656(metanephros development);GO:0001657(ureteric bud development);GO:0001823(mesonephros development);GO:0002062(chondrocyte differentiation);GO:0005634(nucleus);GO:0007507(heart development);GO:0008406(gonad development);GO:0010628(positive regulation of gene expression);GO:0030…	NA	NA	NA	odd-skipped related transcription factor 1 [Source:HGNC Symbol;Acc:HGNC:8111]	protein_coding	9.11597	7.62265	7.99224	1.32252	1.48121	1.61681	5.59452	2.48402	4.85339e-48	2.45056e-46	DOWN	yes
ENSCAFG00845018321	ATP10A		ENSCAFT00845032406;ENSCAFT00845032606;ENSCAFT00845032765	GO:0000166(nucleotide binding);GO:0000287(magnesium ion binding);GO:0005215(transporter activity);GO:0005524(ATP binding);GO:0005783(endoplasmic reticulum);GO:0005886(plasma membrane);GO:0005887(integral component of plasma membrane);GO:0015914(phospholipid transport);GO:0016021(integral component of membrane);GO:0016887(ATP hydrolysis activity);GO:0045332(phospholipid translocation);GO:0140326(A…	NA	K01530	EC:7.6.2.1	ATPase phospholipid transporting 10A (putative) [Source:HGNC Symbol;Acc:HGNC:13542]	protein_coding	4.55443	4.31114	5.16206	9.73902	9.93124	10.6346	0.462885	-1.11128	5.12995e-48	2.58412e-46	UP	yes
ENSCAFG00845003250	SEC23A		ENSCAFT00845005739;ENSCAFT00845005846;ENSCAFT00845005808	GO:0000139(Golgi membrane);GO:0005829(cytosol);GO:0006886(intracellular protein transport);GO:0006888(endoplasmic reticulum to Golgi vesicle-mediated transport);GO:0008270(zinc ion binding);GO:0012507(ER to Golgi transport vesicle membrane);GO:0019898(extrinsic component of membrane);GO:0030127(COPII vesicle coat);GO:0030134(COPII-coated ER to Golgi transport vesicle);GO:0048471(perinuclear regio…	04141(Protein processing in endoplasmic reticulum);04141(Protein processing in endoplasmic reticulum)	NA	NA	SEC23 homolog A, COPII coat complex component [Source:HGNC Symbol;Acc:HGNC:10701]	protein_coding	90.2066	86.5455	101.189	48.4152	46.2578	43.857	2.00636	1.00458	5.25025e-48	2.63853e-46	DOWN	yes
ENSCAFG00845011212	IGFBP3		ENSCAFT00845019908	GO:0000165(MAPK cascade);GO:0001558(regulation of cell growth);GO:0001649(osteoblast differentiation);GO:0001933(negative regulation of protein phosphorylation);GO:0001968(fibronectin binding);GO:0005520(insulin-like growth factor binding);GO:0005576(extracellular region);GO:0005615(extracellular space);GO:0005634(nucleus);GO:0006468(protein phosphorylation);GO:0008160(protein tyrosine phosphatas…	04115(p53 signaling pathway);04218(Cellular senescence);04935(Growth hormone synthesis, secretion and action);05202(Transcriptional misregulation in cancer)	NA	NA	insulin like growth factor binding protein 3 [Source:HGNC Symbol;Acc:HGNC:5472]	protein_coding	7.62364	7.35877	4.78208	49.3257	49.2284	49.702	0.133313	-2.90711	5.4424e-48	2.7287e-46	UP	yes
ENSCAFG00845000040	ANXA1		ENSCAFT00845000063	GO:0001533(cornified envelope);GO:0001780(neutrophil homeostasis);GO:0002548(monocyte chemotaxis);GO:0002685(regulation of leukocyte migration);GO:0004859(phospholipase inhibitor activity);GO:0005509(calcium ion binding);GO:0005544(calcium-dependent phospholipid binding);GO:0005615(extracellular space);GO:0005634(nucleus);GO:0005654(nucleoplasm);GO:0005737(cytoplasm);GO:0005768(endosome);GO:00058…	NA	NA	NA	annexin A1 [Source:NCBI gene (formerly Entrezgene);Acc:476322]	protein_coding	617.056	553.885	720.518	297.363	264.967	271.055	2.26961	1.18244	6.90587e-48	3.45439e-46	DOWN	yes
ENSCAFG00845030565	NFIX		ENSCAFT00845054267;ENSCAFT00845054236;ENSCAFT00845054254;ENSCAFT00845054230;ENSCAFT00845054241	GO:0000122(negative regulation of transcription by RNA polymerase II);GO:0003700(DNA-binding transcription factor activity);GO:0005634(nucleus);GO:0006355(regulation of DNA-templated transcription);GO:0045893(positive regulation of DNA-templated transcription);GO:0045944(positive regulation of transcription by RNA polymerase II);GO:1990837(sequence-specific double-stranded DNA binding);GO:1990837…	NA	NA	NA	nuclear factor I X [Source:HGNC Symbol;Acc:HGNC:7788]	protein_coding	13.4894	14.4675	13.6702	5.1996	5.69982	5.25796	2.57635	1.36533	9.38943e-48	4.68576e-46	DOWN	yes
ENSCAFG00845011557	ME1	57717	ENSCAFT00845020496;ENSCAFT00845020508;ENSCAFT00845020597	GO:0000287(magnesium ion binding);GO:0004470(malic enzyme activity);GO:0004471(malate dehydrogenase (decarboxylating) (NAD+) activity);GO:0004473(malate dehydrogenase (decarboxylating) (NADP+) activity);GO:0005737(cytoplasm);GO:0006108(malate metabolic process);GO:0006734(NADH metabolic process);GO:0006739(NADP metabolic process);GO:0008948(oxaloacetate decarboxylase activity);GO:0030145(manganes…	00620(Pyruvate metabolism);01100(Metabolic pathways);01200(Carbon metabolism);03320(PPAR signaling pathway);03320(PPAR signaling pathway)	K00029	EC:1.1.1.40	malic enzyme 1 [Source:HGNC Symbol;Acc:HGNC:6983]	protein_coding	28.7105	26.9851	28.9944	14.3301	12.716	13.7249	2.07721	1.05465	9.55804e-48	4.75884e-46	DOWN	yes
ENSCAFG00845023211	PTPRC		ENSCAFT00845042620;ENSCAFT00845042396;ENSCAFT00845041163;ENSCAFT00845042926;ENSCAFT00845040995;ENSCAFT00845041395;ENSCAFT00845042082	GO:0004725(protein tyrosine phosphatase activity);GO:0005515(protein binding);GO:0006470(protein dephosphorylation);GO:0016311(dephosphorylation);GO:0016791(phosphatase activity);GO:0050852(T cell receptor signaling pathway);GO:0050852(T cell receptor signaling pathway)	04514(Cell adhesion molecules);04660(T cell receptor signaling pathway);04666(Fc gamma R-mediated phagocytosis);05132(Salmonella infection);05340(Primary immunodeficiency);05340(Primary immunodeficiency)	K06478	EC:3.1.3.48		protein_coding	0.0146924	0.0245606	0.0440763	0.959038	0.997168	0.937585	0.0287959	-5.11799	1.05197e-47	5.2255e-46	UP	yes
ENSCAFG00845010163	LMNA		ENSCAFT00845017958;ENSCAFT00845018037	GO:0005634(nucleus);GO:0005635(nuclear envelope);GO:0005638(lamin filament);GO:0005654(nucleoplasm);GO:0006606(protein import into nucleus);GO:0006997(nucleus organization);GO:0006998(nuclear envelope organization);GO:0008285(negative regulation of cell population proliferation);GO:0010628(positive regulation of gene expression);GO:0016363(nuclear matrix);GO:0016607(nuclear speck);GO:0030334(regu…	04210(Apoptosis);05410(Hypertrophic cardiomyopathy);05412(Arrhythmogenic right ventricular cardiomyopathy);05414(Dilated cardiomyopathy);05414(Dilated cardiomyopathy)	NA	NA	lamin A/C [Source:NCBI gene (formerly Entrezgene);Acc:480124]	protein_coding	230.506	228.647	208.929	114.675	113.537	113.014	1.95789	0.969299	1.59087e-47	7.88416e-46	DOWN	no
ENSCAFG00845017528	SLCO4A1		ENSCAFT00845031145	GO:0005515(protein binding);GO:0016020(membrane);GO:0022857(transmembrane transporter activity);GO:0055085(transmembrane transport)	NA	NA	NA	solute carrier organic anion transporter family member 4A1 [Source:HGNC Symbol;Acc:HGNC:10953]	protein_coding	0.0931622	0.0546683	0.0703368	1.27458	1.51666	1.25573	0.0539087	-4.21334	1.72956e-47	8.55173e-46	UP	yes
ENSCAFG00845025888	SCG3	6445	ENSCAFT00845045680;ENSCAFT00845045818;ENSCAFT00845045914	NA	NA	NA	NA	secretogranin III [Source:HGNC Symbol;Acc:HGNC:13707]	protein_coding	0.701477	0.644143	0.726822	2.53099	2.27375	2.63288	0.278643	-1.84351	1.77435e-47	8.75303e-46	UP	yes
ENSCAFG00845013476	TACC3		ENSCAFT00845024117;ENSCAFT00845024137;ENSCAFT00845024059	GO:0005829(cytosol);GO:0007052(mitotic spindle organization);GO:0007091(metaphase/anaphase transition of mitotic cell cycle);GO:0034451(centriolar satellite);GO:0043231(intracellular membrane-bounded organelle);GO:0060236(regulation of mitotic spindle organization);GO:0072686(mitotic spindle);GO:1902850(microtubule cytoskeleton organization involved in mitosis);GO:1902850(microtubule cytoskeleton…	03013(RNA transport);03013(RNA transport)	NA	NA	transforming acidic coiled-coil containing protein 3 [Source:HGNC Symbol;Acc:HGNC:11524]	protein_coding	29.5365	30.7177	27.4603	10.7245	11.3707	12.0475	2.56906	1.36124	1.9859e-47	9.77417e-46	DOWN	yes
ENSCAFG00845021162	COL5A2		ENSCAFT00845039206;ENSCAFT00845037420;ENSCAFT00845037923;ENSCAFT00845039747;ENSCAFT00845038774	GO:0005201(extracellular matrix structural constituent);GO:0005515(protein binding);GO:0005515(protein binding)	04974(Protein digestion and absorption);04974(Protein digestion and absorption)	NA	NA		protein_coding	1841.94	1735.25	1901.59	2492.36	2575.89	2566.44	0.717615	-0.478718	2.39717e-47	1.17714e-45	UP	no
ENSCAFG00845024710	HACD2		ENSCAFT00845043662	GO:0005783(endoplasmic reticulum);GO:0018812(3-hydroxyacyl-CoA dehydratase activity);GO:0019899(enzyme binding);GO:0030148(sphingolipid biosynthetic process);GO:0030497(fatty acid elongation);GO:0042761(very long-chain fatty acid biosynthetic process)	00062(Fatty acid elongation);01040(Biosynthesis of unsaturated fatty acids);01100(Metabolic pathways);01212(Fatty acid metabolism)	K10703	EC:4.2.1.134	3-hydroxyacyl-CoA dehydratase 2 [Source:HGNC Symbol;Acc:HGNC:9640]	protein_coding	15.2794	14.8902	15.5862	24.8599	26.3166	26.2567	0.590908	-0.758994	2.98431e-47	1.46211e-45	UP	no
ENSCAFG00845016862	GGT7		ENSCAFT00845029909;ENSCAFT00845029953;ENSCAFT00845029875	GO:0006751(glutathione catabolic process);GO:0036374(glutathione hydrolase activity);GO:1902883(negative regulation of response to oxidative stress);GO:1902883(negative regulation of response to oxidative stress)	00430(Taurine and hypotaurine metabolism);00480(Glutathione metabolism);01100(Metabolic pathways);01100(Metabolic pathways)	K00681	EC:2.3.2.2;EC:3.4.19.13	gamma-glutamyltransferase 7 [Source:HGNC Symbol;Acc:HGNC:4259]	protein_coding	4.94675	5.30261	5.48355	10.983	11.3934	11.6907	0.461821	-1.11459	3.62795e-47	1.7734e-45	UP	yes
ENSCAFG00845003498	ENSCAFG00845003498		ENSCAFT00845006227;ENSCAFT00845006242	GO:0016020(membrane);GO:0043269(regulation of ion transport);GO:0099106(ion channel regulator activity);GO:0099106(ion channel regulator activity)	NA	NA	NA		protein_coding	60.066	52.6953	55.0577	97.7535	98.4624	106.459	0.554453	-0.850862	3.71097e-47	1.80986e-45	UP	no
ENSCAFG00845024843	DPP7		ENSCAFT00845043936	GO:0006508(proteolysis);GO:0008236(serine-type peptidase activity)	NA	K01276	EC:3.4.14.2		protein_coding	12.3908	14.2179	12.7368	28.748	32.1124	30.7045	0.429701	-1.2186	4.2283e-47	2.05748e-45	UP	yes
ENSCAFG00845018962	LAMA4		ENSCAFT00845035724;ENSCAFT00845036038;ENSCAFT00845034723;ENSCAFT00845035217;ENSCAFT00845034360	GO:0001568(blood vessel development);GO:0005102(signaling receptor binding);GO:0005604(basement membrane);GO:0007155(cell adhesion);GO:0030155(regulation of cell adhesion);GO:0030334(regulation of cell migration);GO:0031594(neuromuscular junction);GO:0043083(synaptic cleft);GO:0045995(regulation of embryonic development);GO:0050873(brown fat cell differentiation);GO:0120163(negative regulation of…	04151(PI3K-Akt signaling pathway);04510(Focal adhesion);04512(ECM-receptor interaction);05143(African trypanosomiasis);05145(Toxoplasmosis);05146(Amoebiasis);05165(Human papillomavirus infection);05200(Pathways in cancer);05222(Small cell lung cancer);05222(Small cell lung cancer)	NA	NA	laminin subunit alpha 4 [Source:HGNC Symbol;Acc:HGNC:6484]	protein_coding	270.944	259.691	276.259	369.755	391.435	386.553	0.703027	-0.508348	8.40457e-47	4.0804e-45	UP	no
ENSCAFG00845023926	PLBD2		ENSCAFT00845042263;ENSCAFT00845042361	GO:0004620(phospholipase activity);GO:0005764(lysosome);GO:0005764(lysosome)	NA	NA	NA	phospholipase B domain containing 2 [Source:HGNC Symbol;Acc:HGNC:27283]	protein_coding	40.4573	40.2667	37.2453	65.5598	66.6033	68.183	0.588827	-0.764084	8.51436e-47	4.12437e-45	UP	no
ENSCAFG00845030174	NT5DC2		ENSCAFT00845053635;ENSCAFT00845053673;ENSCAFT00845053571	NA	NA	NA	NA	5'-nucleotidase domain containing 2 [Source:HGNC Symbol;Acc:HGNC:25717]	protein_coding	61.5471	67.0195	62.2001	29.2538	29.5378	30.2856	2.14159	1.09868	1.38257e-46	6.6821e-45	DOWN	yes
ENSCAFG00845030709	SLC38A5		ENSCAFT00845054516;ENSCAFT00845054531	GO:0005290(L-histidine transmembrane transporter activity);GO:0006868(glutamine transport);GO:0015182(L-asparagine transmembrane transporter activity);GO:0015186(L-glutamine transmembrane transporter activity);GO:0015187(glycine transmembrane transporter activity);GO:0015816(glycine transport);GO:0022858(alanine transmembrane transporter activity);GO:0022889(serine transmembrane transporter activ…	04727(GABAergic synapse);04727(GABAergic synapse)	NA	NA	solute carrier family 38 member 5 [Source:HGNC Symbol;Acc:HGNC:18070]	protein_coding	122.896	130.429	126.52	196.505	208.319	212.944	0.614866	-0.701656	1.6685e-46	8.04592e-45	UP	no
ENSCAFG00845028105	COL6A3		ENSCAFT00845049779;ENSCAFT00845050092;ENSCAFT00845049889;ENSCAFT00845049985;ENSCAFT00845049682	GO:0004867(serine-type endopeptidase inhibitor activity);GO:0005515(protein binding);GO:0005581(collagen trimer);GO:0005615(extracellular space);GO:0010951(negative regulation of endopeptidase activity);GO:0031012(extracellular matrix);GO:0042383(sarcolemma);GO:0110165(cellular anatomical entity);GO:0110165(cellular anatomical entity)	04151(PI3K-Akt signaling pathway);04510(Focal adhesion);04512(ECM-receptor interaction);04974(Protein digestion and absorption);05165(Human papillomavirus infection);05165(Human papillomavirus infection)	NA	NA	collagen type VI alpha 3 chain [Source:NCBI gene (formerly Entrezgene);Acc:403582]	protein_coding	54.4476	56.5969	50.7701	23.0438	26.2519	23.9116	2.21036	1.14428	1.67831e-46	8.07507e-45	DOWN	yes
ENSCAFG00845025456	PALLD		ENSCAFT00845044935;ENSCAFT00845045647;ENSCAFT00845045482;ENSCAFT00845045289	GO:0001725(stress fiber);GO:0005634(nucleus);GO:0005739(mitochondrion);GO:0005829(cytosol);GO:0005884(actin filament);GO:0005886(plasma membrane);GO:0005925(focal adhesion);GO:0015629(actin cytoskeleton);GO:0016477(cell migration);GO:0030018(Z disc);GO:0030027(lamellipodium);GO:0030036(actin cytoskeleton organization);GO:0030036(actin cytoskeleton organization)	NA	NA	NA	palladin, cytoskeletal associated protein [Source:HGNC Symbol;Acc:HGNC:17068]	protein_coding	127.419	115.519	116.73	177.759	174.613	171.435	0.686643	-0.542369	2.28154e-46	1.09529e-44	UP	no
ENSCAFG00845018798	BTK		ENSCAFT00845033615;ENSCAFT00845033797;ENSCAFT00845033949;ENSCAFT00845034204;ENSCAFT00845033479	GO:0004672(protein kinase activity);GO:0004713(protein tyrosine kinase activity);GO:0004715(non-membrane spanning protein tyrosine kinase activity);GO:0005515(protein binding);GO:0005524(ATP binding);GO:0005547(phosphatidylinositol-3,4,5-trisphosphate binding);GO:0005829(cytosol);GO:0005886(plasma membrane);GO:0006468(protein phosphorylation);GO:0016004(phospholipase activator activity);GO:001810…	NA	NA	NA	Bruton tyrosine kinase [Source:HGNC Symbol;Acc:HGNC:1133]	protein_coding	8.46703	8.12565	9.2084	2.07995	2.45193	2.16898	3.85041	1.94501	2.54882e-46	1.22087e-44	DOWN	yes
ENSCAFG00845009739	ENSCAFG00845009739		ENSCAFT00845017159	GO:0016021(integral component of membrane)	NA	NA	NA		protein_coding	6.72593	7.69517	5.79554	18.9727	21.2215	19.8819	0.336517	-1.57125	2.57639e-46	1.23133e-44	UP	yes
ENSCAFG00845014488	CNN3		ENSCAFT00845025925;ENSCAFT00845025943	GO:0003779(actin binding);GO:0005515(protein binding);GO:0005829(cytosol);GO:0015629(actin cytoskeleton);GO:0030855(epithelial cell differentiation);GO:0031032(actomyosin structure organization);GO:0031032(actomyosin structure organization)	NA	NA	NA	calponin 3 [Source:HGNC Symbol;Acc:HGNC:2157]	protein_coding	44.2173	40.862	41.796	68.1343	65.8549	62.9487	0.64424	-0.634329	2.70408e-46	1.28948e-44	UP	no
ENSCAFG00845017552	NTNG2		ENSCAFT00845031309;ENSCAFT00845031090;ENSCAFT00845031214	GO:0005886(plasma membrane);GO:0007409(axonogenesis);GO:0010975(regulation of neuron projection development);GO:0030424(axon);GO:0046658(anchored component of plasma membrane);GO:0050804(modulation of chemical synaptic transmission);GO:0098685(Schaffer collateral - CA1 synapse);GO:0098698(postsynaptic specialization assembly);GO:0098978(glutamatergic synapse);GO:0099029(anchored component of pres…	04360(Axon guidance);04514(Cell adhesion molecules);04514(Cell adhesion molecules)	NA	NA	netrin G2 [Source:HGNC Symbol;Acc:HGNC:14288]	protein_coding	0.427977	0.460921	0.595372	2.46608	2.60401	2.18981	0.204448	-2.29019	2.98327e-46	1.41947e-44	UP	yes
ENSCAFG00845006697	XYLT1		ENSCAFT00845012012;ENSCAFT00845011937;ENSCAFT00845012113;ENSCAFT00845012078	GO:0000139(Golgi membrane);GO:0005615(extracellular space);GO:0006024(glycosaminoglycan biosynthetic process);GO:0015012(heparan sulfate proteoglycan biosynthetic process);GO:0016020(membrane);GO:0016757(glycosyltransferase activity);GO:0030158(protein xylosyltransferase activity);GO:0030166(proteoglycan biosynthetic process);GO:0050650(chondroitin sulfate proteoglycan biosynthetic process);GO:00…	00532(Glycosaminoglycan biosynthesis - chondroitin sulfate / dermatan sulfate);00534(Glycosaminoglycan biosynthesis - heparan sulfate / heparin);01100(Metabolic pathways);01100(Metabolic pathways)	K00771	EC:2.4.2.26	xylosyltransferase 1 [Source:NCBI gene (formerly Entrezgene);Acc:494008]	protein_coding	6.78719	6.14001	7.03576	12.2988	14.4599	13.3756	0.497405	-1.00751	5.26136e-46	2.49787e-44	UP	yes
ENSCAFG00845002995	SRM	6725	ENSCAFT00845005293	GO:0003824(catalytic activity);GO:0004766(spermidine synthase activity);GO:0006595(polyamine metabolic process);GO:0006596(polyamine biosynthetic process);GO:0008295(spermidine biosynthetic process);GO:0016740(transferase activity);GO:0042802(identical protein binding);GO:0042803(protein homodimerization activity);GO:1990830(cellular response to leukemia inhibitory factor)	00270(Cysteine and methionine metabolism);00330(Arginine and proline metabolism);00480(Glutathione metabolism);01100(Metabolic pathways)	K00797	EC:2.5.1.16	spermidine synthase [Source:HGNC Symbol;Acc:HGNC:11296]	protein_coding	34.6144	31.2898	24.7635	9.86341	8.50767	9.21342	3.28691	1.71673	5.2772e-46	2.49985e-44	DOWN	yes
ENSCAFG00845004978	ENSCAFG00845004978		ENSCAFT00845008900	NA	NA	NA	NA		lncRNA	0.72349	0.883472	0.734009	3.53928	3.49093	3.02325	0.232852	-2.10251	5.29612e-46	2.50329e-44	UP	yes
ENSCAFG00845005953	ENPP2		ENSCAFT00845010549;ENSCAFT00845011420;ENSCAFT00845011396;ENSCAFT00845011757;ENSCAFT00845010754	GO:0003676(nucleic acid binding);GO:0004528(phosphodiesterase I activity);GO:0004551(dinucleotide phosphatase activity);GO:0004622(lysophospholipase activity);GO:0005044(scavenger receptor activity);GO:0006935(chemotaxis);GO:0006955(immune response);GO:0016787(hydrolase activity);GO:0030247(polysaccharide binding);GO:0030334(regulation of cell migration);GO:0045765(regulation of angiogenesis);GO:…	00565(Ether lipid metabolism);00565(Ether lipid metabolism)	K01122	EC:3.1.4.39	ectonucleotide pyrophosphatase/phosphodiesterase 2 [Source:HGNC Symbol;Acc:HGNC:3357]	protein_coding	0.0549176	0.0897092	0.116737	1.26004	1.63079	1.40744	0.0608069	-4.03962	5.33662e-46	2.51689e-44	UP	yes
ENSCAFG00845011215	CCDC88A		ENSCAFT00845020509;ENSCAFT00845020471;ENSCAFT00845020662;ENSCAFT00845019942;ENSCAFT00845020373;ENSCAFT00845020521	GO:0001965(G-protein alpha-subunit binding);GO:0003779(actin binding);GO:0005080(protein kinase C binding);GO:0005085(guanyl-nucleotide exchange factor activity);GO:0005092(GDP-dissociation inhibitor activity);GO:0005154(epidermal growth factor receptor binding);GO:0005158(insulin receptor binding);GO:0005515(protein binding);GO:0005783(endoplasmic reticulum);GO:0005794(Golgi apparatus);GO:000581…	NA	NA	NA	coiled-coil domain containing 88A [Source:HGNC Symbol;Acc:HGNC:25523]	protein_coding	40.331	39.076	52.9828	18.0308	16.5393	15.5763	2.64007	1.40057	7.20424e-46	3.39026e-44	DOWN	yes
ENSCAFG00845002905	SEC11A		ENSCAFT00845005172;ENSCAFT00845005185;ENSCAFT00845005179	GO:0004252(serine-type endopeptidase activity);GO:0005787(signal peptidase complex);GO:0006465(signal peptide processing);GO:0008233(peptidase activity);GO:0008236(serine-type peptidase activity);GO:0016020(membrane);GO:0016021(integral component of membrane);GO:0016021(integral component of membrane)	03060(Protein export);03060(Protein export)	K13280	EC:3.4.21.89	SEC11 homolog A, signal peptidase complex subunit [Source:NCBI gene (formerly Entrezgene);Acc:404004]	protein_coding	40.6842	37.3952	37.6487	73.9836	65.5615	80.172	0.526714	-0.924907	8.76409e-46	4.11529e-44	UP	no
ENSCAFG00845010486	IL1RL1		ENSCAFT00845018657;ENSCAFT00845018478;ENSCAFT00845018596	GO:0004908(interleukin-1 receptor activity);GO:0007165(signal transduction);GO:0030101(natural killer cell activation);GO:0032729(positive regulation of interferon-gamma production);GO:0035655(interleukin-18-mediated signaling pathway);GO:0038061(NIK/NF-kappaB signaling);GO:0042007(interleukin-18 binding);GO:0042008(interleukin-18 receptor activity);GO:0045063(T-helper 1 cell differentiation);GO:…	04060(Cytokine-cytokine receptor interaction);04061(Viral protein interaction with cytokine and cytokine receptor);04668(TNF signaling pathway);05321(Inflammatory bowel disease);05321(Inflammatory bowel disease)	NA	NA	interleukin 18 receptor 1 [Source:HGNC Symbol;Acc:HGNC:5988]	protein_coding	4.34335	3.73132	4.49892	8.60061	9.18719	8.5336	0.477695	-1.06584	9.50676e-46	4.45427e-44	UP	yes
ENSCAFG00845006946	ENSCAFG00845006946		ENSCAFT00845012372;ENSCAFT00845012565;ENSCAFT00845012440	GO:0030246(carbohydrate binding);GO:0030246(carbohydrate binding)	NA	NA	NA		protein_coding	71.5024	71.0561	76.3456	107.303	116.221	117.715	0.6415	-0.640479	1.05134e-45	4.90849e-44	UP	no
ENSCAFG00845030720	ENSCAFG00845030720		ENSCAFT00845054538	NA	NA	NA	NA		lncRNA	10.8988	9.91911	10.5899	4.09415	4.13468	3.95215	2.57843	1.36649	1.0522e-45	4.90849e-44	DOWN	yes
ENSCAFG00845020986	PAMR1		ENSCAFT00845037418;ENSCAFT00845037212;ENSCAFT00845037303	GO:0004252(serine-type endopeptidase activity);GO:0005509(calcium ion binding);GO:0006508(proteolysis);GO:0006508(proteolysis)	NA	NA	NA	peptidase domain containing associated with muscle regeneration 1 [Source:HGNC Symbol;Acc:HGNC:24554]	protein_coding	0.303651	0.259432	0.288341	1.89677	2.38184	2.46816	0.126197	-2.98625	1.38301e-45	6.43774e-44	UP	yes
ENSCAFG00845017286	INPP5F	4952	ENSCAFT00845030792;ENSCAFT00845031012;ENSCAFT00845031631	GO:0016791(phosphatase activity);GO:0016791(phosphatase activity)	00562(Inositol phosphate metabolism);01100(Metabolic pathways);04070(Phosphatidylinositol signaling system);04070(Phosphatidylinositol signaling system)	NA	NA	inositol polyphosphate-5-phosphatase F [Source:HGNC Symbol;Acc:HGNC:17054]	protein_coding	6.73075	6.39772	6.36037	12.1575	11.4674	11.497	0.55489	-0.849725	2.05197e-45	9.53102e-44	UP	no
ENSCAFG00845009477	CREB3	148327	ENSCAFT00845016721	GO:0000977(RNA polymerase II transcription regulatory region sequence-specific DNA binding);GO:0000978(RNA polymerase II cis-regulatory region sequence-specific DNA binding);GO:0000981(DNA-binding transcription factor activity, RNA polymerase II-specific);GO:0001221(transcription coregulator binding);GO:0001228(DNA-binding transcription activator activity, RNA polymerase II-specific);GO:0003700(D…	04022(cGMP-PKG signaling pathway);04024(cAMP signaling pathway);04151(PI3K-Akt signaling pathway);04152(AMPK signaling pathway);04211(Longevity regulating pathway);04261(Adrenergic signaling in cardiomyocytes);04668(TNF signaling pathway);04714(Thermogenesis);04725(Cholinergic synapse);04728(Dopaminergic synapse);04911(Insulin secretion);04915(Estrogen signaling pathway);04916(Melanogenesis);0491…	NA	NA	cAMP responsive element binding protein 3 [Source:HGNC Symbol;Acc:HGNC:2347]	protein_coding	75.4906	73.6313	74.8463	114.099	109.364	113.801	0.664074	-0.590585	2.57841e-45	1.19503e-43	UP	no
ENSCAFG00845016387	MDM2		ENSCAFT00845029301;ENSCAFT00845029644;ENSCAFT00845029447;ENSCAFT00845029690;ENSCAFT00845029167;ENSCAFT00845029852;ENSCAFT00845029772;ENSCAFT00845029206;ENSCAFT00845029093	GO:0000122(negative regulation of transcription by RNA polymerase II);GO:0001568(blood vessel development);GO:0001974(blood vessel remodeling);GO:0002027(regulation of heart rate);GO:0002039(p53 binding);GO:0003170(heart valve development);GO:0003181(atrioventricular valve morphogenesis);GO:0003203(endocardial cushion morphogenesis);GO:0003281(ventricular septum development);GO:0003283(atrial sep…	01522(Endocrine resistance);01524(Platinum drug resistance);04068(FoxO signaling pathway);04110(Cell cycle);04115(p53 signaling pathway);04120(Ubiquitin mediated proteolysis);04144(Endocytosis);04151(PI3K-Akt signaling pathway);04218(Cellular senescence);04625(C-type lectin receptor signaling pathway);04919(Thyroid hormone signaling pathway);05163(Human cytomegalovirus infection);05165(Human papi…	K06643	EC:2.3.2.27	MDM2 proto-onco [Source:NCBI gene (formerly Entrezgene);Acc:403693]	protein_coding	20.2139	19.0884	20.8041	34.2792	30.688	30.424	0.630105	-0.666336	2.64888e-45	1.22505e-43	UP	no
ENSCAFG00845027818	FAM214A		ENSCAFT00845049180;ENSCAFT00845049092	NA	NA	NA	NA	family with sequence similarity 214 member A [Source:HGNC Symbol;Acc:HGNC:25609]	protein_coding	6.90131	6.36753	7.2563	12.7621	13.0782	12.2998	0.538151	-0.893917	3.67495e-45	1.69593e-43	UP	no
ENSCAFG00845004492	CCN2		ENSCAFT00845008044;ENSCAFT00845008039	GO:0005515(protein binding);GO:0005576(extracellular region);GO:0007165(signal transduction);GO:0007165(signal transduction)	04371(Apelin signaling pathway);04390(Hippo signaling pathway);04390(Hippo signaling pathway)	NA	NA	cellular communication network factor 2 [Source:HGNC Symbol;Acc:HGNC:2500]	protein_coding	236.31	262.253	204.131	455.812	476.535	490.732	0.493784	-1.01805	4.40233e-45	2.02724e-43	UP	yes
ENSCAFG00845012915	DEGS1		ENSCAFT00845022965	GO:0005739(mitochondrion);GO:0006629(lipid metabolic process);GO:0016021(integral component of membrane);GO:0030148(sphingolipid biosynthetic process);GO:0042284(sphingolipid delta-4 desaturase activity);GO:0043217(myelin maintenance);GO:0050251(retinol isomerase activity)	00600(Sphingolipid metabolism);01100(Metabolic pathways);04071(Sphingolipid signaling pathway)	K04712	EC:1.14.18.5;EC:1.14.19.17	delta 4-desaturase, sphingolipid 1 [Source:HGNC Symbol;Acc:HGNC:13709]	protein_coding	29.3518	27.8466	27.3442	44.8173	45.6402	47.6799	0.612018	-0.708353	6.89375e-45	3.16773e-43	UP	no
ENSCAFG00845018025	TSC22D3		ENSCAFT00845031941;ENSCAFT00845031901;ENSCAFT00845031994	GO:0005634(nucleus);GO:0006357(regulation of transcription by RNA polymerase II);GO:0006970(response to osmotic stress);GO:0070236(negative regulation of activation-induced cell death of T cells);GO:0070236(negative regulation of activation-induced cell death of T cells)	NA	NA	NA	TSC22 domain family member 3 [Source:HGNC Symbol;Acc:HGNC:3051]	protein_coding	33.0965	32.5963	30.8709	14.6103	14.2694	15.0066	2.20031	1.13771	9.2381e-45	4.2359e-43	DOWN	yes
ENSCAFG00845011308	IL1A		ENSCAFT00845020110;ENSCAFT00845020202;ENSCAFT00845020065;ENSCAFT00845020159	GO:0005125(cytokine activity);GO:0005149(interleukin-1 receptor binding);GO:0005576(extracellular region);GO:0005615(extracellular space);GO:0006954(inflammatory response);GO:0006955(immune response);GO:0006955(immune response)	04010(MAPK signaling pathway);04060(Cytokine-cytokine receptor interaction);04217(Necroptosis);04218(Cellular senescence);04380(Osteoclast differentiation);04640(Hematopoietic cell lineage);04932(Non-alcoholic fatty liver disease);04933(AGE-RAGE signaling pathway in diabetic complications);04940(Type I diabetes mellitus);05010(Alzheimer disease);05020(Prion disease);05022(Pathways of neurodegener…	NA	NA	interleukin 1 alpha [Source:NCBI gene (formerly Entrezgene);Acc:403782]	protein_coding	0	0.0284629	0.029058	2.38307	2.31583	2.9453	0.00752479	-7.05413	1.0513e-44	4.81019e-43	UP	yes
ENSCAFG00845020084	BTG1		ENSCAFT00845035373	GO:0005634(nucleus);GO:0005737(cytoplasm);GO:0008285(negative regulation of cell population proliferation);GO:0019899(enzyme binding);GO:0045603(positive regulation of endothelial cell differentiation);GO:0045663(positive regulation of myoblast differentiation);GO:0045766(positive regulation of angiogenesis);GO:2000271(positive regulation of fibroblast apoptotic process)	03018(RNA degradation)	NA	NA	BTG anti-proliferation factor 1 [Source:HGNC Symbol;Acc:HGNC:1130]	protein_coding	31.3208	25.92	27.7827	55.3153	51.2978	51.4325	0.537968	-0.894409	1.302e-44	5.93257e-43	UP	no
ENSCAFG00845019476	UGP2		ENSCAFT00845034501;ENSCAFT00845034404;ENSCAFT00845034557	GO:0003983(UTP:glucose-1-phosphate uridylyltransferase activity);GO:0005978(glycogen biosynthetic process);GO:0006011(UDP-glucose metabolic process);GO:0007420(brain development);GO:0042802(identical protein binding);GO:0070569(uridylyltransferase activity);GO:0070569(uridylyltransferase activity)	00040(Pentose and glucuronate interconversions);00052(Galactose metabolism);00500(Starch and sucrose metabolism);00520(Amino sugar and nucleotide sugar metabolism);01100(Metabolic pathways);01240(Biosynthesis of cofactors);01240(Biosynthesis of cofactors)	K00963	EC:2.7.7.9	UDP-glucose pyrophosphorylase 2 [Source:HGNC Symbol;Acc:HGNC:12527]	protein_coding	43.8391	36.0943	42.8605	73.9844	67.5845	68.5293	0.584459	-0.774825	1.30213e-44	5.93257e-43	UP	no
ENSCAFG00845023630	PARP6		ENSCAFT00845041922;ENSCAFT00845042027;ENSCAFT00845041752;ENSCAFT00845041843	GO:0000287(magnesium ion binding);GO:0003824(catalytic activity);GO:0004743(pyruvate kinase activity);GO:0006096(glycolytic process);GO:0030955(potassium ion binding);GO:0030955(potassium ion binding)	00010(Glycolysis / Gluconeogenesis);00230(Purine metabolism);00620(Pyruvate metabolism);01100(Metabolic pathways);01200(Carbon metabolism);01230(Biosynthesis of amino acids);01240(Biosynthesis of cofactors);04922(Glucagon signaling pathway);04930(Type II diabetes mellitus);05165(Human papillomavirus infection);05203(Viral carcinogenesis);05230(Central carbon metabolism in cancer);05230(Central ca…	K00873	EC:2.7.1.40		protein_coding	409.652	420.774	373.323	641.287	653.371	650.661	0.618792	-0.692472	1.34355e-44	6.10832e-43	UP	no
ENSCAFG00845021036	DAP	3375,23549	ENSCAFT00845037118;ENSCAFT00845037158	NA	NA	NA	NA		protein_coding	141.812	129.073	133.858	76.953	72.5738	70.7101	1.83776	0.87795	2.36244e-44	1.07179e-42	DOWN	no
ENSCAFG00845001712	PFKFB3		ENSCAFT00845003026;ENSCAFT00845003114;ENSCAFT00845002999;ENSCAFT00845003159;ENSCAFT00845003072;ENSCAFT00845003036	GO:0003824(catalytic activity);GO:0003873(6-phosphofructo-2-kinase activity);GO:0005524(ATP binding);GO:0005654(nucleoplasm);GO:0006000(fructose metabolic process);GO:0006003(fructose 2,6-bisphosphate metabolic process);GO:0046835(carbohydrate phosphorylation);GO:0046835(carbohydrate phosphorylation)	00051(Fructose and mannose metabolism);01100(Metabolic pathways);04066(HIF-1 signaling pathway);04152(AMPK signaling pathway);04152(AMPK signaling pathway)	K01103	EC:2.7.1.105;EC:3.1.3.46	6-phosphofructo-2-kinase/fructose-2,6-biphosphatase 3 [Source:HGNC Symbol;Acc:HGNC:8874]	protein_coding	17.3522	16.5192	14.5043	31.2353	32.4911	28.7049	0.52337	-0.934096	2.3839e-44	1.07924e-42	UP	no
ENSCAFG00845000763	GABRA1		ENSCAFT00845001295;ENSCAFT00845001265	GO:0004888(transmembrane signaling receptor activity);GO:0004890(GABA-A receptor activity);GO:0005216(ion channel activity);GO:0005230(extracellular ligand-gated ion channel activity);GO:0006811(ion transport);GO:0006821(chloride transport);GO:0007214(gamma-aminobutyric acid signaling pathway);GO:0016020(membrane);GO:0016021(integral component of membrane);GO:0022851(GABA-gated chloride ion chann…	04080(Neuroactive ligand-receptor interaction);04723(Retrograde endocannabinoid signaling);04727(GABAergic synapse);04742(Taste transduction);05032(Morphine addiction);05033(Nicotine addiction);05033(Nicotine addiction)	NA	NA	gamma-aminobutyric acid type A receptor subunit alpha1 [Source:HGNC Symbol;Acc:HGNC:4075]	protein_coding	0.17479	0.141264	0.119927	1.54929	1.41707	1.51904	0.0972002	-3.3629	3.20919e-44	1.44981e-42	UP	yes
ENSCAFG00845011068	TMEM132E		ENSCAFT00845019629	GO:0035677(posterior lateral line neuromast hair cell development);GO:0044297(cell body)	NA	NA	NA	transmembrane protein 132E [Source:HGNC Symbol;Acc:HGNC:26991]	protein_coding	0.936132	0.925942	0.73225	3.6734	3.64005	4.78019	0.21452	-2.22082	3.28837e-44	1.48246e-42	UP	yes
ENSCAFG00845000629	KIF22		ENSCAFT00845001035	GO:0000785(chromatin);GO:0003777(microtubule motor activity);GO:0005524(ATP binding);GO:0005819(spindle);GO:0005829(cytosol);GO:0007018(microtubule-based movement);GO:0007062(sister chromatid cohesion);GO:0007080(mitotic metaphase plate congression);GO:0008017(microtubule binding);GO:0016607(nuclear speck);GO:0051310(metaphase plate congression);GO:0072686(mitotic spindle)	04914(Progesterone-mediated oocyte maturation)	NA	NA	kinesin family member 22 [Source:HGNC Symbol;Acc:HGNC:6391]	protein_coding	22.4853	22.0627	20.7655	9.11566	8.63788	8.16211	2.52023	1.33356	3.90858e-44	1.75837e-42	DOWN	yes
ENSCAFG00845012850	ADAMTS9		ENSCAFT00845022915;ENSCAFT00845023085;ENSCAFT00845023619;ENSCAFT00845023420	GO:0004175(endopeptidase activity);GO:0004222(metalloendopeptidase activity);GO:0005615(extracellular space);GO:0005783(endoplasmic reticulum);GO:0006508(proteolysis);GO:0008237(metallopeptidase activity);GO:0008270(zinc ion binding);GO:0009617(response to bacterium);GO:0009986(cell surface);GO:0030198(extracellular matrix organization);GO:0030318(melanocyte differentiation);GO:0031012(extracellu…	NA	NA	NA	ADAM metallopeptidase with thrombospondin type 1 motif 9 [Source:HGNC Symbol;Acc:HGNC:13202]	protein_coding	0.459475	0.501749	0.407257	1.90878	2.38858	1.87456	0.221727	-2.17314	4.33427e-44	1.9458e-42	UP	yes
ENSCAFG00845025458	S100A10		ENSCAFT00845044936	NA	05132(Salmonella infection)	NA	NA		protein_coding	37.7157	29.9503	31.2355	8.27536	7.04844	6.1858	4.59802	2.20101	4.40541e-44	1.97361e-42	DOWN	yes
ENSCAFG00845022021	FGF7		ENSCAFT00845039189;ENSCAFT00845038976;ENSCAFT00845039077;ENSCAFT00845038855	GO:0004335(galactokinase activity);GO:0005104(fibroblast growth factor receptor binding);GO:0005524(ATP binding);GO:0005576(extracellular region);GO:0005737(cytoplasm);GO:0006012(galactose metabolic process);GO:0008083(growth factor activity);GO:0008543(fibroblast growth factor receptor signaling pathway);GO:0016301(kinase activity);GO:0016773(phosphotransferase activity, alcohol group as accepto…	04010(MAPK signaling pathway);04014(Ras signaling pathway);04015(Rap1 signaling pathway);04020(Calcium signaling pathway);04151(PI3K-Akt signaling pathway);04810(Regulation of actin cytoskeleton);05200(Pathways in cancer);05218(Melanoma);05224(Breast cancer);05226(Gastric cancer);05226(Gastric cancer)	K18674	EC:2.7.1.157	fibroblast growth factor 7 [Source:NCBI gene (formerly Entrezgene);Acc:403915]	protein_coding	17.6719	15.3175	19.3314	32.08	30.7224	29.7344	0.565405	-0.822644	4.71603e-44	2.10836e-42	UP	no
ENSCAFG00845014145	PBXIP1		ENSCAFT00845025337	GO:0000785(chromatin);GO:0002532(production of molecular mediator involved in inflammatory response);GO:0003713(transcription coactivator activity);GO:0003714(transcription corepressor activity);GO:0005634(nucleus);GO:0005667(transcription regulator complex);GO:0005737(cytoplasm);GO:0005829(cytosol);GO:0007155(cell adhesion);GO:0010467(gene expression);GO:0016477(cell migration);GO:0022617(extrac…	NA	NA	NA	PBX homeobox interacting protein 1 [Source:HGNC Symbol;Acc:HGNC:21199]	protein_coding	18.0424	18.6985	17.3628	31.5288	34.6615	33.0122	0.545387	-0.874648	4.76385e-44	2.12531e-42	UP	no
ENSCAFG00845017126	CRIM1		ENSCAFT00845030319;ENSCAFT00845030368;ENSCAFT00845030620;ENSCAFT00845030465	GO:0004857(enzyme inhibitor activity);GO:0004867(serine-type endopeptidase inhibitor activity);GO:0005515(protein binding);GO:0005576(extracellular region);GO:0030165(PDZ domain binding);GO:0030514(negative regulation of BMP signaling pathway);GO:0045668(negative regulation of osteoblast differentiation);GO:0045668(negative regulation of osteoblast differentiation)	NA	NA	NA	cysteine rich transmembrane BMP regulator 1 [Source:HGNC Symbol;Acc:HGNC:2359]	protein_coding	39.4023	35.4876	40.482	56.6784	57.8461	56.5223	0.674505	-0.5681	4.91775e-44	2.18942e-42	UP	no
ENSCAFG00845021864	RPL3		ENSCAFT00845038591	GO:0003735(structural constituent of ribosome);GO:0005840(ribosome);GO:0006412(translation)	03010(Ribosome);05171(Coronavirus disease - COVID-19)	NA	NA	ribosomal protein L3 [Source:NCBI gene (formerly Entrezgene);Acc:474504]	protein_coding	690.57	694.06	718.492	402.798	400.993	416.28	1.72377	0.785567	7.87883e-44	3.50045e-42	DOWN	no
ENSCAFG00845000839	PTPRK		ENSCAFT00845001624;ENSCAFT00845001446;ENSCAFT00845001716;ENSCAFT00845001492;ENSCAFT00845001660	GO:0004725(protein tyrosine phosphatase activity);GO:0005515(protein binding);GO:0005886(plasma membrane);GO:0005911(cell-cell junction);GO:0006470(protein dephosphorylation);GO:0007155(cell adhesion);GO:0007165(signal transduction);GO:0007179(transforming growth factor beta receptor signaling pathway);GO:0008013(beta-catenin binding);GO:0008285(negative regulation of cell population proliferatio…	NA	K06776	EC:3.1.3.48	protein tyrosine phosphatase receptor type K [Source:HGNC Symbol;Acc:HGNC:9674]	protein_coding	3.04455	3.05904	3.76216	7.15959	7.75248	7.22884	0.445589	-1.16621	8.74747e-44	3.87835e-42	UP	yes
ENSCAFG00845023581	CD68		ENSCAFT00845041659	GO:0005886(plasma membrane);GO:0016020(membrane)	04142(Lysosome)	NA	NA	CD68 molecule [Source:HGNC Symbol;Acc:HGNC:1693]	protein_coding	0.590835	0.311943	0.756321	6.2392	8.15498	6.5104	0.0793653	-3.65535	1.00588e-43	4.45054e-42	UP	yes
ENSCAFG00845014752	ENSCAFG00845014752		ENSCAFT00845026366	NA	NA	NA	NA		lncRNA	0.750585	0.628307	0.706644	2.36763	2.29267	2.30072	0.299602	-1.73888	1.06916e-43	4.7208e-42	UP	yes
ENSCAFG00845028149	CACNA1A		ENSCAFT00845053679;ENSCAFT00845053694;ENSCAFT00845053512;ENSCAFT00845053644	GO:0005216(ion channel activity);GO:0005245(voltage-gated calcium channel activity);GO:0005634(nucleus);GO:0005737(cytoplasm);GO:0005886(plasma membrane);GO:0005891(voltage-gated calcium channel complex);GO:0006811(ion transport);GO:0007204(positive regulation of cytosolic calcium ion concentration);GO:0008219(cell death);GO:0008331(high voltage-gated calcium channel activity);GO:0016020(membrane…	04010(MAPK signaling pathway);04020(Calcium signaling pathway);04721(Synaptic vesicle cycle);04723(Retrograde endocannabinoid signaling);04724(Glutamatergic synapse);04725(Cholinergic synapse);04726(Serotonergic synapse);04727(GABAergic synapse);04728(Dopaminergic synapse);04730(Long-term depression);04742(Taste transduction);04930(Type II diabetes mellitus);05017(Spinocerebellar ataxia);05032(Mo…	NA	NA	calcium voltage-gated channel subunit alpha1 A [Source:HGNC Symbol;Acc:HGNC:1388]	protein_coding	2.01933	2.26634	2.275	5.33538	6.85628	5.50645	0.370699	-1.43168	1.11009e-43	4.89148e-42	UP	yes
ENSCAFG00845023226	FBLN2		ENSCAFT00845040991;ENSCAFT00845041549;ENSCAFT00845041123	GO:0005509(calcium ion binding);GO:0005515(protein binding);GO:0005576(extracellular region);GO:0010811(positive regulation of cell-substrate adhesion);GO:0030198(extracellular matrix organization);GO:0050840(extracellular matrix binding);GO:0062023(collagen-containing extracellular matrix);GO:0062023(collagen-containing extracellular matrix)	NA	NA	NA	fibulin 2 [Source:HGNC Symbol;Acc:HGNC:3601]	protein_coding	154.802	155.129	143.701	227.324	233.278	234.844	0.652287	-0.616421	1.35328e-43	5.95084e-42	UP	no
ENSCAFG00845030962	USP18		ENSCAFT00845055026;ENSCAFT00845055045;ENSCAFT00845055038	GO:0004843(cysteine-type deubiquitinase activity);GO:0006511(ubiquitin-dependent protein catabolic process);GO:0016579(protein deubiquitination);GO:0016579(protein deubiquitination)	NA	K11846	EC:3.4.19.12		protein_coding	0.107381	0.141468	0.177199	1.5837	1.64445	1.31584	0.0937608	-3.41487	1.41207e-43	6.19667e-42	UP	yes
ENSCAFG00845023838	LAMB1		ENSCAFT00845042988;ENSCAFT00845042463;ENSCAFT00845042116	GO:0005201(extracellular matrix structural constituent);GO:0005604(basement membrane);GO:0005606(laminin-1 complex);GO:0005607(laminin-2 complex);GO:0005615(extracellular space);GO:0021812(neuronal-glial interaction involved in cerebral cortex radial glia guided migration);GO:0030335(positive regulation of cell migration);GO:0031175(neuron projection development);GO:0034446(substrate adhesion-dep…	04151(PI3K-Akt signaling pathway);04510(Focal adhesion);04512(ECM-receptor interaction);05145(Toxoplasmosis);05146(Amoebiasis);05165(Human papillomavirus infection);05200(Pathways in cancer);05222(Small cell lung cancer);05222(Small cell lung cancer)	NA	NA	laminin subunit beta 1 [Source:HGNC Symbol;Acc:HGNC:6486]	protein_coding	61.2026	63.5216	59.6603	91.8219	96.3431	94.2901	0.652792	-0.615305	1.4274e-43	6.25116e-42	UP	no
ENSCAFG00845027993	ATP6V0B		ENSCAFT00845049411	GO:0005768(endosome);GO:0015078(proton transmembrane transporter activity);GO:0016020(membrane);GO:0016021(integral component of membrane);GO:0033177(proton-transporting two-sector ATPase complex, proton-transporting domain);GO:0033179(proton-transporting V-type ATPase, V0 domain);GO:0046961(proton-transporting ATPase activity, rotational mechanism);GO:1902600(proton transmembrane transport)	00190(Oxidative phosphorylation);01100(Metabolic pathways);04142(Lysosome);04145(Phagosome);04721(Synaptic vesicle cycle);05152(Tuberculosis);05165(Human papillomavirus infection);05323(Rheumatoid arthritis)	NA	NA	ATPase H+ transporting V0 subunit b [Source:HGNC Symbol;Acc:HGNC:861]	protein_coding	36.2653	35.6586	37.2254	69.5284	64.1583	75.1351	0.522691	-0.93597	1.64245e-43	7.17829e-42	UP	no
ENSCAFG00845029323	CD200		ENSCAFT00845051908	GO:0009986(cell surface);GO:0030424(axon);GO:0032088(negative regulation of NF-kappaB transcription factor activity);GO:0032793(positive regulation of CREB transcription factor activity);GO:0034113(heterotypic cell-cell adhesion);GO:0043025(neuronal cell body);GO:0043031(negative regulation of macrophage activation);GO:0044297(cell body);GO:0050776(regulation of immune response);GO:0071636(positi…	NA	NA	NA	CD200 molecule [Source:HGNC Symbol;Acc:HGNC:7203]	protein_coding	0.957885	1.03097	0.726425	5.48413	4.33335	5.08017	0.182262	-2.45591	2.00983e-43	8.76605e-42	UP	yes
ENSCAFG00845012668	LEPROTL1		ENSCAFT00845022617;ENSCAFT00845022570	NA	NA	NA	NA	leptin receptor overlapping transcript like 1 [Source:NCBI gene (formerly Entrezgene);Acc:475601]	protein_coding	10.0584	8.21693	8.62965	18.5853	17.3755	18.4168	0.494781	-1.01514	2.76885e-43	1.20521e-41	UP	yes
ENSCAFG00845025533	WBP1L		ENSCAFT00845045062;ENSCAFT00845045180;ENSCAFT00845045132	GO:0030097(hemopoiesis);GO:0031398(positive regulation of protein ubiquitination);GO:0031625(ubiquitin protein ligase binding);GO:0038160(CXCL12-activated CXCR4 signaling pathway);GO:0038160(CXCL12-activated CXCR4 signaling pathway)	NA	NA	NA	WW domain binding protein 1 like [Source:HGNC Symbol;Acc:HGNC:23510]	protein_coding	11.1058	9.74997	11.2166	19.4572	18.8376	17.6425	0.573362	-0.802481	3.52519e-43	1.53131e-41	UP	no
ENSCAFG00845028125	PROKR2		ENSCAFT00845049635	GO:0004930(G protein-coupled receptor activity);GO:0004983(neuropeptide Y receptor activity);GO:0005886(plasma membrane);GO:0007186(G protein-coupled receptor signaling pathway);GO:0007623(circadian rhythm);GO:0016021(integral component of membrane)	NA	NA	NA	prokineticin receptor 2 [Source:HGNC Symbol;Acc:HGNC:15836]	protein_coding	9.45637	9.35521	9.27921	16.7027	16.746	15.7462	0.57101	-0.808412	4.65678e-43	2.01879e-41	UP	no
ENSCAFG00845011909	ENSCAFG00845011909		ENSCAFT00845021157	NA	04068(FoxO signaling pathway);04110(Cell cycle);04114(Oocyte meiosis);04115(p53 signaling pathway);04218(Cellular senescence);04914(Progesterone-mediated oocyte maturation);05170(Human immunodeficiency virus 1 infection)	NA	NA		protein_coding	54.9058	45.595	51.3886	19.95	17.3113	20.7923	2.61636	1.38756	5.29336e-43	2.29013e-41	DOWN	yes
ENSCAFG00845020226	EMC7		ENSCAFT00845035669;ENSCAFT00845035621	GO:0030246(carbohydrate binding);GO:0030246(carbohydrate binding)	NA	NA	NA	ER membrane protein complex subunit 7 [Source:HGNC Symbol;Acc:HGNC:24301]	protein_coding	19.1433	17.2716	18.4221	30.6724	28.9262	30.7696	0.606818	-0.720665	5.48613e-43	2.36875e-41	UP	no
ENSCAFG00845012166	PSEN1		ENSCAFT00845021689;ENSCAFT00845021911	GO:0000045(autophagosome assembly);GO:0000122(negative regulation of transcription by RNA polymerase II);GO:0000776(kinetochore);GO:0001568(blood vessel development);GO:0001708(cell fate specification);GO:0001756(somitogenesis);GO:0001764(neuron migration);GO:0001921(positive regulation of receptor recycling);GO:0001933(negative regulation of protein phosphorylation);GO:0001934(positive regulatio…	04310(Wnt signaling pathway);04330(Notch signaling pathway);04722(Neurotrophin signaling pathway);05010(Alzheimer disease);05022(Pathways of neurodegeneration - multiple diseases);05165(Human papillomavirus infection);05165(Human papillomavirus infection)	NA	NA	presenilin 1 [Source:NCBI gene (formerly Entrezgene);Acc:403408]	protein_coding	14.09	12.4561	12.1889	22.3307	22.172	23.2942	0.571339	-0.807582	6.93993e-43	2.99044e-41	UP	no
ENSCAFG00845006291	SLC16A1		ENSCAFT00845011223;ENSCAFT00845011169;ENSCAFT00845011201	GO:0005887(integral component of plasma membrane);GO:0008028(monocarboxylic acid transmembrane transporter activity);GO:0015129(lactate transmembrane transporter activity);GO:0015718(monocarboxylic acid transport);GO:0016020(membrane);GO:0016021(integral component of membrane);GO:0022857(transmembrane transporter activity);GO:0035873(lactate transmembrane transport);GO:0055085(transmembrane trans…	NA	NA	NA		protein_coding	13.4901	12.6381	13.489	19.5594	19.8901	20.0904	0.665387	-0.587733	7.62566e-43	3.27934e-41	UP	no
ENSCAFG00845014498	A4GALT		ENSCAFT00845025938	GO:0001576(globoside biosynthetic process);GO:0007009(plasma membrane organization);GO:0008378(galactosyltransferase activity);GO:0015643(toxic substance binding);GO:0016020(membrane);GO:0050512(lactosylceramide 4-alpha-galactosyltransferase activity)	00601(Glycosphingolipid biosynthesis - lacto and neolacto series);00603(Glycosphingolipid biosynthesis - globo and isoglobo series);01100(Metabolic pathways)	K01988	EC:2.4.1.228	alpha 1,4-galactosyltransferase (P blood group) [Source:HGNC Symbol;Acc:HGNC:18149]	protein_coding	0.557187	0.524441	0.22504	3.60968	3.89828	4.49811	0.108834	-3.1998	8.0722e-43	3.46443e-41	UP	yes
ENSCAFG00845023143	TPCN1		ENSCAFT00845040979	GO:0005216(ion channel activity);GO:0005248(voltage-gated sodium channel activity);GO:0005765(lysosomal membrane);GO:0006811(ion transport);GO:0010008(endosome membrane);GO:0010508(positive regulation of autophagy);GO:0015280(ligand-gated sodium channel activity);GO:0016020(membrane);GO:0016021(integral component of membrane);GO:0019905(syntaxin binding);GO:0022832(voltage-gated channel activity)…	04020(Calcium signaling pathway)	NA	NA	two pore segment channel 1 [Source:HGNC Symbol;Acc:HGNC:18182]	protein_coding	6.36482	7.12646	6.53865	12.8712	12.6234	12.8554	0.522293	-0.937068	9.43582e-43	4.04158e-41	UP	no
ENSCAFG00845008241	PDGFRB		ENSCAFT00845014520;ENSCAFT00845014577	GO:0004672(protein kinase activity);GO:0004713(protein tyrosine kinase activity);GO:0004714(transmembrane receptor protein tyrosine kinase activity);GO:0005019(platelet-derived growth factor beta-receptor activity);GO:0005102(signaling receptor binding);GO:0005161(platelet-derived growth factor receptor binding);GO:0005524(ATP binding);GO:0005794(Golgi apparatus);GO:0006468(protein phosphorylatio…	01521(EGFR tyrosine kinase inhibitor resistance);04010(MAPK signaling pathway);04014(Ras signaling pathway);04015(Rap1 signaling pathway);04020(Calcium signaling pathway);04072(Phospholipase D signaling pathway);04151(PI3K-Akt signaling pathway);04510(Focal adhesion);04540(Gap junction);04630(JAK-STAT signaling pathway);04810(Regulation of actin cytoskeleton);05165(Human papillomavirus infection)…	K05089	EC:2.7.10.1	platelet derived growth factor receptor beta [Source:VGNC Symbol;Acc:VGNC:44373]	protein_coding	40.8783	41.2099	43.0229	61.5872	68.5749	63.4105	0.646326	-0.629666	1.09596e-42	4.68491e-41	UP	no
ENSCAFG00845029262	SEMA7A		ENSCAFT00845051913;ENSCAFT00845051980	GO:0001934(positive regulation of protein phosphorylation);GO:0005178(integrin binding);GO:0005515(protein binding);GO:0006468(protein phosphorylation);GO:0007229(integrin-mediated signaling pathway);GO:0009897(external side of plasma membrane);GO:0021988(olfactory lobe development);GO:0030215(semaphorin receptor binding);GO:0031175(neuron projection development);GO:0045773(positive regulation of…	04360(Axon guidance);04360(Axon guidance)	NA	NA	semaphorin 7A (John Milton Hagen blood group) [Source:HGNC Symbol;Acc:HGNC:10741]	protein_coding	4.33445	3.89958	3.52699	9.9923	10.0595	9.38588	0.399523	-1.32365	1.1682e-42	4.98379e-41	UP	yes
ENSCAFG00845019818	CERS6		ENSCAFT00845034941;ENSCAFT00845035086	GO:0003677(DNA binding);GO:0016021(integral component of membrane);GO:0046513(ceramide biosynthetic process);GO:0050291(sphingosine N-acyltransferase activity);GO:0050291(sphingosine N-acyltransferase activity)	00600(Sphingolipid metabolism);01100(Metabolic pathways);04071(Sphingolipid signaling pathway);04071(Sphingolipid signaling pathway)	K23727	EC:2.3.1.291	ceramide synthase 6 [Source:HGNC Symbol;Acc:HGNC:23826]	protein_coding	14.8394	11.8743	14.8952	24.8938	24.6184	24.5602	0.561733	-0.832043	1.21036e-42	5.15342e-41	UP	no
ENSCAFG00845022222	HTRA1		ENSCAFT00845039225	GO:0001890(placenta development);GO:0004252(serine-type endopeptidase activity);GO:0005515(protein binding);GO:0005576(extracellular region);GO:0005886(plasma membrane);GO:0006508(proteolysis);GO:0008236(serine-type peptidase activity);GO:0030512(negative regulation of transforming growth factor beta receptor signaling pathway);GO:0030514(negative regulation of BMP signaling pathway);GO:0042802(i…	NA	NA	NA	HtrA serine peptidase 1 [Source:HGNC Symbol;Acc:HGNC:9476]	protein_coding	307.357	309.429	298.348	437.691	436.278	454.198	0.68902	-0.537382	1.25594e-42	5.33685e-41	UP	no
ENSCAFG00845007327	GPC6		ENSCAFT00845012966;ENSCAFT00845012992	GO:0009966(regulation of signal transduction);GO:0016477(cell migration);GO:0046658(anchored component of plasma membrane);GO:0062023(collagen-containing extracellular matrix);GO:0062023(collagen-containing extracellular matrix)	NA	NA	NA	glypican 6 [Source:HGNC Symbol;Acc:HGNC:4454]	protein_coding	10.9644	9.61269	11.8771	18.8858	19.9418	20.5965	0.546146	-0.872642	1.62875e-42	6.90739e-41	UP	no
ENSCAFG00845013673	TPST1		ENSCAFT00845024364;ENSCAFT00845024374	GO:0006478(peptidyl-tyrosine sulfation);GO:0008476(protein-tyrosine sulfotransferase activity);GO:0008476(protein-tyrosine sulfotransferase activity)	NA	K01021	EC:2.8.2.20		protein_coding	11.8504	10.0035	9.74519	24.1222	23.4443	23.0668	0.447367	-1.16047	1.63362e-42	6.91438e-41	UP	yes
ENSCAFG00845008395	CSF1R		ENSCAFT00845014795;ENSCAFT00845014907	GO:0001934(positive regulation of protein phosphorylation);GO:0002931(response to ischemia);GO:0004672(protein kinase activity);GO:0004713(protein tyrosine kinase activity);GO:0004714(transmembrane receptor protein tyrosine kinase activity);GO:0005011(macrophage colony-stimulating factor receptor activity);GO:0005524(ATP binding);GO:0005654(nucleoplasm);GO:0005886(plasma membrane);GO:0006468(prot…	04010(MAPK signaling pathway);04014(Ras signaling pathway);04015(Rap1 signaling pathway);04060(Cytokine-cytokine receptor interaction);04061(Viral protein interaction with cytokine and cytokine receptor);04151(PI3K-Akt signaling pathway);04380(Osteoclast differentiation);04640(Hematopoietic cell lineage);05200(Pathways in cancer);05202(Transcriptional misregulation in cancer);05221(Acute myeloid …	K05090	EC:2.7.10.1	colony stimulating factor 1 receptor [Source:HGNC Symbol;Acc:HGNC:2433]	protein_coding	1.40188	1.0245	1.34075	4.19281	4.98478	4.88976	0.267793	-1.90081	1.6444e-42	6.94629e-41	UP	yes
ENSCAFG00845030715	ENSCAFG00845030715		ENSCAFT00845054528	GO:0005509(calcium ion binding)	04020(Calcium signaling pathway)	NA	NA		protein_coding	1.16004	1.59926	1.40123	6.19869	5.91291	7.17366	0.215737	-2.21266	2.10151e-42	8.85977e-41	UP	yes
ENSCAFG00845015741	GCLM		ENSCAFT00845028070	GO:0004357(glutamate-cysteine ligase activity);GO:0006534(cysteine metabolic process);GO:0006536(glutamate metabolic process);GO:0006749(glutathione metabolic process);GO:0006750(glutathione biosynthetic process);GO:0006979(response to oxidative stress);GO:0008637(apoptotic mitochondrial changes);GO:0009410(response to xenobiotic stimulus);GO:0017109(glutamate-cysteine ligase complex);GO:0035226(…	00270(Cysteine and methionine metabolism);00480(Glutathione metabolism);01100(Metabolic pathways);01240(Biosynthesis of cofactors);04216(Ferroptosis)	NA	NA	glutamate-cysteine ligase modifier subunit [Source:HGNC Symbol;Acc:HGNC:4312]	protein_coding	25.197	21.8097	29.0866	7.99027	8.60583	9.22344	2.94712	1.55931	2.1294e-42	8.95978e-41	DOWN	yes
ENSCAFG00845004758	IL16		ENSCAFT00845008530;ENSCAFT00845008550	GO:0005125(cytokine activity);GO:0005515(protein binding);GO:0005829(cytosol);GO:0005886(plasma membrane);GO:0005925(focal adhesion);GO:0016607(nuclear speck);GO:0030595(leukocyte chemotaxis);GO:0032730(positive regulation of interleukin-1 alpha production);GO:0032735(positive regulation of interleukin-12 production);GO:0032755(positive regulation of interleukin-6 production);GO:0042609(CD4 recep…	04060(Cytokine-cytokine receptor interaction);04060(Cytokine-cytokine receptor interaction)	NA	NA	interleukin 16 [Source:HGNC Symbol;Acc:HGNC:5980]	protein_coding	5.4694	5.61351	5.8526	10.6393	12.0365	11.3727	0.497395	-1.00754	2.66683e-42	1.11864e-40	UP	yes
ENSCAFG00845020800	TMTC1		ENSCAFT00845038212;ENSCAFT00845038417;ENSCAFT00845036690;ENSCAFT00845037311;ENSCAFT00845037504;ENSCAFT00845036958	GO:0000030(mannosyltransferase activity);GO:0005515(protein binding);GO:0035269(protein O-linked mannosylation);GO:0035269(protein O-linked mannosylation)	NA	NA	NA	transmembrane O-mannosyltransferase targeting cadherins 1 [Source:HGNC Symbol;Acc:HGNC:24099]	protein_coding	5.2604	5.03621	5.50856	1.54619	1.70655	1.46918	3.34719	1.74295	2.66902e-42	1.11864e-40	DOWN	yes
ENSCAFG00845012415	ENSCAFG00845012415		ENSCAFT00845022066;ENSCAFT00845022162	GO:0005515(protein binding);GO:0007165(signal transduction);GO:0007165(signal transduction)	04060(Cytokine-cytokine receptor interaction);04061(Viral protein interaction with cytokine and cytokine receptor);04115(p53 signaling pathway);04210(Apoptosis);04217(Necroptosis);04650(Natural killer cell mediated cytotoxicity);05132(Salmonella infection);05164(Influenza A);05164(Influenza A)	NA	NA		protein_coding	204.787	200.228	212.406	282.056	282.348	293.11	0.720013	-0.473905	3.19968e-42	1.33844e-40	UP	no
ENSCAFG00845018638	NOTCH3		ENSCAFT00845032981	GO:0005509(calcium ion binding);GO:0005515(protein binding);GO:0005654(nucleoplasm);GO:0005829(cytosol);GO:0005886(plasma membrane);GO:0006355(regulation of DNA-templated transcription);GO:0007219(Notch signaling pathway);GO:0007275(multicellular organism development);GO:0015629(actin cytoskeleton);GO:0016021(integral component of membrane);GO:0030154(cell differentiation);GO:0038023(signaling re…	01522(Endocrine resistance);04330(Notch signaling pathway);04371(Apelin signaling pathway);04658(Th1 and Th2 cell differentiation);04919(Thyroid hormone signaling pathway);05165(Human papillomavirus infection);05200(Pathways in cancer);05206(MicroRNAs in cancer);05224(Breast cancer)	NA	NA	notch receptor 3 [Source:HGNC Symbol;Acc:HGNC:7883]	protein_coding	12.6248	13.1121	11.5948	21.1796	22.326	21.6176	0.573247	-0.802772	3.20593e-42	1.33845e-40	UP	no
ENSCAFG00845026633	ENO2		ENSCAFT00845047135;ENSCAFT00845046949;ENSCAFT00845047227	GO:0000015(phosphopyruvate hydratase complex);GO:0000287(magnesium ion binding);GO:0001917(photoreceptor inner segment);GO:0004634(phosphopyruvate hydratase activity);GO:0005737(cytoplasm);GO:0005829(cytosol);GO:0005886(plasma membrane);GO:0006096(glycolytic process);GO:0016020(membrane);GO:0043025(neuronal cell body);GO:0043204(perikaryon);GO:0043204(perikaryon)	00010(Glycolysis / Gluconeogenesis);01100(Metabolic pathways);01200(Carbon metabolism);01230(Biosynthesis of amino acids);03018(RNA degradation);04066(HIF-1 signaling pathway);04066(HIF-1 signaling pathway)	K01689	EC:4.2.1.11	enolase 2 [Source:HGNC Symbol;Acc:HGNC:3353]	protein_coding	20.9544	22.2855	23.2472	38.4534	38.3212	35.5984	0.591664	-0.75715	3.34857e-42	1.39528e-40	UP	no
ENSCAFG00845016873	STOM		ENSCAFT00845029930;ENSCAFT00845029899	GO:0005737(cytoplasm);GO:0005739(mitochondrion);GO:0005886(plasma membrane);GO:0005887(integral component of plasma membrane);GO:0016020(membrane);GO:0034765(regulation of ion transmembrane transport);GO:0042802(identical protein binding);GO:0042803(protein homodimerization activity);GO:0044829(positive regulation by host of viral genome replication);GO:0048471(perinuclear region of cytoplasm);GO…	NA	NA	NA	stomatin [Source:NCBI gene (formerly Entrezgene);Acc:612719]	protein_coding	13.0591	13.1781	13.5563	22.9774	23.7603	21.8533	0.580157	-0.785485	3.82257e-42	1.5897e-40	UP	no
ENSCAFG00845022593	PRDX1		ENSCAFT00845040036;ENSCAFT00845039966;ENSCAFT00845040132;ENSCAFT00845039900	GO:0016209(antioxidant activity);GO:0016491(oxidoreductase activity);GO:0051920(peroxiredoxin activity);GO:0051920(peroxiredoxin activity)	04146(Peroxisome);05146(Amoebiasis);05146(Amoebiasis)	K13279	EC:1.11.1.24	peroxiredoxin 1 [Source:NCBI gene (formerly Entrezgene);Acc:475375]	protein_coding	265.387	247.105	260.628	155.447	149.451	148.974	1.70339	0.768407	4.00327e-42	1.66163e-40	DOWN	no
ENSCAFG00845002430	DDOST		ENSCAFT00845004387	GO:0005789(endoplasmic reticulum membrane);GO:0016021(integral component of membrane);GO:0018279(protein N-linked glycosylation via asparagine)	00510(N-Glycan biosynthesis);00513(Various types of N-glycan biosynthesis);01100(Metabolic pathways);04141(Protein processing in endoplasmic reticulum)	NA	NA	dolichyl-diphosphooligosaccharide--protein glycosyltransferase non-catalytic subunit [Source:NCBI gene (formerly Entrezgene);Acc:404012]	protein_coding	182.234	185.189	179.175	273.053	279.321	302.072	0.639711	-0.644509	4.16159e-42	1.72401e-40	UP	no
ENSCAFG00845020758	PGK1		ENSCAFT00845036661;ENSCAFT00845036592	GO:0004618(phosphoglycerate kinase activity);GO:0005615(extracellular space);GO:0005829(cytosol);GO:0006094(gluconeogenesis);GO:0006096(glycolytic process);GO:0016525(negative regulation of angiogenesis);GO:0030855(epithelial cell differentiation);GO:0031639(plasminogen activation);GO:0045121(membrane raft);GO:0047134(protein-disulfide reductase (NAD(P)) activity);GO:0061621(canonical glycolysis)…	00010(Glycolysis / Gluconeogenesis);01100(Metabolic pathways);01200(Carbon metabolism);01230(Biosynthesis of amino acids);04066(HIF-1 signaling pathway);04066(HIF-1 signaling pathway)	K00927	EC:2.7.2.3	phosphoglycerate kinase 1 [Source:HGNC Symbol;Acc:HGNC:8896]	protein_coding	244.608	231.427	241.206	332.686	314.142	319.732	0.742055	-0.430401	6.54127e-42	2.70461e-40	UP	no
ENSCAFG00845025569	LNX2		ENSCAFT00845045221;ENSCAFT00845045140	GO:0005515(protein binding);GO:0005886(plasma membrane);GO:0030165(PDZ domain binding);GO:0030182(neuron differentiation);GO:0042802(identical protein binding);GO:0046872(metal ion binding);GO:0061351(neural precursor cell proliferation);GO:0061351(neural precursor cell proliferation)	NA	K10692	EC:2.3.2.27	ligand of numb-protein X 2 [Source:HGNC Symbol;Acc:HGNC:20421]	protein_coding	6.94755	6.53759	7.85048	2.29822	2.22229	2.46181	3.05567	1.61149	9.26508e-42	3.82345e-40	DOWN	yes
ENSCAFG00845003154	ENSCAFG00845003154		ENSCAFT00845005552	GO:0005337(nucleoside transmembrane transporter activity);GO:0005415(nucleoside:sodium symporter activity);GO:0005887(integral component of plasma membrane);GO:0016020(membrane);GO:1901642(nucleoside transmembrane transport)	NA	NA	NA		protein_coding	0.857345	1.62582	1.69718	11.7549	12.0638	11.5668	0.118137	-3.08146	1.055e-41	4.34535e-40	UP	yes
ENSCAFG00845000408	RSPO3		ENSCAFT00845000664;ENSCAFT00845000650;ENSCAFT00845000680;ENSCAFT00845000635	GO:0030177(positive regulation of Wnt signaling pathway);GO:0030177(positive regulation of Wnt signaling pathway)	04310(Wnt signaling pathway);04310(Wnt signaling pathway)	NA	NA		protein_coding	0.390917	0.232531	0.253213	2.62589	2.43637	2.17691	0.1211	-3.04573	1.347e-41	5.53741e-40	UP	yes
ENSCAFG00845028680	KNL1		ENSCAFT00845050661	GO:0000776(kinetochore);GO:0001669(acrosomal vesicle);GO:0005634(nucleus);GO:0005654(nucleoplasm);GO:0008608(attachment of spindle microtubules to kinetochore);GO:0016604(nuclear body);GO:0034501(protein localization to kinetochore);GO:0051301(cell division)	NA	NA	NA	kinetochore scaffold 1 [Source:HGNC Symbol;Acc:HGNC:24054]	protein_coding	8.29458	7.89264	10.3509	3.30875	2.97959	3.07533	2.83416	1.50292	1.70464e-41	6.99424e-40	DOWN	yes
ENSCAFG00845018089	ECM1		ENSCAFT00845032213;ENSCAFT00845032349;ENSCAFT00845032050;ENSCAFT00845032275	GO:0001938(positive regulation of endothelial cell proliferation);GO:0001960(negative regulation of cytokine-mediated signaling pathway);GO:0002020(protease binding);GO:0002063(chondrocyte development);GO:0002828(regulation of type 2 immune response);GO:0003416(endochondral bone growth);GO:0005134(interleukin-2 receptor binding);GO:0005576(extracellular region);GO:0005615(extracellular space);GO:…	NA	NA	NA	extracellular matrix protein 1 [Source:HGNC Symbol;Acc:HGNC:3153]	protein_coding	5.52723	5.49112	4.30091	11.7972	12.8738	12.5338	0.411754	-1.28014	2.14023e-41	8.76473e-40	UP	yes
ENSCAFG00845009826	PBK		ENSCAFT00845017344	GO:0004672(protein kinase activity);GO:0004674(protein serine/threonine kinase activity);GO:0005524(ATP binding);GO:0006468(protein phosphorylation)	NA	K08865	EC:2.7.12.2		protein_coding	30.3647	28.6191	30.263	12.3534	10.79	10.2975	2.66879	1.41619	2.45403e-41	1.00239e-39	DOWN	yes
ENSCAFG00845006418	TES		ENSCAFT00845011388;ENSCAFT00845011402	GO:0005829(cytosol);GO:0005886(plasma membrane);GO:0005925(focal adhesion);GO:0008270(zinc ion binding);GO:0008285(negative regulation of cell population proliferation);GO:0030054(cell junction);GO:0032991(protein-containing complex);GO:0042127(regulation of cell population proliferation);GO:0042127(regulation of cell population proliferation)	NA	NA	NA	testin LIM domain protein [Source:NCBI gene (formerly Entrezgene);Acc:475293]	protein_coding	15.3736	13.5276	14.3791	27.7349	26.2168	24.5632	0.551237	-0.859255	2.45703e-41	1.00239e-39	UP	no
ENSCAFG00845025863	NCEH1		ENSCAFT00845045634	GO:0006470(protein dephosphorylation);GO:0006805(xenobiotic metabolic process);GO:0016020(membrane);GO:0016021(integral component of membrane);GO:0016787(hydrolase activity);GO:0017171(serine hydrolase activity);GO:0042301(phosphate ion binding);GO:0046485(ether lipid metabolic process);GO:0052689(carboxylic ester hydrolase activity);GO:0060395(SMAD protein signal transduction)	04927(Cortisol synthesis and secretion);04934(Cushing syndrome);04976(Bile secretion);04979(Cholesterol metabolism)	NA	NA	neutral cholesterol ester hydrolase 1 [Source:HGNC Symbol;Acc:HGNC:29260]	protein_coding	2.65938	2.22556	2.32103	5.8013	5.67152	6.23655	0.406901	-1.29725	2.49082e-41	1.01424e-39	UP	yes
ENSCAFG00845012071	RAB30		ENSCAFT00845021466	GO:0003924(GTPase activity);GO:0005525(GTP binding);GO:0005801(cis-Golgi network);GO:0005802(trans-Golgi network);GO:0007030(Golgi organization);GO:0031985(Golgi cisterna);GO:0032482(Rab protein signal transduction);GO:0043231(intracellular membrane-bounded organelle)	NA	NA	NA	RAB30, member RAS oncogene family [Source:HGNC Symbol;Acc:HGNC:9770]	protein_coding	5.96927	5.57189	7.51638	2.19151	2.02057	1.69198	3.22787	1.69058	2.69945e-41	1.09711e-39	DOWN	yes
ENSCAFG00845019613	MEGF6		ENSCAFT00845034612;ENSCAFT00845034913	GO:0005509(calcium ion binding);GO:0005515(protein binding);GO:0005515(protein binding)	NA	NA	NA	multiple EGF like domains 6 [Source:HGNC Symbol;Acc:HGNC:3232]	protein_coding	1.85582	2.05518	1.90204	4.5043	4.6018	4.81133	0.417681	-1.25953	3.02422e-41	1.22678e-39	UP	yes
ENSCAFG00845018797	COL4A1		ENSCAFT00845033606;ENSCAFT00845034207;ENSCAFT00845033234;ENSCAFT00845035177;ENSCAFT00845034633;ENSCAFT00845035598	GO:0001569(branching involved in blood vessel morphogenesis);GO:0005201(extracellular matrix structural constituent);GO:0005581(collagen trimer);GO:0005587(collagen type IV trimer);GO:0005604(basement membrane);GO:0007420(brain development);GO:0007528(neuromuscular junction development);GO:0030020(extracellular matrix structural constituent conferring tensile strength);GO:0038063(collagen-activat…	04151(PI3K-Akt signaling pathway);04510(Focal adhesion);04512(ECM-receptor interaction);04926(Relaxin signaling pathway);04933(AGE-RAGE signaling pathway in diabetic complications);04974(Protein digestion and absorption);05146(Amoebiasis);05165(Human papillomavirus infection);05200(Pathways in cancer);05222(Small cell lung cancer);05222(Small cell lung cancer)	NA	NA	collagen type IV alpha 1 chain [Source:HGNC Symbol;Acc:HGNC:2202]	protein_coding	133.287	132.279	123.228	192.111	207.025	204.178	0.644431	-0.633903	3.09137e-41	1.25166e-39	UP	no
ENSCAFG00845016220	NCKAP1L		ENSCAFT00845028870;ENSCAFT00845029077;ENSCAFT00845028940	GO:0001782(B cell homeostasis);GO:0002262(myeloid cell homeostasis);GO:0002687(positive regulation of leukocyte migration);GO:0005096(GTPase activator activity);GO:0005829(cytosol);GO:0006935(chemotaxis);GO:0009410(response to xenobiotic stimulus);GO:0030011(maintenance of cell polarity);GO:0030295(protein kinase activator activity);GO:0030593(neutrophil chemotaxis);GO:0030838(positive regulation…	04810(Regulation of actin cytoskeleton);05132(Salmonella infection);05132(Salmonella infection)	NA	NA	NCK associated protein 1 like [Source:HGNC Symbol;Acc:HGNC:4862]	protein_coding	0.293098	0.196328	0.307551	1.82784	2.32323	2.04238	0.12868	-2.95814	3.15259e-41	1.27404e-39	UP	yes
ENSCAFG00845028735	BNIP3		ENSCAFT00845050780	GO:0005635(nuclear envelope);GO:0005739(mitochondrion);GO:0005740(mitochondrial envelope);GO:0005741(mitochondrial outer membrane);GO:0006915(apoptotic process);GO:0009617(response to bacterium);GO:0010637(negative regulation of mitochondrial fusion);GO:0010821(regulation of mitochondrion organization);GO:0014069(postsynaptic density);GO:0016021(integral component of membrane);GO:0016239(positive…	04068(FoxO signaling pathway);04137(Mitophagy - animal);04140(Autophagy - animal);05134(Legionellosis)	NA	NA	BCL2 interacting protein 3 [Source:HGNC Symbol;Acc:HGNC:1084]	protein_coding	115.473	87.3274	102.637	187.591	176.628	176.843	0.564515	-0.824915	3.47316e-41	1.40095e-39	UP	no
ENSCAFG00845009387	ADAMTS6		ENSCAFT00845016560;ENSCAFT00845016627;ENSCAFT00845016728	GO:0001822(kidney development);GO:0003279(cardiac septum development);GO:0004222(metalloendopeptidase activity);GO:0006508(proteolysis);GO:0007507(heart development);GO:0008237(metallopeptidase activity);GO:0030198(extracellular matrix organization);GO:0035904(aorta development);GO:0060976(coronary vasculature development);GO:0060976(coronary vasculature development)	NA	NA	NA	ADAM metallopeptidase with thrombospondin type 1 motif 6 [Source:HGNC Symbol;Acc:HGNC:222]	protein_coding	26.9673	27.473	28.807	40.6472	43.7259	40.4886	0.666716	-0.584856	3.49428e-41	1.40682e-39	UP	no
ENSCAFG00845025226	RYR3		ENSCAFT00845055308;ENSCAFT00845055299;ENSCAFT00845055311;ENSCAFT00845055310;ENSCAFT00845055301	GO:0005216(ion channel activity);GO:0005219(ryanodine-sensitive calcium-release channel activity);GO:0005262(calcium channel activity);GO:0005509(calcium ion binding);GO:0005515(protein binding);GO:0006811(ion transport);GO:0006816(calcium ion transport);GO:0006874(cellular calcium ion homeostasis);GO:0015278(calcium-release channel activity);GO:0016020(membrane);GO:0016021(integral component of …	04020(Calcium signaling pathway);04371(Apelin signaling pathway);04713(Circadian entrainment);04921(Oxytocin signaling pathway);04970(Salivary secretion);05010(Alzheimer disease);05012(Parkinson disease);05020(Prion disease);05022(Pathways of neurodegeneration - multiple diseases);05022(Pathways of neurodegeneration - multiple diseases)	NA	NA	ryanodine receptor 3 [Source:HGNC Symbol;Acc:HGNC:10485]	protein_coding	0.252959	0.169135	0.260015	1.03104	0.882754	0.939813	0.239034	-2.06471	4.01464e-41	1.6133e-39	UP	yes
ENSCAFG00845030636	CDCA8		ENSCAFT00845054358	GO:0000775(chromosome, centromeric region);GO:0005654(nucleoplasm);GO:0005730(nucleolus);GO:0007080(mitotic metaphase plate congression);GO:0010369(chromocenter);GO:0015630(microtubule cytoskeleton);GO:0030496(midbody);GO:0032133(chromosome passenger complex);GO:0032991(protein-containing complex);GO:0045171(intercellular bridge);GO:0051276(chromosome organization)	NA	NA	NA	cell division cycle associated 8 [Source:HGNC Symbol;Acc:HGNC:14629]	protein_coding	22.9574	22.6759	21.1133	8.55267	9.20523	8.67773	2.52487	1.33621	4.98748e-41	2.00049e-39	DOWN	yes
ENSCAFG00845012887	HSPA8		ENSCAFT00845022977;ENSCAFT00845022918;ENSCAFT00845022950	GO:0000974(Prp19 complex);GO:0001664(G protein-coupled receptor binding);GO:0005524(ATP binding);GO:0005634(nucleus);GO:0005681(spliceosomal complex);GO:0005829(cytosol);GO:0019899(enzyme binding);GO:0030674(protein-macromolecule adaptor activity);GO:0031072(heat shock protein binding);GO:0031625(ubiquitin protein ligase binding);GO:0031647(regulation of protein stability);GO:0042026(protein refo…	03040(Spliceosome);04010(MAPK signaling pathway);04141(Protein processing in endoplasmic reticulum);04144(Endocytosis);04213(Longevity regulating pathway - multiple species);04612(Antigen processing and presentation);04915(Estrogen signaling pathway);05020(Prion disease);05134(Legionellosis);05145(Toxoplasmosis);05162(Measles);05162(Measles)	NA	NA	heat shock protein family A (Hsp70) member 8 [Source:HGNC Symbol;Acc:HGNC:5241]	protein_coding	357.391	383.858	372.497	565.878	523.524	550.073	0.679331	-0.557814	5.13518e-41	2.05589e-39	UP	no
ENSCAFG00845019701	LUM		ENSCAFT00845034726	GO:0005515(protein binding);GO:0005518(collagen binding);GO:0005583(fibrillar collagen trimer);GO:0007601(visual perception);GO:0030199(collagen fibril organization);GO:0031012(extracellular matrix);GO:0032914(positive regulation of transforming growth factor beta1 production);GO:0045944(positive regulation of transcription by RNA polymerase II);GO:0062023(collagen-containing extracellular matrix)	05205(Proteoglycans in cancer)	NA	NA	lumican [Source:HGNC Symbol;Acc:HGNC:6724]	protein_coding	1841.96	1648.09	1907.41	2723.22	2480.67	2673.39	0.685194	-0.545415	5.64789e-41	2.25695e-39	UP	no
ENSCAFG00845024213	BCAP31		ENSCAFT00845042744	GO:0000139(Golgi membrane);GO:0005783(endoplasmic reticulum);GO:0005811(lipid droplet);GO:0005887(integral component of plasma membrane);GO:0006626(protein targeting to mitochondrion);GO:0006886(intracellular protein transport);GO:0006888(endoplasmic reticulum to Golgi vesicle-mediated transport);GO:0007204(positive regulation of cytosolic calcium ion concentration);GO:0007283(spermatogenesis);GO…	04141(Protein processing in endoplasmic reticulum);05165(Human papillomavirus infection)	NA	NA	B cell receptor associated protein 31 [Source:HGNC Symbol;Acc:HGNC:16695]	protein_coding	91.8757	91.4183	93.4522	141.083	144.753	156.338	0.625875	-0.676053	6.14532e-41	2.45116e-39	UP	no
ENSCAFG00845025122	ALDH18A1		ENSCAFT00845044350	GO:0003824(catalytic activity);GO:0004349(glutamate 5-kinase activity);GO:0004350(glutamate-5-semialdehyde dehydrogenase activity);GO:0005737(cytoplasm);GO:0005739(mitochondrion);GO:0006536(glutamate metabolic process);GO:0006561(proline biosynthetic process);GO:0006592(ornithine biosynthetic process);GO:0016491(oxidoreductase activity);GO:0016620(oxidoreductase activity, acting on the aldehyde o…	00330(Arginine and proline metabolism);01100(Metabolic pathways);01230(Biosynthesis of amino acids)	K12657	EC:1.2.1.41;EC:2.7.2.11	aldehyde dehydrogenase 18 family member A1 [Source:HGNC Symbol;Acc:HGNC:9722]	protein_coding	89.42	87.4008	85.7304	49.1646	49.8582	48.4556	1.78027	0.832096	6.42428e-41	2.55768e-39	DOWN	no
ENSCAFG00845000999	POU2F2		ENSCAFT00845001801;ENSCAFT00845001769;ENSCAFT00845001825;ENSCAFT00845001711	GO:0000976(transcription cis-regulatory region binding);GO:0000978(RNA polymerase II cis-regulatory region sequence-specific DNA binding);GO:0000981(DNA-binding transcription factor activity, RNA polymerase II-specific);GO:0001228(DNA-binding transcription activator activity, RNA polymerase II-specific);GO:0002335(mature B cell differentiation);GO:0003677(DNA binding);GO:0003700(DNA-binding trans…	05168(Herpes simplex virus 1 infection);05168(Herpes simplex virus 1 infection)	NA	NA	POU class 2 homeobox 2 [Source:HGNC Symbol;Acc:HGNC:9213]	protein_coding	0.0131616	0.0407677	0.0749032	1.52188	1.5598	1.13359	0.0305633	-5.03205	1.00224e-40	3.9828e-39	UP	yes
ENSCAFG00845002598	EEF2K		ENSCAFT00845004658;ENSCAFT00845004689;ENSCAFT00845004617;ENSCAFT00845004598	GO:0004674(protein serine/threonine kinase activity);GO:0004686(elongation factor-2 kinase activity);GO:0005509(calcium ion binding);GO:0005515(protein binding);GO:0005516(calmodulin binding);GO:0005524(ATP binding);GO:0006468(protein phosphorylation);GO:0031952(regulation of protein autophosphorylation);GO:0046777(protein autophosphorylation);GO:0046777(protein autophosphorylation)	04152(AMPK signaling pathway);04921(Oxytocin signaling pathway);04921(Oxytocin signaling pathway)	K08292	EC:2.7.11.20	eukaryotic elongation factor 2 kinase [Source:HGNC Symbol;Acc:HGNC:24615]	protein_coding	10.6365	9.93045	11.0766	4.35736	4.61719	4.85492	2.28812	1.19416	1.06291e-40	4.2157e-39	DOWN	yes
ENSCAFG00845025175	NR4A2		ENSCAFT00845044455;ENSCAFT00845044541	GO:0000122(negative regulation of transcription by RNA polymerase II);GO:0000977(RNA polymerase II transcription regulatory region sequence-specific DNA binding);GO:0000978(RNA polymerase II cis-regulatory region sequence-specific DNA binding);GO:0001228(DNA-binding transcription activator activity, RNA polymerase II-specific);GO:0001666(response to hypoxia);GO:0001764(neuron migration);GO:000197…	04925(Aldosterone synthesis and secretion);04928(Parathyroid hormone synthesis, secretion and action);04928(Parathyroid hormone synthesis, secretion and action)	NA	NA	nuclear receptor subfamily 4 group A member 2 [Source:HGNC Symbol;Acc:HGNC:7981]	protein_coding	3.92486	2.45743	4.18894	12.8492	13.113	11.9599	0.278762	-1.8429	1.06478e-40	4.2157e-39	UP	yes
ENSCAFG00845015206	GRB14		ENSCAFT00845027237;ENSCAFT00845027255;ENSCAFT00845027193	GO:0005737(cytoplasm);GO:0005886(plasma membrane);GO:0007165(signal transduction);GO:0030674(protein-macromolecule adaptor activity);GO:0030971(receptor tyrosine kinase binding);GO:0043231(intracellular membrane-bounded organelle);GO:0046627(negative regulation of insulin receptor signaling pathway);GO:0046627(negative regulation of insulin receptor signaling pathway)	NA	NA	NA	growth factor receptor bound protein 14 [Source:HGNC Symbol;Acc:HGNC:4565]	protein_coding	0.169128	0.159063	0.166429	2.77476	2.15415	2.20079	0.0693745	-3.84945	1.20588e-40	4.76557e-39	UP	yes
ENSCAFG00845006488	GFPT2		ENSCAFT00845011525;ENSCAFT00845011613	GO:0004360(glutamine-fructose-6-phosphate transaminase (isomerizing) activity);GO:0097367(carbohydrate derivative binding);GO:1901135(carbohydrate derivative metabolic process);GO:1901137(carbohydrate derivative biosynthetic process);GO:1990830(cellular response to leukemia inhibitory factor);GO:1990830(cellular response to leukemia inhibitory factor)	00250(Alanine, aspartate and glutamate metabolism);00520(Amino sugar and nucleotide sugar metabolism);01100(Metabolic pathways);04931(Insulin resistance);04931(Insulin resistance)	K00820	EC:2.6.1.16	glutamine-fructose-6-phosphate transaminase 2 [Source:HGNC Symbol;Acc:HGNC:4242]	protein_coding	103.552	101.998	107.616	52.399	58.2491	54.9939	1.89062	0.918857	1.40789e-40	5.55365e-39	DOWN	no
ENSCAFG00845010650	SLC2A6		ENSCAFT00845018780	GO:0005765(lysosomal membrane);GO:0006110(regulation of glycolytic process);GO:0016020(membrane);GO:0016021(integral component of membrane);GO:0022857(transmembrane transporter activity);GO:0055085(transmembrane transport)	NA	NA	NA	solute carrier family 2 member 6 [Source:HGNC Symbol;Acc:HGNC:11011]	protein_coding	1.56195	1.64816	1.83682	5.7774	5.25491	6.33348	0.290625	-1.78277	2.54652e-40	1.00267e-38	UP	yes
ENSCAFG00845027079	FHL1	3075,27259	ENSCAFT00845047881;ENSCAFT00845048007;ENSCAFT00845047790;ENSCAFT00845047939	GO:0003254(regulation of membrane depolarization);GO:0005634(nucleus);GO:0005737(cytoplasm);GO:0005829(cytosol);GO:0005886(plasma membrane);GO:0007517(muscle organ development);GO:0010972(negative regulation of G2/M transition of mitotic cell cycle);GO:0030308(negative regulation of cell growth);GO:0043268(positive regulation of potassium ion transport);GO:0044325(transmembrane transporter bindin…	04630(JAK-STAT signaling pathway);04630(JAK-STAT signaling pathway)	NA	NA	four and a half LIM domains 1 [Source:HGNC Symbol;Acc:HGNC:3702]	protein_coding	54.8558	54.1204	49.2485	24.1072	23.262	25.7195	2.16483	1.11426	2.86543e-40	1.12618e-38	DOWN	yes
ENSCAFG00845014137	DPYD		ENSCAFT00845025419;ENSCAFT00845025432;ENSCAFT00845025308;ENSCAFT00845025372	GO:0005737(cytoplasm);GO:0005829(cytosol);GO:0006145(purine nucleobase catabolic process);GO:0006208(pyrimidine nucleobase catabolic process);GO:0006210(thymine catabolic process);GO:0006212(uracil catabolic process);GO:0006214(thymidine catabolic process);GO:0006248(CMP catabolic process);GO:0006249(dCMP catabolic process);GO:0016491(oxidoreductase activity);GO:0016627(oxidoreductase activity, a…	00240(Pyrimidine metabolism);00410(beta-Alanine metabolism);00770(Pantothenate and CoA biosynthesis);00983(Drug metabolism - other enzymes);01100(Metabolic pathways);01100(Metabolic pathways)	K00207	EC:1.3.1.2	dihydropyrimidine dehydrogenase [Source:HGNC Symbol;Acc:HGNC:3012]	protein_coding	20.9237	18.8096	20.1701	10.5015	9.90917	10.2633	1.95291	0.965625	3.61142e-40	1.41677e-38	DOWN	no
ENSCAFG00845026332	MAP2K3		ENSCAFT00845046424;ENSCAFT00845046513	GO:0000165(MAPK cascade);GO:0001817(regulation of cytokine production);GO:0004672(protein kinase activity);GO:0004708(MAP kinase kinase activity);GO:0005524(ATP binding);GO:0006468(protein phosphorylation);GO:0006954(inflammatory response);GO:0019901(protein kinase binding);GO:0035331(negative regulation of hippo signaling);GO:0035924(cellular response to vascular endothelial growth factor stimul…	04010(MAPK signaling pathway);04015(Rap1 signaling pathway);04218(Cellular senescence);04620(Toll-like receptor signaling pathway);04664(Fc epsilon RI signaling pathway);04668(TNF signaling pathway);04714(Thermogenesis);04750(Inflammatory mediator regulation of TRP channels);04912(GnRH signaling pathway);04935(Growth hormone synthesis, secretion and action);05014(Amyotrophic lateral sclerosis);05…	K04432	EC:2.7.12.2	mitogen-activated protein kinase kinase 3 [Source:HGNC Symbol;Acc:HGNC:6843]	protein_coding	9.10998	8.58028	8.04287	15.4442	15.5689	14.6814	0.563156	-0.828394	3.77051e-40	1.47649e-38	UP	no
ENSCAFG00845022156	SOAT2		ENSCAFT00845039129	GO:0000062(fatty-acyl-CoA binding);GO:0004772(sterol O-acyltransferase activity);GO:0005783(endoplasmic reticulum);GO:0005789(endoplasmic reticulum membrane);GO:0005903(brush border);GO:0008203(cholesterol metabolic process);GO:0008374(O-acyltransferase activity);GO:0015485(cholesterol binding);GO:0016020(membrane);GO:0033344(cholesterol efflux);GO:0034379(very-low-density lipoprotein particle as…	00100(Steroid biosynthesis);04979(Cholesterol metabolism)	K00637	EC:2.3.1.26	sterol O-acyltransferase 2 [Source:HGNC Symbol;Acc:HGNC:11178]	protein_coding	0.497389	0.380327	0.408898	3.13603	3.29199	3.62006	0.128046	-2.96527	4.83418e-40	1.88956e-38	UP	yes
ENSCAFG00845023992	TM4SF1		ENSCAFT00845042391;ENSCAFT00845042351	GO:0005887(integral component of plasma membrane);GO:0016021(integral component of membrane);GO:0016021(integral component of membrane)	NA	NA	NA	transmembrane 4 L six family member 1 [Source:HGNC Symbol;Acc:HGNC:11853]	protein_coding	14.8908	13.3247	13.7822	3.67439	4.00289	4.18519	3.54038	1.82391	6.26648e-40	2.44495e-38	DOWN	yes
ENSCAFG00845030981	SLAMF8		ENSCAFT00845055056;ENSCAFT00845055062	NA	NA	NA	NA	SLAM family member 8 [Source:HGNC Symbol;Acc:HGNC:21391]	protein_coding	0.380555	0.293318	0.493896	3.07122	3.13481	3.12722	0.125119	-2.99862	7.30022e-40	2.84311e-38	UP	yes
ENSCAFG00845005073	DAPK1		ENSCAFT00845009107;ENSCAFT00845009093;ENSCAFT00845009116	GO:0000166(nucleotide binding);GO:0004672(protein kinase activity);GO:0004674(protein serine/threonine kinase activity);GO:0005515(protein binding);GO:0005516(calmodulin binding);GO:0005524(ATP binding);GO:0005737(cytoplasm);GO:0006468(protein phosphorylation);GO:0006915(apoptotic process);GO:0007165(signal transduction);GO:0008625(extrinsic apoptotic signaling pathway via death domain receptors)…	04140(Autophagy - animal);05200(Pathways in cancer);05219(Bladder cancer);05219(Bladder cancer)	K08803	EC:2.7.11.1	death associated protein kinase 1 [Source:NCBI gene (formerly Entrezgene);Acc:484142]	protein_coding	3.13513	3.26675	3.58652	6.96228	8.3922	7.17581	0.443332	-1.17354	8.14898e-40	3.16792e-38	UP	yes
ENSCAFG00845003728	PTGER2		ENSCAFT00845006662	GO:0004930(G protein-coupled receptor activity);GO:0004957(prostaglandin E receptor activity);GO:0007186(G protein-coupled receptor signaling pathway);GO:0016021(integral component of membrane)	04024(cAMP signaling pathway);04080(Neuroactive ligand-receptor interaction);04750(Inflammatory mediator regulation of TRP channels);04924(Renin secretion);05163(Human cytomegalovirus infection);05200(Pathways in cancer)	NA	NA	prostaglandin E receptor 2 [Source:NCBI gene (formerly Entrezgene);Acc:403797]	protein_coding	0.037558	0.130488	0.095669	2.07127	1.94104	2.23106	0.0422392	-4.56527	9.59626e-40	3.7238e-38	UP	yes
ENSCAFG00845011266	SLC37A2		ENSCAFT00845020001;ENSCAFT00845020206;ENSCAFT00845020104	GO:0015760(glucose-6-phosphate transport);GO:0016021(integral component of membrane);GO:0022857(transmembrane transporter activity);GO:0030176(integral component of endoplasmic reticulum membrane);GO:0035435(phosphate ion transmembrane transport);GO:0055085(transmembrane transport);GO:0061513(glucose 6-phosphate:inorganic phosphate antiporter activity);GO:0061513(glucose 6-phosphate:inorganic pho…	NA	NA	NA	solute carrier family 37 member 2 [Source:HGNC Symbol;Acc:HGNC:20644]	protein_coding	20.9898	19.7121	18.8658	33.2516	33.6107	33.6881	0.592417	-0.755316	1.06746e-39	4.13478e-38	UP	no
ENSCAFG00845011971	IL1RN		ENSCAFT00845021339	GO:0005125(cytokine activity);GO:0005149(interleukin-1 receptor binding);GO:0005150(interleukin-1, type I receptor binding);GO:0005151(interleukin-1, type II receptor binding);GO:0005152(interleukin-1 receptor antagonist activity);GO:0005576(extracellular region);GO:0005615(extracellular space);GO:0006629(lipid metabolic process);GO:0006954(inflammatory response);GO:0006955(immune response);GO:00…	04060(Cytokine-cytokine receptor interaction)	NA	NA	interleukin 1 receptor antagonist [Source:NCBI gene (formerly Entrezgene);Acc:403660]	protein_coding	0.037663	0.0422605	0.0656395	3.85881	4.55872	3.44895	0.0122667	-6.3491	1.12746e-39	4.3593e-38	UP	yes
ENSCAFG00845015604	DNASE2		ENSCAFT00845027814	GO:0000737(DNA catabolic process, endonucleolytic);GO:0004531(deoxyribonuclease II activity);GO:0006259(DNA metabolic process);GO:0006308(DNA catabolic process);GO:0043353(enucleate erythrocyte differentiation);GO:0050776(regulation of immune response)	04142(Lysosome)	K01158	EC:3.1.22.1	deoxyribonuclease 2, lysosomal [Source:HGNC Symbol;Acc:HGNC:2960]	protein_coding	13.0991	12.1664	11.2655	21.9746	22.6616	23.9916	0.532306	-0.909671	1.61233e-39	6.22284e-38	UP	no
ENSCAFG00845024069	ENSCAFG00845024069		ENSCAFT00845042496	GO:0001819(positive regulation of cytokine production);GO:0008284(positive regulation of cell population proliferation);GO:0010884(positive regulation of lipid storage)	NA	NA	NA		protein_coding	29.6806	26.779	28.4277	84.1305	77.7482	89.0911	0.338237	-1.56389	1.77394e-39	6.83427e-38	UP	yes
ENSCAFG00845016174	CLDND1		ENSCAFT00845028810;ENSCAFT00845028852;ENSCAFT00845028772	GO:0016021(integral component of membrane);GO:0016021(integral component of membrane)	NA	NA	NA	claudin domain containing 1 [Source:HGNC Symbol;Acc:HGNC:1322]	protein_coding	10.3131	8.91844	9.83827	15.8838	15.7774	15.4479	0.617074	-0.696484	2.03937e-39	7.84282e-38	UP	no
ENSCAFG00845022045	SSRP1		ENSCAFT00845038890	GO:0003677(DNA binding);GO:0003682(chromatin binding);GO:0005634(nucleus);GO:0006337(nucleosome disassembly);GO:0035101(FACT complex);GO:1902275(regulation of chromatin organization)	NA	NA	NA	structure specific recognition protein 1 [Source:HGNC Symbol;Acc:HGNC:11327]	protein_coding	81.6639	80.417	80.8896	47.89	45.3682	44.7608	1.76041	0.815915	2.10964e-39	8.09852e-38	DOWN	no
ENSCAFG00845021503	CLIP1		ENSCAFT00845038236;ENSCAFT00845038595;ENSCAFT00845038809;ENSCAFT00845038006;ENSCAFT00845039017	GO:0001578(microtubule bundle formation);GO:0005813(centrosome);GO:0005874(microtubule);GO:0008017(microtubule binding);GO:0008270(zinc ion binding);GO:0015630(microtubule cytoskeleton);GO:0015631(tubulin binding);GO:0031116(positive regulation of microtubule polymerization);GO:0035371(microtubule plus-end);GO:0044354(macropinosome);GO:0051010(microtubule plus-end binding);GO:0051010(microtubule …	04150(mTOR signaling pathway);04150(mTOR signaling pathway)	NA	NA	CAP-Gly domain containing linker protein 1 [Source:HGNC Symbol;Acc:HGNC:10461]	protein_coding	29.2262	26.7776	34.0225	14.4535	14.4532	13.4506	2.12541	1.08774	3.00953e-39	1.15324e-37	DOWN	yes
ENSCAFG00845025952	RRM2		ENSCAFT00845045923;ENSCAFT00845045792	GO:0005829(cytosol);GO:0005971(ribonucleoside-diphosphate reductase complex);GO:0009185(ribonucleoside diphosphate metabolic process);GO:0009263(deoxyribonucleotide biosynthetic process);GO:0009265(2'-deoxyribonucleotide biosynthetic process);GO:0016491(oxidoreductase activity);GO:0055086(nucleobase-containing small molecule metabolic process);GO:1900087(positive regulation of G1/S transition of …	00230(Purine metabolism);00240(Pyrimidine metabolism);00480(Glutathione metabolism);00983(Drug metabolism - other enzymes);01100(Metabolic pathways);04115(p53 signaling pathway);04115(p53 signaling pathway)	K10808	EC:1.17.4.1	ribonucleotide reductase regulatory subunit M2 [Source:HGNC Symbol;Acc:HGNC:10452]	protein_coding	39.1362	35.5132	40.212	18.9191	16.4913	18.8646	2.11629	1.08153	3.08557e-39	1.18027e-37	DOWN	yes
ENSCAFG00845026687	RASSF4	54453	ENSCAFT00845047095;ENSCAFT00845047038	GO:0007165(signal transduction);GO:0007165(signal transduction)	04392(Hippo signaling pathway - multiple species);04392(Hippo signaling pathway - multiple species)	NA	NA	Ras association domain family member 4 [Source:HGNC Symbol;Acc:HGNC:20793]	protein_coding	5.87692	6.49835	6.53318	11.7681	12.0459	11.6847	0.532651	-0.908737	3.34798e-39	1.27837e-37	UP	no
ENSCAFG00845005528	ADAMTS7		ENSCAFT00845011733;ENSCAFT00845011796;ENSCAFT00845011008;ENSCAFT00845011330;ENSCAFT00845011832;ENSCAFT00845011431;ENSCAFT00845010864;ENSCAFT00845011869	GO:0004222(metalloendopeptidase activity);GO:0006508(proteolysis);GO:0008237(metallopeptidase activity);GO:0030198(extracellular matrix organization);GO:0030198(extracellular matrix organization)	NA	NA	NA		protein_coding	0.982373	0.850157	0.879467	2.60162	2.88674	2.87434	0.324296	-1.62461	4.27279e-39	1.62859e-37	UP	yes
ENSCAFG00845008206	TPC3		ENSCAFT00845014568;ENSCAFT00845014532;ENSCAFT00845014693	GO:0005216(ion channel activity);GO:0006811(ion transport);GO:0016020(membrane);GO:0034220(ion transmembrane transport);GO:0055085(transmembrane transport);GO:0055085(transmembrane transport)	NA	NA	NA	two pore segment channel 3 [Source:NCBI gene (formerly Entrezgene);Acc:483057]	protein_coding	4.91388	5.33305	5.29184	10.1845	10.1754	10.3601	0.50582	-0.983305	6.44492e-39	2.45215e-37	UP	no
ENSCAFG00845027075	HSPD1		ENSCAFT00845047733;ENSCAFT00845047787	GO:0001530(lipopolysaccharide binding);GO:0005524(ATP binding);GO:0005737(cytoplasm);GO:0005739(mitochondrion);GO:0006457(protein folding);GO:0016020(membrane);GO:0030141(secretory granule);GO:0032727(positive regulation of interferon-alpha production);GO:0032729(positive regulation of interferon-gamma production);GO:0042026(protein refolding);GO:0042110(T cell activation);GO:0043231(intracellula…	03018(RNA degradation);04940(Type I diabetes mellitus);05134(Legionellosis);05152(Tuberculosis);05152(Tuberculosis)	NA	NA		protein_coding	227.461	216.533	227.561	138.843	131.02	136.373	1.65311	0.725187	6.68099e-39	2.53748e-37	DOWN	no
ENSCAFG00845000953	DUSP1	11266	ENSCAFT00845001627	GO:0004721(phosphoprotein phosphatase activity);GO:0004722(protein serine/threonine phosphatase activity);GO:0004725(protein tyrosine phosphatase activity);GO:0005634(nucleus);GO:0005737(cytoplasm);GO:0006470(protein dephosphorylation);GO:0007162(negative regulation of cell adhesion);GO:0008138(protein tyrosine/serine/threonine phosphatase activity);GO:0008285(negative regulation of cell populati…	04010(MAPK signaling pathway);04726(Serotonergic synapse);05012(Parkinson disease);05418(Fluid shear stress and atherosclerosis)	K21278	EC:3.1.3.16;EC:3.1.3.48	dual specificity phosphatase 1 [Source:HGNC Symbol;Acc:HGNC:3064]	protein_coding	156.205	142.924	162.196	89.5467	81.0744	80.4796	1.83721	0.877518	7.69741e-39	2.91835e-37	DOWN	no
ENSCAFG00845017796	ENSCAFG00845017796		ENSCAFT00845031504;ENSCAFT00845031837	GO:0003924(GTPase activity);GO:0005525(GTP binding);GO:0005525(GTP binding)	NA	NA	NA		protein_coding	0.88816	0.671669	1.27059	6.01038	5.07675	4.82911	0.177832	-2.49141	7.85243e-39	2.97188e-37	UP	yes
ENSCAFG00845019686	DACT1		ENSCAFT00845034736	GO:0000122(negative regulation of transcription by RNA polymerase II);GO:0005634(nucleus);GO:0005654(nucleoplasm);GO:0005737(cytoplasm);GO:0008013(beta-catenin binding);GO:0021915(neural tube development);GO:0030177(positive regulation of Wnt signaling pathway);GO:0030178(negative regulation of Wnt signaling pathway);GO:0030877(beta-catenin destruction complex);GO:0031647(regulation of protein st…	NA	NA	NA	dishevelled binding antagonist of beta catenin 1 [Source:HGNC Symbol;Acc:HGNC:17748]	protein_coding	39.2221	37.9248	40.273	19.7723	20.3912	18.3044	2.00828	1.00596	9.17165e-39	3.46504e-37	DOWN	yes
ENSCAFG00845004834	NEGR1		ENSCAFT00845008654;ENSCAFT00845008658;ENSCAFT00845008672;ENSCAFT00845008676;ENSCAFT00845008664;ENSCAFT00845008669	GO:0005886(plasma membrane);GO:0007626(locomotory behavior);GO:0007631(feeding behavior);GO:0010976(positive regulation of neuron projection development);GO:0031175(neuron projection development);GO:0098609(cell-cell adhesion);GO:0098609(cell-cell adhesion)	04514(Cell adhesion molecules);04514(Cell adhesion molecules)	NA	NA	neuronal growth regulator 1 [Source:HGNC Symbol;Acc:HGNC:17302]	protein_coding	8.37614	7.66517	8.87351	14.3563	13.724	13.1017	0.604994	-0.725008	1.21519e-38	4.58291e-37	UP	no
ENSCAFG00845019819	COL3A1		ENSCAFT00845036316;ENSCAFT00845034992;ENSCAFT00845035887;ENSCAFT00845035469	GO:0002020(protease binding);GO:0005178(integrin binding);GO:0005201(extracellular matrix structural constituent);GO:0005515(protein binding);GO:0005586(collagen type III trimer);GO:0005615(extracellular space);GO:0007160(cell-matrix adhesion);GO:0007179(transforming growth factor beta receptor signaling pathway);GO:0007229(integrin-mediated signaling pathway);GO:0007507(heart development);GO:000…	04611(Platelet activation);04926(Relaxin signaling pathway);04933(AGE-RAGE signaling pathway in diabetic complications);04974(Protein digestion and absorption);05146(Amoebiasis);05146(Amoebiasis)	NA	NA	collagen type III alpha 1 chain [Source:HGNC Symbol;Acc:HGNC:2201]	protein_coding	6863.01	6507.95	6175.64	9339.97	9481.94	9336.44	0.694167	-0.526645	1.48855e-38	5.604e-37	UP	no
ENSCAFG00845025601	LPCAT3		ENSCAFT00845045216	GO:0005789(endoplasmic reticulum membrane);GO:0034378(chylomicron assembly);GO:0034379(very-low-density lipoprotein particle assembly);GO:0036150(phosphatidylserine acyl-chain remodeling);GO:0036151(phosphatidylcholine acyl-chain remodeling);GO:0036152(phosphatidylethanolamine acyl-chain remodeling);GO:0036335(intestinal stem cell homeostasis);GO:0045540(regulation of cholesterol biosynthetic pro…	00564(Glycerophospholipid metabolism);04216(Ferroptosis)	K13515	EC:2.3.1.23	lysophosphatidylcholine acyltransferase 3 [Source:HGNC Symbol;Acc:HGNC:30244]	protein_coding	11.755	11.1373	11.7706	17.7223	17.782	17.9187	0.64884	-0.624066	1.5102e-38	5.67555e-37	UP	no
ENSCAFG00845022994	PPRC1		ENSCAFT00845040613;ENSCAFT00845040729	GO:0003676(nucleic acid binding);GO:0003712(transcription coregulator activity);GO:0003723(RNA binding);GO:0008134(transcription factor binding);GO:0008134(transcription factor binding)	NA	NA	NA	PPARG related coactivator 1 [Source:HGNC Symbol;Acc:HGNC:30025]	protein_coding	16.0915	17.9938	17.3882	7.88907	7.94083	7.95148	2.16445	1.114	1.6186e-38	6.07229e-37	DOWN	yes
ENSCAFG00845014537	AKR1B1		ENSCAFT00845026019	GO:0016491(oxidoreductase activity)	00040(Pentose and glucuronate interconversions);00051(Fructose and mannose metabolism);00052(Galactose metabolism);00561(Glycerolipid metabolism);00790(Folate biosynthesis);01100(Metabolic pathways)	K00011	EC:1.1.1.21	aldo-keto reductase family 1 member B [Source:NCBI gene (formerly Entrezgene);Acc:607537]	protein_coding	42.0973	43.0917	44.4971	20.3936	20.0168	18.794	2.19048	1.13125	1.69718e-38	6.35597e-37	DOWN	yes
ENSCAFG00845021754	KIFC1		ENSCAFT00845038380	GO:0003777(microtubule motor activity);GO:0005524(ATP binding);GO:0007018(microtubule-based movement);GO:0007080(mitotic metaphase plate congression);GO:0008017(microtubule binding);GO:0090307(mitotic spindle assembly)	NA	NA	NA	kinesin family member C1 [Source:HGNC Symbol;Acc:HGNC:6389]	protein_coding	42.4232	44.6502	38.6902	17.6732	17.8685	18.7827	2.31505	1.21104	1.77603e-38	6.6397e-37	DOWN	yes
ENSCAFG00845018444	CD40		ENSCAFT00845032701;ENSCAFT00845032613;ENSCAFT00845032800	GO:0005515(protein binding);GO:0009897(external side of plasma membrane);GO:0038023(signaling receptor activity);GO:0042113(B cell activation);GO:0050776(regulation of immune response);GO:0050776(regulation of immune response)	04060(Cytokine-cytokine receptor interaction);04064(NF-kappa B signaling pathway);04514(Cell adhesion molecules);04620(Toll-like receptor signaling pathway);04672(Intestinal immune network for IgA production);05144(Malaria);05145(Toxoplasmosis);05166(Human T-cell leukemia virus 1 infection);05169(Epstein-Barr virus infection);05202(Transcriptional misregulation in cancer);05310(Asthma);05320(Auto…	NA	NA	CD40 molecule [Source:NCBI gene (formerly Entrezgene);Acc:403469]	protein_coding	6.1022	5.50589	5.9471	13.8062	14.8314	16.5147	0.388799	-1.3629	3.00243e-38	1.12051e-36	UP	yes
ENSCAFG00845009643	TMEM176B		ENSCAFT00845017032	GO:0016021(integral component of membrane)	NA	NA	NA	transmembrane protein 176B [Source:HGNC Symbol;Acc:HGNC:29596]	protein_coding	3.52447	3.04021	3.11232	7.33811	6.56619	6.83043	0.466705	-1.09942	3.09195e-38	1.15175e-36	UP	yes
ENSCAFG00845013440	PPP2R2A		ENSCAFT00845023979	GO:0005740(mitochondrial envelope);GO:0016021(integral component of membrane);GO:0043065(positive regulation of apoptotic process)	04137(Mitophagy - animal)	NA	NA		protein_coding	30.0161	25.53	32.8803	58.4563	53.5994	48.5623	0.550538	-0.861086	3.09688e-38	1.15175e-36	UP	no
ENSCAFG00845029004	ATP6AP1		ENSCAFT00845051308;ENSCAFT00845051333	GO:0006879(cellular iron ion homeostasis);GO:0016020(membrane);GO:0031267(small GTPase binding);GO:0036035(osteoclast development);GO:0036295(cellular response to increased oxygen levels);GO:0099638(endosome to plasma membrane protein transport);GO:0099638(endosome to plasma membrane protein transport)	NA	NA	NA	ATPase H+ transporting accessory protein 1 [Source:HGNC Symbol;Acc:HGNC:868]	protein_coding	24.2856	24.5405	22.2502	40.8112	41.9022	43.66	0.562431	-0.830253	3.28047e-38	1.21792e-36	UP	no
ENSCAFG00845006743	CD151		ENSCAFT00845011960	GO:0005178(integrin binding);GO:0005604(basement membrane);GO:0009986(cell surface);GO:0016021(integral component of membrane);GO:0016477(cell migration);GO:0030335(positive regulation of cell migration);GO:0042098(T cell proliferation);GO:0044319(wound healing, spreading of cells);GO:0045807(positive regulation of endocytosis)	NA	NA	NA	CD151 molecule (Raph blood group) [Source:HGNC Symbol;Acc:HGNC:1630]	protein_coding	126.181	133.663	128.847	189.471	198.552	202.299	0.658439	-0.602879	3.36334e-38	1.24653e-36	UP	no
ENSCAFG00845006313	CXCL6		ENSCAFT00845011189	GO:0005576(extracellular region);GO:0006935(chemotaxis);GO:0006952(defense response);GO:0006955(immune response);GO:0008009(chemokine activity);GO:0030593(neutrophil chemotaxis);GO:0042119(neutrophil activation);GO:0061844(antimicrobial humoral immune response mediated by antimicrobial peptide);GO:0071222(cellular response to lipopolysaccharide)	04060(Cytokine-cytokine receptor interaction);04061(Viral protein interaction with cytokine and cytokine receptor);04062(Chemokine signaling pathway);04657(IL-17 signaling pathway);04668(TNF signaling pathway);05133(Pertussis);05323(Rheumatoid arthritis)	NA	NA	C-X-C motif chemokine ligand 6 [Source:HGNC Symbol;Acc:HGNC:10643]	protein_coding	0.357738	1.36757	1.97099	353.265	330.615	334.37	0.00363004	-8.1058	4.87497e-38	1.80365e-36	UP	yes
ENSCAFG00845015017	LGALS3		ENSCAFT00845026859;ENSCAFT00845026843	GO:0030246(carbohydrate binding);GO:0030246(carbohydrate binding)	NA	NA	NA	galectin 3 [Source:NCBI gene (formerly Entrezgene);Acc:404021]	protein_coding	62.1085	55.1882	61.1785	28.7404	21.5807	23.1008	2.43082	1.28144	6.87765e-38	2.54023e-36	DOWN	yes
ENSCAFG00845022099	TM9SF2		ENSCAFT00845038980	GO:0005794(Golgi apparatus);GO:0006672(ceramide metabolic process);GO:0006688(glycosphingolipid biosynthetic process);GO:0010908(regulation of heparan sulfate proteoglycan biosynthetic process);GO:0016021(integral component of membrane)	NA	NA	NA	transmembrane 9 superfamily member 2 [Source:HGNC Symbol;Acc:HGNC:11865]	protein_coding	65.0829	59.7683	64.5018	92.079	86.5633	93.0722	0.696882	-0.521013	7.48771e-38	2.7608e-36	UP	no
ENSCAFG00845014772	PIGT		ENSCAFT00845026692;ENSCAFT00845026705;ENSCAFT00845026622;ENSCAFT00845026676	GO:0005737(cytoplasm);GO:0016255(attachment of GPI anchor to protein);GO:0030182(neuron differentiation);GO:0031410(cytoplasmic vesicle);GO:0042765(GPI-anchor transamidase complex);GO:0051402(neuron apoptotic process);GO:0051402(neuron apoptotic process)	00563(Glycosylphosphatidylinositol (GPI)-anchor biosynthesis);01100(Metabolic pathways);01100(Metabolic pathways)	NA	NA	phosphatidylinositol glycan anchor biosynthesis class T [Source:HGNC Symbol;Acc:HGNC:14938]	protein_coding	27.0983	27.3453	28.6172	41.5086	45.6338	45.3508	0.626906	-0.673679	8.98184e-38	3.30603e-36	UP	no
ENSCAFG00845008020	SEC16B		ENSCAFT00845014147	GO:0006888(endoplasmic reticulum to Golgi vesicle-mediated transport);GO:0006914(autophagy);GO:0007029(endoplasmic reticulum organization);GO:0007031(peroxisome organization);GO:0010628(positive regulation of gene expression);GO:0016559(peroxisome fission);GO:0043231(intracellular membrane-bounded organelle);GO:0048208(COPII vesicle coating);GO:0070863(positive regulation of protein exit from end…	NA	NA	NA	SEC16 homolog B, endoplasmic reticulum export factor [Source:HGNC Symbol;Acc:HGNC:30301]	protein_coding	1.95679	2.2248	2.14071	0.143282	0.14398	0.275261	11.2392	3.49046	9.32063e-38	3.42485e-36	DOWN	yes
ENSCAFG00845005972	KIAA1217		ENSCAFT00845011136;ENSCAFT00845011230;ENSCAFT00845011297;ENSCAFT00845010778;ENSCAFT00845011369;ENSCAFT00845010684;ENSCAFT00845010624	GO:0048706(embryonic skeletal system development);GO:0048706(embryonic skeletal system development)	NA	NA	NA	KIAA1217 [Source:HGNC Symbol;Acc:HGNC:25428]	protein_coding	6.75283	7.06761	7.27464	3.03397	3.24949	3.13252	2.24035	1.16372	9.6418e-38	3.53681e-36	DOWN	yes
ENSCAFG00845018934	GATA2		ENSCAFT00845033436	GO:0000122(negative regulation of transcription by RNA polymerase II);GO:0000978(RNA polymerase II cis-regulatory region sequence-specific DNA binding);GO:0000981(DNA-binding transcription factor activity, RNA polymerase II-specific);GO:0001221(transcription coregulator binding);GO:0001223(transcription coactivator binding);GO:0001228(DNA-binding transcription activator activity, RNA polymerase I…	NA	NA	NA	GATA binding protein 2 [Source:HGNC Symbol;Acc:HGNC:4171]	protein_coding	0.686806	0.770677	0.785664	3.05604	2.96292	3.19252	0.243516	-2.03791	1.06815e-37	3.91152e-36	UP	yes
ENSCAFG00845000848	FAM234A		ENSCAFT00845001467;ENSCAFT00845001430;ENSCAFT00845001447;ENSCAFT00845001456	GO:0005515(protein binding);GO:0009986(cell surface);GO:0009986(cell surface)	NA	NA	NA	family with sequence similarity 234 member A [Source:HGNC Symbol;Acc:HGNC:14163]	protein_coding	19.8546	18.7017	17.6872	30.7096	31.7052	32.0042	0.59568	-0.74739	1.26646e-37	4.62981e-36	UP	no
ENSCAFG00845010016	GTSE1		ENSCAFT00845017610	GO:0005881(cytoplasmic microtubule)	04115(p53 signaling pathway)	NA	NA	G2 and S-phase expressed 1 [Source:HGNC Symbol;Acc:HGNC:13698]	protein_coding	23.7459	23.534	22.3796	10.0234	9.80669	10.6872	2.28262	1.19069	1.39867e-37	5.10443e-36	DOWN	yes
ENSCAFG00845021211	OGA		ENSCAFT00845037479;ENSCAFT00845037421	GO:0005730(nucleolus);GO:0005829(cytosol);GO:0006364(rRNA processing);GO:0009303(rRNA transcription);GO:0015629(actin cytoskeleton);GO:0015629(actin cytoskeleton)	NA	NA	NA	nucleophosmin/nucleoplasmin 3 [Source:HGNC Symbol;Acc:HGNC:7931]	protein_coding	62.9206	60.5737	66.8717	25.4696	27.6759	29.05	2.31601	1.21164	1.83586e-37	6.68859e-36	DOWN	yes
ENSCAFG00845006750	APLP2		ENSCAFT00845012061;ENSCAFT00845012138;ENSCAFT00845011992	GO:0004867(serine-type endopeptidase inhibitor activity);GO:0005634(nucleus);GO:0008201(heparin binding);GO:0016021(integral component of membrane);GO:0042802(identical protein binding);GO:0046914(transition metal ion binding);GO:0046914(transition metal ion binding)	NA	NA	NA	amyloid beta precursor like protein 2 [Source:HGNC Symbol;Acc:HGNC:598]	protein_coding	51.5706	48.9717	49.733	71.7073	77.2208	79.1408	0.658903	-0.601862	1.92815e-37	7.01291e-36	UP	no
ENSCAFG00845011058	COL11A1		ENSCAFT00845020771;ENSCAFT00845019950;ENSCAFT00845019703;ENSCAFT00845021163	GO:0001502(cartilage condensation);GO:0002063(chondrocyte development);GO:0003007(heart morphogenesis);GO:0005201(extracellular matrix structural constituent);GO:0005581(collagen trimer);GO:0005592(collagen type XI trimer);GO:0006029(proteoglycan metabolic process);GO:0007601(visual perception);GO:0007605(sensory perception of sound);GO:0030199(collagen fibril organization);GO:0031012(extracellul…	04974(Protein digestion and absorption);04974(Protein digestion and absorption)	NA	NA	collagen type XI alpha 1 chain [Source:HGNC Symbol;Acc:HGNC:2186]	protein_coding	87.8189	81.6326	86.1881	48.3247	49.8236	51.0994	1.71285	0.776402	1.99784e-37	7.25409e-36	DOWN	no
ENSCAFG00845014820	MLLT3		ENSCAFT00845026502;ENSCAFT00845026528;ENSCAFT00845026520	GO:0003682(chromatin binding);GO:0005634(nucleus);GO:0005654(nucleoplasm);GO:0005829(cytosol);GO:0006355(regulation of DNA-templated transcription);GO:0007379(segment specification);GO:0008023(transcription elongation factor complex);GO:0009952(anterior/posterior pattern specification);GO:0010467(gene expression);GO:0042393(histone binding);GO:0045893(positive regulation of DNA-templated transcri…	05202(Transcriptional misregulation in cancer);05202(Transcriptional misregulation in cancer)	NA	NA	MLLT3 super elongation complex subunit [Source:HGNC Symbol;Acc:HGNC:7136]	protein_coding	1.0984	1.14688	1.48932	4.54744	4.25823	4.77407	0.275013	-1.86243	2.25577e-37	8.1768e-36	UP	yes
ENSCAFG00845020429	PLOD2		ENSCAFT00845036374;ENSCAFT00845036565;ENSCAFT00845036735	GO:0001666(response to hypoxia);GO:0005506(iron ion binding);GO:0008475(procollagen-lysine 5-dioxygenase activity);GO:0016705(oxidoreductase activity, acting on paired donors, with incorporation or reduction of molecular oxygen);GO:0017185(peptidyl-lysine hydroxylation);GO:0031418(L-ascorbic acid binding);GO:0046947(hydroxylysine biosynthetic process);GO:0046947(hydroxylysine biosynthetic process)	NA	NA	NA	procollagen-lysine,2-oxoglutarate 5-dioxygenase 2 [Source:HGNC Symbol;Acc:HGNC:9082]	protein_coding	677.342	614.271	744.582	1053.48	974.375	977.938	0.677423	-0.56187	2.44568e-37	8.85024e-36	UP	no
ENSCAFG00845029621	CCDC80		ENSCAFT00845052453	GO:0001968(fibronectin binding);GO:0005539(glycosaminoglycan binding);GO:0005604(basement membrane);GO:0005614(interstitial matrix);GO:0008201(heparin binding);GO:0009617(response to bacterium);GO:0010811(positive regulation of cell-substrate adhesion);GO:0030198(extracellular matrix organization);GO:0031012(extracellular matrix)	NA	NA	NA	coiled-coil domain containing 80 [Source:HGNC Symbol;Acc:HGNC:30649]	protein_coding	364.211	326.385	309.963	518.362	509.742	546.127	0.635586	-0.653841	2.50434e-37	9.04726e-36	UP	no
ENSCAFG00845027490	CYBRD1		ENSCAFT00845048488	GO:0005886(plasma membrane);GO:0006879(cellular iron ion homeostasis);GO:0010039(response to iron ion);GO:0016021(integral component of membrane);GO:0016324(apical plasma membrane);GO:0016491(oxidoreductase activity);GO:0016722(oxidoreductase activity, acting on metal ions);GO:0031526(brush border membrane);GO:0042802(identical protein binding);GO:0055072(iron ion homeostasis);GO:0140571(transmem…	04978(Mineral absorption)	K08370	EC:7.2.1.3	cytochrome b reductase 1 [Source:HGNC Symbol;Acc:HGNC:20797]	protein_coding	92.3466	81.6048	98.2859	48.8694	48.3301	49.4509	1.85637	0.892484	2.75913e-37	9.95094e-36	DOWN	no
ENSCAFG00845012203	VDAC1		ENSCAFT00845021751;ENSCAFT00845021697;ENSCAFT00845021729	GO:0005741(mitochondrial outer membrane);GO:0006820(anion transport);GO:0008308(voltage-gated anion channel activity);GO:0016021(integral component of membrane);GO:0055085(transmembrane transport);GO:0098656(anion transmembrane transport);GO:0098656(anion transmembrane transport)	04020(Calcium signaling pathway);04022(cGMP-PKG signaling pathway);04217(Necroptosis);04218(Cellular senescence);04621(NOD-like receptor signaling pathway);04979(Cholesterol metabolism);05010(Alzheimer disease);05012(Parkinson disease);05014(Amyotrophic lateral sclerosis);05016(Huntington disease);05017(Spinocerebellar ataxia);05020(Prion disease);05022(Pathways of neurodegeneration - multiple di…	NA	NA		protein_coding	83.2912	81.7658	83.1759	48.1188	42.8083	41.9454	1.8682	0.901652	3.06064e-37	1.10199e-35	DOWN	no
ENSCAFG00845011080	CKAP2L		ENSCAFT00845019902;ENSCAFT00845019849;ENSCAFT00845019667	GO:0005813(centrosome);GO:0005829(cytosol);GO:0015630(microtubule cytoskeleton);GO:0072686(mitotic spindle);GO:0072686(mitotic spindle)	NA	NA	NA	cytoskeleton associated protein 2 like [Source:HGNC Symbol;Acc:HGNC:26877]	protein_coding	16.151	15.4416	15.8502	7.59139	6.61065	7.05708	2.23164	1.15811	3.10702e-37	1.11681e-35	DOWN	yes
ENSCAFG00845026936	ZSWIM4		ENSCAFT00845047639;ENSCAFT00845047566	GO:0008270(zinc ion binding);GO:0008270(zinc ion binding)	NA	NA	NA	zinc finger SWIM-type containing 4 [Source:HGNC Symbol;Acc:HGNC:25704]	protein_coding	11.1658	10.8632	10.1375	18.1197	17.7754	17.5386	0.601989	-0.73219	4.42858e-37	1.58918e-35	UP	no
ENSCAFG00845027003	GPX1		ENSCAFT00845047581	GO:0000302(response to reactive oxygen species);GO:0001659(temperature homeostasis);GO:0001885(endothelial cell development);GO:0002862(negative regulation of inflammatory response to antigenic stimulus);GO:0004602(glutathione peroxidase activity);GO:0005737(cytoplasm);GO:0005739(mitochondrion);GO:0005829(cytosol);GO:0006629(lipid metabolic process);GO:0006641(triglyceride metabolic process);GO:0…	00480(Glutathione metabolism);00590(Arachidonic acid metabolism);01100(Metabolic pathways);04918(Thyroid hormone synthesis);05014(Amyotrophic lateral sclerosis);05016(Huntington disease);05022(Pathways of neurodegeneration - multiple diseases)	K00432	EC:1.11.1.9	glutathione peroxidase 1 [Source:NCBI gene (formerly Entrezgene);Acc:442961]	protein_coding	357.754	358.646	344.134	196.363	173.198	191.05	1.89175	0.919719	4.56454e-37	1.63523e-35	DOWN	no
ENSCAFG00845012546	PRSS53		ENSCAFT00845022415	GO:0004252(serine-type endopeptidase activity);GO:0006508(proteolysis)	NA	NA	NA	serine protease 53 [Source:HGNC Symbol;Acc:HGNC:34407]	protein_coding	0.894239	0.963657	0.904112	4.18997	4.1407	4.8824	0.209036	-2.25818	4.67606e-37	1.67239e-35	UP	yes
ENSCAFG00845002089	IGF2R		ENSCAFT00845003644	GO:0005520(insulin-like growth factor binding);GO:0005537(mannose binding);GO:0005634(nucleus);GO:0005641(nuclear envelope lumen);GO:0005768(endosome);GO:0005769(early endosome);GO:0005770(late endosome);GO:0005794(Golgi apparatus);GO:0005802(trans-Golgi network);GO:0007041(lysosomal transport);GO:0009986(cell surface);GO:0010008(endosome membrane);GO:0016020(membrane);GO:0030139(endocytic vesicl…	04142(Lysosome);04144(Endocytosis)	NA	NA	insulin like growth factor 2 receptor [Source:NCBI gene (formerly Entrezgene);Acc:484067]	protein_coding	10.7897	10.5813	11.0909	16.4904	19.1518	18.6443	0.597974	-0.741845	5.33525e-37	1.90498e-35	UP	no
ENSCAFG00845028425	BLCAP		ENSCAFT00845050166;ENSCAFT00845050181	GO:0030262(apoptotic nuclear changes);GO:0030262(apoptotic nuclear changes)	NA	NA	NA	BLCAP apoptosis inducing factor [Source:HGNC Symbol;Acc:HGNC:1055]	protein_coding	24.8156	23.2246	21.8464	40.491	41.8941	38.1305	0.579897	-0.786132	5.89438e-37	2.10112e-35	UP	no
ENSCAFG00845006935	ADAMTS10		ENSCAFT00845012465;ENSCAFT00845012334	GO:0004222(metalloendopeptidase activity);GO:0006508(proteolysis);GO:0008237(metallopeptidase activity);GO:0030198(extracellular matrix organization);GO:0030198(extracellular matrix organization)	NA	NA	NA	ADAM metallopeptidase with thrombospondin type 1 motif 10 [Source:NCBI gene (formerly Entrezgene);Acc:611267]	protein_coding	6.78485	6.03935	6.06262	2.01435	2.35068	2.34593	2.81433	1.49279	5.95348e-37	2.11867e-35	DOWN	yes
ENSCAFG00845016252	CHST10		ENSCAFT00845028896	GO:0007612(learning);GO:0007616(long-term memory);GO:0008146(sulfotransferase activity);GO:0008209(androgen metabolic process);GO:0008210(estrogen metabolic process);GO:0016021(integral component of membrane);GO:0016051(carbohydrate biosynthetic process)	00515(Mannose type O-glycan biosynthesis);01100(Metabolic pathways)	NA	NA	carbohydrate sulfotransferase 10 [Source:HGNC Symbol;Acc:HGNC:19650]	protein_coding	57.7161	55.0138	61.7598	30.6138	32.2821	30.2947	1.8724	0.904886	6.33808e-37	2.2518e-35	DOWN	no
ENSCAFG00845015304	FOS		ENSCAFT00845027350;ENSCAFT00845027389;ENSCAFT00845027362	GO:0000976(transcription cis-regulatory region binding);GO:0000978(RNA polymerase II cis-regulatory region sequence-specific DNA binding);GO:0000979(RNA polymerase II core promoter sequence-specific DNA binding);GO:0001221(transcription coregulator binding);GO:0001228(DNA-binding transcription activator activity, RNA polymerase II-specific);GO:0003677(DNA binding);GO:0003682(chromatin binding);GO…	01522(Endocrine resistance);04010(MAPK signaling pathway);04024(cAMP signaling pathway);04210(Apoptosis);04380(Osteoclast differentiation);04620(Toll-like receptor signaling pathway);04657(IL-17 signaling pathway);04658(Th1 and Th2 cell differentiation);04659(Th17 cell differentiation);04660(T cell receptor signaling pathway);04662(B cell receptor signaling pathway);04668(TNF signaling pathway);0…	NA	NA	Fos proto-oncogene, AP-1 transcription factor subunit [Source:HGNC Symbol;Acc:HGNC:3796]	protein_coding	349.195	364.93	429.75	199.095	194.359	190.579	1.95858	0.969806	6.79243e-37	2.40924e-35	DOWN	no
ENSCAFG00845018789	RNF157		ENSCAFT00845033222;ENSCAFT00845033669;ENSCAFT00845033369;ENSCAFT00845033844	NA	NA	NA	NA	ring finger protein 157 [Source:HGNC Symbol;Acc:HGNC:29402]	protein_coding	8.21884	9.0419	9.40535	15.3894	16.155	15.1954	0.570523	-0.809642	6.93803e-37	2.45682e-35	UP	no
ENSCAFG00845000378	C1QC		ENSCAFT00845000582;ENSCAFT00845000593	GO:0005515(protein binding);GO:0005576(extracellular region);GO:0006958(complement activation, classical pathway);GO:0030853(negative regulation of granulocyte differentiation);GO:0045202(synapse);GO:0045650(negative regulation of macrophage differentiation);GO:0062167(complement component C1q complex);GO:0098794(postsynapse);GO:0098883(synapse pruning);GO:0098883(synapse pruning)	04610(Complement and coagulation cascades);05020(Prion disease);05133(Pertussis);05142(Chagas disease);05150(Staphylococcus aureus infection);05171(Coronavirus disease - COVID-19);05322(Systemic lupus erythematosus);05322(Systemic lupus erythematosus)	NA	NA	complement C1q C chain [Source:HGNC Symbol;Acc:HGNC:1245]	protein_coding	0.138795	0.0781921	0.102002	2.99087	3.39061	3.44573	0.0324598	-4.9452	8.0179e-37	2.83453e-35	UP	yes
ENSCAFG00845004348	FH	3075,3949	ENSCAFT00845007825	GO:0003824(catalytic activity);GO:0004333(fumarate hydratase activity);GO:0005739(mitochondrion);GO:0006099(tricarboxylic acid cycle);GO:0006106(fumarate metabolic process);GO:0006108(malate metabolic process);GO:0016829(lyase activity);GO:0045239(tricarboxylic acid cycle enzyme complex);GO:0048873(homeostasis of number of cells within a tissue);GO:0120162(positive regulation of cold-induced ther…	00020(Citrate cycle (TCA cycle));00620(Pyruvate metabolism);01100(Metabolic pathways);01200(Carbon metabolism);04934(Cushing syndrome);05200(Pathways in cancer);05211(Renal cell carcinoma)	K01679	EC:4.2.1.2	fumarate hydratase [Source:HGNC Symbol;Acc:HGNC:3700]	protein_coding	36.2228	35.4567	36.6345	20.0132	18.3221	17.8306	1.92846	0.947452	8.38978e-37	2.96112e-35	DOWN	no
ENSCAFG00845017287	SERPINB6		ENSCAFT00845030596	GO:0002020(protease binding);GO:0004867(serine-type endopeptidase inhibitor activity);GO:0005615(extracellular space);GO:0005737(cytoplasm);GO:0007605(sensory perception of sound);GO:0010951(negative regulation of endopeptidase activity);GO:0071470(cellular response to osmotic stress);GO:0097180(serine protease inhibitor complex)	05146(Amoebiasis)	NA	NA	serpin family B member 6 [Source:HGNC Symbol;Acc:HGNC:8950]	protein_coding	49.0914	50.619	49.9998	24.7497	23.4611	24.0146	2.07282	1.0516	1.11605e-36	3.93257e-35	DOWN	yes
ENSCAFG00845018268	FSTL1		ENSCAFT00845032532;ENSCAFT00845032626;ENSCAFT00845032449;ENSCAFT00845032669;ENSCAFT00845032843;ENSCAFT00845032763	GO:0005509(calcium ion binding);GO:0005515(protein binding);GO:0005515(protein binding)	NA	NA	NA	follistatin like 1 [Source:HGNC Symbol;Acc:HGNC:3972]	protein_coding	320.673	290.291	308.681	419.055	406.454	434.07	0.730122	-0.453791	1.50216e-36	5.2844e-35	UP	no
ENSCAFG00845016842	TAX1BP1		ENSCAFT00845030012;ENSCAFT00845029879;ENSCAFT00845029929;ENSCAFT00845030025;ENSCAFT00845029994;ENSCAFT00845030134;ENSCAFT00845030103	GO:0019900(kinase binding);GO:0032088(negative regulation of NF-kappaB transcription factor activity);GO:0032088(negative regulation of NF-kappaB transcription factor activity)	04137(Mitophagy - animal);04137(Mitophagy - animal)	NA	NA	Tax1 binding protein 1 [Source:HGNC Symbol;Acc:HGNC:11575]	protein_coding	48.7821	43.4024	51.9925	77.5992	71.7772	69.445	0.65888	-0.601913	1.59487e-36	5.60136e-35	UP	no
ENSCAFG00845003851	SMURF1		ENSCAFT00845006924	GO:0000209(protein polyubiquitination);GO:0004842(ubiquitin-protein transferase activity);GO:0005515(protein binding);GO:0005737(cytoplasm);GO:0005739(mitochondrion);GO:0005886(plasma membrane);GO:0006511(ubiquitin-dependent protein catabolic process);GO:0006611(protein export from nucleus);GO:0016567(protein ubiquitination);GO:0030154(cell differentiation);GO:0030509(BMP signaling pathway);GO:00…	04120(Ubiquitin mediated proteolysis);04144(Endocytosis);04340(Hedgehog signaling pathway);04350(TGF-beta signaling pathway)	K04678	EC:2.3.2.26	SMAD specific E3 ubiquitin protein ligase 1 [Source:HGNC Symbol;Acc:HGNC:16807]	protein_coding	14.3644	12.7613	15.2892	22.7619	24.0377	23.3341	0.604772	-0.725537	2.52913e-36	8.86808e-35	UP	no
ENSCAFG00845025375	SSR4		ENSCAFT00845044794	GO:0005783(endoplasmic reticulum);GO:0016021(integral component of membrane)	04141(Protein processing in endoplasmic reticulum)	NA	NA	signal sequence receptor subunit 4 [Source:NCBI gene (formerly Entrezgene);Acc:481082]	protein_coding	169.515	156.742	166.32	257.294	254.19	291.86	0.613159	-0.705667	2.68081e-36	9.38459e-35	UP	no
ENSCAFG00845019556	CDC20		ENSCAFT00845034522	GO:0005515(protein binding);GO:0005654(nucleoplasm);GO:0005680(anaphase-promoting complex);GO:0005829(cytosol);GO:0007064(mitotic sister chromatid cohesion);GO:0008022(protein C-terminus binding);GO:0010997(anaphase-promoting complex binding);GO:0019899(enzyme binding);GO:0031145(anaphase-promoting complex-dependent catabolic process);GO:0031915(positive regulation of synaptic plasticity);GO:0033…	04110(Cell cycle);04114(Oocyte meiosis);04120(Ubiquitin mediated proteolysis);05166(Human T-cell leukemia virus 1 infection);05203(Viral carcinogenesis)	NA	NA	cell division cycle 20 [Source:HGNC Symbol;Acc:HGNC:1723]	protein_coding	43.8746	36.5565	35.9702	15.5951	15.4098	17.1041	2.41953	1.27473	2.78433e-36	9.73108e-35	DOWN	yes
ENSCAFG00845006522	ENSCAFG00845006522		ENSCAFT00845011584;ENSCAFT00845011570;ENSCAFT00845011597	NA	00564(Glycerophospholipid metabolism);00565(Ether lipid metabolism);00590(Arachidonic acid metabolism);00591(Linoleic acid metabolism);00592(alpha-Linolenic acid metabolism);01100(Metabolic pathways);04014(Ras signaling pathway);04923(Regulation of lipolysis in adipocytes);04923(Regulation of lipolysis in adipocytes)	K16817	EC:3.1.1.32;EC:3.1.1.4		protein_coding	2.94502	3.55135	4.49036	9.56661	10.837	9.78691	0.363913	-1.45833	2.82449e-36	9.8554e-35	UP	yes
ENSCAFG00845019617	KIF21B		ENSCAFT00845034688;ENSCAFT00845035029;ENSCAFT00845035340	GO:0003777(microtubule motor activity);GO:0005515(protein binding);GO:0005524(ATP binding);GO:0007018(microtubule-based movement);GO:0008017(microtubule binding);GO:0008017(microtubule binding)	NA	NA	NA	kinesin family member 21B [Source:HGNC Symbol;Acc:HGNC:29442]	protein_coding	2.88563	3.33219	3.26385	1.06147	1.06581	1.13564	2.90589	1.53898	3.04045e-36	1.05917e-34	DOWN	yes
ENSCAFG00845013450	ENSCAFG00845013450		ENSCAFT00845023957	NA	NA	NA	NA		lncRNA	13.4234	11.7463	13.1653	23.2301	24.3888	27.3454	0.511375	-0.967546	3.26126e-36	1.13425e-34	UP	no
ENSCAFG00845009589	ENSCAFG00845009589		ENSCAFT00845016883	NA	NA	NA	NA		lncRNA	8.61022	7.98312	8.29762	14.8541	13.647	14.0057	0.585575	-0.772073	3.70452e-36	1.28633e-34	UP	no
ENSCAFG00845005473	EIF3L		ENSCAFT00845009815;ENSCAFT00845009779;ENSCAFT00845009825	GO:0003743(translation initiation factor activity);GO:0005515(protein binding);GO:0005737(cytoplasm);GO:0005852(eukaryotic translation initiation factor 3 complex);GO:0005852(eukaryotic translation initiation factor 3 complex)	NA	NA	NA	eukaryotic translation initiation factor 3 subunit L [Source:NCBI gene (formerly Entrezgene);Acc:474513]	protein_coding	65.9659	62.7005	70.2064	37.6727	37.8213	35.4444	1.79264	0.842089	3.73932e-36	1.29632e-34	DOWN	no
ENSCAFG00845026195	PHKA2		ENSCAFT00845046732;ENSCAFT00845047562;ENSCAFT00845047088;ENSCAFT00845046517;ENSCAFT00845046233	GO:0005516(calmodulin binding);GO:0005975(carbohydrate metabolic process);GO:0005977(glycogen metabolic process);GO:0005977(glycogen metabolic process)	NA	NA	NA	phosphorylase kinase regulatory subunit alpha 2 [Source:HGNC Symbol;Acc:HGNC:8926]	protein_coding	11.9488	11.1286	11.2363	4.00154	4.86346	3.80253	2.70879	1.43765	5.10991e-36	1.76861e-34	DOWN	yes
ENSCAFG00845004674	ZFP36		ENSCAFT00845008354	GO:0000122(negative regulation of transcription by RNA polymerase II);GO:0000165(MAPK cascade);GO:0000288(nuclear-transcribed mRNA catabolic process, deadenylation-dependent decay);GO:0000289(nuclear-transcribed mRNA poly(A) tail shortening);GO:0000932(P-body);GO:0003729(mRNA binding);GO:0005634(nucleus);GO:0005737(cytoplasm);GO:0005829(cytosol);GO:0006357(regulation of transcription by RNA polym…	05166(Human T-cell leukemia virus 1 infection);05167(Kaposi sarcoma-associated herpesvirus infection)	NA	NA	ZFP36 ring finger protein [Source:HGNC Symbol;Acc:HGNC:12862]	protein_coding	41.8221	38.0561	38.7345	16.2562	17.6592	15.7995	2.38586	1.25451	5.31697e-36	1.83731e-34	DOWN	yes
ENSCAFG00845021203	CCNA2		ENSCAFT00845037417	GO:0000086(G2/M transition of mitotic cell cycle);GO:0000307(cyclin-dependent protein kinase holoenzyme complex);GO:0001939(female pronucleus);GO:0001940(male pronucleus);GO:0005634(nucleus);GO:0005654(nucleoplasm);GO:0005737(cytoplasm);GO:0005829(cytosol);GO:0006275(regulation of DNA replication);GO:0006351(DNA-templated transcription);GO:0007265(Ras protein signal transduction);GO:0016538(cycli…	04110(Cell cycle);04152(AMPK signaling pathway);04218(Cellular senescence);04914(Progesterone-mediated oocyte maturation);05161(Hepatitis B);05165(Human papillomavirus infection);05166(Human T-cell leukemia virus 1 infection);05169(Epstein-Barr virus infection);05200(Pathways in cancer);05202(Transcriptional misregulation in cancer);05203(Viral carcinogenesis);05221(Acute myeloid leukemia)	NA	NA	cyclin A2 [Source:HGNC Symbol;Acc:HGNC:1578]	protein_coding	31.0671	27.4047	30.1663	14.2619	11.9432	11.4889	2.35151	1.23359	5.68042e-36	1.95975e-34	DOWN	yes
ENSCAFG00845002827	SPDL1		ENSCAFT00845005016;ENSCAFT00845005006	GO:0000132(establishment of mitotic spindle orientation);GO:0000922(spindle pole);GO:0000940(outer kinetochore);GO:0005634(nucleus);GO:0007080(mitotic metaphase plate congression);GO:0007094(mitotic spindle assembly checkpoint signaling);GO:0016477(cell migration);GO:0019899(enzyme binding);GO:0034501(protein localization to kinetochore);GO:0043515(kinetochore binding);GO:0043515(kinetochore bind…	NA	NA	NA	spindle apparatus coiled-coil protein 1 [Source:HGNC Symbol;Acc:HGNC:26010]	protein_coding	11.214	10.802	12.0564	5.52773	5.2292	4.93328	2.17157	1.11874	9.38993e-36	3.23433e-34	DOWN	yes
ENSCAFG00845013659	ADAM15		ENSCAFT00845024557;ENSCAFT00845024538;ENSCAFT00845024586	GO:0004222(metalloendopeptidase activity);GO:0006508(proteolysis);GO:0008237(metallopeptidase activity);GO:0008237(metallopeptidase activity)	NA	NA	NA	ADAM metallopeptidase domain 15 [Source:HGNC Symbol;Acc:HGNC:193]	protein_coding	10.4754	10.1056	9.70698	17.5243	18.2964	19.4658	0.547836	-0.868184	9.6054e-36	3.30324e-34	UP	no
ENSCAFG00845012499	CYP51A1		ENSCAFT00845022260	GO:0004497(monooxygenase activity);GO:0005506(iron ion binding);GO:0016705(oxidoreductase activity, acting on paired donors, with incorporation or reduction of molecular oxygen);GO:0020037(heme binding)	00100(Steroid biosynthesis);01100(Metabolic pathways)	K05917	EC:1.14.14.154;EC:1.14.15.36	cytochrome P450 family 51 subfamily A member 1 [Source:HGNC Symbol;Acc:HGNC:2649]	protein_coding	24.274	20.7374	22.6082	34.5861	33.7721	34.417	0.657937	-0.603979	1.0934e-35	3.75411e-34	UP	no
ENSCAFG00845003893	ATP6V0C		ENSCAFT00845007008	GO:0015078(proton transmembrane transporter activity);GO:0016020(membrane);GO:0030177(positive regulation of Wnt signaling pathway);GO:0031625(ubiquitin protein ligase binding);GO:0033177(proton-transporting two-sector ATPase complex, proton-transporting domain);GO:0033179(proton-transporting V-type ATPase, V0 domain);GO:0046961(proton-transporting ATPase activity, rotational mechanism);GO:190260…	00190(Oxidative phosphorylation);01100(Metabolic pathways);04142(Lysosome);04145(Phagosome);04721(Synaptic vesicle cycle);04966(Collecting duct acid secretion);05152(Tuberculosis);05165(Human papillomavirus infection);05323(Rheumatoid arthritis)	NA	NA	ATPase H+ transporting V0 subunit c [Source:HGNC Symbol;Acc:HGNC:855]	protein_coding	96.852	89.6854	80.4483	150.96	149.059	156.617	0.58468	-0.774281	1.20996e-35	4.14768e-34	UP	no
ENSCAFG00845002947	ITGB1		ENSCAFT00845005381;ENSCAFT00845005439;ENSCAFT00845005404	GO:0000082(G1/S transition of mitotic cell cycle);GO:0001701(in utero embryonic development);GO:0002042(cell migration involved in sprouting angiogenesis);GO:0002052(positive regulation of neuroblast proliferation);GO:0005178(integrin binding);GO:0005886(plasma membrane);GO:0007155(cell adhesion);GO:0007160(cell-matrix adhesion);GO:0007229(integrin-mediated signaling pathway);GO:0007405(neuroblas…	04015(Rap1 signaling pathway);04145(Phagosome);04151(PI3K-Akt signaling pathway);04360(Axon guidance);04510(Focal adhesion);04512(ECM-receptor interaction);04514(Cell adhesion molecules);04530(Tight junction);04611(Platelet activation);04670(Leukocyte transendothelial migration);04810(Regulation of actin cytoskeleton);05100(Bacterial invasion of epithelial cells);05133(Pertussis);05135(Yersinia i…	NA	NA		protein_coding	428.528	387.678	449.692	587.872	561.327	570.312	0.736196	-0.441838	1.22012e-35	4.17586e-34	UP	no
ENSCAFG00845001120	LAMA2		ENSCAFT00845001954	GO:0005102(signaling receptor binding);GO:0005604(basement membrane);GO:0007155(cell adhesion);GO:0030155(regulation of cell adhesion);GO:0030334(regulation of cell migration);GO:0045995(regulation of embryonic development)	04151(PI3K-Akt signaling pathway);04510(Focal adhesion);04512(ECM-receptor interaction);05145(Toxoplasmosis);05146(Amoebiasis);05165(Human papillomavirus infection);05200(Pathways in cancer);05222(Small cell lung cancer);05410(Hypertrophic cardiomyopathy);05412(Arrhythmogenic right ventricular cardiomyopathy);05414(Dilated cardiomyopathy);05416(Viral myocarditis)	NA	NA	laminin subunit alpha 2 [Source:HGNC Symbol;Acc:HGNC:6482]	protein_coding	24.1664	25.0599	25.7633	11.6741	12.9404	13.2836	1.97872	0.984564	1.29155e-35	4.41327e-34	DOWN	no
ENSCAFG00845003232	SRGN		ENSCAFT00845005686;ENSCAFT00845005692	GO:0001818(negative regulation of cytokine production);GO:0005615(extracellular space);GO:0005794(Golgi apparatus);GO:0016485(protein processing);GO:0030502(negative regulation of bone mineralization);GO:0033364(mast cell secretory granule organization);GO:0033371(T cell secretory granule organization);GO:0033373(maintenance of protease location in mast cell secretory granule);GO:0033382(maintena…	NA	NA	NA	serglycin [Source:HGNC Symbol;Acc:HGNC:9361]	protein_coding	6.7609	5.86203	7.4477	16.3995	13.6903	16.2403	0.433208	-1.20687	1.42263e-35	4.85345e-34	UP	yes
ENSCAFG00845018079	FAT1		ENSCAFT00845032004;ENSCAFT00845032888;ENSCAFT00845032631;ENSCAFT00845033315;ENSCAFT00845033084	GO:0002088(lens development in camera-type eye);GO:0003382(epithelial cell morphogenesis);GO:0003412(establishment of epithelial cell apical/basal polarity involved in camera-type eye morphogenesis);GO:0005509(calcium ion binding);GO:0005634(nucleus);GO:0005886(plasma membrane);GO:0005911(cell-cell junction);GO:0007015(actin filament organization);GO:0007155(cell adhesion);GO:0007156(homophilic c…	NA	NA	NA	FAT atypical cadherin 1 [Source:HGNC Symbol;Acc:HGNC:3595]	protein_coding	22.1967	22.6806	23.3893	32.5707	37.4916	34.3516	0.653807	-0.613063	1.48738e-35	5.0663e-34	UP	no
ENSCAFG00845007050	BCL3		ENSCAFT00845012520	GO:0002268(follicular dendritic cell differentiation);GO:0002315(marginal zone B cell differentiation);GO:0002455(humoral immune response mediated by circulating immunoglobulin);GO:0002467(germinal center formation);GO:0003713(transcription coactivator activity);GO:0003714(transcription corepressor activity);GO:0005515(protein binding);GO:0005634(nucleus);GO:0005654(nucleoplasm);GO:0005737(cytopl…	04625(C-type lectin receptor signaling pathway);04668(TNF signaling pathway)	NA	NA	BCL3 transcription coactivator [Source:HGNC Symbol;Acc:HGNC:998]	protein_coding	29.8665	32.1799	24.5091	9.95011	8.71629	10.1001	3.00889	1.58923	2.17702e-35	7.40361e-34	DOWN	yes
ENSCAFG00845005191	FOSB		ENSCAFT00845009301;ENSCAFT00845009306;ENSCAFT00845009313	GO:0000978(RNA polymerase II cis-regulatory region sequence-specific DNA binding);GO:0001228(DNA-binding transcription activator activity, RNA polymerase II-specific);GO:0003677(DNA binding);GO:0003700(DNA-binding transcription factor activity);GO:0005634(nucleus);GO:0005654(nucleoplasm);GO:0006355(regulation of DNA-templated transcription);GO:0006357(regulation of transcription by RNA polymerase…	04380(Osteoclast differentiation);04657(IL-17 signaling pathway);05030(Cocaine addiction);05031(Amphetamine addiction);05034(Alcoholism);05034(Alcoholism)	NA	NA	FosB proto-onco, AP-1 transcription factor subunit [Source:NCBI gene (formerly Entrezgene);Acc:484445]	protein_coding	190.184	170.019	224.244	89.2858	95.0851	94.4682	2.096	1.06764	2.25959e-35	7.67225e-34	DOWN	yes
ENSCAFG00845009509	CCN4		ENSCAFT00845016770;ENSCAFT00845016816	GO:0001649(osteoblast differentiation);GO:0001817(regulation of cytokine production);GO:0005515(protein binding);GO:0005576(extracellular region);GO:0005615(extracellular space);GO:0005737(cytoplasm);GO:0005829(cytosol);GO:0007165(signal transduction);GO:0030177(positive regulation of Wnt signaling pathway);GO:0030316(osteoclast differentiation);GO:0032331(negative regulation of chondrocyte diffe…	04310(Wnt signaling pathway);04310(Wnt signaling pathway)	NA	NA	cellular communication network factor 4 [Source:HGNC Symbol;Acc:HGNC:12769]	protein_coding	72.9403	76.7103	85.9742	126.997	145.639	130.324	0.584736	-0.774142	2.54416e-35	8.62482e-34	UP	no
ENSCAFG00845005166	SPARC		ENSCAFT00845009260;ENSCAFT00845009245;ENSCAFT00845009262	GO:0001937(negative regulation of endothelial cell proliferation);GO:0005509(calcium ion binding);GO:0005515(protein binding);GO:0005518(collagen binding);GO:0005615(extracellular space);GO:0005737(cytoplasm);GO:0009986(cell surface);GO:0010595(positive regulation of endothelial cell migration);GO:0016363(nuclear matrix);GO:0016525(negative regulation of angiogenesis);GO:0022604(regulation of cel…	NA	NA	NA	secreted protein acidic and cysteine rich [Source:HGNC Symbol;Acc:HGNC:11219]	protein_coding	2809.31	2811.22	2693.17	3727.82	3811.12	3826.44	0.731492	-0.451085	3.09369e-35	1.04712e-33	UP	no
ENSCAFG00845001329	RNF145		ENSCAFT00845002282	GO:0008270(zinc ion binding)	NA	K23789	EC:2.3.2.27	ring finger protein 145 [Source:HGNC Symbol;Acc:HGNC:20853]	protein_coding	30.409	27.3745	31.8451	44.4806	44.144	45.6503	0.6675	-0.58316	3.35933e-35	1.13524e-33	UP	no
ENSCAFG00845031075	TBXAS1		ENSCAFT00845055240;ENSCAFT00845055238	GO:0001516(prostaglandin biosynthetic process);GO:0004497(monooxygenase activity);GO:0004796(thromboxane-A synthase activity);GO:0005506(iron ion binding);GO:0005783(endoplasmic reticulum);GO:0005789(endoplasmic reticulum membrane);GO:0005829(cytosol);GO:0006690(icosanoid metabolic process);GO:0016705(oxidoreductase activity, acting on paired donors, with incorporation or reduction of molecular o…	00590(Arachidonic acid metabolism);01100(Metabolic pathways);04611(Platelet activation);04611(Platelet activation)	K01832	EC:5.3.99.5	thromboxane A synthase 1 [Source:HGNC Symbol;Acc:HGNC:11609]	protein_coding	0.179038	0.0908344	0.219148	1.87511	2.24732	2.60451	0.0726958	-3.78198	3.58889e-35	1.21091e-33	UP	yes
ENSCAFG00845007644	CS		ENSCAFT00845013692;ENSCAFT00845013771;ENSCAFT00845013633	GO:0004108(citrate (Si)-synthase activity);GO:0005739(mitochondrion);GO:0005759(mitochondrial matrix);GO:0005975(carbohydrate metabolic process);GO:0006101(citrate metabolic process);GO:0046912(acyltransferase activity, acyl groups converted into alkyl on transfer);GO:0046912(acyltransferase activity, acyl groups converted into alkyl on transfer)	00020(Citrate cycle (TCA cycle));00630(Glyoxylate and dicarboxylate metabolism);01100(Metabolic pathways);01200(Carbon metabolism);01210(2-Oxocarboxylic acid metabolism);01230(Biosynthesis of amino acids);01230(Biosynthesis of amino acids)	K01647	EC:2.3.3.1	citrate synthase [Source:HGNC Symbol;Acc:HGNC:2422]	protein_coding	105.341	98.2099	98.6514	59.564	55.5065	58.1768	1.74434	0.802684	3.98874e-35	1.34371e-33	DOWN	no
ENSCAFG00845027022	TPI1		ENSCAFT00845047845	GO:0004807(triose-phosphate isomerase activity);GO:0005829(cytosol);GO:0006006(glucose metabolic process);GO:0006094(gluconeogenesis);GO:0006096(glycolytic process);GO:0016853(isomerase activity);GO:0019682(glyceraldehyde-3-phosphate metabolic process);GO:0031625(ubiquitin protein ligase binding);GO:0042803(protein homodimerization activity);GO:0046166(glyceraldehyde-3-phosphate biosynthetic proc…	00010(Glycolysis / Gluconeogenesis);00051(Fructose and mannose metabolism);00562(Inositol phosphate metabolism);01100(Metabolic pathways);01200(Carbon metabolism);01230(Biosynthesis of amino acids)	K01803	EC:5.3.1.1	triosephosphate isomerase 1 [Source:NCBI gene (formerly Entrezgene);Acc:477711]	protein_coding	366.583	363.206	341.713	515.02	490.545	507.903	0.707978	-0.498224	4.6966e-35	1.57969e-33	UP	no
ENSCAFG00845014771	ESYT2		ENSCAFT00845026426;ENSCAFT00845026654;ENSCAFT00845026505;ENSCAFT00845026579	GO:0005829(cytosol);GO:0005886(plasma membrane);GO:0006869(lipid transport);GO:0008289(lipid binding);GO:0061817(endoplasmic reticulum-plasma membrane tethering);GO:0061817(endoplasmic reticulum-plasma membrane tethering)	NA	NA	NA	extended synaptotagmin 2 [Source:HGNC Symbol;Acc:HGNC:22211]	protein_coding	48.1362	43.8365	46.2639	62.9597	61.2747	62.2565	0.741251	-0.431965	4.75485e-35	1.59678e-33	UP	no
ENSCAFG00845015888	CPXM1		ENSCAFT00845028278	GO:0004181(metallocarboxypeptidase activity);GO:0005615(extracellular space);GO:0006508(proteolysis);GO:0008270(zinc ion binding)	NA	NA	NA	carboxypeptidase X, M14 family member 1 [Source:HGNC Symbol;Acc:HGNC:15771]	protein_coding	5.28899	5.85871	6.00699	0.904963	0.671973	1.20071	6.17599	2.62667	6.97401e-35	2.33837e-33	DOWN	yes
[truncated: 21,784 more rows]
