# Supplementary material for: Multiomics analysis of platelet-rich plasma promoting biological performance of mesenchymal stem cells
Source: BMC Genomics. 2024 Jun 5;25:564. doi: 10.1186/s12864-024-10329-8 (PMC11151483; doi:10.1186/s12864-024-10329-8)
Supplement: Supplementary file 1 — Supplementary Material 1. [file 12864_2024_10329_MOESM1_ESM.zip › Supplementary document-20 GO function was extracellular exosome.xlsx]

## Sheet: Sheet1
ID	FBS_1	FBS_2	FBS_3	PRP_1	PRP_2	PRP_3	ratio	t.test_p.value	wilcox.test_p.value	t.test_p.value_BHcorrect	wilcox.test_p.value_BHcorrect	regulated	ProteinGroup	protein	description	gene_name	go_cellularcomponent	go_molecularfunction	go_biologicalprocess	eggnog_description	eggnog_category	eggnog_term	kegg_pathway	reactome_pathways	wikipathways	tf_family	subcellularlocation
A0A8I3P587	2.84636e+06	1.80414e+06	2.15712e+06	4.84266e+07	8.88114e+07	8.13441e+07	32.1085	0.000234033	0.1	0.0093941	0.152264	up	A0A8I3P587	A0A8I3P587	Ig-like domain-containing protein	-	GO:0009897::external side of plasma membrane;GO:0070062::extracellular exosome;GO:0072562::blood microparticle;GO:0071757::hexameric IgM immunoglobulin complex;GO:0071756::pentameric IgM immunoglobulin complex	GO:0034987::immunoglobulin receptor binding;GO:0003697::single-stranded DNA binding;GO:0031210::phosphatidylcholine binding;GO:0003823::antigen binding;GO:0042834::peptidoglycan binding	GO:0050853::B cell receptor signaling pathway;GO:0006910::phagocytosis, recognition;GO:0050829::defense response to Gram-negative bacterium;GO:0006958::complement activation, classical pathway;GO:0019731::antibacterial humoral response;GO:0045087::innate immune response;GO:0006911::phagocytosis, engulfment;GO:0050871::positive regulation of B cell activation	Immunoglobulin heavy constant mu	Poorly characterized	Function unknown	04151::PI3K-Akt signaling pathway||04020::Calcium signaling pathway||05202::Transcriptional misregulation in cancer||05169::Epstein-Barr virus infection||05152::Tuberculosis||04072::Phospholipase D signaling pathway||04145::Phagosome||05414::Dilated cardiomyopathy||05162::Measles||05146::Amoebiasis||04666::Fc gamma R-mediated phagocytosis||04064::NF-kappa B signaling pathway||04640::Hematopoietic…	Cell surface interactions at the vascular wall::Antigen activates B Cell Receptor (BCR) leading to generation of second messengers::CD22 mediated BCR regulation	Inflammatory_Response_Pathway	NA	Cytoplasm
A0A8P0PLJ0	4445.23	5821.07	3317.21	65656.8	64447.2	50990.7	13.332	0.000806369	0.1	0.0144129	0.152264	up	A0A8P0PLJ0	A0A8P0PLJ0	Poly [ADP-ribose] polymerase	PARP4	GO:0005876::spindle microtubule;GO:0070062::extracellular exosome;GO:0005737::cytoplasm;GO:0016020::membrane	GO:0019899::enzyme binding;GO:0003950::NAD+ ADP-ribosyltransferase activity	GO:0006954::inflammatory response;GO:0008219::cell death;GO:0006471::protein ADP-ribosylation	Poly (ADP-ribose) polymerase	Information storage and processing	Transcription	04210::Apoptosis||04212::Longevity regulating pathway - worm||04214::Apoptosis - fly||03410::Base excision repair	Nicotinamide salvaging::Maturation of nucleoprotein	NAD+_biosynthetic_pathways	NA	Cytoplasm
A0A8I3N9F1	48458.5	27059.1	26072.5	295622	568441	484853	13.278	0.000770308	0.1	0.0141056	0.152264	up	A0A8I3N9F1	A0A8I3N9F1	Fidgetin like 1	FIGNL1	GO:0005737::cytoplasm;GO:0000228::nuclear chromosome;GO:0070062::extracellular exosome	GO:0008568::microtubule-severing ATPase activity;GO:0005524::ATP binding	GO:0001649::osteoblast differentiation;GO:0010569::regulation of double-strand break repair via homologous recombination;GO:0031122::cytoplasmic microtubule organization;GO:2001243::negative regulation of intrinsic apoptotic signaling pathway;GO:0071479::cellular response to ionizing radiation;GO:0051726::regulation of cell cycle;GO:0033687::osteoblast proliferation	Belongs to the AAA ATPase family	Cellular processes and signaling	Posttranslational modification, protein turnover, chaperones	NA	Sealing of the nuclear envelope (NE) by ESCRT-III	Ciliary_landscape::Ebola_Virus_Pathway_on_Host	NA	Nucleus
A0A8I3QZH6	2625.5	1810.98	1173	17861.3	24388.3	25048.5	11.9972	0.00284438	0.1	0.0233192	0.152264	up	A0A8I3QZH6	A0A8I3QZH6	Pentraxin family member	CRP	GO:0070062::extracellular exosome;GO:0005615::extracellular space	GO:0005509::calcium ion binding;GO:0001849::complement component C1q binding;GO:0030169::low-density lipoprotein particle binding;GO:0050750::low-density lipoprotein particle receptor binding	GO:0032930::positive regulation of superoxide anion generation;GO:0010745::negative regulation of macrophage derived foam cell differentiation;GO:0010888::negative regulation of lipid storage;GO:2000482::regulation of interleukin-8 secretion;GO:0010628::positive regulation of gene expression;GO:0006953::acute-phase response	C-reactive protein	Cellular processes and signaling	Signal transduction mechanisms	NA	Classical antibody-mediated complement activation	Human_Complement_System::Selenium_Micronutrient_Network::Folate_Metabolism::Vitamin_B12_Metabolism::IL-6_signaling_pathway::Pathogenesis_of_SARS-CoV-2_Mediated_by_nsp9-nsp10_Complex	NA	Cytoplasm
A0A8I3MFK0	315793	260914	214929	2.2514e+06	3.1664e+06	3.12889e+06	10.7962	0.000112077	0.1	0.00798611	0.152264	up	A0A8I3MFK0	A0A8I3MFK0	Protein S100	S100A9	GO:0005615::extracellular space;GO:0070062::extracellular exosome;GO:0005634::nucleus	GO:0008270::zinc ion binding;GO:0050786::RAGE receptor binding;GO:0050544::arachidonic acid binding;GO:0035662::Toll-like receptor 4 binding;GO:0005509::calcium ion binding;GO:0008017::microtubule binding	GO:0030593::neutrophil chemotaxis;GO:0070488::neutrophil aggregation;GO:0006919::activation of cysteine-type endopeptidase activity involved in apoptotic process;GO:0002523::leukocyte migration involved in inflammatory response;GO:0045113::regulation of integrin biosynthetic process;GO:0035606::peptidyl-cysteine S-trans-nitrosylation;GO:0006417::regulation of translation;GO:0006914::autophagy;GO:…	Belongs to the S-100 family	Cellular processes and signaling	Signal transduction mechanisms	04657::IL-17 signaling pathway	Neutrophil degranulation::RHO GTPases Activate NADPH Oxidases::Regulation of TLR by endogenous ligand::Metal sequestration by antimicrobial proteins	Vitamin_D_Receptor_Pathway::IL1_and_megakaryocytes_in_obesity	NA	Cytoplasm
A0A8I3NAM6	13238.5	20535.8	13249.9	100162	102628	163527	7.78996	0.000719762	0.1	0.0136024	0.152264	up	A0A8I3NAM6	A0A8I3NAM6	Transthyretin	TTR	GO:0005615::extracellular space;GO:0070062::extracellular exosome	GO:0042802::identical protein binding;GO:0036094::small molecule binding;GO:0070324::thyroid hormone binding;GO:0005179::hormone activity	GO:0042572::retinol metabolic process;GO:0070327::thyroid hormone transport	Thyroid hormone-binding protein. Probably transports thyroxine from the bloodstream to the brain	Metabolism	Lipid transport and metabolism	04918::Thyroid hormone synthesis	Neutrophil degranulation::Amyloid fiber formation::Non-integrin membrane-ECM interactions::Retinoid metabolism and transport::The canonical retinoid cycle in rods (twilight vision)::Retinoid cycle disease events	NA	NA	Cytoplasm
A0A8I3NQ63	1.23994e+06	1.13322e+06	1.00899e+06	4.82212e+06	7.78213e+06	6.94201e+06	5.77925	0.00262159	0.1	0.022133	0.152264	up	A0A8I3NQ63	A0A8I3NQ63	Complement C4 gamma chain	LOC481722	GO:0072562::blood microparticle;GO:0070062::extracellular exosome;GO:0005886::plasma membrane	GO:0001849::complement component C1q binding;GO:0004252::serine-type endopeptidase activity;GO:0004866::endopeptidase inhibitor activity	GO:2000427::positive regulation of apoptotic cell clearance;GO:0010951::negative regulation of endopeptidase activity;GO:0030449::regulation of complement activation;GO:0006958::complement activation, classical pathway;GO:0045087::innate immune response	complement	Cellular processes and signaling	Posttranslational modification, protein turnover, chaperones	05322::Systemic lupus erythematosus||05150::Staphylococcus aureus infection||04610::Complement and coagulation cascades||05133::Pertussis	Regulation of Insulin-like Growth Factor (IGF) transport and uptake by IGFBPs::Regulation of Complement cascade::Post-translational protein phosphorylation::Initial triggering of complement::Activation of C3 and C5	Sudden_Infant_Death_Syndrome_(SIDS)_Susceptibility_Pathways::Allograft_Rejection::Complement_Activation	NA	Nucleus
A0A8P0PI97	118042	109840	98488	458897	525054	857495	5.64221	0.00844499	0.1	0.0382531	0.152264	up	A0A8P0PI97	A0A8P0PI97	Alpha-1-B glycoprotein	A1BG	GO:0072562::blood microparticle;GO:0070062::extracellular exosome	NA	NA	alpha-1-B glycoprotein	Cellular processes and signaling	Signal transduction mechanisms	04611::Platelet activation||04512::ECM-receptor interaction||04380::Osteoclast differentiation	Neutrophil degranulation::Platelet degranulation	Spinal_Cord_Injury	NA	Nucleus
A0A8P0SPA5	9691.55	11502.4	11436	34188.7	50089.7	66024.5	4.60629	0.010866	0.1	0.0437283	0.152264	up	A0A8P0SPA5	A0A8P0SPA5	Cadherin domain-containing protein	LOC489647	GO:0016235::aggresome;GO:0043296::apical junction complex;GO:0005925::focal adhesion;GO:0016021::integral component of membrane;GO:0005802::trans-Golgi network;GO:0030027::lamellipodium;GO:0005829::cytosol;GO:0005654::nucleoplasm;GO:0030864::cortical actin cytoskeleton;GO:0016342::catenin complex;GO:0070062::extracellular exosome;GO:0048471::perinuclear region of cytoplasm;GO:0005913::cell-cell a…	GO:0030506::ankyrin binding;GO:0046872::metal ion binding;GO:0008013::beta-catenin binding;GO:0050839::cell adhesion molecule binding;GO:0001948::glycoprotein binding;GO:0032794::GTPase activating protein binding;GO:0045295::gamma-catenin binding	GO:0070979::protein K11-linked ubiquitination;GO:0051436::negative regulation of ubiquitin-protein ligase activity involved in mitotic cell cycle;GO:0071681::cellular response to indole-3-methanol;GO:0000280::nuclear division;GO:0042993::positive regulation of transcription factor import into nucleus;GO:0090002::establishment of protein localization to plasma membrane;GO:0051437::positive regulat…	Cadherin repeats.	Poorly characterized	Function unknown	05200::Pathways in cancer||04015::Rap1 signaling pathway||04390::Hippo signaling pathway||04514::Cell adhesion molecules (CAMs)||04371::Apelin signaling pathway||04520::Adherens junction||05100::Bacterial invasion of epithelial cells||05218::Melanoma||05213::Endometrial cancer||05130::Pathogenic Escherichia coli infection||05219::Bladder cancer||05216::Thyroid cancer	Immunoregulatory interactions between a Lymphoid and a non-Lymphoid cell::Integrin cell surface interactions::Degradation of the extracellular matrix::Adherens junctions interactions::RHO GTPases activate IQGAPs::Apoptotic cleavage of cell adhesion proteins::InlA-mediated entry of Listeria monocytogenes into host cells	Epithelial_to_mesenchymal_transition_in_colorectal_cancer::Gastrin_Signaling_Pathway::Integrated_Breast_Cancer_Pathway::Neural_Crest_Differentiation::Preimplantation_Embryo::Melanoma::Endometrial_cancer::Pathogenic_Escherichia_coli_infection::Mechanoregulation_and_pathology_of_YAP-TAZ_via_Hippo_and_non-Hippo_mechanisms::Bladder_Cancer::Mammary_gland_development_pathway_-_Embryonic_development_(St…	NA	Cytoplasm
A0A8I3NSK6	18257.7	17328	11402.4	54832.3	67058.9	92208.4	4.55647	0.00204579	0.1	0.020117	0.152264	up	A0A8I3NSK6	A0A8I3NSK6	Carbonic anhydrase	CA1	GO:0005829::cytosol;GO:0070062::extracellular exosome	GO:0005515::protein binding;GO:0004089::carbonate dehydratase activity;GO:0004064::arylesterase activity;GO:0008270::zinc ion binding	GO:0006730::one-carbon metabolic process;GO:0015701::bicarbonate transport	carbonic anhydrase	Metabolism	Inorganic ion transport and metabolism	00910::Nitrogen metabolism	Gene and protein expression by JAK-STAT signaling after Interleukin-12 stimulation::Erythrocytes take up carbon dioxide and release oxygen::Reversible hydration of carbon dioxide::Erythrocytes take up oxygen and release carbon dioxide	Proximal_tubule_transport	NA	Cytoplasm
A0A8I3N3T0	2745.14	3499.34	2465.43	10022.3	13315	16191.2	4.53834	0.00138177	0.1	0.0176946	0.152264	up	A0A8I3N3T0	A0A8I3N3T0	S100 calcium binding protein P	S100P	GO:0005737::cytoplasm;GO:0031528::microvillus membrane;GO:0005634::nucleus;GO:0070062::extracellular exosome	GO:0050786::RAGE receptor binding;GO:0005509::calcium ion binding;GO:0000287::magnesium ion binding;GO:0048306::calcium-dependent protein binding	GO:0010033::response to organic substance;GO:0043542::endothelial cell migration	S100 calcium binding protein P	Poorly characterized	Function unknown	04657::IL-17 signaling pathway	Neutrophil degranulation	Nuclear_Receptors_Meta-Pathway::Gastric_Cancer_Network_1	NA	Cytoplasm
A0A8P0N604	21968.6	16398.5	16332.3	72650.2	54017.7	117207	4.45846	0.0125696	0.1	0.047108	0.152264	up	A0A8P0N604	A0A8P0N604	Alpha fetoprotein	AFP	GO:0043234::protein complex;GO:0070062::extracellular exosome;GO:0043209::myelin sheath;GO:0072562::blood microparticle;GO:0005794::Golgi apparatus;GO:0005783::endoplasmic reticulum;GO:0005634::nucleus	GO:0008144::drug binding;GO:0015643::toxic substance binding;GO:0051087::chaperone binding;GO:0046872::metal ion binding;GO:0003677::DNA binding;GO:0019825::oxygen binding;GO:0030170::pyridoxal phosphate binding;GO:0005504::fatty acid binding	GO:0006810::transport;GO:0009267::cellular response to starvation;GO:0051659::maintenance of mitochondrion location;GO:0001895::retina homeostasis;GO:0019836::hemolysis by symbiont of host erythrocytes;GO:0043066::negative regulation of apoptotic process	Serum albumin, the main protein of plasma, has a good binding capacity for water, Ca(2 ), Na( ), K( ), fatty acids, hormones, bilirubin and drugs. Its main function is the regulation of the colloidal osmotic pressure of blood. Major zinc transporter in plasma, typically binds about 80 of all plasma zinc	Cellular processes and signaling	Signal transduction mechanisms	04918::Thyroid hormone synthesis	Platelet degranulation ::Regulation of Insulin-like Growth Factor (IGF) transport and uptake by IGFBPs::Post-translational protein phosphorylation::Scavenging of heme from plasma::Recycling of bile acids and salts::Heme degradation::Transport of organic anions::Heme biosynthesis::HDL remodeling	VEGFA-VEGFR2_Signaling_Pathway::Human_Complement_System::Selenium_Micronutrient_Network::Folate_Metabolism::Vitamin_B12_Metabolism	zf-C2H2	Cytoplasm
A0A8I3P6H2	38734.5	32865.4	21245.7	107539	160329	139182	4.38416	0.00378961	0.1	0.0265674	0.152264	up	A0A8I3P6H2	A0A8I3P6H2	Myeloperoxidase	MPO	GO:0042582::azurophil granule;GO:0005739::mitochondrion;GO:0070062::extracellular exosome;GO:0005615::extracellular space;GO:0005634::nucleus	GO:0004601::peroxidase activity;GO:0020037::heme binding;GO:0008201::heparin binding	GO:0042744::hydrogen peroxide catabolic process;GO:0055114::oxidation-reduction process;GO:0001878::response to yeast;GO:0002679::respiratory burst involved in defense response;GO:0034374::low-density lipoprotein particle remodeling;GO:0002149::hypochlorous acid biosynthetic process;GO:0050832::defense response to fungus;GO:0019430::removal of superoxide radicals;GO:0044130::negative regulation o…	myeloperoxidase	Poorly characterized	Function unknown	05202::Transcriptional misregulation in cancer||04145::Phagosome	Neutrophil degranulation::Events associated with phagocytolytic activity of PMN cells	Selenium_Micronutrient_Network::Folate_Metabolism::Vitamin_B12_Metabolism::Benzene_metabolism	NA	Nucleus
A0A8I3NY55	11915.2	9923.02	10269.1	39783	45346.9	55496.1	4.37987	0.000673126	0.1	0.0135743	0.152264	up	A0A8I3NY55	A0A8I3NY55	Ectonucleotide pyrophosphatase/phosphodiesterase 4	ENPP4	GO:0016021::integral component of membrane;GO:0070062::extracellular exosome	GO:0047710::bis(5'-adenosyl)-triphosphatase activity	GO:0030194::positive regulation of blood coagulation;GO:0046130::purine ribonucleoside catabolic process	Ectonucleotide pyrophosphatase phosphodiesterase 4	Poorly characterized	Function unknown	00230::Purine metabolism	Neutrophil degranulation	Insulin_Signaling::Pyrimidine_metabolism::FGF23_signalling_in_Hypophosphatemic_rickets	NA	Peroxisome
A0A8I3NGE2	188846	115454	150850	522144	688516	703462	4.20548	0.00188615	0.1	0.0192629	0.152264	up	A0A8I3NGE2	A0A8I3NGE2	Sorcin	SRI	GO:0005829::cytosol;GO:0005654::nucleoplasm;GO:0005886::plasma membrane;GO:0070062::extracellular exosome;GO:0042584::chromaffin granule membrane;GO:0030018::Z disc;GO:0005789::endoplasmic reticulum membrane	GO:0070491::repressing transcription factor binding;GO:0004198::calcium-dependent cysteine-type endopeptidase activity;GO:0002020::protease binding;GO:0042802::identical protein binding;GO:0046982::protein heterodimerization activity;GO:0005509::calcium ion binding	GO:0035774::positive regulation of insulin secretion involved in cellular response to glucose stimulus;GO:1901844::regulation of cell communication by electrical coupling involved in cardiac conduction;GO:0060315::negative regulation of ryanodine-sensitive calcium-release channel activity;GO:0042994::cytoplasmic sequestering of transcription factor;GO:0006508::proteolysis;GO:1901077::regulation o…	EF-hand domain pair	Cellular processes and signaling	Signal transduction mechanisms	NA	Stimuli-sensing channels::Ion homeostasis::Ion transport by P-type ATPases::Reduction of cytosolic Ca++ levels::Sodium/Calcium exchangers	Integrin-mediated_Cell_Adhesion	NA	Cytoplasm
A0A8I3P3Z6	29987.1	34703.3	38794.3	185038	105347	134336	4.10419	0.00566567	0.1	0.0322083	0.152264	up	A0A8I3P3Z6	A0A8I3P3Z6	Serpin family F member 2	SERPINF2	GO:0009986::cell surface;GO:0072562::blood microparticle;GO:0005577::fibrinogen complex;GO:0070062::extracellular exosome	GO:0042803::protein homodimerization activity;GO:0004867::serine-type endopeptidase inhibitor activity;GO:0002020::protease binding	GO:0002034::regulation of blood vessel diameter by renin-angiotensin;GO:0070374::positive regulation of ERK1 and ERK2 cascade;GO:0030199::collagen fibril organization;GO:0051918::negative regulation of fibrinolysis;GO:0010757::negative regulation of plasminogen activation;GO:0045597::positive regulation of cell differentiation;GO:0045944::positive regulation of transcription from RNA polymerase I…	Serpin peptidase inhibitor, clade F (alpha-2 antiplasmin, pigment epithelium derived factor), member 2	Cellular processes and signaling	Defense mechanisms	04610::Complement and coagulation cascades	Platelet degranulation ::Dissolution of Fibrin Clot	Complement_and_Coagulation_Cascades::Blood_Clotting_Cascade	NA	Cytoplasm
A0A8I3MHG0	94445.5	99187.8	111098	587570	263420	282907	3.72097	0.035922	0.1	0.082013	0.152264	up	A0A8I3MHG0	A0A8I3MHG0	Procollagen C-endopeptidase enhancer	PCOLCE	GO:0005615::extracellular space;GO:0031012::extracellular matrix;GO:0070062::extracellular exosome	GO:0008201::heparin binding;GO:0005518::collagen binding;GO:0016504::peptidase activator activity	GO:0010952::positive regulation of peptidase activity	Procollagen C-endopeptidase enhancer	Cellular processes and signaling	Signal transduction mechanisms	04977::Vitamin digestion and absorption	Collagen biosynthesis and modifying enzymes::Crosslinking of collagen fibrils	Adipogenesis::Cardiac_Progenitor_Differentiation::Type_I_collagen_synthesis_in_the_context_of_Osteogenesis_imperfecta::EDA_Signalling_in_Hair_Follicle_Development	NA	Nucleus
A0A8P0SV86	965.529	723.849	578.078	1633.66	3474.01	3254.62	3.68796	0.0164503	0.1	0.0526411	0.152264	up	A0A8P0SV86	A0A8P0SV86	Podocalyxin	PODXL	GO:0045121::membrane raft;GO:0030027::lamellipodium;GO:0043231::intracellular membrane-bounded organelle;GO:0030175::filopodium;GO:0036057::slit diaphragm;GO:0005615::extracellular space;GO:0031528::microvillus membrane;GO:0005737::cytoplasm;GO:0001726::ruffle;GO:0016021::integral component of membrane;GO:0070062::extracellular exosome;GO:0016324::apical plasma membrane	NA	GO:0072015::glomerular visceral epithelial cell development;GO:0050900::leukocyte migration;GO:0033634::positive regulation of cell-cell adhesion mediated by integrin;GO:0022408::negative regulation of cell-cell adhesion;GO:0032534::regulation of microvillus assembly;GO:0072175::epithelial tube formation;GO:0030335::positive regulation of cell migration	Involved in the regulation of both adhesion and cell morphology and cancer progression. Function as an anti-adhesive molecule that maintains an open filtration pathway between neighboring foot processes in the podocyte by charge repulsion	Cellular processes and signaling	Signal transduction mechanisms	NA	NA	Ectoderm_Differentiation::Primary_Focal_Segmental_Glomerulosclerosis_FSGS::Nephrotic_syndrome::Hepatitis_C_and_Hepatocellular_Carcinoma	NA	Cytoplasm
A0A8P0NUX6	119537	61327	65039.9	249574	343568	261107	3.47391	0.0140413	0.1	0.0490458	0.152264	up	A0A8P0NUX6	A0A8P0NUX6	Nidogen 2	NID2	GO:0070062::extracellular exosome;GO:0005604::basement membrane	GO:0005509::calcium ion binding	GO:0007160::cell-matrix adhesion	Nidogen 2 (osteonidogen)	Cellular processes and signaling	Signal transduction mechanisms	NA	Laminin interactions	Vitamin_D_Receptor_Pathway::Epithelial_to_mesenchymal_transition_in_colorectal_cancer::Breast_cancer_pathway::Wnt_Signaling::Primary_Focal_Segmental_Glomerulosclerosis_FSGS::Wnt_Signaling_Pathway_and_Pluripotency::ESC_Pluripotency_Pathways::LncRNA_involvement_in_canonical_Wnt_signaling_and_colorectal_cancer::ncRNAs_involved_in_Wnt_signaling_in_hepatocellular_carcinoma::Osteoblast_differentiation:…	NA	Nucleus
A0A8I3N580	23720.9	23254.8	19078.1	71655.1	54328.7	90019	3.2701	0.00638032	0.1	0.0339371	0.152264	up	A0A8I3N580	A0A8I3N580	Delta-aminolevulinic acid dehydratase	ALAD	GO:0005829::cytosol;GO:0070062::extracellular exosome;GO:0005634::nucleus	GO:0008270::zinc ion binding;GO:0004655::porphobilinogen synthase activity;GO:0032791::lead ion binding;GO:0042802::identical protein binding	GO:0006783::heme biosynthetic process;GO:0071353::cellular response to interleukin-4;GO:0051260::protein homooligomerization	Delta-aminolevulinic acid dehydratase	Metabolism	Coenzyme transport and metabolism	01100::Metabolic pathways||00860::Porphyrin and chlorophyll metabolism	Neutrophil degranulation::Heme biosynthesis	Heme_Biosynthesis	NA	Mitochondria
A0A8I3P1S8	199163	185004	280691	1.10563e+06	437492	512661	3.09206	0.0486086	0.1	0.0983603	0.152264	up	A0A8I3P1S8	A0A8I3P1S8	Collagen type I alpha 2 chain	COL1A2	GO:0005584::collagen type I trimer;GO:0005622::intracellular;GO:0070062::extracellular exosome;GO:0005615::extracellular space	GO:0030674::protein binding, bridging;GO:0046872::metal ion binding;GO:0042802::identical protein binding;GO:0046332::SMAD binding;GO:0048407::platelet-derived growth factor binding;GO:0005201::extracellular matrix structural constituent	GO:0070208::protein heterotrimerization;GO:0043589::skin morphogenesis;GO:0008217::regulation of blood pressure;GO:0001501::skeletal system development;GO:0030199::collagen fibril organization;GO:0007179::transforming growth factor beta receptor signaling pathway;GO:0071230::cellular response to amino acid stimulus;GO:0001568::blood vessel development;GO:0007266::Rho protein signal transduction	Collagen type I alpha 2	Cellular processes and signaling	Extracellular structures	04151::PI3K-Akt signaling pathway||04510::Focal adhesion||04611::Platelet activation||05146::Amoebiasis||04512::ECM-receptor interaction||04974::Protein digestion and absorption||04933::AGE-RAGE signaling pathway in diabetic complications	Immunoregulatory interactions between a Lymphoid and a non-Lymphoid cell::Cell surface interactions at the vascular wall::ECM proteoglycans::Integrin cell surface interactions::Interleukin-4 and Interleukin-13 signaling::Collagen biosynthesis and modifying enzymes::Collagen degradation::Assembly of collagen fibrils and other multimeric structures::Non-integrin membrane-ECM interactions::Collagen …	Focal_Adhesion-PI3K-Akt-mTOR-signaling_pathway::PI3K-Akt_Signaling_Pathway::Focal_Adhesion::TGF-beta_Signaling_Pathway::Type_I_collagen_synthesis_in_the_context_of_Osteogenesis_imperfecta::miRNA_targets_in_ECM_and_membrane_receptors::Inflammatory_Response_Pathway	NA	Cytoplasm
A0A8P0SGY3	3450.92	3258.98	2540.63	8316.32	10041	9598.16	3.02204	0.00137078	0.1	0.0176946	0.152264	up	A0A8P0SGY3	A0A8P0SGY3	Calcium and integrin binding 1	CIB1	GO:0016324::apical plasma membrane;GO:0030426::growth cone;GO:0005783::endoplasmic reticulum;GO:0032433::filopodium tip;GO:0030027::lamellipodium;GO:0005654::nucleoplasm;GO:0042383::sarcolemma;GO:0070062::extracellular exosome;GO:0048471::perinuclear region of cytoplasm;GO:0005813::centrosome;GO:0043025::neuronal cell body;GO:0032587::ruffle membrane	GO:0043495::protein anchor;GO:0044325::ion channel binding;GO:0008427::calcium-dependent protein kinase inhibitor activity;GO:0005509::calcium ion binding;GO:0030291::protein serine/threonine kinase inhibitor activity;GO:0017016::Ras GTPase binding	GO:0030220::platelet formation;GO:0045653::negative regulation of megakaryocyte differentiation;GO:2000256::positive regulation of male germ cell proliferation;GO:0070374::positive regulation of ERK1 and ERK2 cascade;GO:0010977::negative regulation of neuron projection development;GO:0006974::cellular response to DNA damage stimulus;GO:0071356::cellular response to tumor necrosis factor;GO:190403…	Calcium and	Cellular processes and signaling	Signal transduction mechanisms	NA	FCERI mediated Ca+2 mobilization::Ca2+ pathway::DARPP-32 events::Calcineurin activates NFAT::CLEC7A (Dectin-1) induces NFAT activation::Activation of BAD and translocation to mitochondria	MAPK_Signaling_Pathway::Wnt_Signaling::Alzheimers_Disease::Energy_Metabolism::Regucalcin_in_proximal_tubule_epithelial_kidney_cells::Initiation_of_transcription_and_translation_elongation_at_the_HIV-1_LTR	NA	Nucleus
A0A8I3MXC1	49722.1	39473.5	38200.9	104800	141680	137973	3.01777	0.0010742	0.1	0.0155635	0.152264	up	A0A8I3MXC1	A0A8I3MXC1	Lymphocyte cytosolic protein 1	LCP1	GO:0005925::focal adhesion;GO:0005884::actin filament;GO:0001891::phagocytic cup;GO:0030175::filopodium;GO:0005615::extracellular space;GO:0005829::cytosol;GO:0001726::ruffle;GO:0001725::stress fiber;GO:0070062::extracellular exosome;GO:0002102::podosome	GO:0051020::GTPase binding;GO:0005509::calcium ion binding;GO:0042802::identical protein binding;GO:0051015::actin filament binding	GO:0010737::protein kinase A signaling;GO:0022617::extracellular matrix disassembly;GO:0051017::actin filament bundle assembly;GO:0033157::regulation of intracellular protein transport;GO:0002286::T cell activation involved in immune response;GO:0071803::positive regulation of podosome assembly;GO:0016477::cell migration	Lymphocyte cytosolic protein 1	Cellular processes and signaling	Cytoskeleton	NA	Gene and protein expression by JAK-STAT signaling after Interleukin-12 stimulation	Mesodermal_Commitment_Pathway	NA	Cytoplasm
A0A8I3PC51	38528.3	34321.8	33523.7	94395.1	103231	120240	2.9882	0.000568922	0.1	0.0129316	0.152264	up	A0A8I3PC51	A0A8I3PC51	Integrin beta	ITGB2	GO:0009986::cell surface;GO:0034687::integrin alphaL-beta2 complex;GO:0070062::extracellular exosome;GO:0030141::secretory granule	GO:0046872::metal ion binding;GO:0050839::cell adhesion molecule binding;GO:0030369::ICAM-3 receptor activity;GO:0032403::protein complex binding;GO:0001948::glycoprotein binding;GO:0019901::protein kinase binding;GO:0046982::protein heterodimerization activity	GO:0030593::neutrophil chemotaxis;GO:0006915::apoptotic process;GO:0007160::cell-matrix adhesion;GO:0045429::positive regulation of nitric oxide biosynthetic process;GO:0034142::toll-like receptor 4 signaling pathway;GO:0045766::positive regulation of angiogenesis;GO:0007159::leukocyte cell-cell adhesion;GO:0043542::endothelial cell migration;GO:0007568::aging;GO:0002523::leukocyte migration invo…	Integrin, beta 2 (complement component 3 receptor 3 and 4 subunit)	Cellular processes and signaling	Signal transduction mechanisms	04015::Rap1 signaling pathway||04810::Regulation of actin cytoskeleton||05166::HTLV-I infection||04390::Hippo signaling pathway||05152::Tuberculosis||04514::Cell adhesion molecules (CAMs)||04145::Phagosome||05146::Amoebiasis||04670::Leukocyte transendothelial migration||05416::Viral myocarditis||04650::Natural killer cell mediated cytotoxicity||05323::Rheumatoid arthritis||05150::Staphylococcus a…	Neutrophil degranulation::Immunoregulatory interactions between a Lymphoid and a non-Lymphoid cell::Cell surface interactions at the vascular wall::Integrin cell surface interactions::Interleukin-4 and Interleukin-13 signaling::Toll Like Receptor 4 (TLR4) Cascade	Focal_Adhesion-PI3K-Akt-mTOR-signaling_pathway::Integrin-mediated_Cell_Adhesion::TYROBP_Causal_Network::Viral_Acute_Myocarditis::Mechanoregulation_and_pathology_of_YAP-TAZ_via_Hippo_and_non-Hippo_mechanisms::Microglia_Pathogen_Phagocytosis_Pathway	NA	Peroxisome
A0A8I3RQE5	29744.6	32201.7	37750.3	97573.4	104226	88380.5	2.91063	0.000458145	0.1	0.0115058	0.152264	up	A0A8I3RQE5	A0A8I3RQE5	Coronin	CORO1A	GO:0001772::immunological synapse;GO:0043234::protein complex;GO:0030027::lamellipodium;GO:0005884::actin filament;GO:0005829::cytosol;GO:0030864::cortical actin cytoskeleton;GO:0030670::phagocytic vesicle membrane;GO:0001891::phagocytic cup;GO:0030424::axon;GO:0070062::extracellular exosome;GO:0005911::cell-cell junction;GO:0005769::early endosome	GO:0003785::actin monomer binding;GO:0042803::protein homodimerization activity;GO:0043548::phosphatidylinositol 3-kinase binding;GO:0008022::protein C-terminus binding;GO:0032036::myosin heavy chain binding;GO:0051015::actin filament binding	GO:0043524::negative regulation of neuron apoptotic process;GO:0032796::uropod organization;GO:0043320::natural killer cell degranulation;GO:0050918::positive chemotaxis;GO:0048873::homeostasis of number of cells within a tissue;GO:0001845::phagolysosome assembly;GO:0051279::regulation of release of sequestered calcium ion into cytosol;GO:0030595::leukocyte chemotaxis;GO:0031339::negative regulat…	Belongs to the WD repeat coronin family	Cellular processes and signaling	Cytoskeleton	05152::Tuberculosis||04145::Phagosome	Prevention of phagosomal-lysosomal fusion	Endoderm_Differentiation::Eukaryotic_Transcription_Initiation	NA	Mitochondria
A0A8I3RZN5	24748.9	32308.9	24928.3	69699	97128.5	71237.5	2.90373	0.0018122	0.1	0.0188951	0.152264	up	A0A8I3RZN5	A0A8I3RZN5	60S ribosomal protein L14	RPL14	GO:0070062::extracellular exosome;GO:0016020::membrane;GO:0022625::cytosolic large ribosomal subunit	GO:0003735::structural constituent of ribosome	GO:0006412::translation;GO:0042273::ribosomal large subunit biogenesis;GO:0006364::rRNA processing	ribosomal protein L14	Information storage and processing	Translation, ribosomal structure and biogenesis	03010::Ribosome	Major pathway of rRNA processing in the nucleolus and cytosol::Regulation of expression of SLITs and ROBOs::Nonsense Mediated Decay (NMD) enhanced by the Exon Junction Complex (EJC)::L13a-mediated translational silencing of Ceruloplasmin expression::SRP-dependent cotranslational protein targeting to membrane::GTP hydrolysis and joining of the 60S ribosomal subunit::Nonsense Mediated Decay (NMD) i…	Cytoplasmic_Ribosomal_Proteins	NA	Mitochondria
A0A8I3QIN4	15216.7	18076.5	21159.8	42006.1	72660.2	36705.3	2.77985	0.0266939	0.1	0.0682081	0.152264	up	A0A8I3QIN4	A0A8I3QIN4	Bactericidal permeability-increasing protein	BPI	GO:0070062::extracellular exosome;GO:0005615::extracellular space;GO:0005737::cytoplasm	GO:0001530::lipopolysaccharide binding	GO:0050829::defense response to Gram-negative bacterium;GO:0032715::negative regulation of interleukin-6 production;GO:0043031::negative regulation of macrophage activation;GO:0032720::negative regulation of tumor necrosis factor production;GO:0006955::immune response;GO:0032717::negative regulation of interleukin-8 production	Bactericidal permeability-increasing protein	Cellular processes and signaling	Defense mechanisms	05152::Tuberculosis||04064::NF-kappa B signaling pathway||05132::Salmonella infection||04620::Toll-like receptor signaling pathway	Neutrophil degranulation::Antimicrobial peptides::Toll Like Receptor 4 (TLR4) Cascade	Regulation_of_toll-like_receptor_signaling_pathway::Toll-like_Receptor_Signaling_Pathway::Pathogenesis_of_SARS-CoV-2_Mediated_by_nsp9-nsp10_Complex::Fibrin_Complement_Receptor_3_Signaling_Pathway	NA	Nucleus
A0A8I3MPU5	125112	131592	87938.7	284781	316717	292704	2.59457	0.012676	0.1	0.047108	0.152264	up	A0A8I3MPU5	A0A8I3MPU5	Biliverdin reductase B	BLVRB	GO:0005829::cytosol;GO:0070062::extracellular exosome;GO:0043195::terminal bouton;GO:0005654::nucleoplasm;GO:0005886::plasma membrane	GO:0004074::biliverdin reductase activity;GO:0042602::riboflavin reductase (NADPH) activity	GO:0042167::heme catabolic process;GO:0055114::oxidation-reduction process	Biliverdin reductase B (flavin reductase (NADPH))	Poorly characterized	Function unknown	01100::Metabolic pathways||00860::Porphyrin and chlorophyll metabolism||00740::Riboflavin metabolism	Heme degradation	Nuclear_Receptors_Meta-Pathway::NRF2_pathway	NA	Mitochondria
A0A8I3P2S6	311140	360986	374090	768773	1.01227e+06	904862	2.56726	0.00108254	0.1	0.0155635	0.152264	up	A0A8I3P2S6	A0A8I3P2S6	Annexin	ANXA11	GO:0042582::azurophil granule;GO:0030496::midbody;GO:0070062::extracellular exosome;GO:0042581::specific granule;GO:0005819::spindle;GO:0045335::phagocytic vesicle;GO:0005635::nuclear envelope;GO:0005654::nucleoplasm;GO:0016020::membrane	GO:0023026::MHC class II protein complex binding;GO:0008429::phosphatidylethanolamine binding;GO:0005509::calcium ion binding;GO:0005544::calcium-dependent phospholipid binding;GO:0044548::S100 protein binding;GO:0048306::calcium-dependent protein binding	GO:0006909::phagocytosis;GO:0051592::response to calcium ion	Annexin A11	Cellular processes and signaling	Intracellular trafficking, secretion, and vesicular transport	NA	Smooth Muscle Contraction	Prostaglandin_Synthesis_and_Regulation	NA	Cytoplasm
A0A8P0P168	38712.6	45781.2	57314	125534	135285	103119	2.56642	0.00349993	0.1	0.0254777	0.152264	up	A0A8P0P168	A0A8P0P168	RRM domain-containing protein	-	GO:0005719::nuclear euchromatin;GO:0044530::supraspliceosomal complex;GO:0071013::catalytic step 2 spliceosome;GO:0070062::extracellular exosome;GO:0019013::viral nucleocapsid	GO:0000166::nucleotide binding;GO:0001047::core promoter binding;GO:0003682::chromatin binding;GO:0003729::mRNA binding	GO:0071347::cellular response to interleukin-1;GO:0048025::negative regulation of mRNA splicing, via spliceosome;GO:0000381::regulation of alternative mRNA splicing, via spliceosome;GO:0006509::membrane protein ectodomain proteolysis;GO:0048026::positive regulation of mRNA splicing, via spliceosome;GO:0045944::positive regulation of transcription from RNA polymerase II promoter;GO:0051260::protei…	RNA splicing	Information storage and processing	RNA processing and modification	03040::Spliceosome	mRNA Splicing - Major Pathway::Processing of Capped Intron-Containing Pre-mRNA	mRNA_Processing	NA	Nucleus
A0A8P0TNP2	60537.6	77514.1	44147.9	137723	201044	124830	2.54445	0.0130233	0.1	0.0475583	0.152264	up	A0A8P0TNP2	A0A8P0TNP2	60S ribosomal protein L28	LOC119870132	GO:0016020::membrane;GO:0044297::cell body;GO:0022625::cytosolic large ribosomal subunit;GO:0030425::dendrite;GO:0036464::cytoplasmic ribonucleoprotein granule;GO:0070062::extracellular exosome	GO:0005515::protein binding;GO:0003735::structural constituent of ribosome	GO:0000184::nuclear-transcribed mRNA catabolic process, nonsense-mediated decay;GO:0006413::translational initiation;GO:1903146::regulation of mitophagy;GO:1903955::positive regulation of protein targeting to mitochondrion;GO:0019083::viral transcription;GO:0006614::SRP-dependent cotranslational protein targeting to membrane;GO:0006364::rRNA processing	Ribosomal protein L28	Information storage and processing	Translation, ribosomal structure and biogenesis	03010::Ribosome	Major pathway of rRNA processing in the nucleolus and cytosol::Regulation of expression of SLITs and ROBOs::Nonsense Mediated Decay (NMD) enhanced by the Exon Junction Complex (EJC)::L13a-mediated translational silencing of Ceruloplasmin expression::SRP-dependent cotranslational protein targeting to membrane::GTP hydrolysis and joining of the 60S ribosomal subunit::Nonsense Mediated Decay (NMD) i…	Cytoplasmic_Ribosomal_Proteins	NA	Mitochondria
A0A8P0SJG2	80698.7	78713.2	73529.5	194818	223877	169117	2.52343	0.00393756	0.1	0.0270169	0.152264	up	A0A8P0SJG2	A0A8P0SJG2	FERM domain containing kindlin 3	FERMT3	GO:0030054::cell junction;GO:0002102::podosome;GO:0070062::extracellular exosome;GO:0042995::cell projection;GO:0016020::membrane	GO:0005178::integrin binding	GO:0070527::platelet aggregation;GO:0007229::integrin-mediated signaling pathway;GO:0033632::regulation of cell-cell adhesion mediated by integrin;GO:0034446::substrate adhesion-dependent cell spreading;GO:0030335::positive regulation of cell migration;GO:0007159::leukocyte cell-cell adhesion;GO:0033622::integrin activation	Fermitin family	Cellular processes and signaling	Signal transduction mechanisms	04611::Platelet activation	Platelet degranulation	NA	NA	Nucleus
A0A8I3P092	42049.6	28489.5	20450.3	64666.2	64903.8	95074	2.4689	0.0266601	0.1	0.0682081	0.152264	up	A0A8I3P092	A0A8I3P092	Carbonic anhydrase	CA2	GO:0016323::basolateral plasma membrane;GO:0005615::extracellular space;GO:0005902::microvillus;GO:0043209::myelin sheath;GO:0005777::peroxisome;GO:0005829::cytosol;GO:0030424::axon;GO:0045177::apical part of cell;GO:0070062::extracellular exosome	GO:0005515::protein binding;GO:0008270::zinc ion binding;GO:0004760::serine-pyruvate transaminase activity;GO:0004089::carbonate dehydratase activity;GO:0008453::alanine-glyoxylate transaminase activity;GO:0004064::arylesterase activity	GO:2001225::regulation of chloride transport;GO:0019265::glycine biosynthetic process, by transamination of glyoxylate;GO:0015701::bicarbonate transport;GO:0001822::kidney development;GO:0045780::positive regulation of bone resorption;GO:0048545::response to steroid hormone;GO:0043627::response to estrogen;GO:0071498::cellular response to fluid shear stress;GO:0009268::response to pH;GO:0038166::…	carbonic anhydrase	Metabolism	Inorganic ion transport and metabolism	04972::Pancreatic secretion||04971::Gastric acid secretion||04976::Bile secretion||04966::Collecting duct acid secretion||04964::Proximal tubule bicarbonate reclamation||00910::Nitrogen metabolism	Erythrocytes take up carbon dioxide and release oxygen::Reversible hydration of carbon dioxide::Erythrocytes take up oxygen and release carbon dioxide	Proximal_tubule_transport	NA	Cytoplasm
A0A8I3S7S5	115919	92538.5	98804	203868	220887	328158	2.4504	0.014691	0.1	0.0500913	0.152264	up	A0A8I3S7S5	A0A8I3S7S5	Maltase-glucoamylase	MGAM	GO:0016021::integral component of membrane;GO:0070062::extracellular exosome	GO:0030246::carbohydrate binding;GO:0004558::alpha-1,4-glucosidase activity;GO:0016160::amylase activity	GO:0005975::carbohydrate metabolic process	Belongs to the glycosyl hydrolase 31 family	Metabolism	Carbohydrate transport and metabolism	01100::Metabolic pathways||04973::Carbohydrate digestion and absorption||00052::Galactose metabolism||00500::Starch and sucrose metabolism	Neutrophil degranulation::Digestion of dietary carbohydrate	Nuclear_Receptors_Meta-Pathway	NA	Cytoplasm
A0A8I3Q3C2	9385.64	9656.56	4812.45	18802.8	26150.3	13246.5	2.43976	0.0411034	0.1	0.0888334	0.152264	up	A0A8I3Q3C2	A0A8I3Q3C2	Tyrosine-protein kinase	SRC	GO:0005770::late endosome;GO:0005743::mitochondrial inner membrane;GO:0005884::actin filament;GO:0032587::ruffle membrane;GO:0014069::postsynaptic density;GO:0070062::extracellular exosome;GO:0043005::neuron projection;GO:0005634::nucleus;GO:0005829::cytosol;GO:0048471::perinuclear region of cytoplasm;GO:0005901::caveola;GO:0031234::extrinsic component of cytoplasmic side of plasma membrane;GO:00…	GO:0020037::heme binding;GO:0030331::estrogen receptor binding;GO:0046875::ephrin receptor binding;GO:0005158::insulin receptor binding;GO:0005080::protein kinase C binding;GO:0051219::phosphoprotein binding;GO:0070851::growth factor receptor binding;GO:0097110::scaffold protein binding;GO:0008022::protein C-terminus binding;GO:0005524::ATP binding;GO:0044325::ion channel binding;GO:0005178::inte…	GO:0007173::epidermal growth factor receptor signaling pathway;GO:0034614::cellular response to reactive oxygen species;GO:2000811::negative regulation of anoikis;GO:0010907::positive regulation of glucose metabolic process;GO:0009615::response to virus;GO:0050900::leukocyte migration;GO:0033146::regulation of intracellular estrogen receptor signaling pathway;GO:0071393::cellular response to prog…	SRC proto-oncogene, non-receptor tyrosine kinase	Cellular processes and signaling	Signal transduction mechanisms	04144::Endocytosis||04015::Rap1 signaling pathway||04530::Tight junction||04510::Focal adhesion||05205::Proteoglycans in cancer||04810::Regulation of actin cytoskeleton||04360::Axon guidance||04921::Oxytocin signaling pathway||05152::Tuberculosis||05203::Viral carcinogenesis||05418::Fluid shear stress and atherosclerosis||04062::Chemokine signaling pathway||04611::Platelet activation||04915::Estr…	G alpha (i) signalling events::Signaling by BRAF and RAF fusions::G alpha (s) signalling events::PI5P, PP2A and IER3 Regulate PI3K/AKT Signaling::Signaling downstream of RAS mutants::Signaling by moderate kinase activity BRAF mutants::Paradoxical activation of RAF signaling by kinase inactive BRAF::PIP3 activates AKT signaling::Signaling by RAF1 mutants::Extra-nuclear estrogen signaling::RAF acti…	VEGFA-VEGFR2_Signaling_Pathway::Nuclear_Receptors_Meta-Pathway::EGF-EGFR_Signaling_Pathway::Focal_Adhesion::Brain-Derived_Neurotrophic_Factor_(BDNF)_signaling_pathway::Fragile_X_Syndrome::TGF-beta_Signaling_Pathway::Gastrin_Signaling_Pathway::Integrin-mediated_Cell_Adhesion::Hepatitis_B_infection::Senescence_and_Autophagy_in_Cancer::Prolactin_Signaling_Pathway::Androgen_receptor_signaling_pathway…	NA	Cytoplasm
A0A8I3PIE0	39651.4	54978.1	54858.7	102597	110920	150791	2.43703	0.00525609	0.1	0.0313155	0.152264	up	A0A8I3PIE0	A0A8I3PIE0	Adiponectin, C1Q and collagen domain containing	ADIPOQ	GO:0005783::endoplasmic reticulum;GO:0009986::cell surface;GO:0070062::extracellular exosome;GO:0005615::extracellular space;GO:0005581::collagen trimer;GO:0071944::cell periphery;GO:0048471::perinuclear region of cytoplasm	GO:0042803::protein homodimerization activity;GO:0005179::hormone activity;GO:0033691::sialic acid binding	GO:0033034::positive regulation of myeloid cell apoptotic process;GO:0045923::positive regulation of fatty acid metabolic process;GO:0034383::low-density lipoprotein particle clearance;GO:0045599::negative regulation of fat cell differentiation;GO:0070208::protein heterotrimerization;GO:0045776::negative regulation of blood pressure;GO:0035690::cellular response to drug;GO:0045892::negative regul…	adiponectin, C1Q and collagen domain containing	Cellular processes and signaling	Extracellular structures	04932::Non-alcoholic fatty liver disease (NAFLD)||04152::AMPK signaling pathway||03320::PPAR signaling pathway||04211::Longevity regulating pathway||04920::Adipocytokine signaling pathway||04930::Type II diabetes mellitus	Transcriptional regulation of white adipocyte differentiation::AMPK inhibits chREBP transcriptional activation activity	Circadian_rhythm_related_genes::Adipogenesis::Human_Complement_System::PPAR_signaling_pathway::Nonalcoholic_fatty_liver_disease::Transcription_factor_regulation_in_adipogenesis::Leptin_and_adiponectin	NA	Cytoplasm
Q53VB8	66962.4	69290.4	83797.3	146350	202566	183097	2.41769	0.0025229	0.1	0.022133	0.152264	up	Q53VB8	Q53VB8	Ferritin light chain	FTL	GO:0008043::intracellular ferritin complex;GO:0016020::membrane;GO:0070062::extracellular exosome	GO:0042802::identical protein binding;GO:0008199::ferric iron binding	GO:0006879::cellular iron ion homeostasis;GO:0006826::iron ion transport	Stores iron in a soluble, non-toxic, readily available form. Important for iron homeostasis. Iron is taken up in the ferrous form and deposited as ferric hydroxides after oxidation	Metabolism	Inorganic ion transport and metabolism	04978::Mineral absorption	Neutrophil degranulation::Golgi Associated Vesicle Biogenesis::Iron uptake and transport::Scavenging by Class A Receptors	Nuclear_Receptors_Meta-Pathway::NRF2_pathway::Ferroptosis::Neurodegeneration_with_brain_iron_accumulation_(NBIA)_subtypes_pathway	NA	Cytoplasm
A0A8P0NPW8	10893.3	10650.3	12506.1	17490.4	32424	29861.9	2.34294	0.0440211	0.1	0.0919444	0.152264	up	A0A8P0NPW8	A0A8P0NPW8	proteasome endopeptidase complex	PSMB9	GO:0005829::cytosol;GO:0005654::nucleoplasm;GO:1990111::spermatoproteasome complex;GO:0070062::extracellular exosome;GO:0005839::proteasome core complex	GO:0070628::proteasome binding;GO:0004298::threonine-type endopeptidase activity	GO:0051436::negative regulation of ubiquitin-protein ligase activity involved in mitotic cell cycle;GO:0002479::antigen processing and presentation of exogenous peptide antigen via MHC class I, TAP-dependent;GO:0090263::positive regulation of canonical Wnt signaling pathway;GO:0002223::stimulatory C-type lectin receptor signaling pathway;GO:1901423::response to benzene;GO:0098586::cellular respon…	Proteasome subunit beta	Cellular processes and signaling	Posttranslational modification, protein turnover, chaperones	03050::Proteasome	Antigen processing: Ubiquitination & Proteasome degradation::Neddylation::Regulation of expression of SLITs and ROBOs::Separation of Sister Chromatids::Ub-specific processing proteases::FCERI mediated NF-kB activation::MAPK6/MAPK4 signaling::UCH proteinases::Downstream TCR signaling::RUNX1 regulates transcription of genes involved in differentiation of HSCs::ABC-family proteins mediated transport…	Proteasome_Degradation::Type_II_interferon_signaling_(IFNG)	NA	Cytoplasm
A0A8I3PXZ6	72889.4	72881.4	81015.7	167429	196215	152976	2.278	0.0024001	0.1	0.021838	0.152264	up	A0A8I3PXZ6	A0A8I3PXZ6	Serpin family D member 1	SERPIND1	GO:0005615::extracellular space;GO:0070062::extracellular exosome	NA	NA	Heparin cofactor	Cellular processes and signaling	Defense mechanisms	04610::Complement and coagulation cascades	Regulation of Insulin-like Growth Factor (IGF) transport and uptake by IGFBPs::Post-translational protein phosphorylation::Intrinsic Pathway of Fibrin Clot Formation::Common Pathway of Fibrin Clot Formation	22q11.2_Deletion_Syndrome::Complement_and_Coagulation_Cascades	NA	Mitochondria
A0A8I3NCA7	11298.1	12973.9	19706.5	32462.1	31312.5	35385.2	2.25473	0.0324884	0.1	0.0769429	0.152264	up	A0A8I3NCA7	A0A8I3NCA7	Annexin	ANXA6	GO:0005925::focal adhesion;GO:0005765::lysosomal membrane;GO:0031902::late endosome membrane;GO:0048471::perinuclear region of cytoplasm;GO:0070062::extracellular exosome;GO:0005739::mitochondrion	GO:0015276::ligand-gated ion channel activity;GO:0015485::cholesterol binding;GO:0048306::calcium-dependent protein binding;GO:0005525::GTP binding;GO:0005509::calcium ion binding;GO:0005544::calcium-dependent phospholipid binding;GO:0042803::protein homodimerization activity	GO:0006937::regulation of muscle contraction;GO:0051560::mitochondrial calcium ion homeostasis;GO:0006816::calcium ion transport;GO:0097190::apoptotic signaling pathway;GO:0034220::ion transmembrane transport;GO:0051260::protein homooligomerization	Annexin A6	Cellular processes and signaling	Intracellular trafficking, secretion, and vesicular transport	NA	Smooth Muscle Contraction	Calcium_Regulation_in_the_Cardiac_Cell::Prostaglandin_Synthesis_and_Regulation	NA	Cytoplasm
A0A8I3N153	391446	412950	496987	1.07475e+06	708205	1.13988e+06	2.24594	0.0191498	0.1	0.0573552	0.152264	up	A0A8I3N153	A0A8I3N153	Transitional endoplasmic reticulum ATPase	VCP	GO:0000502::proteasome complex;GO:0035861::site of double-strand break;GO:0005829::cytosol;GO:0005654::nucleoplasm;GO:0036513::Derlin-1 retrotranslocation complex;GO:1990730::VCP-NSFL1C complex;GO:0043209::myelin sheath;GO:0070062::extracellular exosome;GO:0005811::lipid particle;GO:0048471::perinuclear region of cytoplasm;GO:0034098::VCP-NPL4-UFD1 AAA ATPase complex	GO:0036435::K48-linked polyubiquitin binding;GO:0008289::lipid binding;GO:0031625::ubiquitin protein ligase binding;GO:1904288::BAT3 complex binding;GO:1990381::ubiquitin-specific protease binding;GO:0042288::MHC class I protein binding;GO:0042802::identical protein binding;GO:0019904::protein domain specific binding;GO:0005524::ATP binding;GO:0016887::ATPase activity;GO:0019903::protein phosphat…	GO:0072389::flavin adenine dinucleotide catabolic process;GO:2001171::positive regulation of ATP biosynthetic process;GO:0010918::positive regulation of mitochondrial membrane potential;GO:0034214::protein hexamerization;GO:1903715::regulation of aerobic respiration;GO:0019079::viral genome replication;GO:0030970::retrograde protein transport, ER to cytosol;GO:0006734::NADH metabolic process;GO:0…	Necessary for the fragmentation of Golgi stacks during mitosis and for their reassembly after mitosis. Involved in the formation of the transitional endoplasmic reticulum (tER). The transfer of membranes from the endoplasmic reticulum to the Golgi apparatus occurs via 50-70 nm transition vesicles which derive from part-rough, part-smooth transitional elements of the endoplasmic reticulum (tER). V…	Cellular processes and signaling	Posttranslational modification, protein turnover, chaperones	04141::Protein processing in endoplasmic reticulum||05134::Legionellosis	Neutrophil degranulation::ABC-family proteins mediated transport::Defective CFTR causes cystic fibrosis::Hedgehog ligand biogenesis::Aggrephagy::E3 ubiquitin ligases ubiquitinate target proteins::Hh mutants that don't undergo autocatalytic processing are degraded by ERAD::Protein methylation::Ovarian tumor domain proteases::HSF1 activation::N-glycan trimming in the ER and Calnexin/Calreticulin cy…	Gastric_Cancer_Network_2	NA	Cytoplasm
A0A8I3MNI0	64000	62859.1	50568.9	121426	132504	130001	2.16387	0.0049271	0.1	0.0304234	0.152264	up	A0A8I3MNI0	A0A8I3MNI0	Proteasome subunit beta	PSMB5	GO:0005829::cytosol;GO:0005654::nucleoplasm;GO:0070062::extracellular exosome;GO:0005839::proteasome core complex;GO:0005813::centrosome	GO:0005515::protein binding;GO:0004298::threonine-type endopeptidase activity	GO:0051436::negative regulation of ubiquitin-protein ligase activity involved in mitotic cell cycle;GO:0002479::antigen processing and presentation of exogenous peptide antigen via MHC class I, TAP-dependent;GO:0090263::positive regulation of canonical Wnt signaling pathway;GO:0002223::stimulatory C-type lectin receptor signaling pathway;GO:0051437::positive regulation of ubiquitin-protein ligase…	subunit, beta	Cellular processes and signaling	Posttranslational modification, protein turnover, chaperones	03050::Proteasome	Antigen processing: Ubiquitination & Proteasome degradation::Neddylation::Regulation of expression of SLITs and ROBOs::Separation of Sister Chromatids::Ub-specific processing proteases::FCERI mediated NF-kB activation::MAPK6/MAPK4 signaling::UCH proteinases::Downstream TCR signaling::RUNX1 regulates transcription of genes involved in differentiation of HSCs::ABC-family proteins mediated transport…	Proteasome_Degradation	NA	Cytoplasm
A0A8I3NIF5	9446.82	11722.2	10898.9	19074.4	27920	21269.5	2.12872	0.00921147	0.1	0.0398834	0.152264	up	A0A8I3NIF5	A0A8I3NIF5	Tubulin beta chain	TUBB1	GO:0005874::microtubule;GO:0070062::extracellular exosome;GO:0005737::cytoplasm	GO:0003924::GTPase activity;GO:0005200::structural constituent of cytoskeleton;GO:0005525::GTP binding	GO:0051225::spindle assembly	Tubulin is the major constituent of microtubules. It binds two moles of GTP, one at an exchangeable site on the beta chain and one at a non-exchangeable site on the alpha chain	Cellular processes and signaling	Cytoskeleton	04145::Phagosome||04540::Gap junction||05130::Pathogenic Escherichia coli infection	Separation of Sister Chromatids::RHO GTPases Activate Formins::Resolution of Sister Chromatid Cohesion::EML4 and NUDC in mitotic spindle formation::Recruitment of NuMA to mitotic centrosomes::COPI-mediated anterograde transport::MHC class II antigen presentation::Mitotic Prometaphase::COPI-dependent Golgi-to-ER retrograde traffic::Translocation of SLC2A4 (GLUT4) to the plasma membrane::HCMV Early…	Parkin-Ubiquitin_Proteasomal_System_pathway::Pathogenic_Escherichia_coli_infection	NA	Nucleus
A0A8I3NP66	148315	129945	168185	246253	336373	366588	2.12616	0.0103105	0.1	0.0425282	0.152264	up	A0A8I3NP66	A0A8I3NP66	Proteasome subunit alpha type	PSMA4	GO:0000932::P-body;GO:0019773::proteasome core complex, alpha-subunit complex;GO:0005829::cytosol;GO:0005654::nucleoplasm;GO:0070062::extracellular exosome	GO:0005515::protein binding;GO:0004298::threonine-type endopeptidase activity	GO:0051436::negative regulation of ubiquitin-protein ligase activity involved in mitotic cell cycle;GO:0002479::antigen processing and presentation of exogenous peptide antigen via MHC class I, TAP-dependent;GO:0090263::positive regulation of canonical Wnt signaling pathway;GO:0002223::stimulatory C-type lectin receptor signaling pathway;GO:0051437::positive regulation of ubiquitin-protein ligase…	Proteasome subunit alpha type-4	Cellular processes and signaling	Posttranslational modification, protein turnover, chaperones	03050::Proteasome	Antigen processing: Ubiquitination & Proteasome degradation::Neddylation::Regulation of expression of SLITs and ROBOs::Separation of Sister Chromatids::Ub-specific processing proteases::FCERI mediated NF-kB activation::MAPK6/MAPK4 signaling::UCH proteinases::Downstream TCR signaling::RUNX1 regulates transcription of genes involved in differentiation of HSCs::ABC-family proteins mediated transport…	Proteasome_Degradation::Exercise-induced_Circadian_Regulation	NA	Mitochondria
A0A8I3PCE5	53366.6	62368.6	72348.2	96976.5	150310	151453	2.12001	0.0194236	0.1	0.0578421	0.152264	up	A0A8I3PCE5	A0A8I3PCE5	Proteasome subunit alpha type	PSMA2	GO:0000932::P-body;GO:0019773::proteasome core complex, alpha-subunit complex;GO:0005829::cytosol;GO:0005654::nucleoplasm;GO:0070062::extracellular exosome	GO:0005515::protein binding;GO:0004298::threonine-type endopeptidase activity	GO:0051436::negative regulation of ubiquitin-protein ligase activity involved in mitotic cell cycle;GO:0002479::antigen processing and presentation of exogenous peptide antigen via MHC class I, TAP-dependent;GO:0090263::positive regulation of canonical Wnt signaling pathway;GO:0002223::stimulatory C-type lectin receptor signaling pathway;GO:0051437::positive regulation of ubiquitin-protein ligase…	Proteasome subunit A N-terminal signature	Cellular processes and signaling	Posttranslational modification, protein turnover, chaperones	03050::Proteasome	Neutrophil degranulation::Antigen processing: Ubiquitination & Proteasome degradation::Neddylation::Regulation of expression of SLITs and ROBOs::Separation of Sister Chromatids::Ub-specific processing proteases::FCERI mediated NF-kB activation::MAPK6/MAPK4 signaling::UCH proteinases::Downstream TCR signaling::RUNX1 regulates transcription of genes involved in differentiation of HSCs::ABC-family p…	Proteasome_Degradation	NA	Cytoplasm
Q1HE58	17859.6	18117.7	12875.6	36716.6	33622	31274.9	2.07999	0.0120561	0.1	0.0458226	0.152264	up	Q1HE58	Q1HE58	Ras-related protein Rab-27A	RAB27A	GO:0001750::photoreceptor outer segment;GO:0070382::exocytic vesicle;GO:0032585::multivesicular body membrane;GO:0042470::melanosome;GO:0033093::Weibel-Palade body;GO:0005764::lysosome;GO:0005794::Golgi apparatus;GO:0030425::dendrite;GO:0030667::secretory granule membrane;GO:0070062::extracellular exosome;GO:0016324::apical plasma membrane	GO:0005525::GTP binding;GO:0019904::protein domain specific binding;GO:0019003::GDP binding;GO:0003924::GTPase activity;GO:0031489::myosin V binding	GO:1903428::positive regulation of reactive oxygen species biosynthetic process;GO:0010628::positive regulation of gene expression;GO:0019882::antigen processing and presentation;GO:0032402::melanosome transport;GO:0071985::multivesicular body sorting pathway;GO:0043320::natural killer cell degranulation;GO:1903307::positive regulation of regulated secretory pathway;GO:0050766::positive regulatio…	RAB27A, member RAS oncogene family	Cellular processes and signaling	Intracellular trafficking, secretion, and vesicular transport	NA	Neutrophil degranulation::RAB GEFs exchange GTP for GDP on RABs::RAB geranylgeranylation::Insulin processing	Inhibition_of_exosome_biogenesis_and_secretion_by_Manumycin_A_in_CRPC_cells::Deregulation_of_Rab_and_Rab_Effector_Genes_in_Bladder_Cancer	NA	Cytoplasm
A0A8I3P0V3	94075.4	85689.4	121242	157340	211612	246953	2.04615	0.0150975	0.1	0.0506828	0.152264	up	A0A8I3P0V3	A0A8I3P0V3	Proteasome subunit alpha type	PSMA3	GO:0019773::proteasome core complex, alpha-subunit complex;GO:0005829::cytosol;GO:0005654::nucleoplasm;GO:0070062::extracellular exosome	GO:0005515::protein binding;GO:0004298::threonine-type endopeptidase activity	GO:0051436::negative regulation of ubiquitin-protein ligase activity involved in mitotic cell cycle;GO:0002479::antigen processing and presentation of exogenous peptide antigen via MHC class I, TAP-dependent;GO:0090263::positive regulation of canonical Wnt signaling pathway;GO:0052548::regulation of endopeptidase activity;GO:0002223::stimulatory C-type lectin receptor signaling pathway;GO:0051437…	subunit alpha	Cellular processes and signaling	Posttranslational modification, protein turnover, chaperones	03050::Proteasome	Antigen processing: Ubiquitination & Proteasome degradation::Neddylation::Regulation of expression of SLITs and ROBOs::Separation of Sister Chromatids::Ub-specific processing proteases::FCERI mediated NF-kB activation::MAPK6/MAPK4 signaling::UCH proteinases::Downstream TCR signaling::RUNX1 regulates transcription of genes involved in differentiation of HSCs::ABC-family proteins mediated transport…	Proteasome_Degradation	NA	Cytoplasm
A0A8I3PCG6	88297.2	101441	84978.6	164336	219682	171278	2.02135	0.00541946	0.1	0.0317499	0.152264	up	A0A8I3PCG6	A0A8I3PCG6	Copine 3	CPNE3	GO:0005829::cytosol;GO:0070062::extracellular exosome;GO:0005925::focal adhesion;GO:0005634::nucleus;GO:0005886::plasma membrane	GO:0004674::protein serine/threonine kinase activity;GO:0005544::calcium-dependent phospholipid binding;GO:0048306::calcium-dependent protein binding;GO:0030971::receptor tyrosine kinase binding	GO:0071363::cellular response to growth factor stimulus;GO:0006468::protein phosphorylation;GO:0038128::ERBB2 signaling pathway;GO:0030335::positive regulation of cell migration;GO:0071277::cellular response to calcium ion	Copine III	Cellular processes and signaling	Signal transduction mechanisms	NA	Neutrophil degranulation::Glycerophospholipid biosynthesis	Synaptic_Vesicle_Pathway	NA	Cytoplasm
Q8HZM5	37273.7	44015.3	54167.7	88342	85783.6	95742.2	1.99228	0.0164164	0.1	0.0526173	0.152264	up	Q8HZM5	Q8HZM5	Glutamine synthetase	GLUL	GO:0005739::mitochondrion;GO:0044297::cell body;GO:0070062::extracellular exosome;GO:0043209::myelin sheath;GO:0097386::glial cell projection;GO:0005634::nucleus	GO:0004351::glutamate decarboxylase activity;GO:0042802::identical protein binding;GO:0005524::ATP binding;GO:0004356::glutamate-ammonia ligase activity	GO:0009267::cellular response to starvation;GO:0006542::glutamine biosynthetic process;GO:0009749::response to glucose;GO:0008283::cell proliferation	Belongs to the glutamine synthetase family	Metabolism	Amino acid transport and metabolism	01100::Metabolic pathways||04724::Glutamatergic synapse||04727::GABAergic synapse||01230::Biosynthesis of amino acids||00250::Alanine, aspartate and glutamate metabolism||00630::Glyoxylate and dicarboxylate metabolism||00220::Arginine biosynthesis||00910::Nitrogen metabolism	Glutamate and glutamine metabolism::Astrocytic Glutamate-Glutamine Uptake And Metabolism	Amino_Acid_metabolism::TNF_alpha_Signaling_Pathway	NA	Cytoplasm
A0A8I3RZ65	4486.84	5860.85	7696.35	8792.89	14495.5	12199.5	1.96673	0.0337931	0.1	0.0784158	0.152264	up	A0A8I3RZ65	A0A8I3RZ65	Annexin	ANXA3	GO:0030670::phagocytic vesicle membrane;GO:0042581::specific granule;GO:0070062::extracellular exosome;GO:0005886::plasma membrane	GO:0048306::calcium-dependent protein binding;GO:0005509::calcium ion binding;GO:0005544::calcium-dependent phospholipid binding;GO:0004859::phospholipase inhibitor activity	GO:0006909::phagocytosis;GO:0043086::negative regulation of catalytic activity;GO:0045766::positive regulation of angiogenesis;GO:0051091::positive regulation of sequence-specific DNA binding transcription factor activity;GO:0042742::defense response to bacterium;GO:0043312::neutrophil degranulation;GO:0010595::positive regulation of endothelial cell migration	Annexin A3	Cellular processes and signaling	Intracellular trafficking, secretion, and vesicular transport	NA	Smooth Muscle Contraction	Prostaglandin_Synthesis_and_Regulation	NA	Cytoplasm
A0A8I3PAK7	3888.25	2519.21	3035.82	6231.08	7399.07	4768.46	1.94833	0.0204902	0.1	0.0598366	0.152264	up	A0A8I3PAK7	A0A8I3PAK7	Na(+)/H(+) exchange regulatory cofactor NHE-RF	SLC9A3R1	GO:0031526::brush border membrane;GO:0016324::apical plasma membrane;GO:0097225::sperm midpiece;GO:0032426::stereocilium tip;GO:0012505::endomembrane system;GO:0043231::intracellular membrane-bounded organelle;GO:0070062::extracellular exosome;GO:0048471::perinuclear region of cytoplasm;GO:0005902::microvillus;GO:0005813::centrosome	GO:0032947::protein complex scaffold;GO:0031698::beta-2 adrenergic receptor binding;GO:0008013::beta-catenin binding;GO:0019902::phosphatase binding;GO:0043621::protein self-association;GO:0050780::dopamine receptor binding;GO:0017081::chloride channel regulator activity;GO:0030165::PDZ domain binding;GO:0070851::growth factor receptor binding	GO:0019933::cAMP-mediated signaling;GO:0007191::adenylate cyclase-activating dopamine receptor signaling pathway;GO:0010642::negative regulation of platelet-derived growth factor receptor signaling pathway;GO:0060088::auditory receptor cell stereocilium organization;GO:0045198::establishment of epithelial cell apical/basal polarity;GO:0030336::negative regulation of cell migration;GO:2001244::pos…	Scaffold protein that connects plasma membrane proteins with members of the ezrin moesin radixin family and thereby helps to link them to the actin cytoskeleton and to regulate their surface expression	Poorly characterized	Function unknown	04530::Tight junction	Intestinal infectious diseases	Human_Thyroid_Stimulating_Hormone_(TSH)_signaling_pathway	NA	Nucleus
A0A8P0TSH0	61334.5	49658.7	66351	109008	125320	106856	1.92386	0.00576091	0.1	0.0324706	0.152264	up	A0A8P0TSH0	A0A8P0TSH0	Laminin G domain-containing protein	COL18A1	GO:0005581::collagen trimer;GO:0005604::basement membrane;GO:0070062::extracellular exosome;GO:0005615::extracellular space	GO:0042802::identical protein binding;GO:0005198::structural molecule activity	GO:0001525::angiogenesis;GO:0001886::endothelial cell morphogenesis;GO:0007155::cell adhesion;GO:0030335::positive regulation of cell migration;GO:0008284::positive regulation of cell proliferation;GO:0030198::extracellular matrix organization;GO:2000353::positive regulation of endothelial cell apoptotic process	Collagen type XVIII alpha 1	Cellular processes and signaling	Extracellular structures	04974::Protein digestion and absorption	Integrin cell surface interactions::Collagen biosynthesis and modifying enzymes::Collagen degradation::Assembly of collagen fibrils and other multimeric structures::Collagen chain trimerization::Laminin interactions::Activation of Matrix Metalloproteinases	PI3K-Akt_Signaling_Pathway::Epithelial_to_mesenchymal_transition_in_colorectal_cancer::Primary_Focal_Segmental_Glomerulosclerosis_FSGS::Small_cell_lung_cancer::Nephrotic_syndrome	NA	Mitochondria
A0A8I3Q3I5	138118	198781	119635	267137	351540	241235	1.88357	0.0303893	0.1	0.073707	0.152264	up	A0A8I3Q3I5	A0A8I3Q3I5	Ribosomal protein L7	RPL7	GO:0005925::focal adhesion;GO:0016020::membrane;GO:0005844::polysome;GO:0022625::cytosolic large ribosomal subunit;GO:0005730::nucleolus;GO:0070062::extracellular exosome	GO:0003677::DNA binding;GO:0003735::structural constituent of ribosome;GO:0042803::protein homodimerization activity;GO:0003729::mRNA binding	GO:0000184::nuclear-transcribed mRNA catabolic process, nonsense-mediated decay;GO:0006413::translational initiation;GO:0002181::cytoplasmic translation;GO:0000463::maturation of LSU-rRNA from tricistronic rRNA transcript (SSU-rRNA, 5.8S rRNA, LSU-rRNA);GO:0019083::viral transcription;GO:0006614::SRP-dependent cotranslational protein targeting to membrane	Binds to G-rich structures in 28S rRNA and in mRNAs. Plays a regulatory role in the translation apparatus	Information storage and processing	Translation, ribosomal structure and biogenesis	03010::Ribosome	Major pathway of rRNA processing in the nucleolus and cytosol::Regulation of expression of SLITs and ROBOs::Nonsense Mediated Decay (NMD) enhanced by the Exon Junction Complex (EJC)::L13a-mediated translational silencing of Ceruloplasmin expression::SRP-dependent cotranslational protein targeting to membrane::GTP hydrolysis and joining of the 60S ribosomal subunit::Nonsense Mediated Decay (NMD) i…	VEGFA-VEGFR2_Signaling_Pathway::Cytoplasmic_Ribosomal_Proteins	NA	Cytoplasm
E2RPC6	93327.7	88838.4	110645	140553	187203	215914	1.85673	0.0232416	0.1	0.0640507	0.152264	up	E2RPC6	E2RPC6	Proteasome subunit beta	PSMB7	GO:0070062::extracellular exosome;GO:0005654::nucleoplasm;GO:0005737::cytoplasm;GO:0005839::proteasome core complex	GO:0004298::threonine-type endopeptidase activity	GO:0051603::proteolysis involved in cellular protein catabolic process;GO:1903955::positive regulation of protein targeting to mitochondrion	Proteasome subunit beta	Cellular processes and signaling	Posttranslational modification, protein turnover, chaperones	03050::Proteasome	Neutrophil degranulation::Antigen processing: Ubiquitination & Proteasome degradation::Neddylation::Regulation of expression of SLITs and ROBOs::Separation of Sister Chromatids::Ub-specific processing proteases::FCERI mediated NF-kB activation::MAPK6/MAPK4 signaling::UCH proteinases::Downstream TCR signaling::RUNX1 regulates transcription of genes involved in differentiation of HSCs::ABC-family p…	Proteasome_Degradation	NA	Cytoplasm
A0A8P0N9G2	90631.2	77998.6	82870.1	148096	160209	156927	1.84983	0.00099274	0.1	0.0153994	0.152264	up	A0A8P0N9G2	A0A8P0N9G2	Catalase	CAT	GO:0005925::focal adhesion;GO:0070062::extracellular exosome;GO:0005778::peroxisomal membrane;GO:0005739::mitochondrion	GO:0005102::receptor binding;GO:0004046::aminoacylase activity;GO:0050661::NADP binding;GO:0020037::heme binding;GO:0004096::catalase activity;GO:0046872::metal ion binding;GO:0042803::protein homodimerization activity;GO:0019899::enzyme binding	GO:0051781::positive regulation of cell division;GO:0009650::UV protection;GO:0042744::hydrogen peroxide catabolic process;GO:0098869::cellular oxidant detoxification;GO:0042542::response to hydrogen peroxide;GO:0001649::osteoblast differentiation;GO:0051289::protein homotetramerization;GO:0043066::negative regulation of apoptotic process;GO:0008203::cholesterol metabolic process;GO:0014068::posi…	Occurs in almost all aerobically respiring organisms and serves to protect cells from the toxic effects of hydrogen peroxide	Metabolism	Inorganic ion transport and metabolism	01200::Carbon metabolism||04068::FoxO signaling pathway||04146::Peroxisome||04211::Longevity regulating pathway||04212::Longevity regulating pathway - worm||04213::Longevity regulating pathway - multiple species||00380::Tryptophan metabolism||05014::Amyotrophic lateral sclerosis (ALS)||00630::Glyoxylate and dicarboxylate metabolism	Neutrophil degranulation::Peroxisomal protein import::Detoxification of Reactive Oxygen Species::FOXO-mediated transcription of oxidative stress, metabolic and neuronal genes	DNA_Damage_Response_(only_ATM_dependent)::Tryptophan_metabolism::Oxidative_Stress::Amyotrophic_lateral_sclerosis_(ALS)::Ketogenesis_and_Ketolysis	NA	Cytoplasm
A0A8I3RXV3	58739.9	53356.4	80631.1	88060.2	137979	126562	1.82953	0.0320678	0.1	0.0763777	0.152264	up	A0A8I3RXV3	A0A8I3RXV3	Proteasome subunit beta	PSMB3	GO:0005829::cytosol;GO:0015629::actin cytoskeleton;GO:0005654::nucleoplasm;GO:0019774::proteasome core complex, beta-subunit complex;GO:0070062::extracellular exosome;GO:0005794::Golgi apparatus;GO:0005739::mitochondrion	GO:0005515::protein binding;GO:0004298::threonine-type endopeptidase activity	GO:0051436::negative regulation of ubiquitin-protein ligase activity involved in mitotic cell cycle;GO:0002479::antigen processing and presentation of exogenous peptide antigen via MHC class I, TAP-dependent;GO:0090263::positive regulation of canonical Wnt signaling pathway;GO:0002223::stimulatory C-type lectin receptor signaling pathway;GO:0051437::positive regulation of ubiquitin-protein ligase…	Proteasome subunit beta	Cellular processes and signaling	Posttranslational modification, protein turnover, chaperones	03050::Proteasome	Antigen processing: Ubiquitination & Proteasome degradation::Neddylation::Regulation of expression of SLITs and ROBOs::Separation of Sister Chromatids::Ub-specific processing proteases::FCERI mediated NF-kB activation::MAPK6/MAPK4 signaling::UCH proteinases::Downstream TCR signaling::RUNX1 regulates transcription of genes involved in differentiation of HSCs::ABC-family proteins mediated transport…	Proteasome_Degradation	NA	Cytoplasm
A0A8I3NUC6	19290.9	22107.3	27630.9	33307.7	40725.7	51038.4	1.81187	0.0227805	0.1	0.0631835	0.152264	up	A0A8I3NUC6	A0A8I3NUC6	Proteasome subunit beta	PSMB2	GO:0005829::cytosol;GO:0005654::nucleoplasm;GO:0070062::extracellular exosome;GO:0005839::proteasome core complex;GO:0016020::membrane	GO:0005515::protein binding;GO:0004298::threonine-type endopeptidase activity	GO:0051436::negative regulation of ubiquitin-protein ligase activity involved in mitotic cell cycle;GO:0002479::antigen processing and presentation of exogenous peptide antigen via MHC class I, TAP-dependent;GO:0090263::positive regulation of canonical Wnt signaling pathway;GO:0010243::response to organonitrogen compound;GO:0002223::stimulatory C-type lectin receptor signaling pathway;GO:0014070:…	subunit, beta	Cellular processes and signaling	Posttranslational modification, protein turnover, chaperones	03050::Proteasome	Antigen processing: Ubiquitination & Proteasome degradation::Neddylation::Regulation of expression of SLITs and ROBOs::Separation of Sister Chromatids::Ub-specific processing proteases::FCERI mediated NF-kB activation::MAPK6/MAPK4 signaling::UCH proteinases::Downstream TCR signaling::RUNX1 regulates transcription of genes involved in differentiation of HSCs::ABC-family proteins mediated transport…	Proteasome_Degradation	NA	Cytoplasm
A0A8I3NNQ1	8205.83	10508	10175	15705.5	18934.9	17585.7	1.80783	0.00471824	0.1	0.0297746	0.152264	up	A0A8I3NNQ1	A0A8I3NNQ1	Calcium regulated heat stable protein 1	CARHSP1	GO:0005829::cytosol;GO:0000177::cytoplasmic exosome (RNase complex);GO:0000932::P-body;GO:0070062::extracellular exosome;GO:0043186::P granule	GO:0003730::mRNA 3'-UTR binding;GO:0003677::DNA binding;GO:0019902::phosphatase binding	GO:0006355::regulation of transcription, DNA-templated;GO:0043488::regulation of mRNA stability;GO:0019722::calcium-mediated signaling	heat stable protein 1	Information storage and processing	Translation, ribosomal structure and biogenesis	01100::Metabolic pathways||00350::Tyrosine metabolism	NA	NA	CSD	Nucleus
A0A8I3PKH4	25860.7	30153.6	36748.3	47737.3	50250.7	65464.4	1.76205	0.0159362	0.1	0.0518318	0.152264	up	A0A8I3PKH4	A0A8I3PKH4	Proteasome subunit beta	PSMB1	GO:0005737::cytoplasm;GO:0005839::proteasome core complex;GO:0005634::nucleus;GO:0070062::extracellular exosome	GO:0004298::threonine-type endopeptidase activity	GO:0051603::proteolysis involved in cellular protein catabolic process	subunit, beta	Cellular processes and signaling	Posttranslational modification, protein turnover, chaperones	03050::Proteasome	Neutrophil degranulation::Antigen processing: Ubiquitination & Proteasome degradation::Neddylation::Regulation of expression of SLITs and ROBOs::Separation of Sister Chromatids::Ub-specific processing proteases::FCERI mediated NF-kB activation::MAPK6/MAPK4 signaling::UCH proteinases::Downstream TCR signaling::RUNX1 regulates transcription of genes involved in differentiation of HSCs::ABC-family p…	Proteasome_Degradation	NA	Cytoplasm
A0A8P0SQQ8	54180.8	68170	58860	102777	120053	87755.3	1.71394	0.0109106	0.1	0.0437306	0.152264	up	A0A8P0SQQ8	A0A8P0SQQ8	RL10P_insert domain-containing protein	-	GO:0030425::dendrite;GO:0070062::extracellular exosome;GO:0005925::focal adhesion;GO:0030687::preribosome, large subunit precursor;GO:0036464::cytoplasmic ribonucleoprotein granule;GO:0016020::membrane;GO:0022625::cytosolic large ribosomal subunit;GO:0005634::nucleus	GO:0042277::peptide binding;GO:0003735::structural constituent of ribosome;GO:0070180::large ribosomal subunit rRNA binding	GO:0071353::cellular response to interleukin-4;GO:0002181::cytoplasmic translation;GO:0042254::ribosome biogenesis	60S acidic ribosomal protein P0	Information storage and processing	Translation, ribosomal structure and biogenesis	03010::Ribosome	Major pathway of rRNA processing in the nucleolus and cytosol::Regulation of expression of SLITs and ROBOs::Nonsense Mediated Decay (NMD) enhanced by the Exon Junction Complex (EJC)::L13a-mediated translational silencing of Ceruloplasmin expression::SRP-dependent cotranslational protein targeting to membrane::GTP hydrolysis and joining of the 60S ribosomal subunit::Nonsense Mediated Decay (NMD) i…	Cytoplasmic_Ribosomal_Proteins	NA	Cytoplasm
A0A8I3RT39	100994	108374	135802	150185	218259	214287	1.68824	0.030377	0.1	0.073707	0.152264	up	A0A8I3RT39	A0A8I3RT39	Proteasome subunit beta	PSMB6	GO:0005654::nucleoplasm;GO:0005839::proteasome core complex;GO:0005794::Golgi apparatus;GO:0070062::extracellular exosome	GO:0004298::threonine-type endopeptidase activity	GO:0051603::proteolysis involved in cellular protein catabolic process	subunit, beta	Cellular processes and signaling	Posttranslational modification, protein turnover, chaperones	03050::Proteasome	Antigen processing: Ubiquitination & Proteasome degradation::Neddylation::Regulation of expression of SLITs and ROBOs::Separation of Sister Chromatids::Ub-specific processing proteases::FCERI mediated NF-kB activation::MAPK6/MAPK4 signaling::UCH proteinases::Downstream TCR signaling::RUNX1 regulates transcription of genes involved in differentiation of HSCs::ABC-family proteins mediated transport…	Proteasome_Degradation	NA	Cytoplasm
A0A8I3RWS2	306570	344363	424721	543142	615825	624197	1.65775	0.0189521	0.1	0.0571443	0.152264	up	A0A8I3RWS2	A0A8I3RWS2	Proteasome subunit alpha type-1	-	GO:0019773::proteasome core complex, alpha-subunit complex;GO:0005829::cytosol;GO:0005654::nucleoplasm;GO:0005844::polysome;GO:0070062::extracellular exosome;GO:0005813::centrosome	GO:0001530::lipopolysaccharide binding;GO:0005515::protein binding;GO:0003723::RNA binding;GO:0004298::threonine-type endopeptidase activity	GO:0051436::negative regulation of ubiquitin-protein ligase activity involved in mitotic cell cycle;GO:0002479::antigen processing and presentation of exogenous peptide antigen via MHC class I, TAP-dependent;GO:0090263::positive regulation of canonical Wnt signaling pathway;GO:0002223::stimulatory C-type lectin receptor signaling pathway;GO:0051437::positive regulation of ubiquitin-protein ligase…	Proteasome subunit alpha	Cellular processes and signaling	Posttranslational modification, protein turnover, chaperones	03050::Proteasome	Antigen processing: Ubiquitination & Proteasome degradation::Neddylation::Regulation of expression of SLITs and ROBOs::Separation of Sister Chromatids::Ub-specific processing proteases::FCERI mediated NF-kB activation::MAPK6/MAPK4 signaling::UCH proteinases::Downstream TCR signaling::RUNX1 regulates transcription of genes involved in differentiation of HSCs::ABC-family proteins mediated transport…	Proteasome_Degradation	NA	Cytoplasm
A0A8I3QNJ1	7645.38	8763.94	8715.57	14099.8	11343.9	13791.5	1.56161	0.00887236	0.1	0.0393798	0.152264	up	A0A8I3QNJ1	A0A8I3QNJ1	Vacuolar protein sorting-associated protein 29	VPS29	GO:0005829::cytosol;GO:0030906::retromer, cargo-selective complex;GO:0043231::intracellular membrane-bounded organelle;GO:0070062::extracellular exosome;GO:0005770::late endosome;GO:0005769::early endosome;GO:0010008::endosome membrane	GO:0008565::protein transporter activity;GO:0046872::metal ion binding;GO:0005515::protein binding	GO:0042147::retrograde transport, endosome to Golgi;GO:1990126::retrograde transport, endosome to plasma membrane;GO:0006896::Golgi to vacuole transport;GO:0016055::Wnt signaling pathway;GO:0006886::intracellular protein transport	retrograde transport, endosome to plasma membrane	Cellular processes and signaling	Intracellular trafficking, secretion, and vesicular transport	04144::Endocytosis	WNT ligand biogenesis and trafficking	NA	NA	Cytoplasm
A0A8I3NW81	41575.2	37109.9	49836.7	62478.5	64491	73393.2	1.55898	0.017584	0.1	0.0551132	0.152264	up	A0A8I3NW81	A0A8I3NW81	Proteasome subunit alpha type	PSMA7	GO:0005737::cytoplasm;GO:0019773::proteasome core complex, alpha-subunit complex;GO:0005634::nucleus;GO:0070062::extracellular exosome	GO:0042802::identical protein binding;GO:0004298::threonine-type endopeptidase activity	GO:0006511::ubiquitin-dependent protein catabolic process	subunit alpha type	Cellular processes and signaling	Posttranslational modification, protein turnover, chaperones	03050::Proteasome	Antigen processing: Ubiquitination & Proteasome degradation::Neddylation::Regulation of expression of SLITs and ROBOs::Separation of Sister Chromatids::Ub-specific processing proteases::FCERI mediated NF-kB activation::MAPK6/MAPK4 signaling::UCH proteinases::Downstream TCR signaling::RUNX1 regulates transcription of genes involved in differentiation of HSCs::ABC-family proteins mediated transport…	Proteasome_Degradation	NA	Cytoplasm
A0A8I3Q483	50661.8	58259.1	48507.1	77802.9	92127.3	72190.4	1.53798	0.0107949	0.1	0.0436193	0.152264	up	A0A8I3Q483	A0A8I3Q483	60S ribosomal protein L27	-	GO:0005925::focal adhesion;GO:0016020::membrane;GO:0022625::cytosolic large ribosomal subunit;GO:0070062::extracellular exosome;GO:0005634::nucleus;GO:0031012::extracellular matrix	GO:0003735::structural constituent of ribosome	GO:0000184::nuclear-transcribed mRNA catabolic process, nonsense-mediated decay;GO:0006413::translational initiation;GO:0019083::viral transcription;GO:0006614::SRP-dependent cotranslational protein targeting to membrane;GO:1904044::response to aldosterone;GO:0006364::rRNA processing	ribosomal protein	Information storage and processing	Translation, ribosomal structure and biogenesis	03010::Ribosome	Major pathway of rRNA processing in the nucleolus and cytosol::Regulation of expression of SLITs and ROBOs::Nonsense Mediated Decay (NMD) enhanced by the Exon Junction Complex (EJC)::L13a-mediated translational silencing of Ceruloplasmin expression::SRP-dependent cotranslational protein targeting to membrane::GTP hydrolysis and joining of the 60S ribosomal subunit::Nonsense Mediated Decay (NMD) i…	VEGFA-VEGFR2_Signaling_Pathway::Cytoplasmic_Ribosomal_Proteins	NA	Mitochondria
A0A8I3PLI7	51485.1	67818.8	53974.7	82331.2	92574.1	87893.6	1.51663	0.0255816	0.1	0.0668204	0.152264	up	A0A8I3PLI7	A0A8I3PLI7	60S ribosomal protein L30	RPL30	GO:0005925::focal adhesion;GO:0016020::membrane;GO:0022625::cytosolic large ribosomal subunit;GO:0070062::extracellular exosome;GO:0005634::nucleus;GO:0031012::extracellular matrix	GO:0005515::protein binding;GO:0035368::selenocysteine insertion sequence binding;GO:0003735::structural constituent of ribosome	GO:0000184::nuclear-transcribed mRNA catabolic process, nonsense-mediated decay;GO:0097421::liver regeneration;GO:1904571::positive regulation of selenocysteine incorporation;GO:0006413::translational initiation;GO:0016259::selenocysteine metabolic process;GO:0019083::viral transcription;GO:0006614::SRP-dependent cotranslational protein targeting to membrane;GO:0006364::rRNA processing	ribosomal protein	Information storage and processing	Translation, ribosomal structure and biogenesis	03010::Ribosome	Major pathway of rRNA processing in the nucleolus and cytosol::Regulation of expression of SLITs and ROBOs::Nonsense Mediated Decay (NMD) enhanced by the Exon Junction Complex (EJC)::L13a-mediated translational silencing of Ceruloplasmin expression::SRP-dependent cotranslational protein targeting to membrane::GTP hydrolysis and joining of the 60S ribosomal subunit::Nonsense Mediated Decay (NMD) i…	Cytoplasmic_Ribosomal_Proteins	NA	Cytoplasm
