# Supplementary material for: Multiomics analysis of platelet-rich plasma promoting biological performance of mesenchymal stem cells
Source: BMC Genomics. 2024 Jun 5;25:564. doi: 10.1186/s12864-024-10329-8 (PMC11151483; doi:10.1186/s12864-024-10329-8)
Supplement: Supplementary file 1 — Supplementary Material 1. [file 12864_2024_10329_MOESM1_ESM.zip › Supplementary document-21 idms1.hmdb.metabolite2feature.xls]

mode	ID	MZ	RT	mz	accession	name	expMass	calcMass	delta	adduct	adductFromExp	charge	chemical_formula	biofluid_locations	tissue_locations	pathways	super_class	class	sub_class
positive	pos-M86T90	86.0957549748993	1.49445	86.0957549748993	HMDB0034301	Piperidine	85.0884789748993	85.089149357	-7.87858505783454	[M+H]+	0	1	C5H11N	Feces;Saliva;Urine	-	-	Organoheterocyclic compounds	Piperidines	-
positive	pos-M86T139	86.0956101154167	2.31658333333333	86.0956101154167	HMDB0034301	Piperidine	85.0883341154167	85.089149357	-9.58102871467528	[M+H]+	0	1	C5H11N	Feces;Saliva;Urine	-	-	Organoheterocyclic compounds	Piperidines	-
positive	pos-M86T154	86.0956511559037	2.56691666666667	86.0956511559037	HMDB0034301	Piperidine	85.0883751559037	85.089149357	-9.09870532442888	[M+H]+	0	1	C5H11N	Feces;Saliva;Urine	-	-	Organoheterocyclic compounds	Piperidines	-
positive	pos-M114T162	114.09028902469	2.70001666666667	114.09028902469	HMDB0031199	2,5-Dihydro-2,4,5-trimethyloxazole	113.08301302469	113.084063979	-9.2935668655503	[M+H]+	0	1	C6H11NO	-	-	-	Organoheterocyclic compounds	Azolines	-
positive	pos-M114T162	114.09028902469	2.70001666666667	114.09028902469	HMDB0031702	1-Piperidinecarboxaldehyde	113.08301302469	113.084063979	-9.2935668655503	[M+H]+	0	1	C6H11NO	-	-	-	Organoheterocyclic compounds	Piperidines	-
positive	pos-M114T162	114.09028902469	2.70001666666667	114.09028902469	HMDB0037293	2-Acetylpyrrolidine	113.08301302469	113.084063979	-9.2935668655503	[M+H]+	0	1	C6H11NO	-	-	-	Organoheterocyclic compounds	Pyrrolidines	-
positive	pos-M114T162	114.09028902469	2.70001666666667	114.09028902469	HMDB0062769	Epsilon-caprolactam	113.08301302469	113.084063979	-9.2935668655503	[M+H]+	0	1	C6H11NO	-	-	-	Organoheterocyclic compounds	Lactams	Caprolactams
positive	pos-M118T150	118.063452784408	2.49338333333333	118.063452784408	HMDB0032973	2,5-Dimethyl-1H-pyrrole	95.074234784408	95.073499293	7.73602963458143	[M+Na]+	0	1	C6H9N	-	-	-	Organoheterocyclic compounds	Pyrroles	-
positive	pos-M119T91	119.034162284777	1.51136666666667	119.034162284777	HMDB0000202	Methylmalonic acid	118.026886284777	118.02660868	2.35205247445232	[M+H]+	0	1	C4H6O4	Blood;Cerebrospinal Fluid (CSF);Urine	Kidney;Liver	2-Methyl-3-Hydroxybutryl CoA Dehydrogenase Deficiency,SMP00137,null;3-Hydroxy-3-Methylglutaryl-CoA Lyase Deficiency,SMP00138,null;3-hydroxyisobutyric acid dehydrogenase deficiency,SMP00521,null;3-hydroxyisobutyric aciduria,SMP00522,null;3-Methylcrotonyl Coa Carboxylase Deficiency Type I,SMP00237,null;3-Methylglutaconic Aciduria Type I,SMP00139,null;3-Methylglutaconic Aciduria Type III,SMP00140,nu…	Organic acids and derivatives	Carboxylic acids and derivatives	-
positive	pos-M119T91	119.034162284777	1.51136666666667	119.034162284777	HMDB0000254	Succinic acid	118.026886284777	118.02660868	2.35205247445232	[M+H]+	0	1	C4H6O4	Blood;Breast Milk;Cerebrospinal Fluid (CSF);Feces;Saliva;Sweat;Urine	Adipose Tissue;Brain;Fibroblasts;Kidney;Liver;Muscle;Pancreas;Placenta;Prostate;Skeletal Muscle;Spleen	2-Hydroxyglutric Aciduria (D And L Form),SMP00136,null;2-ketoglutarate dehydrogenase complex deficiency,SMP00549,null;2-Methyl-3-Hydroxybutryl CoA Dehydrogenase Deficiency,SMP00137,null;3-Hydroxy-3-Methylglutaryl-CoA Lyase Deficiency,SMP00138,null;3-hydroxyisobutyric acid dehydrogenase deficiency,SMP00521,null;3-hydroxyisobutyric aciduria,SMP00522,null;3-Methylcrotonyl Coa Carboxylase Deficiency …	Organic acids and derivatives	Carboxylic acids and derivatives	Dicarboxylic acids and derivatives
positive	pos-M119T91	119.034162284777	1.51136666666667	119.034162284777	HMDB0000349	Erythrono-1,4-lactone	118.026886284777	118.02660868	2.35205247445232	[M+H]+	0	1	C4H6O4	-	-	-	Organoheterocyclic compounds	Lactones	-
positive	pos-M119T91	119.034162284777	1.51136666666667	119.034162284777	HMDB0000349	Erythrono-1,4-lactone	118.026886284777	118.02660868	2.35205247445232	[M+H]+	0	1	C4H6O4	-	-	-	Organoheterocyclic compounds	Lactones	-
positive	pos-M119T91	119.034162284777	1.51136666666667	119.034162284777	HMDB0000940	Threonolactone	118.026886284777	118.02660868	2.35205247445232	[M+H]+	0	1	C4H6O4	-	-	-	Organoheterocyclic compounds	Lactones	Gamma butyrolactones
positive	pos-M119T91	119.034162284777	1.51136666666667	119.034162284777	HMDB0031204	4-Hydroxy-2-oxobutanoic acid	118.026886284777	118.02660868	2.35205247445232	[M+H]+	0	1	C4H6O4	-	-	-	Organic acids and derivatives	Keto acids and derivatives	Short-chain keto acids and derivatives
positive	pos-M119T91	119.034162284777	1.51136666666667	119.034162284777	HMDB0039324	xi-3-Hydroxy-2-oxobutanoic acid	118.026886284777	118.02660868	2.35205247445232	[M+H]+	0	1	C4H6O4	-	-	-	Organic acids and derivatives	Keto acids and derivatives	-
positive	pos-M121T330	121.026696300656	5.49865	121.026696300656	HMDB0013742	2-Furanmethanol	98.037478300656	98.036779436	7.12859663508229	[M+Na]+	0	1	C5H6O2	Urine	-	-	Organoheterocyclic compounds	Heteroaromatic compounds	null
positive	pos-M121T330	121.026696300656	5.49865	121.026696300656	HMDB0013742	2-Furanmethanol	98.037478300656	98.036779436	7.12859663508229	[M+Na]+	0	1	C5H6O2	Urine	-	-	Organoheterocyclic compounds	Heteroaromatic compounds	null
positive	pos-M121T330	121.026696300656	5.49865	121.026696300656	HMDB0029609	5-Methyl-2(3H)-furanone	98.037478300656	98.036779436	7.12859663508229	[M+Na]+	0	1	C5H6O2	-	-	-	Organoheterocyclic compounds	Dihydrofurans	Furanones
positive	pos-M121T330	121.026696300656	5.49865	121.026696300656	HMDB0040145	5-Hydroxy-4-pentenoic acid d-lactone	98.037478300656	98.036779436	7.12859663508229	[M+Na]+	0	1	C5H6O2	-	-	-	Organoheterocyclic compounds	Pyrans	-
positive	pos-M121T47	121.061278068627	0.785566666666667	121.061278068627	HMDB0002455	Pyruvatoxime	103.027455068627	103.026943031	4.96993904643156	[M+NH4]+	0	1	C3H5NO3	-	-	-	Organic nitrogen compounds	Organonitrogen compounds	-
positive	pos-M121T47	121.061278068627	0.785566666666667	121.061278068627	HMDB0011602	3-Oxoalanine	103.027455068627	103.026943031	4.96993904643156	[M+NH4]+	0	1	C3H5NO3	-	-	-	Organic acids and derivatives	Carboxylic acids and derivatives	-
positive	pos-M123T86	123.043023469469	1.43388333333333	123.043023469469	HMDB0001870	Benzoic acid	122.035747469469	122.036779433	-8.45616817979037	[M+H]+	0	1	C7H6O2	Blood;Feces;Saliva;Sweat;Urine	Bladder;Fibroblasts;Kidney;Liver;Skin;Stratum Corneum;Testes	-	Benzenoids	Benzene and substituted derivatives	Benzoic acids and derivatives
positive	pos-M123T86	123.043023469469	1.43388333333333	123.043023469469	HMDB0011718	4-Hydroxybenzaldehyde	122.035747469469	122.036779436	-8.45619276230837	[M+H]+	0	1	C7H6O2	Blood;Feces	-	-	Organic oxygen compounds	Organooxygen compounds	-
positive	pos-M123T86	123.043023469469	1.43388333333333	123.043023469469	HMDB0032918	3-(2-Furanyl)-2-propenal	122.035747469469	122.036779436	-8.45619276230837	[M+H]+	0	1	C7H6O2	-	-	-	Organoheterocyclic compounds	Heteroaromatic compounds	-
positive	pos-M123T86	123.043023469469	1.43388333333333	123.043023469469	HMDB0034170	2-Hydroxybenzaldehyde	122.035747469469	122.036779436	-8.45619276230837	[M+H]+	0	1	C7H6O2	Feces	-	-	Benzenoids	Benzene and substituted derivatives	Benzaldehydes
positive	pos-M123T140	123.054344291041	2.33846666666667	123.054344291041	HMDB0001406	Niacinamide	122.047068291041	122.048012824	-7.73902775753191	[M+H]+	0	1	C6H6N2O	Blood;Breast Milk;Feces;Urine	Bladder;Fibroblasts;Neuron;Pancreas;Placenta;Prostate;Skin;Spleen;Stratum Corneum	Nicotinate and Nicotinamide Metabolism,SMP00048,map00760	Organoheterocyclic compounds	Pyridines and derivatives	Pyridinecarboxylic acids and derivatives
positive	pos-M123T140	123.054344291041	2.33846666666667	123.054344291041	HMDB0031861	2-Acetylpyrazine	122.047068291041	122.048012824	-7.73902775753191	[M+H]+	0	1	C6H6N2O	-	-	-	Organooxygen compounds	Carbonyl compounds	Ketones
positive	pos-M124T141	124.057317409229	2.34253333333333	124.057317409229	HMDB0062196	2-acyl-1-(1-alkenyl)-sn-glycero-3-phosphate	123.050041409229	123.049158	7.17931957722309	[M+H]+	0	1	C5H6BNO2	-	-	-	Organoheterocyclic compounds	Pyridines and derivatives	null
positive	pos-M124T141	124.057317409229	2.34253333333333	124.057317409229	HMDB0062212	3-beta-D-glucuronosyl-3-beta-D-galactosyl-4-beta-D-galactosyl-O-beta-D-xylosylprotein	123.050041409229	123.049158	7.17931957722309	[M+H]+	0	1	C5H6BNO2	-	-	-	Organoheterocyclic compounds	Pyridines and derivatives	null
positive	pos-M124T141	124.057317409229	2.34253333333333	124.057317409229	HMDB0062253	(R)-3-Hydroxybutanoyl-ACP	123.050041409229	123.049158	7.17931957722309	[M+H]+	0	1	C5H6BNO2	-	-	-	Organoheterocyclic compounds	Pyridines and derivatives	null
positive	pos-M124T141	124.057317409229	2.34253333333333	124.057317409229	HMDB0062254	(R)-3-Hydroxydecanoyl-ACP	123.050041409229	123.049158	7.17931957722309	[M+H]+	0	1	C5H6BNO2	-	-	-	Organoheterocyclic compounds	Pyridines and derivatives	null
positive	pos-M124T141	124.057317409229	2.34253333333333	124.057317409229	HMDB0062255	(R)-3-Hydroxyoctanoyl-ACP	123.050041409229	123.049158	7.17931957722309	[M+H]+	0	1	C5H6BNO2	-	-	-	Organoheterocyclic compounds	Pyridines and derivatives	null
positive	pos-M124T141	124.057317409229	2.34253333333333	124.057317409229	HMDB0062256	(R)-3-Hydroxypalmitoyl-ACP	123.050041409229	123.049158	7.17931957722309	[M+H]+	0	1	C5H6BNO2	-	-	-	Organoheterocyclic compounds	Pyridines and derivatives	null
positive	pos-M124T141	124.057317409229	2.34253333333333	124.057317409229	HMDB0062264	1-(1-Alkenyl)-sn-glycero-3-phosphate	123.050041409229	123.049158	7.17931957722309	[M+H]+	0	1	C5H6BNO2	-	-	-	Organoheterocyclic compounds	Pyridines and derivatives	null
positive	pos-M124T141	124.057317409229	2.34253333333333	124.057317409229	HMDB0062265	1-(1-Alkenyl)-sn-glycero-3-phosphoethanolamine	123.050041409229	123.049158	7.17931957722309	[M+H]+	0	1	C5H6BNO2	-	-	-	Organoheterocyclic compounds	Pyridines and derivatives	null
positive	pos-M124T141	124.057317409229	2.34253333333333	124.057317409229	HMDB0062329	2-Acyl-1-alkyl-sn-glycero-3-phosphate	123.050041409229	123.049158	7.17931957722309	[M+H]+	0	1	C5H6BNO2	-	-	-	Organoheterocyclic compounds	Pyridines and derivatives	null
positive	pos-M124T141	124.057317409229	2.34253333333333	124.057317409229	HMDB0062346	3(S)-hydroxy-3-oxo-eicosadienoyl-CoA	123.050041409229	123.049158	7.17931957722309	[M+H]+	0	1	C5H6BNO2	-	-	-	Organoheterocyclic compounds	Pyridines and derivatives	null
positive	pos-M124T141	124.057317409229	2.34253333333333	124.057317409229	HMDB0062354	3-keto-eicosa-8,11,14,17-all-cis-tetraenoyl-CoA	123.050041409229	123.049158	7.17931957722309	[M+H]+	0	1	C5H6BNO2	-	-	-	Organoheterocyclic compounds	Pyridines and derivatives	null
positive	pos-M124T141	124.057317409229	2.34253333333333	124.057317409229	HMDB0062357	3-oxo-10(R)-hydroxy-octadeca-6E,8E,12Z-trienoate	123.050041409229	123.049158	7.17931957722309	[M+H]+	0	1	C5H6BNO2	-	-	-	Organoheterocyclic compounds	Pyridines and derivatives	null
positive	pos-M124T141	124.057317409229	2.34253333333333	124.057317409229	HMDB0062358	3-oxo-10(R)-hydroxy-octadeca-6E,8E,12Z-trienoyl-CoA	123.050041409229	123.049158	7.17931957722309	[M+H]+	0	1	C5H6BNO2	-	-	-	Organoheterocyclic compounds	Pyridines and derivatives	null
positive	pos-M124T141	124.057317409229	2.34253333333333	124.057317409229	HMDB0062359	3-oxo-10(S)-hydroxy-octadeca-6E,8E,12Z-trienoate	123.050041409229	123.049158	7.17931957722309	[M+H]+	0	1	C5H6BNO2	-	-	-	Organoheterocyclic compounds	Pyridines and derivatives	null
positive	pos-M124T141	124.057317409229	2.34253333333333	124.057317409229	HMDB0062360	3-oxo-10(S)-hydroxy-octadeca-6E,8E,12Z-trienoyl-CoA	123.050041409229	123.049158	7.17931957722309	[M+H]+	0	1	C5H6BNO2	-	-	-	Organoheterocyclic compounds	Pyridines and derivatives	null
positive	pos-M124T141	124.057317409229	2.34253333333333	124.057317409229	HMDB0062362	3-oxo-5(S),12(R)-dihydroxy-eicosa-8-trans-6,14-cis-trienoyl-CoA	123.050041409229	123.049158	7.17931957722309	[M+H]+	0	1	C5H6BNO2	-	-	-	Organoheterocyclic compounds	Pyridines and derivatives	null
positive	pos-M124T141	124.057317409229	2.34253333333333	124.057317409229	HMDB0062363	3-oxo-6(R)-hydroxy-tetradec-8-cis-enoate	123.050041409229	123.049158	7.17931957722309	[M+H]+	0	1	C5H6BNO2	-	-	-	Organoheterocyclic compounds	Pyridines and derivatives	null
positive	pos-M124T141	124.057317409229	2.34253333333333	124.057317409229	HMDB0062364	3-oxo-6(S)-hydroxy-tetradec-8Z-enoate	123.050041409229	123.049158	7.17931957722309	[M+H]+	0	1	C5H6BNO2	-	-	-	Organoheterocyclic compounds	Pyridines and derivatives	null
positive	pos-M124T141	124.057317409229	2.34253333333333	124.057317409229	HMDB0062365	3-oxo-8(R)-hydroxy-hexadeca-6E,10Z-dienoate	123.050041409229	123.049158	7.17931957722309	[M+H]+	0	1	C5H6BNO2	-	-	-	Organoheterocyclic compounds	Pyridines and derivatives	null
positive	pos-M124T141	124.057317409229	2.34253333333333	124.057317409229	HMDB0062366	3-oxo-8(S)-hydroxy-hexadeca-6E,10Z-dienoate	123.050041409229	123.049158	7.17931957722309	[M+H]+	0	1	C5H6BNO2	-	-	-	Organoheterocyclic compounds	Pyridines and derivatives	null
positive	pos-M124T141	124.057317409229	2.34253333333333	124.057317409229	HMDB0062367	3-oxo-docosa-13,16,19-all-cis-trienoyl-CoA	123.050041409229	123.049158	7.17931957722309	[M+H]+	0	1	C5H6BNO2	-	-	-	Organoheterocyclic compounds	Pyridines and derivatives	null
positive	pos-M124T141	124.057317409229	2.34253333333333	124.057317409229	HMDB0062430	7alpha-hydroxy-3-oxo-4-cholestenoic acid anion	123.050041409229	123.049158	7.17931957722309	[M+H]+	0	1	C5H6BNO2	-	-	-	Organoheterocyclic compounds	Pyridines and derivatives	null
positive	pos-M127T251	127.037138606985	4.17548333333333	127.037138606985	HMDB0000008	2-Hydroxybutyric acid	104.047920606985	104.047344122	5.54060259652463	[M+Na]+	0	1	C4H8O3	Blood;Cerebrospinal Fluid (CSF);Feces;Saliva;Sweat;Urine	Prostate	-	Organic acids and derivatives	Hydroxy acids and derivatives	Alpha hydroxy acids and derivatives
positive	pos-M127T251	127.037138606985	4.17548333333333	127.037138606985	HMDB0000011	(R)-3-Hydroxybutyric acid	104.047920606985	104.047344122	5.54060259652463	[M+Na]+	0	1	C4H8O3	Blood;Cerebrospinal Fluid (CSF);Urine	-	Ketone Body Metabolism,SMP00071,map00072;Succinyl CoA: 3-ketoacid CoA transferase deficiency,SMP00569,null	Organic acids and derivatives	Hydroxy acids and derivatives	-
positive	pos-M127T251	127.037138606985	4.17548333333333	127.037138606985	HMDB0000023	(S)-3-Hydroxyisobutyric acid	104.047920606985	104.047344122	5.54060259652463	[M+Na]+	0	1	C4H8O3	Blood;Cerebrospinal Fluid (CSF);Saliva;Urine	-	2-Methyl-3-Hydroxybutryl CoA Dehydrogenase Deficiency,SMP00137,null;3-Hydroxy-3-Methylglutaryl-CoA Lyase Deficiency,SMP00138,null;3-hydroxyisobutyric acid dehydrogenase deficiency,SMP00521,null;3-hydroxyisobutyric aciduria,SMP00522,null;3-Methylcrotonyl Coa Carboxylase Deficiency Type I,SMP00237,null;3-Methylglutaconic Aciduria Type I,SMP00139,null;3-Methylglutaconic Aciduria Type III,SMP00140,nu…	Organic acids and derivatives	Hydroxy acids and derivatives	-
positive	pos-M127T251	127.037138606985	4.17548333333333	127.037138606985	HMDB0000023	(S)-3-Hydroxyisobutyric acid	104.047920606985	104.047344122	5.54060259652463	[M+Na]+	0	1	C4H8O3	Blood;Cerebrospinal Fluid (CSF);Saliva;Urine	-	2-Methyl-3-Hydroxybutryl CoA Dehydrogenase Deficiency,SMP00137,null;3-Hydroxy-3-Methylglutaryl-CoA Lyase Deficiency,SMP00138,null;3-hydroxyisobutyric acid dehydrogenase deficiency,SMP00521,null;3-hydroxyisobutyric aciduria,SMP00522,null;3-Methylcrotonyl Coa Carboxylase Deficiency Type I,SMP00237,null;3-Methylglutaconic Aciduria Type I,SMP00139,null;3-Methylglutaconic Aciduria Type III,SMP00140,nu…	Organic acids and derivatives	Hydroxy acids and derivatives	-
positive	pos-M127T251	127.037138606985	4.17548333333333	127.037138606985	HMDB0000336	(R)-3-Hydroxyisobutyric acid	104.047920606985	104.047344122	5.54060259652463	[M+Na]+	0	1	C4H8O3	Blood;Cerebrospinal Fluid (CSF);Urine	-	-	Organic acids and derivatives	Hydroxy acids and derivatives	-
positive	pos-M127T251	127.037138606985	4.17548333333333	127.037138606985	HMDB0000357	3-Hydroxybutyric acid	104.047920606985	104.047344122	5.54060259652463	[M+Na]+	0	1	C4H8O3	Blood;Cellular Cytoplasm;Cerebrospinal Fluid (CSF);Feces;Saliva;Urine	Brain;Liver;Neuron	Fatty Acid Biosynthesis,SMP00456,null	Organic acids and derivatives	Hydroxy acids and derivatives	Beta hydroxy acids and derivatives
positive	pos-M127T251	127.037138606985	4.17548333333333	127.037138606985	HMDB0000442	(S)-3-Hydroxybutyric acid	104.047920606985	104.047344122	5.54060259652463	[M+Na]+	0	1	C4H8O3	Blood;Urine	Adipose Tissue;Brain;Muscle;Neuron;Skeletal Muscle	-	Organic acids and derivatives	Hydroxy acids and derivatives	-
positive	pos-M127T251	127.037138606985	4.17548333333333	127.037138606985	HMDB0000442	(S)-3-Hydroxybutyric acid	104.047920606985	104.047344122	5.54060259652463	[M+Na]+	0	1	C4H8O3	Blood;Urine	Adipose Tissue;Brain;Muscle;Neuron;Skeletal Muscle	-	Organic acids and derivatives	Hydroxy acids and derivatives	-
positive	pos-M127T251	127.037138606985	4.17548333333333	127.037138606985	HMDB0000442	(S)-3-Hydroxybutyric acid	104.047920606985	104.047344122	5.54060259652463	[M+Na]+	0	1	C4H8O3	Blood;Urine	Adipose Tissue;Brain;Muscle;Neuron;Skeletal Muscle	-	Organic acids and derivatives	Hydroxy acids and derivatives	-
positive	pos-M127T251	127.037138606985	4.17548333333333	127.037138606985	HMDB0000710	4-Hydroxybutyric acid	104.047920606985	104.047344122	5.54060259652463	[M+Na]+	0	1	C4H8O3	Blood;Cerebrospinal Fluid (CSF);Feces;Saliva;Urine	-	-	Lipids and lipid-like molecules	Fatty Acyls	Fatty acids and conjugates
positive	pos-M127T251	127.037138606985	4.17548333333333	127.037138606985	HMDB0000729	Alpha-Hydroxyisobutyric acid	104.047920606985	104.047344122	5.54060259652463	[M+Na]+	0	1	C4H8O3	Blood;Feces;Saliva;Urine	-	-	Organic acids and derivatives	Hydroxy acids and derivatives	-
positive	pos-M127T251	127.037138606985	4.17548333333333	127.037138606985	HMDB0031212	Ethoxyacetic acid	104.047920606985	104.047344122	5.54060259652463	[M+Na]+	0	1	C4H8O3	-	-	-	Organic acids and derivatives	Carboxylic acids and derivatives	-
positive	pos-M127T251	127.037138606985	4.17548333333333	127.037138606985	HMDB0059748	2-Methyl-3-hydroxypropanoate	104.047920606985	104.047344122	5.54060259652463	[M+Na]+	0	1	C4H8O3	-	-	-	Organic acids and derivatives	Hydroxy acids and derivatives	-
positive	pos-M129T327	129.016854688089	5.4476	129.016854688089	HMDB0000139	Glyceric acid	106.027636688089	106.02660868	9.69575563927762	[M+Na]+	0	1	C3H6O4	Blood;Cerebrospinal Fluid (CSF);Feces;Saliva;Sweat;Urine	Prostate	3-Phosphoglycerate dehydrogenase deficiency,SMP00721,null;D-glyceric acidura,SMP00529,null;Dihydropyrimidine Dehydrogenase Deficiency (DHPD),SMP00179,null;Dimethylglycine Dehydrogenase Deficiency,SMP00242,null;Dimethylglycine Dehydrogenase Deficiency,SMP00484,null;Familial lipoprotein lipase deficiency,SMP00530,null;Glycerol Kinase Deficiency,SMP00187,null;Glycerolipid Metabolism,SMP00039,map0056…	Organic oxygen compounds	Organooxygen compounds	-
positive	pos-M129T327	129.016854688089	5.4476	129.016854688089	HMDB0006372	L-Glyceric acid	106.027636688089	106.02660868	9.69575563927762	[M+Na]+	0	1	C3H6O4	Blood;Urine	-	-	Organic oxygen compounds	Organooxygen compounds	-
positive	pos-M129T327	129.016854688089	5.4476	129.016854688089	HMDB0031818	D-2,3-Dihydroxypropanoic acid	106.027636688089	106.02660868	9.69575563927762	[M+Na]+	0	1	C3H6O4	-	-	-	Organic oxygen compounds	Organooxygen compounds	-
positive	pos-M130T50_1	130.048471149202	0.8309	130.048471149202	HMDB0015671	Ammonium lactate	107.059253149202	107.058243159	9.43402555647298	[M+Na]+	0	1	C3H9NO3	Blood;Urine	-	-	Organic acids and derivatives	Carboxylic acids and derivatives	-
positive	pos-M130T530	130.063643708829	8.83555	130.063643708829	HMDB0029734	3-Ethylpyridine	107.074425708829	107.073499293	8.65214861875925	[M+Na]+	0	1	C7H9N	-	-	-	Organoheterocyclic compounds	Pyridines and derivatives	null
positive	pos-M130T530	130.063643708829	8.83555	130.063643708829	HMDB0032244	2,4-Dimethylpyridine	107.074425708829	107.073499293	8.65214861875925	[M+Na]+	0	1	C7H9N	-	-	-	Organoheterocyclic compounds	Pyridines and derivatives	Methylpyridines
positive	pos-M130T530	130.063643708829	8.83555	130.063643708829	HMDB0032972	2,6-Dimethylpyridine	107.074425708829	107.073499293	8.65214861875925	[M+Na]+	0	1	C7H9N	Feces	-	-	Organoheterocyclic compounds	Pyridines and derivatives	-
positive	pos-M130T530	130.063643708829	8.83555	130.063643708829	HMDB0033871	Benzylamine	107.074425708829	107.073499293	8.65214861875925	[M+Na]+	0	1	C7H9N	Blood;Urine	-	-	Benzenoids	Benzene and substituted derivatives	Phenylmethylamines
positive	pos-M130T530	130.063643708829	8.83555	130.063643708829	HMDB0041965	O-Toluidine	107.074425708829	107.073499293	8.65214861875925	[M+Na]+	0	1	C7H9N	-	-	-	Benzenoids	Benzene and substituted derivatives	Toluenes
positive	pos-M130T150	130.063849197025	2.494225	130.063849197025	HMDB0011664	3-Methylene-indolenine	129.056573197025	129.057849229	-9.88728684543175	[M+H]+	0	1	C9H7N	-	-	-	Organoheterocyclic compounds	Indoles and derivatives	-
positive	pos-M130T150	130.063849197025	2.494225	130.063849197025	HMDB0033731	Quinoline	129.056573197025	129.057849229	-9.88728684543175	[M+H]+	0	1	C9H7N	-	-	-	Organoheterocyclic compounds	Quinolines and derivatives	-
positive	pos-M130T150	130.063849197025	2.494225	130.063849197025	HMDB0034244	Isoquinoline	129.056573197025	129.057849229	-9.88728684543175	[M+H]+	0	1	C9H7N	-	-	-	Organoheterocyclic compounds	Isoquinolines and derivatives	null
positive	pos-M132T150	132.079351799943	2.49746666666667	132.079351799943	HMDB0029722	1,2,5-Trimethyl-1H-pyrrole	109.090133799943	109.089149357	9.02420587941188	[M+Na]+	0	1	C7H11N	-	-	-	Organoheterocyclic compounds	Pyrroles	Substituted pyrroles
positive	pos-M132T93	132.100960085347	1.5502	132.100960085347	HMDB0000172	L-Isoleucine	131.093684085347	131.094628665	-7.20532688943436	[M+H]+	0	1	C6H13NO2	Blood;Breast Milk;Cerebrospinal Fluid (CSF);Feces;Saliva;Sweat;Urine	All Tissues;Prostate	2-Methyl-3-Hydroxybutryl CoA Dehydrogenase Deficiency,SMP00137,null;3-Hydroxy-3-Methylglutaryl-CoA Lyase Deficiency,SMP00138,null;3-hydroxyisobutyric acid dehydrogenase deficiency,SMP00521,null;3-hydroxyisobutyric aciduria,SMP00522,null;3-Methylcrotonyl Coa Carboxylase Deficiency Type I,SMP00237,null;3-Methylglutaconic Aciduria Type I,SMP00139,null;3-Methylglutaconic Aciduria Type III,SMP00140,nu…	Organic acids and derivatives	Carboxylic acids and derivatives	-
positive	pos-M132T93	132.100960085347	1.5502	132.100960085347	HMDB0000557	L-Alloisoleucine	131.093684085347	131.094628665	-7.20532688943436	[M+H]+	0	1	C6H13NO2	Blood;Cerebrospinal Fluid (CSF);Feces;Urine	-	-	Organic acids and derivatives	Carboxylic acids and derivatives	-
positive	pos-M132T93	132.100960085347	1.5502	132.100960085347	HMDB0000557	L-Alloisoleucine	131.093684085347	131.094628665	-7.20532688943436	[M+H]+	0	1	C6H13NO2	Blood;Cerebrospinal Fluid (CSF);Feces;Urine	-	-	Organic acids and derivatives	Carboxylic acids and derivatives	-
positive	pos-M132T93	132.100960085347	1.5502	132.100960085347	HMDB0000687	L-Leucine	131.093684085347	131.094628665	-7.20532688943436	[M+H]+	0	1	C6H13NO2	Blood;Breast Milk;Cerebrospinal Fluid (CSF);Feces;Saliva;Sweat;Urine	Adipose Tissue;Adrenal Medulla;Bladder;Epidermis;Fibroblasts;Intestine;Kidney;Muscle;Nerve Cells;Neuron;Placenta;Platelet;Prostate;Skeletal Muscle;Testes	2-Methyl-3-Hydroxybutryl CoA Dehydrogenase Deficiency,SMP00137,null;3-Hydroxy-3-Methylglutaryl-CoA Lyase Deficiency,SMP00138,null;3-hydroxyisobutyric acid dehydrogenase deficiency,SMP00521,null;3-hydroxyisobutyric aciduria,SMP00522,null;3-Methylcrotonyl Coa Carboxylase Deficiency Type I,SMP00237,null;3-Methylglutaconic Aciduria Type I,SMP00139,null;3-Methylglutaconic Aciduria Type III,SMP00140,nu…	Organic acids and derivatives	Carboxylic acids and derivatives	Amino acids, peptides, and analogues
positive	pos-M132T93	132.100960085347	1.5502	132.100960085347	HMDB0001645	L-Norleucine	131.093684085347	131.094628665	-7.20532688943436	[M+H]+	0	1	C6H13NO2	Blood;Feces;Urine	Platelet;Testes	-	Organic acids and derivatives	Carboxylic acids and derivatives	-
positive	pos-M132T93	132.100960085347	1.5502	132.100960085347	HMDB0001901	Aminocaproic acid	131.093684085347	131.094628665	-7.20532688943436	[M+H]+	0	1	C6H13NO2	Blood;Feces	Skin	Aminocaproic Acid Pathway,SMP00286,null	Lipids and lipid-like molecules	Fatty Acyls	-
positive	pos-M132T93	132.100960085347	1.5502	132.100960085347	HMDB0001901	Aminocaproic acid	131.093684085347	131.094628665	-7.20532688943436	[M+H]+	0	1	C6H13NO2	Blood;Feces	Skin	Aminocaproic Acid Pathway,SMP00286,null	Lipids and lipid-like molecules	Fatty Acyls	-
positive	pos-M132T93	132.100960085347	1.5502	132.100960085347	HMDB0003640	Beta-Leucine	131.093684085347	131.094628665	-7.20532688943436	[M+H]+	0	1	C6H13NO2	Blood	-	-	Organic acids and derivatives	Carboxylic acids and derivatives	-
positive	pos-M132T93	132.100960085347	1.5502	132.100960085347	HMDB0013773	D-Leucine	131.093684085347	131.094628665	-7.20532688943436	[M+H]+	0	1	C6H13NO2	Blood	-	-	Organic acids and derivatives	Carboxylic acids and derivatives	Amino acids, peptides, and analogues
positive	pos-M132T93	132.100960085347	1.5502	132.100960085347	HMDB0029168	3-Aminocaproic acid	131.093684085347	131.094628665	-7.20532688943436	[M+H]+	0	1	C6H13NO2	-	-	-	Organic acids and derivatives	Carboxylic acids and derivatives	-
positive	pos-M132T93	132.100960085347	1.5502	132.100960085347	HMDB0033923	(±)-erythro-Isoleucine	131.093684085347	131.094628665	-7.20532688943436	[M+H]+	0	1	C6H13NO2	-	-	-	Organic acids and derivatives	Carboxylic acids and derivatives	-
positive	pos-M132T93	132.100960085347	1.5502	132.100960085347	HMDB0036382	6-Deoxyfagomine	131.093684085347	131.094628665	-7.20532688943436	[M+H]+	0	1	C6H13NO2	-	-	-	Organoheterocyclic compounds	Piperidines	null
positive	pos-M132T93	132.100960085347	1.5502	132.100960085347	HMDB0060650	N-(2-Hydroxyethyl)-morpholine	131.093684085347	131.094628665	-7.20532688943436	[M+H]+	0	1	C6H13NO2	Blood;Urine	Kidney;Liver	Mycophenolic Acid Metabolism Pathway,SMP00652,null	Organoheterocyclic compounds	Oxazinanes	-
positive	pos-M132T93	132.100960085347	1.5502	132.100960085347	HMDB0061716	N-methylvaline	131.093684085347	131.094628665	-7.20532688943436	[M+H]+	0	1	C6H13NO2	-	-	-	Organic acids and derivatives	Carboxylic acids and derivatives	-
positive	pos-M132T93	132.100960085347	1.5502	132.100960085347	HMDB0062203	3,3,5-triiodo-L-thyronine-beta-D-glucuronoside	131.093684085347	131.094628665	-7.20532688943436	[M+H]+	0	1	C6H13NO2	-	-	-	Organic acids and derivatives	Carboxylic acids and derivatives	-
positive	pos-M132T93	132.100960085347	1.5502	132.100960085347	HMDB0000453	Delta-Hexanolactone	114.067137085347	114.068079564	-8.26242237621879	[M+NH4]+	0	1	C6H10O2	-	-	-	Organoheterocyclic compounds	Lactones	-
positive	pos-M132T93	132.100960085347	1.5502	132.100960085347	HMDB0003843	Gamma-Caprolactone	114.067137085347	114.068079564	-8.26242237621879	[M+NH4]+	0	1	C6H10O2	Feces	-	-	Organoheterocyclic compounds	Lactones	-
positive	pos-M132T93	132.100960085347	1.5502	132.100960085347	HMDB0010719	trans-Hex-2-enoic acid	114.067137085347	114.068079564	-8.26242237621879	[M+NH4]+	0	1	C6H10O2	-	-	Fatty Acid Biosynthesis,SMP00456,null	Lipids and lipid-like molecules	Fatty Acyls	-
positive	pos-M132T93	132.100960085347	1.5502	132.100960085347	HMDB0029487	Allyl propionate	114.067137085347	114.068079564	-8.26242237621879	[M+NH4]+	0	1	C6H10O2	-	-	-	Organic acids and derivatives	Carboxylic acids and derivatives	-
positive	pos-M132T93	132.100960085347	1.5502	132.100960085347	HMDB0031158	2-Methyl-4-pentenoic acid	114.067137085347	114.068079564	-8.26242237621879	[M+NH4]+	0	1	C6H10O2	Saliva	-	-	Lipids and lipid-like molecules	Fatty Acyls	Fatty acids and conjugates
positive	pos-M132T93	132.100960085347	1.5502	132.100960085347	HMDB0031491	2,3-Hexanedione	114.067137085347	114.068079564	-8.26242237621879	[M+NH4]+	0	1	C6H10O2	Feces;Saliva	-	-	Organic oxygen compounds	Organooxygen compounds	-
positive	pos-M132T93	132.100960085347	1.5502	132.100960085347	HMDB0031492	3,4-Hexanedione	114.067137085347	114.068079564	-8.26242237621879	[M+NH4]+	0	1	C6H10O2	Feces	-	-	Organic oxygen compounds	Organooxygen compounds	-
positive	pos-M132T93	132.100960085347	1.5502	132.100960085347	HMDB0031501	3-Hexenoic acid	114.067137085347	114.068079564	-8.26242237621879	[M+NH4]+	0	1	C6H10O2	-	-	-	Lipids and lipid-like molecules	Fatty Acyls	-
positive	pos-M132T93	132.100960085347	1.5502	132.100960085347	HMDB0031559	4-Methyl-2,3-pentanedione	114.067137085347	114.068079564	-8.26242237621879	[M+NH4]+	0	1	C6H10O2	-	-	-	Organooxygen compounds	Carbonyl compounds	Ketones
positive	pos-M132T93	132.100960085347	1.5502	132.100960085347	HMDB0031560	2-Methyl-2-pentenoic acid	114.067137085347	114.068079564	-8.26242237621879	[M+NH4]+	0	1	C6H10O2	-	-	-	Lipids and lipid-like molecules	Fatty Acyls	-
positive	pos-M132T93	132.100960085347	1.5502	132.100960085347	HMDB0031561	4-Methyl-2-pentenoic acid	114.067137085347	114.068079564	-8.26242237621879	[M+NH4]+	0	1	C6H10O2	-	-	-	Lipids and lipid-like molecules	Fatty Acyls	-
positive	pos-M132T93	132.100960085347	1.5502	132.100960085347	HMDB0031562	2-Methyl-3-pentenoic acid	114.067137085347	114.068079564	-8.26242237621879	[M+NH4]+	0	1	C6H10O2	-	-	-	Lipids and lipid-like molecules	Fatty Acyls	Fatty acids and conjugates
positive	pos-M132T93	132.100960085347	1.5502	132.100960085347	HMDB0032490	Prenyl formate	114.067137085347	114.068079564	-8.26242237621879	[M+NH4]+	0	1	C6H10O2	-	-	-	Organic acids and derivatives	Carboxylic acids and derivatives	Carboxylic acid derivatives
positive	pos-M132T93	132.100960085347	1.5502	132.100960085347	HMDB0033568	5-Oxohexanal	114.067137085347	114.068079564	-8.26242237621879	[M+NH4]+	0	1	C6H10O2	-	-	-	Organic oxygen compounds	Organooxygen compounds	-
positive	pos-M132T93	132.100960085347	1.5502	132.100960085347	HMDB0039581	Ethyl crotonate	114.067137085347	114.068079564	-8.26242237621879	[M+NH4]+	0	1	C6H10O2	-	-	-	Lipids and lipid-like molecules	Fatty Acyls	Fatty acid esters
positive	pos-M132T93	132.100960085347	1.5502	132.100960085347	HMDB0040328	Methyl 4-pentenoate	114.067137085347	114.068079564	-8.26242237621879	[M+NH4]+	0	1	C6H10O2	-	-	-	Lipids and lipid-like molecules	Fatty Acyls	-
positive	pos-M132T93	132.100960085347	1.5502	132.100960085347	HMDB0060476	epsilon-Caprolactone	114.067137085347	114.068079564	-8.26242237621879	[M+NH4]+	0	1	C6H10O2	-	-	-	Organoheterocyclic compounds	Lactones	-
positive	pos-M132T93	132.100960085347	1.5502	132.100960085347	HMDB0061929	Dihydro-4,4-dimethyl-2(3H)-furanone	114.067137085347	114.068079564	-8.26242237621879	[M+NH4]+	0	1	C6H10O2	Saliva	-	-	Organoheterocyclic compounds	Lactones	-
positive	pos-M132T139	132.100858579452	2.31828333333333	132.100858579452	HMDB0000172	L-Isoleucine	131.093582579452	131.094628665	-7.97962173306612	[M+H]+	0	1	C6H13NO2	Blood;Breast Milk;Cerebrospinal Fluid (CSF);Feces;Saliva;Sweat;Urine	All Tissues;Prostate	2-Methyl-3-Hydroxybutryl CoA Dehydrogenase Deficiency,SMP00137,null;3-Hydroxy-3-Methylglutaryl-CoA Lyase Deficiency,SMP00138,null;3-hydroxyisobutyric acid dehydrogenase deficiency,SMP00521,null;3-hydroxyisobutyric aciduria,SMP00522,null;3-Methylcrotonyl Coa Carboxylase Deficiency Type I,SMP00237,null;3-Methylglutaconic Aciduria Type I,SMP00139,null;3-Methylglutaconic Aciduria Type III,SMP00140,nu…	Organic acids and derivatives	Carboxylic acids and derivatives	-
positive	pos-M132T139	132.100858579452	2.31828333333333	132.100858579452	HMDB0000557	L-Alloisoleucine	131.093582579452	131.094628665	-7.97962173306612	[M+H]+	0	1	C6H13NO2	Blood;Cerebrospinal Fluid (CSF);Feces;Urine	-	-	Organic acids and derivatives	Carboxylic acids and derivatives	-
positive	pos-M132T139	132.100858579452	2.31828333333333	132.100858579452	HMDB0000557	L-Alloisoleucine	131.093582579452	131.094628665	-7.97962173306612	[M+H]+	0	1	C6H13NO2	Blood;Cerebrospinal Fluid (CSF);Feces;Urine	-	-	Organic acids and derivatives	Carboxylic acids and derivatives	-
positive	pos-M132T139	132.100858579452	2.31828333333333	132.100858579452	HMDB0000687	L-Leucine	131.093582579452	131.094628665	-7.97962173306612	[M+H]+	0	1	C6H13NO2	Blood;Breast Milk;Cerebrospinal Fluid (CSF);Feces;Saliva;Sweat;Urine	Adipose Tissue;Adrenal Medulla;Bladder;Epidermis;Fibroblasts;Intestine;Kidney;Muscle;Nerve Cells;Neuron;Placenta;Platelet;Prostate;Skeletal Muscle;Testes	2-Methyl-3-Hydroxybutryl CoA Dehydrogenase Deficiency,SMP00137,null;3-Hydroxy-3-Methylglutaryl-CoA Lyase Deficiency,SMP00138,null;3-hydroxyisobutyric acid dehydrogenase deficiency,SMP00521,null;3-hydroxyisobutyric aciduria,SMP00522,null;3-Methylcrotonyl Coa Carboxylase Deficiency Type I,SMP00237,null;3-Methylglutaconic Aciduria Type I,SMP00139,null;3-Methylglutaconic Aciduria Type III,SMP00140,nu…	Organic acids and derivatives	Carboxylic acids and derivatives	Amino acids, peptides, and analogues
positive	pos-M132T139	132.100858579452	2.31828333333333	132.100858579452	HMDB0001645	L-Norleucine	131.093582579452	131.094628665	-7.97962173306612	[M+H]+	0	1	C6H13NO2	Blood;Feces;Urine	Platelet;Testes	-	Organic acids and derivatives	Carboxylic acids and derivatives	-
positive	pos-M132T139	132.100858579452	2.31828333333333	132.100858579452	HMDB0001901	Aminocaproic acid	131.093582579452	131.094628665	-7.97962173306612	[M+H]+	0	1	C6H13NO2	Blood;Feces	Skin	Aminocaproic Acid Pathway,SMP00286,null	Lipids and lipid-like molecules	Fatty Acyls	-
positive	pos-M132T139	132.100858579452	2.31828333333333	132.100858579452	HMDB0001901	Aminocaproic acid	131.093582579452	131.094628665	-7.97962173306612	[M+H]+	0	1	C6H13NO2	Blood;Feces	Skin	Aminocaproic Acid Pathway,SMP00286,null	Lipids and lipid-like molecules	Fatty Acyls	-
positive	pos-M132T139	132.100858579452	2.31828333333333	132.100858579452	HMDB0003640	Beta-Leucine	131.093582579452	131.094628665	-7.97962173306612	[M+H]+	0	1	C6H13NO2	Blood	-	-	Organic acids and derivatives	Carboxylic acids and derivatives	-
positive	pos-M132T139	132.100858579452	2.31828333333333	132.100858579452	HMDB0013773	D-Leucine	131.093582579452	131.094628665	-7.97962173306612	[M+H]+	0	1	C6H13NO2	Blood	-	-	Organic acids and derivatives	Carboxylic acids and derivatives	Amino acids, peptides, and analogues
positive	pos-M132T139	132.100858579452	2.31828333333333	132.100858579452	HMDB0029168	3-Aminocaproic acid	131.093582579452	131.094628665	-7.97962173306612	[M+H]+	0	1	C6H13NO2	-	-	-	Organic acids and derivatives	Carboxylic acids and derivatives	-
positive	pos-M132T139	132.100858579452	2.31828333333333	132.100858579452	HMDB0033923	(±)-erythro-Isoleucine	131.093582579452	131.094628665	-7.97962173306612	[M+H]+	0	1	C6H13NO2	-	-	-	Organic acids and derivatives	Carboxylic acids and derivatives	-
positive	pos-M132T139	132.100858579452	2.31828333333333	132.100858579452	HMDB0036382	6-Deoxyfagomine	131.093582579452	131.094628665	-7.97962173306612	[M+H]+	0	1	C6H13NO2	-	-	-	Organoheterocyclic compounds	Piperidines	null
positive	pos-M132T139	132.100858579452	2.31828333333333	132.100858579452	HMDB0060650	N-(2-Hydroxyethyl)-morpholine	131.093582579452	131.094628665	-7.97962173306612	[M+H]+	0	1	C6H13NO2	Blood;Urine	Kidney;Liver	Mycophenolic Acid Metabolism Pathway,SMP00652,null	Organoheterocyclic compounds	Oxazinanes	-
positive	pos-M132T139	132.100858579452	2.31828333333333	132.100858579452	HMDB0061716	N-methylvaline	131.093582579452	131.094628665	-7.97962173306612	[M+H]+	0	1	C6H13NO2	-	-	-	Organic acids and derivatives	Carboxylic acids and derivatives	-
positive	pos-M132T139	132.100858579452	2.31828333333333	132.100858579452	HMDB0062203	3,3,5-triiodo-L-thyronine-beta-D-glucuronoside	131.093582579452	131.094628665	-7.97962173306612	[M+H]+	0	1	C6H13NO2	-	-	-	Organic acids and derivatives	Carboxylic acids and derivatives	-
positive	pos-M132T139	132.100858579452	2.31828333333333	132.100858579452	HMDB0000453	Delta-Hexanolactone	114.067035579452	114.068079564	-9.15229354255308	[M+NH4]+	0	1	C6H10O2	-	-	-	Organoheterocyclic compounds	Lactones	-
positive	pos-M132T139	132.100858579452	2.31828333333333	132.100858579452	HMDB0003843	Gamma-Caprolactone	114.067035579452	114.068079564	-9.15229354255308	[M+NH4]+	0	1	C6H10O2	Feces	-	-	Organoheterocyclic compounds	Lactones	-
positive	pos-M132T139	132.100858579452	2.31828333333333	132.100858579452	HMDB0010719	trans-Hex-2-enoic acid	114.067035579452	114.068079564	-9.15229354255308	[M+NH4]+	0	1	C6H10O2	-	-	Fatty Acid Biosynthesis,SMP00456,null	Lipids and lipid-like molecules	Fatty Acyls	-
positive	pos-M132T139	132.100858579452	2.31828333333333	132.100858579452	HMDB0029487	Allyl propionate	114.067035579452	114.068079564	-9.15229354255308	[M+NH4]+	0	1	C6H10O2	-	-	-	Organic acids and derivatives	Carboxylic acids and derivatives	-
positive	pos-M132T139	132.100858579452	2.31828333333333	132.100858579452	HMDB0031158	2-Methyl-4-pentenoic acid	114.067035579452	114.068079564	-9.15229354255308	[M+NH4]+	0	1	C6H10O2	Saliva	-	-	Lipids and lipid-like molecules	Fatty Acyls	Fatty acids and conjugates
positive	pos-M132T139	132.100858579452	2.31828333333333	132.100858579452	HMDB0031491	2,3-Hexanedione	114.067035579452	114.068079564	-9.15229354255308	[M+NH4]+	0	1	C6H10O2	Feces;Saliva	-	-	Organic oxygen compounds	Organooxygen compounds	-
positive	pos-M132T139	132.100858579452	2.31828333333333	132.100858579452	HMDB0031492	3,4-Hexanedione	114.067035579452	114.068079564	-9.15229354255308	[M+NH4]+	0	1	C6H10O2	Feces	-	-	Organic oxygen compounds	Organooxygen compounds	-
positive	pos-M132T139	132.100858579452	2.31828333333333	132.100858579452	HMDB0031501	3-Hexenoic acid	114.067035579452	114.068079564	-9.15229354255308	[M+NH4]+	0	1	C6H10O2	-	-	-	Lipids and lipid-like molecules	Fatty Acyls	-
positive	pos-M132T139	132.100858579452	2.31828333333333	132.100858579452	HMDB0031559	4-Methyl-2,3-pentanedione	114.067035579452	114.068079564	-9.15229354255308	[M+NH4]+	0	1	C6H10O2	-	-	-	Organooxygen compounds	Carbonyl compounds	Ketones
positive	pos-M132T139	132.100858579452	2.31828333333333	132.100858579452	HMDB0031560	2-Methyl-2-pentenoic acid	114.067035579452	114.068079564	-9.15229354255308	[M+NH4]+	0	1	C6H10O2	-	-	-	Lipids and lipid-like molecules	Fatty Acyls	-
positive	pos-M132T139	132.100858579452	2.31828333333333	132.100858579452	HMDB0031561	4-Methyl-2-pentenoic acid	114.067035579452	114.068079564	-9.15229354255308	[M+NH4]+	0	1	C6H10O2	-	-	-	Lipids and lipid-like molecules	Fatty Acyls	-
positive	pos-M132T139	132.100858579452	2.31828333333333	132.100858579452	HMDB0031562	2-Methyl-3-pentenoic acid	114.067035579452	114.068079564	-9.15229354255308	[M+NH4]+	0	1	C6H10O2	-	-	-	Lipids and lipid-like molecules	Fatty Acyls	Fatty acids and conjugates
positive	pos-M132T139	132.100858579452	2.31828333333333	132.100858579452	HMDB0032490	Prenyl formate	114.067035579452	114.068079564	-9.15229354255308	[M+NH4]+	0	1	C6H10O2	-	-	-	Organic acids and derivatives	Carboxylic acids and derivatives	Carboxylic acid derivatives
positive	pos-M132T139	132.100858579452	2.31828333333333	132.100858579452	HMDB0033568	5-Oxohexanal	114.067035579452	114.068079564	-9.15229354255308	[M+NH4]+	0	1	C6H10O2	-	-	-	Organic oxygen compounds	Organooxygen compounds	-
positive	pos-M132T139	132.100858579452	2.31828333333333	132.100858579452	HMDB0039581	Ethyl crotonate	114.067035579452	114.068079564	-9.15229354255308	[M+NH4]+	0	1	C6H10O2	-	-	-	Lipids and lipid-like molecules	Fatty Acyls	Fatty acid esters
positive	pos-M132T139	132.100858579452	2.31828333333333	132.100858579452	HMDB0040328	Methyl 4-pentenoate	114.067035579452	114.068079564	-9.15229354255308	[M+NH4]+	0	1	C6H10O2	-	-	-	Lipids and lipid-like molecules	Fatty Acyls	-
positive	pos-M132T139	132.100858579452	2.31828333333333	132.100858579452	HMDB0060476	epsilon-Caprolactone	114.067035579452	114.068079564	-9.15229354255308	[M+NH4]+	0	1	C6H10O2	-	-	-	Organoheterocyclic compounds	Lactones	-
positive	pos-M132T139	132.100858579452	2.31828333333333	132.100858579452	HMDB0061929	Dihydro-4,4-dimethyl-2(3H)-furanone	114.067035579452	114.068079564	-9.15229354255308	[M+NH4]+	0	1	C6H10O2	Saliva	-	-	Organoheterocyclic compounds	Lactones	-
positive	pos-M133T80	133.030510022585	1.32753333333333	133.030510022585	HMDB0059667	3-Methyl sulfolene	132.023234022585	132.02450019	-9.5903973366653	[M+H]+	0	1	C5H8O2S	Urine	-	-	Organoheterocyclic compounds	Dihydrothiophenes	-
positive	pos-M133T250	133.063215999484	4.16903333333333	133.063215999484	HMDB0029721	2,3,5-Trimethylfuran	110.073997999484	110.073164942	7.56821596277701	[M+Na]+	0	1	C7H10O	-	-	-	Organoheterocyclic compounds	Heteroaromatic compounds	null
positive	pos-M133T250	133.063215999484	4.16903333333333	133.063215999484	HMDB0029728	2-Ethyl-5-methylfuran	110.073997999484	110.073164942	7.56821596277701	[M+Na]+	0	1	C7H10O	Feces	-	-	Organoheterocyclic compounds	Heteroaromatic compounds	-
positive	pos-M133T250	133.063215999484	4.16903333333333	133.063215999484	HMDB0031541	3-Methyl-2-cyclohexen-1-one	110.073997999484	110.073164942	7.56821596277701	[M+Na]+	0	1	C7H10O	Feces	-	-	Organooxygen compounds	Carbonyl compounds	Ketones
positive	pos-M133T250	133.063215999484	4.16903333333333	133.063215999484	HMDB0040277	2-Propylfuran	110.073997999484	110.073164942	7.56821596277701	[M+Na]+	0	1	C7H10O	-	-	-	Organoheterocyclic compounds	Heteroaromatic compounds	-
positive	pos-M133T250	133.063215999484	4.16903333333333	133.063215999484	HMDB0040278	2-Isopropylfuran	110.073997999484	110.073164942	7.56821596277701	[M+Na]+	0	1	C7H10O	-	-	-	Organoheterocyclic compounds	Heteroaromatic compounds	null
positive	pos-M133T250	133.063215999484	4.16903333333333	133.063215999484	HMDB0061891	(E,Z)-2,4-Heptadienal	110.073997999484	110.073164942	7.56821596277701	[M+Na]+	0	1	C7H10O	-	-	-	Organooxygen compounds	Carbonyl compounds	Aldehydes
positive	pos-M133T181	133.063378617698	3.013775	133.063378617698	HMDB0029721	2,3,5-Trimethylfuran	110.074160617698	110.073164942	9.04558071458957	[M+Na]+	0	1	C7H10O	-	-	-	Organoheterocyclic compounds	Heteroaromatic compounds	null
positive	pos-M133T181	133.063378617698	3.013775	133.063378617698	HMDB0029728	2-Ethyl-5-methylfuran	110.074160617698	110.073164942	9.04558071458957	[M+Na]+	0	1	C7H10O	Feces	-	-	Organoheterocyclic compounds	Heteroaromatic compounds	-
positive	pos-M133T181	133.063378617698	3.013775	133.063378617698	HMDB0031541	3-Methyl-2-cyclohexen-1-one	110.074160617698	110.073164942	9.04558071458957	[M+Na]+	0	1	C7H10O	Feces	-	-	Organooxygen compounds	Carbonyl compounds	Ketones
positive	pos-M133T181	133.063378617698	3.013775	133.063378617698	HMDB0040277	2-Propylfuran	110.074160617698	110.073164942	9.04558071458957	[M+Na]+	0	1	C7H10O	-	-	-	Organoheterocyclic compounds	Heteroaromatic compounds	-
positive	pos-M133T181	133.063378617698	3.013775	133.063378617698	HMDB0040278	2-Isopropylfuran	110.074160617698	110.073164942	9.04558071458957	[M+Na]+	0	1	C7H10O	-	-	-	Organoheterocyclic compounds	Heteroaromatic compounds	null
positive	pos-M133T181	133.063378617698	3.013775	133.063378617698	HMDB0061891	(E,Z)-2,4-Heptadienal	110.074160617698	110.073164942	9.04558071458957	[M+Na]+	0	1	C7H10O	-	-	-	Organooxygen compounds	Carbonyl compounds	Aldehydes
positive	pos-M133T225	133.09953187617	3.754175	133.09953187617	HMDB0040966	1,3-Octadiene	110.11031387617	110.109550448	6.93335107546613	[M+Na]+	0	1	C8H14	Saliva	-	-	Hydrocarbons	Olefins	Acyclic olefins
positive	pos-M133T225	133.09953187617	3.754175	133.09953187617	HMDB0061899	2-(Methylenebutyl)-cyclopropane	110.11031387617	110.109550448	6.93335107546613	[M+Na]+	0	1	C8H14	Saliva	-	-	Hydrocarbons	Saturated hydrocarbons	-
positive	pos-M133T225	133.09953187617	3.754175	133.09953187617	HMDB0061900	2,4-Octadiene	110.11031387617	110.109550448	6.93335107546613	[M+Na]+	0	1	C8H14	Saliva	-	-	Hydrocarbons	Unsaturated hydrocarbons	-
positive	pos-M133T225	133.09953187617	3.754175	133.09953187617	HMDB0061901	Dimethylhexa-1,4-diene	110.11031387617	110.109550448	6.93335107546613	[M+Na]+	0	1	C8H14	-	-	-	Hydrocarbons	Unsaturated hydrocarbons	-
positive	pos-M133T225	133.09953187617	3.754175	133.09953187617	HMDB0061902	2,5-Dimethyl-2,4-hexadiene	110.11031387617	110.109550448	6.93335107546613	[M+Na]+	0	1	C8H14	Saliva	-	-	Hydrocarbons	Unsaturated hydrocarbons	-
positive	pos-M135T170	135.042730337698	2.82638333333333	135.042730337698	HMDB0032469	Phthalide	134.035454337698	134.036779436	-9.88607983235394	[M+H]+	0	1	C8H6O2	-	-	-	Organoheterocyclic compounds	Isobenzofurans	Isobenzofuranones
positive	pos-M135T170	135.042730337698	2.82638333333333	135.042730337698	HMDB0061916	Phenylglyoxal	134.035454337698	134.036779436	-9.88607983235394	[M+H]+	0	1	C8H6O2	Feces	-	-	Benzenoids	Benzene and substituted derivatives	-
positive	pos-M135T170	135.042730337698	2.82638333333333	135.042730337698	HMDB0001164	trans-1,2-Dihydrobenzene-1,2-diol	112.053512337698	112.0524295	9.66366996984399	[M+Na]+	0	1	C6H8O2	-	-	-	Organic oxygen compounds	Organooxygen compounds	Alcohols and polyols
positive	pos-M135T170	135.042730337698	2.82638333333333	135.042730337698	HMDB0029581	(2E,4E)-2,4-Hexadienoic acid	112.053512337698	112.0524295	9.66366996984399	[M+Na]+	0	1	C6H8O2	-	-	-	Lipids and lipid-like molecules	Fatty Acyls	Fatty acids and conjugates
positive	pos-M135T170	135.042730337698	2.82638333333333	135.042730337698	HMDB0031344	1,2-Cyclohexanedione	112.053512337698	112.0524295	9.66366996984399	[M+Na]+	0	1	C6H8O2	-	-	-	Organic oxygen compounds	Organooxygen compounds	-
positive	pos-M135T170	135.042730337698	2.82638333333333	135.042730337698	HMDB0031543	3-Methyl-1,2-cyclopentanedione	112.053512337698	112.0524295	9.66366996984399	[M+Na]+	0	1	C6H8O2	-	-	-	Organooxygen compounds	Carbonyl compounds	Ketones
positive	pos-M135T170	135.042730337698	2.82638333333333	135.042730337698	HMDB0031759	(E)-4-Oxo-2-hexen-1-al	112.053512337698	112.0524295	9.66366996984399	[M+Na]+	0	1	C6H8O2	-	-	-	Organooxygen compounds	Carbonyl compounds	Aldehydes
positive	pos-M135T170	135.042730337698	2.82638333333333	135.042730337698	HMDB0032233	2,5-Dimethyl-3(2H)-furanone	112.053512337698	112.0524295	9.66366996984399	[M+Na]+	0	1	C6H8O2	-	-	-	Organoheterocyclic compounds	Dihydrofurans	Furanones
positive	pos-M135T170	135.042730337698	2.82638333333333	135.042730337698	HMDB0033569	Syoyualdehyde	112.053512337698	112.0524295	9.66366996984399	[M+Na]+	0	1	C6H8O2	-	-	-	Organic oxygen compounds	Organooxygen compounds	-
positive	pos-M135T170	135.042730337698	2.82638333333333	135.042730337698	HMDB0034247	2-(Methoxymethyl)furan	112.053512337698	112.0524295	9.66366996984399	[M+Na]+	0	1	C6H8O2	-	-	-	Organoheterocyclic compounds	Heteroaromatic compounds	-
positive	pos-M135T170	135.042730337698	2.82638333333333	135.042730337698	HMDB0039778	xi-3,5-Dimethyl-2(5H)-furanone	112.053512337698	112.0524295	9.66366996984399	[M+Na]+	0	1	C6H8O2	-	-	-	Organoheterocyclic compounds	Dihydrofurans	-
positive	pos-M135T170	135.042730337698	2.82638333333333	135.042730337698	HMDB0040260	5,5-Dimethyl-2(5H)-furanone	112.053512337698	112.0524295	9.66366996984399	[M+Na]+	0	1	C6H8O2	-	-	-	Organoheterocyclic compounds	Dihydrofurans	-
positive	pos-M135T251	135.079072747631	4.18026666666667	135.079072747631	HMDB0031483	(Z)-4-Heptenal	112.089854747631	112.088815006	9.276051592965	[M+Na]+	0	1	C7H12O	-	-	-	Organooxygen compounds	Carbonyl compounds	Aldehydes
positive	pos-M135T251	135.079072747631	4.18026666666667	135.079072747631	HMDB0031486	3-Hepten-2-one	112.089854747631	112.088815006	9.276051592965	[M+Na]+	0	1	C7H12O	-	-	-	Organic oxygen compounds	Organooxygen compounds	-
positive	pos-M135T251	135.079072747631	4.18026666666667	135.079072747631	HMDB0031487	(E)-4-Hepten-2-one	112.089854747631	112.088815006	9.276051592965	[M+Na]+	0	1	C7H12O	-	-	-	Organic oxygen compounds	Organooxygen compounds	-
positive	pos-M135T251	135.079072747631	4.18026666666667	135.079072747631	HMDB0031488	2-Hepten-4-one	112.089854747631	112.088815006	9.276051592965	[M+Na]+	0	1	C7H12O	-	-	-	Organooxygen compounds	Carbonyl compounds	Alpha,beta-unsaturated carbonyl compounds
positive	pos-M135T251	135.079072747631	4.18026666666667	135.079072747631	HMDB0031539	2-Methylcyclohexanone	112.089854747631	112.088815006	9.276051592965	[M+Na]+	0	1	C7H12O	-	-	-	Organic oxygen compounds	Organooxygen compounds	-
positive	pos-M135T251	135.079072747631	4.18026666666667	135.079072747631	HMDB0031540	4-Methylcyclohexanone	112.089854747631	112.088815006	9.276051592965	[M+Na]+	0	1	C7H12O	-	-	-	Organic oxygen compounds	Organooxygen compounds	-
positive	pos-M135T251	135.079072747631	4.18026666666667	135.079072747631	HMDB0031550	5-Methyl-3-hexen-2-one	112.089854747631	112.088815006	9.276051592965	[M+Na]+	0	1	C7H12O	-	-	-	Organic oxygen compounds	Organooxygen compounds	-
positive	pos-M135T251	135.079072747631	4.18026666666667	135.079072747631	HMDB0031551	5-Methyl-5-hexen-2-one	112.089854747631	112.088815006	9.276051592965	[M+Na]+	0	1	C7H12O	-	-	-	Organooxygen compounds	Carbonyl compounds	Ketones
positive	pos-M135T251	135.079072747631	4.18026666666667	135.079072747631	HMDB0032301	trans-2-trans-4-Heptadien-1-ol	112.089854747631	112.088815006	9.276051592965	[M+Na]+	0	1	C7H12O	-	-	-	Lipids and lipid-like molecules	Fatty Acyls	Fatty alcohols
positive	pos-M135T251	135.079072747631	4.18026666666667	135.079072747631	HMDB0033667	(R)-3-Methylcyclohexanone	112.089854747631	112.088815006	9.276051592965	[M+Na]+	0	1	C7H12O	-	-	-	Organic oxygen compounds	Organooxygen compounds	-
positive	pos-M135T251	135.079072747631	4.18026666666667	135.079072747631	HMDB0033827	(2E)-2-Heptenal	112.089854747631	112.088815006	9.276051592965	[M+Na]+	0	1	C7H12O	Blood;Saliva	-	-	Organic oxygen compounds	Organooxygen compounds	-
positive	pos-M135T251	135.079072747631	4.18026666666667	135.079072747631	HMDB0034372	xi-3-Methyl-3-cyclohexen-1-ol	112.089854747631	112.088815006	9.276051592965	[M+Na]+	0	1	C7H12O	-	-	-	Organic oxygen compounds	Organooxygen compounds	-
positive	pos-M135T251	135.079072747631	4.18026666666667	135.079072747631	HMDB0040339	2,5-Heptadien-1-ol	112.089854747631	112.088815006	9.276051592965	[M+Na]+	0	1	C7H12O	-	-	-	Lipids and lipid-like molecules	Fatty Acyls	-
positive	pos-M135T181	135.079079325057	3.0089	135.079079325057	HMDB0031483	(Z)-4-Heptenal	112.089861325057	112.088815006	9.33473207777665	[M+Na]+	0	1	C7H12O	-	-	-	Organooxygen compounds	Carbonyl compounds	Aldehydes
positive	pos-M135T181	135.079079325057	3.0089	135.079079325057	HMDB0031486	3-Hepten-2-one	112.089861325057	112.088815006	9.33473207777665	[M+Na]+	0	1	C7H12O	-	-	-	Organic oxygen compounds	Organooxygen compounds	-
positive	pos-M135T181	135.079079325057	3.0089	135.079079325057	HMDB0031487	(E)-4-Hepten-2-one	112.089861325057	112.088815006	9.33473207777665	[M+Na]+	0	1	C7H12O	-	-	-	Organic oxygen compounds	Organooxygen compounds	-
positive	pos-M135T181	135.079079325057	3.0089	135.079079325057	HMDB0031488	2-Hepten-4-one	112.089861325057	112.088815006	9.33473207777665	[M+Na]+	0	1	C7H12O	-	-	-	Organooxygen compounds	Carbonyl compounds	Alpha,beta-unsaturated carbonyl compounds
positive	pos-M135T181	135.079079325057	3.0089	135.079079325057	HMDB0031539	2-Methylcyclohexanone	112.089861325057	112.088815006	9.33473207777665	[M+Na]+	0	1	C7H12O	-	-	-	Organic oxygen compounds	Organooxygen compounds	-
positive	pos-M135T181	135.079079325057	3.0089	135.079079325057	HMDB0031540	4-Methylcyclohexanone	112.089861325057	112.088815006	9.33473207777665	[M+Na]+	0	1	C7H12O	-	-	-	Organic oxygen compounds	Organooxygen compounds	-
positive	pos-M135T181	135.079079325057	3.0089	135.079079325057	HMDB0031550	5-Methyl-3-hexen-2-one	112.089861325057	112.088815006	9.33473207777665	[M+Na]+	0	1	C7H12O	-	-	-	Organic oxygen compounds	Organooxygen compounds	-
positive	pos-M135T181	135.079079325057	3.0089	135.079079325057	HMDB0031551	5-Methyl-5-hexen-2-one	112.089861325057	112.088815006	9.33473207777665	[M+Na]+	0	1	C7H12O	-	-	-	Organooxygen compounds	Carbonyl compounds	Ketones
positive	pos-M135T181	135.079079325057	3.0089	135.079079325057	HMDB0032301	trans-2-trans-4-Heptadien-1-ol	112.089861325057	112.088815006	9.33473207777665	[M+Na]+	0	1	C7H12O	-	-	-	Lipids and lipid-like molecules	Fatty Acyls	Fatty alcohols
positive	pos-M135T181	135.079079325057	3.0089	135.079079325057	HMDB0033667	(R)-3-Methylcyclohexanone	112.089861325057	112.088815006	9.33473207777665	[M+Na]+	0	1	C7H12O	-	-	-	Organic oxygen compounds	Organooxygen compounds	-
positive	pos-M135T181	135.079079325057	3.0089	135.079079325057	HMDB0033827	(2E)-2-Heptenal	112.089861325057	112.088815006	9.33473207777665	[M+Na]+	0	1	C7H12O	Blood;Saliva	-	-	Organic oxygen compounds	Organooxygen compounds	-
positive	pos-M135T181	135.079079325057	3.0089	135.079079325057	HMDB0034372	xi-3-Methyl-3-cyclohexen-1-ol	112.089861325057	112.088815006	9.33473207777665	[M+Na]+	0	1	C7H12O	-	-	-	Organic oxygen compounds	Organooxygen compounds	-
positive	pos-M135T181	135.079079325057	3.0089	135.079079325057	HMDB0040339	2,5-Heptadien-1-ol	112.089861325057	112.088815006	9.33473207777665	[M+Na]+	0	1	C7H12O	-	-	-	Lipids and lipid-like molecules	Fatty Acyls	-
positive	pos-M135T225	135.115431732287	3.75130833333333	135.115431732287	HMDB0032449	1-Octene	112.126213732287	112.125200512	9.03650813881166	[M+Na]+	0	1	C8H16	-	-	-	Hydrocarbons	Olefins	Acyclic olefins
positive	pos-M135T225	135.115431732287	3.75130833333333	135.115431732287	HMDB0061903	(Z)-2-Octene	112.126213732287	112.125200512	9.03650813881166	[M+Na]+	0	1	C8H16	Feces;Saliva	-	-	Hydrocarbons	Unsaturated hydrocarbons	-
positive	pos-M135T225	135.115431732287	3.75130833333333	135.115431732287	HMDB0061904	(E)-2-Octene	112.126213732287	112.125200512	9.03650813881166	[M+Na]+	0	1	C8H16	Feces;Saliva	-	-	Hydrocarbons	Olefins	Acyclic olefins
positive	pos-M135T225	135.115431732287	3.75130833333333	135.115431732287	HMDB0061905	(Z)-3-Octene	112.126213732287	112.125200512	9.03650813881166	[M+Na]+	0	1	C8H16	Saliva	-	-	Hydrocarbons	Unsaturated hydrocarbons	-
positive	pos-M135T225	135.115431732287	3.75130833333333	135.115431732287	HMDB0061906	(E)-3-Octene	112.126213732287	112.125200512	9.03650813881166	[M+Na]+	0	1	C8H16	Feces;Saliva	-	-	Hydrocarbons	Unsaturated hydrocarbons	-
positive	pos-M135T225	135.115431732287	3.75130833333333	135.115431732287	HMDB0061907	3-Methyleneheptane	112.126213732287	112.125200512	9.03650813881166	[M+Na]+	0	1	C8H16	Feces;Saliva	-	-	Hydrocarbons	Unsaturated hydrocarbons	-
positive	pos-M135T225	135.115431732287	3.75130833333333	135.115431732287	HMDB0061908	3-Methyl-1-heptene	112.126213732287	112.125200512	9.03650813881166	[M+Na]+	0	1	C8H16	Saliva	-	-	Hydrocarbons	Unsaturated hydrocarbons	-
positive	pos-M135T225	135.115431732287	3.75130833333333	135.115431732287	HMDB0061909	3-Methyl-3-heptene	112.126213732287	112.125200512	9.03650813881166	[M+Na]+	0	1	C8H16	Saliva	-	-	Hydrocarbons	Unsaturated hydrocarbons	-
positive	pos-M135T225	135.115431732287	3.75130833333333	135.115431732287	HMDB0061910	(E)-4-Methyl-2-heptene	112.126213732287	112.125200512	9.03650813881166	[M+Na]+	0	1	C8H16	Saliva	-	-	Hydrocarbons	Unsaturated hydrocarbons	-
positive	pos-M135T225	135.115431732287	3.75130833333333	135.115431732287	HMDB0061911	4-Methyl-3-heptene	112.126213732287	112.125200512	9.03650813881166	[M+Na]+	0	1	C8H16	Saliva	-	-	Hydrocarbons	Unsaturated hydrocarbons	-
positive	pos-M136T529	136.020061030471	8.815775	136.020061030471	HMDB0032974	2,4-Dimethylthiazole	113.030843030471	113.029919919	8.16696562885255	[M+Na]+	0	1	C5H7NS	-	-	-	Organoheterocyclic compounds	Azoles	Thiazoles
positive	pos-M136T529	136.020061030471	8.815775	136.020061030471	HMDB0032975	2,5-Dimethylthiazole	113.030843030471	113.029919919	8.16696562885255	[M+Na]+	0	1	C5H7NS	-	-	-	Organoheterocyclic compounds	Azoles	Thiazoles
positive	pos-M136T529	136.020061030471	8.815775	136.020061030471	HMDB0032976	4,5-Dimethylthiazole	113.030843030471	113.029919919	8.16696562885255	[M+Na]+	0	1	C5H7NS	-	-	-	Organoheterocyclic compounds	Azoles	Thiazoles
positive	pos-M136T529	136.020061030471	8.815775	136.020061030471	HMDB0033867	4-Isothiocyanato-1-butene	113.030843030471	113.029919919	8.16696562885255	[M+Na]+	0	1	C5H7NS	-	-	-	Organosulfur compounds	Isothiocyanates	-
positive	pos-M136T529	136.020061030471	8.815775	136.020061030471	HMDB0038460	Thiiranepropanenitrile	113.030843030471	113.029919919	8.16696562885255	[M+Na]+	0	1	C5H7NS	-	-	-	Organoheterocyclic compounds	Thiiranes	null
positive	pos-M136T529	136.020061030471	8.815775	136.020061030471	HMDB0040036	2-Ethylthiazole	113.030843030471	113.029919919	8.16696562885255	[M+Na]+	0	1	C5H7NS	-	-	-	Organoheterocyclic compounds	Azoles	Thiazoles
positive	pos-M136T87	136.074495695669	1.44561666666667	136.074495695669	HMDB0001250	N-Acetylarylamine	135.067219695669	135.068413915	-8.84158846911071	[M+H]+	0	1	C8H9NO	-	-	-	Benzenoids	Benzene and substituted derivatives	-
positive	pos-M136T87	136.074495695669	1.44561666666667	136.074495695669	HMDB0010715	2-Phenylacetamide	135.067219695669	135.068413915	-8.84158846911071	[M+H]+	0	1	C8H9NO	-	-	-	Benzenoids	Benzene and substituted derivatives	-
positive	pos-M136T87	136.074495695669	1.44561666666667	136.074495695669	HMDB0032628	2-Aminoacetophenone	135.067219695669	135.068413915	-8.84158846911071	[M+H]+	0	1	C8H9NO	-	-	-	Benzenoids	Benzene and substituted derivatives	Acetophenones
positive	pos-M136T87	136.074495695669	1.44561666666667	136.074495695669	HMDB0032630	2'-Aminoacetophenone	135.067219695669	135.068413915	-8.84158846911071	[M+H]+	0	1	C8H9NO	-	-	-	Benzenoids	Benzene and substituted derivatives	Acetophenones
positive	pos-M136T87	136.074495695669	1.44561666666667	136.074495695669	HMDB0037071	2-Acetyl-4-methylpyridine	135.067219695669	135.068413915	-8.84158846911071	[M+H]+	0	1	C8H9NO	-	-	-	Organic oxygen compounds	Organooxygen compounds	-
positive	pos-M136T87	136.074495695669	1.44561666666667	136.074495695669	HMDB0037072	2-Acetyl-6-methylpyridine	135.067219695669	135.068413915	-8.84158846911071	[M+H]+	0	1	C8H9NO	-	-	-	Organooxygen compounds	Carbonyl compounds	Ketones
positive	pos-M136T87	136.074495695669	1.44561666666667	136.074495695669	HMDB0040008	2,3-Dihydro-1H-pyrrolizine-5-carboxaldehyde	135.067219695669	135.068413915	-8.84158846911071	[M+H]+	0	1	C8H9NO	-	-	-	Organoheterocyclic compounds	Pyrrolizines	null
positive	pos-M136T87	136.074495695669	1.44561666666667	136.074495695669	HMDB0040013	5-(2-Furanyl)-3,4-dihydro-2H-pyrrole	135.067219695669	135.068413915	-8.84158846911071	[M+H]+	0	1	C8H9NO	-	-	-	Organoheterocyclic compounds	Heteroaromatic compounds	null
positive	pos-M136T87	136.074495695669	1.44561666666667	136.074495695669	HMDB0040222	2-Acetyl-5-methylpyridine	135.067219695669	135.068413915	-8.84158846911071	[M+H]+	0	1	C8H9NO	-	-	-	Organic oxygen compounds	Organooxygen compounds	-
positive	pos-M136T87	136.074495695669	1.44561666666667	136.074495695669	HMDB0040223	4-Acetyl-2-methylpyridine	135.067219695669	135.068413915	-8.84158846911071	[M+H]+	0	1	C8H9NO	-	-	-	Organic oxygen compounds	Organooxygen compounds	-
positive	pos-M136T87	136.074495695669	1.44561666666667	136.074495695669	HMDB0040224	4-Acetyl-3-methylpyridine	135.067219695669	135.068413915	-8.84158846911071	[M+H]+	0	1	C8H9NO	-	-	-	Organooxygen compounds	Carbonyl compounds	Ketones
positive	pos-M136T51_2	136.074279302566	0.848866666666667	136.074279302566	HMDB0031199	2,5-Dihydro-2,4,5-trimethyloxazole	113.085061302566	113.084063979	8.81931132385043	[M+Na]+	0	1	C6H11NO	-	-	-	Organoheterocyclic compounds	Azolines	-
positive	pos-M136T51_2	136.074279302566	0.848866666666667	136.074279302566	HMDB0031702	1-Piperidinecarboxaldehyde	113.085061302566	113.084063979	8.81931132385043	[M+Na]+	0	1	C6H11NO	-	-	-	Organoheterocyclic compounds	Piperidines	-
positive	pos-M136T51_2	136.074279302566	0.848866666666667	136.074279302566	HMDB0037293	2-Acetylpyrrolidine	113.085061302566	113.084063979	8.81931132385043	[M+Na]+	0	1	C6H11NO	-	-	-	Organoheterocyclic compounds	Pyrrolidines	-
positive	pos-M136T51_2	136.074279302566	0.848866666666667	136.074279302566	HMDB0062769	Epsilon-caprolactam	113.085061302566	113.084063979	8.81931132385043	[M+Na]+	0	1	C6H11NO	-	-	-	Organoheterocyclic compounds	Lactams	Caprolactams
positive	pos-M137T91	137.045024173566	1.51225	137.045024173566	HMDB0000613	Erythronic acid	136.037748173566	136.037173366	4.22537128483491	[M+H]+	0	1	C4H8O5	Blood;Cerebrospinal Fluid (CSF);Feces;Saliva;Urine	-	-	Organic oxygen compounds	Organooxygen compounds	Carbohydrates and carbohydrate conjugates
positive	pos-M137T91	137.045024173566	1.51225	137.045024173566	HMDB0000943	Threonic acid	136.037748173566	136.037173366	4.22537128483491	[M+H]+	0	1	C4H8O5	Blood;Feces;Saliva;Sweat;Urine	-	-	Organic oxygen compounds	Organooxygen compounds	-
positive	pos-M137T91	137.045024173566	1.51225	137.045024173566	HMDB0062620	L-threonic Acid	136.037748173566	136.037173366	4.22537128483491	[M+H]+	0	1	C4H8O5	-	-	-	Organic oxygen compounds	Organooxygen compounds	-
positive	pos-M137T91	137.045024173566	1.51225	137.045024173566	HMDB0031160	1-Pentanesulfenothioic acid	136.037748173566	136.038041764	-2.15814951615759	[M+H]+	0	1	C5H12S2	-	-	-	Organosulfur compounds	Sulfenyl compounds	-
positive	pos-M137T91	137.045024173566	1.51225	137.045024173566	HMDB0033053	Ethyl propyl disulfide	136.037748173566	136.038041764	-2.15814951615759	[M+H]+	0	1	C5H12S2	-	-	-	Organosulfur compounds	Organic disulfides	-
positive	pos-M137T91	137.045024173566	1.51225	137.045024173566	HMDB0033054	Ethyl isopropyl disulfide	136.037748173566	136.038041764	-2.15814951615759	[M+H]+	0	1	C5H12S2	-	-	-	Organosulfur compounds	Organic disulfides	-
positive	pos-M137T91	137.045024173566	1.51225	137.045024173566	HMDB0000157	Hypoxanthine	136.037748173566	136.03851077	-5.60573935770212	[M+H]+	0	1	C5H4N4O	Amniotic Fluid;Blood;Breast Milk;Cellular Cytoplasm;Cerebrospinal Fluid (CSF);Feces;Saliva;Urine	Adipose Tissue;Epidermis;Erythrocyte;Fibroblasts;Intestine;Kidney;Liver;Muscle;Placenta;Platelet;Prostate;Skeletal Muscle;Spleen;Testes	Adenine phosphoribosyltransferase deficiency (APRT),SMP00535,null;Adenosine Deaminase Deficiency,SMP00144,null;Adenylosuccinate Lyase Deficiency,SMP00167,null;AICA-Ribosiduria,SMP00168,null;Azathioprine Pathway,SMP00427,null;Gout or Kelley-Seegmiller Syndrome,SMP00365,null;Lesch-Nyhan Syndrome (LNS),SMP00364,null;Mercaptopurine Pathway,SMP00428,null;Mitochondrial DNA depletion syndrome,SMP00536,n…	Organoheterocyclic compounds	Imidazopyrimidines	Purines and purine derivatives
positive	pos-M137T91	137.045024173566	1.51225	137.045024173566	HMDB0014581	Allopurinol	136.037748173566	136.03851077	-5.60573935770212	[M+H]+	0	1	C5H4N4O	Blood;Urine	-	-	Organoheterocyclic compounds	Pyrazolopyrimidines	-
positive	pos-M137T137	137.045003420842	2.28998333333333	137.045003420842	HMDB0000613	Erythronic acid	136.037727420842	136.037173366	4.07281942357199	[M+H]+	0	1	C4H8O5	Blood;Cerebrospinal Fluid (CSF);Feces;Saliva;Urine	-	-	Organic oxygen compounds	Organooxygen compounds	Carbohydrates and carbohydrate conjugates
positive	pos-M137T137	137.045003420842	2.28998333333333	137.045003420842	HMDB0000943	Threonic acid	136.037727420842	136.037173366	4.07281942357199	[M+H]+	0	1	C4H8O5	Blood;Feces;Saliva;Sweat;Urine	-	-	Organic oxygen compounds	Organooxygen compounds	-
positive	pos-M137T137	137.045003420842	2.28998333333333	137.045003420842	HMDB0062620	L-threonic Acid	136.037727420842	136.037173366	4.07281942357199	[M+H]+	0	1	C4H8O5	-	-	-	Organic oxygen compounds	Organooxygen compounds	-
positive	pos-M137T137	137.045003420842	2.28998333333333	137.045003420842	HMDB0031160	1-Pentanesulfenothioic acid	136.037727420842	136.038041764	-2.31070040360665	[M+H]+	0	1	C5H12S2	-	-	-	Organosulfur compounds	Sulfenyl compounds	-
positive	pos-M137T137	137.045003420842	2.28998333333333	137.045003420842	HMDB0033053	Ethyl propyl disulfide	136.037727420842	136.038041764	-2.31070040360665	[M+H]+	0	1	C5H12S2	-	-	-	Organosulfur compounds	Organic disulfides	-
positive	pos-M137T137	137.045003420842	2.28998333333333	137.045003420842	HMDB0033054	Ethyl isopropyl disulfide	136.037727420842	136.038041764	-2.31070040360665	[M+H]+	0	1	C5H12S2	-	-	-	Organosulfur compounds	Organic disulfides	-
positive	pos-M137T137	137.045003420842	2.28998333333333	137.045003420842	HMDB0000157	Hypoxanthine	136.037727420842	136.03851077	-5.75828971921715	[M+H]+	0	1	C5H4N4O	Amniotic Fluid;Blood;Breast Milk;Cellular Cytoplasm;Cerebrospinal Fluid (CSF);Feces;Saliva;Urine	Adipose Tissue;Epidermis;Erythrocyte;Fibroblasts;Intestine;Kidney;Liver;Muscle;Placenta;Platelet;Prostate;Skeletal Muscle;Spleen;Testes	Adenine phosphoribosyltransferase deficiency (APRT),SMP00535,null;Adenosine Deaminase Deficiency,SMP00144,null;Adenylosuccinate Lyase Deficiency,SMP00167,null;AICA-Ribosiduria,SMP00168,null;Azathioprine Pathway,SMP00427,null;Gout or Kelley-Seegmiller Syndrome,SMP00365,null;Lesch-Nyhan Syndrome (LNS),SMP00364,null;Mercaptopurine Pathway,SMP00428,null;Mitochondrial DNA depletion syndrome,SMP00536,n…	Organoheterocyclic compounds	Imidazopyrimidines	Purines and purine derivatives
positive	pos-M137T137	137.045003420842	2.28998333333333	137.045003420842	HMDB0014581	Allopurinol	136.037727420842	136.03851077	-5.75828971921715	[M+H]+	0	1	C5H4N4O	Blood;Urine	-	-	Organoheterocyclic compounds	Pyrazolopyrimidines	-
positive	pos-M137T51	137.045088966447	0.8499	137.045088966447	HMDB0000613	Erythronic acid	136.037812966447	136.037173366	4.70165934200468	[M+H]+	0	1	C4H8O5	Blood;Cerebrospinal Fluid (CSF);Feces;Saliva;Urine	-	-	Organic oxygen compounds	Organooxygen compounds	Carbohydrates and carbohydrate conjugates
positive	pos-M137T51	137.045088966447	0.8499	137.045088966447	HMDB0000943	Threonic acid	136.037812966447	136.037173366	4.70165934200468	[M+H]+	0	1	C4H8O5	Blood;Feces;Saliva;Sweat;Urine	-	-	Organic oxygen compounds	Organooxygen compounds	-
positive	pos-M137T51	137.045088966447	0.8499	137.045088966447	HMDB0062620	L-threonic Acid	136.037812966447	136.037173366	4.70165934200468	[M+H]+	0	1	C4H8O5	-	-	-	Organic oxygen compounds	Organooxygen compounds	-
positive	pos-M137T51	137.045088966447	0.8499	137.045088966447	HMDB0031160	1-Pentanesulfenothioic acid	136.037812966447	136.038041764	-1.68186449936969	[M+H]+	0	1	C5H12S2	-	-	-	Organosulfur compounds	Sulfenyl compounds	-
positive	pos-M137T51	137.045088966447	0.8499	137.045088966447	HMDB0033053	Ethyl propyl disulfide	136.037812966447	136.038041764	-1.68186449936969	[M+H]+	0	1	C5H12S2	-	-	-	Organosulfur compounds	Organic disulfides	-
positive	pos-M137T51	137.045088966447	0.8499	137.045088966447	HMDB0033054	Ethyl isopropyl disulfide	136.037812966447	136.038041764	-1.68186449936969	[M+H]+	0	1	C5H12S2	-	-	-	Organosulfur compounds	Organic disulfides	-
positive	pos-M137T51	137.045088966447	0.8499	137.045088966447	HMDB0000157	Hypoxanthine	136.037812966447	136.03851077	-5.12945598295315	[M+H]+	0	1	C5H4N4O	Amniotic Fluid;Blood;Breast Milk;Cellular Cytoplasm;Cerebrospinal Fluid (CSF);Feces;Saliva;Urine	Adipose Tissue;Epidermis;Erythrocyte;Fibroblasts;Intestine;Kidney;Liver;Muscle;Placenta;Platelet;Prostate;Skeletal Muscle;Spleen;Testes	Adenine phosphoribosyltransferase deficiency (APRT),SMP00535,null;Adenosine Deaminase Deficiency,SMP00144,null;Adenylosuccinate Lyase Deficiency,SMP00167,null;AICA-Ribosiduria,SMP00168,null;Azathioprine Pathway,SMP00427,null;Gout or Kelley-Seegmiller Syndrome,SMP00365,null;Lesch-Nyhan Syndrome (LNS),SMP00364,null;Mercaptopurine Pathway,SMP00428,null;Mitochondrial DNA depletion syndrome,SMP00536,n…	Organoheterocyclic compounds	Imidazopyrimidines	Purines and purine derivatives
positive	pos-M137T51	137.045088966447	0.8499	137.045088966447	HMDB0014581	Allopurinol	136.037812966447	136.03851077	-5.12945598295315	[M+H]+	0	1	C5H4N4O	Blood;Urine	-	-	Organoheterocyclic compounds	Pyrazolopyrimidines	-
positive	pos-M137T225	137.09456580356	3.75146666666667	137.09456580356	HMDB0003671	2-Heptanone	114.10534780356	114.10446507	7.73618770701763	[M+Na]+	0	1	C7H14O	Cerebrospinal Fluid (CSF);Feces;Saliva;Urine	-	-	Organic oxygen compounds	Organooxygen compounds	Carbonyl compounds
positive	pos-M137T225	137.09456580356	3.75146666666667	137.09456580356	HMDB0004814	4-Heptanone	114.10534780356	114.10446507	7.73618770701763	[M+Na]+	0	1	C7H14O	Blood;Feces;Saliva;Urine	-	-	Organic oxygen compounds	Organooxygen compounds	-
positive	pos-M137T225	137.09456580356	3.75146666666667	137.09456580356	HMDB0005841	Ethyl isobutyl ketone	114.10534780356	114.10446507	7.73618770701763	[M+Na]+	0	1	C7H14O	Feces	-	-	Organic oxygen compounds	Organooxygen compounds	-
positive	pos-M137T225	137.09456580356	3.75146666666667	137.09456580356	HMDB0031405	(Z)-4-Hepten-1-ol	114.10534780356	114.10446507	7.73618770701763	[M+Na]+	0	1	C7H14O	-	-	-	Lipids and lipid-like molecules	Fatty Acyls	Fatty alcohols
positive	pos-M137T225	137.09456580356	3.75146666666667	137.09456580356	HMDB0031429	2,4-Dimethyl-3-pentanone	114.10534780356	114.10446507	7.73618770701763	[M+Na]+	0	1	C7H14O	Feces;Saliva	-	-	Organic oxygen compounds	Organooxygen compounds	-
positive	pos-M137T225	137.09456580356	3.75146666666667	137.09456580356	HMDB0031475	Heptanal	114.10534780356	114.10446507	7.73618770701763	[M+Na]+	0	1	C7H14O	Blood;Feces;Saliva	-	-	Organic oxygen compounds	Organooxygen compounds	-
positive	pos-M137T225	137.09456580356	3.75146666666667	137.09456580356	HMDB0031482	3-Heptanone	114.10534780356	114.10446507	7.73618770701763	[M+Na]+	0	1	C7H14O	Feces	-	-	Organic oxygen compounds	Organooxygen compounds	-
positive	pos-M137T225	137.09456580356	3.75146666666667	137.09456580356	HMDB0031538	3-Methylcyclohexanol	114.10534780356	114.10446507	7.73618770701763	[M+Na]+	0	1	C7H14O	-	-	-	Organic oxygen compounds	Organooxygen compounds	Alcohols and polyols
positive	pos-M137T225	137.09456580356	3.75146666666667	137.09456580356	HMDB0031549	5-Methyl-2-hexanone	114.10534780356	114.10446507	7.73618770701763	[M+Na]+	0	1	C7H14O	Feces;Saliva;Urine	-	-	Organooxygen compounds	Carbonyl compounds	Ketones
positive	pos-M137T225	137.09456580356	3.75146666666667	137.09456580356	HMDB0032405	3-Methylhexanal	114.10534780356	114.10446507	7.73618770701763	[M+Na]+	0	1	C7H14O	Feces	-	-	Organic oxygen compounds	Organooxygen compounds	Carbonyl compounds
positive	pos-M137T225	137.09456580356	3.75146666666667	137.09456580356	HMDB0038052	1-Ethoxy-3-methyl-2-butene	114.10534780356	114.10446507	7.73618770701763	[M+Na]+	0	1	C7H14O	-	-	-	Organooxygen compounds	Ethers	Dialkyl ethers
positive	pos-M137T225	137.09456580356	3.75146666666667	137.09456580356	HMDB0040191	(±)-2-Methylhexanal	114.10534780356	114.10446507	7.73618770701763	[M+Na]+	0	1	C7H14O	-	-	-	Organic oxygen compounds	Organooxygen compounds	-
positive	pos-M137T225	137.09456580356	3.75146666666667	137.09456580356	HMDB0041320	(2R,4Z)-4-Hepten-2-ol	114.10534780356	114.10446507	7.73618770701763	[M+Na]+	0	1	C7H14O	-	-	-	Lipids and lipid-like molecules	Fatty Acyls	-
positive	pos-M137T225	137.09456580356	3.75146666666667	137.09456580356	HMDB0059693	1-Methylcyclohexanol	114.10534780356	114.10446507	7.73618770701763	[M+Na]+	0	1	C7H14O	Urine	-	-	Organic oxygen compounds	Organooxygen compounds	-
positive	pos-M137T225	137.09456580356	3.75146666666667	137.09456580356	HMDB0061896	2-Methyl-3-hexanone	114.10534780356	114.10446507	7.73618770701763	[M+Na]+	0	1	C7H14O	Feces;Saliva	-	-	Organic oxygen compounds	Organooxygen compounds	-
positive	pos-M138T148	138.090130255994	2.47351666666667	138.090130255994	HMDB0000306	Tyramine	137.082854255994	137.084063979	-8.82468006033448	[M+H]+	0	1	C8H11NO	Blood;Feces;Urine	Adipose Tissue;Adrenal Medulla;Brain;Fibroblasts;Intestine;Liver;Nerve Cells;Placenta;Platelet;Spleen	Alkaptonuria,SMP00169,null;Disulfiram Pathway,SMP00429,null;Dopamine beta-hydroxylase deficiency,SMP00498,null;Hawkinsinuria,SMP00190,null;Monoamine oxidase-a deficiency (MAO-A),SMP00533,null;Tyrosine Metabolism,SMP00006,map00350;Tyrosinemia Type I,SMP00218,null;Tyrosinemia, transient, of the newborn,SMP00494,null	Benzenoids	Benzene and substituted derivatives	Phenethylamines
positive	pos-M138T148	138.090130255994	2.47351666666667	138.090130255994	HMDB0001065	2-Hydroxyphenethylamine	137.082854255994	137.084063979	-8.82468006033448	[M+H]+	0	1	C8H11NO	Blood	Testes	-	Organic nitrogen compounds	Organonitrogen compounds	-
positive	pos-M138T148	138.090130255994	2.47351666666667	138.090130255994	HMDB0001466	Dimethylaniline-N-oxide	137.082854255994	137.084063979	-8.82468006033448	[M+H]+	0	1	C8H11NO	-	-	-	Benzenoids	Benzene and substituted derivatives	-
positive	pos-M138T148	138.090130255994	2.47351666666667	138.090130255994	HMDB0004989	m-Tyramine	137.082854255994	137.084063979	-8.82468006033448	[M+H]+	0	1	C8H11NO	Blood;Urine	-	-	Benzenoids	Benzene and substituted derivatives	-
positive	pos-M138T148	138.090130255994	2.47351666666667	138.090130255994	HMDB0029759	2-Acetyl-1-ethylpyrrole	137.082854255994	137.084063979	-8.82468006033448	[M+H]+	0	1	C8H11NO	-	-	-	Organic oxygen compounds	Organooxygen compounds	-
positive	pos-M138T148	138.090130255994	2.47351666666667	138.090130255994	HMDB0039657	1,2,3,4,5,6-Hexahydro-7H-cyclopenta[b]pyridin-7-one	137.082854255994	137.084063979	-8.82468006033448	[M+H]+	0	1	C8H11NO	-	-	-	Organoheterocyclic compounds	Pyridines and derivatives	-
positive	pos-M138T148	138.090130255994	2.47351666666667	138.090130255994	HMDB0040059	(±)-2-(2-Furanyl)pyrrolidine	137.082854255994	137.084063979	-8.82468006033448	[M+H]+	0	1	C8H11NO	-	-	-	Organic nitrogen compounds	Organonitrogen compounds	-
positive	pos-M138T148	138.090130255994	2.47351666666667	138.090130255994	HMDB0060681	4-Hydroxy-2,6-dimethylaniline	137.082854255994	137.084063979	-8.82468006033448	[M+H]+	0	1	C8H11NO	Blood;Urine	Kidney;Liver	Lidocaine (Antiarrhythmic) Pathway,SMP00328,null;Lidocaine (Local Anaesthetic) Metabolism Pathway,SMP00620,null;Lidocaine (Local Anaesthetic) Pathway,SMP00398,null	Benzenoids	Phenols	-
positive	pos-M139T47_2	139.071854238613	0.790175	139.071854238613	HMDB0000535	Caproic acid	116.082636238613	116.083729628	-9.41897189627095	[M+Na]+	0	1	C6H12O2	Blood;Cerebrospinal Fluid (CSF);Feces;Saliva;Sweat;Urine	-	Beta Oxidation of Very Long Chain Fatty Acids,SMP00052,map01040;Fatty Acid Biosynthesis,SMP00456,null;Mitochondrial Beta-Oxidation of Short Chain Saturated Fatty Acids,SMP00480,null;Short-chain 3-hydroxyacyl-CoA dehydrogenase deficiency (SCHAD),SMP00568,null	Lipids and lipid-like molecules	Fatty Acyls	-
positive	pos-M139T47_2	139.071854238613	0.790175	139.071854238613	HMDB0000689	Isocaproic acid	116.082636238613	116.083729628	-9.41897189627095	[M+Na]+	0	1	C6H12O2	Feces;Saliva;Urine	-	-	Lipids and lipid-like molecules	Fatty Acyls	Fatty acids and conjugates
positive	pos-M139T47_2	139.071854238613	0.790175	139.071854238613	HMDB0029762	Methyl (S)-2-Methylbutanoate	116.082636238613	116.083729628	-9.41897189627095	[M+Na]+	0	1	C6H12O2	Feces	-	-	Lipids and lipid-like molecules	Fatty Acyls	-
positive	pos-M139T47_2	139.071854238613	0.790175	139.071854238613	HMDB0030027	Methyl 3-methylbutanoate	116.082636238613	116.083729628	-9.41897189627095	[M+Na]+	0	1	C6H12O2	Feces	-	-	Lipids and lipid-like molecules	Fatty Acyls	-
positive	pos-M139T47_2	139.071854238613	0.790175	139.071854238613	HMDB0030056	Isopropyl propionate	116.082636238613	116.083729628	-9.41897189627095	[M+Na]+	0	1	C6H12O2	Feces	-	-	Organic acids and derivatives	Carboxylic acids and derivatives	Carboxylic acid derivatives
positive	pos-M139T47_2	139.071854238613	0.790175	139.071854238613	HMDB0030059	Propyl propionate	116.082636238613	116.083729628	-9.41897189627095	[M+Na]+	0	1	C6H12O2	Feces	-	-	Organic acids and derivatives	Carboxylic acids and derivatives	-
positive	pos-M139T47_2	139.071854238613	0.790175	139.071854238613	HMDB0031207	Methyl pentanoate	116.082636238613	116.083729628	-9.41897189627095	[M+Na]+	0	1	C6H12O2	Feces	-	-	Lipids and lipid-like molecules	Fatty Acyls	-
positive	pos-M139T47_2	139.071854238613	0.790175	139.071854238613	HMDB0031221	2-Ethylbutanoic acid	116.082636238613	116.083729628	-9.41897189627095	[M+Na]+	0	1	C6H12O2	-	-	-	Lipids and lipid-like molecules	Fatty Acyls	Fatty acids and conjugates
positive	pos-M139T47_2	139.071854238613	0.790175	139.071854238613	HMDB0031246	2-Methylpropyl acetate	116.082636238613	116.083729628	-9.41897189627095	[M+Na]+	0	1	C6H12O2	-	-	-	Organic acids and derivatives	Carboxylic acids and derivatives	Carboxylic acid derivatives
positive	pos-M139T47_2	139.071854238613	0.790175	139.071854238613	HMDB0031248	Ethyl 2-methylpropanoate	116.082636238613	116.083729628	-9.41897189627095	[M+Na]+	0	1	C6H12O2	Feces	-	-	Organic acids and derivatives	Carboxylic acids and derivatives	Carboxylic acid derivatives
positive	pos-M139T47_2	139.071854238613	0.790175	139.071854238613	HMDB0031325	n-Butyl acetate	116.082636238613	116.083729628	-9.41897189627095	[M+Na]+	0	1	C6H12O2	Feces	-	-	Organic acids and derivatives	Carboxylic acids and derivatives	Carboxylic acid derivatives
positive	pos-M139T47_2	139.071854238613	0.790175	139.071854238613	HMDB0031511	Diacetone alcohol	116.082636238613	116.083729628	-9.41897189627095	[M+Na]+	0	1	C6H12O2	-	-	-	Organic oxygen compounds	Organooxygen compounds	-
positive	pos-M139T47_2	139.071854238613	0.790175	139.071854238613	HMDB0031580	(±)-2-Methylpentanoic acid	116.082636238613	116.083729628	-9.41897189627095	[M+Na]+	0	1	C6H12O2	-	-	-	Lipids and lipid-like molecules	Fatty Acyls	-
positive	pos-M139T47_2	139.071854238613	0.790175	139.071854238613	HMDB0033774	3-Methylpentanoic acid	116.082636238613	116.083729628	-9.41897189627095	[M+Na]+	0	1	C6H12O2	-	-	-	Lipids and lipid-like molecules	Fatty Acyls	-
positive	pos-M139T47_2	139.071854238613	0.790175	139.071854238613	HMDB0033889	Ethyl butyrate	116.082636238613	116.083729628	-9.41897189627095	[M+Na]+	0	1	C6H12O2	Feces	-	-	Lipids and lipid-like molecules	Fatty Acyls	-
positive	pos-M139T47_2	139.071854238613	0.790175	139.071854238613	HMDB0034163	3-Methylbutyl formate	116.082636238613	116.083729628	-9.41897189627095	[M+Na]+	0	1	C6H12O2	Feces	-	-	Organic acids and derivatives	Carboxylic acids and derivatives	-
positive	pos-M139T47_2	139.071854238613	0.790175	139.071854238613	HMDB0037266	2,2,4-Trimethyl-1,3-dioxolane	116.082636238613	116.083729628	-9.41897189627095	[M+Na]+	0	1	C6H12O2	-	-	-	Organic oxygen compounds	Organooxygen compounds	-
positive	pos-M139T47_2	139.071854238613	0.790175	139.071854238613	HMDB0040279	2,4,5-Trimethyl-1,3-dioxolane	116.082636238613	116.083729628	-9.41897189627095	[M+Na]+	0	1	C6H12O2	-	-	-	Organoheterocyclic compounds	Dioxolanes	-
positive	pos-M139T47_2	139.071854238613	0.790175	139.071854238613	HMDB0040327	Pentyl formate	116.082636238613	116.083729628	-9.41897189627095	[M+Na]+	0	1	C6H12O2	-	-	-	Organic acids and derivatives	Carboxylic acids and derivatives	Carboxylic acid derivatives
positive	pos-M140T50	140.067061934916	0.8367	140.067061934916	HMDB0000043	Betaine	117.077843934916	117.078978601	-9.69145868492513	[M+Na]+	0	1	C5H11NO2	Blood;Breast Milk;Feces;Saliva;Urine	Adipose Tissue;Adrenal Cortex;Adrenal Gland;Bladder;Fibroblasts;Gonads;Gut;Intestine;Kidney;Liver;Pancreas;Placenta;Platelet;Prostate;Skeletal Muscle;Skin;Spleen;Stratum Corneum;Testes	3-Phosphoglycerate dehydrogenase deficiency,SMP00721,null;Betaine Metabolism,SMP00123,map00260;Cystathionine Beta-Synthase Deficiency,SMP00177,null;Dihydropyrimidine Dehydrogenase Deficiency (DHPD),SMP00179,null;Dimethylglycine Dehydrogenase Deficiency,SMP00242,null;Dimethylglycine Dehydrogenase Deficiency,SMP00484,null;Glycine and Serine Metabolism,SMP00004,map00260;Glycine N-methyltransferase D…	Organic acids and derivatives	Carboxylic acids and derivatives	Amino acids, peptides, and analogues
positive	pos-M140T50	140.067061934916	0.8367	140.067061934916	HMDB0000883	L-Valine	117.077843934916	117.078978601	-9.69145868492513	[M+Na]+	0	1	C5H11NO2	Blood;Breast Milk;Cerebrospinal Fluid (CSF);Feces;Saliva;Sweat;Urine	Epidermis;Fibroblasts	2-Methyl-3-Hydroxybutryl CoA Dehydrogenase Deficiency,SMP00137,null;3-Hydroxy-3-Methylglutaryl-CoA Lyase Deficiency,SMP00138,null;3-hydroxyisobutyric acid dehydrogenase deficiency,SMP00521,null;3-hydroxyisobutyric aciduria,SMP00522,null;3-Methylcrotonyl Coa Carboxylase Deficiency Type I,SMP00237,null;3-Methylglutaconic Aciduria Type I,SMP00139,null;3-Methylglutaconic Aciduria Type III,SMP00140,nu…	Organic acids and derivatives	Carboxylic acids and derivatives	Amino acids, peptides, and analogues
positive	pos-M140T50	140.067061934916	0.8367	140.067061934916	HMDB0000883	L-Valine	117.077843934916	117.078978601	-9.69145868492513	[M+Na]+	0	1	C5H11NO2	Blood;Breast Milk;Cerebrospinal Fluid (CSF);Feces;Saliva;Sweat;Urine	Epidermis;Fibroblasts	2-Methyl-3-Hydroxybutryl CoA Dehydrogenase Deficiency,SMP00137,null;3-Hydroxy-3-Methylglutaryl-CoA Lyase Deficiency,SMP00138,null;3-hydroxyisobutyric acid dehydrogenase deficiency,SMP00521,null;3-hydroxyisobutyric aciduria,SMP00522,null;3-Methylcrotonyl Coa Carboxylase Deficiency Type I,SMP00237,null;3-Methylglutaconic Aciduria Type I,SMP00139,null;3-Methylglutaconic Aciduria Type III,SMP00140,nu…	Organic acids and derivatives	Carboxylic acids and derivatives	Amino acids, peptides, and analogues
positive	pos-M140T50	140.067061934916	0.8367	140.067061934916	HMDB0001382	Vaporole	117.077843934916	117.078978601	-9.69145868492513	[M+Na]+	0	1	C5H11NO2	-	-	-	Organic nitrogen compounds	Organonitrogen compounds	-
positive	pos-M140T50	140.067061934916	0.8367	140.067061934916	HMDB0002141	N-Methyl-a-aminoisobutyric acid	117.077843934916	117.078978601	-9.69145868492513	[M+Na]+	0	1	C5H11NO2	-	-	-	Organic acids and derivatives	Carboxylic acids and derivatives	-
positive	pos-M140T50	140.067061934916	0.8367	140.067061934916	HMDB0003355	5-Aminopentanoic acid	117.077843934916	117.078978601	-9.69145868492513	[M+Na]+	0	1	C5H11NO2	Blood;Feces;Saliva;Urine	Liver	-	Organic acids and derivatives	Carboxylic acids and derivatives	-
positive	pos-M140T50	140.067061934916	0.8367	140.067061934916	HMDB0013716	Norvaline	117.077843934916	117.078978601	-9.69145868492513	[M+Na]+	0	1	C5H11NO2	Blood;Feces;Urine	-	-	Organic acids and derivatives	Carboxylic acids and derivatives	Amino acids, peptides, and analogues
positive	pos-M140T50	140.067061934916	0.8367	140.067061934916	HMDB0015550	Amyl Nitrite	117.077843934916	117.078978601	-9.69145868492513	[M+Na]+	0	1	C5H11NO2	Blood;Urine	-	-	Organic nitrogen compounds	Organonitrogen compounds	-
positive	pos-M141T555	141.112097442869	9.25806666666667	141.112097442869	HMDB0029598	Metenamine	140.104821442869	140.106196404	-9.81370679025049	[M+H]+	0	1	C6H12N4	-	-	-	Organoheterocyclic compounds	Triazinanes	-
positive	pos-M143T570	143.017345679251	9.4931	143.017345679251	HMDB0029719	Methyl thiophene-2-carboxylate	142.010069679251	142.008850126	8.58786793877288	[M+H]+	0	1	C6H6O2S	-	-	-	Organoheterocyclic compounds	Thiophenes	Thiophene carboxylic acids and derivatives
positive	pos-M143T570	143.017345679251	9.4931	143.017345679251	HMDB0037731	S-(2-Furanylmethyl) methanethioate	142.010069679251	142.008850126	8.58786793877288	[M+H]+	0	1	C6H6O2S	-	-	-	Organoheterocyclic compounds	Heteroaromatic compounds	null
positive	pos-M143T570	143.017345679251	9.4931	143.017345679251	HMDB0037762	Methyl 2-thiofuroate	142.010069679251	142.008850126	8.58786793877288	[M+H]+	0	1	C6H6O2S	-	-	-	Organoheterocyclic compounds	Heteroaromatic compounds	null
positive	pos-M144T138	144.046472861083	2.30006666666667	144.046472861083	HMDB0032493	2-Propionyl-2-thiazoline	143.039196861083	143.040484605	-9.0026534832545	[M+H]+	0	1	C6H9NOS	-	-	-	Organoheterocyclic compounds	Azolines	Thiazolines
positive	pos-M144T138	144.046472861083	2.30006666666667	144.046472861083	HMDB0032985	5-(2-Hydroxyethyl)-4-methylthiazole	143.039196861083	143.040484605	-9.0026534832545	[M+H]+	0	1	C6H9NOS	Feces	-	-	Organoheterocyclic compounds	Azoles	-
positive	pos-M144T138	144.046472861083	2.30006666666667	144.046472861083	HMDB0034882	5-Acetyl-2,3-dihydro-1,4-thiazine	143.039196861083	143.040484605	-9.0026534832545	[M+H]+	0	1	C6H9NOS	-	-	-	Organoheterocyclic compounds	Thiazines	1,4-thiazines
positive	pos-M144T138	144.046472861083	2.30006666666667	144.046472861083	HMDB0038439	(-)-5-(2-Propenyl)-2-oxazolidinethione	143.039196861083	143.040484605	-9.0026534832545	[M+H]+	0	1	C6H9NOS	-	-	-	Organoheterocyclic compounds	Azolidines	Oxazolidines
positive	pos-M144T138	144.046472861083	2.30006666666667	144.046472861083	HMDB0041084	Raphanusamide	143.039196861083	143.040484605	-9.0026534832545	[M+H]+	0	1	C6H9NOS	-	-	-	Organoheterocyclic compounds	Thiolactams	-
positive	pos-M144T150	144.079703142584	2.49935	144.079703142584	HMDB0033115	6-Methylquinoline	143.072427142584	143.073499293	-7.49370373463301	[M+H]+	0	1	C10H9N	-	-	-	Organoheterocyclic compounds	Quinolines and derivatives	-
positive	pos-M144T150	144.079703142584	2.49935	144.079703142584	HMDB0041802	2-Aminonaphthalene	143.072427142584	143.073499293	-7.49370373463301	[M+H]+	0	1	C10H9N	-	-	-	Benzenoids	Naphthalenes	-
positive	pos-M144T150	144.079703142584	2.49935	144.079703142584	HMDB0042004	Quinaldine	143.072427142584	143.073499293	-7.49370373463301	[M+H]+	0	1	C10H9N	-	-	-	Organoheterocyclic compounds	Quinolines and derivatives	-
positive	pos-M145T138	145.006367461124	2.30031666666667	145.006367461124	HMDB0041810	4-Chlorocatechol	143.999091461124	143.997807111	8.91923390912491	[M+H]+	0	1	C6H5ClO2	-	-	-	Benzenoids	Phenols	-
positive	pos-M145T3	145.006055471266	0.0457	145.006055471266	HMDB0041810	4-Chlorocatechol	143.998779471266	143.997807111	6.75260467868951	[M+H]+	0	1	C6H5ClO2	-	-	-	Benzenoids	Phenols	-
positive	pos-M145T3	145.006055471266	0.0457	145.006055471266	HMDB0006115	Benzaldehyde	106.042897471266	106.041864814	9.73820356535979	[M+K]+	0	1	C7H6O	Blood;Feces;Saliva	-	-	Benzenoids	Benzene and substituted derivatives	-
positive	pos-M145T251	145.047880082722	4.17773333333333	145.047880082722	HMDB0002994	Erythritol	122.058662082722	122.057908808	6.17145361059955	[M+Na]+	0	1	C4H10O4	Blood;Cerebrospinal Fluid (CSF);Feces;Saliva;Urine	Epidermis;Prostate	-	Organic oxygen compounds	Organooxygen compounds	-
positive	pos-M145T251	145.047880082722	4.17773333333333	145.047880082722	HMDB0004136	D-Threitol	122.058662082722	122.057908808	6.17145361059955	[M+Na]+	0	1	C4H10O4	Blood;Cerebrospinal Fluid (CSF);Feces;Urine	-	-	Organic oxygen compounds	Organooxygen compounds	-
positive	pos-M146T150	146.058824102542	2.49875	146.058824102542	HMDB0029737	1H-Indole-3-carboxaldehyde	145.051548102542	145.052763851	-8.38142221996872	[M+H]+	0	1	C9H7NO	-	-	-	Organoheterocyclic compounds	Indoles and derivatives	Indoles
positive	pos-M146T150	146.058824102542	2.49875	146.058824102542	HMDB0029300	p-Anisidine	123.069606102542	123.068413915	9.68719352169688	[M+Na]+	0	1	C7H9NO	-	-	-	Benzenoids	Benzene and substituted derivatives	Anilines
positive	pos-M146T150	146.058824102542	2.49875	146.058824102542	HMDB0032492	2-Propionylpyrrole	123.069606102542	123.068413915	9.68719352169688	[M+Na]+	0	1	C7H9NO	-	-	-	Organooxygen compounds	Carbonyl compounds	Ketones
positive	pos-M146T150	146.058824102542	2.49875	146.058824102542	HMDB0032578	4-Hydroxybenzylamine	123.069606102542	123.068413915	9.68719352169688	[M+Na]+	0	1	C7H9NO	-	-	-	Benzenoids	Benzene and substituted derivatives	Phenylmethylamines
positive	pos-M146T150	146.058824102542	2.49875	146.058824102542	HMDB0036058	1-Ethyl-1H-pyrrole-2-carboxaldehyde	123.069606102542	123.068413915	9.68719352169688	[M+Na]+	0	1	C7H9NO	-	-	-	Organic oxygen compounds	Organooxygen compounds	-
positive	pos-M146T150	146.058824102542	2.49875	146.058824102542	HMDB0040360	2-Acetyl-1-methylpyrrole	123.069606102542	123.068413915	9.68719352169688	[M+Na]+	0	1	C7H9NO	-	-	-	Organooxygen compounds	Carbonyl compounds	Ketones
positive	pos-M147T87	147.042619784471	1.45046666666667	147.042619784471	HMDB0001218	Coumarin	146.035343784471	146.036779433	-9.8307326042837	[M+H]+	0	1	C9H6O2	Saliva	-	-	Phenylpropanoids and polyketides	Coumarins and derivatives	-
positive	pos-M147T87	147.042619784471	1.45046666666667	147.042619784471	HMDB0002359	Phenylpropiolic acid	146.035343784471	146.036779436	-9.83075314682932	[M+H]+	0	1	C9H6O2	-	-	-	Benzenoids	Benzene and substituted derivatives	-
positive	pos-M147T87	147.042619784471	1.45046666666667	147.042619784471	HMDB0032938	Chromone	146.035343784471	146.036779436	-9.83075314682932	[M+H]+	0	1	C9H6O2	-	-	-	Organoheterocyclic compounds	Benzopyrans	-
positive	pos-M147T87	147.042619784471	1.45046666666667	147.042619784471	HMDB0033183	2-Benzofurancarboxaldehyde	146.035343784471	146.036779436	-9.83075314682932	[M+H]+	0	1	C9H6O2	-	-	-	Organoheterocyclic compounds	Benzofurans	-
positive	pos-M147T87	147.042619784471	1.45046666666667	147.042619784471	HMDB0001398	Guaiacol	124.053401784471	124.052429498	7.83770600004891	[M+Na]+	0	1	C7H8O2	Blood;Feces;Urine	-	Alkaptonuria,SMP00169,null;Disulfiram Pathway,SMP00429,null;Dopamine beta-hydroxylase deficiency,SMP00498,null;Hawkinsinuria,SMP00190,null;Monoamine oxidase-a deficiency (MAO-A),SMP00533,null;Tyrosine Metabolism,SMP00006,map00350;Tyrosinemia Type I,SMP00218,null;Tyrosinemia, transient, of the newborn,SMP00494,null	Benzenoids	Phenols	-
positive	pos-M147T87	147.042619784471	1.45046666666667	147.042619784471	HMDB0000873	4-Methylcatechol	124.053401784471	124.0524295	7.83768987764845	[M+Na]+	0	1	C7H8O2	Blood;Feces;Urine	-	-	Benzenoids	Phenols	-
positive	pos-M147T87	147.042619784471	1.45046666666667	147.042619784471	HMDB0011724	4-Hydroxybenzyl alcohol	124.053401784471	124.0524295	7.83768987764845	[M+Na]+	0	1	C7H8O2	Feces;Saliva	-	-	Benzenoids	Benzene and substituted derivatives	-
positive	pos-M147T87	147.042619784471	1.45046666666667	147.042619784471	HMDB0029696	Mequinol	124.053401784471	124.0524295	7.83768987764845	[M+Na]+	0	1	C7H8O2	-	-	-	Benzenoids	Benzene and substituted derivatives	Phenols and derivatives
positive	pos-M147T87	147.042619784471	1.45046666666667	147.042619784471	HMDB0032917	1-(2-Furanyl)-2-propanone	124.053401784471	124.0524295	7.83768987764845	[M+Na]+	0	1	C7H8O2	-	-	-	Organoheterocyclic compounds	Heteroaromatic compounds	null
positive	pos-M147T87	147.042619784471	1.45046666666667	147.042619784471	HMDB0034877	2-Acetyl-3-methylfuran	124.053401784471	124.0524295	7.83768987764845	[M+Na]+	0	1	C7H8O2	-	-	-	Organooxygen compounds	Carbonyl compounds	Ketones
positive	pos-M147T87	147.042619784471	1.45046666666667	147.042619784471	HMDB0035226	2-Acetyl-5-methylfuran	124.053401784471	124.0524295	7.83768987764845	[M+Na]+	0	1	C7H8O2	Feces;Saliva	-	-	Organic oxygen compounds	Organooxygen compounds	-
positive	pos-M147T87	147.042619784471	1.45046666666667	147.042619784471	HMDB0038963	4,6-Heptadiyne-1,3-diol	124.053401784471	124.0524295	7.83768987764845	[M+Na]+	0	1	C7H8O2	-	-	-	Lipids and lipid-like molecules	Fatty Acyls	-
positive	pos-M147T87	147.042619784471	1.45046666666667	147.042619784471	HMDB0040280	1-(2-Furanyl)-1-propanone	124.053401784471	124.0524295	7.83768987764845	[M+Na]+	0	1	C7H8O2	-	-	-	Organooxygen compounds	Carbonyl compounds	Ketones
positive	pos-M147T87	147.042619784471	1.45046666666667	147.042619784471	HMDB0059709	2-Hydroxybenzyl alcohol	124.053401784471	124.0524295	7.83768987764845	[M+Na]+	0	1	C7H8O2	-	-	-	Benzenoids	Benzene and substituted derivatives	-
positive	pos-M147T87	147.042619784471	1.45046666666667	147.042619784471	HMDB0059712	3-Hydroxybenzyl alcohol	124.053401784471	124.0524295	7.83768987764845	[M+Na]+	0	1	C7H8O2	-	-	-	Benzenoids	Benzene and substituted derivatives	-
positive	pos-M147T87	147.042619784471	1.45046666666667	147.042619784471	HMDB0062200	3(S)-hydroxy-13-cis-docosenoyl-CoA	129.008796784471	129.0093748	-4.48041493039911	[M+NH4]+	0	1	C4H4ClN3	-	-	-	Organoheterocyclic compounds	Diazines	Pyridazines and derivatives
positive	pos-M147T87	147.042619784471	1.45046666666667	147.042619784471	HMDB0062201	3(S)-hydroxy-13-cis-eicosenoyl-CoA	129.008796784471	129.0093748	-4.48041493039911	[M+NH4]+	0	1	C4H4ClN3	-	-	-	Organoheterocyclic compounds	Diazines	Pyridazines and derivatives
positive	pos-M147T87	147.042619784471	1.45046666666667	147.042619784471	HMDB0062411	5,6-epoxy-13-cis-retinoate	129.008796784471	129.0093748	-4.48041493039911	[M+NH4]+	0	1	C4H4ClN3	-	-	-	Organoheterocyclic compounds	Diazines	Pyridazines and derivatives
positive	pos-M147T87	147.042619784471	1.45046666666667	147.042619784471	HMDB0062412	5,8-epoxy-13-cis-retinoate	129.008796784471	129.0093748	-4.48041493039911	[M+NH4]+	0	1	C4H4ClN3	-	-	-	Organoheterocyclic compounds	Diazines	Pyridazines and derivatives
positive	pos-M147T250	147.063932621739	4.171525	147.063932621739	HMDB0000422	2-Methylglutaric acid	146.056656621739	146.057908808	-8.57321778193129	[M+H]+	0	1	C6H10O4	Blood;Urine	-	-	Lipids and lipid-like molecules	Fatty Acyls	-
positive	pos-M147T250	147.063932621739	4.171525	147.063932621739	HMDB0000448	Adipic acid	146.056656621739	146.057908808	-8.57321778193129	[M+H]+	0	1	C6H10O4	Blood;Cerebrospinal Fluid (CSF);Feces;Saliva;Urine	Kidney;Liver	-	Lipids and lipid-like molecules	Fatty Acyls	Fatty acids and conjugates
positive	pos-M147T250	147.063932621739	4.171525	147.063932621739	HMDB0000448	Adipic acid	146.056656621739	146.057908808	-8.57321778193129	[M+H]+	0	1	C6H10O4	Blood;Cerebrospinal Fluid (CSF);Feces;Saliva;Urine	Kidney;Liver	-	Lipids and lipid-like molecules	Fatty Acyls	Fatty acids and conjugates
positive	pos-M147T250	147.063932621739	4.171525	147.063932621739	HMDB0000752	Methylglutaric acid	146.056656621739	146.057908808	-8.57321778193129	[M+H]+	0	1	C6H10O4	Blood;Feces;Urine	Prostate	-	Lipids and lipid-like molecules	Fatty Acyls	-
positive	pos-M147T250	147.063932621739	4.171525	147.063932621739	HMDB0000858	Monomethyl glutaric acid	146.056656621739	146.057908808	-8.57321778193129	[M+H]+	0	1	C6H10O4	Urine	-	-	Lipids and lipid-like molecules	Fatty Acyls	-
positive	pos-M147T250	147.063932621739	4.171525	147.063932621739	HMDB0002074	2,2-Dimethylsuccinic acid	146.056656621739	146.057908808	-8.57321778193129	[M+H]+	0	1	C6H10O4	-	-	-	Lipids and lipid-like molecules	Fatty Acyls	-
positive	pos-M147T250	147.063932621739	4.171525	147.063932621739	HMDB0002173	Solerol	146.056656621739	146.057908808	-8.57321778193129	[M+H]+	0	1	C6H10O4	Blood;Urine	-	-	Organoheterocyclic compounds	Lactones	-
positive	pos-M147T250	147.063932621739	4.171525	147.063932621739	HMDB0006900	(S)-2-Aceto-2-hydroxybutanoic acid	146.056656621739	146.057908808	-8.57321778193129	[M+H]+	0	1	C6H10O4	-	-	-	Organic acids and derivatives	Keto acids and derivatives	-
positive	pos-M147T250	147.063932621739	4.171525	147.063932621739	HMDB0006900	(S)-2-Aceto-2-hydroxybutanoic acid	146.056656621739	146.057908808	-8.57321778193129	[M+H]+	0	1	C6H10O4	-	-	-	Organic acids and derivatives	Keto acids and derivatives	-
positive	pos-M147T250	147.063932621739	4.171525	147.063932621739	HMDB0033837	Dimethyl succinate	146.056656621739	146.057908808	-8.57321778193129	[M+H]+	0	1	C6H10O4	-	-	-	Lipids and lipid-like molecules	Fatty Acyls	Fatty acid esters
positive	pos-M147T250	147.063932621739	4.171525	147.063932621739	HMDB0061930	4-Ethoxy-4-oxobutanoic acid	146.056656621739	146.057908808	-8.57321778193129	[M+H]+	0	1	C6H10O4	Saliva	-	-	Lipids and lipid-like molecules	Fatty Acyls	Fatty acid esters
positive	pos-M147T551	147.064015055923	9.18045	147.064015055923	HMDB0000422	2-Methylglutaric acid	146.056739055923	146.057908808	-8.00882394216597	[M+H]+	0	1	C6H10O4	Blood;Urine	-	-	Lipids and lipid-like molecules	Fatty Acyls	-
positive	pos-M147T551	147.064015055923	9.18045	147.064015055923	HMDB0000448	Adipic acid	146.056739055923	146.057908808	-8.00882394216597	[M+H]+	0	1	C6H10O4	Blood;Cerebrospinal Fluid (CSF);Feces;Saliva;Urine	Kidney;Liver	-	Lipids and lipid-like molecules	Fatty Acyls	Fatty acids and conjugates
positive	pos-M147T551	147.064015055923	9.18045	147.064015055923	HMDB0000448	Adipic acid	146.056739055923	146.057908808	-8.00882394216597	[M+H]+	0	1	C6H10O4	Blood;Cerebrospinal Fluid (CSF);Feces;Saliva;Urine	Kidney;Liver	-	Lipids and lipid-like molecules	Fatty Acyls	Fatty acids and conjugates
positive	pos-M147T551	147.064015055923	9.18045	147.064015055923	HMDB0000752	Methylglutaric acid	146.056739055923	146.057908808	-8.00882394216597	[M+H]+	0	1	C6H10O4	Blood;Feces;Urine	Prostate	-	Lipids and lipid-like molecules	Fatty Acyls	-
positive	pos-M147T551	147.064015055923	9.18045	147.064015055923	HMDB0000858	Monomethyl glutaric acid	146.056739055923	146.057908808	-8.00882394216597	[M+H]+	0	1	C6H10O4	Urine	-	-	Lipids and lipid-like molecules	Fatty Acyls	-
positive	pos-M147T551	147.064015055923	9.18045	147.064015055923	HMDB0002074	2,2-Dimethylsuccinic acid	146.056739055923	146.057908808	-8.00882394216597	[M+H]+	0	1	C6H10O4	-	-	-	Lipids and lipid-like molecules	Fatty Acyls	-
positive	pos-M147T551	147.064015055923	9.18045	147.064015055923	HMDB0002173	Solerol	146.056739055923	146.057908808	-8.00882394216597	[M+H]+	0	1	C6H10O4	Blood;Urine	-	-	Organoheterocyclic compounds	Lactones	-
positive	pos-M147T551	147.064015055923	9.18045	147.064015055923	HMDB0006900	(S)-2-Aceto-2-hydroxybutanoic acid	146.056739055923	146.057908808	-8.00882394216597	[M+H]+	0	1	C6H10O4	-	-	-	Organic acids and derivatives	Keto acids and derivatives	-
positive	pos-M147T551	147.064015055923	9.18045	147.064015055923	HMDB0006900	(S)-2-Aceto-2-hydroxybutanoic acid	146.056739055923	146.057908808	-8.00882394216597	[M+H]+	0	1	C6H10O4	-	-	-	Organic acids and derivatives	Keto acids and derivatives	-
positive	pos-M147T551	147.064015055923	9.18045	147.064015055923	HMDB0033837	Dimethyl succinate	146.056739055923	146.057908808	-8.00882394216597	[M+H]+	0	1	C6H10O4	-	-	-	Lipids and lipid-like molecules	Fatty Acyls	Fatty acid esters
positive	pos-M147T551	147.064015055923	9.18045	147.064015055923	HMDB0061930	4-Ethoxy-4-oxobutanoic acid	146.056739055923	146.057908808	-8.00882394216597	[M+H]+	0	1	C6H10O4	Saliva	-	-	Lipids and lipid-like molecules	Fatty Acyls	Fatty acid esters
positive	pos-M147T47	147.111741301732	0.7819	147.111741301732	HMDB0000182	L-Lysine	146.104465301732	146.105527702	-7.27145840881678	[M+H]+	0	1	C6H14N2O2	Blood;Breast Milk;Cerebrospinal Fluid (CSF);Feces;Saliva;Sweat;Urine	All Tissues;Prostate	2-aminoadipic 2-oxoadipic aciduria,SMP00719,null;Biotin Metabolism,SMP00066,map00780;Biotinidase Deficiency,SMP00174,null;Carnitine Synthesis,SMP00465,null;Glutaric Aciduria Type I,SMP00186,null;Hyperlysinemia I, Familial,SMP00527,null;Hyperlysinemia II or Saccharopinuria,SMP00528,null;Lysine Degradation,SMP00037,map00310;Multiple carboxylase deficiency, neonatal or early onset form,SMP00564,null…	Organic acids and derivatives	Carboxylic acids and derivatives	Amino acids, peptides, and analogues
positive	pos-M147T47	147.111741301732	0.7819	147.111741301732	HMDB0003405	D-Lysine	146.104465301732	146.105527702	-7.27145840881678	[M+H]+	0	1	C6H14N2O2	Feces	Neuron	-	Organic acids and derivatives	Carboxylic acids and derivatives	Amino acids, peptides, and analogues
positive	pos-M147T47	147.111741301732	0.7819	147.111741301732	HMDB0012114	(3S)-3,6-Diaminohexanoate	146.104465301732	146.105527702	-7.27145840881678	[M+H]+	0	1	C6H14N2O2	-	-	-	Organic acids and derivatives	Carboxylic acids and derivatives	-
positive	pos-M147T47	147.111741301732	0.7819	147.111741301732	HMDB0012115	(3S,5S)-3,5-Diaminohexanoate	146.104465301732	146.105527702	-7.27145840881678	[M+H]+	0	1	C6H14N2O2	-	-	-	Organic acids and derivatives	Carboxylic acids and derivatives	-
positive	pos-M147T47	147.111741301732	0.7819	147.111741301732	HMDB0000070	Pipecolic acid	129.077918301732	129.078978601	-8.21434504283154	[M+NH4]+	0	1	C6H11NO2	Amniotic Fluid;Blood;Cerebrospinal Fluid (CSF);Feces;Saliva;Urine	Gut;Liver;Prostate	-	Organic acids and derivatives	Carboxylic acids and derivatives	-
positive	pos-M147T47	147.111741301732	0.7819	147.111741301732	HMDB0000716	L-Pipecolic acid	129.077918301732	129.078978601	-8.21434504283154	[M+NH4]+	0	1	C6H11NO2	Blood;Feces	Liver	2-aminoadipic 2-oxoadipic aciduria,SMP00719,null;Glutaric Aciduria Type I,SMP00186,null;Hyperlysinemia I, Familial,SMP00527,null;Hyperlysinemia II or Saccharopinuria,SMP00528,null;Lysine Degradation,SMP00037,map00310;Pyridoxine dependency with seizures,SMP00571,null;Saccharopinuria/Hyperlysinemia II,SMP00239,null	Organic acids and derivatives	Carboxylic acids and derivatives	-
positive	pos-M147T47	147.111741301732	0.7819	147.111741301732	HMDB0004226	N4-Acetylaminobutanal	129.077918301732	129.078978601	-8.21434504283154	[M+NH4]+	0	1	C6H11NO2	-	-	-	Organic oxygen compounds	Organooxygen compounds	-
positive	pos-M147T47	147.111741301732	0.7819	147.111741301732	HMDB0005960	D-Pipecolic acid	129.077918301732	129.078978601	-8.21434504283154	[M+NH4]+	0	1	C6H11NO2	Blood	-	-	Organic acids and derivatives	Carboxylic acids and derivatives	-
positive	pos-M147T47	147.111741301732	0.7819	147.111741301732	HMDB0015212	Vigabatrin	129.077918301732	129.078978601	-8.21434504283154	[M+NH4]+	0	1	C6H11NO2	Blood;Urine	-	-	Organic acids and derivatives	Carboxylic acids and derivatives	-
positive	pos-M147T47	147.111741301732	0.7819	147.111741301732	HMDB0029435	L-trans-4-Methyl-2-pyrrolidinecarboxylic acid	129.077918301732	129.078978601	-8.21434504283154	[M+NH4]+	0	1	C6H11NO2	-	-	-	Organic acids and derivatives	Carboxylic acids and derivatives	-
positive	pos-M147T47	147.111741301732	0.7819	147.111741301732	HMDB0029444	2-Pyrrolidineacetic acid	129.077918301732	129.078978601	-8.21434504283154	[M+NH4]+	0	1	C6H11NO2	-	-	-	Organoheterocyclic compounds	Pyrrolidines	-
positive	pos-M147T47	147.111741301732	0.7819	147.111741301732	HMDB0059649	3-Acetamidobutanal	129.077918301732	129.078978601	-8.21434504283154	[M+NH4]+	0	1	C6H11NO2	-	-	-	Organic oxygen compounds	Organooxygen compounds	-
positive	pos-M147T47	147.111741301732	0.7819	147.111741301732	HMDB0062225	(2E)-Decenoyl-ACP	129.077918301732	129.078978601	-8.21434504283154	[M+NH4]+	0	1	C6H11NO2	-	-	-	Organic acids and derivatives	Carboxylic acids and derivatives	Amino acids, peptides, and analogues
positive	pos-M147T47	147.111741301732	0.7819	147.111741301732	HMDB0094696	N-Methyl proline	129.077918301732	129.078978601	-8.21434504283154	[M+NH4]+	0	1	C6H11NO2	Feces	-	-	Organic acids and derivatives	Carboxylic acids and derivatives	-
positive	pos-M147T225	147.115414832874	3.75545	147.115414832874	HMDB0061808	(3-Methyl-2-butenyl)-benzene	146.108138832874	146.109550448	-9.66134740446559	[M+H]+	0	1	C11H14	Saliva	-	-	Benzenoids	Benzene and substituted derivatives	-
positive	pos-M147T225	147.115414832874	3.75545	147.115414832874	HMDB0031415	2,6-Dimethyl-2,4-heptadiene	124.126196832874	124.125200512	8.02674130543204	[M+Na]+	0	1	C9H16	-	-	-	Hydrocarbons	Olefins	Acyclic olefins
positive	pos-M147T225	147.115414832874	3.75545	147.115414832874	HMDB0032344	Isobutylene-isoprene copolymer	124.126196832874	124.125200512	8.02674130543204	[M+Na]+	0	1	C9H16	-	-	-	Hydrocarbons	Olefins	Acyclic olefins
positive	pos-M147T225	147.115414832874	3.75545	147.115414832874	HMDB0037777	2-Isopropyl-1,4-hexadiene	124.126196832874	124.125200512	8.02674130543204	[M+Na]+	0	1	C9H16	-	-	-	Hydrocarbons	Unsaturated hydrocarbons	-
positive	pos-M147T225	147.115414832874	3.75545	147.115414832874	HMDB0061920	Prop-2-enylcyclohexane	124.126196832874	124.125200512	8.02674130543204	[M+Na]+	0	1	C9H16	Saliva	-	-	Hydrocarbons	Unsaturated hydrocarbons	-
positive	pos-M147T202	147.115334886902	3.37330833333333	147.115334886902	HMDB0031415	2,6-Dimethyl-2,4-heptadiene	124.126116886902	124.125200512	7.38266603566846	[M+Na]+	0	1	C9H16	-	-	-	Hydrocarbons	Olefins	Acyclic olefins
positive	pos-M147T202	147.115334886902	3.37330833333333	147.115334886902	HMDB0032344	Isobutylene-isoprene copolymer	124.126116886902	124.125200512	7.38266603566846	[M+Na]+	0	1	C9H16	-	-	-	Hydrocarbons	Olefins	Acyclic olefins
positive	pos-M147T202	147.115334886902	3.37330833333333	147.115334886902	HMDB0037777	2-Isopropyl-1,4-hexadiene	124.126116886902	124.125200512	7.38266603566846	[M+Na]+	0	1	C9H16	-	-	-	Hydrocarbons	Unsaturated hydrocarbons	-
positive	pos-M147T202	147.115334886902	3.37330833333333	147.115334886902	HMDB0061920	Prop-2-enylcyclohexane	124.126116886902	124.125200512	7.38266603566846	[M+Na]+	0	1	C9H16	Saliva	-	-	Hydrocarbons	Unsaturated hydrocarbons	-
positive	pos-M148T45	148.059035301713	0.757183333333333	148.059035301713	HMDB0062183	N-lactoyl-Glycine	147.051759301713	147.053157774	-9.50997794368053	[M+H]+	0	1	C5H9NO4	-	-	-	Organic acids and derivatives	Carboxylic acids and derivatives	Amino acids, peptides, and analogues
positive	pos-M148T45	148.059035301713	0.757183333333333	148.059035301713	HMDB0000148	L-Glutamic acid	147.051759301713	147.053157781	-9.51002554513821	[M+H]+	0	1	C5H9NO4	Blood;Cellular Cytoplasm;Cerebrospinal Fluid (CSF);Feces;Saliva;Sweat;Urine	Adipose Tissue;Adrenal Medulla;Epidermis;Fibroblasts;Intestine;Kidney;Muscle;Myelin;Nerve Cells;Neuron;Pancreas;Placenta;Platelet;Prostate;Skeletal Muscle;Spleen;Stratum Corneum	2-aminoadipic 2-oxoadipic aciduria,SMP00719,null;2-Hydroxyglutric Aciduria (D And L Form),SMP00136,null;2-Methyl-3-Hydroxybutryl CoA Dehydrogenase Deficiency,SMP00137,null;3-Hydroxy-3-Methylglutaryl-CoA Lyase Deficiency,SMP00138,null;3-hydroxyisobutyric acid dehydrogenase deficiency,SMP00521,null;3-hydroxyisobutyric aciduria,SMP00522,null;3-Methylcrotonyl Coa Carboxylase Deficiency Type I,SMP0023…	Organic acids and derivatives	Carboxylic acids and derivatives	Amino acids, peptides, and analogues
positive	pos-M148T45	148.059035301713	0.757183333333333	148.059035301713	HMDB0002393	N-Methyl-D-aspartic acid	147.051759301713	147.053157781	-9.51002554513821	[M+H]+	0	1	C5H9NO4	-	Brain;Central Nervous System;Fibroblasts;Kidney;Neuron	-	Organic acids and derivatives	Carboxylic acids and derivatives	-
positive	pos-M148T45	148.059035301713	0.757183333333333	148.059035301713	HMDB0002931	N-Acetylserine	147.051759301713	147.053157781	-9.51002554513821	[M+H]+	0	1	C5H9NO4	Saliva;Urine	-	-	Organic acids and derivatives	Carboxylic acids and derivatives	-
positive	pos-M148T45	148.059035301713	0.757183333333333	148.059035301713	HMDB0003011	O-Acetylserine	147.051759301713	147.053157781	-9.51002554513821	[M+H]+	0	1	C5H9NO4	Blood;Urine	Prostate	-	Organic acids and derivatives	Carboxylic acids and derivatives	Amino acids, peptides, and analogues
positive	pos-M148T45	148.059035301713	0.757183333333333	148.059035301713	HMDB0003339	D-Glutamic acid	147.051759301713	147.053157781	-9.51002554513821	[M+H]+	0	1	C5H9NO4	Blood;Breast Milk;Feces;Saliva;Urine	Fibroblasts;Gut;Intestine;Neuron;Placenta;Spleen;Stratum Corneum;Testes	-	Organic acids and derivatives	Carboxylic acids and derivatives	-
positive	pos-M148T45	148.059035301713	0.757183333333333	148.059035301713	HMDB0006556	L-4-Hydroxyglutamate semialdehyde	147.051759301713	147.053157781	-9.51002554513821	[M+H]+	0	1	C5H9NO4	-	-	Arginine and Proline Metabolism,SMP00020,map00330;Arginine: Glycine Amidinotransferase Deficiency (AGAT Deficiency),SMP00362,null;Creatine deficiency, guanidinoacetate methyltransferase deficiency,SMP00504,null;Guanidinoacetate Methyltransferase Deficiency (GAMT Deficiency),SMP00188,null;Hyperornithinemia with gyrate atrophy (HOGA),SMP00505,null;Hyperornithinemia-hyperammonemia-homocitrullinuria …	Organic acids and derivatives	Carboxylic acids and derivatives	-
positive	pos-M148T45	148.059035301713	0.757183333333333	148.059035301713	HMDB0033550	3-(Carboxymethylamino)propanoic acid	147.051759301713	147.053157781	-9.51002554513821	[M+H]+	0	1	C5H9NO4	-	-	-	Organic acids and derivatives	Carboxylic acids and derivatives	-
positive	pos-M148T45	148.059035301713	0.757183333333333	148.059035301713	HMDB0060475	DL-Glutamate	147.051759301713	147.053157781	-9.51002554513821	[M+H]+	0	1	C5H9NO4	-	-	-	Organic acids and derivatives	Carboxylic acids and derivatives	-
positive	pos-M149T138	148.97587372631	2.29443333333333	148.97587372631	HMDB0031334	Glycerol alpha-monochlorohydrin	110.01271572631	110.013457175	-6.73961812520653	[M+K]+	0	1	C3H7ClO2	-	-	-	Organohalogen compounds	Halohydrins	Chlorohydrins
positive	pos-M149T38	148.975914783732	0.639633333333333	148.975914783732	HMDB0031334	Glycerol alpha-monochlorohydrin	110.012756783732	110.013457175	-6.36641449117783	[M+K]+	0	1	C3H7ClO2	-	-	-	Organohalogen compounds	Halohydrins	Chlorohydrins
positive	pos-M149T327	149.043223973076	5.44813333333333	149.043223973076	HMDB0000426	Citramalic acid	148.035947973076	148.037173366	-8.27760282169736	[M+H]+	0	1	C5H8O5	Blood;Feces;Saliva;Urine	-	-	Lipids and lipid-like molecules	Fatty Acyls	-
positive	pos-M149T327	149.043223973076	5.44813333333333	149.043223973076	HMDB0000428	3-Hydroxyglutaric acid	148.035947973076	148.037173366	-8.27760282169736	[M+H]+	0	1	C5H8O5	Blood;Cerebrospinal Fluid (CSF);Urine	Neuron	-	Organic acids and derivatives	Hydroxy acids and derivatives	-
positive	pos-M149T327	149.043223973076	5.44813333333333	149.043223973076	HMDB0000606	D-2-Hydroxyglutaric acid	148.035947973076	148.037173366	-8.27760282169736	[M+H]+	0	1	C5H8O5	Blood;Cerebrospinal Fluid (CSF);Feces;Saliva;Urine	Brain	The oncogenic action of D-2-hydroxyglutarate in Hydroxygluaricaciduria ,SMP02359,null	Organic acids and derivatives	Hydroxy acids and derivatives	-
positive	pos-M149T327	149.043223973076	5.44813333333333	149.043223973076	HMDB0000606	D-2-Hydroxyglutaric acid	148.035947973076	148.037173366	-8.27760282169736	[M+H]+	0	1	C5H8O5	Blood;Cerebrospinal Fluid (CSF);Feces;Saliva;Urine	Brain	The oncogenic action of D-2-hydroxyglutarate in Hydroxygluaricaciduria ,SMP02359,null	Organic acids and derivatives	Hydroxy acids and derivatives	-
positive	pos-M149T327	149.043223973076	5.44813333333333	149.043223973076	HMDB0000694	L-2-Hydroxyglutaric acid	148.035947973076	148.037173366	-8.27760282169736	[M+H]+	0	1	C5H8O5	Blood;Cerebrospinal Fluid (CSF);Feces;Saliva;Urine	-	-	Organic acids and derivatives	Hydroxy acids and derivatives	-
positive	pos-M149T327	149.043223973076	5.44813333333333	149.043223973076	HMDB0001900	Ribonolactone	148.035947973076	148.037173366	-8.27760282169736	[M+H]+	0	1	C5H8O5	Urine	-	-	Organic oxygen compounds	Organooxygen compounds	-
positive	pos-M149T327	149.043223973076	5.44813333333333	149.043223973076	HMDB0011676	D-Xylono-1,5-lactone	148.035947973076	148.037173366	-8.27760282169736	[M+H]+	0	1	C5H8O5	-	-	-	Organoheterocyclic compounds	Lactones	-
positive	pos-M149T327	149.043223973076	5.44813333333333	149.043223973076	HMDB0059655	2-Hydroxyglutarate	148.035947973076	148.037173366	-8.27760282169736	[M+H]+	0	1	C5H8O5	Blood;Cerebrospinal Fluid (CSF);Feces;Saliva;Urine	Brain	The oncogenic action of 2-hydroxyglutarate,SMP02291,null;The oncogenic action of D-2-hydroxyglutarate in Hydroxygluaricaciduria ,SMP02359,null;The oncogenic action of Fumarate,SMP02295,null;The oncogenic action of L-2-hydroxyglutarate in Hydroxygluaricaciduria,SMP02358,null;The oncogenic action of Succinate,SMP02292,null	Organic acids and derivatives	Hydroxy acids and derivatives	-
positive	pos-M149T327	149.043223973076	5.44813333333333	149.043223973076	HMDB0002128	2,4-Diamino-6-hydroxypyrimidine	126.054005973076	126.054160834	-1.22852687257735	[M+Na]+	0	1	C4H6N4O	-	-	-	Organoheterocyclic compounds	Diazines	-
positive	pos-M149T327	149.043223973076	5.44813333333333	149.043223973076	HMDB0003192	5-Aminoimidazole-4-carboxamide	126.054005973076	126.054160834	-1.22852687257735	[M+Na]+	0	1	C4H6N4O	Blood;Urine	Fibroblasts;Muscle;Platelet;Skeletal Muscle	Adenine phosphoribosyltransferase deficiency (APRT),SMP00535,null;Adenosine Deaminase Deficiency,SMP00144,null;Adenylosuccinate Lyase Deficiency,SMP00167,null;AICA-Ribosiduria,SMP00168,null;Azathioprine Pathway,SMP00427,null;Gout or Kelley-Seegmiller Syndrome,SMP00365,null;Lesch-Nyhan Syndrome (LNS),SMP00364,null;Mercaptopurine Pathway,SMP00428,null;Mitochondrial DNA depletion syndrome,SMP00536,n…	Organoheterocyclic compounds	Azoles	-
positive	pos-M149T390	149.043077321478	6.49733333333333	149.043077321478	HMDB0000426	Citramalic acid	148.035801321478	148.037173366	-9.26824317696103	[M+H]+	0	1	C5H8O5	Blood;Feces;Saliva;Urine	-	-	Lipids and lipid-like molecules	Fatty Acyls	-
positive	pos-M149T390	149.043077321478	6.49733333333333	149.043077321478	HMDB0000428	3-Hydroxyglutaric acid	148.035801321478	148.037173366	-9.26824317696103	[M+H]+	0	1	C5H8O5	Blood;Cerebrospinal Fluid (CSF);Urine	Neuron	-	Organic acids and derivatives	Hydroxy acids and derivatives	-
positive	pos-M149T390	149.043077321478	6.49733333333333	149.043077321478	HMDB0000606	D-2-Hydroxyglutaric acid	148.035801321478	148.037173366	-9.26824317696103	[M+H]+	0	1	C5H8O5	Blood;Cerebrospinal Fluid (CSF);Feces;Saliva;Urine	Brain	The oncogenic action of D-2-hydroxyglutarate in Hydroxygluaricaciduria ,SMP02359,null	Organic acids and derivatives	Hydroxy acids and derivatives	-
positive	pos-M149T390	149.043077321478	6.49733333333333	149.043077321478	HMDB0000606	D-2-Hydroxyglutaric acid	148.035801321478	148.037173366	-9.26824317696103	[M+H]+	0	1	C5H8O5	Blood;Cerebrospinal Fluid (CSF);Feces;Saliva;Urine	Brain	The oncogenic action of D-2-hydroxyglutarate in Hydroxygluaricaciduria ,SMP02359,null	Organic acids and derivatives	Hydroxy acids and derivatives	-
positive	pos-M149T390	149.043077321478	6.49733333333333	149.043077321478	HMDB0000694	L-2-Hydroxyglutaric acid	148.035801321478	148.037173366	-9.26824317696103	[M+H]+	0	1	C5H8O5	Blood;Cerebrospinal Fluid (CSF);Feces;Saliva;Urine	-	-	Organic acids and derivatives	Hydroxy acids and derivatives	-
positive	pos-M149T390	149.043077321478	6.49733333333333	149.043077321478	HMDB0001900	Ribonolactone	148.035801321478	148.037173366	-9.26824317696103	[M+H]+	0	1	C5H8O5	Urine	-	-	Organic oxygen compounds	Organooxygen compounds	-
positive	pos-M149T390	149.043077321478	6.49733333333333	149.043077321478	HMDB0011676	D-Xylono-1,5-lactone	148.035801321478	148.037173366	-9.26824317696103	[M+H]+	0	1	C5H8O5	-	-	-	Organoheterocyclic compounds	Lactones	-
positive	pos-M149T390	149.043077321478	6.49733333333333	149.043077321478	HMDB0059655	2-Hydroxyglutarate	148.035801321478	148.037173366	-9.26824317696103	[M+H]+	0	1	C5H8O5	Blood;Cerebrospinal Fluid (CSF);Feces;Saliva;Urine	Brain	The oncogenic action of 2-hydroxyglutarate,SMP02291,null;The oncogenic action of D-2-hydroxyglutarate in Hydroxygluaricaciduria ,SMP02359,null;The oncogenic action of Fumarate,SMP02295,null;The oncogenic action of L-2-hydroxyglutarate in Hydroxygluaricaciduria,SMP02358,null;The oncogenic action of Succinate,SMP02292,null	Organic acids and derivatives	Hydroxy acids and derivatives	-
positive	pos-M149T390	149.043077321478	6.49733333333333	149.043077321478	HMDB0002128	2,4-Diamino-6-hydroxypyrimidine	126.053859321478	126.054160834	-2.39192835845649	[M+Na]+	0	1	C4H6N4O	-	-	-	Organoheterocyclic compounds	Diazines	-
positive	pos-M149T390	149.043077321478	6.49733333333333	149.043077321478	HMDB0003192	5-Aminoimidazole-4-carboxamide	126.053859321478	126.054160834	-2.39192835845649	[M+Na]+	0	1	C4H6N4O	Blood;Urine	Fibroblasts;Muscle;Platelet;Skeletal Muscle	Adenine phosphoribosyltransferase deficiency (APRT),SMP00535,null;Adenosine Deaminase Deficiency,SMP00144,null;Adenylosuccinate Lyase Deficiency,SMP00167,null;AICA-Ribosiduria,SMP00168,null;Azathioprine Pathway,SMP00427,null;Gout or Kelley-Seegmiller Syndrome,SMP00365,null;Lesch-Nyhan Syndrome (LNS),SMP00364,null;Mercaptopurine Pathway,SMP00428,null;Mitochondrial DNA depletion syndrome,SMP00536,n…	Organoheterocyclic compounds	Azoles	-
positive	pos-M149T142	149.057910526315	2.37475	149.057910526315	HMDB0032333	4-Hydroxy-4-methyl-5-hexenoic acid gamma lactone	126.068692526315	126.068079562	4.86216905294326	[M+Na]+	0	1	C7H10O2	-	-	-	Organoheterocyclic compounds	Lactones	Gamma butyrolactones
positive	pos-M149T142	149.057910526315	2.37475	149.057910526315	HMDB0029582	Methyl sorbate	126.068692526315	126.068079564	4.86215318836436	[M+Na]+	0	1	C7H10O2	-	-	-	Lipids and lipid-like molecules	Fatty Acyls	Fatty acid esters
positive	pos-M149T142	149.057910526315	2.37475	149.057910526315	HMDB0031222	3-Ethyl-1,2-cyclopentanedione	126.068692526315	126.068079564	4.86215318836436	[M+Na]+	0	1	C7H10O2	-	-	-	Organic oxygen compounds	Organooxygen compounds	-
positive	pos-M149T142	149.057910526315	2.37475	149.057910526315	HMDB0031223	Enol-3-Ethyl-1,2-cyclopentanedione	126.068692526315	126.068079564	4.86215318836436	[M+Na]+	0	1	C7H10O2	-	-	-	Organic oxygen compounds	Organooxygen compounds	-
positive	pos-M149T142	149.057910526315	2.37475	149.057910526315	HMDB0032067	Allyl crotonate	126.068692526315	126.068079564	4.86215318836436	[M+Na]+	0	1	C7H10O2	-	-	-	Lipids and lipid-like molecules	Fatty Acyls	Fatty acid esters
positive	pos-M149T142	149.057910526315	2.37475	149.057910526315	HMDB0033629	xi-4-Hydroxy-4-methyl-2-cyclohexen-1-one	126.068692526315	126.068079564	4.86215318836436	[M+Na]+	0	1	C7H10O2	-	-	-	Organic oxygen compounds	Organooxygen compounds	-
positive	pos-M149T142	149.057910526315	2.37475	149.057910526315	HMDB0034080	3-Methyl-1,2-cyclohexanedione	126.068692526315	126.068079564	4.86215318836436	[M+Na]+	0	1	C7H10O2	-	-	-	Organooxygen compounds	Carbonyl compounds	Ketones
positive	pos-M149T142	149.057910526315	2.37475	149.057910526315	HMDB0034835	3-(3-Ethyloxiranyl)-2-propenal	126.068692526315	126.068079564	4.86215318836436	[M+Na]+	0	1	C7H10O2	-	-	-	Organic oxygen compounds	Organooxygen compounds	-
positive	pos-M149T142	149.057910526315	2.37475	149.057910526315	HMDB0037026	3,4-Dimethyl-1,2-cyclopentanedione	126.068692526315	126.068079564	4.86215318836436	[M+Na]+	0	1	C7H10O2	-	-	-	Organooxygen compounds	Carbonyl compounds	Ketones
positive	pos-M149T142	149.057910526315	2.37475	149.057910526315	HMDB0037027	3,5-Dimethyl-1,2-cyclopentanedione	126.068692526315	126.068079564	4.86215318836436	[M+Na]+	0	1	C7H10O2	-	-	-	Organic oxygen compounds	Organooxygen compounds	Carbonyl compounds
positive	pos-M149T142	149.057910526315	2.37475	149.057910526315	HMDB0040445	2-(Ethoxymethyl)furan	126.068692526315	126.068079564	4.86215318836436	[M+Na]+	0	1	C7H10O2	-	-	-	Organoheterocyclic compounds	Heteroaromatic compounds	-
positive	pos-M149T142	149.057910526315	2.37475	149.057910526315	HMDB0041474	xi-5-Isopropyl-2(5H)-furanone	126.068692526315	126.068079564	4.86215318836436	[M+Na]+	0	1	C7H10O2	-	-	-	Organoheterocyclic compounds	Dihydrofurans	-
positive	pos-M149T142	149.057910526315	2.37475	149.057910526315	HMDB0062501	N-acetyl-seryl-aspartate	131.024087526315	131.022954805	8.64521271604599	[M+NH4]+	0	1	C4H5NO4	-	-	-	Organic acids and derivatives	Carboxylic acids and derivatives	Amino acids, peptides, and analogues
positive	pos-M149T379	149.093906952189	6.31201666666667	149.093906952189	HMDB0013809	(E)-2-octenal	126.104688952189	126.10446507	1.77537083147946	[M+Na]+	0	1	C8H14O	Feces;Urine	-	-	Organic oxygen compounds	Organooxygen compounds	-
positive	pos-M149T379	149.093906952189	6.31201666666667	149.093906952189	HMDB0030961	2-Octenal	126.104688952189	126.10446507	1.77537083147946	[M+Na]+	0	1	C8H14O	Blood	-	-	Organic oxygen compounds	Organooxygen compounds	-
positive	pos-M149T379	149.093906952189	6.31201666666667	149.093906952189	HMDB0030966	(3xi,5Z)-1,5-Octadien-3-ol	126.104688952189	126.10446507	1.77537083147946	[M+Na]+	0	1	C8H14O	-	-	-	Lipids and lipid-like molecules	Fatty Acyls	-
positive	pos-M149T379	149.093906952189	6.31201666666667	149.093906952189	HMDB0031197	2,4,4-Trimethylcyclopentanone	126.104688952189	126.10446507	1.77537083147946	[M+Na]+	0	1	C8H14O	-	-	-	Organooxygen compounds	Carbonyl compounds	Ketones
positive	pos-M149T379	149.093906952189	6.31201666666667	149.093906952189	HMDB0031301	2-Octen-4-one	126.104688952189	126.10446507	1.77537083147946	[M+Na]+	0	1	C8H14O	-	-	-	Organic oxygen compounds	Organooxygen compounds	-
positive	pos-M149T379	149.093906952189	6.31201666666667	149.093906952189	HMDB0031309	1-Octen-3-one	126.104688952189	126.10446507	1.77537083147946	[M+Na]+	0	1	C8H14O	Feces;Saliva	-	-	Organic oxygen compounds	Organooxygen compounds	-
positive	pos-M149T379	149.093906952189	6.31201666666667	149.093906952189	HMDB0031590	3-Methyl-3-hepten-2-one	126.104688952189	126.10446507	1.77537083147946	[M+Na]+	0	1	C8H14O	-	-	-	Organooxygen compounds	Carbonyl compounds	Alpha,beta-unsaturated carbonyl compounds
positive	pos-M149T379	149.093906952189	6.31201666666667	149.093906952189	HMDB0031591	5-Methyl-5-hepten-2-one	126.104688952189	126.10446507	1.77537083147946	[M+Na]+	0	1	C8H14O	-	-	-	Organic oxygen compounds	Organooxygen compounds	-
positive	pos-M149T379	149.093906952189	6.31201666666667	149.093906952189	HMDB0032403	6-Methyl-3-hepten-2-one, trans-	126.104688952189	126.10446507	1.77537083147946	[M+Na]+	0	1	C8H14O	-	-	-	Organooxygen compounds	Carbonyl compounds	Alpha,beta-unsaturated carbonyl compounds
positive	pos-M149T379	149.093906952189	6.31201666666667	149.093906952189	HMDB0032451	4-Octen-3-one	126.104688952189	126.10446507	1.77537083147946	[M+Na]+	0	1	C8H14O	-	-	-	Organooxygen compounds	Carbonyl compounds	Alpha,beta-unsaturated carbonyl compounds
positive	pos-M149T379	149.093906952189	6.31201666666667	149.093906952189	HMDB0033547	3-Octen-2-one	126.104688952189	126.10446507	1.77537083147946	[M+Na]+	0	1	C8H14O	Feces	-	-	Organooxygen compounds	Carbonyl compounds	Alpha,beta-unsaturated carbonyl compounds
positive	pos-M149T379	149.093906952189	6.31201666666667	149.093906952189	HMDB0035242	(S,E)-Filbertone	126.104688952189	126.10446507	1.77537083147946	[M+Na]+	0	1	C8H14O	-	-	-	Organic oxygen compounds	Organooxygen compounds	-
positive	pos-M149T379	149.093906952189	6.31201666666667	149.093906952189	HMDB0035390	5-Octen-2-one	126.104688952189	126.10446507	1.77537083147946	[M+Na]+	0	1	C8H14O	-	-	-	Organic oxygen compounds	Organooxygen compounds	-
positive	pos-M149T379	149.093906952189	6.31201666666667	149.093906952189	HMDB0035915	Sulcatone	126.104688952189	126.10446507	1.77537083147946	[M+Na]+	0	1	C8H14O	Feces;Saliva	-	-	Organic oxygen compounds	Organooxygen compounds	-
positive	pos-M149T379	149.093906952189	6.31201666666667	149.093906952189	HMDB0037152	2-Ethylidenehexanal	126.104688952189	126.10446507	1.77537083147946	[M+Na]+	0	1	C8H14O	-	-	-	Organooxygen compounds	Carbonyl compounds	Aldehydes
positive	pos-M149T379	149.093906952189	6.31201666666667	149.093906952189	HMDB0039769	6-Octenal	126.104688952189	126.10446507	1.77537083147946	[M+Na]+	0	1	C8H14O	-	-	-	Organic oxygen compounds	Organooxygen compounds	-
positive	pos-M149T379	149.093906952189	6.31201666666667	149.093906952189	HMDB0039770	(Z)-5-Octenal	126.104688952189	126.10446507	1.77537083147946	[M+Na]+	0	1	C8H14O	-	-	-	Organooxygen compounds	Carbonyl compounds	Aldehydes
positive	pos-M149T379	149.093906952189	6.31201666666667	149.093906952189	HMDB0040146	2,5-Octadien-1-ol	126.104688952189	126.10446507	1.77537083147946	[M+Na]+	0	1	C8H14O	-	-	-	Lipids and lipid-like molecules	Fatty Acyls	Fatty alcohols
positive	pos-M149T379	149.093906952189	6.31201666666667	149.093906952189	HMDB0040149	(3E,5Z)-3,5-Octadien-1-ol	126.104688952189	126.10446507	1.77537083147946	[M+Na]+	0	1	C8H14O	-	-	-	Lipids and lipid-like molecules	Fatty Acyls	-
positive	pos-M149T379	149.093906952189	6.31201666666667	149.093906952189	HMDB0040151	(2E,4E)-2,4-Octadien-1-ol	126.104688952189	126.10446507	1.77537083147946	[M+Na]+	0	1	C8H14O	-	-	-	Lipids and lipid-like molecules	Fatty Acyls	Fatty alcohols
positive	pos-M149T379	149.093906952189	6.31201666666667	149.093906952189	HMDB0061945	2-Ethyl-2-hexenal	126.104688952189	126.10446507	1.77537083147946	[M+Na]+	0	1	C8H14O	Saliva	-	-	Organic oxygen compounds	Organooxygen compounds	-
positive	pos-M149T379	149.093906952189	6.31201666666667	149.093906952189	HMDB0062471	glutathionyl-3-hydroxykynurenine glucoside	126.104688952189	126.104465071	1.77536290150323	[M+Na]+	0	1	C8H14O	-	-	-	Organic oxygen compounds	Organooxygen compounds	Carbonyl compounds
positive	pos-M149T379	149.093906952189	6.31201666666667	149.093906952189	HMDB0062529	Sialyl-3-paragloboside	126.104688952189	126.104465071	1.77536290150323	[M+Na]+	0	1	C8H14O	-	-	-	Organic oxygen compounds	Organooxygen compounds	Carbonyl compounds
positive	pos-M149T379	149.093906952189	6.31201666666667	149.093906952189	HMDB0062536	trans-3-cis-8,11,14-eicosatetraenoyl-CoA	126.104688952189	126.104465071	1.77536290150323	[M+Na]+	0	1	C8H14O	-	-	-	Organic oxygen compounds	Organooxygen compounds	Carbonyl compounds
positive	pos-M149T225	149.131386543723	3.753	149.131386543723	HMDB0059834	Pentylbenzene	148.124110543723	148.125200512	-7.35842566426454	[M+H]+	0	1	C11H16	-	-	-	Benzenoids	Benzene and substituted derivatives	null
positive	pos-M149T225	149.131386543723	3.753	149.131386543723	HMDB0061809	1-Methyl-4-(1-methylpropyl)-benzene	148.124110543723	148.125200512	-7.35842566426454	[M+H]+	0	1	C11H16	Saliva	-	-	Lipids and lipid-like molecules	Prenol lipids	-
positive	pos-M149T225	149.131386543723	3.753	149.131386543723	HMDB0061810	2,4-Dimethyl-1-(1-methylethyl)-benzene	148.124110543723	148.125200512	-7.35842566426454	[M+H]+	0	1	C11H16	Saliva	-	-	Lipids and lipid-like molecules	Prenol lipids	-
positive	pos-M150T137	150.053434677913	2.28069166666667	150.053434677913	HMDB0001084	D-1-Piperideine-2-carboxylic acid	127.064216677913	127.063328537	6.98975009730573	[M+Na]+	0	1	C6H9NO2	-	Cerebral Cortex	Lysine Degradation,SMP00037,map00310	Organoheterocyclic compounds	Pyridines and derivatives	-
positive	pos-M150T137	150.053434677913	2.28069166666667	150.053434677913	HMDB0012130	(S)-2,3,4,5-Tetrahydropiperidine-2-carboxylate	127.064216677913	127.063328537	6.98975009730573	[M+Na]+	0	1	C6H9NO2	-	-	2-aminoadipic 2-oxoadipic aciduria,SMP00719,null;Glutaric Aciduria Type I,SMP00186,null;Hyperlysinemia I, Familial,SMP00527,null;Hyperlysinemia II or Saccharopinuria,SMP00528,null;Lysine Degradation,SMP00037,map00310;Pyridoxine dependency with seizures,SMP00571,null;Saccharopinuria/Hyperlysinemia II,SMP00239,null	Organic acids and derivatives	Carboxylic acids and derivatives	-
positive	pos-M150T137	150.053434677913	2.28069166666667	150.053434677913	HMDB0029434	(±)-4-Methylene-2-pyrrolidinecarboxylic acid	127.064216677913	127.063328537	6.98975009730573	[M+Na]+	0	1	C6H9NO2	-	-	-	Organic acids and derivatives	Carboxylic acids and derivatives	-
positive	pos-M150T137	150.053434677913	2.28069166666667	150.053434677913	HMDB0059657	(S)-2,3,4,5-tetrahydropyridine-2-carboxylate	127.064216677913	127.063328537	6.98975009730573	[M+Na]+	0	1	C6H9NO2	-	-	-	Organic acids and derivatives	Carboxylic acids and derivatives	-
positive	pos-M150T204	150.090256281313	3.39628333333333	150.090256281313	HMDB0030175	Venoterpine	149.082980281313	149.084063979	-7.26903773663261	[M+H]+	0	1	C9H11NO	-	-	-	Organoheterocyclic compounds	Pyridines and derivatives	null
positive	pos-M150T204	150.090256281313	3.39628333333333	150.090256281313	HMDB0039662	2,3,6,7-Tetrahydrocyclopent[b]azepin-8(1H)-one	149.082980281313	149.084063979	-7.26903773663261	[M+H]+	0	1	C9H11NO	-	-	-	Organoheterocyclic compounds	Azepines	null
positive	pos-M150T204	150.090256281313	3.39628333333333	150.090256281313	HMDB0040016	2-(2-Furanyl)-3,4,5,6-tetrahydropyridine	149.082980281313	149.084063979	-7.26903773663261	[M+H]+	0	1	C9H11NO	-	-	-	Organoheterocyclic compounds	Pyridines and derivatives	Hydropyridines
positive	pos-M150T204	150.090256281313	3.39628333333333	150.090256281313	HMDB0040029	2,3-Dihydro-5-methyl-1H-pyrrolizine-7-carboxaldehyde	149.082980281313	149.084063979	-7.26903773663261	[M+H]+	0	1	C9H11NO	-	-	-	Organoheterocyclic compounds	Pyrrolizines	null
positive	pos-M150T204	150.090256281313	3.39628333333333	150.090256281313	HMDB0040043	3-(2-Furanylmethylene)pyrrolidine	149.082980281313	149.084063979	-7.26903773663261	[M+H]+	0	1	C9H11NO	-	-	-	Organoheterocyclic compounds	Heteroaromatic compounds	-
positive	pos-M150T204	150.090256281313	3.39628333333333	150.090256281313	HMDB0040047	2,3-Dihydro-6-methyl-1H-pyrrolizine-5-carboxaldehyde	149.082980281313	149.084063979	-7.26903773663261	[M+H]+	0	1	C9H11NO	-	-	-	Organoheterocyclic compounds	Pyrrolizines	-
positive	pos-M150T204	150.090256281313	3.39628333333333	150.090256281313	HMDB0040050	3,4-Dihydro-5-(5-methyl-2-furanyl)-2H-pyrrole	149.082980281313	149.084063979	-7.26903773663261	[M+H]+	0	1	C9H11NO	-	-	-	Organoheterocyclic compounds	Heteroaromatic compounds	-
positive	pos-M150T204	150.090256281313	3.39628333333333	150.090256281313	HMDB0040051	5-Acetyl-2,3-dihydro-1H-pyrrolizine	149.082980281313	149.084063979	-7.26903773663261	[M+H]+	0	1	C9H11NO	-	-	-	Organoheterocyclic compounds	Pyrrolizines	-
positive	pos-M150T204	150.090256281313	3.39628333333333	150.090256281313	HMDB0003441	Cinnamaldehyde	132.056433281313	132.057514878	-8.19034560823505	[M+NH4]+	0	1	C9H8O	Feces	Neuron;Skin	-	Phenylpropanoids and polyketides	Cinnamaldehydes	null
positive	pos-M150T204	150.090256281313	3.39628333333333	150.090256281313	HMDB0032072	(Z)-3-Phenyl-2-propenal	132.056433281313	132.057514878	-8.19034560823505	[M+NH4]+	0	1	C9H8O	Feces;Saliva	-	-	Phenylpropanoids and polyketides	Cinnamaldehydes	-
positive	pos-M150T204	150.090256281313	3.39628333333333	150.090256281313	HMDB0059602	Indanone	132.056433281313	132.057514878	-8.19034560823505	[M+NH4]+	0	1	C9H8O	-	-	-	Benzenoids	Indanes	-
positive	pos-M150T204	150.090256281313	3.39628333333333	150.090256281313	HMDB0059847	2-Methylcumarone	132.056433281313	132.057514878	-8.19034560823505	[M+NH4]+	0	1	C9H8O	Feces	-	-	Organoheterocyclic compounds	Benzofurans	-
positive	pos-M150T204	150.090256281313	3.39628333333333	150.090256281313	HMDB0060671	Atropaldehyde	132.056433281313	132.057514878	-8.19034560823505	[M+NH4]+	0	1	C9H8O	Blood;Urine	Kidney;Liver	Felbamate Metabolism Pathway,SMP00633,null	Benzenoids	Benzene and substituted derivatives	-
positive	pos-M151T225	151.146719851193	3.75293333333333	151.146719851193	HMDB0030944	Cystophorene	150.139443851193	150.140850576	-9.36936750772754	[M+H]+	0	1	C11H18	-	-	-	Hydrocarbons	Unsaturated hydrocarbons	-
positive	pos-M151T225	151.146719851193	3.75293333333333	151.146719851193	HMDB0035792	(E)-4,8-Dimethyl-1,3,7-nonatriene	150.139443851193	150.140850576	-9.36936750772754	[M+H]+	0	1	C11H18	-	-	-	Lipids and lipid-like molecules	Prenol lipids	-
positive	pos-M151T225	151.146719851193	3.75293333333333	151.146719851193	HMDB0061811	4-Methyl-2-methylene-1-(1methylethylidene)-cyclohexane	150.139443851193	150.140850576	-9.36936750772754	[M+H]+	0	1	C11H18	Saliva	-	-	Lipids and lipid-like molecules	Prenol lipids	-
positive	pos-M151T225	151.146719851193	3.75293333333333	151.146719851193	HMDB0029595	Nonane	128.157501851193	128.15650064	7.81241051392666	[M+Na]+	0	1	C9H20	Feces;Saliva	-	-	Hydrocarbons	Saturated hydrocarbons	-
positive	pos-M151T225	151.146719851193	3.75293333333333	151.146719851193	HMDB0030301	2,2,3,4-Tetramethylpentane	128.157501851193	128.15650064	7.81241051392666	[M+Na]+	0	1	C9H20	-	-	-	Hydrocarbons	Alkanes	Acyclic alkanes
positive	pos-M151T225	151.146719851193	3.75293333333333	151.146719851193	HMDB0030302	2,3,4-Trimethylhexane	128.157501851193	128.15650064	7.81241051392666	[M+Na]+	0	1	C9H20	-	-	-	Hydrocarbons	Saturated hydrocarbons	-
positive	pos-M151T225	151.146719851193	3.75293333333333	151.146719851193	HMDB0031416	3,4-Dimethylheptane	128.157501851193	128.15650064	7.81241051392666	[M+Na]+	0	1	C9H20	-	-	-	Hydrocarbons	Saturated hydrocarbons	Alkanes
positive	pos-M151T225	151.146719851193	3.75293333333333	151.146719851193	HMDB0031556	Isononane	128.157501851193	128.15650064	7.81241051392666	[M+Na]+	0	1	C9H20	-	-	-	Hydrocarbons	Alkanes	Acyclic alkanes
positive	pos-M152T178	152.014899484071	2.97401666666667	152.014899484071	HMDB0033561	2-Acetyl-4,5-dihydrothiazole	129.025681484071	129.024834541	6.56418645323526	[M+Na]+	0	1	C5H7NOS	Feces	-	-	Organoheterocyclic compounds	Azolines	-
positive	pos-M152T178	152.014899484071	2.97401666666667	152.014899484071	HMDB0037178	5-Methoxy-2-methylthiazole	129.025681484071	129.024834541	6.56418645323526	[M+Na]+	0	1	C5H7NOS	-	-	-	Organoheterocyclic compounds	Azoles	Thiazoles
positive	pos-M152T178	152.014899484071	2.97401666666667	152.014899484071	HMDB0041282	2-Ethoxythiazole	129.025681484071	129.024834541	6.56418645323526	[M+Na]+	0	1	C5H7NOS	-	-	-	Organooxygen compounds	Ethers	Alkyl aryl ethers
positive	pos-M152T90	152.055732231772	1.49586666666667	152.055732231772	HMDB0000132	Guanine	151.048456231772	151.049409807	-6.31300201172638	[M+H]+	0	1	C5H5N5O	Cellular Cytoplasm;Feces;Saliva;Urine	Epidermis;Fibroblasts;Intestine;Muscle;Myelin;Neuron;Prostate;Spleen;Testes	Adenine phosphoribosyltransferase deficiency (APRT),SMP00535,null;Adenosine Deaminase Deficiency,SMP00144,null;Adenylosuccinate Lyase Deficiency,SMP00167,null;AICA-Ribosiduria,SMP00168,null;Azathioprine Pathway,SMP00427,null;Gout or Kelley-Seegmiller Syndrome,SMP00365,null;Lesch-Nyhan Syndrome (LNS),SMP00364,null;Mercaptopurine Pathway,SMP00428,null;Mitochondrial DNA depletion syndrome,SMP00536,n…	Organoheterocyclic compounds	Imidazopyrimidines	-
positive	pos-M152T90	152.055732231772	1.49586666666667	152.055732231772	HMDB0000403	2-Hydroxyadenine	151.048456231772	151.049409807	-6.31300201172638	[M+H]+	0	1	C5H5N5O	Urine	-	-	Organoheterocyclic compounds	Imidazopyrimidines	-
positive	pos-M152T90	152.055732231772	1.49586666666667	152.055732231772	HMDB0000542	8-Hydroxyadenine	151.048456231772	151.049409807	-6.31300201172638	[M+H]+	0	1	C5H5N5O	-	-	-	Organoheterocyclic compounds	Imidazopyrimidines	-
positive	pos-M152T90	152.055732231772	1.49586666666667	152.055732231772	HMDB0000156	L-Malic acid	134.021909231772	134.021523302	2.87961039753667	[M+NH4]+	0	1	C4H6O5	Blood;Cellular Cytoplasm;Cerebrospinal Fluid (CSF);Feces;Saliva;Urine	Prostate	2-ketoglutarate dehydrogenase complex deficiency,SMP00549,null;Citric Acid Cycle,SMP00057,map00020;Congenital lactic acidosis,SMP00546,null;Fumarase deficiency,SMP00547,null;Glutaminolysis and Cancer,SMP02298,null;Leigh Syndrome,SMP00196,null;Mitochondrial complex II deficiency,SMP00548,null;Primary hyperoxaluria II, PH2,SMP00558,null;Pyruvate Decarboxylase E1 Component Deficiency (PDHE1 Deficien…	Organic acids and derivatives	Hydroxy acids and derivatives	Beta hydroxy acids and derivatives
positive	pos-M152T90	152.055732231772	1.49586666666667	152.055732231772	HMDB0000744	Malic acid	134.021909231772	134.021523302	2.87961039753667	[M+NH4]+	0	1	C4H6O5	Blood;Cerebrospinal Fluid (CSF);Feces;Saliva;Sweat;Urine	-	Fructose-1,6-diphosphatase deficiency,SMP00562,null;Gluconeogenesis,SMP00128,map00010;Glycogen Storage Disease Type 1A (GSD1A) or Von Gierke Disease,SMP00374,null;Glycogenosis, Type IA. Von gierke disease,SMP00581,null;Glycogenosis, Type IB,SMP00573,null;Glycogenosis, Type IC,SMP00574,null;Malate-Aspartate Shuttle,SMP00129,null;Phosphoenolpyruvate carboxykinase deficiency 1 (PEPCK1),SMP00560,null…	Organic acids and derivatives	Hydroxy acids and derivatives	Beta hydroxy acids and derivatives
positive	pos-M152T90	152.055732231772	1.49586666666667	152.055732231772	HMDB0031518	D-Malic acid	134.021909231772	134.021523302	2.87961039753667	[M+NH4]+	0	1	C4H6O5	Feces	-	-	Lipids and lipid-like molecules	Fatty Acyls	Fatty acids and conjugates
positive	pos-M152T90	152.055732231772	1.49586666666667	152.055732231772	HMDB0032872	Velcorin	134.021909231772	134.021523302	2.87961039753667	[M+NH4]+	0	1	C4H6O5	-	-	-	Organic acids and derivatives	Carboxylic acids and derivatives	Tetracarboxylic acids and derivatives
positive	pos-M152T90	152.055732231772	1.49586666666667	152.055732231772	HMDB0038974	3,3-Dimethyl-1,2-dithiolane	134.021909231772	134.0223917	-3.59990761155954	[M+NH4]+	0	1	C5H10S2	-	-	-	Organoheterocyclic compounds	Dithiolanes	-
positive	pos-M152T90	152.055732231772	1.49586666666667	152.055732231772	HMDB0039789	Tetrahydro-2-methyl-2-thiophenethiol	134.021909231772	134.0223917	-3.59990761155954	[M+NH4]+	0	1	C5H10S2	-	-	-	Organoheterocyclic compounds	null	null
positive	pos-M152T90	152.055732231772	1.49586666666667	152.055732231772	HMDB0039790	Tetrahydro-2-methyl-3-thiophenethiol	134.021909231772	134.0223917	-3.59990761155954	[M+NH4]+	0	1	C5H10S2	-	-	-	Organoheterocyclic compounds	Thiolanes	-
positive	pos-M152T138	152.055438876501	2.29708333333333	152.055438876501	HMDB0000132	Guanine	151.048162876501	151.049409807	-8.25511665734093	[M+H]+	0	1	C5H5N5O	Cellular Cytoplasm;Feces;Saliva;Urine	Epidermis;Fibroblasts;Intestine;Muscle;Myelin;Neuron;Prostate;Spleen;Testes	Adenine phosphoribosyltransferase deficiency (APRT),SMP00535,null;Adenosine Deaminase Deficiency,SMP00144,null;Adenylosuccinate Lyase Deficiency,SMP00167,null;AICA-Ribosiduria,SMP00168,null;Azathioprine Pathway,SMP00427,null;Gout or Kelley-Seegmiller Syndrome,SMP00365,null;Lesch-Nyhan Syndrome (LNS),SMP00364,null;Mercaptopurine Pathway,SMP00428,null;Mitochondrial DNA depletion syndrome,SMP00536,n…	Organoheterocyclic compounds	Imidazopyrimidines	-
positive	pos-M152T138	152.055438876501	2.29708333333333	152.055438876501	HMDB0000403	2-Hydroxyadenine	151.048162876501	151.049409807	-8.25511665734093	[M+H]+	0	1	C5H5N5O	Urine	-	-	Organoheterocyclic compounds	Imidazopyrimidines	-
positive	pos-M152T138	152.055438876501	2.29708333333333	152.055438876501	HMDB0000542	8-Hydroxyadenine	151.048162876501	151.049409807	-8.25511665734093	[M+H]+	0	1	C5H5N5O	-	-	-	Organoheterocyclic compounds	Imidazopyrimidines	-
positive	pos-M152T138	152.055438876501	2.29708333333333	152.055438876501	HMDB0000156	L-Malic acid	134.021615876501	134.021523302	0.690743536677534	[M+NH4]+	0	1	C4H6O5	Blood;Cellular Cytoplasm;Cerebrospinal Fluid (CSF);Feces;Saliva;Urine	Prostate	2-ketoglutarate dehydrogenase complex deficiency,SMP00549,null;Citric Acid Cycle,SMP00057,map00020;Congenital lactic acidosis,SMP00546,null;Fumarase deficiency,SMP00547,null;Glutaminolysis and Cancer,SMP02298,null;Leigh Syndrome,SMP00196,null;Mitochondrial complex II deficiency,SMP00548,null;Primary hyperoxaluria II, PH2,SMP00558,null;Pyruvate Decarboxylase E1 Component Deficiency (PDHE1 Deficien…	Organic acids and derivatives	Hydroxy acids and derivatives	Beta hydroxy acids and derivatives
positive	pos-M152T138	152.055438876501	2.29708333333333	152.055438876501	HMDB0000744	Malic acid	134.021615876501	134.021523302	0.690743536677534	[M+NH4]+	0	1	C4H6O5	Blood;Cerebrospinal Fluid (CSF);Feces;Saliva;Sweat;Urine	-	Fructose-1,6-diphosphatase deficiency,SMP00562,null;Gluconeogenesis,SMP00128,map00010;Glycogen Storage Disease Type 1A (GSD1A) or Von Gierke Disease,SMP00374,null;Glycogenosis, Type IA. Von gierke disease,SMP00581,null;Glycogenosis, Type IB,SMP00573,null;Glycogenosis, Type IC,SMP00574,null;Malate-Aspartate Shuttle,SMP00129,null;Phosphoenolpyruvate carboxykinase deficiency 1 (PEPCK1),SMP00560,null…	Organic acids and derivatives	Hydroxy acids and derivatives	Beta hydroxy acids and derivatives
positive	pos-M152T138	152.055438876501	2.29708333333333	152.055438876501	HMDB0031518	D-Malic acid	134.021615876501	134.021523302	0.690743536677534	[M+NH4]+	0	1	C4H6O5	Feces	-	-	Lipids and lipid-like molecules	Fatty Acyls	Fatty acids and conjugates
positive	pos-M152T138	152.055438876501	2.29708333333333	152.055438876501	HMDB0032872	Velcorin	134.021615876501	134.021523302	0.690743536677534	[M+NH4]+	0	1	C4H6O5	-	-	-	Organic acids and derivatives	Carboxylic acids and derivatives	Tetracarboxylic acids and derivatives
positive	pos-M152T138	152.055438876501	2.29708333333333	152.055438876501	HMDB0038974	3,3-Dimethyl-1,2-dithiolane	134.021615876501	134.0223917	-5.78876028965727	[M+NH4]+	0	1	C5H10S2	-	-	-	Organoheterocyclic compounds	Dithiolanes	-
positive	pos-M152T138	152.055438876501	2.29708333333333	152.055438876501	HMDB0039789	Tetrahydro-2-methyl-2-thiophenethiol	134.021615876501	134.0223917	-5.78876028965727	[M+NH4]+	0	1	C5H10S2	-	-	-	Organoheterocyclic compounds	null	null
positive	pos-M152T138	152.055438876501	2.29708333333333	152.055438876501	HMDB0039790	Tetrahydro-2-methyl-3-thiophenethiol	134.021615876501	134.0223917	-5.78876028965727	[M+NH4]+	0	1	C5H10S2	-	-	-	Organoheterocyclic compounds	Thiolanes	-
positive	pos-M153T139	153.039510783923	2.31165	153.039510783923	HMDB0000292	Xanthine	152.032234783923	152.033425392	-7.8312257579297	[M+H]+	0	1	C5H4N4O2	Blood;Cerebrospinal Fluid (CSF);Feces;Saliva;Sweat;Urine	Bladder;Epidermis;Fibroblasts;Intestine;Kidney;Liver;Prostate;Skeletal Muscle;Testes	Adenine phosphoribosyltransferase deficiency (APRT),SMP00535,null;Adenosine Deaminase Deficiency,SMP00144,null;Adenylosuccinate Lyase Deficiency,SMP00167,null;AICA-Ribosiduria,SMP00168,null;Azathioprine Pathway,SMP00427,null;Gout or Kelley-Seegmiller Syndrome,SMP00365,null;Lesch-Nyhan Syndrome (LNS),SMP00364,null;Mercaptopurine Pathway,SMP00428,null;Mitochondrial DNA depletion syndrome,SMP00536,n…	Organoheterocyclic compounds	Imidazopyrimidines	-
positive	pos-M153T139	153.039510783923	2.31165	153.039510783923	HMDB0000786	Oxypurinol	152.032234783923	152.033425392	-7.8312257579297	[M+H]+	0	1	C5H4N4O2	Blood;Urine	-	-	Organoheterocyclic compounds	Imidazopyrimidines	-
positive	pos-M153T139	153.039510783923	2.31165	153.039510783923	HMDB0001182	6,8-Dihydroxypurine	152.032234783923	152.033425392	-7.8312257579297	[M+H]+	0	1	C5H4N4O2	-	-	-	Organoheterocyclic compounds	Imidazopyrimidines	-
positive	pos-M153T556	153.125989575038	9.26398333333333	153.125989575038	HMDB0003450	(-)-trans-Carveol	152.118713575038	152.120115134	-9.2135018485408	[M+H]+	0	1	C10H16O	-	-	-	Lipids and lipid-like molecules	Prenol lipids	Monoterpenoids
positive	pos-M153T556	153.125989575038	9.26398333333333	153.125989575038	HMDB0003450	(-)-trans-Carveol	152.118713575038	152.120115134	-9.2135018485408	[M+H]+	0	1	C10H16O	-	-	-	Lipids and lipid-like molecules	Prenol lipids	Monoterpenoids
positive	pos-M153T556	153.125989575038	9.26398333333333	153.125989575038	HMDB0003667	Alpha-Pinene-oxide	152.118713575038	152.120115134	-9.2135018485408	[M+H]+	0	1	C10H16O	-	Epidermis	-	Lipids and lipid-like molecules	Prenol lipids	-
positive	pos-M153T556	153.125989575038	9.26398333333333	153.125989575038	HMDB0003667	Alpha-Pinene-oxide	152.118713575038	152.120115134	-9.2135018485408	[M+H]+	0	1	C10H16O	-	Epidermis	-	Lipids and lipid-like molecules	Prenol lipids	-
positive	pos-M153T556	153.125989575038	9.26398333333333	153.125989575038	HMDB0030892	p-Menth-3-en-9-al	152.118713575038	152.120115134	-9.2135018485408	[M+H]+	0	1	C10H16O	-	-	-	Lipids and lipid-like molecules	Prenol lipids	Monoterpenoids
positive	pos-M153T556	153.125989575038	9.26398333333333	153.125989575038	HMDB0030893	Isocitral	152.118713575038	152.120115134	-9.2135018485408	[M+H]+	0	1	C10H16O	-	-	-	Lipids and lipid-like molecules	Prenol lipids	-
positive	pos-M153T556	153.125989575038	9.26398333333333	153.125989575038	HMDB0031854	3-Methyl-5-propyl-2-cyclohexen-1-one	152.118713575038	152.120115134	-9.2135018485408	[M+H]+	0	1	C10H16O	-	-	-	Organooxygen compounds	Carbonyl compounds	Ketones
positive	pos-M153T556	153.125989575038	9.26398333333333	153.125989575038	HMDB0032120	2,6-Dimethyl-1,7-octadien-3-one	152.118713575038	152.120115134	-9.2135018485408	[M+H]+	0	1	C10H16O	-	-	-	Organic oxygen compounds	Organooxygen compounds	-
positive	pos-M153T556	153.125989575038	9.26398333333333	153.125989575038	HMDB0032242	(E)-3,7-Dimethyl-1,5,7-octatrien-3-ol	152.118713575038	152.120115134	-9.2135018485408	[M+H]+	0	1	C10H16O	-	-	-	Organic oxygen compounds	Organooxygen compounds	Carbonyl compounds
positive	pos-M153T556	153.125989575038	9.26398333333333	153.125989575038	HMDB0032536	2-(trans-2-Pentenyl)cyclopentanone	152.118713575038	152.120115134	-9.2135018485408	[M+H]+	0	1	C10H16O	-	-	-	Organic oxygen compounds	Organooxygen compounds	Carbonyl compounds
positive	pos-M153T556	153.125989575038	9.26398333333333	153.125989575038	HMDB0034715	p-Mentha-1(6),8-dien-3-ol	152.118713575038	152.120115134	-9.2135018485408	[M+H]+	0	1	C10H16O	-	-	-	Lipids and lipid-like molecules	Prenol lipids	-
positive	pos-M153T556	153.125989575038	9.26398333333333	153.125989575038	HMDB0034916	cis-2-Thujen-4-ol	152.118713575038	152.120115134	-9.2135018485408	[M+H]+	0	1	C10H16O	-	-	-	Lipids and lipid-like molecules	Prenol lipids	Monoterpenoids
positive	pos-M153T556	153.125989575038	9.26398333333333	153.125989575038	HMDB0034973	(R)-Campholenic aldehyde	152.118713575038	152.120115134	-9.2135018485408	[M+H]+	0	1	C10H16O	-	-	-	Lipids and lipid-like molecules	Prenol lipids	-
positive	pos-M153T556	153.125989575038	9.26398333333333	153.125989575038	HMDB0034974	(R)-Carvotanacetone	152.118713575038	152.120115134	-9.2135018485408	[M+H]+	0	1	C10H16O	-	-	-	Lipids and lipid-like molecules	Prenol lipids	-
positive	pos-M153T556	153.125989575038	9.26398333333333	153.125989575038	HMDB0034975	Piperitone	152.118713575038	152.120115134	-9.2135018485408	[M+H]+	0	1	C10H16O	Saliva;Urine	-	-	Lipids and lipid-like molecules	Prenol lipids	-
positive	pos-M153T556	153.125989575038	9.26398333333333	153.125989575038	HMDB0034985	(+)-Fenchone	152.118713575038	152.120115134	-9.2135018485408	[M+H]+	0	1	C10H16O	-	-	-	Lipids and lipid-like molecules	Prenol lipids	-
positive	pos-M153T556	153.125989575038	9.26398333333333	153.125989575038	HMDB0035054	(1S,4R)-p-Mentha-2,8-dien-1-ol	152.118713575038	152.120115134	-9.2135018485408	[M+H]+	0	1	C10H16O	-	-	-	Lipids and lipid-like molecules	Prenol lipids	-
positive	pos-M153T556	153.125989575038	9.26398333333333	153.125989575038	HMDB0035077	(1R,4R)-p-Mentha-2,8-dien-1-ol	152.118713575038	152.120115134	-9.2135018485408	[M+H]+	0	1	C10H16O	-	-	-	Lipids and lipid-like molecules	Prenol lipids	-
positive	pos-M153T556	153.125989575038	9.26398333333333	153.125989575038	HMDB0035120	Dehydrolinalool	152.118713575038	152.120115134	-9.2135018485408	[M+H]+	0	1	C10H16O	-	-	-	Organic oxygen compounds	Organooxygen compounds	-
positive	pos-M153T556	153.125989575038	9.26398333333333	153.125989575038	HMDB0035125	Darwinol	152.118713575038	152.120115134	-9.2135018485408	[M+H]+	0	1	C10H16O	-	-	-	Lipids and lipid-like molecules	Prenol lipids	Monoterpenoids
positive	pos-M153T556	153.125989575038	9.26398333333333	153.125989575038	HMDB0035158	1,2-Epoxy-p-menth-8-ene	152.118713575038	152.120115134	-9.2135018485408	[M+H]+	0	1	C10H16O	-	-	-	Organoheterocyclic compounds	Oxepanes	-
positive	pos-M153T556	153.125989575038	9.26398333333333	153.125989575038	HMDB0035203	(S)-9,10-Cyclo-p-menth-1-en-4-ol	152.118713575038	152.120115134	-9.2135018485408	[M+H]+	0	1	C10H16O	-	-	-	Organic oxygen compounds	Organooxygen compounds	-
positive	pos-M153T556	153.125989575038	9.26398333333333	153.125989575038	HMDB0035241	(Z)-2-Methyl-6-methylene-2,7-octadien-1-ol	152.118713575038	152.120115134	-9.2135018485408	[M+H]+	0	1	C10H16O	-	-	-	Lipids and lipid-like molecules	Prenol lipids	-
positive	pos-M153T556	153.125989575038	9.26398333333333	153.125989575038	HMDB0035277	(2S,4R)-p-Mentha-1(7),5-dien-2-ol	152.118713575038	152.120115134	-9.2135018485408	[M+H]+	0	1	C10H16O	-	-	-	Lipids and lipid-like molecules	Prenol lipids	-
positive	pos-M153T556	153.125989575038	9.26398333333333	153.125989575038	HMDB0035280	Teresantalol	152.118713575038	152.120115134	-9.2135018485408	[M+H]+	0	1	C10H16O	-	-	-	Lipids and lipid-like molecules	Prenol lipids	Monoterpenoids
positive	pos-M153T556	153.125989575038	9.26398333333333	153.125989575038	HMDB0035600	(S)-Phellandral	152.118713575038	152.120115134	-9.2135018485408	[M+H]+	0	1	C10H16O	-	-	-	Lipids and lipid-like molecules	Prenol lipids	-
positive	pos-M153T556	153.125989575038	9.26398333333333	153.125989575038	HMDB0035604	(R)-p-Menth-4(8)-en-3-one	152.118713575038	152.120115134	-9.2135018485408	[M+H]+	0	1	C10H16O	-	-	-	Lipids and lipid-like molecules	Prenol lipids	-
positive	pos-M153T556	153.125989575038	9.26398333333333	153.125989575038	HMDB0035622	(+)-cis-Carveol	152.118713575038	152.120115134	-9.2135018485408	[M+H]+	0	1	C10H16O	-	-	-	Lipids and lipid-like molecules	Prenol lipids	-
positive	pos-M153T556	153.125989575038	9.26398333333333	153.125989575038	HMDB0035656	3-Pinanone	152.118713575038	152.120115134	-9.2135018485408	[M+H]+	0	1	C10H16O	-	-	-	Lipids and lipid-like molecules	Prenol lipids	-
positive	pos-M153T556	153.125989575038	9.26398333333333	153.125989575038	HMDB0035706	alpha-Cyclocitral	152.118713575038	152.120115134	-9.2135018485408	[M+H]+	0	1	C10H16O	-	-	-	Hydrocarbon derivatives	null	null
positive	pos-M153T556	153.125989575038	9.26398333333333	153.125989575038	HMDB0035737	(R)-Piperitone	152.118713575038	152.120115134	-9.2135018485408	[M+H]+	0	1	C10H16O	-	-	-	Lipids and lipid-like molecules	Prenol lipids	-
positive	pos-M153T556	153.125989575038	9.26398333333333	153.125989575038	HMDB0035738	(S)-Piperitone	152.118713575038	152.120115134	-9.2135018485408	[M+H]+	0	1	C10H16O	-	-	-	Lipids and lipid-like molecules	Prenol lipids	-
positive	pos-M153T556	153.125989575038	9.26398333333333	153.125989575038	HMDB0035741	(-)-trans-Isopulegone	152.118713575038	152.120115134	-9.2135018485408	[M+H]+	0	1	C10H16O	-	-	-	Lipids and lipid-like molecules	Prenol lipids	-
positive	pos-M153T556	153.125989575038	9.26398333333333	153.125989575038	HMDB0035743	Pinocarveol	152.118713575038	152.120115134	-9.2135018485408	[M+H]+	0	1	C10H16O	-	-	-	Lipids and lipid-like molecules	Prenol lipids	-
positive	pos-M153T556	153.125989575038	9.26398333333333	153.125989575038	HMDB0035744	(-)-Isopinocamphone	152.118713575038	152.120115134	-9.2135018485408	[M+H]+	0	1	C10H16O	-	-	-	Lipids and lipid-like molecules	Prenol lipids	-
positive	pos-M153T556	153.125989575038	9.26398333333333	153.125989575038	HMDB0036044	Marmelo oxide A	152.118713575038	152.120115134	-9.2135018485408	[M+H]+	0	1	C10H16O	-	-	-	Organoheterocyclic compounds	Tetrahydrofurans	-
positive	pos-M153T556	153.125989575038	9.26398333333333	153.125989575038	HMDB0036079	Dihydrocarvone	152.118713575038	152.120115134	-9.2135018485408	[M+H]+	0	1	C10H16O	Saliva	-	-	Lipids and lipid-like molecules	Prenol lipids	Monoterpenoids
positive	pos-M153T556	153.125989575038	9.26398333333333	153.125989575038	HMDB0036080	(1S,4S)-Dihydrocarvone	152.118713575038	152.120115134	-9.2135018485408	[M+H]+	0	1	C10H16O	Saliva	-	-	Lipids and lipid-like molecules	Prenol lipids	-
positive	pos-M153T556	153.125989575038	9.26398333333333	153.125989575038	HMDB0036082	(-)-cis-Carveol	152.118713575038	152.120115134	-9.2135018485408	[M+H]+	0	1	C10H16O	-	-	-	Lipids and lipid-like molecules	Prenol lipids	Monoterpenoids
positive	pos-M153T556	153.125989575038	9.26398333333333	153.125989575038	HMDB0036085	Dehydro-1,8-cineole	152.118713575038	152.120115134	-9.2135018485408	[M+H]+	0	1	C10H16O	-	-	-	Organoheterocyclic compounds	Pyrans	null
positive	pos-M153T556	153.125989575038	9.26398333333333	153.125989575038	HMDB0036087	(R)-p-Mentha-1,8-dien-7-ol	152.118713575038	152.120115134	-9.2135018485408	[M+H]+	0	1	C10H16O	-	-	-	Lipids and lipid-like molecules	Prenol lipids	-
positive	pos-M153T556	153.125989575038	9.26398333333333	153.125989575038	HMDB0036088	(S)-p-Mentha-1,8-dien-7-ol	152.118713575038	152.120115134	-9.2135018485408	[M+H]+	0	1	C10H16O	-	-	-	Lipids and lipid-like molecules	Prenol lipids	-
positive	pos-M153T556	153.125989575038	9.26398333333333	153.125989575038	HMDB0036113	(+)-3-Thujone	152.118713575038	152.120115134	-9.2135018485408	[M+H]+	0	1	C10H16O	-	-	-	Lipids and lipid-like molecules	Prenol lipids	Monoterpenoids
positive	pos-M153T556	153.125989575038	9.26398333333333	153.125989575038	HMDB0036114	(-)-3-Thujone	152.118713575038	152.120115134	-9.2135018485408	[M+H]+	0	1	C10H16O	-	-	-	Lipids and lipid-like molecules	Prenol lipids	-
positive	pos-M153T556	153.125989575038	9.26398333333333	153.125989575038	HMDB0036115	(-)-3-Isothujone	152.118713575038	152.120115134	-9.2135018485408	[M+H]+	0	1	C10H16O	-	-	-	Lipids and lipid-like molecules	Prenol lipids	-
positive	pos-M153T556	153.125989575038	9.26398333333333	153.125989575038	HMDB0036127	(-)-Pinocamphone	152.118713575038	152.120115134	-9.2135018485408	[M+H]+	0	1	C10H16O	-	-	-	Lipids and lipid-like molecules	Prenol lipids	-
positive	pos-M153T556	153.125989575038	9.26398333333333	153.125989575038	HMDB0036128	(-)-trans-Pinocarveol	152.118713575038	152.120115134	-9.2135018485408	[M+H]+	0	1	C10H16O	-	-	-	Lipids and lipid-like molecules	Prenol lipids	-
positive	pos-M153T556	153.125989575038	9.26398333333333	153.125989575038	HMDB0036598	(E,E)-2,4-Decadienal	152.118713575038	152.120115134	-9.2135018485408	[M+H]+	0	1	C10H16O	-	-	-	Organic oxygen compounds	Organooxygen compounds	-
positive	pos-M153T556	153.125989575038	9.26398333333333	153.125989575038	HMDB0037008	6,8-Epoxy-p-menth-2-ene	152.118713575038	152.120115134	-9.2135018485408	[M+H]+	0	1	C10H16O	-	-	-	Organoheterocyclic compounds	Oxolanes	null
positive	pos-M153T556	153.125989575038	9.26398333333333	153.125989575038	HMDB0037009	Terpinolene oxide	152.118713575038	152.120115134	-9.2135018485408	[M+H]+	0	1	C10H16O	-	-	-	Lipids and lipid-like molecules	Prenol lipids	-
positive	pos-M153T556	153.125989575038	9.26398333333333	153.125989575038	HMDB0037010	(2S,4R)-p-Mentha-1(7),8-dien-2-ol	152.118713575038	152.120115134	-9.2135018485408	[M+H]+	0	1	C10H16O	-	-	-	Lipids and lipid-like molecules	Prenol lipids	-
positive	pos-M153T556	153.125989575038	9.26398333333333	153.125989575038	HMDB0037015	p-Mentha-1,8-dien-4-ol	152.118713575038	152.120115134	-9.2135018485408	[M+H]+	0	1	C10H16O	-	-	-	Lipids and lipid-like molecules	Prenol lipids	-
positive	pos-M153T556	153.125989575038	9.26398333333333	153.125989575038	HMDB0037024	4-Acetyl-1,4-dimethyl-1-cyclohexene	152.118713575038	152.120115134	-9.2135018485408	[M+H]+	0	1	C10H16O	-	-	-	Organic oxygen compounds	Organooxygen compounds	-
positive	pos-M153T556	153.125989575038	9.26398333333333	153.125989575038	HMDB0037025	Hop ether	152.118713575038	152.120115134	-9.2135018485408	[M+H]+	0	1	C10H16O	-	-	-	Organoheterocyclic compounds	Tetrahydrofurans	-
positive	pos-M153T556	153.125989575038	9.26398333333333	153.125989575038	HMDB0037172	Tetrahydro-5-isopropenyl-2-methyl-2-vinylfuran	152.118713575038	152.120115134	-9.2135018485408	[M+H]+	0	1	C10H16O	-	-	-	Organoheterocyclic compounds	Oxolanes	null
positive	pos-M153T556	153.125989575038	9.26398333333333	153.125989575038	HMDB0037280	Junionone	152.118713575038	152.120115134	-9.2135018485408	[M+H]+	0	1	C10H16O	-	-	-	Organic oxygen compounds	Organooxygen compounds	-
positive	pos-M153T556	153.125989575038	9.26398333333333	153.125989575038	HMDB0037302	xi-p-Mentha-3,8-dien-1-ol	152.118713575038	152.120115134	-9.2135018485408	[M+H]+	0	1	C10H16O	-	-	-	Lipids and lipid-like molecules	Prenol lipids	-
positive	pos-M153T556	153.125989575038	9.26398333333333	153.125989575038	HMDB0037303	xi-p-Mentha-1(7),2-dien-4-ol	152.118713575038	152.120115134	-9.2135018485408	[M+H]+	0	1	C10H16O	-	-	-	Lipids and lipid-like molecules	Prenol lipids	-
positive	pos-M153T556	153.125989575038	9.26398333333333	153.125989575038	HMDB0038251	xi-Pinol	152.118713575038	152.120115134	-9.2135018485408	[M+H]+	0	1	C10H16O	-	-	-	Organoheterocyclic compounds	Tetrahydrofurans	-
positive	pos-M153T556	153.125989575038	9.26398333333333	153.125989575038	HMDB0038290	Photocitral A	152.118713575038	152.120115134	-9.2135018485408	[M+H]+	0	1	C10H16O	-	-	-	Lipids and lipid-like molecules	Prenol lipids	-
positive	pos-M153T556	153.125989575038	9.26398333333333	153.125989575038	HMDB0038557	xi-3,6-Dihydro-4-methyl-2-(2-methyl-1-propenyl)-2H-pyran	152.118713575038	152.120115134	-9.2135018485408	[M+H]+	0	1	C10H16O	-	-	-	Organoheterocyclic compounds	Pyrans	-
positive	pos-M153T556	153.125989575038	9.26398333333333	153.125989575038	HMDB0039008	3,4-Epoxy-p-menth-1(7)-ene	152.118713575038	152.120115134	-9.2135018485408	[M+H]+	0	1	C10H16O	-	-	-	Organoheterocyclic compounds	Oxepanes	-
positive	pos-M153T556	153.125989575038	9.26398333333333	153.125989575038	HMDB0039816	2-Hexylfuran	152.118713575038	152.120115134	-9.2135018485408	[M+H]+	0	1	C10H16O	-	-	-	Organoheterocyclic compounds	Heteroaromatic compounds	null
positive	pos-M153T556	153.125989575038	9.26398333333333	153.125989575038	HMDB0040766	Anethofuran	152.118713575038	152.120115134	-9.2135018485408	[M+H]+	0	1	C10H16O	-	-	-	Organoheterocyclic compounds	Isobenzofurans	-
positive	pos-M153T556	153.125989575038	9.26398333333333	153.125989575038	HMDB0041011	beta-Cyclocitral	152.118713575038	152.120115134	-9.2135018485408	[M+H]+	0	1	C10H16O	Feces;Urine	-	-	Hydrocarbon derivatives	null	null
positive	pos-M153T556	153.125989575038	9.26398333333333	153.125989575038	HMDB0041013	Isocyclocitral	152.118713575038	152.120115134	-9.2135018485408	[M+H]+	0	1	C10H16O	-	-	-	Organic oxygen compounds	Organic oxides	null
positive	pos-M153T556	153.125989575038	9.26398333333333	153.125989575038	HMDB0059608	(+)-trans-Carveol	152.118713575038	152.120115134	-9.2135018485408	[M+H]+	0	1	C10H16O	-	-	-	Lipids and lipid-like molecules	Prenol lipids	Monoterpenoids
positive	pos-M153T556	153.125989575038	9.26398333333333	153.125989575038	HMDB0059761	4-(1-Methylethyl)-1-cyclohexene-4-carboxaldehyde	152.118713575038	152.120115134	-9.2135018485408	[M+H]+	0	1	C10H16O	Urine	-	-	Organic oxygen compounds	Organic oxides	-
positive	pos-M153T556	153.125989575038	9.26398333333333	153.125989575038	HMDB0059827	3-Cyclohexene-1-carboxaldehyde, 1,3,4-trimethyl-	152.118713575038	152.120115134	-9.2135018485408	[M+H]+	0	1	C10H16O	-	-	-	Organic oxygen compounds	Organic oxides	-
positive	pos-M153T556	153.125989575038	9.26398333333333	153.125989575038	HMDB0059838	Camphor	152.118713575038	152.120115134	-9.2135018485408	[M+H]+	0	1	C10H16O	-	-	-	Lipids and lipid-like molecules	Prenol lipids	-
positive	pos-M153T556	153.125989575038	9.26398333333333	153.125989575038	HMDB0059875	Carvotanacetone	152.118713575038	152.120115134	-9.2135018485408	[M+H]+	0	1	C10H16O	-	-	-	Lipids and lipid-like molecules	Prenol lipids	-
positive	pos-M153T556	153.125989575038	9.26398333333333	153.125989575038	HMDB0059885	p-Menth-1-en-9-al	152.118713575038	152.120115134	-9.2135018485408	[M+H]+	0	1	C10H16O	-	-	-	Lipids and lipid-like molecules	Prenol lipids	Monoterpenoids
positive	pos-M153T556	153.125989575038	9.26398333333333	153.125989575038	HMDB0061794	Pulegone	152.118713575038	152.120115134	-9.2135018485408	[M+H]+	0	1	C10H16O	Saliva	-	-	Lipids and lipid-like molecules	Prenol lipids	-
positive	pos-M153T556	153.125989575038	9.26398333333333	153.125989575038	HMDB0003634	Perillyl alcohol	152.118713575038	152.120115135	-9.2135084221633	[M+H]+	0	1	C10H16O	Blood	Pancreas;Prostate	-	Lipids and lipid-like molecules	Prenol lipids	-
positive	pos-M153T556	153.125989575038	9.26398333333333	153.125989575038	HMDB0035078	Geranial	152.118713575038	152.120115135	-9.2135084221633	[M+H]+	0	1	C10H16O	Saliva	-	-	Lipids and lipid-like molecules	Prenol lipids	Monoterpenoids
positive	pos-M153T556	153.125989575038	9.26398333333333	153.125989575038	HMDB0035092	cis-Citral	152.118713575038	152.120115135	-9.2135084221633	[M+H]+	0	1	C10H16O	-	-	-	Lipids and lipid-like molecules	Prenol lipids	Monoterpenoids
positive	pos-M153T556	153.125989575038	9.26398333333333	153.125989575038	HMDB0035100	2-Pinen-10-ol	152.118713575038	152.120115135	-9.2135084221633	[M+H]+	0	1	C10H16O	-	-	-	Lipids and lipid-like molecules	Prenol lipids	Monoterpenoids
positive	pos-M153T556	153.125989575038	9.26398333333333	153.125989575038	HMDB0036083	Carveol	152.118713575038	152.120115135	-9.2135084221633	[M+H]+	0	1	C10H16O	-	-	-	Lipids and lipid-like molecules	Prenol lipids	Monoterpenoids
positive	pos-M153T556	153.125989575038	9.26398333333333	153.125989575038	HMDB0036129	Verbenol	152.118713575038	152.120115135	-9.2135084221633	[M+H]+	0	1	C10H16O	-	-	-	Lipids and lipid-like molecules	Prenol lipids	-
positive	pos-M153T556	153.125989575038	9.26398333333333	153.125989575038	HMDB0037017	(R)-p-Mentha-1,8-dien-10-ol	152.118713575038	152.120115135	-9.2135084221633	[M+H]+	0	1	C10H16O	-	-	-	Lipids and lipid-like molecules	Prenol lipids	Monoterpenoids
positive	pos-M153T556	153.125989575038	9.26398333333333	153.125989575038	HMDB0041631	3-Thujanone	152.118713575038	152.120115135	-9.2135084221633	[M+H]+	0	1	C10H16O	-	-	-	Lipids and lipid-like molecules	Prenol lipids	Monoterpenoids
positive	pos-M153T556	153.125989575038	9.26398333333333	153.125989575038	HMDB0001183	Octanol	130.136771575038	130.135765198	7.73328559200306	[M+Na]+	0	1	C8H18O	Feces;Urine	Adipose Tissue;Brain;Fibroblasts;Intestine;Muscle;Placenta;Skin;Stratum Corneum	-	Lipids and lipid-like molecules	Fatty Acyls	Fatty alcohols
positive	pos-M153T556	153.125989575038	9.26398333333333	153.125989575038	HMDB0013818	2-Ethyl-4-methyl-1-pentanol	130.136771575038	130.135765198	7.73328559200306	[M+Na]+	0	1	C8H18O	Urine	-	-	Organic oxygen compounds	Organooxygen compounds	-
positive	pos-M153T556	153.125989575038	9.26398333333333	153.125989575038	HMDB0030070	(S)-3-Octanol	130.136771575038	130.135765198	7.73328559200306	[M+Na]+	0	1	C8H18O	Feces	-	-	Lipids and lipid-like molecules	Fatty Acyls	-
positive	pos-M153T556	153.125989575038	9.26398333333333	153.125989575038	HMDB0031231	xi-2-Ethyl-1-hexanol	130.136771575038	130.135765198	7.73328559200306	[M+Na]+	0	1	C8H18O	Feces;Saliva	-	-	Lipids and lipid-like molecules	Fatty Acyls	-
positive	pos-M153T556	153.125989575038	9.26398333333333	153.125989575038	HMDB0031589	4-Methyl-2-heptanol	130.136771575038	130.135765198	7.73328559200306	[M+Na]+	0	1	C8H18O	-	-	-	Lipids and lipid-like molecules	Fatty Acyls	Fatty alcohols
positive	pos-M153T556	153.125989575038	9.26398333333333	153.125989575038	HMDB0034261	(±)-2-Octanol	130.136771575038	130.135765198	7.73328559200306	[M+Na]+	0	1	C8H18O	-	-	-	Lipids and lipid-like molecules	Fatty Acyls	-
positive	pos-M153T556	153.125989575038	9.26398333333333	153.125989575038	HMDB0036166	2,3,4-Trimethyl-3-pentanol	130.136771575038	130.135765198	7.73328559200306	[M+Na]+	0	1	C8H18O	-	-	-	Organic oxygen compounds	Organooxygen compounds	-
positive	pos-M153T556	153.125989575038	9.26398333333333	153.125989575038	HMDB0037791	(2xi,4xi)-2,4-Dimethyl-1-hexanol	130.136771575038	130.135765198	7.73328559200306	[M+Na]+	0	1	C8H18O	-	-	-	Lipids and lipid-like molecules	Fatty Acyls	-
positive	pos-M153T556	153.125989575038	9.26398333333333	153.125989575038	HMDB0059859	(S)-3-Ethyl-4-methylpentanol	130.136771575038	130.135765198	7.73328559200306	[M+Na]+	0	1	C8H18O	-	-	-	Organic oxygen compounds	Organooxygen compounds	-
positive	pos-M153T592	153.125983431136	9.866725	153.125983431136	HMDB0003450	(-)-trans-Carveol	152.118707431136	152.120115134	-9.25389034018308	[M+H]+	0	1	C10H16O	-	-	-	Lipids and lipid-like molecules	Prenol lipids	Monoterpenoids
positive	pos-M153T592	153.125983431136	9.866725	153.125983431136	HMDB0003450	(-)-trans-Carveol	152.118707431136	152.120115134	-9.25389034018308	[M+H]+	0	1	C10H16O	-	-	-	Lipids and lipid-like molecules	Prenol lipids	Monoterpenoids
positive	pos-M153T592	153.125983431136	9.866725	153.125983431136	HMDB0003667	Alpha-Pinene-oxide	152.118707431136	152.120115134	-9.25389034018308	[M+H]+	0	1	C10H16O	-	Epidermis	-	Lipids and lipid-like molecules	Prenol lipids	-
positive	pos-M153T592	153.125983431136	9.866725	153.125983431136	HMDB0003667	Alpha-Pinene-oxide	152.118707431136	152.120115134	-9.25389034018308	[M+H]+	0	1	C10H16O	-	Epidermis	-	Lipids and lipid-like molecules	Prenol lipids	-
positive	pos-M153T592	153.125983431136	9.866725	153.125983431136	HMDB0030892	p-Menth-3-en-9-al	152.118707431136	152.120115134	-9.25389034018308	[M+H]+	0	1	C10H16O	-	-	-	Lipids and lipid-like molecules	Prenol lipids	Monoterpenoids
positive	pos-M153T592	153.125983431136	9.866725	153.125983431136	HMDB0030893	Isocitral	152.118707431136	152.120115134	-9.25389034018308	[M+H]+	0	1	C10H16O	-	-	-	Lipids and lipid-like molecules	Prenol lipids	-
positive	pos-M153T592	153.125983431136	9.866725	153.125983431136	HMDB0031854	3-Methyl-5-propyl-2-cyclohexen-1-one	152.118707431136	152.120115134	-9.25389034018308	[M+H]+	0	1	C10H16O	-	-	-	Organooxygen compounds	Carbonyl compounds	Ketones
positive	pos-M153T592	153.125983431136	9.866725	153.125983431136	HMDB0032120	2,6-Dimethyl-1,7-octadien-3-one	152.118707431136	152.120115134	-9.25389034018308	[M+H]+	0	1	C10H16O	-	-	-	Organic oxygen compounds	Organooxygen compounds	-
positive	pos-M153T592	153.125983431136	9.866725	153.125983431136	HMDB0032242	(E)-3,7-Dimethyl-1,5,7-octatrien-3-ol	152.118707431136	152.120115134	-9.25389034018308	[M+H]+	0	1	C10H16O	-	-	-	Organic oxygen compounds	Organooxygen compounds	Carbonyl compounds
positive	pos-M153T592	153.125983431136	9.866725	153.125983431136	HMDB0032536	2-(trans-2-Pentenyl)cyclopentanone	152.118707431136	152.120115134	-9.25389034018308	[M+H]+	0	1	C10H16O	-	-	-	Organic oxygen compounds	Organooxygen compounds	Carbonyl compounds
positive	pos-M153T592	153.125983431136	9.866725	153.125983431136	HMDB0034715	p-Mentha-1(6),8-dien-3-ol	152.118707431136	152.120115134	-9.25389034018308	[M+H]+	0	1	C10H16O	-	-	-	Lipids and lipid-like molecules	Prenol lipids	-
positive	pos-M153T592	153.125983431136	9.866725	153.125983431136	HMDB0034916	cis-2-Thujen-4-ol	152.118707431136	152.120115134	-9.25389034018308	[M+H]+	0	1	C10H16O	-	-	-	Lipids and lipid-like molecules	Prenol lipids	Monoterpenoids
positive	pos-M153T592	153.125983431136	9.866725	153.125983431136	HMDB0034973	(R)-Campholenic aldehyde	152.118707431136	152.120115134	-9.25389034018308	[M+H]+	0	1	C10H16O	-	-	-	Lipids and lipid-like molecules	Prenol lipids	-
positive	pos-M153T592	153.125983431136	9.866725	153.125983431136	HMDB0034974	(R)-Carvotanacetone	152.118707431136	152.120115134	-9.25389034018308	[M+H]+	0	1	C10H16O	-	-	-	Lipids and lipid-like molecules	Prenol lipids	-
positive	pos-M153T592	153.125983431136	9.866725	153.125983431136	HMDB0034975	Piperitone	152.118707431136	152.120115134	-9.25389034018308	[M+H]+	0	1	C10H16O	Saliva;Urine	-	-	Lipids and lipid-like molecules	Prenol lipids	-
positive	pos-M153T592	153.125983431136	9.866725	153.125983431136	HMDB0034985	(+)-Fenchone	152.118707431136	152.120115134	-9.25389034018308	[M+H]+	0	1	C10H16O	-	-	-	Lipids and lipid-like molecules	Prenol lipids	-
positive	pos-M153T592	153.125983431136	9.866725	153.125983431136	HMDB0035054	(1S,4R)-p-Mentha-2,8-dien-1-ol	152.118707431136	152.120115134	-9.25389034018308	[M+H]+	0	1	C10H16O	-	-	-	Lipids and lipid-like molecules	Prenol lipids	-
positive	pos-M153T592	153.125983431136	9.866725	153.125983431136	HMDB0035077	(1R,4R)-p-Mentha-2,8-dien-1-ol	152.118707431136	152.120115134	-9.25389034018308	[M+H]+	0	1	C10H16O	-	-	-	Lipids and lipid-like molecules	Prenol lipids	-
positive	pos-M153T592	153.125983431136	9.866725	153.125983431136	HMDB0035120	Dehydrolinalool	152.118707431136	152.120115134	-9.25389034018308	[M+H]+	0	1	C10H16O	-	-	-	Organic oxygen compounds	Organooxygen compounds	-
positive	pos-M153T592	153.125983431136	9.866725	153.125983431136	HMDB0035125	Darwinol	152.118707431136	152.120115134	-9.25389034018308	[M+H]+	0	1	C10H16O	-	-	-	Lipids and lipid-like molecules	Prenol lipids	Monoterpenoids
positive	pos-M153T592	153.125983431136	9.866725	153.125983431136	HMDB0035158	1,2-Epoxy-p-menth-8-ene	152.118707431136	152.120115134	-9.25389034018308	[M+H]+	0	1	C10H16O	-	-	-	Organoheterocyclic compounds	Oxepanes	-
positive	pos-M153T592	153.125983431136	9.866725	153.125983431136	HMDB0035203	(S)-9,10-Cyclo-p-menth-1-en-4-ol	152.118707431136	152.120115134	-9.25389034018308	[M+H]+	0	1	C10H16O	-	-	-	Organic oxygen compounds	Organooxygen compounds	-
positive	pos-M153T592	153.125983431136	9.866725	153.125983431136	HMDB0035241	(Z)-2-Methyl-6-methylene-2,7-octadien-1-ol	152.118707431136	152.120115134	-9.25389034018308	[M+H]+	0	1	C10H16O	-	-	-	Lipids and lipid-like molecules	Prenol lipids	-
positive	pos-M153T592	153.125983431136	9.866725	153.125983431136	HMDB0035277	(2S,4R)-p-Mentha-1(7),5-dien-2-ol	152.118707431136	152.120115134	-9.25389034018308	[M+H]+	0	1	C10H16O	-	-	-	Lipids and lipid-like molecules	Prenol lipids	-
positive	pos-M153T592	153.125983431136	9.866725	153.125983431136	HMDB0035280	Teresantalol	152.118707431136	152.120115134	-9.25389034018308	[M+H]+	0	1	C10H16O	-	-	-	Lipids and lipid-like molecules	Prenol lipids	Monoterpenoids
positive	pos-M153T592	153.125983431136	9.866725	153.125983431136	HMDB0035600	(S)-Phellandral	152.118707431136	152.120115134	-9.25389034018308	[M+H]+	0	1	C10H16O	-	-	-	Lipids and lipid-like molecules	Prenol lipids	-
positive	pos-M153T592	153.125983431136	9.866725	153.125983431136	HMDB0035604	(R)-p-Menth-4(8)-en-3-one	152.118707431136	152.120115134	-9.25389034018308	[M+H]+	0	1	C10H16O	-	-	-	Lipids and lipid-like molecules	Prenol lipids	-
positive	pos-M153T592	153.125983431136	9.866725	153.125983431136	HMDB0035622	(+)-cis-Carveol	152.118707431136	152.120115134	-9.25389034018308	[M+H]+	0	1	C10H16O	-	-	-	Lipids and lipid-like molecules	Prenol lipids	-
positive	pos-M153T592	153.125983431136	9.866725	153.125983431136	HMDB0035656	3-Pinanone	152.118707431136	152.120115134	-9.25389034018308	[M+H]+	0	1	C10H16O	-	-	-	Lipids and lipid-like molecules	Prenol lipids	-
positive	pos-M153T592	153.125983431136	9.866725	153.125983431136	HMDB0035706	alpha-Cyclocitral	152.118707431136	152.120115134	-9.25389034018308	[M+H]+	0	1	C10H16O	-	-	-	Hydrocarbon derivatives	null	null
positive	pos-M153T592	153.125983431136	9.866725	153.125983431136	HMDB0035737	(R)-Piperitone	152.118707431136	152.120115134	-9.25389034018308	[M+H]+	0	1	C10H16O	-	-	-	Lipids and lipid-like molecules	Prenol lipids	-
positive	pos-M153T592	153.125983431136	9.866725	153.125983431136	HMDB0035738	(S)-Piperitone	152.118707431136	152.120115134	-9.25389034018308	[M+H]+	0	1	C10H16O	-	-	-	Lipids and lipid-like molecules	Prenol lipids	-
positive	pos-M153T592	153.125983431136	9.866725	153.125983431136	HMDB0035741	(-)-trans-Isopulegone	152.118707431136	152.120115134	-9.25389034018308	[M+H]+	0	1	C10H16O	-	-	-	Lipids and lipid-like molecules	Prenol lipids	-
positive	pos-M153T592	153.125983431136	9.866725	153.125983431136	HMDB0035743	Pinocarveol	152.118707431136	152.120115134	-9.25389034018308	[M+H]+	0	1	C10H16O	-	-	-	Lipids and lipid-like molecules	Prenol lipids	-
positive	pos-M153T592	153.125983431136	9.866725	153.125983431136	HMDB0035744	(-)-Isopinocamphone	152.118707431136	152.120115134	-9.25389034018308	[M+H]+	0	1	C10H16O	-	-	-	Lipids and lipid-like molecules	Prenol lipids	-
positive	pos-M153T592	153.125983431136	9.866725	153.125983431136	HMDB0036044	Marmelo oxide A	152.118707431136	152.120115134	-9.25389034018308	[M+H]+	0	1	C10H16O	-	-	-	Organoheterocyclic compounds	Tetrahydrofurans	-
positive	pos-M153T592	153.125983431136	9.866725	153.125983431136	HMDB0036079	Dihydrocarvone	152.118707431136	152.120115134	-9.25389034018308	[M+H]+	0	1	C10H16O	Saliva	-	-	Lipids and lipid-like molecules	Prenol lipids	Monoterpenoids
positive	pos-M153T592	153.125983431136	9.866725	153.125983431136	HMDB0036080	(1S,4S)-Dihydrocarvone	152.118707431136	152.120115134	-9.25389034018308	[M+H]+	0	1	C10H16O	Saliva	-	-	Lipids and lipid-like molecules	Prenol lipids	-
positive	pos-M153T592	153.125983431136	9.866725	153.125983431136	HMDB0036082	(-)-cis-Carveol	152.118707431136	152.120115134	-9.25389034018308	[M+H]+	0	1	C10H16O	-	-	-	Lipids and lipid-like molecules	Prenol lipids	Monoterpenoids
positive	pos-M153T592	153.125983431136	9.866725	153.125983431136	HMDB0036085	Dehydro-1,8-cineole	152.118707431136	152.120115134	-9.25389034018308	[M+H]+	0	1	C10H16O	-	-	-	Organoheterocyclic compounds	Pyrans	null
positive	pos-M153T592	153.125983431136	9.866725	153.125983431136	HMDB0036087	(R)-p-Mentha-1,8-dien-7-ol	152.118707431136	152.120115134	-9.25389034018308	[M+H]+	0	1	C10H16O	-	-	-	Lipids and lipid-like molecules	Prenol lipids	-
positive	pos-M153T592	153.125983431136	9.866725	153.125983431136	HMDB0036088	(S)-p-Mentha-1,8-dien-7-ol	152.118707431136	152.120115134	-9.25389034018308	[M+H]+	0	1	C10H16O	-	-	-	Lipids and lipid-like molecules	Prenol lipids	-
positive	pos-M153T592	153.125983431136	9.866725	153.125983431136	HMDB0036113	(+)-3-Thujone	152.118707431136	152.120115134	-9.25389034018308	[M+H]+	0	1	C10H16O	-	-	-	Lipids and lipid-like molecules	Prenol lipids	Monoterpenoids
positive	pos-M153T592	153.125983431136	9.866725	153.125983431136	HMDB0036114	(-)-3-Thujone	152.118707431136	152.120115134	-9.25389034018308	[M+H]+	0	1	C10H16O	-	-	-	Lipids and lipid-like molecules	Prenol lipids	-
positive	pos-M153T592	153.125983431136	9.866725	153.125983431136	HMDB0036115	(-)-3-Isothujone	152.118707431136	152.120115134	-9.25389034018308	[M+H]+	0	1	C10H16O	-	-	-	Lipids and lipid-like molecules	Prenol lipids	-
positive	pos-M153T592	153.125983431136	9.866725	153.125983431136	HMDB0036127	(-)-Pinocamphone	152.118707431136	152.120115134	-9.25389034018308	[M+H]+	0	1	C10H16O	-	-	-	Lipids and lipid-like molecules	Prenol lipids	-
positive	pos-M153T592	153.125983431136	9.866725	153.125983431136	HMDB0036128	(-)-trans-Pinocarveol	152.118707431136	152.120115134	-9.25389034018308	[M+H]+	0	1	C10H16O	-	-	-	Lipids and lipid-like molecules	Prenol lipids	-
positive	pos-M153T592	153.125983431136	9.866725	153.125983431136	HMDB0036598	(E,E)-2,4-Decadienal	152.118707431136	152.120115134	-9.25389034018308	[M+H]+	0	1	C10H16O	-	-	-	Organic oxygen compounds	Organooxygen compounds	-
positive	pos-M153T592	153.125983431136	9.866725	153.125983431136	HMDB0037008	6,8-Epoxy-p-menth-2-ene	152.118707431136	152.120115134	-9.25389034018308	[M+H]+	0	1	C10H16O	-	-	-	Organoheterocyclic compounds	Oxolanes	null
positive	pos-M153T592	153.125983431136	9.866725	153.125983431136	HMDB0037009	Terpinolene oxide	152.118707431136	152.120115134	-9.25389034018308	[M+H]+	0	1	C10H16O	-	-	-	Lipids and lipid-like molecules	Prenol lipids	-
positive	pos-M153T592	153.125983431136	9.866725	153.125983431136	HMDB0037010	(2S,4R)-p-Mentha-1(7),8-dien-2-ol	152.118707431136	152.120115134	-9.25389034018308	[M+H]+	0	1	C10H16O	-	-	-	Lipids and lipid-like molecules	Prenol lipids	-
positive	pos-M153T592	153.125983431136	9.866725	153.125983431136	HMDB0037015	p-Mentha-1,8-dien-4-ol	152.118707431136	152.120115134	-9.25389034018308	[M+H]+	0	1	C10H16O	-	-	-	Lipids and lipid-like molecules	Prenol lipids	-
positive	pos-M153T592	153.125983431136	9.866725	153.125983431136	HMDB0037024	4-Acetyl-1,4-dimethyl-1-cyclohexene	152.118707431136	152.120115134	-9.25389034018308	[M+H]+	0	1	C10H16O	-	-	-	Organic oxygen compounds	Organooxygen compounds	-
positive	pos-M153T592	153.125983431136	9.866725	153.125983431136	HMDB0037025	Hop ether	152.118707431136	152.120115134	-9.25389034018308	[M+H]+	0	1	C10H16O	-	-	-	Organoheterocyclic compounds	Tetrahydrofurans	-
positive	pos-M153T592	153.125983431136	9.866725	153.125983431136	HMDB0037172	Tetrahydro-5-isopropenyl-2-methyl-2-vinylfuran	152.118707431136	152.120115134	-9.25389034018308	[M+H]+	0	1	C10H16O	-	-	-	Organoheterocyclic compounds	Oxolanes	null
positive	pos-M153T592	153.125983431136	9.866725	153.125983431136	HMDB0037280	Junionone	152.118707431136	152.120115134	-9.25389034018308	[M+H]+	0	1	C10H16O	-	-	-	Organic oxygen compounds	Organooxygen compounds	-
positive	pos-M153T592	153.125983431136	9.866725	153.125983431136	HMDB0037302	xi-p-Mentha-3,8-dien-1-ol	152.118707431136	152.120115134	-9.25389034018308	[M+H]+	0	1	C10H16O	-	-	-	Lipids and lipid-like molecules	Prenol lipids	-
positive	pos-M153T592	153.125983431136	9.866725	153.125983431136	HMDB0037303	xi-p-Mentha-1(7),2-dien-4-ol	152.118707431136	152.120115134	-9.25389034018308	[M+H]+	0	1	C10H16O	-	-	-	Lipids and lipid-like molecules	Prenol lipids	-
positive	pos-M153T592	153.125983431136	9.866725	153.125983431136	HMDB0038251	xi-Pinol	152.118707431136	152.120115134	-9.25389034018308	[M+H]+	0	1	C10H16O	-	-	-	Organoheterocyclic compounds	Tetrahydrofurans	-
positive	pos-M153T592	153.125983431136	9.866725	153.125983431136	HMDB0038290	Photocitral A	152.118707431136	152.120115134	-9.25389034018308	[M+H]+	0	1	C10H16O	-	-	-	Lipids and lipid-like molecules	Prenol lipids	-
positive	pos-M153T592	153.125983431136	9.866725	153.125983431136	HMDB0038557	xi-3,6-Dihydro-4-methyl-2-(2-methyl-1-propenyl)-2H-pyran	152.118707431136	152.120115134	-9.25389034018308	[M+H]+	0	1	C10H16O	-	-	-	Organoheterocyclic compounds	Pyrans	-
positive	pos-M153T592	153.125983431136	9.866725	153.125983431136	HMDB0039008	3,4-Epoxy-p-menth-1(7)-ene	152.118707431136	152.120115134	-9.25389034018308	[M+H]+	0	1	C10H16O	-	-	-	Organoheterocyclic compounds	Oxepanes	-
positive	pos-M153T592	153.125983431136	9.866725	153.125983431136	HMDB0039816	2-Hexylfuran	152.118707431136	152.120115134	-9.25389034018308	[M+H]+	0	1	C10H16O	-	-	-	Organoheterocyclic compounds	Heteroaromatic compounds	null
positive	pos-M153T592	153.125983431136	9.866725	153.125983431136	HMDB0040766	Anethofuran	152.118707431136	152.120115134	-9.25389034018308	[M+H]+	0	1	C10H16O	-	-	-	Organoheterocyclic compounds	Isobenzofurans	-
positive	pos-M153T592	153.125983431136	9.866725	153.125983431136	HMDB0041011	beta-Cyclocitral	152.118707431136	152.120115134	-9.25389034018308	[M+H]+	0	1	C10H16O	Feces;Urine	-	-	Hydrocarbon derivatives	null	null
positive	pos-M153T592	153.125983431136	9.866725	153.125983431136	HMDB0041013	Isocyclocitral	152.118707431136	152.120115134	-9.25389034018308	[M+H]+	0	1	C10H16O	-	-	-	Organic oxygen compounds	Organic oxides	null
positive	pos-M153T592	153.125983431136	9.866725	153.125983431136	HMDB0059608	(+)-trans-Carveol	152.118707431136	152.120115134	-9.25389034018308	[M+H]+	0	1	C10H16O	-	-	-	Lipids and lipid-like molecules	Prenol lipids	Monoterpenoids
positive	pos-M153T592	153.125983431136	9.866725	153.125983431136	HMDB0059761	4-(1-Methylethyl)-1-cyclohexene-4-carboxaldehyde	152.118707431136	152.120115134	-9.25389034018308	[M+H]+	0	1	C10H16O	Urine	-	-	Organic oxygen compounds	Organic oxides	-
positive	pos-M153T592	153.125983431136	9.866725	153.125983431136	HMDB0059827	3-Cyclohexene-1-carboxaldehyde, 1,3,4-trimethyl-	152.118707431136	152.120115134	-9.25389034018308	[M+H]+	0	1	C10H16O	-	-	-	Organic oxygen compounds	Organic oxides	-
positive	pos-M153T592	153.125983431136	9.866725	153.125983431136	HMDB0059838	Camphor	152.118707431136	152.120115134	-9.25389034018308	[M+H]+	0	1	C10H16O	-	-	-	Lipids and lipid-like molecules	Prenol lipids	-
positive	pos-M153T592	153.125983431136	9.866725	153.125983431136	HMDB0059875	Carvotanacetone	152.118707431136	152.120115134	-9.25389034018308	[M+H]+	0	1	C10H16O	-	-	-	Lipids and lipid-like molecules	Prenol lipids	-
positive	pos-M153T592	153.125983431136	9.866725	153.125983431136	HMDB0059885	p-Menth-1-en-9-al	152.118707431136	152.120115134	-9.25389034018308	[M+H]+	0	1	C10H16O	-	-	-	Lipids and lipid-like molecules	Prenol lipids	Monoterpenoids
positive	pos-M153T592	153.125983431136	9.866725	153.125983431136	HMDB0061794	Pulegone	152.118707431136	152.120115134	-9.25389034018308	[M+H]+	0	1	C10H16O	Saliva	-	-	Lipids and lipid-like molecules	Prenol lipids	-
positive	pos-M153T592	153.125983431136	9.866725	153.125983431136	HMDB0003634	Perillyl alcohol	152.118707431136	152.120115135	-9.25389691380531	[M+H]+	0	1	C10H16O	Blood	Pancreas;Prostate	-	Lipids and lipid-like molecules	Prenol lipids	-
positive	pos-M153T592	153.125983431136	9.866725	153.125983431136	HMDB0035078	Geranial	152.118707431136	152.120115135	-9.25389691380531	[M+H]+	0	1	C10H16O	Saliva	-	-	Lipids and lipid-like molecules	Prenol lipids	Monoterpenoids
positive	pos-M153T592	153.125983431136	9.866725	153.125983431136	HMDB0035092	cis-Citral	152.118707431136	152.120115135	-9.25389691380531	[M+H]+	0	1	C10H16O	-	-	-	Lipids and lipid-like molecules	Prenol lipids	Monoterpenoids
positive	pos-M153T592	153.125983431136	9.866725	153.125983431136	HMDB0035100	2-Pinen-10-ol	152.118707431136	152.120115135	-9.25389691380531	[M+H]+	0	1	C10H16O	-	-	-	Lipids and lipid-like molecules	Prenol lipids	Monoterpenoids
positive	pos-M153T592	153.125983431136	9.866725	153.125983431136	HMDB0036083	Carveol	152.118707431136	152.120115135	-9.25389691380531	[M+H]+	0	1	C10H16O	-	-	-	Lipids and lipid-like molecules	Prenol lipids	Monoterpenoids
positive	pos-M153T592	153.125983431136	9.866725	153.125983431136	HMDB0036129	Verbenol	152.118707431136	152.120115135	-9.25389691380531	[M+H]+	0	1	C10H16O	-	-	-	Lipids and lipid-like molecules	Prenol lipids	-
positive	pos-M153T592	153.125983431136	9.866725	153.125983431136	HMDB0037017	(R)-p-Mentha-1,8-dien-10-ol	152.118707431136	152.120115135	-9.25389691380531	[M+H]+	0	1	C10H16O	-	-	-	Lipids and lipid-like molecules	Prenol lipids	Monoterpenoids
positive	pos-M153T592	153.125983431136	9.866725	153.125983431136	HMDB0041631	3-Thujanone	152.118707431136	152.120115135	-9.25389691380531	[M+H]+	0	1	C10H16O	-	-	-	Lipids and lipid-like molecules	Prenol lipids	Monoterpenoids
positive	pos-M153T592	153.125983431136	9.866725	153.125983431136	HMDB0001183	Octanol	130.136765431136	130.135765198	7.68607411259643	[M+Na]+	0	1	C8H18O	Feces;Urine	Adipose Tissue;Brain;Fibroblasts;Intestine;Muscle;Placenta;Skin;Stratum Corneum	-	Lipids and lipid-like molecules	Fatty Acyls	Fatty alcohols
positive	pos-M153T592	153.125983431136	9.866725	153.125983431136	HMDB0013818	2-Ethyl-4-methyl-1-pentanol	130.136765431136	130.135765198	7.68607411259643	[M+Na]+	0	1	C8H18O	Urine	-	-	Organic oxygen compounds	Organooxygen compounds	-
positive	pos-M153T592	153.125983431136	9.866725	153.125983431136	HMDB0030070	(S)-3-Octanol	130.136765431136	130.135765198	7.68607411259643	[M+Na]+	0	1	C8H18O	Feces	-	-	Lipids and lipid-like molecules	Fatty Acyls	-
positive	pos-M153T592	153.125983431136	9.866725	153.125983431136	HMDB0031231	xi-2-Ethyl-1-hexanol	130.136765431136	130.135765198	7.68607411259643	[M+Na]+	0	1	C8H18O	Feces;Saliva	-	-	Lipids and lipid-like molecules	Fatty Acyls	-
positive	pos-M153T592	153.125983431136	9.866725	153.125983431136	HMDB0031589	4-Methyl-2-heptanol	130.136765431136	130.135765198	7.68607411259643	[M+Na]+	0	1	C8H18O	-	-	-	Lipids and lipid-like molecules	Fatty Acyls	Fatty alcohols
positive	pos-M153T592	153.125983431136	9.866725	153.125983431136	HMDB0034261	(±)-2-Octanol	130.136765431136	130.135765198	7.68607411259643	[M+Na]+	0	1	C8H18O	-	-	-	Lipids and lipid-like molecules	Fatty Acyls	-
positive	pos-M153T592	153.125983431136	9.866725	153.125983431136	HMDB0036166	2,3,4-Trimethyl-3-pentanol	130.136765431136	130.135765198	7.68607411259643	[M+Na]+	0	1	C8H18O	-	-	-	Organic oxygen compounds	Organooxygen compounds	-
positive	pos-M153T592	153.125983431136	9.866725	153.125983431136	HMDB0037791	(2xi,4xi)-2,4-Dimethyl-1-hexanol	130.136765431136	130.135765198	7.68607411259643	[M+Na]+	0	1	C8H18O	-	-	-	Lipids and lipid-like molecules	Fatty Acyls	-
positive	pos-M153T592	153.125983431136	9.866725	153.125983431136	HMDB0059859	(S)-3-Ethyl-4-methylpentanol	130.136765431136	130.135765198	7.68607411259643	[M+Na]+	0	1	C8H18O	-	-	-	Organic oxygen compounds	Organooxygen compounds	-
positive	pos-M154T93	154.082606939615	1.546175	154.082606939615	HMDB0000172	L-Isoleucine	131.093388939615	131.094628665	-9.45672143551332	[M+Na]+	0	1	C6H13NO2	Blood;Breast Milk;Cerebrospinal Fluid (CSF);Feces;Saliva;Sweat;Urine	All Tissues;Prostate	2-Methyl-3-Hydroxybutryl CoA Dehydrogenase Deficiency,SMP00137,null;3-Hydroxy-3-Methylglutaryl-CoA Lyase Deficiency,SMP00138,null;3-hydroxyisobutyric acid dehydrogenase deficiency,SMP00521,null;3-hydroxyisobutyric aciduria,SMP00522,null;3-Methylcrotonyl Coa Carboxylase Deficiency Type I,SMP00237,null;3-Methylglutaconic Aciduria Type I,SMP00139,null;3-Methylglutaconic Aciduria Type III,SMP00140,nu…	Organic acids and derivatives	Carboxylic acids and derivatives	-
positive	pos-M154T93	154.082606939615	1.546175	154.082606939615	HMDB0000557	L-Alloisoleucine	131.093388939615	131.094628665	-9.45672143551332	[M+Na]+	0	1	C6H13NO2	Blood;Cerebrospinal Fluid (CSF);Feces;Urine	-	-	Organic acids and derivatives	Carboxylic acids and derivatives	-
positive	pos-M154T93	154.082606939615	1.546175	154.082606939615	HMDB0000557	L-Alloisoleucine	131.093388939615	131.094628665	-9.45672143551332	[M+Na]+	0	1	C6H13NO2	Blood;Cerebrospinal Fluid (CSF);Feces;Urine	-	-	Organic acids and derivatives	Carboxylic acids and derivatives	-
positive	pos-M154T93	154.082606939615	1.546175	154.082606939615	HMDB0000687	L-Leucine	131.093388939615	131.094628665	-9.45672143551332	[M+Na]+	0	1	C6H13NO2	Blood;Breast Milk;Cerebrospinal Fluid (CSF);Feces;Saliva;Sweat;Urine	Adipose Tissue;Adrenal Medulla;Bladder;Epidermis;Fibroblasts;Intestine;Kidney;Muscle;Nerve Cells;Neuron;Placenta;Platelet;Prostate;Skeletal Muscle;Testes	2-Methyl-3-Hydroxybutryl CoA Dehydrogenase Deficiency,SMP00137,null;3-Hydroxy-3-Methylglutaryl-CoA Lyase Deficiency,SMP00138,null;3-hydroxyisobutyric acid dehydrogenase deficiency,SMP00521,null;3-hydroxyisobutyric aciduria,SMP00522,null;3-Methylcrotonyl Coa Carboxylase Deficiency Type I,SMP00237,null;3-Methylglutaconic Aciduria Type I,SMP00139,null;3-Methylglutaconic Aciduria Type III,SMP00140,nu…	Organic acids and derivatives	Carboxylic acids and derivatives	Amino acids, peptides, and analogues
positive	pos-M154T93	154.082606939615	1.546175	154.082606939615	HMDB0001645	L-Norleucine	131.093388939615	131.094628665	-9.45672143551332	[M+Na]+	0	1	C6H13NO2	Blood;Feces;Urine	Platelet;Testes	-	Organic acids and derivatives	Carboxylic acids and derivatives	-
positive	pos-M154T93	154.082606939615	1.546175	154.082606939615	HMDB0001901	Aminocaproic acid	131.093388939615	131.094628665	-9.45672143551332	[M+Na]+	0	1	C6H13NO2	Blood;Feces	Skin	Aminocaproic Acid Pathway,SMP00286,null	Lipids and lipid-like molecules	Fatty Acyls	-
positive	pos-M154T93	154.082606939615	1.546175	154.082606939615	HMDB0001901	Aminocaproic acid	131.093388939615	131.094628665	-9.45672143551332	[M+Na]+	0	1	C6H13NO2	Blood;Feces	Skin	Aminocaproic Acid Pathway,SMP00286,null	Lipids and lipid-like molecules	Fatty Acyls	-
positive	pos-M154T93	154.082606939615	1.546175	154.082606939615	HMDB0003640	Beta-Leucine	131.093388939615	131.094628665	-9.45672143551332	[M+Na]+	0	1	C6H13NO2	Blood	-	-	Organic acids and derivatives	Carboxylic acids and derivatives	-
positive	pos-M154T93	154.082606939615	1.546175	154.082606939615	HMDB0013773	D-Leucine	131.093388939615	131.094628665	-9.45672143551332	[M+Na]+	0	1	C6H13NO2	Blood	-	-	Organic acids and derivatives	Carboxylic acids and derivatives	Amino acids, peptides, and analogues
positive	pos-M154T93	154.082606939615	1.546175	154.082606939615	HMDB0029168	3-Aminocaproic acid	131.093388939615	131.094628665	-9.45672143551332	[M+Na]+	0	1	C6H13NO2	-	-	-	Organic acids and derivatives	Carboxylic acids and derivatives	-
positive	pos-M154T93	154.082606939615	1.546175	154.082606939615	HMDB0033923	(±)-erythro-Isoleucine	131.093388939615	131.094628665	-9.45672143551332	[M+Na]+	0	1	C6H13NO2	-	-	-	Organic acids and derivatives	Carboxylic acids and derivatives	-
positive	pos-M154T93	154.082606939615	1.546175	154.082606939615	HMDB0036382	6-Deoxyfagomine	131.093388939615	131.094628665	-9.45672143551332	[M+Na]+	0	1	C6H13NO2	-	-	-	Organoheterocyclic compounds	Piperidines	null
positive	pos-M154T93	154.082606939615	1.546175	154.082606939615	HMDB0060650	N-(2-Hydroxyethyl)-morpholine	131.093388939615	131.094628665	-9.45672143551332	[M+Na]+	0	1	C6H13NO2	Blood;Urine	Kidney;Liver	Mycophenolic Acid Metabolism Pathway,SMP00652,null	Organoheterocyclic compounds	Oxazinanes	-
positive	pos-M154T93	154.082606939615	1.546175	154.082606939615	HMDB0061716	N-methylvaline	131.093388939615	131.094628665	-9.45672143551332	[M+Na]+	0	1	C6H13NO2	-	-	-	Organic acids and derivatives	Carboxylic acids and derivatives	-
positive	pos-M154T93	154.082606939615	1.546175	154.082606939615	HMDB0062203	3,3,5-triiodo-L-thyronine-beta-D-glucuronoside	131.093388939615	131.094628665	-9.45672143551332	[M+Na]+	0	1	C6H13NO2	-	-	-	Organic acids and derivatives	Carboxylic acids and derivatives	-
positive	pos-M155T197	155.04513319901	3.27858333333333	155.04513319901	HMDB0062719	5-(2-carboxylatoethyl)-4-oxo-4,5-dihydro-1H-imidazol-5-ide	154.03785719901	154.038939221	-7.02434069890984	[M+H]+	0	1	C6H6N2O3	-	-	-	Organoheterocyclic compounds	Azoles	Imidazoles
positive	pos-M155T180	155.105279173605	2.99393333333333	155.105279173605	HMDB0031302	Methyl 2-octynoate	154.098003173605	154.099379692	-8.93266668403788	[M+H]+	0	1	C9H14O2	-	-	-	Lipids and lipid-like molecules	Fatty Acyls	-
positive	pos-M155T180	155.105279173605	2.99393333333333	155.105279173605	HMDB0032314	2,4-Hexadienyl propionate	154.098003173605	154.099379692	-8.93266668403788	[M+H]+	0	1	C9H14O2	-	-	-	Organic acids and derivatives	Carboxylic acids and derivatives	Carboxylic acid derivatives
positive	pos-M155T180	155.105279173605	2.99393333333333	155.105279173605	HMDB0032442	2-Nonenoic acid gamma-lactone	154.098003173605	154.099379692	-8.93266668403788	[M+H]+	0	1	C9H14O2	-	-	-	Organoheterocyclic compounds	Dihydrofurans	Furanones
positive	pos-M155T180	155.105279173605	2.99393333333333	155.105279173605	HMDB0035135	(E)-2,6-Dimethyl-2,5-heptadienoic acid	154.098003173605	154.099379692	-8.93266668403788	[M+H]+	0	1	C9H14O2	-	-	-	Lipids and lipid-like molecules	Fatty Acyls	-
positive	pos-M155T180	155.105279173605	2.99393333333333	155.105279173605	HMDB0036177	3,5,5-Trimethyl-1,2-cyclohexanedione	154.098003173605	154.099379692	-8.93266668403788	[M+H]+	0	1	C9H14O2	-	-	-	Organic oxygen compounds	Organooxygen compounds	-
positive	pos-M155T180	155.105279173605	2.99393333333333	155.105279173605	HMDB0036239	Enol-3,5,5-Trimethyl-1,2-cyclohexanedione	154.098003173605	154.099379692	-8.93266668403788	[M+H]+	0	1	C9H14O2	-	-	-	Organic oxygen compounds	Organooxygen compounds	-
positive	pos-M155T180	155.105279173605	2.99393333333333	155.105279173605	HMDB0037276	Octahydro-2H-1-benzopyran-2-one	154.098003173605	154.099379692	-8.93266668403788	[M+H]+	0	1	C9H14O2	-	-	-	Organoheterocyclic compounds	Benzopyrans	-
positive	pos-M155T180	155.105279173605	2.99393333333333	155.105279173605	HMDB0038268	Allyl hexenoate	154.098003173605	154.099379692	-8.93266668403788	[M+H]+	0	1	C9H14O2	-	-	-	Lipids and lipid-like molecules	Fatty Acyls	-
positive	pos-M155T180	155.105279173605	2.99393333333333	155.105279173605	HMDB0038697	xi-2,2,6-Trimethyl-1,4-cyclohexanedione	154.098003173605	154.099379692	-8.93266668403788	[M+H]+	0	1	C9H14O2	-	-	-	Organic oxygen compounds	Organooxygen compounds	-
positive	pos-M155T180	155.105279173605	2.99393333333333	155.105279173605	HMDB0040285	Anapear	154.098003173605	154.099379692	-8.93266668403788	[M+H]+	0	1	C9H14O2	-	-	-	Lipids and lipid-like molecules	Fatty Acyls	Fatty acid esters
positive	pos-M155T180	155.105279173605	2.99393333333333	155.105279173605	HMDB0060285	4-Oxo-2-nonenal	154.098003173605	154.099379692	-8.93266668403788	[M+H]+	0	1	C9H14O2	-	-	-	Organic oxygen compounds	Organooxygen compounds	-
positive	pos-M155T180	155.105279173605	2.99393333333333	155.105279173605	HMDB0037636	xi-1-Butoxy-1-methoxyethane	132.116061173605	132.115029756	7.80696645110403	[M+Na]+	0	1	C7H16O2	-	-	-	Organic oxygen compounds	Organooxygen compounds	-
positive	pos-M155T180	155.105279173605	2.99393333333333	155.105279173605	HMDB0000699	1-Methylnicotinamide	137.071456173605	137.07148792	-0.231604657581524	[M+NH4]+	0	1	C7H9N2O	Blood;Urine	-	Nicotinate and Nicotinamide Metabolism,SMP00048,map00760	Organoheterocyclic compounds	Pyridines and derivatives	Pyridinecarboxylic acids and derivatives
positive	pos-M155T180	155.105279173605	2.99393333333333	155.105279173605	HMDB0014871	Pralidoxime	137.071456173605	137.07148792	-0.231604657581524	[M+NH4]+	0	1	C7H9N2O	Blood;Urine	-	-	Organoheterocyclic compounds	Pyridines and derivatives	-
positive	pos-M155T225	155.105100976406	3.75175	155.105100976406	HMDB0037636	xi-1-Butoxy-1-methoxyethane	132.115882976406	132.115029756	6.45816306866761	[M+Na]+	0	1	C7H16O2	-	-	-	Organic oxygen compounds	Organooxygen compounds	-
positive	pos-M155T225	155.105100976406	3.75175	155.105100976406	HMDB0000699	1-Methylnicotinamide	137.071277976406	137.07148792	-1.53163577061346	[M+NH4]+	0	1	C7H9N2O	Blood;Urine	-	Nicotinate and Nicotinamide Metabolism,SMP00048,map00760	Organoheterocyclic compounds	Pyridines and derivatives	Pyridinecarboxylic acids and derivatives
positive	pos-M155T225	155.105100976406	3.75175	155.105100976406	HMDB0014871	Pralidoxime	137.071277976406	137.07148792	-1.53163577061346	[M+NH4]+	0	1	C7H9N2O	Blood;Urine	-	-	Organoheterocyclic compounds	Pyridines and derivatives	-
positive	pos-M156T58	156.075551863287	0.959783333333333	156.075551863287	HMDB0000177	L-Histidine	155.068275863287	155.069476547	-7.74287590137455	[M+H]+	0	1	C6H9N3O2	Blood;Breast Milk;Cerebrospinal Fluid (CSF);Feces;Saliva;Sweat;Urine	All Tissues;Prostate	Amikacin Pathway,SMP00253,null;Ammonia Recycling,SMP00009,map00910;Arbekacin Action Pathway,SMP00713,null;Azithromycin Pathway,SMP00247,null;Beta-Alanine Metabolism,SMP00007,map00410;Carnosinuria, carnosinemia,SMP00493,null;Chloramphenicol Action Pathway,SMP00729,null;Clarithromycin Pathway,SMP00248,null;Clindamycin Pathway,SMP00249,null;Clomocycline Pathway,SMP00262,null;Demeclocycline Pathway,S…	Organic acids and derivatives	Carboxylic acids and derivatives	Amino acids, peptides, and analogues
positive	pos-M156T58	156.075551863287	0.959783333333333	156.075551863287	HMDB0000177	L-Histidine	155.068275863287	155.069476547	-7.74287590137455	[M+H]+	0	1	C6H9N3O2	Blood;Breast Milk;Cerebrospinal Fluid (CSF);Feces;Saliva;Sweat;Urine	All Tissues;Prostate	Amikacin Pathway,SMP00253,null;Ammonia Recycling,SMP00009,map00910;Arbekacin Action Pathway,SMP00713,null;Azithromycin Pathway,SMP00247,null;Beta-Alanine Metabolism,SMP00007,map00410;Carnosinuria, carnosinemia,SMP00493,null;Chloramphenicol Action Pathway,SMP00729,null;Clarithromycin Pathway,SMP00248,null;Clindamycin Pathway,SMP00249,null;Clomocycline Pathway,SMP00262,null;Demeclocycline Pathway,S…	Organic acids and derivatives	Carboxylic acids and derivatives	Amino acids, peptides, and analogues
positive	pos-M156T58	156.075551863287	0.959783333333333	156.075551863287	HMDB0034267	L-2-Amino-3-(1-pyrazolyl)propanoic acid	155.068275863287	155.069476547	-7.74287590137455	[M+H]+	0	1	C6H9N3O2	-	-	-	Organic acids and derivatives	Carboxylic acids and derivatives	Amino acids, peptides, and analogues
positive	pos-M156T58	156.075551863287	0.959783333333333	156.075551863287	HMDB0000301	Urocanic acid	138.041728863287	138.042927446	-8.68268107024142	[M+NH4]+	0	1	C6H6N2O2	Blood;Feces;Saliva;Sweat;Urine	Liver;Skin	Ammonia Recycling,SMP00009,map00910;Histidine Metabolism,SMP00044,map00340;Histidinemia,SMP00191,null	Organoheterocyclic compounds	Azoles	Imidazoles
positive	pos-M156T58	156.075551863287	0.959783333333333	156.075551863287	HMDB0000301	Urocanic acid	138.041728863287	138.042927446	-8.68268107024142	[M+NH4]+	0	1	C6H6N2O2	Blood;Feces;Saliva;Sweat;Urine	Liver;Skin	Ammonia Recycling,SMP00009,map00910;Histidine Metabolism,SMP00044,map00340;Histidinemia,SMP00191,null	Organoheterocyclic compounds	Azoles	Imidazoles
positive	pos-M156T58	156.075551863287	0.959783333333333	156.075551863287	HMDB0002730	Nicotinamide N-oxide	138.041728863287	138.042927446	-8.68268107024142	[M+NH4]+	0	1	C6H6N2O2	Blood	-	-	Organoheterocyclic compounds	Pyridines and derivatives	-
positive	pos-M156T58	156.075551863287	0.959783333333333	156.075551863287	HMDB0031338	5-Oxo-2(5H)-isoxazolepropanenitrile	138.041728863287	138.042927446	-8.68268107024142	[M+NH4]+	0	1	C6H6N2O2	-	-	-	Organoheterocyclic compounds	Azoles	Oxazoles
positive	pos-M156T58	156.075551863287	0.959783333333333	156.075551863287	HMDB0034174	(E)-Urocanic acid	138.041728863287	138.042927446	-8.68268107024142	[M+NH4]+	0	1	C6H6N2O2	-	-	-	Organoheterocyclic compounds	Azoles	-
positive	pos-M156T58	156.075551863287	0.959783333333333	156.075551863287	HMDB0061680	2-Aminonicotinic acid	138.041728863287	138.042927446	-8.68268107024142	[M+NH4]+	0	1	C6H6N2O2	-	-	-	Organoheterocyclic compounds	Pyridines and derivatives	-
positive	pos-M157T571	157.015552633495	9.51811666666667	157.015552633495	HMDB0040939	Methyl phenyl disulfide	156.008276633495	156.006741636	9.83930232063672	[M+H]+	0	1	C7H8S2	-	-	-	Benzenoids	Benzene and substituted derivatives	null
positive	pos-M157T571	157.015552633495	9.51811666666667	157.015552633495	HMDB0033576	7-Azaindolizine	118.052394633495	118.053098202	-5.95976315504128	[M+K]+	0	1	C7H6N2	-	-	-	Organoheterocyclic compounds	Pyrrolopyrazines	-
positive	pos-M157T571	157.015552633495	9.51811666666667	157.015552633495	HMDB0040040	5H-Cyclopentapyrazine	118.052394633495	118.053098202	-5.95976315504128	[M+K]+	0	1	C7H6N2	-	-	-	Organoheterocyclic compounds	Diazines	Pyrazines
positive	pos-M157T152	157.083214593125	2.526925	157.083214593125	HMDB0032478	Polypropylene glycol (m w 1,200-3,000)	134.093996593125	134.094294314	-2.22023521959431	[M+Na]+	0	1	C6H14O3	-	-	-	Organooxygen compounds	Alcohols and polyols	Secondary alcohols
positive	pos-M158T571	158.0106510023	9.51611666666667	158.0106510023	HMDB0029716	Liquid thiophthene	139.9768280023	139.975441508	9.90526827460519	[M+NH4]+	0	1	C6H4S2	-	-	-	Organoheterocyclic compounds	Heteroaromatic compounds	null
positive	pos-M158T50	158.091178277953	0.8294	158.091178277953	HMDB0002144	1,3-Dimethyluracil	140.057355277953	140.05857751	-8.72657761304001	[M+NH4]+	0	1	C6H8N2O2	-	-	-	Organoheterocyclic compounds	Diazines	-
positive	pos-M158T50	158.091178277953	0.8294	158.091178277953	HMDB0002271	Imidazolepropionic acid	140.057355277953	140.05857751	-8.72657761304001	[M+NH4]+	0	1	C6H8N2O2	Blood;Feces	-	-	Organoheterocyclic compounds	Azoles	-
positive	pos-M158T50	158.091178277953	0.8294	158.091178277953	HMDB0002820	Methylimidazoleacetic acid	140.057355277953	140.05857751	-8.72657761304001	[M+NH4]+	0	1	C6H8N2O2	Blood;Cerebrospinal Fluid (CSF);Saliva;Urine	Brain	Histidine Metabolism,SMP00044,map00340;Histidinemia,SMP00191,null	Organoheterocyclic compounds	Azoles	-
positive	pos-M158T50	158.091178277953	0.8294	158.091178277953	HMDB0004988	Pi-Methylimidazoleacetic acid	140.057355277953	140.05857751	-8.72657761304001	[M+NH4]+	0	1	C6H8N2O2	Blood;Cerebrospinal Fluid (CSF);Urine	Brain	-	Organoheterocyclic compounds	Azoles	-
positive	pos-M158T235	158.152554183903	3.91831666666667	158.152554183903	HMDB0030957	(3Z,6Z)-3,6-Nonadien-1-ol	140.118731183903	140.120115134	-9.87688381285283	[M+NH4]+	0	1	C9H16O	-	-	-	Lipids and lipid-like molecules	Fatty Acyls	-
positive	pos-M158T235	158.152554183903	3.91831666666667	158.152554183903	HMDB0030958	(Z)-6-Nonenal	140.118731183903	140.120115134	-9.87688381285283	[M+NH4]+	0	1	C9H16O	-	-	-	Organooxygen compounds	Carbonyl compounds	Aldehydes
positive	pos-M158T235	158.152554183903	3.91831666666667	158.152554183903	HMDB0031262	2,6-Nonadien-1-ol	140.118731183903	140.120115134	-9.87688381285283	[M+NH4]+	0	1	C9H16O	-	-	-	Lipids and lipid-like molecules	Fatty Acyls	-
positive	pos-M158T235	158.152554183903	3.91831666666667	158.152554183903	HMDB0031269	2-Nonenal	140.118731183903	140.120115134	-9.87688381285283	[M+NH4]+	0	1	C9H16O	Blood;Feces;Saliva;Urine	-	-	Organic oxygen compounds	Organooxygen compounds	-
positive	pos-M158T235	158.152554183903	3.91831666666667	158.152554183903	HMDB0031834	(±)-2,6-Dimethyl-5-heptenal	140.118731183903	140.120115134	-9.87688381285283	[M+NH4]+	0	1	C9H16O	-	-	-	Organic oxygen compounds	Organooxygen compounds	-
positive	pos-M158T235	158.152554183903	3.91831666666667	158.152554183903	HMDB0032535	trans-4-Nonenal	140.118731183903	140.120115134	-9.87688381285283	[M+NH4]+	0	1	C9H16O	-	-	-	Organooxygen compounds	Carbonyl compounds	Aldehydes
positive	pos-M158T235	158.152554183903	3.91831666666667	158.152554183903	HMDB0033554	2-Methyl-2-octenal	140.118731183903	140.120115134	-9.87688381285283	[M+NH4]+	0	1	C9H16O	-	-	-	Organic oxygen compounds	Organooxygen compounds	-
positive	pos-M158T235	158.152554183903	3.91831666666667	158.152554183903	HMDB0033794	(±)-2,2,6-Trimethylcyclohexanone	140.118731183903	140.120115134	-9.87688381285283	[M+NH4]+	0	1	C9H16O	-	-	-	Organic oxygen compounds	Organooxygen compounds	-
positive	pos-M158T235	158.152554183903	3.91831666666667	158.152554183903	HMDB0034758	8-Nonen-3-one	140.118731183903	140.120115134	-9.87688381285283	[M+NH4]+	0	1	C9H16O	-	-	-	Organic oxygen compounds	Organooxygen compounds	-
positive	pos-M158T235	158.152554183903	3.91831666666667	158.152554183903	HMDB0034761	5-Nonen-2-one	140.118731183903	140.120115134	-9.87688381285283	[M+NH4]+	0	1	C9H16O	-	-	-	Organic oxygen compounds	Organooxygen compounds	-
positive	pos-M158T235	158.152554183903	3.91831666666667	158.152554183903	HMDB0034764	3-Nonen-2-one	140.118731183903	140.120115134	-9.87688381285283	[M+NH4]+	0	1	C9H16O	-	-	-	Organic oxygen compounds	Organooxygen compounds	-
positive	pos-M158T235	158.152554183903	3.91831666666667	158.152554183903	HMDB0034845	2,4-Nonadien-1-ol	140.118731183903	140.120115134	-9.87688381285283	[M+NH4]+	0	1	C9H16O	-	-	-	Lipids and lipid-like molecules	Fatty Acyls	Fatty alcohols
positive	pos-M158T235	158.152554183903	3.91831666666667	158.152554183903	HMDB0035916	(E)-2-Nonen-4-one	140.118731183903	140.120115134	-9.87688381285283	[M+NH4]+	0	1	C9H16O	-	-	-	Organic oxygen compounds	Organooxygen compounds	-
positive	pos-M158T235	158.152554183903	3.91831666666667	158.152554183903	HMDB0035926	8-Nonen-2-one	140.118731183903	140.120115134	-9.87688381285283	[M+NH4]+	0	1	C9H16O	-	-	-	Organic oxygen compounds	Organooxygen compounds	-
positive	pos-M158T235	158.152554183903	3.91831666666667	158.152554183903	HMDB0035927	1-Nonen-4-one	140.118731183903	140.120115134	-9.87688381285283	[M+NH4]+	0	1	C9H16O	-	-	-	Organic oxygen compounds	Organooxygen compounds	-
positive	pos-M158T235	158.152554183903	3.91831666666667	158.152554183903	HMDB0037001	Santene hydrate	140.118731183903	140.120115134	-9.87688381285283	[M+NH4]+	0	1	C9H16O	-	-	-	Lipids and lipid-like molecules	Prenol lipids	Monoterpenoids
positive	pos-M158T235	158.152554183903	3.91831666666667	158.152554183903	HMDB0037150	2-Ethyl-2-heptenal	140.118731183903	140.120115134	-9.87688381285283	[M+NH4]+	0	1	C9H16O	-	-	-	Organooxygen compounds	Carbonyl compounds	Aldehydes
positive	pos-M158T235	158.152554183903	3.91831666666667	158.152554183903	HMDB0037170	3-Methylene-2-octanone	140.118731183903	140.120115134	-9.87688381285283	[M+NH4]+	0	1	C9H16O	-	-	-	Organooxygen compounds	Carbonyl compounds	Alpha,beta-unsaturated carbonyl compounds
positive	pos-M158T235	158.152554183903	3.91831666666667	158.152554183903	HMDB0038067	(3E,6Z)-3,6-Nonadien-1-ol	140.118731183903	140.120115134	-9.87688381285283	[M+NH4]+	0	1	C9H16O	-	-	-	Lipids and lipid-like molecules	Fatty Acyls	Fatty alcohols
positive	pos-M158T235	158.152554183903	3.91831666666667	158.152554183903	HMDB0038400	(2xi,4xi)-2,4-Nonadien-1-ol	140.118731183903	140.120115134	-9.87688381285283	[M+NH4]+	0	1	C9H16O	-	-	-	Lipids and lipid-like molecules	Fatty Acyls	-
positive	pos-M158T235	158.152554183903	3.91831666666667	158.152554183903	HMDB0039461	7-Methyl-3-octen-2-one	140.118731183903	140.120115134	-9.87688381285283	[M+NH4]+	0	1	C9H16O	-	-	-	Organooxygen compounds	Carbonyl compounds	Alpha,beta-unsaturated carbonyl compounds
positive	pos-M158T235	158.152554183903	3.91831666666667	158.152554183903	HMDB0059828	3-Nonen-5-one	140.118731183903	140.120115134	-9.87688381285283	[M+NH4]+	0	1	C9H16O	-	-	-	Organic oxygen compounds	Organooxygen compounds	-
positive	pos-M158T235	158.152554183903	3.91831666666667	158.152554183903	HMDB0062671	(3E)-2,3,4-trimethylhex-3-enal	140.118731183903	140.120115135	-9.87689094944094	[M+NH4]+	0	1	C9H16O	-	-	-	Organic oxygen compounds	Organooxygen compounds	Carbonyl compounds
positive	pos-M159T91	159.026530915452	1.50915	159.026530915452	HMDB0000613	Erythronic acid	136.037312915452	136.037173366	1.02581852133969	[M+Na]+	0	1	C4H8O5	Blood;Cerebrospinal Fluid (CSF);Feces;Saliva;Urine	-	-	Organic oxygen compounds	Organooxygen compounds	Carbohydrates and carbohydrate conjugates
positive	pos-M159T91	159.026530915452	1.50915	159.026530915452	HMDB0000943	Threonic acid	136.037312915452	136.037173366	1.02581852133969	[M+Na]+	0	1	C4H8O5	Blood;Feces;Saliva;Sweat;Urine	-	-	Organic oxygen compounds	Organooxygen compounds	-
positive	pos-M159T91	159.026530915452	1.50915	159.026530915452	HMDB0062620	L-threonic Acid	136.037312915452	136.037173366	1.02581852133969	[M+Na]+	0	1	C4H8O5	-	-	-	Organic oxygen compounds	Organooxygen compounds	-
positive	pos-M159T91	159.026530915452	1.50915	159.026530915452	HMDB0031160	1-Pentanesulfenothioic acid	136.037312915452	136.038041764	-5.35768185532749	[M+Na]+	0	1	C5H12S2	-	-	-	Organosulfur compounds	Sulfenyl compounds	-
positive	pos-M159T91	159.026530915452	1.50915	159.026530915452	HMDB0033053	Ethyl propyl disulfide	136.037312915452	136.038041764	-5.35768185532749	[M+Na]+	0	1	C5H12S2	-	-	-	Organosulfur compounds	Organic disulfides	-
positive	pos-M159T91	159.026530915452	1.50915	159.026530915452	HMDB0033054	Ethyl isopropyl disulfide	136.037312915452	136.038041764	-5.35768185532749	[M+Na]+	0	1	C5H12S2	-	-	-	Organosulfur compounds	Organic disulfides	-
positive	pos-M159T91	159.026530915452	1.50915	159.026530915452	HMDB0000157	Hypoxanthine	136.037312915452	136.03851077	-8.80526066617302	[M+Na]+	0	1	C5H4N4O	Amniotic Fluid;Blood;Breast Milk;Cellular Cytoplasm;Cerebrospinal Fluid (CSF);Feces;Saliva;Urine	Adipose Tissue;Epidermis;Erythrocyte;Fibroblasts;Intestine;Kidney;Liver;Muscle;Placenta;Platelet;Prostate;Skeletal Muscle;Spleen;Testes	Adenine phosphoribosyltransferase deficiency (APRT),SMP00535,null;Adenosine Deaminase Deficiency,SMP00144,null;Adenylosuccinate Lyase Deficiency,SMP00167,null;AICA-Ribosiduria,SMP00168,null;Azathioprine Pathway,SMP00427,null;Gout or Kelley-Seegmiller Syndrome,SMP00365,null;Lesch-Nyhan Syndrome (LNS),SMP00364,null;Mercaptopurine Pathway,SMP00428,null;Mitochondrial DNA depletion syndrome,SMP00536,n…	Organoheterocyclic compounds	Imidazopyrimidines	Purines and purine derivatives
positive	pos-M159T91	159.026530915452	1.50915	159.026530915452	HMDB0014581	Allopurinol	136.037312915452	136.03851077	-8.80526066617302	[M+Na]+	0	1	C5H4N4O	Blood;Urine	-	-	Organoheterocyclic compounds	Pyrazolopyrimidines	-
positive	pos-M159T51	159.026231321113	0.843566666666667	159.026231321113	HMDB0000613	Erythronic acid	136.037013321113	136.037173366	-1.1764790684522	[M+Na]+	0	1	C4H8O5	Blood;Cerebrospinal Fluid (CSF);Feces;Saliva;Urine	-	-	Organic oxygen compounds	Organooxygen compounds	Carbohydrates and carbohydrate conjugates
positive	pos-M159T51	159.026231321113	0.843566666666667	159.026231321113	HMDB0000943	Threonic acid	136.037013321113	136.037173366	-1.1764790684522	[M+Na]+	0	1	C4H8O5	Blood;Feces;Saliva;Sweat;Urine	-	-	Organic oxygen compounds	Organooxygen compounds	-
positive	pos-M159T51	159.026231321113	0.843566666666667	159.026231321113	HMDB0062620	L-threonic Acid	136.037013321113	136.037173366	-1.1764790684522	[M+Na]+	0	1	C4H8O5	-	-	-	Organic oxygen compounds	Organooxygen compounds	-
positive	pos-M159T51	159.026231321113	0.843566666666667	159.026231321113	HMDB0031160	1-Pentanesulfenothioic acid	136.037013321113	136.038041764	-7.55996538676631	[M+Na]+	0	1	C5H12S2	-	-	-	Organosulfur compounds	Sulfenyl compounds	-
positive	pos-M159T51	159.026231321113	0.843566666666667	159.026231321113	HMDB0033053	Ethyl propyl disulfide	136.037013321113	136.038041764	-7.55996538676631	[M+Na]+	0	1	C5H12S2	-	-	-	Organosulfur compounds	Organic disulfides	-
positive	pos-M159T51	159.026231321113	0.843566666666667	159.026231321113	HMDB0033054	Ethyl isopropyl disulfide	136.037013321113	136.038041764	-7.55996538676631	[M+Na]+	0	1	C5H12S2	-	-	-	Organosulfur compounds	Organic disulfides	-
positive	pos-M159T137	159.02663009387	2.29005	159.02663009387	HMDB0000613	Erythronic acid	136.03741209387	136.037173366	1.75487231996945	[M+Na]+	0	1	C4H8O5	Blood;Cerebrospinal Fluid (CSF);Feces;Saliva;Urine	-	-	Organic oxygen compounds	Organooxygen compounds	Carbohydrates and carbohydrate conjugates
positive	pos-M159T137	159.02663009387	2.29005	159.02663009387	HMDB0000943	Threonic acid	136.03741209387	136.037173366	1.75487231996945	[M+Na]+	0	1	C4H8O5	Blood;Feces;Saliva;Sweat;Urine	-	-	Organic oxygen compounds	Organooxygen compounds	-
positive	pos-M159T137	159.02663009387	2.29005	159.02663009387	HMDB0062620	L-threonic Acid	136.03741209387	136.037173366	1.75487231996945	[M+Na]+	0	1	C4H8O5	-	-	-	Organic oxygen compounds	Organooxygen compounds	-
positive	pos-M159T137	159.02663009387	2.29005	159.02663009387	HMDB0031160	1-Pentanesulfenothioic acid	136.03741209387	136.038041764	-4.62863271060816	[M+Na]+	0	1	C5H12S2	-	-	-	Organosulfur compounds	Sulfenyl compounds	-
positive	pos-M159T137	159.02663009387	2.29005	159.02663009387	HMDB0033053	Ethyl propyl disulfide	136.03741209387	136.038041764	-4.62863271060816	[M+Na]+	0	1	C5H12S2	-	-	-	Organosulfur compounds	Organic disulfides	-
positive	pos-M159T137	159.02663009387	2.29005	159.02663009387	HMDB0033054	Ethyl isopropyl disulfide	136.03741209387	136.038041764	-4.62863271060816	[M+Na]+	0	1	C5H12S2	-	-	-	Organosulfur compounds	Organic disulfides	-
positive	pos-M159T137	159.02663009387	2.29005	159.02663009387	HMDB0000157	Hypoxanthine	136.03741209387	136.03851077	-8.07621403492154	[M+Na]+	0	1	C5H4N4O	Amniotic Fluid;Blood;Breast Milk;Cellular Cytoplasm;Cerebrospinal Fluid (CSF);Feces;Saliva;Urine	Adipose Tissue;Epidermis;Erythrocyte;Fibroblasts;Intestine;Kidney;Liver;Muscle;Placenta;Platelet;Prostate;Skeletal Muscle;Spleen;Testes	Adenine phosphoribosyltransferase deficiency (APRT),SMP00535,null;Adenosine Deaminase Deficiency,SMP00144,null;Adenylosuccinate Lyase Deficiency,SMP00167,null;AICA-Ribosiduria,SMP00168,null;Azathioprine Pathway,SMP00427,null;Gout or Kelley-Seegmiller Syndrome,SMP00365,null;Lesch-Nyhan Syndrome (LNS),SMP00364,null;Mercaptopurine Pathway,SMP00428,null;Mitochondrial DNA depletion syndrome,SMP00536,n…	Organoheterocyclic compounds	Imidazopyrimidines	Purines and purine derivatives
positive	pos-M159T137	159.02663009387	2.29005	159.02663009387	HMDB0014581	Allopurinol	136.03741209387	136.03851077	-8.07621403492154	[M+Na]+	0	1	C5H4N4O	Blood;Urine	-	-	Organoheterocyclic compounds	Pyrazolopyrimidines	-
positive	pos-M159T571_2	159.030776620212	9.51818333333333	159.030776620212	HMDB0037134	(1-Methylethenyl)pyrazine	120.067618620212	120.068748266	-9.40832484970258	[M+K]+	0	1	C7H8N2	-	-	-	Organoheterocyclic compounds	Diazines	-
positive	pos-M159T571_2	159.030776620212	9.51818333333333	159.030776620212	HMDB0037282	2-Methyl-5-vinylpyrazine	120.067618620212	120.068748266	-9.40832484970258	[M+K]+	0	1	C7H8N2	-	-	-	Organoheterocyclic compounds	Diazines	-
positive	pos-M159T571_2	159.030776620212	9.51818333333333	159.030776620212	HMDB0039989	2-Methyl-3-vinylpyrazine	120.067618620212	120.068748266	-9.40832484970258	[M+K]+	0	1	C7H8N2	-	-	-	Organoheterocyclic compounds	Diazines	-
positive	pos-M159T571_2	159.030776620212	9.51818333333333	159.030776620212	HMDB0040124	1-Propenylpyrazine	120.067618620212	120.068748266	-9.40832484970258	[M+K]+	0	1	C7H8N2	-	-	-	Organoheterocyclic compounds	Diazines	-
positive	pos-M159T554	159.063932565054	9.23403333333333	159.063932565054	HMDB0000635	Succinylacetone	158.056656565054	158.057908808	-7.92268451134751	[M+H]+	0	1	C7H10O4	Amniotic Fluid;Blood;Urine	-	-	Organic acids and derivatives	Keto acids and derivatives	-
positive	pos-M159T554	159.063932565054	9.23403333333333	159.063932565054	HMDB0012241	Isopropylmaleate	158.056656565054	158.057908808	-7.92268451134751	[M+H]+	0	1	C7H10O4	-	-	-	Lipids and lipid-like molecules	Fatty Acyls	-
positive	pos-M159T554	159.063932565054	9.23403333333333	159.063932565054	HMDB0036380	xi-2,3-Dihydro-3,5-dihydroxy-6-methyl-4H-pyran-4-one	158.056656565054	158.057908808	-7.92268451134751	[M+H]+	0	1	C7H10O4	-	-	-	Organoheterocyclic compounds	Pyrans	-
positive	pos-M159T554	159.063932565054	9.23403333333333	159.063932565054	HMDB0059815	Ethyl 5-oxotetrahydro-2-furancarboxylate	158.056656565054	158.057908808	-7.92268451134751	[M+H]+	0	1	C7H10O4	-	-	-	Organoheterocyclic compounds	Lactones	-
positive	pos-M159T554	159.063932565054	9.23403333333333	159.063932565054	HMDB0041486	1-Deoxy-D-ribitol	136.074714565054	136.073558866	8.49319341400995	[M+Na]+	0	1	C5H12O4	-	-	-	Organic oxygen compounds	Organooxygen compounds	-
positive	pos-M159T554	159.063932565054	9.23403333333333	159.063932565054	HMDB0062269	1,2-Diacylglycerol-LD-PE-pool	136.074714565054	136.073558866	8.49319341400995	[M+Na]+	0	1	C5H12O4	-	-	-	Organic oxygen compounds	Organooxygen compounds	Alcohols and polyols
positive	pos-M159T554	159.063932565054	9.23403333333333	159.063932565054	HMDB0062440	Acyl-CoA-LD-PE-pool	136.074714565054	136.073558866	8.49319341400995	[M+Na]+	0	1	C5H12O4	-	-	-	Organic oxygen compounds	Organooxygen compounds	Alcohols and polyols
positive	pos-M159T554	159.063932565054	9.23403333333333	159.063932565054	HMDB0011659	2-Methylerythritol	136.074714565054	136.073558872	8.49314931988616	[M+Na]+	0	1	C5H12O4	Urine	-	-	Organic oxygen compounds	Organooxygen compounds	-
positive	pos-M159T554	159.063932565054	9.23403333333333	159.063932565054	HMDB0031201	3-Deoxy-D-arabinitol	136.074714565054	136.073558872	8.49314931988616	[M+Na]+	0	1	C5H12O4	-	-	-	Organic oxygen compounds	Organooxygen compounds	-
positive	pos-M159T554	159.063932565054	9.23403333333333	159.063932565054	HMDB0033919	2-Deoxy-D-ribitol	136.074714565054	136.073558872	8.49314931988616	[M+Na]+	0	1	C5H12O4	-	-	-	Organic oxygen compounds	Organooxygen compounds	-
positive	pos-M159T554	159.063932565054	9.23403333333333	159.063932565054	HMDB0001216	Tetrahydropteridine	136.074714565054	136.074896276	-1.33537449582617	[M+Na]+	0	1	C6H8N4	-	-	-	Organoheterocyclic compounds	Pteridines and derivatives	-
positive	pos-M159T150	159.090407013019	2.4983	159.090407013019	HMDB0014918	Phenelzine	136.101189013019	136.100048394	8.38073926098323	[M+Na]+	0	1	C8H12N2	Blood;Urine	-	-	Benzenoids	Benzene and substituted derivatives	-
positive	pos-M159T150	159.090407013019	2.4983	159.090407013019	HMDB0015644	Betahistine	136.101189013019	136.100048394	8.38073926098323	[M+Na]+	0	1	C8H12N2	Blood;Urine	-	-	Organic nitrogen compounds	Organonitrogen compounds	-
positive	pos-M159T150	159.090407013019	2.4983	159.090407013019	HMDB0029727	5-Ethyl-2,3-dimethylpyrazine	136.101189013019	136.100048394	8.38073926098323	[M+Na]+	0	1	C8H12N2	-	-	-	Organoheterocyclic compounds	Diazines	-
positive	pos-M159T150	159.090407013019	2.4983	159.090407013019	HMDB0032276	2-Ethyl-3,(5 or 6)-dimethylpyrazine	136.101189013019	136.100048394	8.38073926098323	[M+Na]+	0	1	C8H12N2	-	-	-	Organoheterocyclic compounds	Diazines	Pyrazines
positive	pos-M159T150	159.090407013019	2.4983	159.090407013019	HMDB0036584	Tetramethylpyrazine	136.101189013019	136.100048394	8.38073926098323	[M+Na]+	0	1	C8H12N2	-	-	-	Organoheterocyclic compounds	Diazines	Pyrazines
positive	pos-M159T150	159.090407013019	2.4983	159.090407013019	HMDB0036808	2,5-Diethylpyrazine	136.101189013019	136.100048394	8.38073926098323	[M+Na]+	0	1	C8H12N2	-	-	-	Organoheterocyclic compounds	Diazines	Pyrazines
positive	pos-M159T150	159.090407013019	2.4983	159.090407013019	HMDB0036809	2,6-Diethylpyrazine	136.101189013019	136.100048394	8.38073926098323	[M+Na]+	0	1	C8H12N2	-	-	-	Organoheterocyclic compounds	Diazines	Pyrazines
positive	pos-M159T150	159.090407013019	2.4983	159.090407013019	HMDB0037151	2-Isopropyl-5-methylpyrazine	136.101189013019	136.100048394	8.38073926098323	[M+Na]+	0	1	C8H12N2	-	-	-	Organoheterocyclic compounds	Diazines	Pyrazines
positive	pos-M159T150	159.090407013019	2.4983	159.090407013019	HMDB0040000	2-Methyl-5-propylpyrazine	136.101189013019	136.100048394	8.38073926098323	[M+Na]+	0	1	C8H12N2	-	-	-	Organoheterocyclic compounds	Diazines	-
positive	pos-M159T150	159.090407013019	2.4983	159.090407013019	HMDB0040299	2-Ethyl-3,5-dimethylpyrazine	136.101189013019	136.100048394	8.38073926098323	[M+Na]+	0	1	C8H12N2	-	-	-	Organoheterocyclic compounds	Diazines	Pyrazines
positive	pos-M159T150	159.090407013019	2.4983	159.090407013019	HMDB0041252	2-Methyl-3-propylpyrazine	136.101189013019	136.100048394	8.38073926098323	[M+Na]+	0	1	C8H12N2	-	-	-	Organoheterocyclic compounds	Diazines	Pyrazines
positive	pos-M159T150	159.090407013019	2.4983	159.090407013019	HMDB0041253	2,3-Diethylpyrazine	136.101189013019	136.100048394	8.38073926098323	[M+Na]+	0	1	C8H12N2	-	-	-	Organoheterocyclic compounds	Diazines	Pyrazines
positive	pos-M159T208	159.115091915436	3.46035833333333	159.115091915436	HMDB0003375	D-Limonene	136.125873915436	136.125200512	4.94694173813608	[M+Na]+	0	1	C10H16	Blood;Feces;Urine	Skin;Stratum Corneum	-	Lipids and lipid-like molecules	Prenol lipids	-
positive	pos-M159T208	159.115091915436	3.46035833333333	159.115091915436	HMDB0004321	(+)-Limonene	136.125873915436	136.125200512	4.94694173813608	[M+Na]+	0	1	C10H16	Saliva	-	-	Lipids and lipid-like molecules	Prenol lipids	Monoterpenoids
positive	pos-M159T208	159.115091915436	3.46035833333333	159.115091915436	HMDB0030088	cis-Ocimene	136.125873915436	136.125200512	4.94694173813608	[M+Na]+	0	1	C10H16	Saliva	-	-	Lipids and lipid-like molecules	Prenol lipids	Monoterpenoids
positive	pos-M159T208	159.115091915436	3.46035833333333	159.115091915436	HMDB0030089	trans-Ocimen	136.125873915436	136.125200512	4.94694173813608	[M+Na]+	0	1	C10H16	Saliva	-	-	Lipids and lipid-like molecules	Prenol lipids	-
positive	pos-M159T208	159.115091915436	3.46035833333333	159.115091915436	HMDB0033200	5-Isosylveterpinolene	136.125873915436	136.125200512	4.94694173813608	[M+Na]+	0	1	C10H16	-	-	-	Lipids and lipid-like molecules	Prenol lipids	-
positive	pos-M159T208	159.115091915436	3.46035833333333	159.115091915436	HMDB0034697	(+)-alpha-Carene	136.125873915436	136.125200512	4.94694173813608	[M+Na]+	0	1	C10H16	-	-	-	Lipids and lipid-like molecules	Prenol lipids	-
positive	pos-M159T208	159.115091915436	3.46035833333333	159.115091915436	HMDB0034928	(-)-4(10)-Thujene	136.125873915436	136.125200512	4.94694173813608	[M+Na]+	0	1	C10H16	-	-	-	Lipids and lipid-like molecules	Prenol lipids	Monoterpenoids
positive	pos-M159T208	159.115091915436	3.46035833333333	159.115091915436	HMDB0034970	(S)-alpha-Phellandrene	136.125873915436	136.125200512	4.94694173813608	[M+Na]+	0	1	C10H16	Feces	-	-	Lipids and lipid-like molecules	Prenol lipids	Monoterpenoids
positive	pos-M159T208	159.115091915436	3.46035833333333	159.115091915436	HMDB0035087	(-)-alpha-Carene	136.125873915436	136.125200512	4.94694173813608	[M+Na]+	0	1	C10H16	-	-	-	Lipids and lipid-like molecules	Prenol lipids	-
positive	pos-M159T208	159.115091915436	3.46035833333333	159.115091915436	HMDB0035619	alpha-Carene	136.125873915436	136.125200512	4.94694173813608	[M+Na]+	0	1	C10H16	Feces	-	-	Lipids and lipid-like molecules	Prenol lipids	Monoterpenoids
positive	pos-M159T208	159.115091915436	3.46035833333333	159.115091915436	HMDB0035625	(-)-7,7-Dimethyl-2-methylenebicyclo[2.2.1]heptane	136.125873915436	136.125200512	4.94694173813608	[M+Na]+	0	1	C10H16	Saliva	-	-	Lipids and lipid-like molecules	Prenol lipids	-
positive	pos-M159T208	159.115091915436	3.46035833333333	159.115091915436	HMDB0035658	(-)-alpha-Pinene	136.125873915436	136.125200512	4.94694173813608	[M+Na]+	0	1	C10H16	Feces;Saliva	-	-	Lipids and lipid-like molecules	Prenol lipids	-
positive	pos-M159T208	159.115091915436	3.46035833333333	159.115091915436	HMDB0035851	(R)-alpha-Phellandrene	136.125873915436	136.125200512	4.94694173813608	[M+Na]+	0	1	C10H16	Feces	-	-	Lipids and lipid-like molecules	Prenol lipids	Monoterpenoids
positive	pos-M159T208	159.115091915436	3.46035833333333	159.115091915436	HMDB0036076	(+)-4(10)-Thujene	136.125873915436	136.125200512	4.94694173813608	[M+Na]+	0	1	C10H16	-	-	-	Lipids and lipid-like molecules	Prenol lipids	Monoterpenoids
positive	pos-M159T208	159.115091915436	3.46035833333333	159.115091915436	HMDB0036104	(Z)-3,7-Dimethyl-1,3,7-octatriene	136.125873915436	136.125200512	4.94694173813608	[M+Na]+	0	1	C10H16	-	-	-	Lipids and lipid-like molecules	Prenol lipids	-
positive	pos-M159T208	159.115091915436	3.46035833333333	159.115091915436	HMDB0036116	(-)-3-Thujene	136.125873915436	136.125200512	4.94694173813608	[M+Na]+	0	1	C10H16	-	-	-	Lipids and lipid-like molecules	Prenol lipids	-
positive	pos-M159T208	159.115091915436	3.46035833333333	159.115091915436	HMDB0036559	(-)-beta-Pinene	136.125873915436	136.125200512	4.94694173813608	[M+Na]+	0	1	C10H16	Feces	-	-	Lipids and lipid-like molecules	Prenol lipids	-
positive	pos-M159T208	159.115091915436	3.46035833333333	159.115091915436	HMDB0036997	beta-Terpinene	136.125873915436	136.125200512	4.94694173813608	[M+Na]+	0	1	C10H16	Saliva	-	-	Lipids and lipid-like molecules	Prenol lipids	-
positive	pos-M159T208	159.115091915436	3.46035833333333	159.115091915436	HMDB0037046	Sylveterpinolene	136.125873915436	136.125200512	4.94694173813608	[M+Na]+	0	1	C10H16	-	-	-	Lipids and lipid-like molecules	Prenol lipids	-
positive	pos-M159T208	159.115091915436	3.46035833333333	159.115091915436	HMDB0038150	p-Mentha-2,4-diene	136.125873915436	136.125200512	4.94694173813608	[M+Na]+	0	1	C10H16	-	-	-	Lipids and lipid-like molecules	Prenol lipids	-
positive	pos-M159T208	159.115091915436	3.46035833333333	159.115091915436	HMDB0041633	(-)-beta-Phellandrene	136.125873915436	136.125200512	4.94694173813608	[M+Na]+	0	1	C10H16	Feces	-	-	Lipids and lipid-like molecules	Prenol lipids	Monoterpenoids
positive	pos-M159T208	159.115091915436	3.46035833333333	159.115091915436	HMDB0041634	(+)-beta-Phellandrene	136.125873915436	136.125200512	4.94694173813608	[M+Na]+	0	1	C10H16	Feces	-	-	Lipids and lipid-like molecules	Prenol lipids	Monoterpenoids
positive	pos-M159T208	159.115091915436	3.46035833333333	159.115091915436	HMDB0059726	(+)-4-Carene	136.125873915436	136.125200512	4.94694173813608	[M+Na]+	0	1	C10H16	Urine	-	-	Lipids and lipid-like molecules	Prenol lipids	Monoterpenoids
positive	pos-M159T208	159.115091915436	3.46035833333333	159.115091915436	HMDB0059884	2-Carene	136.125873915436	136.125200512	4.94694173813608	[M+Na]+	0	1	C10H16	-	-	-	Lipids and lipid-like molecules	Prenol lipids	-
positive	pos-M159T208	159.115091915436	3.46035833333333	159.115091915436	HMDB0061789	2,6-Dimethyl-2,4,6-octatriene	136.125873915436	136.125200512	4.94694173813608	[M+Na]+	0	1	C10H16	Saliva	-	-	Hydrocarbons	Olefins	Acyclic olefins
positive	pos-M159T208	159.115091915436	3.46035833333333	159.115091915436	HMDB0061791	2,7,7-Trimethyl-bicyclo[2.2.1]hept-2-ene	136.125873915436	136.125200512	4.94694173813608	[M+Na]+	0	1	C10H16	Saliva	-	-	Hydrocarbons	Unsaturated hydrocarbons	-
positive	pos-M159T208	159.115091915436	3.46035833333333	159.115091915436	HMDB0061792	3-Methylene-1,5,5-trimethylcyclohexene	136.125873915436	136.125200512	4.94694173813608	[M+Na]+	0	1	C10H16	Saliva	-	-	Hydrocarbons	Unsaturated hydrocarbons	-
positive	pos-M159T208	159.115091915436	3.46035833333333	159.115091915436	HMDB0061793	Isolimonene	136.125873915436	136.125200512	4.94694173813608	[M+Na]+	0	1	C10H16	Saliva	-	-	Lipids and lipid-like molecules	Prenol lipids	-
positive	pos-M159T208	159.115091915436	3.46035833333333	159.115091915436	HMDB0061938	Isoterpinolene	136.125873915436	136.125200512	4.94694173813608	[M+Na]+	0	1	C10H16	Saliva	-	-	Lipids and lipid-like molecules	Prenol lipids	Monoterpenoids
positive	pos-M159T208	159.115091915436	3.46035833333333	159.115091915436	HMDB0005806	Gamma-terpinene	136.125873915436	136.125200515	4.9469196995163	[M+Na]+	0	1	C10H16	Feces;Saliva;Urine	-	-	Hydrocarbons	Unsaturated hydrocarbons	-
positive	pos-M159T208	159.115091915436	3.46035833333333	159.115091915436	HMDB0006525	(+)-a-Pinene	136.125873915436	136.125200515	4.9469196995163	[M+Na]+	0	1	C10H16	Feces	-	-	Lipids and lipid-like molecules	Prenol lipids	-
positive	pos-M159T208	159.115091915436	3.46035833333333	159.115091915436	HMDB0032473	Polylimonene	136.125873915436	136.125200515	4.9469196995163	[M+Na]+	0	1	C10H16	-	-	-	Lipids and lipid-like molecules	Prenol lipids	-
positive	pos-M159T208	159.115091915436	3.46035833333333	159.115091915436	HMDB0035850	alpha-Phellandrene	136.125873915436	136.125200515	4.9469196995163	[M+Na]+	0	1	C10H16	Feces;Saliva	-	-	Lipids and lipid-like molecules	Prenol lipids	Monoterpenoids
positive	pos-M159T208	159.115091915436	3.46035833333333	159.115091915436	HMDB0036081	beta-Phellandrene	136.125873915436	136.125200515	4.9469196995163	[M+Na]+	0	1	C10H16	Feces;Saliva	-	-	Lipids and lipid-like molecules	Prenol lipids	-
positive	pos-M159T208	159.115091915436	3.46035833333333	159.115091915436	HMDB0036560	beta-Pinene	136.125873915436	136.125200515	4.9469196995163	[M+Na]+	0	1	C10H16	Feces;Saliva	-	-	Lipids and lipid-like molecules	Prenol lipids	-
positive	pos-M159T208	159.115091915436	3.46035833333333	159.115091915436	HMDB0036994	Terpinolene	136.125873915436	136.125200515	4.9469196995163	[M+Na]+	0	1	C10H16	Feces	-	-	Lipids and lipid-like molecules	Prenol lipids	Monoterpenoids
positive	pos-M159T208	159.115091915436	3.46035833333333	159.115091915436	HMDB0036995	alpha-Terpinene	136.125873915436	136.125200515	4.9469196995163	[M+Na]+	0	1	C10H16	Saliva	-	-	Lipids and lipid-like molecules	Prenol lipids	Monoterpenoids
positive	pos-M159T208	159.115091915436	3.46035833333333	159.115091915436	HMDB0038121	1,7,7-Trimethyltricyclo[2.2.1.02,6]heptane	136.125873915436	136.125200515	4.9469196995163	[M+Na]+	0	1	C10H16	Saliva	-	-	Lipids and lipid-like molecules	Prenol lipids	Monoterpenoids
positive	pos-M159T208	159.115091915436	3.46035833333333	159.115091915436	HMDB0038169	7-Methyl-3-methylene-1,6-octadiene	136.125873915436	136.125200515	4.9469196995163	[M+Na]+	0	1	C10H16	Feces;Saliva	-	-	Lipids and lipid-like molecules	Prenol lipids	-
positive	pos-M159T208	159.115091915436	3.46035833333333	159.115091915436	HMDB0041574	Artemisiatriene	136.125873915436	136.125200515	4.9469196995163	[M+Na]+	0	1	C10H16	-	-	-	Hydrocarbons	Unsaturated hydrocarbons	-
positive	pos-M159T208	159.115091915436	3.46035833333333	159.115091915436	HMDB0059839	Camphene	136.125873915436	136.125200515	4.9469196995163	[M+Na]+	0	1	C10H16	Feces;Saliva	-	-	Lipids and lipid-like molecules	Prenol lipids	Monoterpenoids
positive	pos-M159T208	159.115091915436	3.46035833333333	159.115091915436	HMDB0061790	Santolina triene	136.125873915436	136.125200515	4.9469196995163	[M+Na]+	0	1	C10H16	Saliva	-	-	Hydrocarbons	Unsaturated hydrocarbons	-
positive	pos-M160T573	159.969164747663	9.55471666666667	159.969164747663	HMDB0030879	Methyl methylthio selenide	141.935341747663	141.93554271	-1.41587042376614	[M+NH4]+	0	1	C2H6SSe	-	-	-	Organosulfur compounds	Thioselenides	-
positive	pos-M160T88	159.969084187101	1.46511666666667	159.969084187101	HMDB0030879	Methyl methylthio selenide	141.935261187101	141.93554271	-1.98345596618341	[M+NH4]+	0	1	C2H6SSe	-	-	-	Organosulfur compounds	Thioselenides	-
positive	pos-M160T594	159.969002537338	9.90084166666667	159.969002537338	HMDB0030879	Methyl methylthio selenide	141.935179537338	141.93554271	-2.55871542150307	[M+NH4]+	0	1	C2H6SSe	-	-	-	Organosulfur compounds	Thioselenides	-
positive	pos-M160T157	160.041783890706	2.60919166666667	160.041783890706	HMDB0029719	Methyl thiophene-2-carboxylate	142.007960890706	142.008850126	-6.26183011285472	[M+NH4]+	0	1	C6H6O2S	-	-	-	Organoheterocyclic compounds	Thiophenes	Thiophene carboxylic acids and derivatives
positive	pos-M160T157	160.041783890706	2.60919166666667	160.041783890706	HMDB0037731	S-(2-Furanylmethyl) methanethioate	142.007960890706	142.008850126	-6.26183011285472	[M+NH4]+	0	1	C6H6O2S	-	-	-	Organoheterocyclic compounds	Heteroaromatic compounds	null
positive	pos-M160T157	160.041783890706	2.60919166666667	160.041783890706	HMDB0037762	Methyl 2-thiofuroate	142.007960890706	142.008850126	-6.26183011285472	[M+NH4]+	0	1	C6H6O2S	-	-	-	Organoheterocyclic compounds	Heteroaromatic compounds	null
positive	pos-M160T173	160.042046362335	2.88446666666667	160.042046362335	HMDB0029719	Methyl thiophene-2-carboxylate	142.008223362335	142.008850126	-4.41355355295745	[M+NH4]+	0	1	C6H6O2S	-	-	-	Organoheterocyclic compounds	Thiophenes	Thiophene carboxylic acids and derivatives
positive	pos-M160T173	160.042046362335	2.88446666666667	160.042046362335	HMDB0037731	S-(2-Furanylmethyl) methanethioate	142.008223362335	142.008850126	-4.41355355295745	[M+NH4]+	0	1	C6H6O2S	-	-	-	Organoheterocyclic compounds	Heteroaromatic compounds	null
positive	pos-M160T173	160.042046362335	2.88446666666667	160.042046362335	HMDB0037762	Methyl 2-thiofuroate	142.008223362335	142.008850126	-4.41355355295745	[M+NH4]+	0	1	C6H6O2S	-	-	-	Organoheterocyclic compounds	Heteroaromatic compounds	null
positive	pos-M160T174	160.073244150789	2.89178333333333	160.073244150789	HMDB0030402	L-Hexahydro-3-imino-1,2,4-oxadiazepine-3-carboxylic acid	159.065968150789	159.064391169	9.91410948374403	[M+H]+	0	1	C5H9N3O3	-	-	-	Organic acids and derivatives	Carboxylic acids and derivatives	Amino acids, peptides, and analogues
positive	pos-M160T174	160.073244150789	2.89178333333333	160.073244150789	HMDB0000306	Tyramine	137.084026150789	137.084063979	-0.275949004531042	[M+Na]+	0	1	C8H11NO	Blood;Feces;Urine	Adipose Tissue;Adrenal Medulla;Brain;Fibroblasts;Intestine;Liver;Nerve Cells;Placenta;Platelet;Spleen	Alkaptonuria,SMP00169,null;Disulfiram Pathway,SMP00429,null;Dopamine beta-hydroxylase deficiency,SMP00498,null;Hawkinsinuria,SMP00190,null;Monoamine oxidase-a deficiency (MAO-A),SMP00533,null;Tyrosine Metabolism,SMP00006,map00350;Tyrosinemia Type I,SMP00218,null;Tyrosinemia, transient, of the newborn,SMP00494,null	Benzenoids	Benzene and substituted derivatives	Phenethylamines
positive	pos-M160T174	160.073244150789	2.89178333333333	160.073244150789	HMDB0001065	2-Hydroxyphenethylamine	137.084026150789	137.084063979	-0.275949004531042	[M+Na]+	0	1	C8H11NO	Blood	Testes	-	Organic nitrogen compounds	Organonitrogen compounds	-
positive	pos-M160T174	160.073244150789	2.89178333333333	160.073244150789	HMDB0001466	Dimethylaniline-N-oxide	137.084026150789	137.084063979	-0.275949004531042	[M+Na]+	0	1	C8H11NO	-	-	-	Benzenoids	Benzene and substituted derivatives	-
positive	pos-M160T174	160.073244150789	2.89178333333333	160.073244150789	HMDB0004989	m-Tyramine	137.084026150789	137.084063979	-0.275949004531042	[M+Na]+	0	1	C8H11NO	Blood;Urine	-	-	Benzenoids	Benzene and substituted derivatives	-
positive	pos-M160T174	160.073244150789	2.89178333333333	160.073244150789	HMDB0029759	2-Acetyl-1-ethylpyrrole	137.084026150789	137.084063979	-0.275949004531042	[M+Na]+	0	1	C8H11NO	-	-	-	Organic oxygen compounds	Organooxygen compounds	-
positive	pos-M160T174	160.073244150789	2.89178333333333	160.073244150789	HMDB0039657	1,2,3,4,5,6-Hexahydro-7H-cyclopenta[b]pyridin-7-one	137.084026150789	137.084063979	-0.275949004531042	[M+Na]+	0	1	C8H11NO	-	-	-	Organoheterocyclic compounds	Pyridines and derivatives	-
positive	pos-M160T174	160.073244150789	2.89178333333333	160.073244150789	HMDB0040059	(±)-2-(2-Furanyl)pyrrolidine	137.084026150789	137.084063979	-0.275949004531042	[M+Na]+	0	1	C8H11NO	-	-	-	Organic nitrogen compounds	Organonitrogen compounds	-
positive	pos-M160T174	160.073244150789	2.89178333333333	160.073244150789	HMDB0060681	4-Hydroxy-2,6-dimethylaniline	137.084026150789	137.084063979	-0.275949004531042	[M+Na]+	0	1	C8H11NO	Blood;Urine	Kidney;Liver	Lidocaine (Antiarrhythmic) Pathway,SMP00328,null;Lidocaine (Local Anaesthetic) Metabolism Pathway,SMP00620,null;Lidocaine (Local Anaesthetic) Pathway,SMP00398,null	Benzenoids	Phenols	-
positive	pos-M161T56	161.017213534576	0.937366666666667	161.017213534576	HMDB0062292	14-hydroperoxy-H4-neuroprostane	122.054055534576	122.053909934	1.1929202111059	[M+K]+	0	1	C6H7BO2	-	-	-	Benzenoids	Benzene and substituted derivatives	-
positive	pos-M161T50	161.036535725812	0.828766666666667	161.036535725812	HMDB0029306	4-Ethylphenol	122.073377725812	122.073164942	1.74308425692313	[M+K]+	0	1	C8H10O	Blood;Urine	-	-	Benzenoids	Phenols	-
positive	pos-M161T50	161.036535725812	0.828766666666667	161.036535725812	HMDB0030540	2,5-Dimethylphenol	122.073377725812	122.073164942	1.74308425692313	[M+K]+	0	1	C8H10O	-	-	-	Benzenoids	Benzene and substituted derivatives	Phenols and derivatives
positive	pos-M161T50	161.036535725812	0.828766666666667	161.036535725812	HMDB0032074	1-Methoxy-2-methylbenzene	122.073377725812	122.073164942	1.74308425692313	[M+K]+	0	1	C8H10O	-	-	-	Benzenoids	Benzene and substituted derivatives	Phenol ethers
positive	pos-M161T50	161.036535725812	0.828766666666667	161.036535725812	HMDB0032076	1-Methoxy-4-methylbenzene	122.073377725812	122.073164942	1.74308425692313	[M+K]+	0	1	C8H10O	Feces	-	-	Benzenoids	Benzene and substituted derivatives	Phenol ethers
positive	pos-M161T50	161.036535725812	0.828766666666667	161.036535725812	HMDB0032148	2,3-Dimethylphenol	122.073377725812	122.073164942	1.74308425692313	[M+K]+	0	1	C8H10O	-	-	-	Benzenoids	Phenols	-
positive	pos-M161T50	161.036535725812	0.828766666666667	161.036535725812	HMDB0032150	2,6-Dimethylphenol	122.073377725812	122.073164942	1.74308425692313	[M+K]+	0	1	C8H10O	-	-	-	Benzenoids	Benzene and substituted derivatives	Phenols and derivatives
positive	pos-M161T50	161.036535725812	0.828766666666667	161.036535725812	HMDB0032151	3,4-Dimethylphenol	122.073377725812	122.073164942	1.74308425692313	[M+K]+	0	1	C8H10O	-	-	-	Benzenoids	Phenols	-
positive	pos-M161T50	161.036535725812	0.828766666666667	161.036535725812	HMDB0032619	1-Phenylethanol	122.073377725812	122.073164942	1.74308425692313	[M+K]+	0	1	C8H10O	Feces;Saliva	-	-	Benzenoids	Benzene and substituted derivatives	null
positive	pos-M161T50	161.036535725812	0.828766666666667	161.036535725812	HMDB0033944	2-Phenylethanol	122.073377725812	122.073164942	1.74308425692313	[M+K]+	0	1	C8H10O	Feces	-	-	Benzenoids	Benzene and substituted derivatives	-
positive	pos-M161T50	161.036535725812	0.828766666666667	161.036535725812	HMDB0041609	4-Methylbenzyl alcohol	122.073377725812	122.073164942	1.74308425692313	[M+K]+	0	1	C8H10O	-	-	-	Benzenoids	Benzene and substituted derivatives	Benzyl alcohols
positive	pos-M161T50	161.036535725812	0.828766666666667	161.036535725812	HMDB0059873	3-Ethylphenol	122.073377725812	122.073164942	1.74308425692313	[M+K]+	0	1	C8H10O	Feces	-	-	Benzenoids	Phenols	-
positive	pos-M161T157	161.044504142228	2.60844166666667	161.044504142228	HMDB0000225	Oxoadipic acid	160.037228142228	160.037173366	0.342271903833344	[M+H]+	0	1	C6H8O5	Blood;Urine	-	2-aminoadipic 2-oxoadipic aciduria,SMP00719,null;Glutaric Aciduria Type I,SMP00186,null;Hyperlysinemia I, Familial,SMP00527,null;Hyperlysinemia II or Saccharopinuria,SMP00528,null;Lysine Degradation,SMP00037,map00310;Pyridoxine dependency with seizures,SMP00571,null;Saccharopinuria/Hyperlysinemia II,SMP00239,null	Organic acids and derivatives	Keto acids and derivatives	-
positive	pos-M161T157	161.044504142228	2.60844166666667	161.044504142228	HMDB0000398	3-Oxoadipic acid	160.037228142228	160.037173366	0.342271903833344	[M+H]+	0	1	C6H8O5	-	-	-	Organic acids and derivatives	Keto acids and derivatives	-
positive	pos-M161T157	161.044504142228	2.60844166666667	161.044504142228	HMDB0039447	2-Methyl-4-oxopentanedioic acid	160.037228142228	160.037173366	0.342271903833344	[M+H]+	0	1	C6H8O5	-	-	-	Organic acids and derivatives	Keto acids and derivatives	Gamma-keto acids and derivatives
positive	pos-M161T157	161.044504142228	2.60844166666667	161.044504142228	HMDB0059737	3-Methyl-3-hydroxypentanedioate	160.037228142228	160.037173366	0.342271903833344	[M+H]+	0	1	C6H8O5	Blood;Urine	-	-	Lipids and lipid-like molecules	Fatty Acyls	-
positive	pos-M161T157	161.044504142228	2.60844166666667	161.044504142228	HMDB0012182	8-Hydroxypurine	138.055286142228	138.054160834	8.15120834615876	[M+Na]+	0	1	C5H6N4O	-	-	-	Organoheterocyclic compounds	Imidazopyrimidines	-
positive	pos-M161T173	161.044532729495	2.8844	161.044532729495	HMDB0000225	Oxoadipic acid	160.037256729495	160.037173366	0.52090082107187	[M+H]+	0	1	C6H8O5	Blood;Urine	-	2-aminoadipic 2-oxoadipic aciduria,SMP00719,null;Glutaric Aciduria Type I,SMP00186,null;Hyperlysinemia I, Familial,SMP00527,null;Hyperlysinemia II or Saccharopinuria,SMP00528,null;Lysine Degradation,SMP00037,map00310;Pyridoxine dependency with seizures,SMP00571,null;Saccharopinuria/Hyperlysinemia II,SMP00239,null	Organic acids and derivatives	Keto acids and derivatives	-
positive	pos-M161T173	161.044532729495	2.8844	161.044532729495	HMDB0000398	3-Oxoadipic acid	160.037256729495	160.037173366	0.52090082107187	[M+H]+	0	1	C6H8O5	-	-	-	Organic acids and derivatives	Keto acids and derivatives	-
positive	pos-M161T173	161.044532729495	2.8844	161.044532729495	HMDB0039447	2-Methyl-4-oxopentanedioic acid	160.037256729495	160.037173366	0.52090082107187	[M+H]+	0	1	C6H8O5	-	-	-	Organic acids and derivatives	Keto acids and derivatives	Gamma-keto acids and derivatives
positive	pos-M161T173	161.044532729495	2.8844	161.044532729495	HMDB0059737	3-Methyl-3-hydroxypentanedioate	160.037256729495	160.037173366	0.52090082107187	[M+H]+	0	1	C6H8O5	Blood;Urine	-	-	Lipids and lipid-like molecules	Fatty Acyls	-
positive	pos-M161T173	161.044532729495	2.8844	161.044532729495	HMDB0012182	8-Hydroxypurine	138.055314729495	138.054160834	8.35828118498944	[M+Na]+	0	1	C5H6N4O	-	-	-	Organoheterocyclic compounds	Imidazopyrimidines	-
positive	pos-M161T314	161.094691150963	5.22893333333333	161.094691150963	HMDB0031567	3-Methyl-4-phenyl-3-buten-2-one	160.087415150963	160.088815006	-8.74424010784821	[M+H]+	0	1	C11H12O	-	-	-	Phenylpropanoids and polyketides	Cinnamic acids and derivatives	null
positive	pos-M161T314	161.094691150963	5.22893333333333	161.094691150963	HMDB0035207	2-Phenyl-4-pentenal	160.087415150963	160.088815006	-8.74424010784821	[M+H]+	0	1	C11H12O	-	-	-	Benzenoids	Benzene and substituted derivatives	-
positive	pos-M161T314	161.094691150963	5.22893333333333	161.094691150963	HMDB0038790	3-Phenyl-4-pentenal	160.087415150963	160.088815006	-8.74424010784821	[M+H]+	0	1	C11H12O	-	-	-	Benzenoids	Benzene and substituted derivatives	null
positive	pos-M161T314	161.094691150963	5.22893333333333	161.094691150963	HMDB0013824	2-Pentylfuran	138.105473150963	138.10446507	7.29940891116748	[M+Na]+	0	1	C9H14O	Feces;Saliva;Urine	-	-	Organoheterocyclic compounds	Heteroaromatic compounds	-
positive	pos-M161T314	161.094691150963	5.22893333333333	161.094691150963	HMDB0013824	2-Pentylfuran	138.105473150963	138.10446507	7.29940891116748	[M+Na]+	0	1	C9H14O	Feces;Saliva;Urine	-	-	Organoheterocyclic compounds	Heteroaromatic compounds	-
positive	pos-M161T314	161.094691150963	5.22893333333333	161.094691150963	HMDB0031152	(3Z,6Z)-3,6-Nonadienal	138.105473150963	138.10446507	7.29940891116748	[M+Na]+	0	1	C9H14O	-	-	-	Organooxygen compounds	Carbonyl compounds	Aldehydes
positive	pos-M161T314	161.094691150963	5.22893333333333	161.094691150963	HMDB0031195	3,5,5-Trimethyl-2-cyclohexen-1-one	138.105473150963	138.10446507	7.29940891116748	[M+Na]+	0	1	C9H14O	-	-	-	Organooxygen compounds	Carbonyl compounds	Ketones
positive	pos-M161T314	161.094691150963	5.22893333333333	161.094691150963	HMDB0031261	(2E,6E)-2,6-Nonadienal	138.105473150963	138.10446507	7.29940891116748	[M+Na]+	0	1	C9H14O	-	-	-	Organooxygen compounds	Carbonyl compounds	Aldehydes
positive	pos-M161T314	161.094691150963	5.22893333333333	161.094691150963	HMDB0031685	2,4-Nonadienal	138.105473150963	138.10446507	7.29940891116748	[M+Na]+	0	1	C9H14O	Saliva	-	-	Organic oxygen compounds	Organooxygen compounds	-
positive	pos-M161T314	161.094691150963	5.22893333333333	161.094691150963	HMDB0033434	4-Acetyl-1-methylcyclohexene	138.105473150963	138.10446507	7.29940891116748	[M+Na]+	0	1	C9H14O	-	-	-	Organic oxygen compounds	Organooxygen compounds	-
positive	pos-M161T314	161.094691150963	5.22893333333333	161.094691150963	HMDB0033857	Violet-leaf aldehyde	138.105473150963	138.10446507	7.29940891116748	[M+Na]+	0	1	C9H14O	-	-	-	Organooxygen compounds	Carbonyl compounds	Aldehydes
positive	pos-M161T314	161.094691150963	5.22893333333333	161.094691150963	HMDB0035229	5-Isopropylbicyclo[3.1.0]hexan-2-one	138.105473150963	138.10446507	7.29940891116748	[M+Na]+	0	1	C9H14O	-	-	-	Organooxygen compounds	Carbonyl compounds	Ketones
positive	pos-M161T314	161.094691150963	5.22893333333333	161.094691150963	HMDB0035929	(R)-Cryptone	138.105473150963	138.10446507	7.29940891116748	[M+Na]+	0	1	C9H14O	-	-	-	Organic oxygen compounds	Organooxygen compounds	-
positive	pos-M161T314	161.094691150963	5.22893333333333	161.094691150963	HMDB0036069	Pulegenone	138.105473150963	138.10446507	7.29940891116748	[M+Na]+	0	1	C9H14O	-	-	-	Organic oxygen compounds	Organooxygen compounds	-
positive	pos-M161T314	161.094691150963	5.22893333333333	161.094691150963	HMDB0036091	exo-5,6-Dimethylbicyclo[2.2.1]hept-5-en-2-ol	138.105473150963	138.10446507	7.29940891116748	[M+Na]+	0	1	C9H14O	-	-	-	Organic oxygen compounds	Organooxygen compounds	-
positive	pos-M161T314	161.094691150963	5.22893333333333	161.094691150963	HMDB0036092	exo-2-Methyl-3-methylenebicyclo[2.2.1]heptan-2-ol	138.105473150963	138.10446507	7.29940891116748	[M+Na]+	0	1	C9H14O	-	-	-	Lipids and lipid-like molecules	Prenol lipids	-
positive	pos-M161T314	161.094691150963	5.22893333333333	161.094691150963	HMDB0040338	3,5,5-Trimethyl-3-cyclohexen-1-one	138.105473150963	138.10446507	7.29940891116748	[M+Na]+	0	1	C9H14O	-	-	-	Organooxygen compounds	Carbonyl compounds	Ketones
positive	pos-M161T213	161.131183722936	3.55735	161.131183722936	HMDB0061813	1-(1-Methylethenyl)-4-(1-methylethyl)benzene	160.123907722936	160.125200512	-8.07361402116643	[M+H]+	0	1	C12H16	Saliva	-	-	Lipids and lipid-like molecules	Prenol lipids	-
positive	pos-M161T213	161.131183722936	3.55735	161.131183722936	HMDB0061814	1-(1-methylethenyl)-3-(1-methylethyl)-benzene	160.123907722936	160.125200512	-8.07361402116643	[M+H]+	0	1	C12H16	Saliva	-	-	Benzenoids	Benzene and substituted derivatives	-
positive	pos-M161T213	161.131183722936	3.55735	161.131183722936	HMDB0037213	xi-p-Menth-3-ene	138.141965722936	138.140850576	8.07253561384474	[M+Na]+	0	1	C10H18	Saliva	-	-	Lipids and lipid-like molecules	Prenol lipids	-
positive	pos-M161T213	161.131183722936	3.55735	161.131183722936	HMDB0061795	(S)-3,7-Dimethyl-1,6-octadiene	138.141965722936	138.140850576	8.07253561384474	[M+Na]+	0	1	C10H18	Feces;Saliva	-	-	Lipids and lipid-like molecules	Prenol lipids	-
positive	pos-M161T213	161.131183722936	3.55735	161.131183722936	HMDB0061797	2-Menthene	138.141965722936	138.140850576	8.07253561384474	[M+Na]+	0	1	C10H18	Saliva	-	-	Lipids and lipid-like molecules	Prenol lipids	-
positive	pos-M161T213	161.131183722936	3.55735	161.131183722936	HMDB0061798	1-Methyl-3-(2-methyl-1-propenyl)cyclopentane	138.141965722936	138.140850576	8.07253561384474	[M+Na]+	0	1	C10H18	Saliva	-	-	Hydrocarbons	Unsaturated hydrocarbons	-
positive	pos-M161T213	161.131183722936	3.55735	161.131183722936	HMDB0061799	1-Methyl-3-(2-methyl-2-propenyl)-cyclopentane	138.141965722936	138.140850576	8.07253561384474	[M+Na]+	0	1	C10H18	Saliva	-	-	Hydrocarbons	Unsaturated hydrocarbons	-
positive	pos-M161T213	161.131183722936	3.55735	161.131183722936	HMDB0061800	1-(3-Methylbutyl)-cyclopentene	138.141965722936	138.140850576	8.07253561384474	[M+Na]+	0	1	C10H18	Saliva	-	-	Hydrocarbons	Unsaturated hydrocarbons	-
positive	pos-M161T213	161.131183722936	3.55735	161.131183722936	HMDB0061801	3-(2-Methylpropyl)-cyclohexene	138.141965722936	138.140850576	8.07253561384474	[M+Na]+	0	1	C10H18	Saliva	-	-	Hydrocarbons	Unsaturated hydrocarbons	-
positive	pos-M161T213	161.131183722936	3.55735	161.131183722936	HMDB0061796	cis-Carane	138.141965722936	138.14085058	8.07250665755256	[M+Na]+	0	1	C10H18	Saliva	-	-	Lipids and lipid-like molecules	Prenol lipids	-
positive	pos-M162T170	162.090398374877	2.82966666666667	162.090398374877	HMDB0003447	Tryptophanol	161.083122374877	161.084063979	-5.84542070606351	[M+H]+	0	1	C10H11NO	-	-	-	Organoheterocyclic compounds	Indoles and derivatives	-
positive	pos-M162T170	162.090398374877	2.82966666666667	162.090398374877	HMDB0030267	(R)-Boschniakine	161.083122374877	161.084063979	-5.84542070606351	[M+H]+	0	1	C10H11NO	-	-	-	Organoheterocyclic compounds	Pyridines and derivatives	-
positive	pos-M162T170	162.090398374877	2.82966666666667	162.090398374877	HMDB0040028	1-(2,3-Dihydro-1H-pyrrolizin-5-yl)-2-propen-1-one	161.083122374877	161.084063979	-5.84542070606351	[M+H]+	0	1	C10H11NO	-	-	-	Organoheterocyclic compounds	Pyrrolizines	null
positive	pos-M162T170	162.090398374877	2.82966666666667	162.090398374877	HMDB0040042	3-[(5-Methyl-2-furanyl)methyl]-1H-pyrrole	161.083122374877	161.084063979	-5.84542070606351	[M+H]+	0	1	C10H11NO	-	-	-	Organoheterocyclic compounds	Pyrroles	Substituted pyrroles
positive	pos-M162T170	162.090398374877	2.82966666666667	162.090398374877	HMDB0040048	3,4-Dihydro-4-[(5-methyl-2-furanyl)methylene]-2H-pyrrole	161.083122374877	161.084063979	-5.84542070606351	[M+H]+	0	1	C10H11NO	-	-	-	Organoheterocyclic compounds	Heteroaromatic compounds	null
positive	pos-M162T170	162.090398374877	2.82966666666667	162.090398374877	HMDB0006215	Naphthalene epoxide	144.056575374877	144.057514878	-6.52172240939265	[M+NH4]+	0	1	C10H8O	-	-	-	Benzenoids	Naphthalenes	-
positive	pos-M162T170	162.090398374877	2.82966666666667	162.090398374877	HMDB0012138	1-Naphthol	144.056575374877	144.057514878	-6.52172240939265	[M+NH4]+	0	1	C10H8O	Blood;Urine	-	-	Benzenoids	Naphthalenes	-
positive	pos-M162T170	162.090398374877	2.82966666666667	162.090398374877	HMDB0012322	2-Naphthol	144.056575374877	144.057514878	-6.52172240939265	[M+NH4]+	0	1	C10H8O	Blood;Urine	-	-	Benzenoids	Naphthalenes	-
positive	pos-M162T170	162.090398374877	2.82966666666667	162.090398374877	HMDB0031001	(Z)-2-Decene-4,6,8-triyn-1-ol	144.056575374877	144.057514878	-6.52172240939265	[M+NH4]+	0	1	C10H8O	-	-	-	Lipids and lipid-like molecules	Fatty Acyls	-
positive	pos-M162T170	162.090398374877	2.82966666666667	162.090398374877	HMDB0060301	(1S,2R)-Naphthalene 1,2-oxide	144.056575374877	144.057514878	-6.52172240939265	[M+NH4]+	0	1	C10H8O	-	-	-	Benzenoids	Naphthalenes	-
positive	pos-M163T138	163.016901551675	2.30124166666667	163.016901551675	HMDB0040192	N-Nitrosothiazolidine-4-carboxylic acid	162.009625551675	162.009912758	-1.77277007381106	[M+H]+	0	1	C4H6N2O3S	-	-	-	Organic acids and derivatives	Carboxylic acids and derivatives	Amino acids, peptides, and analogues
positive	pos-M163T559	163.037624550783	9.31259166666667	163.037624550783	HMDB0014023	para-Trifluoromethylphenol	162.030348550783	162.029249397	6.78367509010163	[M+H]+	0	1	C7H5F3O	Blood;Urine	Kidney;Liver	-	Benzenoids	Benzene and substituted derivatives	-
positive	pos-M163T559	163.037624550783	9.31259166666667	163.037624550783	HMDB0029865	Umbelliferone	162.030348550783	162.031694053	-8.30394463784373	[M+H]+	0	1	C9H6O3	Blood;Urine	-	-	Phenylpropanoids and polyketides	Coumarins and derivatives	-
positive	pos-M163T559	163.037624550783	9.31259166666667	163.037624550783	HMDB0002149	3 Hydroxycoumarin	162.030348550783	162.031694058	-8.30397549577233	[M+H]+	0	1	C9H6O3	-	-	-	Phenylpropanoids and polyketides	Coumarins and derivatives	-
positive	pos-M163T559	163.037624550783	9.31259166666667	163.037624550783	HMDB0031735	Ethyl maltol	140.048406550783	140.047344122	7.58621157482077	[M+Na]+	0	1	C7H8O3	-	-	-	Organoheterocyclic compounds	Pyrans	-
positive	pos-M163T559	163.037624550783	9.31259166666667	163.037624550783	HMDB0034246	Furfuryl acetate	140.048406550783	140.047344122	7.58621157482077	[M+Na]+	0	1	C7H8O3	-	-	-	Organoheterocyclic compounds	Heteroaromatic compounds	null
positive	pos-M163T559	163.037624550783	9.31259166666667	163.037624550783	HMDB0059862	Ethyl furoate	140.048406550783	140.047344122	7.58621157482077	[M+Na]+	0	1	C7H8O3	-	-	-	Organoheterocyclic compounds	Furans	-
positive	pos-M163T559	163.037624550783	9.31259166666667	163.037624550783	HMDB0059880	Ethyl 3-furoate	140.048406550783	140.047344122	7.58621157482077	[M+Na]+	0	1	C7H8O3	-	-	-	Organoheterocyclic compounds	Furans	-
positive	pos-M163T591	163.037758966275	9.84575	163.037758966275	HMDB0014023	para-Trifluoromethylphenol	162.030482966275	162.029249397	7.61325056798196	[M+H]+	0	1	C7H5F3O	Blood;Urine	Kidney;Liver	-	Benzenoids	Benzene and substituted derivatives	-
positive	pos-M163T591	163.037758966275	9.84575	163.037758966275	HMDB0029865	Umbelliferone	162.030482966275	162.031694053	-7.47438167619784	[M+H]+	0	1	C9H6O3	Blood;Urine	-	-	Phenylpropanoids and polyketides	Coumarins and derivatives	-
positive	pos-M163T591	163.037758966275	9.84575	163.037758966275	HMDB0002149	3 Hydroxycoumarin	162.030482966275	162.031694058	-7.47441253415204	[M+H]+	0	1	C9H6O3	-	-	-	Phenylpropanoids and polyketides	Coumarins and derivatives	-
positive	pos-M163T591	163.037758966275	9.84575	163.037758966275	HMDB0031735	Ethyl maltol	140.048540966275	140.047344122	8.54599765888969	[M+Na]+	0	1	C7H8O3	-	-	-	Organoheterocyclic compounds	Pyrans	-
positive	pos-M163T591	163.037758966275	9.84575	163.037758966275	HMDB0034246	Furfuryl acetate	140.048540966275	140.047344122	8.54599765888969	[M+Na]+	0	1	C7H8O3	-	-	-	Organoheterocyclic compounds	Heteroaromatic compounds	null
positive	pos-M163T591	163.037758966275	9.84575	163.037758966275	HMDB0059862	Ethyl furoate	140.048540966275	140.047344122	8.54599765888969	[M+Na]+	0	1	C7H8O3	-	-	-	Organoheterocyclic compounds	Furans	-
positive	pos-M163T591	163.037758966275	9.84575	163.037758966275	HMDB0059880	Ethyl 3-furoate	140.048540966275	140.047344122	8.54599765888969	[M+Na]+	0	1	C7H8O3	-	-	-	Organoheterocyclic compounds	Furans	-
positive	pos-M163T36	163.037988419988	0.606533333333333	163.037988419988	HMDB0014023	para-Trifluoromethylphenol	162.030712419988	162.029249397	9.02937582852735	[M+H]+	0	1	C7H5F3O	Blood;Urine	Kidney;Liver	-	Benzenoids	Benzene and substituted derivatives	-
positive	pos-M163T36	163.037988419988	0.606533333333333	163.037988419988	HMDB0029865	Umbelliferone	162.030712419988	162.031694053	-6.05827778146692	[M+H]+	0	1	C9H6O3	Blood;Urine	-	-	Phenylpropanoids and polyketides	Coumarins and derivatives	-
positive	pos-M163T36	163.037988419988	0.606533333333333	163.037988419988	HMDB0002149	3 Hydroxycoumarin	162.030712419988	162.031694058	-6.05830863946482	[M+H]+	0	1	C9H6O3	-	-	-	Phenylpropanoids and polyketides	Coumarins and derivatives	-
positive	pos-M163T3	163.037858867938	0.0533	163.037858867938	HMDB0014023	para-Trifluoromethylphenol	162.030582867938	162.029249397	8.22981617815486	[M+H]+	0	1	C7H5F3O	Blood;Urine	Kidney;Liver	-	Benzenoids	Benzene and substituted derivatives	-
positive	pos-M163T3	163.037858867938	0.0533	163.037858867938	HMDB0029865	Umbelliferone	162.030582867938	162.031694053	-6.8578253684693	[M+H]+	0	1	C9H6O3	Blood;Urine	-	-	Phenylpropanoids and polyketides	Coumarins and derivatives	-
positive	pos-M163T3	163.037858867938	0.0533	163.037858867938	HMDB0002149	3 Hydroxycoumarin	162.030582867938	162.031694058	-6.85785622644253	[M+H]+	0	1	C9H6O3	-	-	-	Phenylpropanoids and polyketides	Coumarins and derivatives	-
positive	pos-M163T3	163.037858867938	0.0533	163.037858867938	HMDB0031735	Ethyl maltol	140.048640867938	140.047344122	9.25933973364757	[M+Na]+	0	1	C7H8O3	-	-	-	Organoheterocyclic compounds	Pyrans	-
positive	pos-M163T3	163.037858867938	0.0533	163.037858867938	HMDB0034246	Furfuryl acetate	140.048640867938	140.047344122	9.25933973364757	[M+Na]+	0	1	C7H8O3	-	-	-	Organoheterocyclic compounds	Heteroaromatic compounds	null
positive	pos-M163T3	163.037858867938	0.0533	163.037858867938	HMDB0059862	Ethyl furoate	140.048640867938	140.047344122	9.25933973364757	[M+Na]+	0	1	C7H8O3	-	-	-	Organoheterocyclic compounds	Furans	-
positive	pos-M163T3	163.037858867938	0.0533	163.037858867938	HMDB0059880	Ethyl 3-furoate	140.048640867938	140.047344122	9.25933973364757	[M+Na]+	0	1	C7H8O3	-	-	-	Organoheterocyclic compounds	Furans	-
positive	pos-M163T68	163.03803890839	1.12846666666667	163.03803890839	HMDB0014023	para-Trifluoromethylphenol	162.03076290839	162.029249397	9.34097637092299	[M+H]+	0	1	C7H5F3O	Blood;Urine	Kidney;Liver	-	Benzenoids	Benzene and substituted derivatives	-
positive	pos-M163T68	163.03803890839	1.12846666666667	163.03803890839	HMDB0029865	Umbelliferone	162.03076290839	162.031694053	-5.74668194034989	[M+H]+	0	1	C9H6O3	Blood;Urine	-	-	Phenylpropanoids and polyketides	Coumarins and derivatives	-
positive	pos-M163T68	163.03803890839	1.12846666666667	163.03803890839	HMDB0002149	3 Hydroxycoumarin	162.03076290839	162.031694058	-5.7467127983574	[M+H]+	0	1	C9H6O3	-	-	-	Phenylpropanoids and polyketides	Coumarins and derivatives	-
positive	pos-M163T170	163.073567605193	2.82601666666667	163.073567605193	HMDB0032311	2,4-Hexadienyl acetate	140.084349605193	140.083729628	4.42576161180115	[M+Na]+	0	1	C8H12O2	-	-	-	Organic acids and derivatives	Carboxylic acids and derivatives	Carboxylic acid derivatives
positive	pos-M163T170	163.073567605193	2.82601666666667	163.073567605193	HMDB0036176	3-Ethyl-2-hydroxy-4-methyl-2-cyclopenten-1-one	140.084349605193	140.083729628	4.42576161180115	[M+Na]+	0	1	C8H12O2	-	-	-	Organic oxygen compounds	Organooxygen compounds	-
positive	pos-M163T170	163.073567605193	2.82601666666667	163.073567605193	HMDB0037167	3-Ethyl-5-methyl-1,2-cyclopentanedione	140.084349605193	140.083729628	4.42576161180115	[M+Na]+	0	1	C8H12O2	-	-	-	Organooxygen compounds	Carbonyl compounds	Ketones
positive	pos-M163T170	163.073567605193	2.82601666666667	163.073567605193	HMDB0037196	Ethyl 2-methyl-3,4-pentadienoate	140.084349605193	140.083729628	4.42576161180115	[M+Na]+	0	1	C8H12O2	-	-	-	Lipids and lipid-like molecules	Fatty Acyls	Fatty acid esters
positive	pos-M163T170	163.073567605193	2.82601666666667	163.073567605193	HMDB0037625	Allyl tiglate	140.084349605193	140.083729628	4.42576161180115	[M+Na]+	0	1	C8H12O2	-	-	-	Lipids and lipid-like molecules	Fatty Acyls	Fatty acid esters
positive	pos-M163T170	163.073567605193	2.82601666666667	163.073567605193	HMDB0039651	3-Propyl-1,2-cyclopentanedione	140.084349605193	140.083729628	4.42576161180115	[M+Na]+	0	1	C8H12O2	-	-	-	Organic oxygen compounds	Organooxygen compounds	-
positive	pos-M163T170	163.073567605193	2.82601666666667	163.073567605193	HMDB0039652	2-Hydroxy-3,4,5-trimethyl-2-cyclopenten-1-one	140.084349605193	140.083729628	4.42576161180115	[M+Na]+	0	1	C8H12O2	-	-	-	Organic oxygen compounds	Organooxygen compounds	-
positive	pos-M163T170	163.073567605193	2.82601666666667	163.073567605193	HMDB0039673	4-Ethyl-2-hydroxy-3-methyl-2-cyclopenten-1-one	140.084349605193	140.083729628	4.42576161180115	[M+Na]+	0	1	C8H12O2	-	-	-	Organic oxygen compounds	Organooxygen compounds	-
positive	pos-M163T170	163.073567605193	2.82601666666667	163.073567605193	HMDB0039680	3,5,5-Trimethyl-1,2-cyclopentanedione	140.084349605193	140.083729628	4.42576161180115	[M+Na]+	0	1	C8H12O2	-	-	-	Organic oxygen compounds	Organooxygen compounds	-
positive	pos-M163T170	163.073567605193	2.82601666666667	163.073567605193	HMDB0039681	3-Isopropyl-1,2-cyclopentanedione	140.084349605193	140.083729628	4.42576161180115	[M+Na]+	0	1	C8H12O2	-	-	-	Organic oxygen compounds	Organooxygen compounds	-
positive	pos-M163T170	163.073567605193	2.82601666666667	163.073567605193	HMDB0040463	Ethyl sorbate	140.084349605193	140.083729628	4.42576161180115	[M+Na]+	0	1	C8H12O2	-	-	-	Lipids and lipid-like molecules	Fatty Acyls	-
positive	pos-M163T170	163.073567605193	2.82601666666667	163.073567605193	HMDB0040526	3,4,4-Trimethyl-1,2-cyclopentanedione	140.084349605193	140.083729628	4.42576161180115	[M+Na]+	0	1	C8H12O2	-	-	-	Organooxygen compounds	Carbonyl compounds	Ketones
positive	pos-M163T170	163.073567605193	2.82601666666667	163.073567605193	HMDB0060682	2-Propyl-2,4-pentadienoic acid	140.084349605193	140.083729628	4.42576161180115	[M+Na]+	0	1	C8H12O2	Blood;Urine	Kidney;Liver	Valproic Acid Metabolism Pathway,SMP00635,null	Lipids and lipid-like molecules	Fatty Acyls	-
positive	pos-M163T381	163.109536919349	6.34291666666667	163.109536919349	HMDB0030957	(3Z,6Z)-3,6-Nonadien-1-ol	140.120318919349	140.120115134	1.45436184390958	[M+Na]+	0	1	C9H16O	-	-	-	Lipids and lipid-like molecules	Fatty Acyls	-
positive	pos-M163T381	163.109536919349	6.34291666666667	163.109536919349	HMDB0030958	(Z)-6-Nonenal	140.120318919349	140.120115134	1.45436184390958	[M+Na]+	0	1	C9H16O	-	-	-	Organooxygen compounds	Carbonyl compounds	Aldehydes
positive	pos-M163T381	163.109536919349	6.34291666666667	163.109536919349	HMDB0031262	2,6-Nonadien-1-ol	140.120318919349	140.120115134	1.45436184390958	[M+Na]+	0	1	C9H16O	-	-	-	Lipids and lipid-like molecules	Fatty Acyls	-
positive	pos-M163T381	163.109536919349	6.34291666666667	163.109536919349	HMDB0031269	2-Nonenal	140.120318919349	140.120115134	1.45436184390958	[M+Na]+	0	1	C9H16O	Blood;Feces;Saliva;Urine	-	-	Organic oxygen compounds	Organooxygen compounds	-
positive	pos-M163T381	163.109536919349	6.34291666666667	163.109536919349	HMDB0031834	(±)-2,6-Dimethyl-5-heptenal	140.120318919349	140.120115134	1.45436184390958	[M+Na]+	0	1	C9H16O	-	-	-	Organic oxygen compounds	Organooxygen compounds	-
positive	pos-M163T381	163.109536919349	6.34291666666667	163.109536919349	HMDB0032535	trans-4-Nonenal	140.120318919349	140.120115134	1.45436184390958	[M+Na]+	0	1	C9H16O	-	-	-	Organooxygen compounds	Carbonyl compounds	Aldehydes
positive	pos-M163T381	163.109536919349	6.34291666666667	163.109536919349	HMDB0033554	2-Methyl-2-octenal	140.120318919349	140.120115134	1.45436184390958	[M+Na]+	0	1	C9H16O	-	-	-	Organic oxygen compounds	Organooxygen compounds	-
positive	pos-M163T381	163.109536919349	6.34291666666667	163.109536919349	HMDB0033794	(±)-2,2,6-Trimethylcyclohexanone	140.120318919349	140.120115134	1.45436184390958	[M+Na]+	0	1	C9H16O	-	-	-	Organic oxygen compounds	Organooxygen compounds	-
positive	pos-M163T381	163.109536919349	6.34291666666667	163.109536919349	HMDB0034758	8-Nonen-3-one	140.120318919349	140.120115134	1.45436184390958	[M+Na]+	0	1	C9H16O	-	-	-	Organic oxygen compounds	Organooxygen compounds	-
positive	pos-M163T381	163.109536919349	6.34291666666667	163.109536919349	HMDB0034761	5-Nonen-2-one	140.120318919349	140.120115134	1.45436184390958	[M+Na]+	0	1	C9H16O	-	-	-	Organic oxygen compounds	Organooxygen compounds	-
positive	pos-M163T381	163.109536919349	6.34291666666667	163.109536919349	HMDB0034764	3-Nonen-2-one	140.120318919349	140.120115134	1.45436184390958	[M+Na]+	0	1	C9H16O	-	-	-	Organic oxygen compounds	Organooxygen compounds	-
positive	pos-M163T381	163.109536919349	6.34291666666667	163.109536919349	HMDB0034845	2,4-Nonadien-1-ol	140.120318919349	140.120115134	1.45436184390958	[M+Na]+	0	1	C9H16O	-	-	-	Lipids and lipid-like molecules	Fatty Acyls	Fatty alcohols
positive	pos-M163T381	163.109536919349	6.34291666666667	163.109536919349	HMDB0035916	(E)-2-Nonen-4-one	140.120318919349	140.120115134	1.45436184390958	[M+Na]+	0	1	C9H16O	-	-	-	Organic oxygen compounds	Organooxygen compounds	-
positive	pos-M163T381	163.109536919349	6.34291666666667	163.109536919349	HMDB0035926	8-Nonen-2-one	140.120318919349	140.120115134	1.45436184390958	[M+Na]+	0	1	C9H16O	-	-	-	Organic oxygen compounds	Organooxygen compounds	-
positive	pos-M163T381	163.109536919349	6.34291666666667	163.109536919349	HMDB0035927	1-Nonen-4-one	140.120318919349	140.120115134	1.45436184390958	[M+Na]+	0	1	C9H16O	-	-	-	Organic oxygen compounds	Organooxygen compounds	-
positive	pos-M163T381	163.109536919349	6.34291666666667	163.109536919349	HMDB0037001	Santene hydrate	140.120318919349	140.120115134	1.45436184390958	[M+Na]+	0	1	C9H16O	-	-	-	Lipids and lipid-like molecules	Prenol lipids	Monoterpenoids
positive	pos-M163T381	163.109536919349	6.34291666666667	163.109536919349	HMDB0037150	2-Ethyl-2-heptenal	140.120318919349	140.120115134	1.45436184390958	[M+Na]+	0	1	C9H16O	-	-	-	Organooxygen compounds	Carbonyl compounds	Aldehydes
positive	pos-M163T381	163.109536919349	6.34291666666667	163.109536919349	HMDB0037170	3-Methylene-2-octanone	140.120318919349	140.120115134	1.45436184390958	[M+Na]+	0	1	C9H16O	-	-	-	Organooxygen compounds	Carbonyl compounds	Alpha,beta-unsaturated carbonyl compounds
positive	pos-M163T381	163.109536919349	6.34291666666667	163.109536919349	HMDB0038067	(3E,6Z)-3,6-Nonadien-1-ol	140.120318919349	140.120115134	1.45436184390958	[M+Na]+	0	1	C9H16O	-	-	-	Lipids and lipid-like molecules	Fatty Acyls	Fatty alcohols
positive	pos-M163T381	163.109536919349	6.34291666666667	163.109536919349	HMDB0038400	(2xi,4xi)-2,4-Nonadien-1-ol	140.120318919349	140.120115134	1.45436184390958	[M+Na]+	0	1	C9H16O	-	-	-	Lipids and lipid-like molecules	Fatty Acyls	-
positive	pos-M163T381	163.109536919349	6.34291666666667	163.109536919349	HMDB0039461	7-Methyl-3-octen-2-one	140.120318919349	140.120115134	1.45436184390958	[M+Na]+	0	1	C9H16O	-	-	-	Organooxygen compounds	Carbonyl compounds	Alpha,beta-unsaturated carbonyl compounds
positive	pos-M163T381	163.109536919349	6.34291666666667	163.109536919349	HMDB0059828	3-Nonen-5-one	140.120318919349	140.120115134	1.45436184390958	[M+Na]+	0	1	C9H16O	-	-	-	Organic oxygen compounds	Organooxygen compounds	-
positive	pos-M163T381	163.109536919349	6.34291666666667	163.109536919349	HMDB0062671	(3E)-2,3,4-trimethylhex-3-enal	140.120318919349	140.120115135	1.4543547072406	[M+Na]+	0	1	C9H16O	-	-	-	Organic oxygen compounds	Organooxygen compounds	Carbonyl compounds
positive	pos-M163T201	163.146774421964	3.34655	163.146774421964	HMDB0013806	1,3-Diisopropylbenzene	162.139498421964	162.140850576	-8.33937919510698	[M+H]+	0	1	C12H18	Urine	-	-	Benzenoids	Benzene and substituted derivatives	-
positive	pos-M163T201	163.146774421964	3.34655	163.146774421964	HMDB0036759	Pregeijerene	162.139498421964	162.140850576	-8.33937919510698	[M+H]+	0	1	C12H18	-	-	-	Hydrocarbons	Unsaturated hydrocarbons	-
positive	pos-M163T201	163.146774421964	3.34655	163.146774421964	HMDB0061815	Hexylbenzene	162.139498421964	162.140850576	-8.33937919510698	[M+H]+	0	1	C12H18	Saliva	-	-	Benzenoids	Benzene and substituted derivatives	-
positive	pos-M163T201	163.146774421964	3.34655	163.146774421964	HMDB0031455	p-Menthane	140.157556421964	140.15650064	7.53287902598773	[M+Na]+	0	1	C10H20	Urine	-	-	Lipids and lipid-like molecules	Prenol lipids	Monoterpenoids
positive	pos-M163T201	163.146774421964	3.34655	163.146774421964	HMDB0035141	1-Isopropyl-2,3-dimethylcyclopentane	140.157556421964	140.15650064	7.53287902598773	[M+Na]+	0	1	C10H20	-	-	-	Lipids and lipid-like molecules	Prenol lipids	-
positive	pos-M163T201	163.146774421964	3.34655	163.146774421964	HMDB0041402	Butylcyclohexane	140.157556421964	140.15650064	7.53287902598773	[M+Na]+	0	1	C10H20	-	-	-	Hydrocarbons	Saturated hydrocarbons	-
positive	pos-M163T201	163.146774421964	3.34655	163.146774421964	HMDB0061803	cis-3-Decene	140.157556421964	140.15650064	7.53287902598773	[M+Na]+	0	1	C10H20	Saliva	-	-	Hydrocarbons	Unsaturated hydrocarbons	-
positive	pos-M163T201	163.146774421964	3.34655	163.146774421964	HMDB0061804	m-Menthane	140.157556421964	140.15650064	7.53287902598773	[M+Na]+	0	1	C10H20	-	-	-	Lipids and lipid-like molecules	Prenol lipids	-
positive	pos-M163T441	163.146903948093	7.34928333333333	163.146903948093	HMDB0013806	1,3-Diisopropylbenzene	162.139627948093	162.140850576	-7.54052974698245	[M+H]+	0	1	C12H18	Urine	-	-	Benzenoids	Benzene and substituted derivatives	-
positive	pos-M163T441	163.146903948093	7.34928333333333	163.146903948093	HMDB0036759	Pregeijerene	162.139627948093	162.140850576	-7.54052974698245	[M+H]+	0	1	C12H18	-	-	-	Hydrocarbons	Unsaturated hydrocarbons	-
positive	pos-M163T441	163.146903948093	7.34928333333333	163.146903948093	HMDB0061815	Hexylbenzene	162.139627948093	162.140850576	-7.54052974698245	[M+H]+	0	1	C12H18	Saliva	-	-	Benzenoids	Benzene and substituted derivatives	-
positive	pos-M163T441	163.146903948093	7.34928333333333	163.146903948093	HMDB0031455	p-Menthane	140.157685948093	140.15650064	8.45703258582705	[M+Na]+	0	1	C10H20	Urine	-	-	Lipids and lipid-like molecules	Prenol lipids	Monoterpenoids
positive	pos-M163T441	163.146903948093	7.34928333333333	163.146903948093	HMDB0035141	1-Isopropyl-2,3-dimethylcyclopentane	140.157685948093	140.15650064	8.45703258582705	[M+Na]+	0	1	C10H20	-	-	-	Lipids and lipid-like molecules	Prenol lipids	-
positive	pos-M163T441	163.146903948093	7.34928333333333	163.146903948093	HMDB0041402	Butylcyclohexane	140.157685948093	140.15650064	8.45703258582705	[M+Na]+	0	1	C10H20	-	-	-	Hydrocarbons	Saturated hydrocarbons	-
positive	pos-M163T441	163.146903948093	7.34928333333333	163.146903948093	HMDB0061803	cis-3-Decene	140.157685948093	140.15650064	8.45703258582705	[M+Na]+	0	1	C10H20	Saliva	-	-	Hydrocarbons	Unsaturated hydrocarbons	-
positive	pos-M163T441	163.146903948093	7.34928333333333	163.146903948093	HMDB0061804	m-Menthane	140.157685948093	140.15650064	8.45703258582705	[M+Na]+	0	1	C10H20	-	-	-	Lipids and lipid-like molecules	Prenol lipids	-
positive	pos-M164T574	163.965996391385	9.57171666666667	163.965996391385	HMDB0061735	Dimethylthiophosphate	140.976778391385	140.978075805	-9.20294597286682	[M+Na]+	0	1	C2H6O3PS	Urine	-	-	Organic acids and derivatives	Organic thiophosphoric acids and derivatives	Thiophosphoric acid esters
positive	pos-M164T200	164.105695217319	3.33638333333333	164.105695217319	HMDB0039661	2,3,6,7-Tetrahydro-7-methylcyclopent[b]azepin-8(1H)-one	163.098419217319	163.099714043	-7.93885929588452	[M+H]+	0	1	C10H13NO	-	-	-	Organoheterocyclic compounds	Azepines	null
positive	pos-M164T200	164.105695217319	3.33638333333333	164.105695217319	HMDB0040015	2,3,4,5-Tetrahydro-6-(5-methyl-2-furanyl)pyridine	163.098419217319	163.099714043	-7.93885929588452	[M+H]+	0	1	C10H13NO	-	-	-	Organoheterocyclic compounds	Pyridines and derivatives	-
positive	pos-M164T200	164.105695217319	3.33638333333333	164.105695217319	HMDB0040022	2,3-Dihydro-5-propanoyl-1H-pyrrolizine	163.098419217319	163.099714043	-7.93885929588452	[M+H]+	0	1	C10H13NO	-	-	-	Organoheterocyclic compounds	Pyrrolizines	-
positive	pos-M164T200	164.105695217319	3.33638333333333	164.105695217319	HMDB0040023	5-Acetyl-2,3-dihydro-7-methyl-1H-pyrrolizine	163.098419217319	163.099714043	-7.93885929588452	[M+H]+	0	1	C10H13NO	-	-	-	Organoheterocyclic compounds	Pyrrolizines	-
positive	pos-M164T200	164.105695217319	3.33638333333333	164.105695217319	HMDB0040024	5-Acetyl-2,3-dihydro-6-methyl-1H-pyrrolizine	163.098419217319	163.099714043	-7.93885929588452	[M+H]+	0	1	C10H13NO	-	-	-	Organoheterocyclic compounds	Pyrrolizines	-
positive	pos-M164T200	164.105695217319	3.33638333333333	164.105695217319	HMDB0040025	1-(2,3-Dihydro-5-methyl-1H-pyrrolizin-7-yl)ethanone	163.098419217319	163.099714043	-7.93885929588452	[M+H]+	0	1	C10H13NO	-	-	-	Organoheterocyclic compounds	Pyrrolizines	-
positive	pos-M164T200	164.105695217319	3.33638333333333	164.105695217319	HMDB0040026	2,3-Dihydro-5,6-dimethyl-1H-pyrrolizine-7-carboxaldehyde	163.098419217319	163.099714043	-7.93885929588452	[M+H]+	0	1	C10H13NO	-	-	-	Organoheterocyclic compounds	Pyrrolizines	null
positive	pos-M164T200	164.105695217319	3.33638333333333	164.105695217319	HMDB0041927	Methcathinone	163.098419217319	163.099714043	-7.93885929588452	[M+H]+	0	1	C10H13NO	-	-	-	Organic oxygen compounds	Organooxygen compounds	-
positive	pos-M164T200	164.105695217319	3.33638333333333	164.105695217319	HMDB0061786	n-Propylbenzamide	163.098419217319	163.099714043	-7.93885929588452	[M+H]+	0	1	C10H13NO	Saliva	-	-	Benzenoids	Benzene and substituted derivatives	-
positive	pos-M164T200	164.105695217319	3.33638333333333	164.105695217319	HMDB0030324	(R)-Pelletierine	141.116477217319	141.115364107	7.88794562558721	[M+Na]+	0	1	C8H15NO	-	-	-	Organoheterocyclic compounds	Piperidines	null
positive	pos-M164T200	164.105695217319	3.33638333333333	164.105695217319	HMDB0030325	(±)-Pelletierine	141.116477217319	141.115364107	7.88794562558721	[M+Na]+	0	1	C8H15NO	-	-	-	Organoheterocyclic compounds	Piperidines	-
positive	pos-M164T200	164.105695217319	3.33638333333333	164.105695217319	HMDB0030338	Physoperuvine	141.116477217319	141.115364107	7.88794562558721	[M+Na]+	0	1	C8H15NO	-	-	-	Alkaloids and derivatives	Tropane alkaloids	-
positive	pos-M164T200	164.105695217319	3.33638333333333	164.105695217319	HMDB0033364	Conhydrinone	141.116477217319	141.115364107	7.88794562558721	[M+Na]+	0	1	C8H15NO	-	-	-	Organoheterocyclic compounds	Piperidines	null
positive	pos-M164T200	164.105695217319	3.33638333333333	164.105695217319	HMDB0039839	1-(1-Pyrrolidinyl)-2-butanone	141.116477217319	141.115364107	7.88794562558721	[M+Na]+	0	1	C8H15NO	-	-	-	Organoheterocyclic compounds	Pyrrolidines	-
positive	pos-M164T200	164.105695217319	3.33638333333333	164.105695217319	HMDB0039840	3-(1-Pyrrolidinyl)-2-butanone	141.116477217319	141.115364107	7.88794562558721	[M+Na]+	0	1	C8H15NO	-	-	-	Organoheterocyclic compounds	Pyrrolidines	N-alkylpyrrolidines
positive	pos-M164T200	164.105695217319	3.33638333333333	164.105695217319	HMDB0029602	4-Phenyl-2-butenal	146.071872217319	146.073164942	-8.84984371716208	[M+NH4]+	0	1	C10H10O	-	-	-	Benzenoids	Benzene and substituted derivatives	-
positive	pos-M164T200	164.105695217319	3.33638333333333	164.105695217319	HMDB0029640	3-(4-Methylphenyl)-2-propenal	146.071872217319	146.073164942	-8.84984371716208	[M+NH4]+	0	1	C10H10O	-	-	-	Phenylpropanoids and polyketides	Cinnamaldehydes	null
positive	pos-M164T200	164.105695217319	3.33638333333333	164.105695217319	HMDB0031566	2-Methyl-3-phenyl-2-propenal	146.071872217319	146.073164942	-8.84984371716208	[M+NH4]+	0	1	C10H10O	Saliva	-	-	Phenylpropanoids and polyketides	Cinnamaldehydes	-
positive	pos-M164T200	164.105695217319	3.33638333333333	164.105695217319	HMDB0031617	Benzylideneacetone	146.071872217319	146.073164942	-8.84984371716208	[M+NH4]+	0	1	C10H10O	-	-	-	Phenylpropanoids and polyketides	Cinnamic acids and derivatives	null
positive	pos-M164T200	164.105695217319	3.33638333333333	164.105695217319	HMDB0031619	2-Phenyl-2-butenal	146.071872217319	146.073164942	-8.84984371716208	[M+NH4]+	0	1	C10H10O	Feces	-	-	Benzenoids	Benzene and substituted derivatives	-
positive	pos-M164T200	164.105695217319	3.33638333333333	164.105695217319	HMDB0033176	2,3-Dimethylbenzofuran	146.071872217319	146.073164942	-8.84984371716208	[M+NH4]+	0	1	C10H10O	-	-	-	Organoheterocyclic compounds	Benzofurans	null
positive	pos-M164T200	164.105695217319	3.33638333333333	164.105695217319	HMDB0035925	4-(1-Methylethenyl)benzaldehyde	146.071872217319	146.073164942	-8.84984371716208	[M+NH4]+	0	1	C10H10O	-	-	-	Benzenoids	Benzene and substituted derivatives	Phenylpropenes
positive	pos-M164T200	164.105695217319	3.33638333333333	164.105695217319	HMDB0059897	Benzofuran, 4,7-dimethyl-	146.071872217319	146.073164942	-8.84984371716208	[M+NH4]+	0	1	C10H10O	Saliva	-	-	Organoheterocyclic compounds	Benzofurans	-
positive	pos-M165T559	164.928558207665	9.30895	164.928558207665	HMDB0060451	Chloral hydrate	163.921282207665	163.919862461	8.66122411084266	[M+H]+	0	1	C2H3Cl3O2	-	-	-	Organohalogen compounds	Halohydrins	-
positive	pos-M165T87	165.053421912482	1.45018333333333	165.053421912482	HMDB0062605	Methyl Phenylglyoxalate	164.046145912482	164.047344118	-7.30402265538866	[M+H]+	0	1	C9H8O3	-	-	-	Benzenoids	Benzene and substituted derivatives	-
positive	pos-M165T87	165.053421912482	1.45018333333333	165.053421912482	HMDB0000205	Phenylpyruvic acid	164.046145912482	164.047344122	-7.30404703833082	[M+H]+	0	1	C9H8O3	Blood;Urine	-	Phenylalanine and Tyrosine Metabolism,SMP00008,map00360;Phenylketonuria,SMP00206,null;Tyrosinemia Type 2 (or Richner-Hanhart syndrome),SMP00369,null;Tyrosinemia Type 3 (TYRO3),SMP00370,null	Benzenoids	Benzene and substituted derivatives	-
positive	pos-M165T87	165.053421912482	1.45018333333333	165.053421912482	HMDB0000205	Phenylpyruvic acid	164.046145912482	164.047344122	-7.30404703833082	[M+H]+	0	1	C9H8O3	Blood;Urine	-	Phenylalanine and Tyrosine Metabolism,SMP00008,map00360;Phenylketonuria,SMP00206,null;Tyrosinemia Type 2 (or Richner-Hanhart syndrome),SMP00369,null;Tyrosinemia Type 3 (TYRO3),SMP00370,null	Benzenoids	Benzene and substituted derivatives	-
positive	pos-M165T87	165.053421912482	1.45018333333333	165.053421912482	HMDB0000205	Phenylpyruvic acid	164.046145912482	164.047344122	-7.30404703833082	[M+H]+	0	1	C9H8O3	Blood;Urine	-	Phenylalanine and Tyrosine Metabolism,SMP00008,map00360;Phenylketonuria,SMP00206,null;Tyrosinemia Type 2 (or Richner-Hanhart syndrome),SMP00369,null;Tyrosinemia Type 3 (TYRO3),SMP00370,null	Benzenoids	Benzene and substituted derivatives	-
positive	pos-M165T87	165.053421912482	1.45018333333333	165.053421912482	HMDB0001713	m-Coumaric acid	164.046145912482	164.047344122	-7.30404703833082	[M+H]+	0	1	C9H8O3	Blood;Feces;Urine	-	-	Phenylpropanoids and polyketides	Cinnamic acids and derivatives	-
positive	pos-M165T87	165.053421912482	1.45018333333333	165.053421912482	HMDB0002035	4-Hydroxycinnamic acid	164.046145912482	164.047344122	-7.30404703833082	[M+H]+	0	1	C9H8O3	Blood;Feces;Urine	Fibroblasts	-	Phenylpropanoids and polyketides	Cinnamic acids and derivatives	-
positive	pos-M165T87	165.053421912482	1.45018333333333	165.053421912482	HMDB0002641	2-Hydroxycinnamic acid	164.046145912482	164.047344122	-7.30404703833082	[M+H]+	0	1	C9H8O3	-	-	-	Phenylpropanoids and polyketides	Cinnamic acids and derivatives	-
positive	pos-M165T87	165.053421912482	1.45018333333333	165.053421912482	HMDB0012225	Enol-phenylpyruvate	164.046145912482	164.047344122	-7.30404703833082	[M+H]+	0	1	C9H8O3	-	-	-	Benzenoids	Benzene and substituted derivatives	-
positive	pos-M165T87	165.053421912482	1.45018333333333	165.053421912482	HMDB0030677	cis-p-Coumaric acid	164.046145912482	164.047344122	-7.30404703833082	[M+H]+	0	1	C9H8O3	-	-	-	Phenylpropanoids and polyketides	Cinnamic acids and derivatives	Hydroxycinnamic acids and derivatives
positive	pos-M165T87	165.053421912482	1.45018333333333	165.053421912482	HMDB0041592	Coumaric acid	164.046145912482	164.047344122	-7.30404703833082	[M+H]+	0	1	C9H8O3	Blood;Urine	-	-	Phenylpropanoids and polyketides	Cinnamic acids and derivatives	Hydroxycinnamic acids and derivatives
positive	pos-M165T87	165.053421912482	1.45018333333333	165.053421912482	HMDB0033551	5-Ethyl-3-hydroxy-4-methyl-2(5H)-furanone	142.064203912482	142.062994186	8.5154229568971	[M+Na]+	0	1	C7H10O3	-	-	-	Organoheterocyclic compounds	Dihydrofurans	-
positive	pos-M165T87	165.053421912482	1.45018333333333	165.053421912482	HMDB0033736	Homofureanol	142.064203912482	142.062994186	8.5154229568971	[M+Na]+	0	1	C7H10O3	-	-	-	Organoheterocyclic compounds	Dihydrofurans	-
positive	pos-M165T87	165.053421912482	1.45018333333333	165.053421912482	HMDB0034230	Mesifurane	142.064203912482	142.062994186	8.5154229568971	[M+Na]+	0	1	C7H10O3	-	-	-	Organoheterocyclic compounds	Dihydrofurans	-
positive	pos-M165T87	165.053421912482	1.45018333333333	165.053421912482	HMDB0041426	Erinapyrone A	142.064203912482	142.062994186	8.5154229568971	[M+Na]+	0	1	C7H10O3	-	-	-	Organoheterocyclic compounds	Pyrans	Pyranones and derivatives
positive	pos-M165T87	165.053421912482	1.45018333333333	165.053421912482	HMDB0041427	Erinapyrone B	142.064203912482	142.062994186	8.5154229568971	[M+Na]+	0	1	C7H10O3	-	-	-	Organoheterocyclic compounds	Pyrans	Pyranones and derivatives
positive	pos-M165T180	165.074478513098	3.00505833333333	165.074478513098	HMDB0062477	GlcNAc-GlcA-(Gal)2-Xyl	164.067202513098	164.068473486	-7.74660039782708	[M+H]+	0	1	C6H12O5	-	-	-	Lipids and lipid-like molecules	Fatty Acyls	Fatty alcohols
positive	pos-M165T180	165.074478513098	3.00505833333333	165.074478513098	HMDB0062489	L-Fucose-1P	164.067202513098	164.068473486	-7.74660039782708	[M+H]+	0	1	C6H12O5	-	-	-	Organic oxygen compounds	Organooxygen compounds	Carbohydrates and carbohydrate conjugates
positive	pos-M165T180	165.074478513098	3.00505833333333	165.074478513098	HMDB0062498	N-Acetylglucosamine-1P	164.067202513098	164.068473486	-7.74660039782708	[M+H]+	0	1	C6H12O5	-	-	-	NA	NA	NA
positive	pos-M165T180	165.074478513098	3.00505833333333	165.074478513098	HMDB0062499	N-Acetylglucosamine-6P	164.067202513098	164.068473486	-7.74660039782708	[M+H]+	0	1	C6H12O5	-	-	-	NA	NA	NA
positive	pos-M165T180	165.074478513098	3.00505833333333	165.074478513098	HMDB0000174	L-Fucose	164.067202513098	164.068473494	-7.7466491575828	[M+H]+	0	1	C6H12O5	Blood;Breast Milk;Feces;Saliva;Urine	Fibroblasts;Intestine;Kidney;Liver;Myelin;Ovary;Pancreas;Placenta;Skin;Spleen;Testes	Fructose and Mannose Degradation,SMP00064,map00051;Fructose intolerance, hereditary,SMP00725,null;Fructosuria,SMP00561,null	Organic oxygen compounds	Organooxygen compounds	-
positive	pos-M165T180	165.074478513098	3.00505833333333	165.074478513098	HMDB0000849	Rhamnose	164.067202513098	164.068473494	-7.7466491575828	[M+H]+	0	1	C6H12O5	Feces	Platelet	-	Organic oxygen compounds	Organooxygen compounds	-
positive	pos-M165T180	165.074478513098	3.00505833333333	165.074478513098	HMDB0002712	1,5-Anhydrosorbitol	164.067202513098	164.068473494	-7.7466491575828	[M+H]+	0	1	C6H12O5	Blood;Cerebrospinal Fluid (CSF);Saliva;Sweat	Prostate	-	Organic oxygen compounds	Organooxygen compounds	-
positive	pos-M165T180	165.074478513098	3.00505833333333	165.074478513098	HMDB0002712	1,5-Anhydrosorbitol	164.067202513098	164.068473494	-7.7466491575828	[M+H]+	0	1	C6H12O5	Blood;Cerebrospinal Fluid (CSF);Saliva;Sweat	Prostate	-	Organic oxygen compounds	Organooxygen compounds	-
positive	pos-M165T180	165.074478513098	3.00505833333333	165.074478513098	HMDB0002712	1,5-Anhydrosorbitol	164.067202513098	164.068473494	-7.7466491575828	[M+H]+	0	1	C6H12O5	Blood;Cerebrospinal Fluid (CSF);Saliva;Sweat	Prostate	-	Organic oxygen compounds	Organooxygen compounds	-
positive	pos-M165T180	165.074478513098	3.00505833333333	165.074478513098	HMDB0003081	Beta-D-Fucose	164.067202513098	164.068473494	-7.7466491575828	[M+H]+	0	1	C6H12O5	-	-	-	Organic oxygen compounds	Organooxygen compounds	-
positive	pos-M165T180	165.074478513098	3.00505833333333	165.074478513098	HMDB0005876	3-Deoxyfructose	164.067202513098	164.068473494	-7.7466491575828	[M+H]+	0	1	C6H12O5	-	-	-	Lipids and lipid-like molecules	Fatty Acyls	-
positive	pos-M165T180	165.074478513098	3.00505833333333	165.074478513098	HMDB0010207	L-Rhamnulose	164.067202513098	164.068473494	-7.7466491575828	[M+H]+	0	1	C6H12O5	Blood	-	-	Lipids and lipid-like molecules	Fatty Acyls	-
positive	pos-M165T180	165.074478513098	3.00505833333333	165.074478513098	HMDB0012327	2-Deoxygalactopyranose	164.067202513098	164.068473494	-7.7466491575828	[M+H]+	0	1	C6H12O5	-	-	-	Organic oxygen compounds	Organooxygen compounds	-
positive	pos-M165T180	165.074478513098	3.00505833333333	165.074478513098	HMDB0029196	D-Fucose	164.067202513098	164.068473494	-7.7466491575828	[M+H]+	0	1	C6H12O5	Feces	-	-	Organic oxygen compounds	Organooxygen compounds	-
positive	pos-M165T180	165.074478513098	3.00505833333333	165.074478513098	HMDB0033821	2-O-Methyl-D-xylose	164.067202513098	164.068473494	-7.7466491575828	[M+H]+	0	1	C6H12O5	-	-	-	Organic oxygen compounds	Organooxygen compounds	-
positive	pos-M165T180	165.074478513098	3.00505833333333	165.074478513098	HMDB0059624	Alpha-L-fucose	164.067202513098	164.068473494	-7.7466491575828	[M+H]+	0	1	C6H12O5	-	-	-	Organic oxygen compounds	Organooxygen compounds	-
positive	pos-M165T180	165.074478513098	3.00505833333333	165.074478513098	HMDB0059625	beta-L-fucose	164.067202513098	164.068473494	-7.7466491575828	[M+H]+	0	1	C6H12O5	-	-	-	Organic oxygen compounds	Organooxygen compounds	-
positive	pos-M165T180	165.074478513098	3.00505833333333	165.074478513098	HMDB0060267	L-Fuculose	164.067202513098	164.068473494	-7.7466491575828	[M+H]+	0	1	C6H12O5	-	-	-	Lipids and lipid-like molecules	Fatty Acyls	-
positive	pos-M165T184	165.08967429467	3.05839166666667	165.08967429467	HMDB0035268	4-Isopropylbenzoic acid	164.08239829467	164.083729626	-8.1137315261405	[M+H]+	0	1	C10H12O2	-	-	-	Lipids and lipid-like molecules	Prenol lipids	-
positive	pos-M165T184	165.08967429467	3.05839166666667	165.08967429467	HMDB0041612	Phenyl butyrate	164.08239829467	164.083729626	-8.1137315261405	[M+H]+	0	1	C10H12O2	-	-	-	Benzenoids	Benzene and substituted derivatives	Phenol esters
positive	pos-M165T184	165.08967429467	3.05839166666667	165.08967429467	HMDB0000329	2-Phenylbutyric acid	164.08239829467	164.083729628	-8.11374371481165	[M+H]+	0	1	C10H12O2	-	-	-	NA	NA	NA
positive	pos-M165T184	165.08967429467	3.05839166666667	165.08967429467	HMDB0000543	Benzenebutanoic acid	164.08239829467	164.083729628	-8.11374371481165	[M+H]+	0	1	C10H12O2	-	Pancreas	-	Benzenoids	Benzene and substituted derivatives	-
positive	pos-M165T184	165.08967429467	3.05839166666667	165.08967429467	HMDB0001955	3-Phenylbutyric acid	164.08239829467	164.083729628	-8.11374371481165	[M+H]+	0	1	C10H12O2	-	-	-	Phenylpropanoids and polyketides	Phenylpropanoic acids	-
positive	pos-M165T184	165.08967429467	3.05839166666667	165.08967429467	HMDB0005802	Isoeugenol	164.08239829467	164.083729628	-8.11374371481165	[M+H]+	0	1	C10H12O2	Saliva	-	-	Benzenoids	Phenols	Methoxyphenols
positive	pos-M165T184	165.08967429467	3.05839166666667	165.08967429467	HMDB0005809	Eugenol	164.08239829467	164.083729628	-8.11374371481165	[M+H]+	0	1	C10H12O2	Blood;Saliva	-	-	Benzenoids	Phenols	Methoxyphenols
positive	pos-M165T184	165.08967429467	3.05839166666667	165.08967429467	HMDB0030060	Methyl 3-phenylpropanoate	164.08239829467	164.083729628	-8.11374371481165	[M+H]+	0	1	C10H12O2	Feces	-	-	Lipids and lipid-like molecules	Fatty Acyls	-
positive	pos-M165T184	165.08967429467	3.05839166666667	165.08967429467	HMDB0030063	Benzyl propionate	164.08239829467	164.083729628	-8.11374371481165	[M+H]+	0	1	C10H12O2	-	-	-	Benzenoids	Benzene and substituted derivatives	-
positive	pos-M165T184	165.08967429467	3.05839166666667	165.08967429467	HMDB0031761	Propyl benzoate	164.08239829467	164.083729628	-8.11374371481165	[M+H]+	0	1	C10H12O2	-	-	-	Benzenoids	Benzene and substituted derivatives	-
positive	pos-M165T184	165.08967429467	3.05839166666667	165.08967429467	HMDB0032038	Isopropyl benzoate	164.08239829467	164.083729628	-8.11374371481165	[M+H]+	0	1	C10H12O2	-	-	-	Benzenoids	Benzene and substituted derivatives	-
positive	pos-M165T184	165.08967429467	3.05839166666667	165.08967429467	HMDB0032336	3-Hydroxy-4-phenylbutan-2-one	164.08239829467	164.083729628	-8.11374371481165	[M+H]+	0	1	C10H12O2	-	-	-	Benzenoids	Benzene and substituted derivatives	null
positive	pos-M165T184	165.08967429467	3.05839166666667	165.08967429467	HMDB0032586	3-(4-Methoxyphenyl)-2-propen-1-ol	164.08239829467	164.083729628	-8.11374371481165	[M+H]+	0	1	C10H12O2	-	-	-	Phenylpropanoids and polyketides	Cinnamyl alcohols	-
positive	pos-M165T184	165.08967429467	3.05839166666667	165.08967429467	HMDB0032618	Ethyl phenylacetate	164.08239829467	164.083729628	-8.11374371481165	[M+H]+	0	1	C10H12O2	-	-	-	Benzenoids	Benzene and substituted derivatives	Phenylacetic acid derivatives
positive	pos-M165T184	165.08967429467	3.05839166666667	165.08967429467	HMDB0032620	1-Phenylethyl acetate	164.08239829467	164.083729628	-8.11374371481165	[M+H]+	0	1	C10H12O2	-	-	-	Benzenoids	Benzene and substituted derivatives	Benzyloxycarbonyls
positive	pos-M165T184	165.08967429467	3.05839166666667	165.08967429467	HMDB0032891	1-(4-Methoxyphenyl)-2-propanone	164.08239829467	164.083729628	-8.11374371481165	[M+H]+	0	1	C10H12O2	-	-	-	Benzenoids	Benzene and substituted derivatives	Phenylpropanes
positive	pos-M165T184	165.08967429467	3.05839166666667	165.08967429467	HMDB0033723	4-(4-Hydroxyphenyl)-2-butanone	164.08239829467	164.083729628	-8.11374371481165	[M+H]+	0	1	C10H12O2	-	-	-	Benzenoids	Phenols	-
positive	pos-M165T184	165.08967429467	3.05839166666667	165.08967429467	HMDB0033945	2-Phenylethyl acetate	164.08239829467	164.083729628	-8.11374371481165	[M+H]+	0	1	C10H12O2	-	-	-	Benzenoids	Benzene and substituted derivatives	-
positive	pos-M165T184	165.08967429467	3.05839166666667	165.08967429467	HMDB0034471	3-Phenylpropyl formate	164.08239829467	164.083729628	-8.11374371481165	[M+H]+	0	1	C10H12O2	-	-	-	Benzenoids	Benzene and substituted derivatives	null
positive	pos-M165T184	165.08967429467	3.05839166666667	165.08967429467	HMDB0034615	Epoxyanethole	164.08239829467	164.083729628	-8.11374371481165	[M+H]+	0	1	C10H12O2	-	-	-	Benzenoids	Phenol ethers	-
positive	pos-M165T184	165.08967429467	3.05839166666667	165.08967429467	HMDB0034732	Thymoquinone	164.08239829467	164.083729628	-8.11374371481165	[M+H]+	0	1	C10H12O2	-	-	-	Organic oxygen compounds	Organooxygen compounds	-
positive	pos-M165T184	165.08967429467	3.05839166666667	165.08967429467	HMDB0035213	beta-Thujaplicin	164.08239829467	164.083729628	-8.11374371481165	[M+H]+	0	1	C10H12O2	-	-	-	Hydrocarbon derivatives	Tropones	-
positive	pos-M165T184	165.08967429467	3.05839166666667	165.08967429467	HMDB0035414	Lepalone	164.08239829467	164.083729628	-8.11374371481165	[M+H]+	0	1	C10H12O2	-	-	-	Organic oxygen compounds	Organooxygen compounds	-
positive	pos-M165T184	165.08967429467	3.05839166666667	165.08967429467	HMDB0036098	Isoegomaketone	164.08239829467	164.083729628	-8.11374371481165	[M+H]+	0	1	C10H12O2	-	-	-	Organooxygen compounds	Carbonyl compounds	Ketones
positive	pos-M165T184	165.08967429467	3.05839166666667	165.08967429467	HMDB0037160	4-Methyl-2-phenyl-1,3-dioxolane	164.08239829467	164.083729628	-8.11374371481165	[M+H]+	0	1	C10H12O2	-	-	-	Benzenoids	Benzene and substituted derivatives	null
positive	pos-M165T184	165.08967429467	3.05839166666667	165.08967429467	HMDB0037174	p-Mentha-2,4(8)-dien-9,3-olide	164.08239829467	164.083729628	-8.11374371481165	[M+H]+	0	1	C10H12O2	-	-	-	Organoheterocyclic compounds	Benzofurans	-
positive	pos-M165T184	165.08967429467	3.05839166666667	165.08967429467	HMDB0038184	Egomaketone	164.08239829467	164.083729628	-8.11374371481165	[M+H]+	0	1	C10H12O2	-	-	-	Organooxygen compounds	Carbonyl compounds	Ketones
positive	pos-M165T184	165.08967429467	3.05839166666667	165.08967429467	HMDB0040359	1,2-Dimethoxy-4-vinylbenzene	164.08239829467	164.083729628	-8.11374371481165	[M+H]+	0	1	C10H12O2	-	-	-	Benzenoids	Benzene and substituted derivatives	-
positive	pos-M165T184	165.08967429467	3.05839166666667	165.08967429467	HMDB0040460	4-Methylbenzyl alcohol acetate	164.08239829467	164.083729628	-8.11374371481165	[M+H]+	0	1	C10H12O2	-	-	-	Benzenoids	Benzene and substituted derivatives	Benzyloxycarbonyls
positive	pos-M165T184	165.08967429467	3.05839166666667	165.08967429467	HMDB0041472	2-Methylbenzyl alcohol acetate	164.08239829467	164.083729628	-8.11374371481165	[M+H]+	0	1	C10H12O2	-	-	-	Benzenoids	Benzene and substituted derivatives	-
positive	pos-M165T184	165.08967429467	3.05839166666667	165.08967429467	HMDB0041473	(3-Methylphenyl)methyl acetate	164.08239829467	164.083729628	-8.11374371481165	[M+H]+	0	1	C10H12O2	-	-	-	Benzenoids	Benzene and substituted derivatives	-
positive	pos-M165T184	165.08967429467	3.05839166666667	165.08967429467	HMDB0000392	2-Octenoic acid	142.10045629467	142.099379692	7.57640654259298	[M+Na]+	0	1	C8H14O2	-	Liver	-	Lipids and lipid-like molecules	Fatty Acyls	-
positive	pos-M165T184	165.08967429467	3.05839166666667	165.08967429467	HMDB0001568	trans-2-Octenoic acid	142.10045629467	142.099379692	7.57640654259298	[M+Na]+	0	1	C8H14O2	-	-	Fatty Acid Biosynthesis,SMP00456,null	Lipids and lipid-like molecules	Fatty Acyls	-
positive	pos-M165T184	165.08967429467	3.05839166666667	165.08967429467	HMDB0001568	trans-2-Octenoic acid	142.10045629467	142.099379692	7.57640654259298	[M+Na]+	0	1	C8H14O2	-	-	Fatty Acid Biosynthesis,SMP00456,null	Lipids and lipid-like molecules	Fatty Acyls	-
positive	pos-M165T184	165.08967429467	3.05839166666667	165.08967429467	HMDB0013897	4-ene-Valproic acid	142.10045629467	142.099379692	7.57640654259298	[M+Na]+	0	1	C8H14O2	Blood;Urine	Kidney;Liver	Valproic Acid Metabolism Pathway,SMP00635,null	Lipids and lipid-like molecules	Fatty Acyls	-
positive	pos-M165T184	165.08967429467	3.05839166666667	165.08967429467	HMDB0013902	2-ene-Valproic acid	142.10045629467	142.099379692	7.57640654259298	[M+Na]+	0	1	C8H14O2	Blood;Urine	Kidney;Liver	Valproic Acid Metabolism Pathway,SMP00635,null	Lipids and lipid-like molecules	Fatty Acyls	-
positive	pos-M165T184	165.08967429467	3.05839166666667	165.08967429467	HMDB0013903	(3Z)-2-Propylpent-3-enoic acid	142.10045629467	142.099379692	7.57640654259298	[M+Na]+	0	1	C8H14O2	Blood;Urine	Kidney;Liver	-	Lipids and lipid-like molecules	Fatty Acyls	-
positive	pos-M165T184	165.08967429467	3.05839166666667	165.08967429467	HMDB0013904	(3E)-2-Propylpent-3-enoic acid	142.10045629467	142.099379692	7.57640654259298	[M+Na]+	0	1	C8H14O2	Blood;Urine	Kidney;Liver	-	Lipids and lipid-like molecules	Fatty Acyls	-
positive	pos-M165T184	165.08967429467	3.05839166666667	165.08967429467	HMDB0029761	Ethyl (±)-2-methyl-4-pentenoate	142.10045629467	142.099379692	7.57640654259298	[M+Na]+	0	1	C8H14O2	-	-	-	Lipids and lipid-like molecules	Fatty Acyls	Fatty acid esters
positive	pos-M165T184	165.08967429467	3.05839166666667	165.08967429467	HMDB0031293	2,3-Octanedione	142.10045629467	142.099379692	7.57640654259298	[M+Na]+	0	1	C8H14O2	Saliva	-	-	Organooxygen compounds	Carbonyl compounds	Ketones
positive	pos-M165T184	165.08967429467	3.05839166666667	165.08967429467	HMDB0031343	Methyl cyclohexanecarboxylate	142.10045629467	142.099379692	7.57640654259298	[M+Na]+	0	1	C8H14O2	Feces	-	-	Organic acids and derivatives	Carboxylic acids and derivatives	Carboxylic acid derivatives
positive	pos-M165T184	165.08967429467	3.05839166666667	165.08967429467	HMDB0031352	Cyclohexyl acetate	142.10045629467	142.099379692	7.57640654259298	[M+Na]+	0	1	C8H14O2	-	-	-	Organic acids and derivatives	Carboxylic acids and derivatives	Carboxylic acid derivatives
positive	pos-M165T184	165.08967429467	3.05839166666667	165.08967429467	HMDB0031403	Cyclohexaneacetic acid	142.10045629467	142.099379692	7.57640654259298	[M+Na]+	0	1	C8H14O2	-	-	-	Organic acids and derivatives	Carboxylic acids and derivatives	Carboxylic acids
positive	pos-M165T184	165.08967429467	3.05839166666667	165.08967429467	HMDB0032164	Allyl valerate	142.10045629467	142.099379692	7.57640654259298	[M+Na]+	0	1	C8H14O2	-	-	-	Lipids and lipid-like molecules	Fatty Acyls	Fatty acid esters
positive	pos-M165T184	165.08967429467	3.05839166666667	165.08967429467	HMDB0032207	cis-5-Octenoic acid	142.10045629467	142.099379692	7.57640654259298	[M+Na]+	0	1	C8H14O2	-	-	-	Lipids and lipid-like molecules	Fatty Acyls	Fatty acids and conjugates
positive	pos-M165T184	165.08967429467	3.05839166666667	165.08967429467	HMDB0032266	Ethyl (E)-3-hexenoate	142.10045629467	142.099379692	7.57640654259298	[M+Na]+	0	1	C8H14O2	-	-	-	Lipids and lipid-like molecules	Fatty Acyls	-
positive	pos-M165T184	165.08967429467	3.05839166666667	165.08967429467	HMDB0032267	Ethyl 5-hexenoate	142.10045629467	142.099379692	7.57640654259298	[M+Na]+	0	1	C8H14O2	-	-	-	Lipids and lipid-like molecules	Fatty Acyls	Fatty acid esters
positive	pos-M165T184	165.08967429467	3.05839166666667	165.08967429467	HMDB0032268	Ethyl 2E-hexenoate	142.10045629467	142.099379692	7.57640654259298	[M+Na]+	0	1	C8H14O2	-	-	-	Lipids and lipid-like molecules	Fatty Acyls	-
positive	pos-M165T184	165.08967429467	3.05839166666667	165.08967429467	HMDB0032278	Ethyl trans-2-methyl-2-pentenoate	142.10045629467	142.099379692	7.57640654259298	[M+Na]+	0	1	C8H14O2	-	-	-	Lipids and lipid-like molecules	Fatty Acyls	Fatty acid esters
positive	pos-M165T184	165.08967429467	3.05839166666667	165.08967429467	HMDB0032533	trans-3-Hexenyl acetate	142.10045629467	142.099379692	7.57640654259298	[M+Na]+	0	1	C8H14O2	-	-	-	Organic acids and derivatives	Carboxylic acids and derivatives	Carboxylic acid derivatives
positive	pos-M165T184	165.08967429467	3.05839166666667	165.08967429467	HMDB0035422	4-Butyl-gamma-butyrolactone	142.10045629467	142.099379692	7.57640654259298	[M+Na]+	0	1	C8H14O2	-	-	-	Organoheterocyclic compounds	Lactones	Gamma butyrolactones
positive	pos-M165T184	165.08967429467	3.05839166666667	165.08967429467	HMDB0036212	2-Methylpropyl (2E)-butenoate	142.10045629467	142.099379692	7.57640654259298	[M+Na]+	0	1	C8H14O2	-	-	-	Lipids and lipid-like molecules	Fatty Acyls	Fatty acid esters
positive	pos-M165T184	165.08967429467	3.05839166666667	165.08967429467	HMDB0036236	2-Methylallyl butyrate	142.10045629467	142.099379692	7.57640654259298	[M+Na]+	0	1	C8H14O2	-	-	-	Lipids and lipid-like molecules	Fatty Acyls	-
positive	pos-M165T184	165.08967429467	3.05839166666667	165.08967429467	HMDB0037622	Ethyl 2-methyl-3-pentenoate	142.10045629467	142.099379692	7.57640654259298	[M+Na]+	0	1	C8H14O2	-	-	-	Lipids and lipid-like molecules	Fatty Acyls	-
positive	pos-M165T184	165.08967429467	3.05839166666667	165.08967429467	HMDB0037624	Isopropyl tiglate	142.10045629467	142.099379692	7.57640654259298	[M+Na]+	0	1	C8H14O2	-	-	-	Lipids and lipid-like molecules	Fatty Acyls	-
positive	pos-M165T184	165.08967429467	3.05839166666667	165.08967429467	HMDB0037630	xi-Tetrahydro-3-propyl-2H-pyran-2-one	142.10045629467	142.099379692	7.57640654259298	[M+Na]+	0	1	C8H14O2	-	-	-	Organoheterocyclic compounds	Lactones	-
positive	pos-M165T184	165.08967429467	3.05839166666667	165.08967429467	HMDB0038036	2-Propenyl 3-methylbutanoate	142.10045629467	142.099379692	7.57640654259298	[M+Na]+	0	1	C8H14O2	-	-	-	Lipids and lipid-like molecules	Fatty Acyls	-
positive	pos-M165T184	165.08967429467	3.05839166666667	165.08967429467	HMDB0038310	xi-Tetrahydro-6-propyl-2H-pyran-2-one	142.10045629467	142.099379692	7.57640654259298	[M+Na]+	0	1	C8H14O2	-	-	-	Organoheterocyclic compounds	Lactones	-
positive	pos-M165T184	165.08967429467	3.05839166666667	165.08967429467	HMDB0039793	(E)-4-Octenoic acid	142.10045629467	142.099379692	7.57640654259298	[M+Na]+	0	1	C8H14O2	-	-	-	Lipids and lipid-like molecules	Fatty Acyls	-
positive	pos-M165T184	165.08967429467	3.05839166666667	165.08967429467	HMDB0039872	Methyl 2-heptenoate	142.10045629467	142.099379692	7.57640654259298	[M+Na]+	0	1	C8H14O2	-	-	-	Lipids and lipid-like molecules	Fatty Acyls	-
positive	pos-M165T184	165.08967429467	3.05839166666667	165.08967429467	HMDB0040212	2-Hexenyl acetate	142.10045629467	142.099379692	7.57640654259298	[M+Na]+	0	1	C8H14O2	-	-	-	Organic acids and derivatives	Carboxylic acids and derivatives	-
positive	pos-M165T184	165.08967429467	3.05839166666667	165.08967429467	HMDB0040215	cis-3-Hexenyl acetate	142.10045629467	142.099379692	7.57640654259298	[M+Na]+	0	1	C8H14O2	-	-	-	Organic acids and derivatives	Carboxylic acids and derivatives	-
positive	pos-M165T184	165.08967429467	3.05839166666667	165.08967429467	HMDB0059908	Ethyl-3-hexanoate	142.10045629467	142.099379692	7.57640654259298	[M+Na]+	0	1	C8H14O2	-	-	-	Lipids and lipid-like molecules	Fatty Acyls	Fatty acid esters
positive	pos-M165T148	165.1116117454	2.45985	165.1116117454	HMDB0062666	Triethylene Glycol Monomethyl Ether	164.1043357454	164.104859	-3.1885381284362	[M+H]+	0	1	C7H16O4	-	-	-	Organic oxygen compounds	Organooxygen compounds	-
positive	pos-M165T202	165.126066475955	3.37435	165.126066475955	HMDB0029653	1-(1-Methoxy-1-methylethyl)-4-methylbenzene	164.118790475955	164.120115134	-8.07127172618227	[M+H]+	0	1	C11H16O	-	-	-	Benzenoids	Benzene and substituted derivatives	-
positive	pos-M165T202	165.126066475955	3.37435	165.126066475955	HMDB0031311	Benzyl butyl ether	164.118790475955	164.120115134	-8.07127172618227	[M+H]+	0	1	C11H16O	-	-	-	Benzenoids	Benzene and substituted derivatives	-
positive	pos-M165T202	165.126066475955	3.37435	165.126066475955	HMDB0031454	trans-Jasmone	164.118790475955	164.120115134	-8.07127172618227	[M+H]+	0	1	C11H16O	Saliva	-	-	Organooxygen compounds	Carbonyl compounds	Ketones
positive	pos-M165T202	165.126066475955	3.37435	165.126066475955	HMDB0031624	5-Phenyl-1-pentanol	164.118790475955	164.120115134	-8.07127172618227	[M+H]+	0	1	C11H16O	-	-	-	Lipids and lipid-like molecules	Fatty Acyls	-
positive	pos-M165T202	165.126066475955	3.37435	165.126066475955	HMDB0031625	1-Phenyl-2-pentanol	164.118790475955	164.120115134	-8.07127172618227	[M+H]+	0	1	C11H16O	-	-	-	Benzenoids	Benzene and substituted derivatives	-
positive	pos-M165T202	165.126066475955	3.37435	165.126066475955	HMDB0031866	2-Methyl-4-phenyl-2-butanol	164.118790475955	164.120115134	-8.07127172618227	[M+H]+	0	1	C11H16O	-	-	-	Benzenoids	Benzene and substituted derivatives	null
positive	pos-M165T202	165.126066475955	3.37435	165.126066475955	HMDB0032060	2-Butyl-4-methylphenol	164.118790475955	164.120115134	-8.07127172618227	[M+H]+	0	1	C11H16O	-	-	-	Benzenoids	Benzene and substituted derivatives	Phenols and derivatives
positive	pos-M165T202	165.126066475955	3.37435	165.126066475955	HMDB0035601	(Z)-3-Methyl-2-(2-pentenyl)-2-cyclopenten-1-one	164.118790475955	164.120115134	-8.07127172618227	[M+H]+	0	1	C11H16O	-	-	-	Organic oxygen compounds	Organooxygen compounds	-
positive	pos-M165T202	165.126066475955	3.37435	165.126066475955	HMDB0035989	Thymol methyl ether	164.118790475955	164.120115134	-8.07127172618227	[M+H]+	0	1	C11H16O	-	-	-	Lipids and lipid-like molecules	Prenol lipids	Monoterpenoids
positive	pos-M165T202	165.126066475955	3.37435	165.126066475955	HMDB0036719	Norbicycloekasantalal	164.118790475955	164.120115134	-8.07127172618227	[M+H]+	0	1	C11H16O	-	-	-	Lipids and lipid-like molecules	Prenol lipids	Monoterpenoids
positive	pos-M165T202	165.126066475955	3.37435	165.126066475955	HMDB0036814	Santalone	164.118790475955	164.120115134	-8.07127172618227	[M+H]+	0	1	C11H16O	-	-	-	Lipids and lipid-like molecules	Prenol lipids	-
positive	pos-M165T202	165.126066475955	3.37435	165.126066475955	HMDB0036816	Norecasantalal	164.118790475955	164.120115134	-8.07127172618227	[M+H]+	0	1	C11H16O	-	-	-	Lipids and lipid-like molecules	Prenol lipids	-
positive	pos-M165T202	165.126066475955	3.37435	165.126066475955	HMDB0037294	2-Methyl-3-(2-pentenyl)-2-cyclopenten-1-one	164.118790475955	164.120115134	-8.07127172618227	[M+H]+	0	1	C11H16O	-	-	-	Organooxygen compounds	Carbonyl compounds	Ketones
positive	pos-M165T202	165.126066475955	3.37435	165.126066475955	HMDB0013821	2-Methyl-4-heptanone	142.136848475955	142.135765198	7.62143119650047	[M+Na]+	0	1	C9H18O	Urine	-	-	Organic oxygen compounds	Organooxygen compounds	-
positive	pos-M165T202	165.126066475955	3.37435	165.126066475955	HMDB0029557	Dihydroisophorol	142.136848475955	142.135765198	7.62143119650047	[M+Na]+	0	1	C9H18O	-	-	-	Organooxygen compounds	Alcohols and polyols	Secondary alcohols
positive	pos-M165T202	165.126066475955	3.37435	165.126066475955	HMDB0030959	(Z)-3-Nonen-1-ol	142.136848475955	142.135765198	7.62143119650047	[M+Na]+	0	1	C9H18O	-	-	-	Lipids and lipid-like molecules	Fatty Acyls	Fatty alcohols
positive	pos-M165T202	165.126066475955	3.37435	165.126066475955	HMDB0031266	2-Nonanone	142.136848475955	142.135765198	7.62143119650047	[M+Na]+	0	1	C9H18O	Feces;Saliva;Urine	-	-	Organic oxygen compounds	Organooxygen compounds	-
positive	pos-M165T202	165.126066475955	3.37435	165.126066475955	HMDB0031266	2-Nonanone	142.136848475955	142.135765198	7.62143119650047	[M+Na]+	0	1	C9H18O	Feces;Saliva;Urine	-	-	Organic oxygen compounds	Organooxygen compounds	-
positive	pos-M165T202	165.126066475955	3.37435	165.126066475955	HMDB0031267	3-Nonanone	142.136848475955	142.135765198	7.62143119650047	[M+Na]+	0	1	C9H18O	-	-	-	Organooxygen compounds	Carbonyl compounds	Ketones
positive	pos-M165T202	165.126066475955	3.37435	165.126066475955	HMDB0031268	Amyl propyl ketone	142.136848475955	142.135765198	7.62143119650047	[M+Na]+	0	1	C9H18O	-	-	-	Organic oxygen compounds	Organooxygen compounds	-
positive	pos-M165T202	165.126066475955	3.37435	165.126066475955	HMDB0031417	2,6-Dimethyl-4-heptanone	142.136848475955	142.135765198	7.62143119650047	[M+Na]+	0	1	C9H18O	Feces	-	-	Organic oxygen compounds	Organooxygen compounds	-
positive	pos-M165T202	165.126066475955	3.37435	165.126066475955	HMDB0031684	2-Methyloctanal	142.136848475955	142.135765198	7.62143119650047	[M+Na]+	0	1	C9H18O	-	-	-	Organic oxygen compounds	Organooxygen compounds	-
positive	pos-M165T202	165.126066475955	3.37435	165.126066475955	HMDB0031730	3,5,5-Trimethylhexanal	142.136848475955	142.135765198	7.62143119650047	[M+Na]+	0	1	C9H18O	-	-	-	Organic oxygen compounds	Organooxygen compounds	-
positive	pos-M165T202	165.126066475955	3.37435	165.126066475955	HMDB0034152	1-Nonen-3-ol	142.136848475955	142.135765198	7.62143119650047	[M+Na]+	0	1	C9H18O	-	-	-	Lipids and lipid-like molecules	Fatty Acyls	Fatty alcohols
positive	pos-M165T202	165.126066475955	3.37435	165.126066475955	HMDB0037304	(±)-2,6-Dimethyl-6-hepten-1-ol	142.136848475955	142.135765198	7.62143119650047	[M+Na]+	0	1	C9H18O	-	-	-	Lipids and lipid-like molecules	Fatty Acyls	-
positive	pos-M165T202	165.126066475955	3.37435	165.126066475955	HMDB0040581	(Z)-6-Nonen-1-ol	142.136848475955	142.135765198	7.62143119650047	[M+Na]+	0	1	C9H18O	-	-	-	Lipids and lipid-like molecules	Fatty Acyls	Fatty alcohols
positive	pos-M165T202	165.126066475955	3.37435	165.126066475955	HMDB0041498	2-Nonen-1-ol	142.136848475955	142.135765198	7.62143119650047	[M+Na]+	0	1	C9H18O	-	-	-	Lipids and lipid-like molecules	Fatty Acyls	-
positive	pos-M165T202	165.126066475955	3.37435	165.126066475955	HMDB0041499	(Z)-2-Nonen-1-ol	142.136848475955	142.135765198	7.62143119650047	[M+Na]+	0	1	C9H18O	-	-	-	Lipids and lipid-like molecules	Fatty Acyls	Fatty alcohols
positive	pos-M165T202	165.126066475955	3.37435	165.126066475955	HMDB0059835	Nonanal	142.136848475955	142.135765198	7.62143119650047	[M+Na]+	0	1	C9H18O	Blood;Feces;Saliva	-	-	Organic oxygen compounds	Organooxygen compounds	-
positive	pos-M165T202	165.126066475955	3.37435	165.126066475955	HMDB0059887	(E)-6-Nonenol	142.136848475955	142.135765198	7.62143119650047	[M+Na]+	0	1	C9H18O	-	-	-	Lipids and lipid-like molecules	Fatty Acyls	-
positive	pos-M165T202	165.126066475955	3.37435	165.126066475955	HMDB0041601	(E)-3-Nonen-1-ol	142.136848475955	142.1357652	7.62141712528826	[M+Na]+	0	1	C9H18O	-	-	-	Lipids and lipid-like molecules	Fatty Acyls	Fatty alcohols
positive	pos-M165T225	165.1621331822	3.75555	165.1621331822	HMDB0031450	N-Decane	142.1729151822	142.172150704	5.37713044520923	[M+Na]+	0	1	C10H22	Feces;Saliva	-	-	Hydrocarbons	Saturated hydrocarbons	Alkanes
positive	pos-M165T225	165.1621331822	3.75555	165.1621331822	HMDB0061806	3,3,5-Trimethylheptane	142.1729151822	142.172150704	5.37713044520923	[M+Na]+	0	1	C10H22	Saliva	-	-	Hydrocarbons	Saturated hydrocarbons	-
positive	pos-M165T225	165.1621331822	3.75555	165.1621331822	HMDB0062604	3,5-dimethyloctane	142.1729151822	142.172150708	5.37710231005034	[M+Na]+	0	1	C10H22	-	-	-	Hydrocarbons	Saturated hydrocarbons	-
positive	pos-M166T142_2	166.085827234598	2.37475	166.085827234598	HMDB0062407	5-(3-Pyridyl)-2-hydroxytetrahydrofuran	165.078551234598	165.078978598	-2.58884205365097	[M+H]+	0	1	C9H11NO2	-	-	-	Organoheterocyclic compounds	Pyridines and derivatives	null
positive	pos-M166T142_2	166.085827234598	2.37475	166.085827234598	HMDB0000159	L-Phenylalanine	165.078551234598	165.078978601	-2.58886022670337	[M+H]+	0	1	C9H11NO2	Blood;Breast Milk;Cerebrospinal Fluid (CSF);Feces;Saliva;Sweat;Urine	All Tissues;Prostate	Phenylalanine and Tyrosine Metabolism,SMP00008,map00360;Phenylketonuria,SMP00206,null;Transcription/Translation,SMP00019,null;Tyrosinemia Type 2 (or Richner-Hanhart syndrome),SMP00369,null;Tyrosinemia Type 3 (TYRO3),SMP00370,null	Organic acids and derivatives	Carboxylic acids and derivatives	-
positive	pos-M166T142_2	166.085827234598	2.37475	166.085827234598	HMDB0000159	L-Phenylalanine	165.078551234598	165.078978601	-2.58886022670337	[M+H]+	0	1	C9H11NO2	Blood;Breast Milk;Cerebrospinal Fluid (CSF);Feces;Saliva;Sweat;Urine	All Tissues;Prostate	Phenylalanine and Tyrosine Metabolism,SMP00008,map00360;Phenylketonuria,SMP00206,null;Transcription/Translation,SMP00019,null;Tyrosinemia Type 2 (or Richner-Hanhart syndrome),SMP00369,null;Tyrosinemia Type 3 (TYRO3),SMP00370,null	Organic acids and derivatives	Carboxylic acids and derivatives	-
positive	pos-M166T142_2	166.085827234598	2.37475	166.085827234598	HMDB0001007	3-Pyridinebutanoic acid	165.078551234598	165.078978601	-2.58886022670337	[M+H]+	0	1	C9H11NO2	-	-	-	Organoheterocyclic compounds	Pyridines and derivatives	-
positive	pos-M166T142_2	166.085827234598	2.37475	166.085827234598	HMDB0004992	Benzocaine	165.078551234598	165.078978601	-2.58886022670337	[M+H]+	0	1	C9H11NO2	-	-	Benzocaine Pathway,SMP00392,null	Benzenoids	Benzene and substituted derivatives	-
positive	pos-M166T142_2	166.085827234598	2.37475	166.085827234598	HMDB0006044	Norsalsolinol	165.078551234598	165.078978601	-2.58886022670337	[M+H]+	0	1	C9H11NO2	-	-	-	Organoheterocyclic compounds	Tetrahydroisoquinolines	-
positive	pos-M166T142_2	166.085827234598	2.37475	166.085827234598	HMDB0033485	Gentiatibetine	165.078551234598	165.078978601	-2.58886022670337	[M+H]+	0	1	C9H11NO2	-	-	-	Organoheterocyclic compounds	Pyranopyridines	-
positive	pos-M166T142_2	166.085827234598	2.37475	166.085827234598	HMDB0033589	Ethyl 2-aminobenzoate	165.078551234598	165.078978601	-2.58886022670337	[M+H]+	0	1	C9H11NO2	-	-	-	Benzenoids	Benzene and substituted derivatives	Benzoic acids and derivatives
positive	pos-M166T142_2	166.085827234598	2.37475	166.085827234598	HMDB0034169	Methyl N-methylanthranilate	165.078551234598	165.078978601	-2.58886022670337	[M+H]+	0	1	C9H11NO2	-	-	-	Benzenoids	Benzene and substituted derivatives	-
positive	pos-M166T142_2	166.085827234598	2.37475	166.085827234598	HMDB0059934	Benzyl glycinate	165.078551234598	165.078978601	-2.58886022670337	[M+H]+	0	1	C9H11NO2	-	-	-	Organic acids and derivatives	Carboxylic acids and derivatives	-
positive	pos-M166T142_2	166.085827234598	2.37475	166.085827234598	HMDB0062402	4-Hydroxy-1-(3-pyridinyl)-1-butanone	165.078551234598	165.078978601	-2.58886022670337	[M+H]+	0	1	C9H11NO2	-	-	-	Organic oxygen compounds	Organooxygen compounds	-
positive	pos-M166T142_2	166.085827234598	2.37475	166.085827234598	HMDB0000567	Cinnamic acid	148.052004234598	148.0524295	-2.87239732183191	[M+NH4]+	0	1	C9H8O2	Blood;Urine	Liver	-	Phenylpropanoids and polyketides	Cinnamic acids and derivatives	Cinnamic acids
positive	pos-M166T142_2	166.085827234598	2.37475	166.085827234598	HMDB0000930	trans-Cinnamic acid	148.052004234598	148.0524295	-2.87239732183191	[M+NH4]+	0	1	C9H8O2	Saliva	-	-	Phenylpropanoids and polyketides	Cinnamic acids and derivatives	Cinnamic acids
positive	pos-M166T142_2	166.085827234598	2.37475	166.085827234598	HMDB0031725	(E)-3-(2-Hydroxyphenyl)-2-propenal	148.052004234598	148.0524295	-2.87239732183191	[M+NH4]+	0	1	C9H8O2	-	-	-	Phenylpropanoids and polyketides	Cinnamaldehydes	-
positive	pos-M166T142_2	166.085827234598	2.37475	166.085827234598	HMDB0032947	Di-2-furanylmethane	148.052004234598	148.0524295	-2.87239732183191	[M+NH4]+	0	1	C9H8O2	-	-	-	Organoheterocyclic compounds	Heteroaromatic compounds	null
positive	pos-M166T142_2	166.085827234598	2.37475	166.085827234598	HMDB0035243	1-Phenyl-1,2-propanedione	148.052004234598	148.0524295	-2.87239732183191	[M+NH4]+	0	1	C9H8O2	-	-	-	Benzenoids	Benzene and substituted derivatives	Acetophenones
positive	pos-M166T142_2	166.085827234598	2.37475	166.085827234598	HMDB0036626	3,4-Dihydro-2H-1-benzopyran-2-one	148.052004234598	148.0524295	-2.87239732183191	[M+NH4]+	0	1	C9H8O2	-	-	-	Phenylpropanoids and polyketides	3,4-dihydrocoumarins	null
positive	pos-M166T142_2	166.085827234598	2.37475	166.085827234598	HMDB0040986	(E)-3-(4-Hydroxyphenyl)-2-propenal	148.052004234598	148.0524295	-2.87239732183191	[M+NH4]+	0	1	C9H8O2	-	-	-	Phenylpropanoids and polyketides	Cinnamaldehydes	-
positive	pos-M166T51	166.084096872054	0.8539	166.084096872054	HMDB0004827	Proline betaine	143.094878872054	143.094628665	1.74854259979865	[M+Na]+	0	1	C7H13NO2	Blood;Feces;Saliva;Urine	-	-	Organic acids and derivatives	Carboxylic acids and derivatives	-
positive	pos-M166T51	166.084096872054	0.8539	166.084096872054	HMDB0030410	L-2-Amino-3-methylenehexanoic acid	143.094878872054	143.094628665	1.74854259979865	[M+Na]+	0	1	C7H13NO2	-	-	-	Organic acids and derivatives	Carboxylic acids and derivatives	Amino acids, peptides, and analogues
positive	pos-M166T51	166.084096872054	0.8539	166.084096872054	HMDB0038949	3beta,6beta-Dihydroxynortropane	143.094878872054	143.094628665	1.74854259979865	[M+Na]+	0	1	C7H13NO2	-	-	-	Alkaloids and derivatives	Tropane alkaloids	-
positive	pos-M167T494	167.032698132411	8.22625	167.032698132411	HMDB0002107	Phthalic acid	166.025422132411	166.02660868	-7.14673146925045	[M+H]+	0	1	C8H6O4	Blood;Saliva;Urine	Liver	-	Benzenoids	Benzene and substituted derivatives	Benzoic acids and derivatives
positive	pos-M167T494	167.032698132411	8.22625	167.032698132411	HMDB0002334	Benzoquinoneacetic acid	166.025422132411	166.02660868	-7.14673146925045	[M+H]+	0	1	C8H6O4	-	-	-	Organic oxygen compounds	Organooxygen compounds	-
positive	pos-M167T494	167.032698132411	8.22625	167.032698132411	HMDB0002428	Terephthalic acid	166.025422132411	166.02660868	-7.14673146925045	[M+H]+	0	1	C8H6O4	Blood;Saliva;Urine	Fibroblasts;Platelet	-	Benzenoids	Benzene and substituted derivatives	Benzoic acids and derivatives
positive	pos-M167T494	167.032698132411	8.22625	167.032698132411	HMDB0032613	3,4-Methylenedioxybenzoic acid	166.025422132411	166.02660868	-7.14673146925045	[M+H]+	0	1	C8H6O4	-	-	-	Organoheterocyclic compounds	Benzodioxoles	null
positive	pos-M167T494	167.032698132411	8.22625	167.032698132411	HMDB0000393	3-Hexenedioic acid	144.043480132411	144.042258744	8.47937557811953	[M+Na]+	0	1	C6H8O4	-	-	-	Lipids and lipid-like molecules	Fatty Acyls	-
positive	pos-M167T494	167.032698132411	8.22625	167.032698132411	HMDB0000522	3-Methylglutaconic acid	144.043480132411	144.042258744	8.47937557811953	[M+Na]+	0	1	C6H8O4	Urine	-	-	Lipids and lipid-like molecules	Fatty Acyls	-
positive	pos-M167T494	167.032698132411	8.22625	167.032698132411	HMDB0002266	(E)-2-Methylglutaconic acid	144.043480132411	144.042258744	8.47937557811953	[M+Na]+	0	1	C6H8O4	Urine	-	-	Lipids and lipid-like molecules	Fatty Acyls	-
positive	pos-M167T494	167.032698132411	8.22625	167.032698132411	HMDB0002266	(E)-2-Methylglutaconic acid	144.043480132411	144.042258744	8.47937557811953	[M+Na]+	0	1	C6H8O4	Urine	-	-	Lipids and lipid-like molecules	Fatty Acyls	-
positive	pos-M167T494	167.032698132411	8.22625	167.032698132411	HMDB0013311	trans-2-Hexenedioic acid	144.043480132411	144.042258744	8.47937557811953	[M+Na]+	0	1	C6H8O4	-	-	-	Lipids and lipid-like molecules	Fatty Acyls	-
positive	pos-M167T494	167.032698132411	8.22625	167.032698132411	HMDB0029171	3-Hydroxyadipic acid 3,6-lactone	144.043480132411	144.042258744	8.47937557811953	[M+Na]+	0	1	C6H8O4	-	-	-	Organoheterocyclic compounds	Lactones	-
positive	pos-M167T494	167.032698132411	8.22625	167.032698132411	HMDB0031257	Dimethyl fumarate	144.043480132411	144.042258744	8.47937557811953	[M+Na]+	0	1	C6H8O4	-	-	-	Lipids and lipid-like molecules	Fatty Acyls	Fatty acid esters
positive	pos-M167T494	167.032698132411	8.22625	167.032698132411	HMDB0036232	Maleic acid homopolymer	144.043480132411	144.042258744	8.47937557811953	[M+Na]+	0	1	C6H8O4	-	-	-	Lipids and lipid-like molecules	Fatty Acyls	Fatty acids and conjugates
positive	pos-M167T494	167.032698132411	8.22625	167.032698132411	HMDB0040207	Ethyl hydrogen fumarate	144.043480132411	144.042258744	8.47937557811953	[M+Na]+	0	1	C6H8O4	-	-	-	Lipids and lipid-like molecules	Fatty Acyls	Fatty acid esters
positive	pos-M167T390	167.054010514445	6.496175	167.054010514445	HMDB0000539	Arabinonic acid	166.046734514445	166.047738052	-6.04366892778149	[M+H]+	0	1	C5H10O6	Feces;Saliva	-	-	Organic oxygen compounds	Organooxygen compounds	-
positive	pos-M167T390	167.054010514445	6.496175	167.054010514445	HMDB0000867	Ribonic acid	166.046734514445	166.047738052	-6.04366892778149	[M+H]+	0	1	C5H10O6	Feces	-	-	Organic oxygen compounds	Organooxygen compounds	-
positive	pos-M167T390	167.054010514445	6.496175	167.054010514445	HMDB0059750	2,3,4,5-Tetrahydroxypentanoic acid	166.046734514445	166.047738052	-6.04366892778149	[M+H]+	0	1	C5H10O6	Urine	-	-	Organic oxygen compounds	Organooxygen compounds	-
positive	pos-M167T390	167.054010514445	6.496175	167.054010514445	HMDB0060255	L-Lyxonate	166.046734514445	166.047738052	-6.04366892778149	[M+H]+	0	1	C5H10O6	-	-	-	Organic oxygen compounds	Organooxygen compounds	-
positive	pos-M167T390	167.054010514445	6.496175	167.054010514445	HMDB0060256	L-Xylonate	166.046734514445	166.047738052	-6.04366892778149	[M+H]+	0	1	C5H10O6	Feces;Saliva	-	-	Organic oxygen compounds	Organooxygen compounds	-
positive	pos-M167T390	167.054010514445	6.496175	167.054010514445	HMDB0041941	N,N'-dinitrosopiperazine	144.064792514445	144.06472552	0.465030178378985	[M+Na]+	0	1	C4H8N4O2	-	-	-	Organoheterocyclic compounds	Diazinanes	-
positive	pos-M167T328	167.053975775379	5.45889166666667	167.053975775379	HMDB0000539	Arabinonic acid	166.046699775379	166.047738052	-6.25288024497813	[M+H]+	0	1	C5H10O6	Feces;Saliva	-	-	Organic oxygen compounds	Organooxygen compounds	-
positive	pos-M167T328	167.053975775379	5.45889166666667	167.053975775379	HMDB0000867	Ribonic acid	166.046699775379	166.047738052	-6.25288024497813	[M+H]+	0	1	C5H10O6	Feces	-	-	Organic oxygen compounds	Organooxygen compounds	-
positive	pos-M167T328	167.053975775379	5.45889166666667	167.053975775379	HMDB0059750	2,3,4,5-Tetrahydroxypentanoic acid	166.046699775379	166.047738052	-6.25288024497813	[M+H]+	0	1	C5H10O6	Urine	-	-	Organic oxygen compounds	Organooxygen compounds	-
positive	pos-M167T328	167.053975775379	5.45889166666667	167.053975775379	HMDB0060255	L-Lyxonate	166.046699775379	166.047738052	-6.25288024497813	[M+H]+	0	1	C5H10O6	-	-	-	Organic oxygen compounds	Organooxygen compounds	-
positive	pos-M167T328	167.053975775379	5.45889166666667	167.053975775379	HMDB0060256	L-Xylonate	166.046699775379	166.047738052	-6.25288024497813	[M+H]+	0	1	C5H10O6	Feces;Saliva	-	-	Organic oxygen compounds	Organooxygen compounds	-
positive	pos-M167T328	167.053975775379	5.45889166666667	167.053975775379	HMDB0041941	N,N'-dinitrosopiperazine	144.064757775379	144.06472552	0.223895050609217	[M+Na]+	0	1	C4H8N4O2	-	-	-	Organoheterocyclic compounds	Diazinanes	-
positive	pos-M167T143	167.088532655508	2.37696666666667	167.088532655508	HMDB0038183	3-(4-Methyl-3-pentenyl)thiophene	166.081256655508	166.081621138	-2.19459859249557	[M+H]+	0	1	C10H14S	-	-	-	Organoheterocyclic compounds	Heteroaromatic compounds	-
positive	pos-M168T137	168.064368810702	2.27760833333333	168.064368810702	HMDB0001545	Pyridoxal	167.057092810702	167.058243159	-6.88591162118512	[M+H]+	0	1	C8H9NO3	Blood	Erythrocyte;Fibroblasts;Kidney;Placenta	2-Methyl-3-Hydroxybutryl CoA Dehydrogenase Deficiency,SMP00137,null;3-Hydroxy-3-Methylglutaryl-CoA Lyase Deficiency,SMP00138,null;3-hydroxyisobutyric acid dehydrogenase deficiency,SMP00521,null;3-hydroxyisobutyric aciduria,SMP00522,null;3-Methylcrotonyl Coa Carboxylase Deficiency Type I,SMP00237,null;3-Methylglutaconic Aciduria Type I,SMP00139,null;3-Methylglutaconic Aciduria Type III,SMP00140,nu…	Organoheterocyclic compounds	Pyridines and derivatives	-
positive	pos-M168T137	168.064368810702	2.27760833333333	168.064368810702	HMDB0004290	Isopyridoxal	167.057092810702	167.058243159	-6.88591162118512	[M+H]+	0	1	C8H9NO3	-	-	-	Organoheterocyclic compounds	Pyridines and derivatives	-
positive	pos-M168T137	168.064368810702	2.27760833333333	168.064368810702	HMDB0034887	3alpha,4,5,7alpha-Tetrahydro-5-hydroxy-1H-isoindole-1,3(2H)-dione	167.057092810702	167.058243159	-6.88591162118512	[M+H]+	0	1	C8H9NO3	-	-	-	Organoheterocyclic compounds	Isoindoles and derivatives	Isoindolines
positive	pos-M168T137	168.064368810702	2.27760833333333	168.064368810702	HMDB0034889	3alpha,4,7,7alpha-Tetrahydro-4-hydroxy-1H-isoindole-1,3(2H)-dione	167.057092810702	167.058243159	-6.88591162118512	[M+H]+	0	1	C8H9NO3	-	-	-	Organoheterocyclic compounds	Isoindoles and derivatives	-
positive	pos-M168T137	168.064368810702	2.27760833333333	168.064368810702	HMDB0060374	3-Methoxyanthranilate	167.057092810702	167.058243159	-6.88591162118512	[M+H]+	0	1	C8H9NO3	-	-	-	Benzenoids	Benzene and substituted derivatives	-
positive	pos-M168T137	168.064368810702	2.27760833333333	168.064368810702	HMDB0000730	Isobutyrylglycine	145.075150810702	145.073893223	8.668601042373	[M+Na]+	0	1	C6H11NO3	Urine	-	-	Organic acids and derivatives	Carboxylic acids and derivatives	-
positive	pos-M168T137	168.064368810702	2.27760833333333	168.064368810702	HMDB0000808	N-Butyrylglycine	145.075150810702	145.073893223	8.668601042373	[M+Na]+	0	1	C6H11NO3	Blood;Feces;Urine	-	-	Organic acids and derivatives	Carboxylic acids and derivatives	-
positive	pos-M168T137	168.064368810702	2.27760833333333	168.064368810702	HMDB0001263	Allysine	145.075150810702	145.073893223	8.668601042373	[M+Na]+	0	1	C6H11NO3	-	-	2-aminoadipic 2-oxoadipic aciduria,SMP00719,null;Glutaric Aciduria Type I,SMP00186,null;Hyperlysinemia I, Familial,SMP00527,null;Hyperlysinemia II or Saccharopinuria,SMP00528,null;Lysine Degradation,SMP00037,map00310;Pyridoxine dependency with seizures,SMP00571,null;Saccharopinuria/Hyperlysinemia II,SMP00239,null	Organic acids and derivatives	Carboxylic acids and derivatives	-
positive	pos-M168T137	168.064368810702	2.27760833333333	168.064368810702	HMDB0003681	4-Acetamidobutanoic acid	145.075150810702	145.073893223	8.668601042373	[M+Na]+	0	1	C6H11NO3	Blood;Feces;Urine	Prostate	-	Organic acids and derivatives	Carboxylic acids and derivatives	-
positive	pos-M168T137	168.064368810702	2.27760833333333	168.064368810702	HMDB0003681	4-Acetamidobutanoic acid	145.075150810702	145.073893223	8.668601042373	[M+Na]+	0	1	C6H11NO3	Blood;Feces;Urine	Prostate	-	Organic acids and derivatives	Carboxylic acids and derivatives	-
positive	pos-M168T137	168.064368810702	2.27760833333333	168.064368810702	HMDB0012131	(S)-5-Amino-3-oxohexanoate	145.075150810702	145.073893223	8.668601042373	[M+Na]+	0	1	C6H11NO3	-	-	-	Organic acids and derivatives	Keto acids and derivatives	-
positive	pos-M168T137	168.064368810702	2.27760833333333	168.064368810702	HMDB0012151	2-Keto-6-aminocaproate	145.075150810702	145.073893223	8.668601042373	[M+Na]+	0	1	C6H11NO3	-	-	-	Organic acids and derivatives	Keto acids and derivatives	-
positive	pos-M168T137	168.064368810702	2.27760833333333	168.064368810702	HMDB0015127	Methyl aminolevulinate	145.075150810702	145.073893223	8.668601042373	[M+Na]+	0	1	C6H11NO3	Blood;Urine	-	-	Organic acids and derivatives	Carboxylic acids and derivatives	Amino acids, peptides, and analogues
positive	pos-M168T137	168.064368810702	2.27760833333333	168.064368810702	HMDB0029425	L-cis-4-(Hydroxymethyl)-2-pyrrolidinecarboxylic acid	145.075150810702	145.073893223	8.668601042373	[M+Na]+	0	1	C6H11NO3	-	-	-	Organic acids and derivatives	Carboxylic acids and derivatives	-
positive	pos-M168T137	168.064368810702	2.27760833333333	168.064368810702	HMDB0029426	L-trans-5-Hydroxy-2-piperidinecarboxylic acid	145.075150810702	145.073893223	8.668601042373	[M+Na]+	0	1	C6H11NO3	-	-	-	Organic acids and derivatives	Carboxylic acids and derivatives	-
positive	pos-M168T137	168.064368810702	2.27760833333333	168.064368810702	HMDB0059595	(S)-2-amino-6-oxohexanoate	145.075150810702	145.073893223	8.668601042373	[M+Na]+	0	1	C6H11NO3	-	-	-	Organic acids and derivatives	Carboxylic acids and derivatives	-
positive	pos-M168T137	168.064368810702	2.27760833333333	168.064368810702	HMDB0060265	4-Acetamidobutanoate	145.075150810702	145.073893223	8.668601042373	[M+Na]+	0	1	C6H11NO3	-	-	-	Organic acids and derivatives	Carboxylic acids and derivatives	-
positive	pos-M168T137	168.064368810702	2.27760833333333	168.064368810702	HMDB0061156	N-(2-Carboxymethyl)-morpholine	145.075150810702	145.073893223	8.668601042373	[M+Na]+	0	1	C6H11NO3	Blood;Urine	Kidney;Liver	Mycophenolic Acid Metabolism Pathway,SMP00652,null	Organic acids and derivatives	Carboxylic acids and derivatives	-
positive	pos-M168T137	168.064368810702	2.27760833333333	168.064368810702	HMDB0001921	1,1-Dimethylbiguanide	129.101210810702	129.101445377	-1.8169145767934	[M+K]+	0	1	C4H11N5	Blood;Feces	Erythrocyte;Liver;Muscle;Skeletal Muscle	-	Organic nitrogen compounds	Organonitrogen compounds	Guanidines
positive	pos-M168T137	168.064368810702	2.27760833333333	168.064368810702	HMDB0001587	Phenylglyoxylic acid	150.030545810702	150.031694058	-7.65336487876351	[M+NH4]+	0	1	C8H6O3	Urine	-	-	Benzenoids	Benzene and substituted derivatives	Benzoyl derivatives
positive	pos-M168T137	168.064368810702	2.27760833333333	168.064368810702	HMDB0031515	(E)-8-Hydroxy-2-octene-4,6-diynoic acid	150.030545810702	150.031694058	-7.65336487876351	[M+NH4]+	0	1	C8H6O3	-	-	-	Lipids and lipid-like molecules	Fatty Acyls	-
positive	pos-M168T137	168.064368810702	2.27760833333333	168.064368810702	HMDB0032598	4-Hydroxyphthalide	150.030545810702	150.031694058	-7.65336487876351	[M+NH4]+	0	1	C8H6O3	-	-	-	Organoheterocyclic compounds	Isocoumarans	-
positive	pos-M168T137	168.064368810702	2.27760833333333	168.064368810702	HMDB0032612	3,4-Methylenedioxybenzaldehyde	150.030545810702	150.031694058	-7.65336487876351	[M+NH4]+	0	1	C8H6O3	-	-	-	Organoheterocyclic compounds	Benzodioxoles	null
positive	pos-M168T137	168.064368810702	2.27760833333333	168.064368810702	HMDB0040528	1,4-Benzodioxin-2(3H)-one	150.030545810702	150.031694058	-7.65336487876351	[M+NH4]+	0	1	C8H6O3	-	-	-	Organoheterocyclic compounds	Benzodioxins	Benzo-p-dioxins
positive	pos-M168T142	168.09049180965	2.37451666666667	168.09049180965	HMDB0060279	Aminochrome o-semiquinone	150.05666880965	150.055503505	7.76582413019254	[M+NH4]+	0	1	C8H8NO2	-	-	-	Organoheterocyclic compounds	Indoles and derivatives	-
positive	pos-M169T170	169.084881722289	2.83895	169.084881722289	HMDB0029680	2,6-Dimethoxy-4-methylphenol	168.077605722289	168.07864425	-6.17882013282006	[M+H]+	0	1	C9H12O3	-	-	-	Benzenoids	Phenols	-
positive	pos-M169T170	169.084881722289	2.83895	169.084881722289	HMDB0030472	4-Ipomeanol	168.077605722289	168.07864425	-6.17882013282006	[M+H]+	0	1	C9H12O3	-	-	-	Organic oxygen compounds	Organooxygen compounds	Carbonyl compounds
positive	pos-M169T170	169.084881722289	2.83895	169.084881722289	HMDB0030473	1-Ipomeanol	168.077605722289	168.07864425	-6.17882013282006	[M+H]+	0	1	C9H12O3	-	-	-	Organoheterocyclic compounds	Heteroaromatic compounds	null
positive	pos-M169T170	169.084881722289	2.83895	169.084881722289	HMDB0032252	Epoxyoxophorone	168.077605722289	168.07864425	-6.17882013282006	[M+H]+	0	1	C9H12O3	-	-	-	Organoheterocyclic compounds	Oxepanes	null
positive	pos-M169T170	169.084881722289	2.83895	169.084881722289	HMDB0032921	Ethyl 2-furanpropionate	168.077605722289	168.07864425	-6.17882013282006	[M+H]+	0	1	C9H12O3	-	-	-	Lipids and lipid-like molecules	Fatty Acyls	-
positive	pos-M169T170	169.084881722289	2.83895	169.084881722289	HMDB0037729	2-Furanylmethyl butanoate	168.077605722289	168.07864425	-6.17882013282006	[M+H]+	0	1	C9H12O3	-	-	-	Lipids and lipid-like molecules	Fatty Acyls	-
positive	pos-M169T170	169.084881722289	2.83895	169.084881722289	HMDB0038925	(4-Hydroxy-3-methoxyphenyl)ethanol	168.077605722289	168.07864425	-6.17882013282006	[M+H]+	0	1	C9H12O3	Urine	-	-	Benzenoids	Benzene and substituted derivatives	Phenols and derivatives
positive	pos-M169T170	169.084881722289	2.83895	169.084881722289	HMDB0059963	1,3,5-Trimethoxybenzene	168.077605722289	168.07864425	-6.17882013282006	[M+H]+	0	1	C9H12O3	Urine	-	-	Benzenoids	Phenol ethers	-
positive	pos-M169T170	169.084881722289	2.83895	169.084881722289	HMDB0002207	3-Hydroxyisoheptanoic acid	146.095663722289	146.094294314	9.37345496919318	[M+Na]+	0	1	C7H14O3	-	-	-	Organic acids and derivatives	Hydroxy acids and derivatives	-
positive	pos-M169T170	169.084881722289	2.83895	169.084881722289	HMDB0032269	(+/-)-Ethyl 2-hydroxy-2-methylbutyrate	146.095663722289	146.094294314	9.37345496919318	[M+Na]+	0	1	C7H14O3	-	-	-	Lipids and lipid-like molecules	Fatty Acyls	Fatty acid esters
positive	pos-M169T170	169.084881722289	2.83895	169.084881722289	HMDB0036231	Methyl DL-Leucate	146.095663722289	146.094294314	9.37345496919318	[M+Na]+	0	1	C7H14O3	-	-	-	Lipids and lipid-like molecules	Fatty Acyls	-
positive	pos-M169T170	169.084881722289	2.83895	169.084881722289	HMDB0039407	Methyl (±)-3-hydroxyhexanoate	146.095663722289	146.094294314	9.37345496919318	[M+Na]+	0	1	C7H14O3	-	-	-	Organic acids and derivatives	Hydroxy acids and derivatives	-
positive	pos-M169T170	169.084881722289	2.83895	169.084881722289	HMDB0040254	Butyl lactate	146.095663722289	146.094294314	9.37345496919318	[M+Na]+	0	1	C7H14O3	-	-	-	Organic acids and derivatives	Carboxylic acids and derivatives	Carboxylic acid derivatives
positive	pos-M169T170	169.084881722289	2.83895	169.084881722289	HMDB0059842	Ethyl 2-hydroxyisovalerate	146.095663722289	146.094294314	9.37345496919318	[M+Na]+	0	1	C7H14O3	-	-	-	Lipids and lipid-like molecules	Fatty Acyls	-
positive	pos-M169T170	169.084881722289	2.83895	169.084881722289	HMDB0061653	3-hydroxyheptanoic acid	146.095663722289	146.094294314	9.37345496919318	[M+Na]+	0	1	C7H14O3	-	-	-	Organic acids and derivatives	Hydroxy acids and derivatives	-
positive	pos-M169T170	169.084881722289	2.83895	169.084881722289	HMDB0001432	Agmatine	130.121723722289	130.121846468	-0.943313627404047	[M+K]+	0	1	C5H14N4	Cerebrospinal Fluid (CSF);Feces;Saliva;Urine	Brain	-	Organic nitrogen compounds	Organonitrogen compounds	-
positive	pos-M169T170	169.084881722289	2.83895	169.084881722289	HMDB0001432	Agmatine	130.121723722289	130.121846468	-0.943313627404047	[M+K]+	0	1	C5H14N4	Cerebrospinal Fluid (CSF);Feces;Saliva;Urine	Brain	-	Organic nitrogen compounds	Organonitrogen compounds	-
positive	pos-M169T50	169.093377497806	0.830366666666667	169.093377497806	HMDB0000182	L-Lysine	146.104159497806	146.105527702	-9.36449301757449	[M+Na]+	0	1	C6H14N2O2	Blood;Breast Milk;Cerebrospinal Fluid (CSF);Feces;Saliva;Sweat;Urine	All Tissues;Prostate	2-aminoadipic 2-oxoadipic aciduria,SMP00719,null;Biotin Metabolism,SMP00066,map00780;Biotinidase Deficiency,SMP00174,null;Carnitine Synthesis,SMP00465,null;Glutaric Aciduria Type I,SMP00186,null;Hyperlysinemia I, Familial,SMP00527,null;Hyperlysinemia II or Saccharopinuria,SMP00528,null;Lysine Degradation,SMP00037,map00310;Multiple carboxylase deficiency, neonatal or early onset form,SMP00564,null…	Organic acids and derivatives	Carboxylic acids and derivatives	Amino acids, peptides, and analogues
positive	pos-M169T50	169.093377497806	0.830366666666667	169.093377497806	HMDB0003405	D-Lysine	146.104159497806	146.105527702	-9.36449301757449	[M+Na]+	0	1	C6H14N2O2	Feces	Neuron	-	Organic acids and derivatives	Carboxylic acids and derivatives	Amino acids, peptides, and analogues
positive	pos-M169T50	169.093377497806	0.830366666666667	169.093377497806	HMDB0012114	(3S)-3,6-Diaminohexanoate	146.104159497806	146.105527702	-9.36449301757449	[M+Na]+	0	1	C6H14N2O2	-	-	-	Organic acids and derivatives	Carboxylic acids and derivatives	-
positive	pos-M169T50	169.093377497806	0.830366666666667	169.093377497806	HMDB0012115	(3S,5S)-3,5-Diaminohexanoate	146.104159497806	146.105527702	-9.36449301757449	[M+Na]+	0	1	C6H14N2O2	-	-	-	Organic acids and derivatives	Carboxylic acids and derivatives	-
positive	pos-M169T205	169.121142557135	3.41971666666667	169.121142557135	HMDB0013105	trans-4,5-epoxy-2(E)-decenal	168.113866557135	168.115029756	-6.91906527752693	[M+H]+	0	1	C10H16O2	-	-	-	Organic oxygen compounds	Organooxygen compounds	-
positive	pos-M169T205	169.121142557135	3.41971666666667	169.121142557135	HMDB0031156	Ethyl (4Z)-4,7-octadienoate	168.113866557135	168.115029756	-6.91906527752693	[M+H]+	0	1	C10H16O2	-	-	-	Lipids and lipid-like molecules	Fatty Acyls	-
positive	pos-M169T205	169.121142557135	3.41971666666667	169.121142557135	HMDB0031273	Methyl octynecarboxylate	168.113866557135	168.115029756	-6.91906527752693	[M+H]+	0	1	C10H16O2	-	-	-	Lipids and lipid-like molecules	Fatty Acyls	-
positive	pos-M169T205	169.121142557135	3.41971666666667	169.121142557135	HMDB0032219	(+/-)-Dihydromintlactone	168.113866557135	168.115029756	-6.91906527752693	[M+H]+	0	1	C10H16O2	-	-	-	Organoheterocyclic compounds	Benzofurans	null
positive	pos-M169T205	169.121142557135	3.41971666666667	169.121142557135	HMDB0032312	2,4-Hexadienyl butyrate	168.113866557135	168.115029756	-6.91906527752693	[M+H]+	0	1	C10H16O2	-	-	-	Lipids and lipid-like molecules	Fatty Acyls	Fatty acid esters
positive	pos-M169T205	169.121142557135	3.41971666666667	169.121142557135	HMDB0032313	2,4-Hexadienyl isobutyrate	168.113866557135	168.115029756	-6.91906527752693	[M+H]+	0	1	C10H16O2	-	-	-	Organic acids and derivatives	Carboxylic acids and derivatives	Carboxylic acid derivatives
positive	pos-M169T205	169.121142557135	3.41971666666667	169.121142557135	HMDB0032319	cis-3-Hexenyl crotonate	168.113866557135	168.115029756	-6.91906527752693	[M+H]+	0	1	C10H16O2	-	-	-	Lipids and lipid-like molecules	Fatty Acyls	Fatty acid esters
positive	pos-M169T205	169.121142557135	3.41971666666667	169.121142557135	HMDB0032434	(+/-)-2-(5-Methyl-5-vinyltetrahydrofuran-2-yl)propionaldehyde	168.113866557135	168.115029756	-6.91906527752693	[M+H]+	0	1	C10H16O2	-	-	-	Organoheterocyclic compounds	Oxolanes	null
positive	pos-M169T205	169.121142557135	3.41971666666667	169.121142557135	HMDB0033700	(-)-(Z)-Tetrahydro-6-(2-pentenyl)-2H-pyran-2-one	168.113866557135	168.115029756	-6.91906527752693	[M+H]+	0	1	C10H16O2	-	-	-	Organoheterocyclic compounds	Lactones	-
positive	pos-M169T205	169.121142557135	3.41971666666667	169.121142557135	HMDB0034452	5,6-Dihydro-6-pentyl-2H-pyran-2-one	168.113866557135	168.115029756	-6.91906527752693	[M+H]+	0	1	C10H16O2	-	-	-	Organoheterocyclic compounds	Pyrans	-
positive	pos-M169T205	169.121142557135	3.41971666666667	169.121142557135	HMDB0034670	6-Hydroxy-2,6-dimethyl-2,7-octadien-4-one	168.113866557135	168.115029756	-6.91906527752693	[M+H]+	0	1	C10H16O2	-	-	-	Lipids and lipid-like molecules	Prenol lipids	-
positive	pos-M169T205	169.121142557135	3.41971666666667	169.121142557135	HMDB0035714	Epoxyartemisia ketone	168.113866557135	168.115029756	-6.91906527752693	[M+H]+	0	1	C10H16O2	-	-	-	Organic oxygen compounds	Organooxygen compounds	-
positive	pos-M169T205	169.121142557135	3.41971666666667	169.121142557135	HMDB0035766	Ascaridole	168.113866557135	168.115029756	-6.91906527752693	[M+H]+	0	1	C10H16O2	-	-	-	Organoheterocyclic compounds	Dioxanes	-
positive	pos-M169T205	169.121142557135	3.41971666666667	169.121142557135	HMDB0035829	Dihydronepetalactone	168.113866557135	168.115029756	-6.91906527752693	[M+H]+	0	1	C10H16O2	-	-	-	Lipids and lipid-like molecules	Prenol lipids	Terpene lactones
positive	pos-M169T205	169.121142557135	3.41971666666667	169.121142557135	HMDB0036067	Epoxycampholenic aldehyde	168.113866557135	168.115029756	-6.91906527752693	[M+H]+	0	1	C10H16O2	-	-	-	Organoheterocyclic compounds	Oxanes	-
positive	pos-M169T205	169.121142557135	3.41971666666667	169.121142557135	HMDB0036103	Geranic acid	168.113866557135	168.115029756	-6.91906527752693	[M+H]+	0	1	C10H16O2	-	-	-	Lipids and lipid-like molecules	Prenol lipids	-
positive	pos-M169T205	169.121142557135	3.41971666666667	169.121142557135	HMDB0037014	gamma-Diosphenol	168.113866557135	168.115029756	-6.91906527752693	[M+H]+	0	1	C10H16O2	-	-	-	Lipids and lipid-like molecules	Prenol lipids	-
positive	pos-M169T205	169.121142557135	3.41971666666667	169.121142557135	HMDB0037175	4-Isopropyl-3-cyclohexene-1-carboxylic acid	168.113866557135	168.115029756	-6.91906527752693	[M+H]+	0	1	C10H16O2	-	-	-	Lipids and lipid-like molecules	Prenol lipids	-
positive	pos-M169T205	169.121142557135	3.41971666666667	169.121142557135	HMDB0037821	xi-1,8,8-Trimethyl-2-oxabicyclo[3.2.1]octan-3-one	168.113866557135	168.115029756	-6.91906527752693	[M+H]+	0	1	C10H16O2	-	-	-	Organoheterocyclic compounds	Lactones	-
positive	pos-M169T205	169.121142557135	3.41971666666667	169.121142557135	HMDB0040639	(xi)-(Z)-5-(3-Hexenyl)dihydro-2(3H)-furanone	168.113866557135	168.115029756	-6.91906527752693	[M+H]+	0	1	C10H16O2	-	-	-	Organoheterocyclic compounds	Lactones	-
positive	pos-M169T205	169.121142557135	3.41971666666667	169.121142557135	HMDB0029359	(R)-1,3-Octanediol	146.131924557135	146.13067982	8.51797265649775	[M+Na]+	0	1	C8H18O2	-	-	-	Lipids and lipid-like molecules	Fatty Acyls	-
positive	pos-M169T205	169.121142557135	3.41971666666667	169.121142557135	HMDB0037635	xi-1-Ethoxy-1-butoxyethane	146.131924557135	146.13067982	8.51797265649775	[M+Na]+	0	1	C8H18O2	-	-	-	Organic oxygen compounds	Organooxygen compounds	-
positive	pos-M169T205	169.121142557135	3.41971666666667	169.121142557135	HMDB0038679	1-Methoxy-1-pentyloxyethane	146.131924557135	146.13067982	8.51797265649775	[M+Na]+	0	1	C8H18O2	-	-	-	Organic oxygen compounds	Organooxygen compounds	-
positive	pos-M170T47	170.041049551034	0.779683333333333	170.041049551034	HMDB0062183	N-lactoyl-Glycine	147.051831551034	147.053157774	-9.01866363199118	[M+Na]+	0	1	C5H9NO4	-	-	-	Organic acids and derivatives	Carboxylic acids and derivatives	Amino acids, peptides, and analogues
positive	pos-M170T47	170.041049551034	0.779683333333333	170.041049551034	HMDB0000148	L-Glutamic acid	147.051831551034	147.053157781	-9.01871123347225	[M+Na]+	0	1	C5H9NO4	Blood;Cellular Cytoplasm;Cerebrospinal Fluid (CSF);Feces;Saliva;Sweat;Urine	Adipose Tissue;Adrenal Medulla;Epidermis;Fibroblasts;Intestine;Kidney;Muscle;Myelin;Nerve Cells;Neuron;Pancreas;Placenta;Platelet;Prostate;Skeletal Muscle;Spleen;Stratum Corneum	2-aminoadipic 2-oxoadipic aciduria,SMP00719,null;2-Hydroxyglutric Aciduria (D And L Form),SMP00136,null;2-Methyl-3-Hydroxybutryl CoA Dehydrogenase Deficiency,SMP00137,null;3-Hydroxy-3-Methylglutaryl-CoA Lyase Deficiency,SMP00138,null;3-hydroxyisobutyric acid dehydrogenase deficiency,SMP00521,null;3-hydroxyisobutyric aciduria,SMP00522,null;3-Methylcrotonyl Coa Carboxylase Deficiency Type I,SMP0023…	Organic acids and derivatives	Carboxylic acids and derivatives	Amino acids, peptides, and analogues
positive	pos-M170T47	170.041049551034	0.779683333333333	170.041049551034	HMDB0002393	N-Methyl-D-aspartic acid	147.051831551034	147.053157781	-9.01871123347225	[M+Na]+	0	1	C5H9NO4	-	Brain;Central Nervous System;Fibroblasts;Kidney;Neuron	-	Organic acids and derivatives	Carboxylic acids and derivatives	-
positive	pos-M170T47	170.041049551034	0.779683333333333	170.041049551034	HMDB0002931	N-Acetylserine	147.051831551034	147.053157781	-9.01871123347225	[M+Na]+	0	1	C5H9NO4	Saliva;Urine	-	-	Organic acids and derivatives	Carboxylic acids and derivatives	-
positive	pos-M170T47	170.041049551034	0.779683333333333	170.041049551034	HMDB0003011	O-Acetylserine	147.051831551034	147.053157781	-9.01871123347225	[M+Na]+	0	1	C5H9NO4	Blood;Urine	Prostate	-	Organic acids and derivatives	Carboxylic acids and derivatives	Amino acids, peptides, and analogues
positive	pos-M170T47	170.041049551034	0.779683333333333	170.041049551034	HMDB0003339	D-Glutamic acid	147.051831551034	147.053157781	-9.01871123347225	[M+Na]+	0	1	C5H9NO4	Blood;Breast Milk;Feces;Saliva;Urine	Fibroblasts;Gut;Intestine;Neuron;Placenta;Spleen;Stratum Corneum;Testes	-	Organic acids and derivatives	Carboxylic acids and derivatives	-
positive	pos-M170T47	170.041049551034	0.779683333333333	170.041049551034	HMDB0006556	L-4-Hydroxyglutamate semialdehyde	147.051831551034	147.053157781	-9.01871123347225	[M+Na]+	0	1	C5H9NO4	-	-	Arginine and Proline Metabolism,SMP00020,map00330;Arginine: Glycine Amidinotransferase Deficiency (AGAT Deficiency),SMP00362,null;Creatine deficiency, guanidinoacetate methyltransferase deficiency,SMP00504,null;Guanidinoacetate Methyltransferase Deficiency (GAMT Deficiency),SMP00188,null;Hyperornithinemia with gyrate atrophy (HOGA),SMP00505,null;Hyperornithinemia-hyperammonemia-homocitrullinuria …	Organic acids and derivatives	Carboxylic acids and derivatives	-
positive	pos-M170T47	170.041049551034	0.779683333333333	170.041049551034	HMDB0033550	3-(Carboxymethylamino)propanoic acid	147.051831551034	147.053157781	-9.01871123347225	[M+Na]+	0	1	C5H9NO4	-	-	-	Organic acids and derivatives	Carboxylic acids and derivatives	-
positive	pos-M170T47	170.041049551034	0.779683333333333	170.041049551034	HMDB0060475	DL-Glutamate	147.051831551034	147.053157781	-9.01871123347225	[M+Na]+	0	1	C5H9NO4	-	-	-	Organic acids and derivatives	Carboxylic acids and derivatives	-
positive	pos-M170T47	170.041049551034	0.779683333333333	170.041049551034	HMDB0040058	(±)-2-Propylthiazolidine	131.077891551034	131.076870111	7.79267946468328	[M+K]+	0	1	C6H13NS	-	-	-	Organoheterocyclic compounds	Azolidines	-
positive	pos-M170T150	170.059068609287	2.49785	170.059068609287	HMDB0060244	Phosphodimethylethanolamine	169.051792609287	169.050394389	8.27102647162176	[M+H]+	0	1	C4H12NO4P	-	-	-	Organic acids and derivatives	Organic phosphoric acids and derivatives	-
positive	pos-M170T150	170.059068609287	2.49785	170.059068609287	HMDB0005785	Indole-3-carbinol	147.069850609287	147.068413915	9.76888407757411	[M+Na]+	0	1	C9H9NO	-	-	-	Organoheterocyclic compounds	Indoles and derivatives	-
positive	pos-M170T150	170.059068609287	2.49785	170.059068609287	HMDB0030204	1-(2-Furanylmethyl)-1H-pyrrole	147.069850609287	147.068413915	9.76888407757411	[M+Na]+	0	1	C9H9NO	-	-	-	Organoheterocyclic compounds	Pyrroles	-
positive	pos-M170T150	170.059068609287	2.49785	170.059068609287	HMDB0040009	4-(2-Furanylmethylene)-3,4-dihydro-2H-pyrrole	147.069850609287	147.068413915	9.76888407757411	[M+Na]+	0	1	C9H9NO	-	-	-	Organoheterocyclic compounds	Heteroaromatic compounds	-
positive	pos-M170T150	170.059068609287	2.49785	170.059068609287	HMDB0040011	3-(2-Furanylmethyl)-1H-pyrrole	147.069850609287	147.068413915	9.76888407757411	[M+Na]+	0	1	C9H9NO	-	-	-	Organoheterocyclic compounds	Pyrroles	Substituted pyrroles
positive	pos-M170T150	170.059068609287	2.49785	170.059068609287	HMDB0000172	L-Isoleucine	131.095910609287	131.094628665	9.77877049642846	[M+K]+	0	1	C6H13NO2	Blood;Breast Milk;Cerebrospinal Fluid (CSF);Feces;Saliva;Sweat;Urine	All Tissues;Prostate	2-Methyl-3-Hydroxybutryl CoA Dehydrogenase Deficiency,SMP00137,null;3-Hydroxy-3-Methylglutaryl-CoA Lyase Deficiency,SMP00138,null;3-hydroxyisobutyric acid dehydrogenase deficiency,SMP00521,null;3-hydroxyisobutyric aciduria,SMP00522,null;3-Methylcrotonyl Coa Carboxylase Deficiency Type I,SMP00237,null;3-Methylglutaconic Aciduria Type I,SMP00139,null;3-Methylglutaconic Aciduria Type III,SMP00140,nu…	Organic acids and derivatives	Carboxylic acids and derivatives	-
positive	pos-M170T150	170.059068609287	2.49785	170.059068609287	HMDB0000557	L-Alloisoleucine	131.095910609287	131.094628665	9.77877049642846	[M+K]+	0	1	C6H13NO2	Blood;Cerebrospinal Fluid (CSF);Feces;Urine	-	-	Organic acids and derivatives	Carboxylic acids and derivatives	-
positive	pos-M170T150	170.059068609287	2.49785	170.059068609287	HMDB0000557	L-Alloisoleucine	131.095910609287	131.094628665	9.77877049642846	[M+K]+	0	1	C6H13NO2	Blood;Cerebrospinal Fluid (CSF);Feces;Urine	-	-	Organic acids and derivatives	Carboxylic acids and derivatives	-
positive	pos-M170T150	170.059068609287	2.49785	170.059068609287	HMDB0000687	L-Leucine	131.095910609287	131.094628665	9.77877049642846	[M+K]+	0	1	C6H13NO2	Blood;Breast Milk;Cerebrospinal Fluid (CSF);Feces;Saliva;Sweat;Urine	Adipose Tissue;Adrenal Medulla;Bladder;Epidermis;Fibroblasts;Intestine;Kidney;Muscle;Nerve Cells;Neuron;Placenta;Platelet;Prostate;Skeletal Muscle;Testes	2-Methyl-3-Hydroxybutryl CoA Dehydrogenase Deficiency,SMP00137,null;3-Hydroxy-3-Methylglutaryl-CoA Lyase Deficiency,SMP00138,null;3-hydroxyisobutyric acid dehydrogenase deficiency,SMP00521,null;3-hydroxyisobutyric aciduria,SMP00522,null;3-Methylcrotonyl Coa Carboxylase Deficiency Type I,SMP00237,null;3-Methylglutaconic Aciduria Type I,SMP00139,null;3-Methylglutaconic Aciduria Type III,SMP00140,nu…	Organic acids and derivatives	Carboxylic acids and derivatives	Amino acids, peptides, and analogues
positive	pos-M170T150	170.059068609287	2.49785	170.059068609287	HMDB0001645	L-Norleucine	131.095910609287	131.094628665	9.77877049642846	[M+K]+	0	1	C6H13NO2	Blood;Feces;Urine	Platelet;Testes	-	Organic acids and derivatives	Carboxylic acids and derivatives	-
positive	pos-M170T150	170.059068609287	2.49785	170.059068609287	HMDB0001901	Aminocaproic acid	131.095910609287	131.094628665	9.77877049642846	[M+K]+	0	1	C6H13NO2	Blood;Feces	Skin	Aminocaproic Acid Pathway,SMP00286,null	Lipids and lipid-like molecules	Fatty Acyls	-
positive	pos-M170T150	170.059068609287	2.49785	170.059068609287	HMDB0001901	Aminocaproic acid	131.095910609287	131.094628665	9.77877049642846	[M+K]+	0	1	C6H13NO2	Blood;Feces	Skin	Aminocaproic Acid Pathway,SMP00286,null	Lipids and lipid-like molecules	Fatty Acyls	-
positive	pos-M170T150	170.059068609287	2.49785	170.059068609287	HMDB0003640	Beta-Leucine	131.095910609287	131.094628665	9.77877049642846	[M+K]+	0	1	C6H13NO2	Blood	-	-	Organic acids and derivatives	Carboxylic acids and derivatives	-
positive	pos-M170T150	170.059068609287	2.49785	170.059068609287	HMDB0013773	D-Leucine	131.095910609287	131.094628665	9.77877049642846	[M+K]+	0	1	C6H13NO2	Blood	-	-	Organic acids and derivatives	Carboxylic acids and derivatives	Amino acids, peptides, and analogues
positive	pos-M170T150	170.059068609287	2.49785	170.059068609287	HMDB0029168	3-Aminocaproic acid	131.095910609287	131.094628665	9.77877049642846	[M+K]+	0	1	C6H13NO2	-	-	-	Organic acids and derivatives	Carboxylic acids and derivatives	-
positive	pos-M170T150	170.059068609287	2.49785	170.059068609287	HMDB0033923	(±)-erythro-Isoleucine	131.095910609287	131.094628665	9.77877049642846	[M+K]+	0	1	C6H13NO2	-	-	-	Organic acids and derivatives	Carboxylic acids and derivatives	-
positive	pos-M170T150	170.059068609287	2.49785	170.059068609287	HMDB0036382	6-Deoxyfagomine	131.095910609287	131.094628665	9.77877049642846	[M+K]+	0	1	C6H13NO2	-	-	-	Organoheterocyclic compounds	Piperidines	null
positive	pos-M170T150	170.059068609287	2.49785	170.059068609287	HMDB0060650	N-(2-Hydroxyethyl)-morpholine	131.095910609287	131.094628665	9.77877049642846	[M+K]+	0	1	C6H13NO2	Blood;Urine	Kidney;Liver	Mycophenolic Acid Metabolism Pathway,SMP00652,null	Organoheterocyclic compounds	Oxazinanes	-
positive	pos-M170T150	170.059068609287	2.49785	170.059068609287	HMDB0061716	N-methylvaline	131.095910609287	131.094628665	9.77877049642846	[M+K]+	0	1	C6H13NO2	-	-	-	Organic acids and derivatives	Carboxylic acids and derivatives	-
positive	pos-M170T150	170.059068609287	2.49785	170.059068609287	HMDB0062203	3,3,5-triiodo-L-thyronine-beta-D-glucuronoside	131.095910609287	131.094628665	9.77877049642846	[M+K]+	0	1	C6H13NO2	-	-	-	Organic acids and derivatives	Carboxylic acids and derivatives	-
positive	pos-M170T186	170.078279425264	3.09441666666667	170.078279425264	HMDB0029449	(2R,3R,4R)-2-Amino-4-hydroxy-3-methylpentanoic acid	147.089061425264	147.089543287	-3.27597547206761	[M+Na]+	0	1	C6H13NO3	-	-	-	Organic acids and derivatives	Carboxylic acids and derivatives	-
positive	pos-M170T186	170.078279425264	3.09441666666667	170.078279425264	HMDB0033453	Fagomine	147.089061425264	147.089543287	-3.27597547206761	[M+Na]+	0	1	C6H13NO3	-	-	-	Organoheterocyclic compounds	Piperidines	null
positive	pos-M170T186	170.078279425264	3.09441666666667	170.078279425264	HMDB0061157	N-(2-Hydroxyethyl)-morpholine N-oxide	147.089061425264	147.089543287	-3.27597547206761	[M+Na]+	0	1	C6H13NO3	Blood;Urine	Kidney;Liver	Mycophenolic Acid Metabolism Pathway,SMP00652,null	Organoheterocyclic compounds	Oxazinanes	-
positive	pos-M170T165	170.116343197708	2.74388333333333	170.116343197708	HMDB0038321	Homoarecoline	169.109067197708	169.110278729	-7.16414934134967	[M+H]+	0	1	C9H15NO2	-	-	-	Alkaloids and derivatives	null	-
positive	pos-M170T165	170.116343197708	2.74388333333333	170.116343197708	HMDB0032132	2-Isopropyl-1,4-benzenediol	152.082520197708	152.083729628	-7.95239763616843	[M+NH4]+	0	1	C9H12O2	-	-	-	Benzenoids	Benzene and substituted derivatives	Cumenes
positive	pos-M170T165	170.116343197708	2.74388333333333	170.116343197708	HMDB0032599	3-(4-Hydroxyphenyl)-1-propanol	152.082520197708	152.083729628	-7.95239763616843	[M+NH4]+	0	1	C9H12O2	-	-	-	Benzenoids	Benzene and substituted derivatives	Phenols and derivatives
positive	pos-M170T165	170.116343197708	2.74388333333333	170.116343197708	HMDB0036169	3-(5-Methyl-2-furanyl)butanal	152.082520197708	152.083729628	-7.95239763616843	[M+NH4]+	0	1	C9H12O2	-	-	-	Organoheterocyclic compounds	Heteroaromatic compounds	-
positive	pos-M170T165	170.116343197708	2.74388333333333	170.116343197708	HMDB0036227	2-Propenyl 2,4-hexadienoate	152.082520197708	152.083729628	-7.95239763616843	[M+NH4]+	0	1	C9H12O2	-	-	-	Lipids and lipid-like molecules	Fatty Acyls	-
positive	pos-M170T165	170.116343197708	2.74388333333333	170.116343197708	HMDB0039801	1-(2-Furanyl)-1-pentanone	152.082520197708	152.083729628	-7.95239763616843	[M+NH4]+	0	1	C9H12O2	-	-	-	Organooxygen compounds	Carbonyl compounds	Ketones
positive	pos-M170T165	170.116343197708	2.74388333333333	170.116343197708	HMDB0039956	4-(Ethoxymethyl)phenol	152.082520197708	152.083729628	-7.95239763616843	[M+NH4]+	0	1	C9H12O2	-	-	-	Benzenoids	Benzene and substituted derivatives	-
positive	pos-M170T165	170.116343197708	2.74388333333333	170.116343197708	HMDB0040175	4-Ethyl-2-methoxyphenol	152.082520197708	152.083729628	-7.95239763616843	[M+NH4]+	0	1	C9H12O2	-	-	-	Benzenoids	Benzene and substituted derivatives	Phenols and derivatives
positive	pos-M170T165	170.116343197708	2.74388333333333	170.116343197708	HMDB0040216	2,6,6-Trimethyl-2-cyclohexene-1,4-dione	152.082520197708	152.083729628	-7.95239763616843	[M+NH4]+	0	1	C9H12O2	-	-	-	Organooxygen compounds	Carbonyl compounds	Ketones
positive	pos-M170T165	170.116343197708	2.74388333333333	170.116343197708	HMDB0040449	2-(Ethoxymethyl)phenol	152.082520197708	152.083729628	-7.95239763616843	[M+NH4]+	0	1	C9H12O2	-	-	-	Benzenoids	Benzene and substituted derivatives	-
positive	pos-M170T165	170.116343197708	2.74388333333333	170.116343197708	HMDB0041326	(Dimethoxymethyl)benzene	152.082520197708	152.083729628	-7.95239763616843	[M+NH4]+	0	1	C9H12O2	-	-	-	Benzenoids	Benzene and substituted derivatives	-
positive	pos-M170T165	170.116343197708	2.74388333333333	170.116343197708	HMDB0041804	2-Isopropoxyphenol	152.082520197708	152.083729628	-7.95239763616843	[M+NH4]+	0	1	C9H12O2	-	-	-	Benzenoids	Phenol ethers	-
positive	pos-M170T165	170.116343197708	2.74388333333333	170.116343197708	HMDB0059853	3,5-Dimethoxytoluene	152.082520197708	152.083729628	-7.95239763616843	[M+NH4]+	0	1	C9H12O2	-	-	-	Benzenoids	Benzene and substituted derivatives	-
positive	pos-M171T571	171.031295013214	9.52133333333333	171.031295013214	HMDB0040590	Benzyl methyl disulfide	170.024019013214	170.0223917	9.57116999557922	[M+H]+	0	1	C8H10S2	-	-	-	Benzenoids	Benzene and substituted derivatives	null
positive	pos-M171T571	171.031295013214	9.52133333333333	171.031295013214	HMDB0033171	1-Methylpyrrolo[1,2-a]pyrazine	132.068137013214	132.068748266	-4.62829241608343	[M+K]+	0	1	C8H8N2	-	-	-	Organoheterocyclic compounds	Pyrrolopyrazines	null
positive	pos-M171T571	171.031295013214	9.52133333333333	171.031295013214	HMDB0033173	4-Methylpyrrolo[1,2-a]pyrazine	132.068137013214	132.068748266	-4.62829241608343	[M+K]+	0	1	C8H8N2	-	-	-	Organoheterocyclic compounds	Pyrrolopyrazines	-
positive	pos-M171T176	171.100373920755	2.93488333333333	171.100373920755	HMDB0030471	1,4-Ipomeadiol	170.093097920755	170.094294314	-7.03370592062941	[M+H]+	0	1	C9H14O3	-	-	-	Organoheterocyclic compounds	Heteroaromatic compounds	-
positive	pos-M171T176	171.100373920755	2.93488333333333	171.100373920755	HMDB0038276	cis-3-Hexenyl pyruvate	170.093097920755	170.094294314	-7.03370592062941	[M+H]+	0	1	C9H14O3	-	-	-	Organic acids and derivatives	Keto acids and derivatives	-
positive	pos-M171T176	171.100373920755	2.93488333333333	171.100373920755	HMDB0004816	FAPy-adenine	153.066550920755	153.065059871	9.74128097071915	[M+NH4]+	0	1	C5H7N5O	Blood;Urine	-	-	Organoheterocyclic compounds	Diazines	-
positive	pos-M171T200	171.147730786153	3.32898333333333	171.147730786153	HMDB0034580	psi-Pelletierine	153.113907786153	153.115364107	-9.51126528357068	[M+NH4]+	0	1	C9H15NO	-	-	-	Organoheterocyclic compounds	Piperidines	-
positive	pos-M171T200	171.147730786153	3.32898333333333	171.147730786153	HMDB0037856	2-Methyl-4-pentyloxazole	153.113907786153	153.115364107	-9.51126528357068	[M+NH4]+	0	1	C9H15NO	-	-	-	Organoheterocyclic compounds	Azoles	-
positive	pos-M171T200	171.147730786153	3.32898333333333	171.147730786153	HMDB0037857	4-Methyl-2-pentyloxazole	153.113907786153	153.115364107	-9.51126528357068	[M+NH4]+	0	1	C9H15NO	-	-	-	Organoheterocyclic compounds	Azoles	-
positive	pos-M171T200	171.147730786153	3.32898333333333	171.147730786153	HMDB0037862	5-Butyl-2-ethyloxazole	153.113907786153	153.115364107	-9.51126528357068	[M+NH4]+	0	1	C9H15NO	-	-	-	Organoheterocyclic compounds	Azoles	-
positive	pos-M171T200	171.147730786153	3.32898333333333	171.147730786153	HMDB0037872	2-Ethyl-4-methyl-5-propyloxazole	153.113907786153	153.115364107	-9.51126528357068	[M+NH4]+	0	1	C9H15NO	-	-	-	Organoheterocyclic compounds	Azoles	-
positive	pos-M171T200	171.147730786153	3.32898333333333	171.147730786153	HMDB0037873	4-Ethyl-2-methyl-5-propyloxazole	153.113907786153	153.115364107	-9.51126528357068	[M+NH4]+	0	1	C9H15NO	-	-	-	Organoheterocyclic compounds	Azoles	-
positive	pos-M171T200	171.147730786153	3.32898333333333	171.147730786153	HMDB0037874	5-Ethyl-4-methyl-2-(1-methylethyl)oxazole	153.113907786153	153.115364107	-9.51126528357068	[M+NH4]+	0	1	C9H15NO	-	-	-	Organoheterocyclic compounds	Azoles	-
positive	pos-M171T200	171.147730786153	3.32898333333333	171.147730786153	HMDB0037875	2-Butyl-4,5-dimethyloxazole	153.113907786153	153.115364107	-9.51126528357068	[M+NH4]+	0	1	C9H15NO	-	-	-	Organoheterocyclic compounds	Azoles	-
positive	pos-M171T200	171.147730786153	3.32898333333333	171.147730786153	HMDB0037876	5-Ethyl-2-methyl-4-propyloxazole	153.113907786153	153.115364107	-9.51126528357068	[M+NH4]+	0	1	C9H15NO	-	-	-	Organoheterocyclic compounds	Azoles	-
positive	pos-M171T200	171.147730786153	3.32898333333333	171.147730786153	HMDB0037878	4-Ethyl-5-methyl-2-(1-methylethyl)oxazole	153.113907786153	153.115364107	-9.51126528357068	[M+NH4]+	0	1	C9H15NO	-	-	-	Organoheterocyclic compounds	Azoles	Oxazoles
positive	pos-M171T200	171.147730786153	3.32898333333333	171.147730786153	HMDB0037879	4-Butyl-2,5-dimethyloxazole	153.113907786153	153.115364107	-9.51126528357068	[M+NH4]+	0	1	C9H15NO	-	-	-	Organoheterocyclic compounds	Azoles	-
positive	pos-M171T200	171.147730786153	3.32898333333333	171.147730786153	HMDB0037880	2-Isobutyl-4,5-dimethyloxazole	153.113907786153	153.115364107	-9.51126528357068	[M+NH4]+	0	1	C9H15NO	-	-	-	Organoheterocyclic compounds	Azoles	-
positive	pos-M171T200	171.147730786153	3.32898333333333	171.147730786153	HMDB0037881	4-Ethyl-5-methyl-2-propyloxazole	153.113907786153	153.115364107	-9.51126528357068	[M+NH4]+	0	1	C9H15NO	-	-	-	Organoheterocyclic compounds	Azoles	Oxazoles
positive	pos-M171T200	171.147730786153	3.32898333333333	171.147730786153	HMDB0037882	5-Butyl-2,4-dimethyloxazole	153.113907786153	153.115364107	-9.51126528357068	[M+NH4]+	0	1	C9H15NO	-	-	-	Organoheterocyclic compounds	Azoles	-
positive	pos-M172T138	171.964367100599	2.30686666666667	171.964367100599	HMDB0038442	1-Isothiocyanato-2-(methylthio)ethane	133.001209100599	133.001990609	-5.87591507023412	[M+K]+	0	1	C4H7NS2	-	-	-	Organosulfur compounds	Isothiocyanates	-
positive	pos-M172T79	172.038871572954	1.32219166666667	172.038871572954	HMDB0000696	L-Methionine	149.049653572954	149.051049291	-9.36402697346402	[M+Na]+	0	1	C5H11NO2S	Blood;Cerebrospinal Fluid (CSF);Feces;Saliva;Sweat;Urine	Fibroblasts;Kidney;Liver;Muscle;Pancreas;Prostate;Spleen	3-Phosphoglycerate dehydrogenase deficiency,SMP00721,null;Amikacin Pathway,SMP00253,null;Arbekacin Action Pathway,SMP00713,null;Azithromycin Pathway,SMP00247,null;Betaine Metabolism,SMP00123,map00260;Chloramphenicol Action Pathway,SMP00729,null;Clarithromycin Pathway,SMP00248,null;Clindamycin Pathway,SMP00249,null;Clomocycline Pathway,SMP00262,null;Cystathionine Beta-Synthase Deficiency,SMP00177,…	Organic acids and derivatives	Carboxylic acids and derivatives	-
positive	pos-M172T79	172.038871572954	1.32219166666667	172.038871572954	HMDB0014997	Penicillamine	149.049653572954	149.051049291	-9.36402697346402	[M+Na]+	0	1	C5H11NO2S	Blood;Urine	-	-	Organic acids and derivatives	Carboxylic acids and derivatives	-
positive	pos-M172T79	172.038871572954	1.32219166666667	172.038871572954	HMDB0033951	Racemethionine	149.049653572954	149.051049291	-9.36402697346402	[M+Na]+	0	1	C5H11NO2S	-	-	-	Organic acids and derivatives	Carboxylic acids and derivatives	-
positive	pos-M172T180	172.132198951959	2.99375	172.132198951959	HMDB0005015	Gabapentin	171.124922951959	171.125928793	-5.87778280066174	[M+H]+	0	1	C9H17NO2	Blood;Feces	Brain	-	Organic acids and derivatives	Carboxylic acids and derivatives	Amino acids, peptides, and analogues
positive	pos-M172T180	172.132198951959	2.99375	172.132198951959	HMDB0031302	Methyl 2-octynoate	154.098375951959	154.099379692	-6.51358910746109	[M+NH4]+	0	1	C9H14O2	-	-	-	Lipids and lipid-like molecules	Fatty Acyls	-
positive	pos-M172T180	172.132198951959	2.99375	172.132198951959	HMDB0032314	2,4-Hexadienyl propionate	154.098375951959	154.099379692	-6.51358910746109	[M+NH4]+	0	1	C9H14O2	-	-	-	Organic acids and derivatives	Carboxylic acids and derivatives	Carboxylic acid derivatives
positive	pos-M172T180	172.132198951959	2.99375	172.132198951959	HMDB0032442	2-Nonenoic acid gamma-lactone	154.098375951959	154.099379692	-6.51358910746109	[M+NH4]+	0	1	C9H14O2	-	-	-	Organoheterocyclic compounds	Dihydrofurans	Furanones
positive	pos-M172T180	172.132198951959	2.99375	172.132198951959	HMDB0035135	(E)-2,6-Dimethyl-2,5-heptadienoic acid	154.098375951959	154.099379692	-6.51358910746109	[M+NH4]+	0	1	C9H14O2	-	-	-	Lipids and lipid-like molecules	Fatty Acyls	-
positive	pos-M172T180	172.132198951959	2.99375	172.132198951959	HMDB0036177	3,5,5-Trimethyl-1,2-cyclohexanedione	154.098375951959	154.099379692	-6.51358910746109	[M+NH4]+	0	1	C9H14O2	-	-	-	Organic oxygen compounds	Organooxygen compounds	-
positive	pos-M172T180	172.132198951959	2.99375	172.132198951959	HMDB0036239	Enol-3,5,5-Trimethyl-1,2-cyclohexanedione	154.098375951959	154.099379692	-6.51358910746109	[M+NH4]+	0	1	C9H14O2	-	-	-	Organic oxygen compounds	Organooxygen compounds	-
positive	pos-M172T180	172.132198951959	2.99375	172.132198951959	HMDB0037276	Octahydro-2H-1-benzopyran-2-one	154.098375951959	154.099379692	-6.51358910746109	[M+NH4]+	0	1	C9H14O2	-	-	-	Organoheterocyclic compounds	Benzopyrans	-
positive	pos-M172T180	172.132198951959	2.99375	172.132198951959	HMDB0038268	Allyl hexenoate	154.098375951959	154.099379692	-6.51358910746109	[M+NH4]+	0	1	C9H14O2	-	-	-	Lipids and lipid-like molecules	Fatty Acyls	-
positive	pos-M172T180	172.132198951959	2.99375	172.132198951959	HMDB0038697	xi-2,2,6-Trimethyl-1,4-cyclohexanedione	154.098375951959	154.099379692	-6.51358910746109	[M+NH4]+	0	1	C9H14O2	-	-	-	Organic oxygen compounds	Organooxygen compounds	-
positive	pos-M172T180	172.132198951959	2.99375	172.132198951959	HMDB0040285	Anapear	154.098375951959	154.099379692	-6.51358910746109	[M+NH4]+	0	1	C9H14O2	-	-	-	Lipids and lipid-like molecules	Fatty Acyls	Fatty acid esters
positive	pos-M172T180	172.132198951959	2.99375	172.132198951959	HMDB0060285	4-Oxo-2-nonenal	154.098375951959	154.099379692	-6.51358910746109	[M+NH4]+	0	1	C9H14O2	-	-	-	Organic oxygen compounds	Organooxygen compounds	-
positive	pos-M172T240	172.168322150461	4.00595833333333	172.168322150461	HMDB0036195	N,2,3-Trimethyl-2-(1-methylethyl)butanamide	171.161046150461	171.162314299	-7.40904061849906	[M+H]+	0	1	C10H21NO	-	-	-	Lipids and lipid-like molecules	Fatty Acyls	-
positive	pos-M172T240	172.168322150461	4.00595833333333	172.168322150461	HMDB0004043	Alpha-Terpineol	154.134499150461	154.135765198	-8.21384665261053	[M+NH4]+	0	1	C10H18O	Feces	-	-	Lipids and lipid-like molecules	Prenol lipids	Monoterpenoids
positive	pos-M172T240	172.168322150461	4.00595833333333	172.168322150461	HMDB0030999	2-Decenal	154.134499150461	154.135765198	-8.21384665261053	[M+NH4]+	0	1	C10H18O	-	-	-	Organooxygen compounds	Carbonyl compounds	Aldehydes
positive	pos-M172T240	172.168322150461	4.00595833333333	172.168322150461	HMDB0031410	3-Decen-2-one	154.134499150461	154.135765198	-8.21384665261053	[M+NH4]+	0	1	C10H18O	-	-	-	Organic oxygen compounds	Organooxygen compounds	-
positive	pos-M172T240	172.168322150461	4.00595833333333	172.168322150461	HMDB0032118	2,6-Dimethyl-7-octen-3-one	154.134499150461	154.135765198	-8.21384665261053	[M+NH4]+	0	1	C10H18O	-	-	-	Organooxygen compounds	Carbonyl compounds	Ketones
positive	pos-M172T240	172.168322150461	4.00595833333333	172.168322150461	HMDB0032530	Thujyl alcohol	154.134499150461	154.135765198	-8.21384665261053	[M+NH4]+	0	1	C10H18O	-	-	-	Lipids and lipid-like molecules	Prenol lipids	Monoterpenoids
positive	pos-M172T240	172.168322150461	4.00595833333333	172.168322150461	HMDB0034848	9-Decenal	154.134499150461	154.135765198	-8.21384665261053	[M+NH4]+	0	1	C10H18O	-	-	-	Organic oxygen compounds	Organooxygen compounds	-
positive	pos-M172T240	172.168322150461	4.00595833333333	172.168322150461	HMDB0034932	Fenchol	154.134499150461	154.135765198	-8.21384665261053	[M+NH4]+	0	1	C10H18O	-	-	-	Lipids and lipid-like molecules	Prenol lipids	Monoterpenoids
positive	pos-M172T240	172.168322150461	4.00595833333333	172.168322150461	HMDB0034969	(-)-Carvomenthone	154.134499150461	154.135765198	-8.21384665261053	[M+NH4]+	0	1	C10H18O	-	-	-	Lipids and lipid-like molecules	Prenol lipids	Monoterpenoids
positive	pos-M172T240	172.168322150461	4.00595833333333	172.168322150461	HMDB0034972	(+)-Isomenthone	154.134499150461	154.135765198	-8.21384665261053	[M+NH4]+	0	1	C10H18O	-	-	-	Lipids and lipid-like molecules	Prenol lipids	Monoterpenoids
positive	pos-M172T240	172.168322150461	4.00595833333333	172.168322150461	HMDB0034976	(-)-Borneol	154.134499150461	154.135765198	-8.21384665261053	[M+NH4]+	0	1	C10H18O	Saliva	-	-	Lipids and lipid-like molecules	Prenol lipids	-
positive	pos-M172T240	172.168322150461	4.00595833333333	172.168322150461	HMDB0034976	(-)-Borneol	154.134499150461	154.135765198	-8.21384665261053	[M+NH4]+	0	1	C10H18O	Saliva	-	-	Lipids and lipid-like molecules	Prenol lipids	-
positive	pos-M172T240	172.168322150461	4.00595833333333	172.168322150461	HMDB0035272	p-Menthan-2-one	154.134499150461	154.135765198	-8.21384665261053	[M+NH4]+	0	1	C10H18O	-	-	-	Lipids and lipid-like molecules	Prenol lipids	Monoterpenoids
positive	pos-M172T240	172.168322150461	4.00595833333333	172.168322150461	HMDB0035783	(+)-Menthone	154.134499150461	154.135765198	-8.21384665261053	[M+NH4]+	0	1	C10H18O	-	-	-	Lipids and lipid-like molecules	Prenol lipids	-
positive	pos-M172T240	172.168322150461	4.00595833333333	172.168322150461	HMDB0035815	(+)-Isoborneol	154.134499150461	154.135765198	-8.21384665261053	[M+NH4]+	0	1	C10H18O	-	-	-	Lipids and lipid-like molecules	Prenol lipids	-
positive	pos-M172T240	172.168322150461	4.00595833333333	172.168322150461	HMDB0035818	(+)-Borneol	154.134499150461	154.135765198	-8.21384665261053	[M+NH4]+	0	1	C10H18O	Saliva	-	-	Lipids and lipid-like molecules	Prenol lipids	-
positive	pos-M172T240	172.168322150461	4.00595833333333	172.168322150461	HMDB0035819	(-)-Isoborneol	154.134499150461	154.135765198	-8.21384665261053	[M+NH4]+	0	1	C10H18O	-	-	-	Lipids and lipid-like molecules	Prenol lipids	-
positive	pos-M172T240	172.168322150461	4.00595833333333	172.168322150461	HMDB0035820	(R)-Citronellal	154.134499150461	154.135765198	-8.21384665261053	[M+NH4]+	0	1	C10H18O	-	-	-	Lipids and lipid-like molecules	Prenol lipids	-
positive	pos-M172T240	172.168322150461	4.00595833333333	172.168322150461	HMDB0035825	(-)-Dihydrocarveol	154.134499150461	154.135765198	-8.21384665261053	[M+NH4]+	0	1	C10H18O	Saliva	-	-	Lipids and lipid-like molecules	Prenol lipids	-
positive	pos-M172T240	172.168322150461	4.00595833333333	172.168322150461	HMDB0035838	Piperitol	154.134499150461	154.135765198	-8.21384665261053	[M+NH4]+	0	1	C10H18O	-	-	-	Lipids and lipid-like molecules	Prenol lipids	Monoterpenoids
positive	pos-M172T240	172.168322150461	4.00595833333333	172.168322150461	HMDB0035842	(S)-Citronellal	154.134499150461	154.135765198	-8.21384665261053	[M+NH4]+	0	1	C10H18O	-	-	-	Lipids and lipid-like molecules	Prenol lipids	-
positive	pos-M172T240	172.168322150461	4.00595833333333	172.168322150461	HMDB0035861	trans-(-)-p-Menth-1-en-3-ol	154.134499150461	154.135765198	-8.21384665261053	[M+NH4]+	0	1	C10H18O	-	-	-	Lipids and lipid-like molecules	Prenol lipids	-
positive	pos-M172T240	172.168322150461	4.00595833333333	172.168322150461	HMDB0035954	(1R*,3R*,6S*)-3-Caranol	154.134499150461	154.135765198	-8.21384665261053	[M+NH4]+	0	1	C10H18O	-	-	-	Lipids and lipid-like molecules	Prenol lipids	-
positive	pos-M172T240	172.168322150461	4.00595833333333	172.168322150461	HMDB0035955	(1R*,2S*,3S*,6S*)-2-Caranol	154.134499150461	154.135765198	-8.21384665261053	[M+NH4]+	0	1	C10H18O	-	-	-	Lipids and lipid-like molecules	Prenol lipids	-
positive	pos-M172T240	172.168322150461	4.00595833333333	172.168322150461	HMDB0036041	(R)-Lavandulol	154.134499150461	154.135765198	-8.21384665261053	[M+NH4]+	0	1	C10H18O	-	-	-	Lipids and lipid-like molecules	Prenol lipids	Monoterpenoids
positive	pos-M172T240	172.168322150461	4.00595833333333	172.168322150461	HMDB0036068	Campholenic alcohol	154.134499150461	154.135765198	-8.21384665261053	[M+NH4]+	0	1	C10H18O	-	-	-	Lipids and lipid-like molecules	Prenol lipids	-
positive	pos-M172T240	172.168322150461	4.00595833333333	172.168322150461	HMDB0036077	p-Menth-8-en-3-ol	154.134499150461	154.135765198	-8.21384665261053	[M+NH4]+	0	1	C10H18O	-	-	-	Lipids and lipid-like molecules	Prenol lipids	-
positive	pos-M172T240	172.168322150461	4.00595833333333	172.168322150461	HMDB0036078	(-)-Isopulegol	154.134499150461	154.135765198	-8.21384665261053	[M+NH4]+	0	1	C10H18O	-	-	-	Lipids and lipid-like molecules	Prenol lipids	Monoterpenoids
positive	pos-M172T240	172.168322150461	4.00595833333333	172.168322150461	HMDB0036086	(S)-alpha-Terpineol	154.134499150461	154.135765198	-8.21384665261053	[M+NH4]+	0	1	C10H18O	-	-	-	Lipids and lipid-like molecules	Prenol lipids	Monoterpenoids
positive	pos-M172T240	172.168322150461	4.00595833333333	172.168322150461	HMDB0036096	1,4-Cineole	154.134499150461	154.135765198	-8.21384665261053	[M+NH4]+	0	1	C10H18O	-	-	-	Lipids and lipid-like molecules	Prenol lipids	-
positive	pos-M172T240	172.168322150461	4.00595833333333	172.168322150461	HMDB0036097	Rose oxide	154.134499150461	154.135765198	-8.21384665261053	[M+NH4]+	0	1	C10H18O	-	-	-	Organoheterocyclic compounds	Oxanes	-
positive	pos-M172T240	172.168322150461	4.00595833333333	172.168322150461	HMDB0036101	(R)-3,7-Dimethyl-1,6-octadien-3-ol	154.134499150461	154.135765198	-8.21384665261053	[M+NH4]+	0	1	C10H18O	Feces	-	-	Lipids and lipid-like molecules	Prenol lipids	Monoterpenoids
positive	pos-M172T240	172.168322150461	4.00595833333333	172.168322150461	HMDB0036102	D-Linalool	154.134499150461	154.135765198	-8.21384665261053	[M+NH4]+	0	1	C10H18O	Feces	-	-	Lipids and lipid-like molecules	Prenol lipids	Monoterpenoids
positive	pos-M172T240	172.168322150461	4.00595833333333	172.168322150461	HMDB0036107	Myrcenol	154.134499150461	154.135765198	-8.21384665261053	[M+NH4]+	0	1	C10H18O	-	-	-	Organooxygen compounds	Alcohols and polyols	Tertiary alcohols
positive	pos-M172T240	172.168322150461	4.00595833333333	172.168322150461	HMDB0036112	(1R,4S,5R)-4-Thujanol	154.134499150461	154.135765198	-8.21384665261053	[M+NH4]+	0	1	C10H18O	-	-	-	Lipids and lipid-like molecules	Prenol lipids	Monoterpenoids
positive	pos-M172T240	172.168322150461	4.00595833333333	172.168322150461	HMDB0036126	(-)-Pinocampheol	154.134499150461	154.135765198	-8.21384665261053	[M+NH4]+	0	1	C10H18O	-	-	-	Lipids and lipid-like molecules	Prenol lipids	-
positive	pos-M172T240	172.168322150461	4.00595833333333	172.168322150461	HMDB0036196	(2E,4E)-2,4-Decadien-1-ol	154.134499150461	154.135765198	-8.21384665261053	[M+NH4]+	0	1	C10H18O	-	-	-	Lipids and lipid-like molecules	Fatty Acyls	-
positive	pos-M172T240	172.168322150461	4.00595833333333	172.168322150461	HMDB0036991	delta-Terpineol	154.134499150461	154.135765198	-8.21384665261053	[M+NH4]+	0	1	C10H18O	-	-	-	Lipids and lipid-like molecules	Prenol lipids	-
positive	pos-M172T240	172.168322150461	4.00595833333333	172.168322150461	HMDB0036996	beta-Terpineol	154.134499150461	154.135765198	-8.21384665261053	[M+NH4]+	0	1	C10H18O	-	-	-	Lipids and lipid-like molecules	Prenol lipids	Monoterpenoids
positive	pos-M172T240	172.168322150461	4.00595833333333	172.168322150461	HMDB0037007	p-Menth-1-en-9-ol	154.134499150461	154.135765198	-8.21384665261053	[M+NH4]+	0	1	C10H18O	-	-	-	Lipids and lipid-like molecules	Prenol lipids	-
positive	pos-M172T240	172.168322150461	4.00595833333333	172.168322150461	HMDB0037016	p-Menth-1-en-5-ol	154.134499150461	154.135765198	-8.21384665261053	[M+NH4]+	0	1	C10H18O	-	-	-	Lipids and lipid-like molecules	Prenol lipids	-
positive	pos-M172T240	172.168322150461	4.00595833333333	172.168322150461	HMDB0037019	6,8-Epoxy-p-menthane	154.134499150461	154.135765198	-8.21384665261053	[M+NH4]+	0	1	C10H18O	-	-	-	Organoheterocyclic compounds	Oxepanes	-
positive	pos-M172T240	172.168322150461	4.00595833333333	172.168322150461	HMDB0037047	(-)-trans-m-Menth-8-en-1-ol	154.134499150461	154.135765198	-8.21384665261053	[M+NH4]+	0	1	C10H18O	-	-	-	Lipids and lipid-like molecules	Prenol lipids	-
positive	pos-M172T240	172.168322150461	4.00595833333333	172.168322150461	HMDB0037048	m-Menth-1-en-8-ol	154.134499150461	154.135765198	-8.21384665261053	[M+NH4]+	0	1	C10H18O	-	-	-	Lipids and lipid-like molecules	Prenol lipids	-
positive	pos-M172T240	172.168322150461	4.00595833333333	172.168322150461	HMDB0037049	(R)-m-Menth-1(6)-en-8-ol	154.134499150461	154.135765198	-8.21384665261053	[M+NH4]+	0	1	C10H18O	-	-	-	Lipids and lipid-like molecules	Prenol lipids	-
positive	pos-M172T240	172.168322150461	4.00595833333333	172.168322150461	HMDB0037133	Linaloyl oxide	154.134499150461	154.135765198	-8.21384665261053	[M+NH4]+	0	1	C10H18O	-	-	-	Organoheterocyclic compounds	Oxanes	-
positive	pos-M172T240	172.168322150461	4.00595833333333	172.168322150461	HMDB0037161	2-Isopropyl-5-methyl-2-hexenal	154.134499150461	154.135765198	-8.21384665261053	[M+NH4]+	0	1	C10H18O	-	-	-	Organooxygen compounds	Carbonyl compounds	Aldehydes
positive	pos-M172T240	172.168322150461	4.00595833333333	172.168322150461	HMDB0037214	cis-beta-Terpineol	154.134499150461	154.135765198	-8.21384665261053	[M+NH4]+	0	1	C10H18O	-	-	-	Lipids and lipid-like molecules	Prenol lipids	Monoterpenoids
positive	pos-M172T240	172.168322150461	4.00595833333333	172.168322150461	HMDB0037215	trans-beta-Terpineol	154.134499150461	154.135765198	-8.21384665261053	[M+NH4]+	0	1	C10H18O	-	-	-	Lipids and lipid-like molecules	Prenol lipids	Monoterpenoids
positive	pos-M172T240	172.168322150461	4.00595833333333	172.168322150461	HMDB0038025	xi-p-Menth-3-en-1-ol	154.134499150461	154.135765198	-8.21384665261053	[M+NH4]+	0	1	C10H18O	-	-	-	Lipids and lipid-like molecules	Prenol lipids	-
positive	pos-M172T240	172.168322150461	4.00595833333333	172.168322150461	HMDB0038185	Ocimen quintoxide	154.134499150461	154.135765198	-8.21384665261053	[M+NH4]+	0	1	C10H18O	-	-	-	Organoheterocyclic compounds	Oxolanes	null
positive	pos-M172T240	172.168322150461	4.00595833333333	172.168322150461	HMDB0040448	2-(1-Methylpropyl)cyclohexanone	154.134499150461	154.135765198	-8.21384665261053	[M+NH4]+	0	1	C10H18O	-	-	-	Organooxygen compounds	Carbonyl compounds	Ketones
positive	pos-M172T240	172.168322150461	4.00595833333333	172.168322150461	HMDB0041014	4-Decenal	154.134499150461	154.135765198	-8.21384665261053	[M+NH4]+	0	1	C10H18O	Blood	-	-	Organooxygen compounds	Carbonyl compounds	Aldehydes
positive	pos-M172T240	172.168322150461	4.00595833333333	172.168322150461	HMDB0041034	(4Z,7Z)-4,7-Decadien-1-ol	154.134499150461	154.135765198	-8.21384665261053	[M+NH4]+	0	1	C10H18O	-	-	-	Lipids and lipid-like molecules	Fatty Acyls	-
positive	pos-M172T240	172.168322150461	4.00595833333333	172.168322150461	HMDB0059864	Isomenthone	154.134499150461	154.135765198	-8.21384665261053	[M+NH4]+	0	1	C10H18O	Saliva	-	-	Lipids and lipid-like molecules	Prenol lipids	-
positive	pos-M172T240	172.168322150461	4.00595833333333	172.168322150461	HMDB0059869	p-tert-Butylcyclohexanone	154.134499150461	154.135765198	-8.21384665261053	[M+NH4]+	0	1	C10H18O	-	-	-	Organic oxygen compounds	Organooxygen compounds	-
positive	pos-M172T240	172.168322150461	4.00595833333333	172.168322150461	HMDB0059881	Ocimenol	154.134499150461	154.135765198	-8.21384665261053	[M+NH4]+	0	1	C10H18O	-	-	-	Organooxygen compounds	Alcohols and polyols	Tertiary alcohols
positive	pos-M172T240	172.168322150461	4.00595833333333	172.168322150461	HMDB0061802	5-Methyl-2-(1-methylethyl)-cyclohexanone	154.134499150461	154.135765198	-8.21384665261053	[M+NH4]+	0	1	C10H18O	Saliva	-	-	Lipids and lipid-like molecules	Prenol lipids	-
positive	pos-M172T240	172.168322150461	4.00595833333333	172.168322150461	HMDB0004472	Eucalyptol	154.134499150461	154.1357652	-8.21385962812495	[M+NH4]+	0	1	C10H18O	Blood;Feces;Saliva	Skin;Stratum Corneum	-	Organoheterocyclic compounds	Oxanes	null
positive	pos-M172T240	172.168322150461	4.00595833333333	172.168322150461	HMDB0004472	Eucalyptol	154.134499150461	154.1357652	-8.21385962812495	[M+NH4]+	0	1	C10H18O	Blood;Feces;Saliva	Skin;Stratum Corneum	-	Organoheterocyclic compounds	Oxanes	null
positive	pos-M172T240	172.168322150461	4.00595833333333	172.168322150461	HMDB0005812	Geraniol	154.134499150461	154.1357652	-8.21385962812495	[M+NH4]+	0	1	C10H18O	Feces;Saliva	-	-	Lipids and lipid-like molecules	Prenol lipids	Monoterpenoids
positive	pos-M172T240	172.168322150461	4.00595833333333	172.168322150461	HMDB0005812	Geraniol	154.134499150461	154.1357652	-8.21385962812495	[M+NH4]+	0	1	C10H18O	Feces;Saliva	-	-	Lipids and lipid-like molecules	Prenol lipids	Monoterpenoids
positive	pos-M172T240	172.168322150461	4.00595833333333	172.168322150461	HMDB0035155	beta-Geraniol	154.134499150461	154.1357652	-8.21385962812495	[M+NH4]+	0	1	C10H18O	Saliva	-	-	Lipids and lipid-like molecules	Prenol lipids	Monoterpenoids
positive	pos-M172T240	172.168322150461	4.00595833333333	172.168322150461	HMDB0035162	(-)-Menthone	154.134499150461	154.1357652	-8.21385962812495	[M+NH4]+	0	1	C10H18O	-	-	-	Lipids and lipid-like molecules	Prenol lipids	Monoterpenoids
positive	pos-M172T240	172.168322150461	4.00595833333333	172.168322150461	HMDB0035823	(S)-p-Menth-1-en-4-ol	154.134499150461	154.1357652	-8.21385962812495	[M+NH4]+	0	1	C10H18O	-	-	-	Lipids and lipid-like molecules	Prenol lipids	Monoterpenoids
positive	pos-M172T240	172.168322150461	4.00595833333333	172.168322150461	HMDB0035833	p-Menth-1-en-4-ol	154.134499150461	154.1357652	-8.21385962812495	[M+NH4]+	0	1	C10H18O	Feces	-	-	Lipids and lipid-like molecules	Prenol lipids	Monoterpenoids
positive	pos-M172T240	172.168322150461	4.00595833333333	172.168322150461	HMDB0035841	Citronellal	154.134499150461	154.1357652	-8.21385962812495	[M+NH4]+	0	1	C10H18O	-	-	-	Lipids and lipid-like molecules	Prenol lipids	-
positive	pos-M172T240	172.168322150461	4.00595833333333	172.168322150461	HMDB0036100	3,7-Dimethyl-1,6-octadien-3-ol	154.134499150461	154.1357652	-8.21385962812495	[M+NH4]+	0	1	C10H18O	Feces	-	-	Lipids and lipid-like molecules	Prenol lipids	Monoterpenoids
positive	pos-M172T240	172.168322150461	4.00595833333333	172.168322150461	HMDB0036993	gamma-Terpineol	154.134499150461	154.1357652	-8.21385962812495	[M+NH4]+	0	1	C10H18O	Saliva	-	-	Lipids and lipid-like molecules	Prenol lipids	-
positive	pos-M172T240	172.168322150461	4.00595833333333	172.168322150461	HMDB0037006	cis-Isopulegone	154.134499150461	154.1357652	-8.21385962812495	[M+NH4]+	0	1	C10H18O	-	-	-	Lipids and lipid-like molecules	Prenol lipids	Monoterpenoids
positive	pos-M173T574	172.987737780759	9.56460833333333	172.987737780759	HMDB0042032	Thiodiacetic acid	149.998519780759	149.99867937	-1.06393764031701	[M+Na]+	0	1	C4H6O4S	Urine	-	-	Organic acids and derivatives	Carboxylic acids and derivatives	-
positive	pos-M173T50	173.040744675352	0.83475	173.040744675352	HMDB0000098	D-Xylose	150.051526675352	150.05282343	-8.64198765710365	[M+Na]+	0	1	C5H10O5	Blood;Feces;Saliva;Urine	Erythrocyte;Small Intestine	-	Organic oxygen compounds	Organooxygen compounds	-
positive	pos-M173T50	173.040744675352	0.83475	173.040744675352	HMDB0000098	D-Xylose	150.051526675352	150.05282343	-8.64198765710365	[M+Na]+	0	1	C5H10O5	Blood;Feces;Saliva;Urine	Erythrocyte;Small Intestine	-	Organic oxygen compounds	Organooxygen compounds	-
positive	pos-M173T50	173.040744675352	0.83475	173.040744675352	HMDB0000283	D-Ribose	150.051526675352	150.05282343	-8.64198765710365	[M+Na]+	0	1	C5H10O5	Blood;Cerebrospinal Fluid (CSF);Feces;Saliva;Urine	Adrenal Gland;Epidermis;Fibroblasts;Kidney;Lung;Neuron;Pancreas;Placenta;Platelet;Prostate;Skeletal Muscle;Spleen;Testes	Glucose-6-phosphate dehydrogenase deficiency,SMP00518,null;Pentose Phosphate Pathway,SMP00031,map00030;Ribose-5-phosphate isomerase deficiency,SMP00519,null;Transaldolase deficiency,SMP00520,null	Organic oxygen compounds	Organooxygen compounds	Carbohydrates and carbohydrate conjugates
positive	pos-M173T50	173.040744675352	0.83475	173.040744675352	HMDB0000366	2-Deoxyribonic acid	150.051526675352	150.05282343	-8.64198765710365	[M+Na]+	0	1	C5H10O5	-	-	-	Organic acids and derivatives	Hydroxy acids and derivatives	-
positive	pos-M173T50	173.040744675352	0.83475	173.040744675352	HMDB0000621	D-Ribulose	150.051526675352	150.05282343	-8.64198765710365	[M+Na]+	0	1	C5H10O5	Feces	Fibroblasts	-	Organic oxygen compounds	Organooxygen compounds	-
positive	pos-M173T50	173.040744675352	0.83475	173.040744675352	HMDB0000646	L-Arabinose	150.051526675352	150.05282343	-8.64198765710365	[M+Na]+	0	1	C5H10O5	Blood;Cerebrospinal Fluid (CSF);Urine	Prostate	-	Organic oxygen compounds	Organooxygen compounds	-
positive	pos-M173T50	173.040744675352	0.83475	173.040744675352	HMDB0000646	L-Arabinose	150.051526675352	150.05282343	-8.64198765710365	[M+Na]+	0	1	C5H10O5	Blood;Cerebrospinal Fluid (CSF);Urine	Prostate	-	Organic oxygen compounds	Organooxygen compounds	-
positive	pos-M173T50	173.040744675352	0.83475	173.040744675352	HMDB0000751	L-Threo-2-pentulose	150.051526675352	150.05282343	-8.64198765710365	[M+Na]+	0	1	C5H10O5	Blood;Cerebrospinal Fluid (CSF);Urine	-	-	Organic oxygen compounds	Organooxygen compounds	-
positive	pos-M173T50	173.040744675352	0.83475	173.040744675352	HMDB0000751	L-Threo-2-pentulose	150.051526675352	150.05282343	-8.64198765710365	[M+Na]+	0	1	C5H10O5	Blood;Cerebrospinal Fluid (CSF);Urine	-	-	Organic oxygen compounds	Organooxygen compounds	-
positive	pos-M173T50	173.040744675352	0.83475	173.040744675352	HMDB0001644	D-Xylulose	150.051526675352	150.05282343	-8.64198765710365	[M+Na]+	0	1	C5H10O5	Blood;Cerebrospinal Fluid (CSF);Urine	Fibroblasts	-	Organooxygen compounds	Carbohydrates and carbohydrate conjugates	Monosaccharides
positive	pos-M173T50	173.040744675352	0.83475	173.040744675352	HMDB0001644	D-Xylulose	150.051526675352	150.05282343	-8.64198765710365	[M+Na]+	0	1	C5H10O5	Blood;Cerebrospinal Fluid (CSF);Urine	Fibroblasts	-	Organooxygen compounds	Carbohydrates and carbohydrate conjugates	Monosaccharides
positive	pos-M173T50	173.040744675352	0.83475	173.040744675352	HMDB0003371	L-Ribulose	150.051526675352	150.05282343	-8.64198765710365	[M+Na]+	0	1	C5H10O5	-	-	-	Organic oxygen compounds	Organooxygen compounds	-
positive	pos-M173T50	173.040744675352	0.83475	173.040744675352	HMDB0012194	Beta-D-ribopyranose	150.051526675352	150.05282343	-8.64198765710365	[M+Na]+	0	1	C5H10O5	-	-	-	Organic oxygen compounds	Organooxygen compounds	-
positive	pos-M173T50	173.040744675352	0.83475	173.040744675352	HMDB0012325	Arabinofuranose	150.051526675352	150.05282343	-8.64198765710365	[M+Na]+	0	1	C5H10O5	Urine	-	-	Organic oxygen compounds	Organooxygen compounds	-
positive	pos-M173T50	173.040744675352	0.83475	173.040744675352	HMDB0029941	D-Apiose	150.051526675352	150.05282343	-8.64198765710365	[M+Na]+	0	1	C5H10O5	-	-	-	Organic oxygen compounds	Organooxygen compounds	-
positive	pos-M173T50	173.040744675352	0.83475	173.040744675352	HMDB0029942	D-Arabinose	150.051526675352	150.05282343	-8.64198765710365	[M+Na]+	0	1	C5H10O5	Feces	-	-	Organic oxygen compounds	Organooxygen compounds	-
positive	pos-M173T50	173.040744675352	0.83475	173.040744675352	HMDB0059753	2-Deoxypentonic acid	150.051526675352	150.05282343	-8.64198765710365	[M+Na]+	0	1	C5H10O5	Urine	-	-	Organic acids and derivatives	Hydroxy acids and derivatives	-
positive	pos-M173T50	173.040744675352	0.83475	173.040744675352	HMDB0060254	Aldehydo-D-xylose	150.051526675352	150.05282343	-8.64198765710365	[M+Na]+	0	1	C5H10O5	-	-	-	Organic oxygen compounds	Organooxygen compounds	-
positive	pos-M173T50	173.040744675352	0.83475	173.040744675352	HMDB0032277	(+/-)-3-(Ethylthio)butanol	134.077586675352	134.07653576	7.838175009706	[M+K]+	0	1	C6H14OS	-	-	-	Organosulfur compounds	Thioethers	Dialkylthioethers
positive	pos-M173T50	173.040744675352	0.83475	173.040744675352	HMDB0032374	2-Mercapto-2-methyl-1-pentanol	134.077586675352	134.07653576	7.838175009706	[M+K]+	0	1	C6H14OS	-	-	-	Organosulfur compounds	Thiols	Alkylthiols
positive	pos-M173T50	173.040744675352	0.83475	173.040744675352	HMDB0032375	(+/-)-4-Mercapto-4-methyl-2-pentanol	134.077586675352	134.07653576	7.838175009706	[M+K]+	0	1	C6H14OS	-	-	-	Organooxygen compounds	Alcohols and polyols	Secondary alcohols
positive	pos-M173T50	173.040744675352	0.83475	173.040744675352	HMDB0034878	3-Mercapto-2-methylpentanol	134.077586675352	134.07653576	7.838175009706	[M+K]+	0	1	C6H14OS	-	-	-	Organosulfur compounds	Thiols	-
positive	pos-M173T50	173.040744675352	0.83475	173.040744675352	HMDB0036194	4-Methoxy-2-methyl-2-butanethiol	134.077586675352	134.07653576	7.838175009706	[M+K]+	0	1	C6H14OS	-	-	-	Organooxygen compounds	Ethers	Dialkyl ethers
positive	pos-M173T50	173.040744675352	0.83475	173.040744675352	HMDB0040152	3-Mercapto-1-hexanol	134.077586675352	134.07653576	7.838175009706	[M+K]+	0	1	C6H14OS	-	-	-	Organosulfur compounds	Thiols	-
positive	pos-M173T558	173.079658813787	9.2927	173.079658813787	HMDB0000341	2-Octenedioic acid	172.072382813787	172.073558872	-6.83462480058177	[M+H]+	0	1	C8H12O4	Urine	-	-	Lipids and lipid-like molecules	Fatty Acyls	-
positive	pos-M173T558	173.079658813787	9.2927	173.079658813787	HMDB0004982	cis-4-Octenedioic acid	172.072382813787	172.073558872	-6.83462480058177	[M+H]+	0	1	C8H12O4	Blood;Urine	-	-	Lipids and lipid-like molecules	Fatty Acyls	-
positive	pos-M173T558	173.079658813787	9.2927	173.079658813787	HMDB0013312	trans-3-Octenedioic acid	172.072382813787	172.073558872	-6.83462480058177	[M+H]+	0	1	C8H12O4	-	-	-	Lipids and lipid-like molecules	Fatty Acyls	-
positive	pos-M173T558	173.079658813787	9.2927	173.079658813787	HMDB0032352	3-Isopropenylpentanedioic acid	172.072382813787	172.073558872	-6.83462480058177	[M+H]+	0	1	C8H12O4	-	-	-	Lipids and lipid-like molecules	Fatty Acyls	Fatty acids and conjugates
positive	pos-M173T558	173.079658813787	9.2927	173.079658813787	HMDB0034851	Ethyl 2,4-dioxohexanoate	172.072382813787	172.073558872	-6.83462480058177	[M+H]+	0	1	C8H12O4	-	-	-	Organic acids and derivatives	Keto acids and derivatives	Gamma-keto acids and derivatives
positive	pos-M173T558	173.079658813787	9.2927	173.079658813787	HMDB0038601	Diethyl fumarate	172.072382813787	172.073558872	-6.83462480058177	[M+H]+	0	1	C8H12O4	-	-	-	Lipids and lipid-like molecules	Fatty Acyls	Fatty acid esters
positive	pos-M173T203	173.116050151955	3.39130833333333	173.116050151955	HMDB0036188	Tetrahydrofurfuryl butyrate	172.108774151955	172.109944378	-6.79929360979112	[M+H]+	0	1	C9H16O3	-	-	-	Lipids and lipid-like molecules	Fatty Acyls	-
positive	pos-M173T203	173.116050151955	3.39130833333333	173.116050151955	HMDB0036213	cis-3-Hexenyl lactate	172.108774151955	172.109944378	-6.79929360979112	[M+H]+	0	1	C9H16O3	-	-	-	Organic acids and derivatives	Carboxylic acids and derivatives	-
positive	pos-M173T203	173.116050151955	3.39130833333333	173.116050151955	HMDB0036396	3-Methylbutyl 3-oxobutanoate	172.108774151955	172.109944378	-6.79929360979112	[M+H]+	0	1	C9H16O3	-	-	-	Organic acids and derivatives	Keto acids and derivatives	Beta-keto acids and derivatives
positive	pos-M173T203	173.116050151955	3.39130833333333	173.116050151955	HMDB0040165	Butyl levulinate	172.108774151955	172.109944378	-6.79929360979112	[M+H]+	0	1	C9H16O3	-	-	-	Organic acids and derivatives	Keto acids and derivatives	-
positive	pos-M173T203	173.116050151955	3.39130833333333	173.116050151955	HMDB0040202	Butyl 3-hydroxy-2-methylidenebutanoate	172.108774151955	172.109944378	-6.79929360979112	[M+H]+	0	1	C9H16O3	-	-	-	Organic acids and derivatives	Hydroxy acids and derivatives	-
positive	pos-M173T203	173.116050151955	3.39130833333333	173.116050151955	HMDB0040203	2-Methylpropyl 3-hydroxy-2-methylidenebutanoate	172.108774151955	172.109944378	-6.79929360979112	[M+H]+	0	1	C9H16O3	-	-	-	Organic acids and derivatives	Hydroxy acids and derivatives	-
positive	pos-M173T203	173.116050151955	3.39130833333333	173.116050151955	HMDB0059936	5-Pentyl-1,4-dioxan-2-one	172.108774151955	172.109944378	-6.79929360979112	[M+H]+	0	1	C9H16O3	-	-	-	Organoheterocyclic compounds	Dioxanes	-
positive	pos-M173T203	173.116050151955	3.39130833333333	173.116050151955	HMDB0059937	6-Pentyl-1,4-dioxan-2-one	172.108774151955	172.109944378	-6.79929360979112	[M+H]+	0	1	C9H16O3	-	-	-	Organoheterocyclic compounds	Dioxanes	-
positive	pos-M173T203	173.116050151955	3.39130833333333	173.116050151955	HMDB0060287	4-Hydroperoxy-2-nonenal	172.108774151955	172.109944378	-6.79929360979112	[M+H]+	0	1	C9H16O3	-	-	-	Organic oxygen compounds	Organooxygen compounds	-
positive	pos-M173T250	173.11606604462	4.1745	173.11606604462	HMDB0036188	Tetrahydrofurfuryl butyrate	172.10879004462	172.109944378	-6.70695341956043	[M+H]+	0	1	C9H16O3	-	-	-	Lipids and lipid-like molecules	Fatty Acyls	-
positive	pos-M173T250	173.11606604462	4.1745	173.11606604462	HMDB0036213	cis-3-Hexenyl lactate	172.10879004462	172.109944378	-6.70695341956043	[M+H]+	0	1	C9H16O3	-	-	-	Organic acids and derivatives	Carboxylic acids and derivatives	-
positive	pos-M173T250	173.11606604462	4.1745	173.11606604462	HMDB0036396	3-Methylbutyl 3-oxobutanoate	172.10879004462	172.109944378	-6.70695341956043	[M+H]+	0	1	C9H16O3	-	-	-	Organic acids and derivatives	Keto acids and derivatives	Beta-keto acids and derivatives
positive	pos-M173T250	173.11606604462	4.1745	173.11606604462	HMDB0040165	Butyl levulinate	172.10879004462	172.109944378	-6.70695341956043	[M+H]+	0	1	C9H16O3	-	-	-	Organic acids and derivatives	Keto acids and derivatives	-
positive	pos-M173T250	173.11606604462	4.1745	173.11606604462	HMDB0040202	Butyl 3-hydroxy-2-methylidenebutanoate	172.10879004462	172.109944378	-6.70695341956043	[M+H]+	0	1	C9H16O3	-	-	-	Organic acids and derivatives	Hydroxy acids and derivatives	-
positive	pos-M173T250	173.11606604462	4.1745	173.11606604462	HMDB0040203	2-Methylpropyl 3-hydroxy-2-methylidenebutanoate	172.10879004462	172.109944378	-6.70695341956043	[M+H]+	0	1	C9H16O3	-	-	-	Organic acids and derivatives	Hydroxy acids and derivatives	-
positive	pos-M173T250	173.11606604462	4.1745	173.11606604462	HMDB0059936	5-Pentyl-1,4-dioxan-2-one	172.10879004462	172.109944378	-6.70695341956043	[M+H]+	0	1	C9H16O3	-	-	-	Organoheterocyclic compounds	Dioxanes	-
positive	pos-M173T250	173.11606604462	4.1745	173.11606604462	HMDB0059937	6-Pentyl-1,4-dioxan-2-one	172.10879004462	172.109944378	-6.70695341956043	[M+H]+	0	1	C9H16O3	-	-	-	Organoheterocyclic compounds	Dioxanes	-
positive	pos-M173T250	173.11606604462	4.1745	173.11606604462	HMDB0060287	4-Hydroperoxy-2-nonenal	172.10879004462	172.109944378	-6.70695341956043	[M+H]+	0	1	C9H16O3	-	-	-	Organic oxygen compounds	Organooxygen compounds	-
positive	pos-M173T438	173.131385532211	7.30043333333333	173.131385532211	HMDB0040284	1,2-Dihydro-1,1,6-trimethylnaphthalene	172.124109532211	172.125200512	-6.3382920440386	[M+H]+	0	1	C13H16	Urine	-	-	Benzenoids	Naphthalenes	-
positive	pos-M173T438	173.131385532211	7.30043333333333	173.131385532211	HMDB0030944	Cystophorene	150.142167532211	150.140850576	8.77147162788281	[M+Na]+	0	1	C11H18	-	-	-	Hydrocarbons	Unsaturated hydrocarbons	-
positive	pos-M173T438	173.131385532211	7.30043333333333	173.131385532211	HMDB0035792	(E)-4,8-Dimethyl-1,3,7-nonatriene	150.142167532211	150.140850576	8.77147162788281	[M+Na]+	0	1	C11H18	-	-	-	Lipids and lipid-like molecules	Prenol lipids	-
positive	pos-M173T438	173.131385532211	7.30043333333333	173.131385532211	HMDB0061811	4-Methyl-2-methylene-1-(1methylethylidene)-cyclohexane	150.142167532211	150.140850576	8.77147162788281	[M+Na]+	0	1	C11H18	Saliva	-	-	Lipids and lipid-like molecules	Prenol lipids	-
positive	pos-M174T138	173.960049892412	2.29833333333333	173.960049892412	HMDB0001405	3-Sulfinylpyruvic acid	150.970831892412	150.970118896	4.722765122127	[M+Na]+	0	1	C3H3O5S	-	-	Beta-mercaptolactate-cysteine disulfiduria,SMP00499,null;Cysteine Metabolism,SMP00013,map00270;Cystinosis, ocular nonnephropathic,SMP00722,null	Organic acids and derivatives	Keto acids and derivatives	-
positive	pos-M174T2	173.959796443854	0.0362416666666667	173.959796443854	HMDB0001405	3-Sulfinylpyruvic acid	150.970578443854	150.970118896	3.04396563616266	[M+Na]+	0	1	C3H3O5S	-	-	Beta-mercaptolactate-cysteine disulfiduria,SMP00499,null;Cysteine Metabolism,SMP00013,map00270;Cystinosis, ocular nonnephropathic,SMP00722,null	Organic acids and derivatives	Keto acids and derivatives	-
positive	pos-M174T578	173.960013191812	9.62520833333333	173.960013191812	HMDB0001405	3-Sulfinylpyruvic acid	150.970795191812	150.970118896	4.47966668476518	[M+Na]+	0	1	C3H3O5S	-	-	Beta-mercaptolactate-cysteine disulfiduria,SMP00499,null;Cysteine Metabolism,SMP00013,map00270;Cystinosis, ocular nonnephropathic,SMP00722,null	Organic acids and derivatives	Keto acids and derivatives	-
positive	pos-M174T37	173.959958668428	0.622725	173.959958668428	HMDB0001405	3-Sulfinylpyruvic acid	150.970740668428	150.970118896	4.11851320339086	[M+Na]+	0	1	C3H3O5S	-	-	Beta-mercaptolactate-cysteine disulfiduria,SMP00499,null;Cysteine Metabolism,SMP00013,map00270;Cystinosis, ocular nonnephropathic,SMP00722,null	Organic acids and derivatives	Keto acids and derivatives	-
positive	pos-M174T598	173.959915756793	9.96819166666667	173.959915756793	HMDB0001405	3-Sulfinylpyruvic acid	150.970697756793	150.970118896	3.83427394272373	[M+Na]+	0	1	C3H3O5S	-	-	Beta-mercaptolactate-cysteine disulfiduria,SMP00499,null;Cysteine Metabolism,SMP00013,map00270;Cystinosis, ocular nonnephropathic,SMP00722,null	Organic acids and derivatives	Keto acids and derivatives	-
positive	pos-M174T91	173.960010077809	1.51291666666667	173.960010077809	HMDB0001405	3-Sulfinylpyruvic acid	150.970792077809	150.970118896	4.45904006643543	[M+Na]+	0	1	C3H3O5S	-	-	Beta-mercaptolactate-cysteine disulfiduria,SMP00499,null;Cysteine Metabolism,SMP00013,map00270;Cystinosis, ocular nonnephropathic,SMP00722,null	Organic acids and derivatives	Keto acids and derivatives	-
positive	pos-M174T89	174.03753960375	1.49013333333333	174.03753960375	HMDB0000132	Guanine	151.04832160375	151.049409807	-7.2042866727025	[M+Na]+	0	1	C5H5N5O	Cellular Cytoplasm;Feces;Saliva;Urine	Epidermis;Fibroblasts;Intestine;Muscle;Myelin;Neuron;Prostate;Spleen;Testes	Adenine phosphoribosyltransferase deficiency (APRT),SMP00535,null;Adenosine Deaminase Deficiency,SMP00144,null;Adenylosuccinate Lyase Deficiency,SMP00167,null;AICA-Ribosiduria,SMP00168,null;Azathioprine Pathway,SMP00427,null;Gout or Kelley-Seegmiller Syndrome,SMP00365,null;Lesch-Nyhan Syndrome (LNS),SMP00364,null;Mercaptopurine Pathway,SMP00428,null;Mitochondrial DNA depletion syndrome,SMP00536,n…	Organoheterocyclic compounds	Imidazopyrimidines	-
positive	pos-M174T89	174.03753960375	1.49013333333333	174.03753960375	HMDB0000403	2-Hydroxyadenine	151.04832160375	151.049409807	-7.2042866727025	[M+Na]+	0	1	C5H5N5O	Urine	-	-	Organoheterocyclic compounds	Imidazopyrimidines	-
positive	pos-M174T89	174.03753960375	1.49013333333333	174.03753960375	HMDB0000542	8-Hydroxyadenine	151.04832160375	151.049409807	-7.2042866727025	[M+Na]+	0	1	C5H5N5O	-	-	-	Organoheterocyclic compounds	Imidazopyrimidines	-
positive	pos-M174T171	174.056552823957	2.8559	174.056552823957	HMDB0000842	Quinaldic acid	173.049276823957	173.047678473	9.23647731720329	[M+H]+	0	1	C10H7NO2	-	-	-	Organoheterocyclic compounds	Quinolines and derivatives	Quinoline carboxylic acids
positive	pos-M174T171	174.056552823957	2.8559	174.056552823957	HMDB0062188	1-nitronaphthalene	173.049276823957	173.047678473	9.23647731720329	[M+H]+	0	1	C10H7NO2	-	-	-	Benzenoids	Naphthalenes	-
positive	pos-M174T192	174.183727292698	3.19698333333333	174.183727292698	HMDB0011623	Decanal	156.149904292698	156.151415262	-9.6763087256218	[M+NH4]+	0	1	C10H20O	Blood;Feces;Saliva;Urine	-	-	Organic oxygen compounds	Organooxygen compounds	-
positive	pos-M174T192	174.183727292698	3.19698333333333	174.183727292698	HMDB0013810	(E)-3-decen-1-ol	156.149904292698	156.151415262	-9.6763087256218	[M+NH4]+	0	1	C10H20O	Urine	-	-	Lipids and lipid-like molecules	Fatty Acyls	-
positive	pos-M174T192	174.183727292698	3.19698333333333	174.183727292698	HMDB0031409	2-Decanone	156.149904292698	156.151415262	-9.6763087256218	[M+NH4]+	0	1	C10H20O	Feces;Saliva	-	-	Organic oxygen compounds	Organooxygen compounds	-
positive	pos-M174T192	174.183727292698	3.19698333333333	174.183727292698	HMDB0032206	cis-4-Decenol	156.149904292698	156.151415262	-9.6763087256218	[M+NH4]+	0	1	C10H20O	-	-	-	Lipids and lipid-like molecules	Fatty Acyls	Fatty alcohols
positive	pos-M174T192	174.183727292698	3.19698333333333	174.183727292698	HMDB0032212	3-Decanone	156.149904292698	156.151415262	-9.6763087256218	[M+NH4]+	0	1	C10H20O	-	-	-	Organooxygen compounds	Carbonyl compounds	Ketones
positive	pos-M174T192	174.183727292698	3.19698333333333	174.183727292698	HMDB0032241	3,7-Dimethyloctanal	156.149904292698	156.151415262	-9.6763087256218	[M+NH4]+	0	1	C10H20O	-	-	-	Organic oxygen compounds	Organooxygen compounds	Carbonyl compounds
positive	pos-M174T192	174.183727292698	3.19698333333333	174.183727292698	HMDB0032274	(+/-)-4-Ethyloctanal	156.149904292698	156.151415262	-9.6763087256218	[M+NH4]+	0	1	C10H20O	-	-	-	Organic oxygen compounds	Organooxygen compounds	Carbonyl compounds
positive	pos-M174T192	174.183727292698	3.19698333333333	174.183727292698	HMDB0032532	2-DECENOL	156.149904292698	156.151415262	-9.6763087256218	[M+NH4]+	0	1	C10H20O	-	-	-	Lipids and lipid-like molecules	Fatty Acyls	Fatty alcohols
positive	pos-M174T192	174.183727292698	3.19698333333333	174.183727292698	HMDB0034717	Menthanol	156.149904292698	156.151415262	-9.6763087256218	[M+NH4]+	0	1	C10H20O	-	-	-	Lipids and lipid-like molecules	Prenol lipids	-
positive	pos-M174T192	174.183727292698	3.19698333333333	174.183727292698	HMDB0035093	D-Citronellol	156.149904292698	156.151415262	-9.6763087256218	[M+NH4]+	0	1	C10H20O	Feces	-	-	Lipids and lipid-like molecules	Prenol lipids	-
positive	pos-M174T192	174.183727292698	3.19698333333333	174.183727292698	HMDB0035094	L-Citronellol	156.149904292698	156.151415262	-9.6763087256218	[M+NH4]+	0	1	C10H20O	Feces	-	-	Lipids and lipid-like molecules	Prenol lipids	-
positive	pos-M174T192	174.183727292698	3.19698333333333	174.183727292698	HMDB0035726	p-Menthan-4-ol	156.149904292698	156.151415262	-9.6763087256218	[M+NH4]+	0	1	C10H20O	-	-	-	Lipids and lipid-like molecules	Prenol lipids	Monoterpenoids
positive	pos-M174T192	174.183727292698	3.19698333333333	174.183727292698	HMDB0035763	(+)-Neomenthol	156.149904292698	156.151415262	-9.6763087256218	[M+NH4]+	0	1	C10H20O	-	-	-	Lipids and lipid-like molecules	Prenol lipids	-
positive	pos-M174T192	174.183727292698	3.19698333333333	174.183727292698	HMDB0035764	(-)-Neoisomenthol	156.149904292698	156.151415262	-9.6763087256218	[M+NH4]+	0	1	C10H20O	Urine	-	-	Lipids and lipid-like molecules	Prenol lipids	-
positive	pos-M174T192	174.183727292698	3.19698333333333	174.183727292698	HMDB0035765	p-Menthan-3-ol	156.149904292698	156.151415262	-9.6763087256218	[M+NH4]+	0	1	C10H20O	Feces	-	-	Lipids and lipid-like molecules	Prenol lipids	-
positive	pos-M174T192	174.183727292698	3.19698333333333	174.183727292698	HMDB0037020	p-Menthan-1-ol	156.149904292698	156.151415262	-9.6763087256218	[M+NH4]+	0	1	C10H20O	Feces	-	-	Lipids and lipid-like molecules	Prenol lipids	Monoterpenoids
positive	pos-M174T192	174.183727292698	3.19698333333333	174.183727292698	HMDB0037171	alpha-Citronellol	156.149904292698	156.151415262	-9.6763087256218	[M+NH4]+	0	1	C10H20O	-	-	-	Lipids and lipid-like molecules	Fatty Acyls	Fatty alcohols
positive	pos-M174T192	174.183727292698	3.19698333333333	174.183727292698	HMDB0037223	(±)-Carvomenthol	156.149904292698	156.151415262	-9.6763087256218	[M+NH4]+	0	1	C10H20O	-	-	-	Lipids and lipid-like molecules	Prenol lipids	Monoterpenoids
positive	pos-M174T192	174.183727292698	3.19698333333333	174.183727292698	HMDB0037806	Dihydrocitronellal	156.149904292698	156.151415262	-9.6763087256218	[M+NH4]+	0	1	C10H20O	-	-	-	Organooxygen compounds	Carbonyl compounds	Aldehydes
positive	pos-M174T192	174.183727292698	3.19698333333333	174.183727292698	HMDB0039854	1-Decen-3-ol	156.149904292698	156.151415262	-9.6763087256218	[M+NH4]+	0	1	C10H20O	-	-	-	Lipids and lipid-like molecules	Fatty Acyls	-
positive	pos-M174T192	174.183727292698	3.19698333333333	174.183727292698	HMDB0041628	(+)-Neoisomenthol	156.149904292698	156.151415262	-9.6763087256218	[M+NH4]+	0	1	C10H20O	-	-	-	Lipids and lipid-like molecules	Prenol lipids	Monoterpenoids
positive	pos-M174T192	174.183727292698	3.19698333333333	174.183727292698	HMDB0059861	9-Decenol	156.149904292698	156.151415262	-9.6763087256218	[M+NH4]+	0	1	C10H20O	-	-	-	Lipids and lipid-like molecules	Fatty Acyls	-
positive	pos-M174T192	174.183727292698	3.19698333333333	174.183727292698	HMDB0003352	Menthol	156.149904292698	156.151415264	-9.67632153362559	[M+NH4]+	0	1	C10H20O	Blood;Feces;Saliva;Urine	Bladder;Mouth;Nerve Cells;Neuron;Skeletal Muscle;Stratum Corneum	-	Lipids and lipid-like molecules	Prenol lipids	Monoterpenoids
positive	pos-M175T592	174.967379852104	9.86271666666667	174.967379852104	HMDB0002332	B-Sulfinyl pyruvate	151.978161852104	151.977943928	1.43391928039121	[M+Na]+	0	1	C3H4O5S	-	-	-	Organic acids and derivatives	Keto acids and derivatives	-
positive	pos-M175T592	174.967379852104	9.86271666666667	174.967379852104	HMDB0031470	3,5-Dimethyl-1,2,4-trithiolane	151.978161852104	151.978812326	-4.28003013082194	[M+Na]+	0	1	C4H8S3	-	-	-	Organoheterocyclic compounds	Trithiolanes	-
positive	pos-M175T592	174.967379852104	9.86271666666667	174.967379852104	HMDB0034416	Methyl 2-propenyl trisulfide	151.978161852104	151.978812326	-4.28003013082194	[M+Na]+	0	1	C4H8S3	-	-	-	Organosulfur compounds	Organic trisulfides	-
positive	pos-M175T592	174.967379852104	9.86271666666667	174.967379852104	HMDB0037290	3-Methyl-1,2,4-trithiane	151.978161852104	151.978812326	-4.28003013082194	[M+Na]+	0	1	C4H8S3	-	-	-	Organoheterocyclic compounds	Trithianes	-
positive	pos-M175T139	174.964879101124	2.30876666666667	174.964879101124	HMDB0032744	S-Methyl 2-propene-1-sulfinothioate	136.001721101124	136.001656258	0.476781870209053	[M+K]+	0	1	C4H8OS2	-	-	-	Organic acids and derivatives	Thiosulfinic acid esters	-
positive	pos-M175T139	174.964879101124	2.30876666666667	174.964879101124	HMDB0032745	S-2-Propenyl methanesulfinothioate	136.001721101124	136.001656258	0.476781870209053	[M+K]+	0	1	C4H8OS2	-	-	-	Organic acids and derivatives	Thiosulfinic acid esters	-
positive	pos-M175T139	174.964879101124	2.30876666666667	174.964879101124	HMDB0032746	(Z)-S-Methyl 1-propenesulfinothioate	136.001721101124	136.001656258	0.476781870209053	[M+K]+	0	1	C4H8OS2	-	-	-	Organic acids and derivatives	Thiosulfinic acid esters	-
positive	pos-M175T139	174.964879101124	2.30876666666667	174.964879101124	HMDB0032747	(Z)-S-1-Propenyl methanesulfinothioate	136.001721101124	136.001656258	0.476781870209053	[M+K]+	0	1	C4H8OS2	-	-	-	Organic acids and derivatives	Thiosulfinic acid esters	-
positive	pos-M175T575	174.967391090344	9.58403333333333	174.967391090344	HMDB0002332	B-Sulfinyl pyruvate	151.978173090344	151.977943928	1.50786579996956	[M+Na]+	0	1	C3H4O5S	-	-	-	Organic acids and derivatives	Keto acids and derivatives	-
positive	pos-M175T575	174.967391090344	9.58403333333333	174.967391090344	HMDB0031470	3,5-Dimethyl-1,2,4-trithiolane	151.978173090344	151.978812326	-4.20608403376965	[M+Na]+	0	1	C4H8S3	-	-	-	Organoheterocyclic compounds	Trithiolanes	-
positive	pos-M175T575	174.967391090344	9.58403333333333	174.967391090344	HMDB0034416	Methyl 2-propenyl trisulfide	151.978173090344	151.978812326	-4.20608403376965	[M+Na]+	0	1	C4H8S3	-	-	-	Organosulfur compounds	Organic trisulfides	-
positive	pos-M175T575	174.967391090344	9.58403333333333	174.967391090344	HMDB0037290	3-Methyl-1,2,4-trithiane	151.978173090344	151.978812326	-4.20608403376965	[M+Na]+	0	1	C4H8S3	-	-	-	Organoheterocyclic compounds	Trithianes	-
positive	pos-M175T160	175.085460813934	2.66383333333333	175.085460813934	HMDB0006240	Demethylated antipyrine	174.078184813934	174.079312952	-6.48059810713434	[M+H]+	0	1	C10H10N2O	-	-	-	Organoheterocyclic compounds	Azoles	-
positive	pos-M175T160	175.085460813934	2.66383333333333	175.085460813934	HMDB0029739	1H-Indole-3-acetamide	174.078184813934	174.079312952	-6.48059810713434	[M+H]+	0	1	C10H10N2O	-	-	-	Organoheterocyclic compounds	Indoles and derivatives	-
positive	pos-M175T160	175.085460813934	2.66383333333333	175.085460813934	HMDB0032381	2-Methoxy-(3 or 5 or 6)-isopropylpyrazine	152.096242813934	152.094963016	8.41446625589255	[M+Na]+	0	1	C8H12N2O	-	-	-	Organooxygen compounds	Ethers	Alkyl aryl ethers
positive	pos-M175T160	175.085460813934	2.66383333333333	175.085460813934	HMDB0040052	2-Isopropyl-5-methoxypyrazine	152.096242813934	152.094963016	8.41446625589255	[M+Na]+	0	1	C8H12N2O	-	-	-	Organoheterocyclic compounds	Diazines	-
positive	pos-M175T160	175.085460813934	2.66383333333333	175.085460813934	HMDB0040053	2-Isopropyl-6-methoxypyrazine	152.096242813934	152.094963016	8.41446625589255	[M+Na]+	0	1	C8H12N2O	-	-	-	Organoheterocyclic compounds	Diazines	-
positive	pos-M175T160	175.085460813934	2.66383333333333	175.085460813934	HMDB0040340	2-Isopropyl-3-methoxypyrazine	152.096242813934	152.094963016	8.41446625589255	[M+Na]+	0	1	C8H12N2O	-	-	-	Organoheterocyclic compounds	Diazines	-
positive	pos-M175T160	175.085460813934	2.66383333333333	175.085460813934	HMDB0062189	1-nitrosonaphthalene	157.051637813934	157.052763849	-7.16978828277678	[M+NH4]+	0	1	C10H7NO	-	-	-	Benzenoids	Naphthalenes	null
[truncated: 92,666 more rows]
