# Supplementary material for: Multiomics analysis of platelet-rich plasma promoting biological performance of mesenchymal stem cells
Source: BMC Genomics. 2024 Jun 5;25:564. doi: 10.1186/s12864-024-10329-8 (PMC11151483; doi:10.1186/s12864-024-10329-8)
Supplement: Supplementary file 1 — Supplementary Material 1. [file 12864_2024_10329_MOESM1_ESM.zip › Supplementary document-22 idms1.kegg.metabolite2feature.xls]

mode	ID	MZ	RT	mz	accession	name	expMass	calcMass	delta	adduct	adductFromExp	charge	chemical_formula	PATHWAY
positive	pos-M81T47	80.9472989206159	0.7843	80.9472989206159	C13563	Sodium_chloride	57.9580809206159	57.9586	-8.95603731096014	[M+Na]+	0	1	NaCl
positive	pos-M86T90	86.0957549748993	1.49445	86.0957549748993	C01746	Piperidine	85.0884789748993	85.0891	-7.29852708176803	[M+H]+	0	1	C5H11N	Tropane, piperidine and pyridine alkaloid biosynthesis; Protein digestion and absorption
positive	pos-M86T90	86.0957549748993	1.49445	86.0957549748993	C20809	(R)-2-Methylpyrrolidine	85.0884789748993	85.0891	-7.29852708176803	[M+H]+	0	1	C5H11N
positive	pos-M86T90	86.0957549748993	1.49445	86.0957549748993	C16521	Isoprene	68.0619319748993	68.0626	-9.81486309233399	[M+NH4]+	0	1	C5H8	Terpenoid backbone biosynthesis; Biosynthesis of terpenoids and steroids; Biosynthesis of secondary metabolites
positive	pos-M86T139	86.0956101154167	2.31658333333333	86.0956101154167	C01746	Piperidine	85.0883341154167	85.0891	-9.00097172613258	[M+H]+	0	1	C5H11N	Tropane, piperidine and pyridine alkaloid biosynthesis; Protein digestion and absorption
positive	pos-M86T139	86.0956101154167	2.31658333333333	86.0956101154167	C20809	(R)-2-Methylpyrrolidine	85.0883341154167	85.0891	-9.00097172613258	[M+H]+	0	1	C5H11N
positive	pos-M86T154	86.0956511559037	2.56691666666667	86.0956511559037	C01746	Piperidine	85.0883751559037	85.0891	-8.51864805610844	[M+H]+	0	1	C5H11N	Tropane, piperidine and pyridine alkaloid biosynthesis; Protein digestion and absorption
positive	pos-M86T154	86.0956511559037	2.56691666666667	86.0956511559037	C20809	(R)-2-Methylpyrrolidine	85.0883751559037	85.0891	-8.51864805610844	[M+H]+	0	1	C5H11N
positive	pos-M99T571	98.9748347551249	9.52221666666667	98.9748347551249	C00059	Sulfate	97.9675587551249	97.9674	1.62048931481561	[M+H]+	0	1	H2SO4	Purine metabolism; Monobactam biosynthesis; Cysteine and methionine metabolism; Sulfur metabolism; Metabolic pathways; Microbial metabolism in diverse environments; Biosynthesis of antibiotics; ABC transporters; Quorum sensing
positive	pos-M99T87	98.974572668941	1.45236666666667	98.974572668941	C00059	Sulfate	97.967296668941	97.9674	-1.05474942694037	[M+H]+	0	1	H2SO4	Purine metabolism; Monobactam biosynthesis; Cysteine and methionine metabolism; Sulfur metabolism; Metabolic pathways; Microbial metabolism in diverse environments; Biosynthesis of antibiotics; ABC transporters; Quorum sensing
positive	pos-M110T56	110.070307241898	0.936366666666667	110.070307241898	C10133	Brunfelsamidine	109.063031241898	109.064	-8.882473611736	[M+H]+	0	1	C5H7N3
positive	pos-M114T162	114.09028902469	2.70001666666667	114.09028902469	C06593	epsilon-Caprolactam	113.08301302469	113.0841	-9.61209674938094	[M+H]+	0	1	C6H11NO	Caprolactam degradation; Metabolic pathways; Microbial metabolism in diverse environments
positive	pos-M119T91	119.034162284777	1.51136666666667	119.034162284777	C00042	Succinate	118.026886284777	118.0266	2.42559539112744	[M+H]+	0	1	C4H6O4	Citrate cycle (TCA cycle); Oxidative phosphorylation; Alanine, aspartate and glutamate metabolism; Tyrosine metabolism; Phenylalanine metabolism; Chlorocyclohexane and chlorobenzene degradation; Pyruvate metabolism; Glyoxylate and dicarboxylate metabolism; Propanoate metabolism; Butanoate metabolism; Carbon fixation pathways in prokaryotes; Nicotinate and nicotinamide metabolism; Sulfur metabolis…
positive	pos-M119T91	119.034162284777	1.51136666666667	119.034162284777	C02170	Methylmalonate	118.026886284777	118.0266	2.42559539112744	[M+H]+	0	1	C4H6O4	Pyrimidine metabolism; Valine, leucine and isoleucine degradation; Propanoate metabolism
positive	pos-M119T91	119.034162284777	1.51136666666667	119.034162284777	C10900	Methyl_oxalate	118.026886284777	118.0266	2.42559539112744	[M+H]+	0	1	C4H6O4
positive	pos-M121T330	121.026696300656	5.49865	121.026696300656	C20441	Furfuryl_alcohol	98.037478300656	98.0368	6.91883717140506	[M+Na]+	0	1	C5H6O2	Furfural degradation; Microbial metabolism in diverse environments
positive	pos-M121T330	121.026696300656	5.49865	121.026696300656	C20578	Tulipalin_A	98.037478300656	98.0368	6.91883717140506	[M+Na]+	0	1	C5H6O2
positive	pos-M121T47	121.061278068627	0.785566666666667	121.061278068627	C02193	Pyruvate_oxime	103.027455068627	103.0269	5.38760874109948	[M+NH4]+	0	1	C3H5NO3
positive	pos-M121T47	121.061278068627	0.785566666666667	121.061278068627	C11822	2-Aminomalonate_semialdehyde	103.027455068627	103.0269	5.38760874109948	[M+NH4]+	0	1	C3H5NO3
positive	pos-M121T47	121.061278068627	0.785566666666667	121.061278068627	C20249	(Z)-3-Peroxyaminoacrylate	103.027455068627	103.0269	5.38760874109948	[M+NH4]+	0	1	C3H5NO3	Pyrimidine metabolism; Metabolic pathways
positive	pos-M123T86	123.043023469469	1.43388333333333	123.043023469469	C00180	Benzoate	122.035747469469	122.0368	-8.62469788619742	[M+H]+	0	1	C7H6O2	Phenylalanine metabolism; Benzoate degradation; Dioxin degradation; Toluene degradation; Aminobenzoate degradation; Biosynthesis of alkaloids derived from shikimate pathway; Metabolic pathways; Biosynthesis of secondary metabolites; Microbial metabolism in diverse environments; Degradation of aromatic compounds
positive	pos-M123T86	123.043023469469	1.43388333333333	123.043023469469	C00539	Aromatic_acid	122.035747469469	122.0368	-8.62469788619742	[M+H]+	0	1	C7H6O2
positive	pos-M123T86	123.043023469469	1.43388333333333	123.043023469469	C00633	4-Hydroxybenzaldehyde	122.035747469469	122.0368	-8.62469788619742	[M+H]+	0	1	C7H6O2	Bisphenol degradation; Toluene degradation; Aminobenzoate degradation; Biosynthesis of phenylpropanoids; Metabolic pathways; Microbial metabolism in diverse environments
positive	pos-M123T86	123.043023469469	1.43388333333333	123.043023469469	C03067	3-Hydroxybenzaldehyde	122.035747469469	122.0368	-8.62469788619742	[M+H]+	0	1	C7H6O2	Toluene degradation; Microbial metabolism in diverse environments; Degradation of aromatic compounds
positive	pos-M123T86	123.043023469469	1.43388333333333	123.043023469469	C06202	Salicylaldehyde	122.035747469469	122.0368	-8.62469788619742	[M+H]+	0	1	C7H6O2	Naphthalene degradation; Biosynthesis of phenylpropanoids; Metabolic pathways; Microbial metabolism in diverse environments; Degradation of aromatic compounds
positive	pos-M123T86	123.043023469469	1.43388333333333	123.043023469469	C15474	Tropolone	122.035747469469	122.0368	-8.62469788619742	[M+H]+	0	1	C7H6O2	Catecholamine transferase inhibitors
positive	pos-M123T140	123.054344291041	2.33846666666667	123.054344291041	C00153	Nicotinamide	122.047068291041	122.048	-7.63395515699805	[M+H]+	0	1	C6H6N2O	Nicotinate and nicotinamide metabolism; Metabolic pathways; Longevity regulating pathway - worm; Vitamin digestion and absorption
positive	pos-M123T140	123.054344291041	2.33846666666667	123.054344291041	C01950	Picolinamide	122.047068291041	122.048	-7.63395515699805	[M+H]+	0	1	C6H6N2O
positive	pos-M123T140	123.054344291041	2.33846666666667	123.054344291041	C02421	Isonicotineamide	122.047068291041	122.048	-7.63395515699805	[M+H]+	0	1	C6H6N2O
positive	pos-M125T52	124.935998374429	0.864833333333333	124.935998374429	C19361	Chlorodifluoromethane	85.972840374429	85.9735	-7.67242895763717	[M+K]+	0	1	CHClF2
positive	pos-M127T251	127.037138606985	4.17548333333333	127.037138606985	C00989	4-Hydroxybutanoic_acid	104.047920606985	104.0473	5.96466208152657	[M+Na]+	0	1	C4H8O3	Butanoate metabolism; Carbon fixation pathways in prokaryotes; Metabolic pathways; Microbial metabolism in diverse environments; Carbon metabolism
positive	pos-M127T251	127.037138606985	4.17548333333333	127.037138606985	C01089	(R)-3-Hydroxybutanoate	104.047920606985	104.0473	5.96466208152657	[M+Na]+	0	1	C4H8O3	Synthesis and degradation of ketone bodies; Butanoate metabolism; Metabolic pathways; cAMP signaling pathway
positive	pos-M127T251	127.037138606985	4.17548333333333	127.037138606985	C01188	3-Hydroxy-2-methylpropanoate	104.047920606985	104.0473	5.96466208152657	[M+Na]+	0	1	C4H8O3
positive	pos-M127T251	127.037138606985	4.17548333333333	127.037138606985	C01991	4-Hydroxyacid	104.047920606985	104.0473	5.96466208152657	[M+Na]+	0	1	C4H8O3
positive	pos-M127T251	127.037138606985	4.17548333333333	127.037138606985	C03197	(S)-3-Hydroxybutanoate	104.047920606985	104.0473	5.96466208152657	[M+Na]+	0	1	C4H8O3
positive	pos-M127T251	127.037138606985	4.17548333333333	127.037138606985	C05984	2-Hydroxybutanoic_acid	104.047920606985	104.0473	5.96466208152657	[M+Na]+	0	1	C4H8O3	Propanoate metabolism
positive	pos-M127T251	127.037138606985	4.17548333333333	127.037138606985	C06001	(S)-3-Hydroxyisobutyrate	104.047920606985	104.0473	5.96466208152657	[M+Na]+	0	1	C4H8O3	Valine, leucine and isoleucine degradation; Metabolic pathways
positive	pos-M127T251	127.037138606985	4.17548333333333	127.037138606985	C14601	Methyl_methoxyacetate	104.047920606985	104.0473	5.96466208152657	[M+Na]+	0	1	C4H8O3
positive	pos-M127T251	127.037138606985	4.17548333333333	127.037138606985	C21297	2-Hydroxy-2-methylpropanoate	104.047920606985	104.0473	5.96466208152657	[M+Na]+	0	1	C4H8O3
positive	pos-M129T327	129.016854688089	5.4476	129.016854688089	C00258	D-Glycerate	106.027636688089	106.0266	9.77762268162918	[M+Na]+	0	1	C3H6O4	Pentose phosphate pathway; Glycine, serine and threonine metabolism; Glycerolipid metabolism; Glyoxylate and dicarboxylate metabolism; Methane metabolism; Metabolic pathways; Biosynthesis of secondary metabolites; Microbial metabolism in diverse environments; Biosynthesis of antibiotics; Carbon metabolism
positive	pos-M129T225	129.089716649811	3.75555	129.089716649811	C08487	Ethyl_tiglate	128.082440649811	128.0837	-9.83224398556522	[M+H]+	0	1	C7H12O2
positive	pos-M129T225	129.089716649811	3.75555	129.089716649811	C09822	Cyclohexane-1-carboxylate	128.082440649811	128.0837	-9.83224398556522	[M+H]+	0	1	C7H12O2	Benzoate degradation; Microbial metabolism in diverse environments
positive	pos-M129T225	129.089716649811	3.75555	129.089716649811	C10921	Butyl_acrylate	128.082440649811	128.0837	-9.83224398556522	[M+H]+	0	1	C7H12O2
positive	pos-M129T225	129.089716649811	3.75555	129.089716649811	C10976	1-Oxa-2-oxo-3-methylcycloheptane	128.082440649811	128.0837	-9.83224398556522	[M+H]+	0	1	C7H12O2
positive	pos-M129T225	129.089716649811	3.75555	129.089716649811	C11950	3-Isopropyl-3-butenoic_acid	128.082440649811	128.0837	-9.83224398556522	[M+H]+	0	1	C7H12O2	Limonene and pinene degradation
positive	pos-M129T225	129.089716649811	3.75555	129.089716649811	C13714	alpha-EMGBL	128.082440649811	128.0837	-9.83224398556522	[M+H]+	0	1	C7H12O2
positive	pos-M129T225	129.089716649811	3.75555	129.089716649811	C13717	beta-EMGBL	128.082440649811	128.0837	-9.83224398556522	[M+H]+	0	1	C7H12O2
positive	pos-M130T530	130.063643708829	8.83555	130.063643708829	C02299	N-Methylaniline	107.074425708829	107.0735	8.6455456206769	[M+Na]+	0	1	C7H9N
positive	pos-M130T530	130.063643708829	8.83555	130.063643708829	C14403	ortho-Toluidine	107.074425708829	107.0735	8.6455456206769	[M+Na]+	0	1	C7H9N
positive	pos-M130T530	130.063643708829	8.83555	130.063643708829	C15562	Benzylamine	107.074425708829	107.0735	8.6455456206769	[M+Na]+	0	1	C7H9N
positive	pos-M130T150	130.063849197025	2.494225	130.063849197025	C06323	Isoquinoline	129.056573197025	129.0578	-9.50584137471065	[M+H]+	0	1	C9H7N
positive	pos-M130T150	130.063849197025	2.494225	130.063849197025	C06413	Quinoline	129.056573197025	129.0578	-9.50584137471065	[M+H]+	0	1	C9H7N
positive	pos-M132T150	132.079351799943	2.49746666666667	132.079351799943	C11520	Cyclohexyl_isocyanide	109.090133799943	109.0891	9.47665663207527	[M+Na]+	0	1	C7H11N	Caprolactam degradation; Microbial metabolism in diverse environments
positive	pos-M132T93	132.100960085347	1.5502	132.100960085347	C00123	L-Leucine	131.093684085347	131.0946	-6.98666957301572	[M+H]+	0	1	C6H13NO2	Valine, leucine and isoleucine degradation; Valine, leucine and isoleucine biosynthesis; Glucosinolate biosynthesis; Aminoacyl-tRNA biosynthesis; Biosynthesis of plant secondary metabolites; Biosynthesis of alkaloids derived from histidine and purine; Metabolic pathways; Biosynthesis of secondary metabolites; 2-Oxocarboxylic acid metabolism; Biosynthesis of amino acids; ABC transporters; mTOR sig…
positive	pos-M132T93	132.100960085347	1.5502	132.100960085347	C00407	L-Isoleucine	131.093684085347	131.0946	-6.98666957301572	[M+H]+	0	1	C6H13NO2	Valine, leucine and isoleucine degradation; Valine, leucine and isoleucine biosynthesis; Cyanoamino acid metabolism; Tropane, piperidine and pyridine alkaloid biosynthesis; Glucosinolate biosynthesis; Aminoacyl-tRNA biosynthesis; Biosynthesis of plant secondary metabolites; Biosynthesis of alkaloids derived from ornithine, lysine and nicotinic acid; Metabolic pathways; Biosynthesis of secondary m…
positive	pos-M132T93	132.100960085347	1.5502	132.100960085347	C01570	D-Leucine	131.093684085347	131.0946	-6.98666957301572	[M+H]+	0	1	C6H13NO2
positive	pos-M132T93	132.100960085347	1.5502	132.100960085347	C01933	L-Norleucine	131.093684085347	131.0946	-6.98666957301572	[M+H]+	0	1	C6H13NO2
positive	pos-M132T93	132.100960085347	1.5502	132.100960085347	C02378	6-Aminohexanoate	131.093684085347	131.0946	-6.98666957301572	[M+H]+	0	1	C6H13NO2	Caprolactam degradation; Metabolic pathways; Microbial metabolism in diverse environments
positive	pos-M132T93	132.100960085347	1.5502	132.100960085347	C02486	(3R)-beta-Leucine	131.093684085347	131.0946	-6.98666957301572	[M+H]+	0	1	C6H13NO2
positive	pos-M132T93	132.100960085347	1.5502	132.100960085347	C06418	D-Isoleucine	131.093684085347	131.0946	-6.98666957301572	[M+H]+	0	1	C6H13NO2
positive	pos-M132T93	132.100960085347	1.5502	132.100960085347	C08263	beta-Alaninebetaine	131.093684085347	131.0946	-6.98666957301572	[M+H]+	0	1	C6H13NO2
positive	pos-M132T93	132.100960085347	1.5502	132.100960085347	C16434	Isoleucine	131.093684085347	131.0946	-6.98666957301572	[M+H]+	0	1	C6H13NO2
positive	pos-M132T93	132.100960085347	1.5502	132.100960085347	C16439	Leucine	131.093684085347	131.0946	-6.98666957301572	[M+H]+	0	1	C6H13NO2
positive	pos-M132T93	132.100960085347	1.5502	132.100960085347	C16647	N,N-Diethylglycine	131.093684085347	131.0946	-6.98666957301572	[M+H]+	0	1	C6H13NO2
positive	pos-M132T93	132.100960085347	1.5502	132.100960085347	C21092	D-allo-Isoleucine	131.093684085347	131.0946	-6.98666957301572	[M+H]+	0	1	C6H13NO2
positive	pos-M132T93	132.100960085347	1.5502	132.100960085347	C21096	L-allo-Isoleucine	131.093684085347	131.0946	-6.98666957301572	[M+H]+	0	1	C6H13NO2
positive	pos-M132T93	132.100960085347	1.5502	132.100960085347	C01147	2-Hydroxycyclohexan-1-one	114.067137085347	114.0681	-8.44157703163014	[M+NH4]+	0	1	C6H10O2	Caprolactam degradation; Microbial metabolism in diverse environments
positive	pos-M132T93	132.100960085347	1.5502	132.100960085347	C01880	epsilon-Caprolactone	114.067137085347	114.0681	-8.44157703163014	[M+NH4]+	0	1	C6H10O2	Caprolactam degradation; Microbial metabolism in diverse environments; Degradation of aromatic compounds
positive	pos-M132T93	132.100960085347	1.5502	132.100960085347	C03228	3-Hydroxycyclohexanone	114.067137085347	114.0681	-8.44157703163014	[M+NH4]+	0	1	C6H10O2
positive	pos-M132T139	132.100858579452	2.31828333333333	132.100858579452	C00123	L-Leucine	131.093582579452	131.0946	-7.76096458595392	[M+H]+	0	1	C6H13NO2	Valine, leucine and isoleucine degradation; Valine, leucine and isoleucine biosynthesis; Glucosinolate biosynthesis; Aminoacyl-tRNA biosynthesis; Biosynthesis of plant secondary metabolites; Biosynthesis of alkaloids derived from histidine and purine; Metabolic pathways; Biosynthesis of secondary metabolites; 2-Oxocarboxylic acid metabolism; Biosynthesis of amino acids; ABC transporters; mTOR sig…
positive	pos-M132T139	132.100858579452	2.31828333333333	132.100858579452	C00407	L-Isoleucine	131.093582579452	131.0946	-7.76096458595392	[M+H]+	0	1	C6H13NO2	Valine, leucine and isoleucine degradation; Valine, leucine and isoleucine biosynthesis; Cyanoamino acid metabolism; Tropane, piperidine and pyridine alkaloid biosynthesis; Glucosinolate biosynthesis; Aminoacyl-tRNA biosynthesis; Biosynthesis of plant secondary metabolites; Biosynthesis of alkaloids derived from ornithine, lysine and nicotinic acid; Metabolic pathways; Biosynthesis of secondary m…
positive	pos-M132T139	132.100858579452	2.31828333333333	132.100858579452	C01570	D-Leucine	131.093582579452	131.0946	-7.76096458595392	[M+H]+	0	1	C6H13NO2
positive	pos-M132T139	132.100858579452	2.31828333333333	132.100858579452	C01933	L-Norleucine	131.093582579452	131.0946	-7.76096458595392	[M+H]+	0	1	C6H13NO2
positive	pos-M132T139	132.100858579452	2.31828333333333	132.100858579452	C02378	6-Aminohexanoate	131.093582579452	131.0946	-7.76096458595392	[M+H]+	0	1	C6H13NO2	Caprolactam degradation; Metabolic pathways; Microbial metabolism in diverse environments
positive	pos-M132T139	132.100858579452	2.31828333333333	132.100858579452	C02486	(3R)-beta-Leucine	131.093582579452	131.0946	-7.76096458595392	[M+H]+	0	1	C6H13NO2
positive	pos-M132T139	132.100858579452	2.31828333333333	132.100858579452	C06418	D-Isoleucine	131.093582579452	131.0946	-7.76096458595392	[M+H]+	0	1	C6H13NO2
positive	pos-M132T139	132.100858579452	2.31828333333333	132.100858579452	C08263	beta-Alaninebetaine	131.093582579452	131.0946	-7.76096458595392	[M+H]+	0	1	C6H13NO2
positive	pos-M132T139	132.100858579452	2.31828333333333	132.100858579452	C16434	Isoleucine	131.093582579452	131.0946	-7.76096458595392	[M+H]+	0	1	C6H13NO2
positive	pos-M132T139	132.100858579452	2.31828333333333	132.100858579452	C16439	Leucine	131.093582579452	131.0946	-7.76096458595392	[M+H]+	0	1	C6H13NO2
positive	pos-M132T139	132.100858579452	2.31828333333333	132.100858579452	C16647	N,N-Diethylglycine	131.093582579452	131.0946	-7.76096458595392	[M+H]+	0	1	C6H13NO2
positive	pos-M132T139	132.100858579452	2.31828333333333	132.100858579452	C21092	D-allo-Isoleucine	131.093582579452	131.0946	-7.76096458595392	[M+H]+	0	1	C6H13NO2
positive	pos-M132T139	132.100858579452	2.31828333333333	132.100858579452	C21096	L-allo-Isoleucine	131.093582579452	131.0946	-7.76096458595392	[M+H]+	0	1	C6H13NO2
positive	pos-M132T139	132.100858579452	2.31828333333333	132.100858579452	C01147	2-Hydroxycyclohexan-1-one	114.067035579452	114.0681	-9.33144803853854	[M+NH4]+	0	1	C6H10O2	Caprolactam degradation; Microbial metabolism in diverse environments
positive	pos-M132T139	132.100858579452	2.31828333333333	132.100858579452	C01880	epsilon-Caprolactone	114.067035579452	114.0681	-9.33144803853854	[M+NH4]+	0	1	C6H10O2	Caprolactam degradation; Microbial metabolism in diverse environments; Degradation of aromatic compounds
positive	pos-M132T139	132.100858579452	2.31828333333333	132.100858579452	C03228	3-Hydroxycyclohexanone	114.067035579452	114.0681	-9.33144803853854	[M+NH4]+	0	1	C6H10O2
positive	pos-M133T595	132.95675653738	9.9133	132.95675653738	C11627	ortho-Vanadate	114.92293353738	114.9236	-5.79917980296016	[M+NH4]+	0	1	VO4
positive	pos-M133T574	132.956777273072	9.56911666666667	132.956777273072	C11627	ortho-Vanadate	114.922954273072	114.9236	-5.61874956927154	[M+NH4]+	0	1	VO4
positive	pos-M133T138	132.956849338889	2.30565	132.956849338889	C11627	ortho-Vanadate	114.923026338889	114.9236	-4.99167369456933	[M+NH4]+	0	1	VO4
positive	pos-M133T38	132.95678187785	0.63625	132.95678187785	C11627	ortho-Vanadate	114.92295887785	114.9236	-5.57868140213166	[M+NH4]+	0	1	VO4
positive	pos-M133T5	132.956814976041	0.07565	132.956814976041	C11627	ortho-Vanadate	114.922991976041	114.9236	-5.29067971246454	[M+NH4]+	0	1	VO4
positive	pos-M133T80	133.030510022585	1.32753333333333	133.030510022585	C11074	THTC	132.023234022585	132.0245	-9.58895822357312	[M+H]+	0	1	C5H8O2S
positive	pos-M134T574	133.973287876499	9.57458333333333	133.973287876499	C07280	Rhodanine	132.966011876499	132.9656	3.09761697021866	[M+H]+	0	1	C3H3NOS2
positive	pos-M134T593	133.973117208137	9.8879	133.973117208137	C07280	Rhodanine	132.965841208137	132.9656	1.81406421680992	[M+H]+	0	1	C3H3NOS2
positive	pos-M135T170	135.042730337698	2.82638333333333	135.042730337698	C01066	Cyclohexane-1,3-dione	112.053512337698	112.0524	9.92694219850521	[M+Na]+	0	1	C6H8O2
positive	pos-M135T170	135.042730337698	2.82638333333333	135.042730337698	C04091	cis-1,2-Dihydrobenzene-1,2-diol	112.053512337698	112.0524	9.92694219850521	[M+Na]+	0	1	C6H8O2	Chlorocyclohexane and chlorobenzene degradation; Benzoate degradation; Microbial metabolism in diverse environments; Degradation of aromatic compounds
positive	pos-M135T170	135.042730337698	2.82638333333333	135.042730337698	C04221	trans-1,2-Dihydrobenzene-1,2-diol	112.053512337698	112.0524	9.92694219850521	[M+Na]+	0	1	C6H8O2
positive	pos-M135T170	135.042730337698	2.82638333333333	135.042730337698	C06105	Cyclohexane-1,2-dione	112.053512337698	112.0524	9.92694219850521	[M+Na]+	0	1	C6H8O2	Caprolactam degradation; Microbial metabolism in diverse environments
positive	pos-M135T170	135.042730337698	2.82638333333333	135.042730337698	C08063	1,4-Cyclohexanedione	112.053512337698	112.0524	9.92694219850521	[M+Na]+	0	1	C6H8O2	Aminobenzoate degradation; Microbial metabolism in diverse environments
positive	pos-M135T170	135.042730337698	2.82638333333333	135.042730337698	C08502	Parasorbic_acid	112.053512337698	112.0524	9.92694219850521	[M+Na]+	0	1	C6H8O2
positive	pos-M136T87	136.074495695669	1.44561666666667	136.074495695669	C02505	2-Phenylacetamide	135.067219695669	135.0684	-8.73856750358356	[M+H]+	0	1	C8H9NO	Phenylalanine metabolism; Styrene degradation; Microbial metabolism in diverse environments
positive	pos-M136T87	136.074495695669	1.44561666666667	136.074495695669	C07565	Acetanilide	135.067219695669	135.0684	-8.73856750358356	[M+H]+	0	1	C8H9NO
positive	pos-M136T87	136.074495695669	1.44561666666667	136.074495695669	C15561	N-Benzylformamide	135.067219695669	135.0684	-8.73856750358356	[M+H]+	0	1	C8H9NO
positive	pos-M136T87	136.074495695669	1.44561666666667	136.074495695669	C16075	(Z)-Phenylacetaldehyde_oxime	135.067219695669	135.0684	-8.73856750358356	[M+H]+	0	1	C8H9NO	Cyanoamino acid metabolism; Styrene degradation; Biosynthesis of secondary metabolites; Microbial metabolism in diverse environments
positive	pos-M136T87	136.074495695669	1.44561666666667	136.074495695669	C19714	(E)-Phenylacetaldoxime	135.067219695669	135.0684	-8.73856750358356	[M+H]+	0	1	C8H9NO	Cyanoamino acid metabolism; Glucosinolate biosynthesis; Biosynthesis of secondary metabolites; 2-Oxocarboxylic acid metabolism
positive	pos-M136T51_2	136.074279302566	0.848866666666667	136.074279302566	C06593	epsilon-Caprolactam	113.085061302566	113.0841	8.50077567047319	[M+Na]+	0	1	C6H11NO	Caprolactam degradation; Metabolic pathways; Microbial metabolism in diverse environments
positive	pos-M137T569	136.929603439443	9.47561666666667	136.929603439443	C00059	Sulfate	97.966445439443	97.9674	-9.74365510340131	[M+K]+	0	1	H2SO4	Purine metabolism; Monobactam biosynthesis; Cysteine and methionine metabolism; Sulfur metabolism; Metabolic pathways; Microbial metabolism in diverse environments; Biosynthesis of antibiotics; ABC transporters; Quorum sensing
positive	pos-M137T91	137.045024173566	1.51225	137.045024173566	C01620	Threonate	136.037748173566	136.0372	4.0295857749826	[M+H]+	0	1	C4H8O5	Ascorbate and aldarate metabolism
positive	pos-M137T91	137.045024173566	1.51225	137.045024173566	C00262	Hypoxanthine	136.037748173566	136.0385	-5.52657103685978	[M+H]+	0	1	C5H4N4O	Purine metabolism; Metabolic pathways
positive	pos-M137T137	137.045003420842	2.28998333333333	137.045003420842	C01620	Threonate	136.037727420842	136.0372	3.877033943587	[M+H]+	0	1	C4H8O5	Ascorbate and aldarate metabolism
positive	pos-M137T137	137.045003420842	2.28998333333333	137.045003420842	C00262	Hypoxanthine	136.037727420842	136.0385	-5.67912141045203	[M+H]+	0	1	C5H4N4O	Purine metabolism; Metabolic pathways
positive	pos-M137T51	137.045088966447	0.8499	137.045088966447	C01620	Threonate	136.037812966447	136.0372	4.50587373890247	[M+H]+	0	1	C4H8O5	Ascorbate and aldarate metabolism
positive	pos-M137T51	137.045088966447	0.8499	137.045088966447	C00262	Hypoxanthine	136.037812966447	136.0385	-5.05028762440404	[M+H]+	0	1	C5H4N4O	Purine metabolism; Metabolic pathways
positive	pos-M137T225	137.09456580356	3.75146666666667	137.09456580356	C08380	2-Heptanone	114.10534780356	114.1045	7.43006244269195	[M+Na]+	0	1	C7H14O
positive	pos-M137T225	137.09456580356	3.75146666666667	137.09456580356	C14390	Heptanal	114.10534780356	114.1045	7.43006244269195	[M+Na]+	0	1	C7H14O
positive	pos-M138T148	138.090130255994	2.47351666666667	138.090130255994	C00483	Tyramine	137.082854255994	137.0841	-9.08744344518993	[M+H]+	0	1	C8H11NO	Tyrosine metabolism; Methane metabolism; Isoquinoline alkaloid biosynthesis; Biosynthesis of plant secondary metabolites; Biosynthesis of alkaloids derived from shikimate pathway; Biosynthesis of secondary metabolites; Neuroactive ligand-receptor interaction; Protein digestion and absorption
positive	pos-M138T148	138.090130255994	2.47351666666667	138.090130255994	C01183	N,N-Dimethylaniline_N-oxide	137.082854255994	137.0841	-9.08744344518993	[M+H]+	0	1	C8H11NO
positive	pos-M138T148	138.090130255994	2.47351666666667	138.090130255994	C02735	Phenylethanolamine	137.082854255994	137.0841	-9.08744344518993	[M+H]+	0	1	C8H11NO
positive	pos-M138T148	138.090130255994	2.47351666666667	138.090130255994	C03473	1-(p-Hydroxyphenyl)ethylamine	137.082854255994	137.0841	-9.08744344518993	[M+H]+	0	1	C8H11NO
positive	pos-M138T148	138.090130255994	2.47351666666667	138.090130255994	C16570	4-Hydroxy-2,6-dimethylaniline	137.082854255994	137.0841	-9.08744344518993	[M+H]+	0	1	C8H11NO	Drug metabolism - cytochrome P450
positive	pos-M138T148	138.090130255994	2.47351666666667	138.090130255994	C18396	Methyridine	137.082854255994	137.0841	-9.08744344518993	[M+H]+	0	1	C8H11NO
positive	pos-M138T148	138.090130255994	2.47351666666667	138.090130255994	C19216	para-Cresidine	137.082854255994	137.0841	-9.08744344518993	[M+H]+	0	1	C8H11NO
positive	pos-M138T148	138.090130255994	2.47351666666667	138.090130255994	C19376	meta-Cresidine	137.082854255994	137.0841	-9.08744344518993	[M+H]+	0	1	C8H11NO
positive	pos-M138T148	138.090130255994	2.47351666666667	138.090130255994	C00601	Phenylacetaldehyde	120.056307255994	120.0575	-9.93477297120693	[M+NH4]+	0	1	C8H8O	Phenylalanine metabolism; Styrene degradation; Metabolic pathways; Microbial metabolism in diverse environments
positive	pos-M138T148	138.090130255994	2.47351666666667	138.090130255994	C02083	Styrene_oxide	120.056307255994	120.0575	-9.93477297120693	[M+NH4]+	0	1	C8H8O
positive	pos-M138T148	138.090130255994	2.47351666666667	138.090130255994	C05627	4-Hydroxystyrene	120.056307255994	120.0575	-9.93477297120693	[M+NH4]+	0	1	C8H8O	Phenylpropanoid biosynthesis
positive	pos-M138T148	138.090130255994	2.47351666666667	138.090130255994	C06758	p-Tolualdehyde	120.056307255994	120.0575	-9.93477297120693	[M+NH4]+	0	1	C8H8O	Xylene degradation; Metabolic pathways; Microbial metabolism in diverse environments; Degradation of aromatic compounds
positive	pos-M138T148	138.090130255994	2.47351666666667	138.090130255994	C07113	Acetophenone	120.056307255994	120.0575	-9.93477297120693	[M+NH4]+	0	1	C8H8O	Ethylbenzene degradation; Microbial metabolism in diverse environments; Degradation of aromatic compounds
positive	pos-M138T148	138.090130255994	2.47351666666667	138.090130255994	C07209	3-Methylbenzaldehyde	120.056307255994	120.0575	-9.93477297120693	[M+NH4]+	0	1	C8H8O	Xylene degradation; Metabolic pathways; Microbial metabolism in diverse environments; Degradation of aromatic compounds
positive	pos-M138T148	138.090130255994	2.47351666666667	138.090130255994	C07214	2-Methylbenzaldehyde	120.056307255994	120.0575	-9.93477297120693	[M+NH4]+	0	1	C8H8O	Xylene degradation; Metabolic pathways; Microbial metabolism in diverse environments; Degradation of aromatic compounds
positive	pos-M138T148	138.090130255994	2.47351666666667	138.090130255994	C20782	(S)-2-Phenyloxirane	120.056307255994	120.0575	-9.93477297120693	[M+NH4]+	0	1	C8H8O	Styrene degradation; Metabolic pathways; Microbial metabolism in diverse environments
positive	pos-M139T47_2	139.071854238613	0.790175	139.071854238613	C01585	Hexanoic_acid	116.082636238613	116.0837	-9.16374466848734	[M+Na]+	0	1	C6H12O2
positive	pos-M139T47_2	139.071854238613	0.790175	139.071854238613	C02948	4-Hydroxyhexan-3-one	116.082636238613	116.0837	-9.16374466848734	[M+Na]+	0	1	C6H12O2
positive	pos-M139T47_2	139.071854238613	0.790175	139.071854238613	C03739	trans-1,2-Cyclohexanediol	116.082636238613	116.0837	-9.16374466848734	[M+Na]+	0	1	C6H12O2	Caprolactam degradation; Microbial metabolism in diverse environments
positive	pos-M139T47_2	139.071854238613	0.790175	139.071854238613	C12293	Isoamyl_formate	116.082636238613	116.0837	-9.16374466848734	[M+Na]+	0	1	C6H12O2
positive	pos-M139T47_2	139.071854238613	0.790175	139.071854238613	C12304	Butyl_acetate	116.082636238613	116.0837	-9.16374466848734	[M+Na]+	0	1	C6H12O2
positive	pos-M139T47_2	139.071854238613	0.790175	139.071854238613	C12313	cis-1,2-Cyclohexanediol	116.082636238613	116.0837	-9.16374466848734	[M+Na]+	0	1	C6H12O2	Caprolactam degradation; Microbial metabolism in diverse environments
positive	pos-M139T47_2	139.071854238613	0.790175	139.071854238613	C21399	Isocaproate	116.082636238613	116.0837	-9.16374466848734	[M+Na]+	0	1	C6H12O2
positive	pos-M140T50	140.067061934916	0.8367	140.067061934916	C00183	L-Valine	117.077843934916	117.079	-9.87423093787509	[M+Na]+	0	1	C5H11NO2	Valine, leucine and isoleucine degradation; Valine, leucine and isoleucine biosynthesis; Penicillin and cephalosporin biosynthesis; Cyanoamino acid metabolism; Pantothenate and CoA biosynthesis; Glucosinolate biosynthesis; Aminoacyl-tRNA biosynthesis; Biosynthesis of plant secondary metabolites; Biosynthesis of alkaloids derived from shikimate pathway; Metabolic pathways; Biosynthesis of secondar…
positive	pos-M140T50	140.067061934916	0.8367	140.067061934916	C00431	5-Aminopentanoate	117.077843934916	117.079	-9.87423093787509	[M+Na]+	0	1	C5H11NO2	Lysine degradation; Arginine and proline metabolism
positive	pos-M140T50	140.067061934916	0.8367	140.067061934916	C00719	Betaine	117.077843934916	117.079	-9.87423093787509	[M+Na]+	0	1	C5H11NO2	Glycine, serine and threonine metabolism; Metabolic pathways; ABC transporters
positive	pos-M140T50	140.067061934916	0.8367	140.067061934916	C01799	D-Norvaline	117.077843934916	117.079	-9.87423093787509	[M+Na]+	0	1	C5H11NO2
positive	pos-M140T50	140.067061934916	0.8367	140.067061934916	C01826	L-Norvaline	117.077843934916	117.079	-9.87423093787509	[M+Na]+	0	1	C5H11NO2
positive	pos-M140T50	140.067061934916	0.8367	140.067061934916	C03571	2-Amino-2-methylbutanoate	117.077843934916	117.079	-9.87423093787509	[M+Na]+	0	1	C5H11NO2
positive	pos-M140T50	140.067061934916	0.8367	140.067061934916	C06417	D-Valine	117.077843934916	117.079	-9.87423093787509	[M+Na]+	0	1	C5H11NO2
positive	pos-M140T50	140.067061934916	0.8367	140.067061934916	C07457	Amyl_nitrite	117.077843934916	117.079	-9.87423093787509	[M+Na]+	0	1	C5H11NO2
positive	pos-M140T50	140.067061934916	0.8367	140.067061934916	C15987	4-Methylaminobutyrate	117.077843934916	117.079	-9.87423093787509	[M+Na]+	0	1	C5H11NO2	Nicotinate and nicotinamide metabolism; Microbial metabolism in diverse environments
positive	pos-M140T50	140.067061934916	0.8367	140.067061934916	C16436	Valine	117.077843934916	117.079	-9.87423093787509	[M+Na]+	0	1	C5H11NO2
positive	pos-M141T555	141.112097442869	9.25806666666667	141.112097442869	C02224	2-Methylcholine	118.122879442869	118.1232	-2.71375251436434	[M+Na]+	0	1	C6H16NO
positive	pos-M143T52	142.946973656504	0.859816666666667	142.946973656504	C13558	Dibasic_sodium_phosphate	141.939697656504	141.9408	-7.76622011410737	[M+H]+	0	1	Na2HPO4
positive	pos-M143T555	142.946659999593	9.24613333333333	142.946659999593	C13558	Dibasic_sodium_phosphate	141.939383999593	141.9408	-9.97599285742039	[M+H]+	0	1	Na2HPO4
positive	pos-M143T570	143.017345679251	9.4931	143.017345679251	C02595	Thien-2-ylacetate	142.010069679251	142.0089	8.23666158252425	[M+H]+	0	1	C6H6O2S
positive	pos-M144T138	144.046472861083	2.30006666666667	144.046472861083	C04294	5-(2-Hydroxyethyl)-4-methylthiazole	143.039196861083	143.0405	-9.11027937538875	[M+H]+	0	1	C6H9NOS	Thiamine metabolism; Metabolic pathways
positive	pos-M144T150	144.079703142584	2.49935	144.079703142584	C02227	2-Naphthylamine	143.072427142584	143.0735	-7.49864521366339	[M+H]+	0	1	C10H9N
positive	pos-M144T150	144.079703142584	2.49935	144.079703142584	C14790	1-Naphthylamine	143.072427142584	143.0735	-7.49864521366339	[M+H]+	0	1	C10H9N	Metabolism of xenobiotics by cytochrome P450
positive	pos-M145T138	145.006367461124	2.30031666666667	145.006367461124	C02375	4-Chlorocatechol	143.999091461124	143.9978	8.96861704830078	[M+H]+	0	1	C6H5ClO2	Chlorocyclohexane and chlorobenzene degradation; Metabolic pathways; Microbial metabolism in diverse environments; Degradation of aromatic compounds
positive	pos-M145T138	145.006367461124	2.30031666666667	145.006367461124	C05618	3-Chlorocatechol	143.999091461124	143.9978	8.96861704830078	[M+H]+	0	1	C6H5ClO2	Chlorocyclohexane and chlorobenzene degradation; Microbial metabolism in diverse environments; Degradation of aromatic compounds
positive	pos-M145T138	145.006367461124	2.30031666666667	145.006367461124	C06601	Chlorohydroquinone	143.999091461124	143.9978	8.96861704830078	[M+H]+	0	1	C6H5ClO2	Chlorocyclohexane and chlorobenzene degradation; Microbial metabolism in diverse environments
positive	pos-M145T3	145.006055471266	0.0457	145.006055471266	C02375	4-Chlorocatechol	143.998779471266	143.9978	6.80198771087138	[M+H]+	0	1	C6H5ClO2	Chlorocyclohexane and chlorobenzene degradation; Metabolic pathways; Microbial metabolism in diverse environments; Degradation of aromatic compounds
positive	pos-M145T3	145.006055471266	0.0457	145.006055471266	C05618	3-Chlorocatechol	143.998779471266	143.9978	6.80198771087138	[M+H]+	0	1	C6H5ClO2	Chlorocyclohexane and chlorobenzene degradation; Microbial metabolism in diverse environments; Degradation of aromatic compounds
positive	pos-M145T3	145.006055471266	0.0457	145.006055471266	C06601	Chlorohydroquinone	143.998779471266	143.9978	6.80198771087138	[M+H]+	0	1	C6H5ClO2	Chlorocyclohexane and chlorobenzene degradation; Microbial metabolism in diverse environments
positive	pos-M145T3	145.006055471266	0.0457	145.006055471266	C00193	Aromatic_aldehyde	106.042897471266	106.0419	9.40638809757193	[M+K]+	0	1	C7H6O
positive	pos-M145T3	145.006055471266	0.0457	145.006055471266	C00261	Benzaldehyde	106.042897471266	106.0419	9.40638809757193	[M+K]+	0	1	C7H6O	Toluene degradation; Aminobenzoate degradation; Microbial metabolism in diverse environments; Degradation of aromatic compounds
positive	pos-M145T251	145.047880082722	4.17773333333333	145.047880082722	C00503	Erythritol	122.058662082722	122.0579	6.24361652957469	[M+Na]+	0	1	C4H10O4	ABC transporters
positive	pos-M145T251	145.047880082722	4.17773333333333	145.047880082722	C16884	D-Threitol	122.058662082722	122.0579	6.24361652957469	[M+Na]+	0	1	C4H10O4
positive	pos-M146T150	146.058824102542	2.49875	146.058824102542	C02796	3-Methyleneoxindole	145.051548102542	145.0528	-8.63063283156534	[M+H]+	0	1	C9H7NO
positive	pos-M146T150	146.058824102542	2.49875	146.058824102542	C06324	Isocarbostyril	145.051548102542	145.0528	-8.63063283156534	[M+H]+	0	1	C9H7NO
positive	pos-M146T150	146.058824102542	2.49875	146.058824102542	C06338	Quinolin-2-ol	145.051548102542	145.0528	-8.63063283156534	[M+H]+	0	1	C9H7NO
positive	pos-M146T150	146.058824102542	2.49875	146.058824102542	C06343	4-Hydroxyquinoline	145.051548102542	145.0528	-8.63063283156534	[M+H]+	0	1	C9H7NO
positive	pos-M146T150	146.058824102542	2.49875	146.058824102542	C06415	2(1H)-Quinolinone	145.051548102542	145.0528	-8.63063283156534	[M+H]+	0	1	C9H7NO
positive	pos-M146T150	146.058824102542	2.49875	146.058824102542	C08493	Indole-3-carboxaldehyde	145.051548102542	145.0528	-8.63063283156534	[M+H]+	0	1	C9H7NO
positive	pos-M146T150	146.058824102542	2.49875	146.058824102542	C19434	8-Hydroxyquinoline	145.051548102542	145.0528	-8.63063283156534	[M+H]+	0	1	C9H7NO
positive	pos-M146T150	146.058824102542	2.49875	146.058824102542	C19191	ortho-Anisidine	123.069606102542	123.0684	9.8002618218779	[M+Na]+	0	1	C7H9NO
positive	pos-M146T150	146.058824102542	2.49875	146.058824102542	C19326	para-Anisidine	123.069606102542	123.0684	9.8002618218779	[M+Na]+	0	1	C7H9NO
positive	pos-M147T87	147.042619784471	1.45046666666667	147.042619784471	C05851	Coumarin	146.035343784471	146.0368	-9.97156558486393	[M+H]+	0	1	C9H6O2	Phenylpropanoid biosynthesis; Biosynthesis of secondary metabolites
positive	pos-M147T87	147.042619784471	1.45046666666667	147.042619784471	C00727	Orcinol	124.053401784471	124.0524	8.07549447641821	[M+Na]+	0	1	C7H8O2
positive	pos-M147T87	147.042619784471	1.45046666666667	147.042619784471	C01502	o-Methoxyphenol	124.053401784471	124.0524	8.07549447641821	[M+Na]+	0	1	C7H8O2
positive	pos-M147T87	147.042619784471	1.45046666666667	147.042619784471	C02323	Salicyl_alcohol	124.053401784471	124.0524	8.07549447641821	[M+Na]+	0	1	C7H8O2
positive	pos-M147T87	147.042619784471	1.45046666666667	147.042619784471	C02923	2,3-Dihydroxytoluene	124.053401784471	124.0524	8.07549447641821	[M+Na]+	0	1	C7H8O2	Xylene degradation; Toluene degradation; Naphthalene degradation; Metabolic pathways; Microbial metabolism in diverse environments; Degradation of aromatic compounds
positive	pos-M147T87	147.042619784471	1.45046666666667	147.042619784471	C03351	3-Hydroxybenzyl_alcohol	124.053401784471	124.0524	8.07549447641821	[M+Na]+	0	1	C7H8O2	Toluene degradation; Microbial metabolism in diverse environments; Degradation of aromatic compounds
positive	pos-M147T87	147.042619784471	1.45046666666667	147.042619784471	C06730	4-Methylcatechol	124.053401784471	124.0524	8.07549447641821	[M+Na]+	0	1	C7H8O2	Xylene degradation; Toluene degradation; Naphthalene degradation; Metabolic pathways; Microbial metabolism in diverse environments; Degradation of aromatic compounds
positive	pos-M147T87	147.042619784471	1.45046666666667	147.042619784471	C15572	Guaiacol	124.053401784471	124.0524	8.07549447641821	[M+Na]+	0	1	C7H8O2
positive	pos-M147T87	147.042619784471	1.45046666666667	147.042619784471	C17467	p-Hydroxybenzyl_alcohol	124.053401784471	124.0524	8.07549447641821	[M+Na]+	0	1	C7H8O2
positive	pos-M147T250	147.063932621739	4.171525	147.063932621739	C00659	2-Aceto-2-hydroxybutanoate	146.056656621739	146.0579	-8.512913447107	[M+H]+	0	1	C6H10O4
positive	pos-M147T250	147.063932621739	4.171525	147.063932621739	C00772	Mevaldate	146.056656621739	146.0579	-8.512913447107	[M+H]+	0	1	C6H10O4
positive	pos-M147T250	147.063932621739	4.171525	147.063932621739	C00966	2-Dehydropantoate	146.056656621739	146.0579	-8.512913447107	[M+H]+	0	1	C6H10O4	Pantothenate and CoA biosynthesis; Metabolic pathways; Biosynthesis of secondary metabolites
positive	pos-M147T250	147.063932621739	4.171525	147.063932621739	C01053	(R)-4-Dehydropantoate	146.056656621739	146.0579	-8.512913447107	[M+H]+	0	1	C6H10O4	Pantothenate and CoA biosynthesis
positive	pos-M147T250	147.063932621739	4.171525	147.063932621739	C04237	3-Hydroxy-3-methyl-2-oxopentanoic_acid	146.056656621739	146.0579	-8.512913447107	[M+H]+	0	1	C6H10O4
positive	pos-M147T250	147.063932621739	4.171525	147.063932621739	C06006	(S)-2-Aceto-2-hydroxybutanoate	146.056656621739	146.0579	-8.512913447107	[M+H]+	0	1	C6H10O4	Valine, leucine and isoleucine biosynthesis; Metabolic pathways; Biosynthesis of secondary metabolites; Biosynthesis of antibiotics; 2-Oxocarboxylic acid metabolism; Biosynthesis of amino acids
positive	pos-M147T250	147.063932621739	4.171525	147.063932621739	C06104	Adipate	146.056656621739	146.0579	-8.512913447107	[M+H]+	0	1	C6H10O4	Caprolactam degradation; Metabolic pathways; Microbial metabolism in diverse environments; Degradation of aromatic compounds
positive	pos-M147T250	147.063932621739	4.171525	147.063932621739	C06762	4-Hydroxy-2-oxohexanoic_acid	146.056656621739	146.0579	-8.512913447107	[M+H]+	0	1	C6H10O4	Xylene degradation; Metabolic pathways; Microbial metabolism in diverse environments; Degradation of aromatic compounds
positive	pos-M147T250	147.063932621739	4.171525	147.063932621739	C14463	(R)-3-Hydroxy-3-methyl-2-oxopentanoate	146.056656621739	146.0579	-8.512913447107	[M+H]+	0	1	C6H10O4	Valine, leucine and isoleucine biosynthesis; Biosynthesis of secondary metabolites; Biosynthesis of antibiotics; 2-Oxocarboxylic acid metabolism
positive	pos-M147T250	147.063932621739	4.171525	147.063932621739	C16272	3-Hydroxy-5-oxohexanoate	146.056656621739	146.0579	-8.512913447107	[M+H]+	0	1	C6H10O4	Aminobenzoate degradation; Microbial metabolism in diverse environments
positive	pos-M147T551	147.064015055923	9.18045	147.064015055923	C00659	2-Aceto-2-hydroxybutanoate	146.056739055923	146.0579	-7.948519573306	[M+H]+	0	1	C6H10O4
positive	pos-M147T551	147.064015055923	9.18045	147.064015055923	C00772	Mevaldate	146.056739055923	146.0579	-7.948519573306	[M+H]+	0	1	C6H10O4
positive	pos-M147T551	147.064015055923	9.18045	147.064015055923	C00966	2-Dehydropantoate	146.056739055923	146.0579	-7.948519573306	[M+H]+	0	1	C6H10O4	Pantothenate and CoA biosynthesis; Metabolic pathways; Biosynthesis of secondary metabolites
positive	pos-M147T551	147.064015055923	9.18045	147.064015055923	C01053	(R)-4-Dehydropantoate	146.056739055923	146.0579	-7.948519573306	[M+H]+	0	1	C6H10O4	Pantothenate and CoA biosynthesis
positive	pos-M147T551	147.064015055923	9.18045	147.064015055923	C04237	3-Hydroxy-3-methyl-2-oxopentanoic_acid	146.056739055923	146.0579	-7.948519573306	[M+H]+	0	1	C6H10O4
positive	pos-M147T551	147.064015055923	9.18045	147.064015055923	C06006	(S)-2-Aceto-2-hydroxybutanoate	146.056739055923	146.0579	-7.948519573306	[M+H]+	0	1	C6H10O4	Valine, leucine and isoleucine biosynthesis; Metabolic pathways; Biosynthesis of secondary metabolites; Biosynthesis of antibiotics; 2-Oxocarboxylic acid metabolism; Biosynthesis of amino acids
positive	pos-M147T551	147.064015055923	9.18045	147.064015055923	C06104	Adipate	146.056739055923	146.0579	-7.948519573306	[M+H]+	0	1	C6H10O4	Caprolactam degradation; Metabolic pathways; Microbial metabolism in diverse environments; Degradation of aromatic compounds
positive	pos-M147T551	147.064015055923	9.18045	147.064015055923	C06762	4-Hydroxy-2-oxohexanoic_acid	146.056739055923	146.0579	-7.948519573306	[M+H]+	0	1	C6H10O4	Xylene degradation; Metabolic pathways; Microbial metabolism in diverse environments; Degradation of aromatic compounds
positive	pos-M147T551	147.064015055923	9.18045	147.064015055923	C14463	(R)-3-Hydroxy-3-methyl-2-oxopentanoate	146.056739055923	146.0579	-7.948519573306	[M+H]+	0	1	C6H10O4	Valine, leucine and isoleucine biosynthesis; Biosynthesis of secondary metabolites; Biosynthesis of antibiotics; 2-Oxocarboxylic acid metabolism
positive	pos-M147T551	147.064015055923	9.18045	147.064015055923	C16272	3-Hydroxy-5-oxohexanoate	146.056739055923	146.0579	-7.948519573306	[M+H]+	0	1	C6H10O4	Aminobenzoate degradation; Microbial metabolism in diverse environments
positive	pos-M147T47	147.111741301732	0.7819	147.111741301732	C00047	L-Lysine	146.104465301732	146.1055	-7.08185706903923	[M+H]+	0	1	C6H14N2O2	Lysine biosynthesis; Lysine degradation; Biotin metabolism; Tropane, piperidine and pyridine alkaloid biosynthesis; Aminoacyl-tRNA biosynthesis; Biosynthesis of plant secondary metabolites; Biosynthesis of alkaloids derived from ornithine, lysine and nicotinic acid; Metabolic pathways; Biosynthesis of secondary metabolites; Microbial metabolism in diverse environments; Biosynthesis of antibiotics…
positive	pos-M147T47	147.111741301732	0.7819	147.111741301732	C00739	D-Lysine	146.104465301732	146.1055	-7.08185706903923	[M+H]+	0	1	C6H14N2O2	Lysine degradation
positive	pos-M147T47	147.111741301732	0.7819	147.111741301732	C01142	(3S)-3,6-Diaminohexanoate	146.104465301732	146.1055	-7.08185706903923	[M+H]+	0	1	C6H14N2O2	Lysine degradation
positive	pos-M147T47	147.111741301732	0.7819	147.111741301732	C01186	(3S,5S)-3,5-Diaminohexanoate	146.104465301732	146.1055	-7.08185706903923	[M+H]+	0	1	C6H14N2O2	Lysine degradation
positive	pos-M147T47	147.111741301732	0.7819	147.111741301732	C05161	2,5-Diaminohexanoate	146.104465301732	146.1055	-7.08185706903923	[M+H]+	0	1	C6H14N2O2	Lysine degradation
positive	pos-M147T47	147.111741301732	0.7819	147.111741301732	C16440	Lysine	146.104465301732	146.1055	-7.08185706903923	[M+H]+	0	1	C6H14N2O2
positive	pos-M147T47	147.111741301732	0.7819	147.111741301732	C20277	(2R,3R)-3-Methylornithine	146.104465301732	146.1055	-7.08185706903923	[M+H]+	0	1	C6H14N2O2	Lysine biosynthesis; Microbial metabolism in diverse environments
positive	pos-M147T47	147.111741301732	0.7819	147.111741301732	C00408	L-Pipecolate	129.077918301732	129.079	-8.38012587658687	[M+NH4]+	0	1	C6H11NO2	Lysine degradation; Tropane, piperidine and pyridine alkaloid biosynthesis; Biosynthesis of plant secondary metabolites; Biosynthesis of alkaloids derived from ornithine, lysine and nicotinic acid; Metabolic pathways; Biosynthesis of secondary metabolites
positive	pos-M147T47	147.111741301732	0.7819	147.111741301732	C03969	1-Aminocyclopentanecarboxylate	129.077918301732	129.079	-8.38012587658687	[M+NH4]+	0	1	C6H11NO2
positive	pos-M147T47	147.111741301732	0.7819	147.111741301732	C05936	N4-Acetylaminobutanal	129.077918301732	129.079	-8.38012587658687	[M+NH4]+	0	1	C6H11NO2	Arginine and proline metabolism; Metabolic pathways
positive	pos-M147T47	147.111741301732	0.7819	147.111741301732	C07500	Vigabatrin	129.077918301732	129.079	-8.38012587658687	[M+NH4]+	0	1	C6H11NO2
positive	pos-M147T47	147.111741301732	0.7819	147.111741301732	C13696	trans-3-Aminocyclopentane-1-carboxylic_acid	129.077918301732	129.079	-8.38012587658687	[M+NH4]+	0	1	C6H11NO2
positive	pos-M148T45	148.059035301713	0.757183333333333	148.059035301713	C00025	L-Glutamate	147.051759301713	147.0532	-9.7971229934768	[M+H]+	0	1	C5H9NO4	Arginine biosynthesis; Alanine, aspartate and glutamate metabolism; Arginine and proline metabolism; Carbapenem biosynthesis; Histidine metabolism; Taurine and hypotaurine metabolism; D-Glutamine and D-glutamate metabolism; Glutathione metabolism; Neomycin, kanamycin and gentamicin biosynthesis; Glyoxylate and dicarboxylate metabolism; Butanoate metabolism; C5-Branched dibasic acid metabolism; Po…
positive	pos-M148T45	148.059035301713	0.757183333333333	148.059035301713	C00217	D-Glutamate	147.051759301713	147.0532	-9.7971229934768	[M+H]+	0	1	C5H9NO4	D-Glutamine and D-glutamate metabolism; Metabolic pathways
positive	pos-M148T45	148.059035301713	0.757183333333333	148.059035301713	C00302	Glutamate	147.051759301713	147.0532	-9.7971229934768	[M+H]+	0	1	C5H9NO4	Cyanoamino acid metabolism
positive	pos-M148T45	148.059035301713	0.757183333333333	148.059035301713	C00979	O-Acetyl-L-serine	147.051759301713	147.0532	-9.7971229934768	[M+H]+	0	1	C5H9NO4	Cysteine and methionine metabolism; Zeatin biosynthesis; Sulfur metabolism; Metabolic pathways; Biosynthesis of secondary metabolites; Microbial metabolism in diverse environments; Biosynthesis of antibiotics; Carbon metabolism; Biosynthesis of amino acids; Sulfur relay system
positive	pos-M148T45	148.059035301713	0.757183333333333	148.059035301713	C03618	L-threo-3-Methylaspartate	147.051759301713	147.0532	-9.7971229934768	[M+H]+	0	1	C5H9NO4	Glyoxylate and dicarboxylate metabolism; C5-Branched dibasic acid metabolism; Metabolic pathways; Carbon metabolism
positive	pos-M148T45	148.059035301713	0.757183333333333	148.059035301713	C03790	N-(Carboxymethyl)-D-alanine	147.051759301713	147.0532	-9.7971229934768	[M+H]+	0	1	C5H9NO4
positive	pos-M148T45	148.059035301713	0.757183333333333	148.059035301713	C05574	3-Aminopentanedioate	147.051759301713	147.0532	-9.7971229934768	[M+H]+	0	1	C5H9NO4
positive	pos-M148T45	148.059035301713	0.757183333333333	148.059035301713	C05938	L-4-Hydroxyglutamate_semialdehyde	147.051759301713	147.0532	-9.7971229934768	[M+H]+	0	1	C5H9NO4	Arginine and proline metabolism
positive	pos-M148T45	148.059035301713	0.757183333333333	148.059035301713	C05941	2-Oxo-4-hydroxy-5-aminovalerate	147.051759301713	147.0532	-9.7971229934768	[M+H]+	0	1	C5H9NO4	Arginine and proline metabolism
positive	pos-M148T45	148.059035301713	0.757183333333333	148.059035301713	C12269	N-Methyl-D-aspartic_acid	147.051759301713	147.0532	-9.7971229934768	[M+H]+	0	1	C5H9NO4
positive	pos-M149T138	148.97587372631	2.29443333333333	148.97587372631	C18401	Fosetyl	110.01271572631	110.0133	-5.31093685940727	[M+K]+	0	1	C2H7O3P
positive	pos-M149T138	148.97587372631	2.29443333333333	148.97587372631	C19406	Dimethyl_hydrogen_phosphite	110.01271572631	110.0133	-5.31093685940727	[M+K]+	0	1	C2H7O3P
positive	pos-M149T138	148.97587372631	2.29443333333333	148.97587372631	C18676	alpha-Chlorohydrin	110.01271572631	110.0135	-7.12888590934256	[M+K]+	0	1	C3H7ClO2
positive	pos-M149T38	148.975914783732	0.639633333333333	148.975914783732	C18401	Fosetyl	110.012756783732	110.0133	-4.93773269218593	[M+K]+	0	1	C2H7O3P
positive	pos-M149T38	148.975914783732	0.639633333333333	148.975914783732	C19406	Dimethyl_hydrogen_phosphite	110.012756783732	110.0133	-4.93773269218593	[M+K]+	0	1	C2H7O3P
positive	pos-M149T38	148.975914783732	0.639633333333333	148.975914783732	C18676	alpha-Chlorohydrin	110.012756783732	110.0135	-6.75568242059099	[M+K]+	0	1	C3H7ClO2
positive	pos-M149T327	149.043223973076	5.44813333333333	149.043223973076	C00652	D-Arabinono-1,4-lactone	148.035947973076	148.0372	-8.45751557036234	[M+H]+	0	1	C5H8O5
positive	pos-M149T327	149.043223973076	5.44813333333333	149.043223973076	C00684	2-Dehydro-3-deoxy-L-arabinonate	148.035947973076	148.0372	-8.45751557036234	[M+H]+	0	1	C5H8O5	Ascorbate and aldarate metabolism; Metabolic pathways
positive	pos-M149T327	149.043223973076	5.44813333333333	149.043223973076	C00815	Citramalate	148.035947973076	148.0372	-8.45751557036234	[M+H]+	0	1	C5H8O5
positive	pos-M149T327	149.043223973076	5.44813333333333	149.043223973076	C01087	(R)-2-Hydroxyglutarate	148.035947973076	148.0372	-8.45751557036234	[M+H]+	0	1	C5H8O5
positive	pos-M149T327	149.043223973076	5.44813333333333	149.043223973076	C01114	L-Arabinono-1,4-lactone	148.035947973076	148.0372	-8.45751557036234	[M+H]+	0	1	C5H8O5	Ascorbate and aldarate metabolism; Metabolic pathways
positive	pos-M149T327	149.043223973076	5.44813333333333	149.043223973076	C02266	D-Xylonolactone	148.035947973076	148.0372	-8.45751557036234	[M+H]+	0	1	C5H8O5	Pentose and glucuronate interconversions
positive	pos-M149T327	149.043223973076	5.44813333333333	149.043223973076	C02612	(R)-2-Methylmalate	148.035947973076	148.0372	-8.45751557036234	[M+H]+	0	1	C5H8O5	Valine, leucine and isoleucine biosynthesis; C5-Branched dibasic acid metabolism; Metabolic pathways; 2-Oxocarboxylic acid metabolism; Biosynthesis of amino acids
positive	pos-M149T327	149.043223973076	5.44813333333333	149.043223973076	C02614	(S)-2-Methylmalate	148.035947973076	148.0372	-8.45751557036234	[M+H]+	0	1	C5H8O5	C5-Branched dibasic acid metabolism; Metabolic pathways
positive	pos-M149T327	149.043223973076	5.44813333333333	149.043223973076	C02630	2-Hydroxyglutarate	148.035947973076	148.0372	-8.45751557036234	[M+H]+	0	1	C5H8O5	Butanoate metabolism; C5-Branched dibasic acid metabolism
positive	pos-M149T327	149.043223973076	5.44813333333333	149.043223973076	C02753	D-Xylono-1,4-lactone	148.035947973076	148.0372	-8.45751557036234	[M+H]+	0	1	C5H8O5
positive	pos-M149T327	149.043223973076	5.44813333333333	149.043223973076	C02994	L-Xylono-1,4-lactone	148.035947973076	148.0372	-8.45751557036234	[M+H]+	0	1	C5H8O5
positive	pos-M149T327	149.043223973076	5.44813333333333	149.043223973076	C03196	(S)-2-Hydroxyglutarate	148.035947973076	148.0372	-8.45751557036234	[M+H]+	0	1	C5H8O5
positive	pos-M149T327	149.043223973076	5.44813333333333	149.043223973076	C03826	2-Dehydro-3-deoxy-D-xylonate	148.035947973076	148.0372	-8.45751557036234	[M+H]+	0	1	C5H8O5	Pentose and glucuronate interconversions
positive	pos-M149T327	149.043223973076	5.44813333333333	149.043223973076	C05405	L-Arabinono-1,5-lactone	148.035947973076	148.0372	-8.45751557036234	[M+H]+	0	1	C5H8O5
positive	pos-M149T327	149.043223973076	5.44813333333333	149.043223973076	C06029	L-threo-3-Methylmalate	148.035947973076	148.0372	-8.45751557036234	[M+H]+	0	1	C5H8O5	C5-Branched dibasic acid metabolism
positive	pos-M149T327	149.043223973076	5.44813333333333	149.043223973076	C06031	D-threo-3-Methylmalate	148.035947973076	148.0372	-8.45751557036234	[M+H]+	0	1	C5H8O5	C5-Branched dibasic acid metabolism
positive	pos-M149T327	149.043223973076	5.44813333333333	149.043223973076	C06032	D-erythro-3-Methylmalate	148.035947973076	148.0372	-8.45751557036234	[M+H]+	0	1	C5H8O5	Valine, leucine and isoleucine biosynthesis; C5-Branched dibasic acid metabolism; Metabolic pathways; 2-Oxocarboxylic acid metabolism; Biosynthesis of amino acids
positive	pos-M149T327	149.043223973076	5.44813333333333	149.043223973076	C04051	5-Amino-4-imidazolecarboxyamide	126.054005973076	126.0542	-1.53923410706018	[M+Na]+	0	1	C4H6N4O	Purine metabolism
positive	pos-M149T390	149.043077321478	6.49733333333333	149.043077321478	C00652	D-Arabinono-1,4-lactone	148.035801321478	148.0372	-9.4481557473957	[M+H]+	0	1	C5H8O5
positive	pos-M149T390	149.043077321478	6.49733333333333	149.043077321478	C00684	2-Dehydro-3-deoxy-L-arabinonate	148.035801321478	148.0372	-9.4481557473957	[M+H]+	0	1	C5H8O5	Ascorbate and aldarate metabolism; Metabolic pathways
positive	pos-M149T390	149.043077321478	6.49733333333333	149.043077321478	C00815	Citramalate	148.035801321478	148.0372	-9.4481557473957	[M+H]+	0	1	C5H8O5
positive	pos-M149T390	149.043077321478	6.49733333333333	149.043077321478	C01087	(R)-2-Hydroxyglutarate	148.035801321478	148.0372	-9.4481557473957	[M+H]+	0	1	C5H8O5
positive	pos-M149T390	149.043077321478	6.49733333333333	149.043077321478	C01114	L-Arabinono-1,4-lactone	148.035801321478	148.0372	-9.4481557473957	[M+H]+	0	1	C5H8O5	Ascorbate and aldarate metabolism; Metabolic pathways
positive	pos-M149T390	149.043077321478	6.49733333333333	149.043077321478	C02266	D-Xylonolactone	148.035801321478	148.0372	-9.4481557473957	[M+H]+	0	1	C5H8O5	Pentose and glucuronate interconversions
positive	pos-M149T390	149.043077321478	6.49733333333333	149.043077321478	C02612	(R)-2-Methylmalate	148.035801321478	148.0372	-9.4481557473957	[M+H]+	0	1	C5H8O5	Valine, leucine and isoleucine biosynthesis; C5-Branched dibasic acid metabolism; Metabolic pathways; 2-Oxocarboxylic acid metabolism; Biosynthesis of amino acids
positive	pos-M149T390	149.043077321478	6.49733333333333	149.043077321478	C02614	(S)-2-Methylmalate	148.035801321478	148.0372	-9.4481557473957	[M+H]+	0	1	C5H8O5	C5-Branched dibasic acid metabolism; Metabolic pathways
positive	pos-M149T390	149.043077321478	6.49733333333333	149.043077321478	C02630	2-Hydroxyglutarate	148.035801321478	148.0372	-9.4481557473957	[M+H]+	0	1	C5H8O5	Butanoate metabolism; C5-Branched dibasic acid metabolism
positive	pos-M149T390	149.043077321478	6.49733333333333	149.043077321478	C02753	D-Xylono-1,4-lactone	148.035801321478	148.0372	-9.4481557473957	[M+H]+	0	1	C5H8O5
positive	pos-M149T390	149.043077321478	6.49733333333333	149.043077321478	C02994	L-Xylono-1,4-lactone	148.035801321478	148.0372	-9.4481557473957	[M+H]+	0	1	C5H8O5
positive	pos-M149T390	149.043077321478	6.49733333333333	149.043077321478	C03196	(S)-2-Hydroxyglutarate	148.035801321478	148.0372	-9.4481557473957	[M+H]+	0	1	C5H8O5
positive	pos-M149T390	149.043077321478	6.49733333333333	149.043077321478	C03826	2-Dehydro-3-deoxy-D-xylonate	148.035801321478	148.0372	-9.4481557473957	[M+H]+	0	1	C5H8O5	Pentose and glucuronate interconversions
positive	pos-M149T390	149.043077321478	6.49733333333333	149.043077321478	C05405	L-Arabinono-1,5-lactone	148.035801321478	148.0372	-9.4481557473957	[M+H]+	0	1	C5H8O5
positive	pos-M149T390	149.043077321478	6.49733333333333	149.043077321478	C06029	L-threo-3-Methylmalate	148.035801321478	148.0372	-9.4481557473957	[M+H]+	0	1	C5H8O5	C5-Branched dibasic acid metabolism
positive	pos-M149T390	149.043077321478	6.49733333333333	149.043077321478	C06031	D-threo-3-Methylmalate	148.035801321478	148.0372	-9.4481557473957	[M+H]+	0	1	C5H8O5	C5-Branched dibasic acid metabolism
positive	pos-M149T390	149.043077321478	6.49733333333333	149.043077321478	C06032	D-erythro-3-Methylmalate	148.035801321478	148.0372	-9.4481557473957	[M+H]+	0	1	C5H8O5	Valine, leucine and isoleucine biosynthesis; C5-Branched dibasic acid metabolism; Metabolic pathways; 2-Oxocarboxylic acid metabolism; Biosynthesis of amino acids
positive	pos-M149T390	149.043077321478	6.49733333333333	149.043077321478	C04051	5-Amino-4-imidazolecarboxyamide	126.053859321478	126.0542	-2.70263523146162	[M+Na]+	0	1	C4H6N4O	Purine metabolism
positive	pos-M149T142	149.057910526315	2.37475	149.057910526315	C04592	Toluene-cis-dihydrodiol	126.068692526315	126.0681	4.70004953674469	[M+Na]+	0	1	C7H10O2	Toluene degradation; Microbial metabolism in diverse environments; Degradation of aromatic compounds
positive	pos-M149T142	149.057910526315	2.37475	149.057910526315	C12101	1-Cyclohexenecarboxylic_acid	126.068692526315	126.0681	4.70004953674469	[M+Na]+	0	1	C7H10O2
positive	pos-M149T379	149.093906952189	6.31201666666667	149.093906952189	C07287	Sulcatone	126.104688952189	126.1045	1.49837784540905	[M+Na]+	0	1	C8H14O
positive	pos-M149T379	149.093906952189	6.31201666666667	149.093906952189	C21138	trans-2-Octenal	126.104688952189	126.1045	1.49837784540905	[M+Na]+	0	1	C8H14O
positive	pos-M149T225	149.131386543723	3.753	149.131386543723	C16993	Ectocarpen	148.124110543723	148.1252	-7.35496915437962	[M+H]+	0	1	C11H16
positive	pos-M150T48	150.012654959626	0.808233333333333	150.012654959626	C11010	2-Fluoroaniline	111.049496959626	111.0484	9.8782118967664	[M+K]+	0	1	C6H6FN
positive	pos-M150T48	150.012654959626	0.808233333333333	150.012654959626	C11013	3-Fluoroaniline	111.049496959626	111.0484	9.8782118967664	[M+K]+	0	1	C6H6FN
positive	pos-M150T48	150.012654959626	0.808233333333333	150.012654959626	C11014	4-Fluoroaniline	111.049496959626	111.0484	9.8782118967664	[M+K]+	0	1	C6H6FN
positive	pos-M150T137	150.053434677913	2.28069166666667	150.053434677913	C00450	(S)-2,3,4,5-Tetrahydropyridine-2-carboxylate	127.064216677913	127.0633	7.21434051383207	[M+Na]+	0	1	C6H9NO2	Lysine degradation; Tropane, piperidine and pyridine alkaloid biosynthesis; Biosynthesis of plant secondary metabolites; Biosynthesis of alkaloids derived from ornithine, lysine and nicotinic acid; Metabolic pathways; Biosynthesis of secondary metabolites
positive	pos-M150T137	150.053434677913	2.28069166666667	150.053434677913	C04092	delta1-Piperideine-2-carboxylate	127.064216677913	127.0633	7.21434051383207	[M+Na]+	0	1	C6H9NO2	Lysine degradation; Tropane, piperidine and pyridine alkaloid biosynthesis; Metabolic pathways
positive	pos-M150T137	150.053434677913	2.28069166666667	150.053434677913	C08268	L-Baikiain	127.064216677913	127.0633	7.21434051383207	[M+Na]+	0	1	C6H9NO2
positive	pos-M150T137	150.053434677913	2.28069166666667	150.053434677913	C08292	alpha-(Methylenecyclopropyl)glycine	127.064216677913	127.0633	7.21434051383207	[M+Na]+	0	1	C6H9NO2
positive	pos-M150T137	150.053434677913	2.28069166666667	150.053434677913	C10149	Guvacine	127.064216677913	127.0633	7.21434051383207	[M+Na]+	0	1	C6H9NO2
positive	pos-M150T137	150.053434677913	2.28069166666667	150.053434677913	C13694	Isoguvacine	127.064216677913	127.0633	7.21434051383207	[M+Na]+	0	1	C6H9NO2
positive	pos-M150T204	150.090256281313	3.39628333333333	150.090256281313	C08301	D-Cathinone	149.082980281313	149.0841	-7.51065128335996	[M+H]+	0	1	C9H11NO	Phenylalanine metabolism; Biosynthesis of alkaloids derived from shikimate pathway; Metabolic pathways
positive	pos-M150T204	150.090256281313	3.39628333333333	150.090256281313	C17236	3-Phenylpropionaldoxim	149.082980281313	149.0841	-7.51065128335996	[M+H]+	0	1	C9H11NO	Glucosinolate biosynthesis; 2-Oxocarboxylic acid metabolism
positive	pos-M150T204	150.090256281313	3.39628333333333	150.090256281313	C00903	Cinnamaldehyde	132.056433281313	132.0575	-8.07768348646378	[M+NH4]+	0	1	C9H8O	Phenylpropanoid biosynthesis; Biosynthesis of plant secondary metabolites; Metabolic pathways; Biosynthesis of secondary metabolites; Inflammatory mediator regulation of TRP channels
positive	pos-M150T204	150.090256281313	3.39628333333333	150.090256281313	C01504	Indanone	132.056433281313	132.0575	-8.07768348646378	[M+NH4]+	0	1	C9H8O	Polycyclic aromatic hydrocarbon degradation; Microbial metabolism in diverse environments
positive	pos-M150T204	150.090256281313	3.39628333333333	150.090256281313	C07727	2-Indanone	132.056433281313	132.0575	-8.07768348646378	[M+NH4]+	0	1	C9H8O	Polycyclic aromatic hydrocarbon degradation; Microbial metabolism in diverse environments
positive	pos-M150T204	150.090256281313	3.39628333333333	150.090256281313	C16592	Atropaldehyde	132.056433281313	132.0575	-8.07768348646378	[M+NH4]+	0	1	C9H8O	Drug metabolism - cytochrome P450
positive	pos-M152T178	152.014899484071	2.97401666666667	152.014899484071	C16817	Goitrin	129.025681484071	129.0248	6.8318964339867	[M+Na]+	0	1	C5H7NOS
positive	pos-M152T90	152.055732231772	1.49586666666667	152.055732231772	C00242	Guanine	151.048456231772	151.0494	-6.24807664236872	[M+H]+	0	1	C5H5N5O	Purine metabolism; Metabolic pathways
positive	pos-M152T90	152.055732231772	1.49586666666667	152.055732231772	C00149	(S)-Malate	134.021909231772	134.0215	3.05347852383667	[M+NH4]+	0	1	C4H6O5	Citrate cycle (TCA cycle); Pyruvate metabolism; Glyoxylate and dicarboxylate metabolism; Methane metabolism; Carbon fixation in photosynthetic organisms; Carbon fixation pathways in prokaryotes; Biosynthesis of plant secondary metabolites; Biosynthesis of phenylpropanoids; Biosynthesis of terpenoids and steroids; Biosynthesis of alkaloids derived from shikimate pathway; Biosynthesis of alkaloids …
positive	pos-M152T90	152.055732231772	1.49586666666667	152.055732231772	C00497	(R)-Malate	134.021909231772	134.0215	3.05347852383667	[M+NH4]+	0	1	C4H6O5	Butanoate metabolism
positive	pos-M152T90	152.055732231772	1.49586666666667	152.055732231772	C00711	Malate	134.021909231772	134.0215	3.05347852383667	[M+NH4]+	0	1	C4H6O5
positive	pos-M152T90	152.055732231772	1.49586666666667	152.055732231772	C03064	3-Dehydro-L-threonate	134.021909231772	134.0215	3.05347852383667	[M+NH4]+	0	1	C4H6O5	Ascorbate and aldarate metabolism
positive	pos-M152T138	152.055438876501	2.29708333333333	152.055438876501	C00242	Guanine	151.048162876501	151.0494	-8.19019141407658	[M+H]+	0	1	C5H5N5O	Purine metabolism; Metabolic pathways
positive	pos-M152T138	152.055438876501	2.29708333333333	152.055438876501	C00149	(S)-Malate	134.021615876501	134.0215	0.864611282404453	[M+NH4]+	0	1	C4H6O5	Citrate cycle (TCA cycle); Pyruvate metabolism; Glyoxylate and dicarboxylate metabolism; Methane metabolism; Carbon fixation in photosynthetic organisms; Carbon fixation pathways in prokaryotes; Biosynthesis of plant secondary metabolites; Biosynthesis of phenylpropanoids; Biosynthesis of terpenoids and steroids; Biosynthesis of alkaloids derived from shikimate pathway; Biosynthesis of alkaloids …
positive	pos-M152T138	152.055438876501	2.29708333333333	152.055438876501	C00497	(R)-Malate	134.021615876501	134.0215	0.864611282404453	[M+NH4]+	0	1	C4H6O5	Butanoate metabolism
positive	pos-M152T138	152.055438876501	2.29708333333333	152.055438876501	C00711	Malate	134.021615876501	134.0215	0.864611282404453	[M+NH4]+	0	1	C4H6O5
positive	pos-M152T138	152.055438876501	2.29708333333333	152.055438876501	C03064	3-Dehydro-L-threonate	134.021615876501	134.0215	0.864611282404453	[M+NH4]+	0	1	C4H6O5	Ascorbate and aldarate metabolism
positive	pos-M153T139	153.039510783923	2.31165	153.039510783923	C00385	Xanthine	152.032234783923	152.0334	-7.66421113385859	[M+H]+	0	1	C5H4N4O2	Purine metabolism; Caffeine metabolism; Biosynthesis of plant secondary metabolites; Biosynthesis of alkaloids derived from histidine and purine; Metabolic pathways; Biosynthesis of secondary metabolites; Microbial metabolism in diverse environments
positive	pos-M153T139	153.039510783923	2.31165	153.039510783923	C07599	Alloxanthine	152.032234783923	152.0334	-7.66421113385859	[M+H]+	0	1	C5H4N4O2
positive	pos-M153T556	153.125989575038	9.26398333333333	153.125989575038	C00808	(+)-Camphor	152.118713575038	152.1201	-9.1140155836922	[M+H]+	0	1	C10H16O	Inflammatory mediator regulation of TRP channels
positive	pos-M153T556	153.125989575038	9.26398333333333	153.125989575038	C00809	(-)-Camphor	152.118713575038	152.1201	-9.1140155836922	[M+H]+	0	1	C10H16O	Inflammatory mediator regulation of TRP channels
positive	pos-M153T556	153.125989575038	9.26398333333333	153.125989575038	C00964	(-)-trans-Carveol	152.118713575038	152.1201	-9.1140155836922	[M+H]+	0	1	C10H16O	Monoterpenoid biosynthesis; Limonene and pinene degradation; Biosynthesis of secondary metabolites
positive	pos-M153T556	153.125989575038	9.26398333333333	153.125989575038	C01123	(-)-trans-Isopiperitenol	152.118713575038	152.1201	-9.1140155836922	[M+H]+	0	1	C10H16O	Monoterpenoid biosynthesis; Biosynthesis of secondary metabolites
positive	pos-M153T556	153.125989575038	9.26398333333333	153.125989575038	C01499	Geranial	152.118713575038	152.1201	-9.1140155836922	[M+H]+	0	1	C10H16O	Geraniol degradation; Biosynthesis of terpenoids and steroids; Biosynthesis of secondary metabolites; Biosynthesis of antibiotics
positive	pos-M153T556	153.125989575038	9.26398333333333	153.125989575038	C02213	(+)-cis-Sabinol	152.118713575038	152.1201	-9.1140155836922	[M+H]+	0	1	C10H16O
positive	pos-M153T556	153.125989575038	9.26398333333333	153.125989575038	C02452	Perillyl_alcohol	152.118713575038	152.1201	-9.1140155836922	[M+H]+	0	1	C10H16O	Monoterpenoid biosynthesis; Limonene and pinene degradation; Biosynthesis of secondary metabolites
positive	pos-M153T556	153.125989575038	9.26398333333333	153.125989575038	C02759	alpha-Pinene-oxide	152.118713575038	152.1201	-9.1140155836922	[M+H]+	0	1	C10H16O	Limonene and pinene degradation
positive	pos-M153T556	153.125989575038	9.26398333333333	153.125989575038	C04435	(Z)-2-Methyl-5-isopropylhexa-2,5-dienal	152.118713575038	152.1201	-9.1140155836922	[M+H]+	0	1	C10H16O	Limonene and pinene degradation
positive	pos-M153T556	153.125989575038	9.26398333333333	153.125989575038	C07271	Limonene-1,2-epoxide	152.118713575038	152.1201	-9.1140155836922	[M+H]+	0	1	C10H16O	Limonene and pinene degradation
positive	pos-M153T556	153.125989575038	9.26398333333333	153.125989575038	C09847	cis-Citral	152.118713575038	152.1201	-9.1140155836922	[M+H]+	0	1	C10H16O	Geraniol degradation; Biosynthesis of terpenoids and steroids; Biosynthesis of secondary metabolites
positive	pos-M153T556	153.125989575038	9.26398333333333	153.125989575038	C09859	Fenchone	152.118713575038	152.1201	-9.1140155836922	[M+H]+	0	1	C10H16O
positive	pos-M153T556	153.125989575038	9.26398333333333	153.125989575038	C09885	(+)-Piperitone	152.118713575038	152.1201	-9.1140155836922	[M+H]+	0	1	C10H16O
positive	pos-M153T556	153.125989575038	9.26398333333333	153.125989575038	C09893	Pulegone	152.118713575038	152.1201	-9.1140155836922	[M+H]+	0	1	C10H16O	Monoterpenoid biosynthesis; Biosynthesis of secondary metabolites
positive	pos-M153T556	153.125989575038	9.26398333333333	153.125989575038	C09906	Thujone	152.118713575038	152.1201	-9.1140155836922	[M+H]+	0	1	C10H16O
positive	pos-M153T556	153.125989575038	9.26398333333333	153.125989575038	C11387	(1S,4R)-(+)-Fenchone	152.118713575038	152.1201	-9.1140155836922	[M+H]+	0	1	C10H16O
positive	pos-M153T556	153.125989575038	9.26398333333333	153.125989575038	C11395	(4R,6R)-cis-Carveol	152.118713575038	152.1201	-9.1140155836922	[M+H]+	0	1	C10H16O	Limonene and pinene degradation
positive	pos-M153T556	153.125989575038	9.26398333333333	153.125989575038	C11398	(1R,4R)-Dihydrocarvone	152.118713575038	152.1201	-9.1140155836922	[M+H]+	0	1	C10H16O	Limonene and pinene degradation; Degradation of aromatic compounds
positive	pos-M153T556	153.125989575038	9.26398333333333	153.125989575038	C11401	(1S,4R)-Iso-dihydrocarvone	152.118713575038	152.1201	-9.1140155836922	[M+H]+	0	1	C10H16O	Limonene and pinene degradation
positive	pos-M153T556	153.125989575038	9.26398333333333	153.125989575038	C11408	(4S,6S)-cis-Carveol	152.118713575038	152.1201	-9.1140155836922	[M+H]+	0	1	C10H16O	Limonene and pinene degradation
positive	pos-M153T556	153.125989575038	9.26398333333333	153.125989575038	C11409	(+)-trans-Carveol	152.118713575038	152.1201	-9.1140155836922	[M+H]+	0	1	C10H16O	Monoterpenoid biosynthesis; Limonene and pinene degradation; Biosynthesis of secondary metabolites
positive	pos-M153T556	153.125989575038	9.26398333333333	153.125989575038	C11412	(1R,4S)-Iso-dihydrocarvone	152.118713575038	152.1201	-9.1140155836922	[M+H]+	0	1	C10H16O	Limonene and pinene degradation
positive	pos-M153T556	153.125989575038	9.26398333333333	153.125989575038	C11415	(1S,4S)-Dihydrocarvone	152.118713575038	152.1201	-9.1140155836922	[M+H]+	0	1	C10H16O	Limonene and pinene degradation
positive	pos-M153T556	153.125989575038	9.26398333333333	153.125989575038	C11938	Myrtenol	152.118713575038	152.1201	-9.1140155836922	[M+H]+	0	1	C10H16O	Limonene and pinene degradation
positive	pos-M153T556	153.125989575038	9.26398333333333	153.125989575038	C11941	Pinocarveol	152.118713575038	152.1201	-9.1140155836922	[M+H]+	0	1	C10H16O	Limonene and pinene degradation
positive	pos-M153T556	153.125989575038	9.26398333333333	153.125989575038	C11942	trans-2-Methyl-5-isopropylhexa-2,5-dienal	152.118713575038	152.1201	-9.1140155836922	[M+H]+	0	1	C10H16O	Limonene and pinene degradation
positive	pos-M153T556	153.125989575038	9.26398333333333	153.125989575038	C11951	(+)-cis-Isopulegone	152.118713575038	152.1201	-9.1140155836922	[M+H]+	0	1	C10H16O	Monoterpenoid biosynthesis; Biosynthesis of secondary metabolites
positive	pos-M153T556	153.125989575038	9.26398333333333	153.125989575038	C17623	(-)-Pulegone	152.118713575038	152.1201	-9.1140155836922	[M+H]+	0	1	C10H16O
positive	pos-M153T556	153.125989575038	9.26398333333333	153.125989575038	C18018	p-Menth-8-en-2-one	152.118713575038	152.1201	-9.1140155836922	[M+H]+	0	1	C10H16O
positive	pos-M153T556	153.125989575038	9.26398333333333	153.125989575038	C18369	dl-Camphor	152.118713575038	152.1201	-9.1140155836922	[M+H]+	0	1	C10H16O
positive	pos-M153T556	153.125989575038	9.26398333333333	153.125989575038	C19081	(4S)-Limonene-1,2-epoxide	152.118713575038	152.1201	-9.1140155836922	[M+H]+	0	1	C10H16O	Limonene and pinene degradation
positive	pos-M153T556	153.125989575038	9.26398333333333	153.125989575038	C20260	(+)-Thujan-3-one	152.118713575038	152.1201	-9.1140155836922	[M+H]+	0	1	C10H16O
positive	pos-M153T556	153.125989575038	9.26398333333333	153.125989575038	C20425	beta-Cyclocitral	152.118713575038	152.1201	-9.1140155836922	[M+H]+	0	1	C10H16O
positive	pos-M153T556	153.125989575038	9.26398333333333	153.125989575038	C20943	(R)-Ipsdienol	152.118713575038	152.1201	-9.1140155836922	[M+H]+	0	1	C10H16O	Monoterpenoid biosynthesis; Biosynthesis of secondary metabolites
positive	pos-M153T556	153.125989575038	9.26398333333333	153.125989575038	C00756	1-Octanol	130.136771575038	130.1358	7.46585519144129	[M+Na]+	0	1	C8H18O
positive	pos-M153T556	153.125989575038	9.26398333333333	153.125989575038	C02498	2-Ethylhexan-1-ol	130.136771575038	130.1358	7.46585519144129	[M+Na]+	0	1	C8H18O
positive	pos-M153T556	153.125989575038	9.26398333333333	153.125989575038	C17144	3-Octanol	130.136771575038	130.1358	7.46585519144129	[M+Na]+	0	1	C8H18O
positive	pos-M153T592	153.125983431136	9.866725	153.125983431136	C00808	(+)-Camphor	152.118707431136	152.1201	-9.15440407935262	[M+H]+	0	1	C10H16O	Inflammatory mediator regulation of TRP channels
positive	pos-M153T592	153.125983431136	9.866725	153.125983431136	C00809	(-)-Camphor	152.118707431136	152.1201	-9.15440407935262	[M+H]+	0	1	C10H16O	Inflammatory mediator regulation of TRP channels
positive	pos-M153T592	153.125983431136	9.866725	153.125983431136	C00964	(-)-trans-Carveol	152.118707431136	152.1201	-9.15440407935262	[M+H]+	0	1	C10H16O	Monoterpenoid biosynthesis; Limonene and pinene degradation; Biosynthesis of secondary metabolites
positive	pos-M153T592	153.125983431136	9.866725	153.125983431136	C01123	(-)-trans-Isopiperitenol	152.118707431136	152.1201	-9.15440407935262	[M+H]+	0	1	C10H16O	Monoterpenoid biosynthesis; Biosynthesis of secondary metabolites
positive	pos-M153T592	153.125983431136	9.866725	153.125983431136	C01499	Geranial	152.118707431136	152.1201	-9.15440407935262	[M+H]+	0	1	C10H16O	Geraniol degradation; Biosynthesis of terpenoids and steroids; Biosynthesis of secondary metabolites; Biosynthesis of antibiotics
positive	pos-M153T592	153.125983431136	9.866725	153.125983431136	C02213	(+)-cis-Sabinol	152.118707431136	152.1201	-9.15440407935262	[M+H]+	0	1	C10H16O
positive	pos-M153T592	153.125983431136	9.866725	153.125983431136	C02452	Perillyl_alcohol	152.118707431136	152.1201	-9.15440407935262	[M+H]+	0	1	C10H16O	Monoterpenoid biosynthesis; Limonene and pinene degradation; Biosynthesis of secondary metabolites
positive	pos-M153T592	153.125983431136	9.866725	153.125983431136	C02759	alpha-Pinene-oxide	152.118707431136	152.1201	-9.15440407935262	[M+H]+	0	1	C10H16O	Limonene and pinene degradation
positive	pos-M153T592	153.125983431136	9.866725	153.125983431136	C04435	(Z)-2-Methyl-5-isopropylhexa-2,5-dienal	152.118707431136	152.1201	-9.15440407935262	[M+H]+	0	1	C10H16O	Limonene and pinene degradation
positive	pos-M153T592	153.125983431136	9.866725	153.125983431136	C07271	Limonene-1,2-epoxide	152.118707431136	152.1201	-9.15440407935262	[M+H]+	0	1	C10H16O	Limonene and pinene degradation
positive	pos-M153T592	153.125983431136	9.866725	153.125983431136	C09847	cis-Citral	152.118707431136	152.1201	-9.15440407935262	[M+H]+	0	1	C10H16O	Geraniol degradation; Biosynthesis of terpenoids and steroids; Biosynthesis of secondary metabolites
positive	pos-M153T592	153.125983431136	9.866725	153.125983431136	C09859	Fenchone	152.118707431136	152.1201	-9.15440407935262	[M+H]+	0	1	C10H16O
positive	pos-M153T592	153.125983431136	9.866725	153.125983431136	C09885	(+)-Piperitone	152.118707431136	152.1201	-9.15440407935262	[M+H]+	0	1	C10H16O
positive	pos-M153T592	153.125983431136	9.866725	153.125983431136	C09893	Pulegone	152.118707431136	152.1201	-9.15440407935262	[M+H]+	0	1	C10H16O	Monoterpenoid biosynthesis; Biosynthesis of secondary metabolites
positive	pos-M153T592	153.125983431136	9.866725	153.125983431136	C09906	Thujone	152.118707431136	152.1201	-9.15440407935262	[M+H]+	0	1	C10H16O
positive	pos-M153T592	153.125983431136	9.866725	153.125983431136	C11387	(1S,4R)-(+)-Fenchone	152.118707431136	152.1201	-9.15440407935262	[M+H]+	0	1	C10H16O
positive	pos-M153T592	153.125983431136	9.866725	153.125983431136	C11395	(4R,6R)-cis-Carveol	152.118707431136	152.1201	-9.15440407935262	[M+H]+	0	1	C10H16O	Limonene and pinene degradation
positive	pos-M153T592	153.125983431136	9.866725	153.125983431136	C11398	(1R,4R)-Dihydrocarvone	152.118707431136	152.1201	-9.15440407935262	[M+H]+	0	1	C10H16O	Limonene and pinene degradation; Degradation of aromatic compounds
positive	pos-M153T592	153.125983431136	9.866725	153.125983431136	C11401	(1S,4R)-Iso-dihydrocarvone	152.118707431136	152.1201	-9.15440407935262	[M+H]+	0	1	C10H16O	Limonene and pinene degradation
positive	pos-M153T592	153.125983431136	9.866725	153.125983431136	C11408	(4S,6S)-cis-Carveol	152.118707431136	152.1201	-9.15440407935262	[M+H]+	0	1	C10H16O	Limonene and pinene degradation
positive	pos-M153T592	153.125983431136	9.866725	153.125983431136	C11409	(+)-trans-Carveol	152.118707431136	152.1201	-9.15440407935262	[M+H]+	0	1	C10H16O	Monoterpenoid biosynthesis; Limonene and pinene degradation; Biosynthesis of secondary metabolites
positive	pos-M153T592	153.125983431136	9.866725	153.125983431136	C11412	(1R,4S)-Iso-dihydrocarvone	152.118707431136	152.1201	-9.15440407935262	[M+H]+	0	1	C10H16O	Limonene and pinene degradation
positive	pos-M153T592	153.125983431136	9.866725	153.125983431136	C11415	(1S,4S)-Dihydrocarvone	152.118707431136	152.1201	-9.15440407935262	[M+H]+	0	1	C10H16O	Limonene and pinene degradation
positive	pos-M153T592	153.125983431136	9.866725	153.125983431136	C11938	Myrtenol	152.118707431136	152.1201	-9.15440407935262	[M+H]+	0	1	C10H16O	Limonene and pinene degradation
positive	pos-M153T592	153.125983431136	9.866725	153.125983431136	C11941	Pinocarveol	152.118707431136	152.1201	-9.15440407935262	[M+H]+	0	1	C10H16O	Limonene and pinene degradation
positive	pos-M153T592	153.125983431136	9.866725	153.125983431136	C11942	trans-2-Methyl-5-isopropylhexa-2,5-dienal	152.118707431136	152.1201	-9.15440407935262	[M+H]+	0	1	C10H16O	Limonene and pinene degradation
positive	pos-M153T592	153.125983431136	9.866725	153.125983431136	C11951	(+)-cis-Isopulegone	152.118707431136	152.1201	-9.15440407935262	[M+H]+	0	1	C10H16O	Monoterpenoid biosynthesis; Biosynthesis of secondary metabolites
positive	pos-M153T592	153.125983431136	9.866725	153.125983431136	C17623	(-)-Pulegone	152.118707431136	152.1201	-9.15440407935262	[M+H]+	0	1	C10H16O
positive	pos-M153T592	153.125983431136	9.866725	153.125983431136	C18018	p-Menth-8-en-2-one	152.118707431136	152.1201	-9.15440407935262	[M+H]+	0	1	C10H16O
positive	pos-M153T592	153.125983431136	9.866725	153.125983431136	C18369	dl-Camphor	152.118707431136	152.1201	-9.15440407935262	[M+H]+	0	1	C10H16O
positive	pos-M153T592	153.125983431136	9.866725	153.125983431136	C19081	(4S)-Limonene-1,2-epoxide	152.118707431136	152.1201	-9.15440407935262	[M+H]+	0	1	C10H16O	Limonene and pinene degradation
positive	pos-M153T592	153.125983431136	9.866725	153.125983431136	C20260	(+)-Thujan-3-one	152.118707431136	152.1201	-9.15440407935262	[M+H]+	0	1	C10H16O
positive	pos-M153T592	153.125983431136	9.866725	153.125983431136	C20425	beta-Cyclocitral	152.118707431136	152.1201	-9.15440407935262	[M+H]+	0	1	C10H16O
positive	pos-M153T592	153.125983431136	9.866725	153.125983431136	C20943	(R)-Ipsdienol	152.118707431136	152.1201	-9.15440407935262	[M+H]+	0	1	C10H16O	Monoterpenoid biosynthesis; Biosynthesis of secondary metabolites
positive	pos-M153T592	153.125983431136	9.866725	153.125983431136	C00756	1-Octanol	130.136765431136	130.1358	7.41864372466034	[M+Na]+	0	1	C8H18O
positive	pos-M153T592	153.125983431136	9.866725	153.125983431136	C02498	2-Ethylhexan-1-ol	130.136765431136	130.1358	7.41864372466034	[M+Na]+	0	1	C8H18O
positive	pos-M153T592	153.125983431136	9.866725	153.125983431136	C17144	3-Octanol	130.136765431136	130.1358	7.41864372466034	[M+Na]+	0	1	C8H18O
positive	pos-M154T93	154.082606939615	1.546175	154.082606939615	C00123	L-Leucine	131.093388939615	131.0946	-9.23806461138211	[M+Na]+	0	1	C6H13NO2	Valine, leucine and isoleucine degradation; Valine, leucine and isoleucine biosynthesis; Glucosinolate biosynthesis; Aminoacyl-tRNA biosynthesis; Biosynthesis of plant secondary metabolites; Biosynthesis of alkaloids derived from histidine and purine; Metabolic pathways; Biosynthesis of secondary metabolites; 2-Oxocarboxylic acid metabolism; Biosynthesis of amino acids; ABC transporters; mTOR sig…
positive	pos-M154T93	154.082606939615	1.546175	154.082606939615	C00407	L-Isoleucine	131.093388939615	131.0946	-9.23806461138211	[M+Na]+	0	1	C6H13NO2	Valine, leucine and isoleucine degradation; Valine, leucine and isoleucine biosynthesis; Cyanoamino acid metabolism; Tropane, piperidine and pyridine alkaloid biosynthesis; Glucosinolate biosynthesis; Aminoacyl-tRNA biosynthesis; Biosynthesis of plant secondary metabolites; Biosynthesis of alkaloids derived from ornithine, lysine and nicotinic acid; Metabolic pathways; Biosynthesis of secondary m…
positive	pos-M154T93	154.082606939615	1.546175	154.082606939615	C01570	D-Leucine	131.093388939615	131.0946	-9.23806461138211	[M+Na]+	0	1	C6H13NO2
positive	pos-M154T93	154.082606939615	1.546175	154.082606939615	C01933	L-Norleucine	131.093388939615	131.0946	-9.23806461138211	[M+Na]+	0	1	C6H13NO2
positive	pos-M154T93	154.082606939615	1.546175	154.082606939615	C02378	6-Aminohexanoate	131.093388939615	131.0946	-9.23806461138211	[M+Na]+	0	1	C6H13NO2	Caprolactam degradation; Metabolic pathways; Microbial metabolism in diverse environments
positive	pos-M154T93	154.082606939615	1.546175	154.082606939615	C02486	(3R)-beta-Leucine	131.093388939615	131.0946	-9.23806461138211	[M+Na]+	0	1	C6H13NO2
positive	pos-M154T93	154.082606939615	1.546175	154.082606939615	C06418	D-Isoleucine	131.093388939615	131.0946	-9.23806461138211	[M+Na]+	0	1	C6H13NO2
positive	pos-M154T93	154.082606939615	1.546175	154.082606939615	C08263	beta-Alaninebetaine	131.093388939615	131.0946	-9.23806461138211	[M+Na]+	0	1	C6H13NO2
positive	pos-M154T93	154.082606939615	1.546175	154.082606939615	C16434	Isoleucine	131.093388939615	131.0946	-9.23806461138211	[M+Na]+	0	1	C6H13NO2
positive	pos-M154T93	154.082606939615	1.546175	154.082606939615	C16439	Leucine	131.093388939615	131.0946	-9.23806461138211	[M+Na]+	0	1	C6H13NO2
positive	pos-M154T93	154.082606939615	1.546175	154.082606939615	C16647	N,N-Diethylglycine	131.093388939615	131.0946	-9.23806461138211	[M+Na]+	0	1	C6H13NO2
positive	pos-M154T93	154.082606939615	1.546175	154.082606939615	C21092	D-allo-Isoleucine	131.093388939615	131.0946	-9.23806461138211	[M+Na]+	0	1	C6H13NO2
positive	pos-M154T93	154.082606939615	1.546175	154.082606939615	C21096	L-allo-Isoleucine	131.093388939615	131.0946	-9.23806461138211	[M+Na]+	0	1	C6H13NO2
positive	pos-M155T197	155.04513319901	3.27858333333333	155.04513319901	C03277	Imidazol-5-yl-pyruvate	154.03785719901	154.0378	0.371330997984526	[M+H]+	0	1	C6H6N2O3	Histidine metabolism
positive	pos-M155T197	155.04513319901	3.27858333333333	155.04513319901	C03762	3-Imidazole-2-oxopropanoate	154.03785719901	154.0378	0.371330997984526	[M+H]+	0	1	C6H6N2O3
positive	pos-M155T197	155.04513319901	3.27858333333333	155.04513319901	C19321	2-Amino-4-nitrophenol	154.03785719901	154.0378	0.371330997984526	[M+H]+	0	1	C6H6N2O3
positive	pos-M155T197	155.04513319901	3.27858333333333	155.04513319901	C19322	2-Amino-5-nitrophenol	154.03785719901	154.0378	0.371330997984526	[M+H]+	0	1	C6H6N2O3
positive	pos-M155T197	155.04513319901	3.27858333333333	155.04513319901	C19323	4-Amino-2-nitrophenol	154.03785719901	154.0378	0.371330997984526	[M+H]+	0	1	C6H6N2O3
positive	pos-M155T180	155.105279173605	2.99393333333333	155.105279173605	C09772	Boschnialactone	154.098003173605	154.0994	-9.06445057537429	[M+H]+	0	1	C9H14O2
positive	pos-M155T180	155.105279173605	2.99393333333333	155.105279173605	C19356	1-tert-Butoxy-2-propanol	132.116061173605	132.115	8.03219623052073	[M+Na]+	0	1	C7H16O2
positive	pos-M155T180	155.105279173605	2.99393333333333	155.105279173605	C02918	1-Methylnicotinamide	137.071456173605	137.0715	-0.319733825049144	[M+NH4]+	0	1	C7H9N2O	Nicotinate and nicotinamide metabolism; Metabolic pathways; Bile secretion
positive	pos-M155T180	155.105279173605	2.99393333333333	155.105279173605	C07400	Pralidoxime	137.071456173605	137.0715	-0.319733825049144	[M+NH4]+	0	1	C7H9N2O
positive	pos-M155T225	155.105100976406	3.75175	155.105100976406	C19356	1-tert-Butoxy-2-propanol	132.115882976406	132.115	6.683392544296	[M+Na]+	0	1	C7H16O2
positive	pos-M155T225	155.105100976406	3.75175	155.105100976406	C02918	1-Methylnicotinamide	137.071277976406	137.0715	-1.61976482351039	[M+NH4]+	0	1	C7H9N2O	Nicotinate and nicotinamide metabolism; Metabolic pathways; Bile secretion
positive	pos-M155T225	155.105100976406	3.75175	155.105100976406	C07400	Pralidoxime	137.071277976406	137.0715	-1.61976482351039	[M+NH4]+	0	1	C7H9N2O
positive	pos-M155T555	155.12791205591	9.24191666666667	155.12791205591	C16400	2,4,6-Triaminotoluene	137.09408905591	137.0953	-8.83286363587215	[M+NH4]+	0	1	C7H11N3	Nitrotoluene degradation; Microbial metabolism in diverse environments
positive	pos-M156T58	156.075551863287	0.959783333333333	156.075551863287	C00135	L-Histidine	155.068275863287	155.0695	-7.89411659292071	[M+H]+	0	1	C6H9N3O2	Histidine metabolism; beta-Alanine metabolism; Aminoacyl-tRNA biosynthesis; Biosynthesis of plant secondary metabolites; Biosynthesis of alkaloids derived from histidine and purine; Metabolic pathways; Biosynthesis of secondary metabolites; Biosynthesis of amino acids; ABC transporters; Protein digestion and absorption; Central carbon metabolism in cancer
positive	pos-M156T58	156.075551863287	0.959783333333333	156.075551863287	C00768	Histidine	155.068275863287	155.0695	-7.89411659292071	[M+H]+	0	1	C6H9N3O2
positive	pos-M156T58	156.075551863287	0.959783333333333	156.075551863287	C01162	3-(Pyrazol-1-yl)-L-alanine	155.068275863287	155.0695	-7.89411659292071	[M+H]+	0	1	C6H9N3O2
positive	pos-M156T58	156.075551863287	0.959783333333333	156.075551863287	C06419	D-Histidine	155.068275863287	155.0695	-7.89411659292071	[M+H]+	0	1	C6H9N3O2
positive	pos-M156T58	156.075551863287	0.959783333333333	156.075551863287	C00785	Urocanate	138.041728863287	138.0429	-8.48386054643914	[M+NH4]+	0	1	C6H6N2O2	Histidine metabolism; Metabolic pathways
positive	pos-M156T58	156.075551863287	0.959783333333333	156.075551863287	C02126	4-Nitroaniline	138.041728863287	138.0429	-8.48386054643914	[M+NH4]+	0	1	C6H6N2O2
positive	pos-M156T58	156.075551863287	0.959783333333333	156.075551863287	C19345	para-Benzoquinone_dioxime	138.041728863287	138.0429	-8.48386054643914	[M+NH4]+	0	1	C6H6N2O2
positive	pos-M157T571	157.015552633495	9.51811666666667	157.015552633495	C19675	(R)-2,3-Dihydroxypropane-1-sulfonate	156.008276633495	156.0092	-5.91866700804772	[M+H]+	0	1	C3H8O5S
positive	pos-M157T571	157.015552633495	9.51811666666667	157.015552633495	C20797	2,3-Dihydroxypropane-1-sulfonate	156.008276633495	156.0092	-5.91866700804772	[M+H]+	0	1	C3H8O5S
positive	pos-M157T571	157.015552633495	9.51811666666667	157.015552633495	C02009	Benzimidazole	118.052394633495	118.0531	-5.97499349870781	[M+K]+	0	1	C7H6N2
positive	pos-M157T152	157.083214593125	2.526925	157.083214593125	C20334	1,2,6-Hexanetriol	134.093996593125	134.0943	-2.2626381210178	[M+Na]+	0	1	C6H14O3
positive	pos-M158T571	158.0106510023	9.51611666666667	158.0106510023	C14179	Sulfoacetate	139.9768280023	139.9779	-7.65833535167716	[M+NH4]+	0	1	C2H4O5S	Taurine and hypotaurine metabolism
positive	pos-M158T50	158.091178277953	0.8294	158.091178277953	C05828	Methylimidazoleacetic_acid	140.057355277953	140.0586	-8.88715185667656	[M+NH4]+	0	1	C6H8N2O2	Histidine metabolism
positive	pos-M158T50	158.091178277953	0.8294	158.091178277953	C13693	4,5,6,7-Tetrahydroisoxazolo(5,4-c)pyridin-3-ol	140.057355277953	140.0586	-8.88715185667656	[M+NH4]+	0	1	C6H8N2O2
positive	pos-M158T50	158.091178277953	0.8294	158.091178277953	C20522	Dihydrourocanate	140.057355277953	140.0586	-8.88715185667656	[M+NH4]+	0	1	C6H8N2O2	Histidine metabolism
positive	pos-M159T91	159.026530915452	1.50915	159.026530915452	C01620	Threonate	136.037312915452	136.0372	0.830033637910812	[M+Na]+	0	1	C4H8O5	Ascorbate and aldarate metabolism
positive	pos-M159T91	159.026530915452	1.50915	159.026530915452	C00262	Hypoxanthine	136.037312915452	136.0385	-8.72609259863282	[M+Na]+	0	1	C5H4N4O	Purine metabolism; Metabolic pathways
positive	pos-M159T51	159.026231321113	0.843566666666667	159.026231321113	C01620	Threonate	136.037013321113	136.0372	-1.37226352070495	[M+Na]+	0	1	C4H8O5	Ascorbate and aldarate metabolism
positive	pos-M159T137	159.02663009387	2.29005	159.02663009387	C01620	Threonate	136.03741209387	136.0372	1.559087293803	[M+Na]+	0	1	C4H8O5	Ascorbate and aldarate metabolism
positive	pos-M159T137	159.02663009387	2.29005	159.02663009387	C00262	Hypoxanthine	136.03741209387	136.0385	-7.99704590966362	[M+Na]+	0	1	C5H4N4O	Purine metabolism; Metabolic pathways
positive	pos-M159T571_2	159.030776620212	9.51818333333333	159.030776620212	C01784	Benzamidine	120.067618620212	120.0687	-9.00634210240054	[M+K]+	0	1	C7H8N2
positive	pos-M159T554	159.063932565054	9.23403333333333	159.063932565054	C02631	2-Isopropylmaleate	158.056656565054	158.0579	-7.86695853855381	[M+H]+	0	1	C7H10O4	Valine, leucine and isoleucine biosynthesis; Biosynthesis of secondary metabolites; 2-Oxocarboxylic acid metabolism
positive	pos-M159T554	159.063932565054	9.23403333333333	159.063932565054	C04670	(1S,4S)-4-Hydroxy-3-oxocyclohexane-1-carboxylate	158.056656565054	158.0579	-7.86695853855381	[M+H]+	0	1	C7H10O4
positive	pos-M159T554	159.063932565054	9.23403333333333	159.063932565054	C04815	5-D-(5/6)-5-C-(Hydroxymethyl)-2,6-dihydroxycyclohex-2-en-1-one	158.056656565054	158.0579	-7.86695853855381	[M+H]+	0	1	C7H10O4
positive	pos-M159T554	159.063932565054	9.23403333333333	159.063932565054	C05126	Dimethyl_citraconate	158.056656565054	158.0579	-7.86695853855381	[M+H]+	0	1	C7H10O4
positive	pos-M159T554	159.063932565054	9.23403333333333	159.063932565054	C05650	Tetrahydropteridine	136.074714565054	136.0749	-1.36274174016559	[M+Na]+	0	1	C6H8N4
positive	pos-M159T150	159.090407013019	2.4983	159.090407013019	C10161	Nicotyrine	158.083131013019	158.0844	-8.02727518331337	[M+H]+	0	1	C10H10N2
positive	pos-M159T150	159.090407013019	2.4983	159.090407013019	C19463	1,5-Naphthalenediamine	158.083131013019	158.0844	-8.02727518331337	[M+H]+	0	1	C10H10N2
positive	pos-M159T150	159.090407013019	2.4983	159.090407013019	C04203	N,N-Dimethyl-1,4-phenylenediamine	136.101189013019	136.1	8.73631902278541	[M+Na]+	0	1	C8H12N2
positive	pos-M159T150	159.090407013019	2.4983	159.090407013019	C07430	Phenelzine	136.101189013019	136.1	8.73631902278541	[M+Na]+	0	1	C8H12N2
positive	pos-M159T208	159.115091915436	3.46035833333333	159.115091915436	C00521	(-)-Limonene	136.125873915436	136.1252	4.95070299996235	[M+Na]+	0	1	C10H16	Monoterpenoid biosynthesis; Limonene and pinene degradation; Biosynthesis of terpenoids and steroids; Metabolic pathways; Biosynthesis of secondary metabolites
positive	pos-M159T208	159.115091915436	3.46035833333333	159.115091915436	C06074	Myrcene	136.125873915436	136.1252	4.95070299996235	[M+Na]+	0	1	C10H16	Monoterpenoid biosynthesis; Biosynthesis of terpenoids and steroids; Biosynthesis of secondary metabolites
positive	pos-M159T208	159.115091915436	3.46035833333333	159.115091915436	C06075	Terpinolene	136.125873915436	136.1252	4.95070299996235	[M+Na]+	0	1	C10H16
positive	pos-M159T208	159.115091915436	3.46035833333333	159.115091915436	C06076	Comphene	136.125873915436	136.1252	4.95070299996235	[M+Na]+	0	1	C10H16	Monoterpenoid biosynthesis; Biosynthesis of terpenoids and steroids; Metabolic pathways; Biosynthesis of secondary metabolites
positive	pos-M159T208	159.115091915436	3.46035833333333	159.115091915436	C06078	Limonene	136.125873915436	136.1252	4.95070299996235	[M+Na]+	0	1	C10H16
positive	pos-M159T208	159.115091915436	3.46035833333333	159.115091915436	C06099	d-Limonene	136.125873915436	136.1252	4.95070299996235	[M+Na]+	0	1	C10H16	Monoterpenoid biosynthesis; Limonene and pinene degradation; Biosynthesis of terpenoids and steroids; Metabolic pathways; Biosynthesis of secondary metabolites
positive	pos-M159T208	159.115091915436	3.46035833333333	159.115091915436	C06304	(+)-Comphene	136.125873915436	136.1252	4.95070299996235	[M+Na]+	0	1	C10H16	Biosynthesis of terpenoids and steroids
positive	pos-M159T208	159.115091915436	3.46035833333333	159.115091915436	C06305	(-)-Comphene	136.125873915436	136.1252	4.95070299996235	[M+Na]+	0	1	C10H16
positive	pos-M159T208	159.115091915436	3.46035833333333	159.115091915436	C06306	(+)-alpha-Pinene	136.125873915436	136.1252	4.95070299996235	[M+Na]+	0	1	C10H16
positive	pos-M159T208	159.115091915436	3.46035833333333	159.115091915436	C06307	(-)-beta-Pinene	136.125873915436	136.1252	4.95070299996235	[M+Na]+	0	1	C10H16	Monoterpenoid biosynthesis; Biosynthesis of secondary metabolites
positive	pos-M159T208	159.115091915436	3.46035833333333	159.115091915436	C06308	(-)-alpha-Pinene	136.125873915436	136.1252	4.95070299996235	[M+Na]+	0	1	C10H16	Monoterpenoid biosynthesis; Biosynthesis of terpenoids and steroids; Metabolic pathways; Biosynthesis of secondary metabolites
positive	pos-M159T208	159.115091915436	3.46035833333333	159.115091915436	C09839	Car-3-ene	136.125873915436	136.1252	4.95070299996235	[M+Na]+	0	1	C10H16	Biosynthesis of terpenoids and steroids; Biosynthesis of secondary metabolites
positive	pos-M159T208	159.115091915436	3.46035833333333	159.115091915436	C09873	(E)-beta-Ocimene	136.125873915436	136.1252	4.95070299996235	[M+Na]+	0	1	C10H16
positive	pos-M159T208	159.115091915436	3.46035833333333	159.115091915436	C09875	(R)-(-)-alpha-Phellandrene	136.125873915436	136.1252	4.95070299996235	[M+Na]+	0	1	C10H16
positive	pos-M159T208	159.115091915436	3.46035833333333	159.115091915436	C09877	(+)-beta-Phellandrene	136.125873915436	136.1252	4.95070299996235	[M+Na]+	0	1	C10H16
positive	pos-M159T208	159.115091915436	3.46035833333333	159.115091915436	C09880	alpha-Pinene	136.125873915436	136.1252	4.95070299996235	[M+Na]+	0	1	C10H16	Limonene and pinene degradation; Biosynthesis of secondary metabolites
positive	pos-M159T208	159.115091915436	3.46035833333333	159.115091915436	C09882	beta-Pinene	136.125873915436	136.1252	4.95070299996235	[M+Na]+	0	1	C10H16
positive	pos-M159T208	159.115091915436	3.46035833333333	159.115091915436	C09898	alpha-Terpinene	136.125873915436	136.1252	4.95070299996235	[M+Na]+	0	1	C10H16
positive	pos-M159T208	159.115091915436	3.46035833333333	159.115091915436	C09900	gamma-Terpinene	136.125873915436	136.1252	4.95070299996235	[M+Na]+	0	1	C10H16
positive	pos-M159T208	159.115091915436	3.46035833333333	159.115091915436	C11382	(+)-3-Carene	136.125873915436	136.1252	4.95070299996235	[M+Na]+	0	1	C10H16
positive	pos-M159T208	159.115091915436	3.46035833333333	159.115091915436	C11391	(S)-(+)-alpha-Phellandrene	136.125873915436	136.1252	4.95070299996235	[M+Na]+	0	1	C10H16
positive	pos-M159T208	159.115091915436	3.46035833333333	159.115091915436	C11392	(-)-beta-Phellandrene	136.125873915436	136.1252	4.95070299996235	[M+Na]+	0	1	C10H16
positive	pos-M159T208	159.115091915436	3.46035833333333	159.115091915436	C16777	Sabinene	136.125873915436	136.1252	4.95070299996235	[M+Na]+	0	1	C10H16
positive	pos-M159T208	159.115091915436	3.46035833333333	159.115091915436	C19818	beta-Phellandrene	136.125873915436	136.1252	4.95070299996235	[M+Na]+	0	1	C10H16
positive	pos-M159T208	159.115091915436	3.46035833333333	159.115091915436	C20230	(+)-Sabinene	136.125873915436	136.1252	4.95070299996235	[M+Na]+	0	1	C10H16
positive	pos-M159T208	159.115091915436	3.46035833333333	159.115091915436	C20241	Tricyclene	136.125873915436	136.1252	4.95070299996235	[M+Na]+	0	1	C10H16
positive	pos-M159T208	159.115091915436	3.46035833333333	159.115091915436	C20242	(-)-Sabinene	136.125873915436	136.1252	4.95070299996235	[M+Na]+	0	1	C10H16
positive	pos-M159T208	159.115091915436	3.46035833333333	159.115091915436	C20244	(+)-beta-Pinene	136.125873915436	136.1252	4.95070299996235	[M+Na]+	0	1	C10H16
positive	pos-M160T157	160.041783890706	2.60919166666667	160.041783890706	C02595	Thien-2-ylacetate	142.007960890706	142.0089	-6.6130312538398	[M+NH4]+	0	1	C6H6O2S
positive	pos-M160T173	160.042046362335	2.88446666666667	160.042046362335	C02595	Thien-2-ylacetate	142.008223362335	142.0089	-4.76475534306343	[M+NH4]+	0	1	C6H6O2S
positive	pos-M160T174	160.073244150789	2.89178333333333	160.073244150789	C00483	Tyramine	137.084026150789	137.0841	-0.538714635699828	[M+Na]+	0	1	C8H11NO	Tyrosine metabolism; Methane metabolism; Isoquinoline alkaloid biosynthesis; Biosynthesis of plant secondary metabolites; Biosynthesis of alkaloids derived from shikimate pathway; Biosynthesis of secondary metabolites; Neuroactive ligand-receptor interaction; Protein digestion and absorption
positive	pos-M160T174	160.073244150789	2.89178333333333	160.073244150789	C01183	N,N-Dimethylaniline_N-oxide	137.084026150789	137.0841	-0.538714635699828	[M+Na]+	0	1	C8H11NO
positive	pos-M160T174	160.073244150789	2.89178333333333	160.073244150789	C02735	Phenylethanolamine	137.084026150789	137.0841	-0.538714635699828	[M+Na]+	0	1	C8H11NO
positive	pos-M160T174	160.073244150789	2.89178333333333	160.073244150789	C03473	1-(p-Hydroxyphenyl)ethylamine	137.084026150789	137.0841	-0.538714635699828	[M+Na]+	0	1	C8H11NO
positive	pos-M160T174	160.073244150789	2.89178333333333	160.073244150789	C16570	4-Hydroxy-2,6-dimethylaniline	137.084026150789	137.0841	-0.538714635699828	[M+Na]+	0	1	C8H11NO	Drug metabolism - cytochrome P450
positive	pos-M160T174	160.073244150789	2.89178333333333	160.073244150789	C18396	Methyridine	137.084026150789	137.0841	-0.538714635699828	[M+Na]+	0	1	C8H11NO
positive	pos-M160T174	160.073244150789	2.89178333333333	160.073244150789	C19216	para-Cresidine	137.084026150789	137.0841	-0.538714635699828	[M+Na]+	0	1	C8H11NO
positive	pos-M160T174	160.073244150789	2.89178333333333	160.073244150789	C19376	meta-Cresidine	137.084026150789	137.0841	-0.538714635699828	[M+Na]+	0	1	C8H11NO
positive	pos-M161T56	161.017213534576	0.937366666666667	161.017213534576	C16200	Phenylboronic_acid	122.054055534576	122.0539	1.27431057925708	[M+K]+	0	1	C6H7BO2	Aminobenzoate degradation; Microbial metabolism in diverse environments
positive	pos-M161T50	161.036535725812	0.828766666666667	161.036535725812	C05853	Phenylethyl_alcohol	122.073377725812	122.0732	1.45589541364189	[M+K]+	0	1	C8H10O	Phenylalanine metabolism
positive	pos-M161T50	161.036535725812	0.828766666666667	161.036535725812	C06757	4-Methylbenzyl_alcohol	122.073377725812	122.0732	1.45589541364189	[M+K]+	0	1	C8H10O	Xylene degradation; Metabolic pathways; Microbial metabolism in diverse environments; Degradation of aromatic compounds
positive	pos-M161T50	161.036535725812	0.828766666666667	161.036535725812	C07112	1-Phenylethanol	122.073377725812	122.0732	1.45589541364189	[M+K]+	0	1	C8H10O
positive	pos-M161T50	161.036535725812	0.828766666666667	161.036535725812	C07213	2-Methylbenzyl_alcohol	122.073377725812	122.0732	1.45589541364189	[M+K]+	0	1	C8H10O	Xylene degradation; Metabolic pathways; Microbial metabolism in diverse environments; Degradation of aromatic compounds
positive	pos-M161T50	161.036535725812	0.828766666666667	161.036535725812	C07216	3-Methylbenzyl_alcohol	122.073377725812	122.0732	1.45589541364189	[M+K]+	0	1	C8H10O	Xylene degradation; Metabolic pathways; Microbial metabolism in diverse environments; Degradation of aromatic compounds
positive	pos-M161T50	161.036535725812	0.828766666666667	161.036535725812	C11348	(S)-1-Phenylethanol	122.073377725812	122.0732	1.45589541364189	[M+K]+	0	1	C8H10O	Ethylbenzene degradation; Metabolic pathways; Microbial metabolism in diverse environments; Degradation of aromatic compounds
positive	pos-M161T50	161.036535725812	0.828766666666667	161.036535725812	C13637	4-Ethylphenol	122.073377725812	122.0732	1.45589541364189	[M+K]+	0	1	C8H10O	Bisphenol degradation; Microbial metabolism in diverse environments
positive	pos-M161T50	161.036535725812	0.828766666666667	161.036535725812	C14385	2-Ethylphenol	122.073377725812	122.0732	1.45589541364189	[M+K]+	0	1	C8H10O
positive	pos-M161T50	161.036535725812	0.828766666666667	161.036535725812	C14386	3-Ethylphenol	122.073377725812	122.0732	1.45589541364189	[M+K]+	0	1	C8H10O
positive	pos-M161T50	161.036535725812	0.828766666666667	161.036535725812	C14582	2,4-Dimethylphenol	122.073377725812	122.0732	1.45589541364189	[M+K]+	0	1	C8H10O	Toluene degradation; Microbial metabolism in diverse environments
positive	pos-M161T50	161.036535725812	0.828766666666667	161.036535725812	C18585	Chlormequat	122.073377725812	122.0737	-2.63999688707558	[M+K]+	0	1	C5H13ClN
positive	pos-M161T157	161.044504142228	2.60844166666667	161.044504142228	C00322	2-Oxoadipate	160.037228142228	160.0372	0.175848040266557	[M+H]+	0	1	C6H8O5	Lysine biosynthesis; Lysine degradation; Tryptophan metabolism; Methane metabolism; Metabolic pathways; Microbial metabolism in diverse environments; Biosynthesis of antibiotics; 2-Oxocarboxylic acid metabolism; Biosynthesis of amino acids
positive	pos-M161T157	161.044504142228	2.60844166666667	161.044504142228	C00846	3-Oxoadipate	160.037228142228	160.0372	0.175848040266557	[M+H]+	0	1	C6H8O5	Benzoate degradation; Metabolic pathways; Microbial metabolism in diverse environments; Degradation of aromatic compounds
positive	pos-M161T157	161.044504142228	2.60844166666667	161.044504142228	C04287	3D-3,5/4-Trihydroxycyclohexane-1,2-dione	160.037228142228	160.0372	0.175848040266557	[M+H]+	0	1	C6H8O5	Inositol phosphate metabolism; Metabolic pathways; Microbial metabolism in diverse environments
positive	pos-M161T157	161.044504142228	2.60844166666667	161.044504142228	C06891	D-2,3-Diketo_4-deoxy-epi-inositol	160.037228142228	160.0372	0.175848040266557	[M+H]+	0	1	C6H8O5
positive	pos-M161T157	161.044504142228	2.60844166666667	161.044504142228	C16159	2-Formylglutarate	160.037228142228	160.0372	0.175848040266557	[M+H]+	0	1	C6H8O5	Nicotinate and nicotinamide metabolism; Microbial metabolism in diverse environments
positive	pos-M161T157	161.044504142228	2.60844166666667	161.044504142228	C20781	2,4-Diketo-3-deoxy-L-fuconate	160.037228142228	160.0372	0.175848040266557	[M+H]+	0	1	C6H8O5	Fructose and mannose metabolism; Microbial metabolism in diverse environments
positive	pos-M161T173	161.044532729495	2.8844	161.044532729495	C00322	2-Oxoadipate	160.037256729495	160.0372	0.354476927776978	[M+H]+	0	1	C6H8O5	Lysine biosynthesis; Lysine degradation; Tryptophan metabolism; Methane metabolism; Metabolic pathways; Microbial metabolism in diverse environments; Biosynthesis of antibiotics; 2-Oxocarboxylic acid metabolism; Biosynthesis of amino acids
positive	pos-M161T173	161.044532729495	2.8844	161.044532729495	C00846	3-Oxoadipate	160.037256729495	160.0372	0.354476927776978	[M+H]+	0	1	C6H8O5	Benzoate degradation; Metabolic pathways; Microbial metabolism in diverse environments; Degradation of aromatic compounds
positive	pos-M161T173	161.044532729495	2.8844	161.044532729495	C04287	3D-3,5/4-Trihydroxycyclohexane-1,2-dione	160.037256729495	160.0372	0.354476927776978	[M+H]+	0	1	C6H8O5	Inositol phosphate metabolism; Metabolic pathways; Microbial metabolism in diverse environments
positive	pos-M161T173	161.044532729495	2.8844	161.044532729495	C06891	D-2,3-Diketo_4-deoxy-epi-inositol	160.037256729495	160.0372	0.354476927776978	[M+H]+	0	1	C6H8O5
positive	pos-M161T173	161.044532729495	2.8844	161.044532729495	C16159	2-Formylglutarate	160.037256729495	160.0372	0.354476927776978	[M+H]+	0	1	C6H8O5	Nicotinate and nicotinamide metabolism; Microbial metabolism in diverse environments
positive	pos-M161T173	161.044532729495	2.8844	161.044532729495	C20781	2,4-Diketo-3-deoxy-L-fuconate	160.037256729495	160.0372	0.354476927776978	[M+H]+	0	1	C6H8O5	Fructose and mannose metabolism; Microbial metabolism in diverse environments
positive	pos-M161T314	161.094691150963	5.22893333333333	161.094691150963	C08499	Nona-2,6-dienal	138.105473150963	138.1045	7.04648264905028	[M+Na]+	0	1	C9H14O
positive	pos-M161T314	161.094691150963	5.22893333333333	161.094691150963	C14743	Isophorone	138.105473150963	138.1045	7.04648264905028	[M+Na]+	0	1	C9H14O
positive	pos-M161T314	161.094691150963	5.22893333333333	161.094691150963	C16323	3,6-Nonadienal	138.105473150963	138.1045	7.04648264905028	[M+Na]+	0	1	C9H14O	alpha-Linolenic acid metabolism; Biosynthesis of secondary metabolites
positive	pos-M162T170	162.090398374877	2.82966666666667	162.090398374877	C00955	Indole-3-ethanol	161.083122374877	161.0841	-6.0690355100185	[M+H]+	0	1	C10H11NO	Tryptophan metabolism
positive	pos-M162T170	162.090398374877	2.82966666666667	162.090398374877	C09915	Boschniakine	161.083122374877	161.0841	-6.0690355100185	[M+H]+	0	1	C10H11NO
positive	pos-M162T170	162.090398374877	2.82966666666667	162.090398374877	C11713	2-Naphthol	144.056575374877	144.0575	-6.41844487804867	[M+NH4]+	0	1	C10H8O	Metabolism of xenobiotics by cytochrome P450; Naphthalene family
positive	pos-M162T170	162.090398374877	2.82966666666667	162.090398374877	C11714	1-Naphthol	144.056575374877	144.0575	-6.41844487804867	[M+NH4]+	0	1	C10H8O	Metabolism of xenobiotics by cytochrome P450; Naphthalene family
positive	pos-M162T170	162.090398374877	2.82966666666667	162.090398374877	C14786	(1R,2S)-Naphthalene_1,2-oxide	144.056575374877	144.0575	-6.41844487804867	[M+NH4]+	0	1	C10H8O	Metabolism of xenobiotics by cytochrome P450
positive	pos-M162T170	162.090398374877	2.82966666666667	162.090398374877	C14787	(1S,2R)-Naphthalene_1,2-oxide	144.056575374877	144.0575	-6.41844487804867	[M+NH4]+	0	1	C10H8O	Metabolism of xenobiotics by cytochrome P450
positive	pos-M163T138	163.016901551675	2.30124166666667	163.016901551675	C02359	2-Fluorobenzoate	140.027683551675	140.0274	2.02497279111831	[M+Na]+	0	1	C7H5FO2	Fluorobenzoate degradation; Metabolic pathways; Microbial metabolism in diverse environments; Degradation of aromatic compounds
positive	pos-M163T138	163.016901551675	2.30124166666667	163.016901551675	C02364	3-Fluorobenzoate	140.027683551675	140.0274	2.02497279111831	[M+Na]+	0	1	C7H5FO2	Fluorobenzoate degradation; Metabolic pathways; Microbial metabolism in diverse environments; Degradation of aromatic compounds
positive	pos-M163T138	163.016901551675	2.30124166666667	163.016901551675	C02371	4-Fluorobenzoate	140.027683551675	140.0274	2.02497279111831	[M+Na]+	0	1	C7H5FO2	Fluorobenzoate degradation; Metabolic pathways; Microbial metabolism in diverse environments; Degradation of aromatic compounds
positive	pos-M163T559	163.037624550783	9.31259166666667	163.037624550783	C09315	Umbelliferone	162.030348550783	162.0317	-8.34064702769569	[M+H]+	0	1	C9H6O3	Biosynthesis of phenylpropanoids; Biosynthesis of secondary metabolites
positive	pos-M163T559	163.037624550783	9.31259166666667	163.037624550783	C20414	4-Hydroxycoumarin	162.030348550783	162.0317	-8.34064702769569	[M+H]+	0	1	C9H6O3
positive	pos-M163T559	163.037624550783	9.31259166666667	163.037624550783	C03338	2,3,5-Trihydroxytoluene	140.048406550783	140.0473	7.901264665528	[M+Na]+	0	1	C7H8O3
positive	pos-M163T559	163.037624550783	9.31259166666667	163.037624550783	C10792	Gentisyl_alcohol	140.048406550783	140.0473	7.901264665528	[M+Na]+	0	1	C7H8O3
positive	pos-M163T559	163.037624550783	9.31259166666667	163.037624550783	C14110	4-Hydroxymethylcatechol	140.048406550783	140.0473	7.901264665528	[M+Na]+	0	1	C7H8O3	Naphthalene degradation; Microbial metabolism in diverse environments
positive	pos-M163T559	163.037624550783	9.31259166666667	163.037624550783	C16401	2,4,6-Trihydroxytoluene	140.048406550783	140.0473	7.901264665528	[M+Na]+	0	1	C7H8O3	Nitrotoluene degradation; Microbial metabolism in diverse environments
positive	pos-M163T559	163.037624550783	9.31259166666667	163.037624550783	C18317	2,4,5-Trihydroxytoluene	140.048406550783	140.0473	7.901264665528	[M+Na]+	0	1	C7H8O3	Nitrotoluene degradation; Microbial metabolism in diverse environments
positive	pos-M163T559	163.037624550783	9.31259166666667	163.037624550783	C20362	Ethyl_maltol	140.048406550783	140.0473	7.901264665528	[M+Na]+	0	1	C7H8O3
positive	pos-M163T591	163.037758966275	9.84575	163.037758966275	C09315	Umbelliferone	162.030482966275	162.0317	-7.511084096497	[M+H]+	0	1	C9H6O3	Biosynthesis of phenylpropanoids; Biosynthesis of secondary metabolites
positive	pos-M163T591	163.037758966275	9.84575	163.037758966275	C20414	4-Hydroxycoumarin	162.030482966275	162.0317	-7.511084096497	[M+H]+	0	1	C9H6O3
positive	pos-M163T591	163.037758966275	9.84575	163.037758966275	C03338	2,3,5-Trihydroxytoluene	140.048540966275	140.0473	8.8610510519782	[M+Na]+	0	1	C7H8O3
positive	pos-M163T591	163.037758966275	9.84575	163.037758966275	C10792	Gentisyl_alcohol	140.048540966275	140.0473	8.8610510519782	[M+Na]+	0	1	C7H8O3
positive	pos-M163T591	163.037758966275	9.84575	163.037758966275	C14110	4-Hydroxymethylcatechol	140.048540966275	140.0473	8.8610510519782	[M+Na]+	0	1	C7H8O3	Naphthalene degradation; Microbial metabolism in diverse environments
positive	pos-M163T591	163.037758966275	9.84575	163.037758966275	C16401	2,4,6-Trihydroxytoluene	140.048540966275	140.0473	8.8610510519782	[M+Na]+	0	1	C7H8O3	Nitrotoluene degradation; Microbial metabolism in diverse environments
positive	pos-M163T591	163.037758966275	9.84575	163.037758966275	C18317	2,4,5-Trihydroxytoluene	140.048540966275	140.0473	8.8610510519782	[M+Na]+	0	1	C7H8O3	Nitrotoluene degradation; Microbial metabolism in diverse environments
positive	pos-M163T591	163.037758966275	9.84575	163.037758966275	C20362	Ethyl_maltol	140.048540966275	140.0473	8.8610510519782	[M+Na]+	0	1	C7H8O3
positive	pos-M163T36	163.037988419988	0.606533333333333	163.037988419988	C09315	Umbelliferone	162.030712419988	162.0317	-6.09498025374091	[M+H]+	0	1	C9H6O3	Biosynthesis of phenylpropanoids; Biosynthesis of secondary metabolites
positive	pos-M163T36	163.037988419988	0.606533333333333	163.037988419988	C20414	4-Hydroxycoumarin	162.030712419988	162.0317	-6.09498025374091	[M+H]+	0	1	C9H6O3
positive	pos-M163T3	163.037858867938	0.0533	163.037858867938	C09315	Umbelliferone	162.030582867938	162.0317	-6.89452781139774	[M+H]+	0	1	C9H6O3	Biosynthesis of phenylpropanoids; Biosynthesis of secondary metabolites
positive	pos-M163T3	163.037858867938	0.0533	163.037858867938	C20414	4-Hydroxycoumarin	162.030582867938	162.0317	-6.89452781139774	[M+H]+	0	1	C9H6O3
positive	pos-M163T3	163.037858867938	0.0533	163.037858867938	C03338	2,3,5-Trihydroxytoluene	140.048640867938	140.0473	9.574393351475	[M+Na]+	0	1	C7H8O3
positive	pos-M163T3	163.037858867938	0.0533	163.037858867938	C10792	Gentisyl_alcohol	140.048640867938	140.0473	9.574393351475	[M+Na]+	0	1	C7H8O3
positive	pos-M163T3	163.037858867938	0.0533	163.037858867938	C14110	4-Hydroxymethylcatechol	140.048640867938	140.0473	9.574393351475	[M+Na]+	0	1	C7H8O3	Naphthalene degradation; Microbial metabolism in diverse environments
positive	pos-M163T3	163.037858867938	0.0533	163.037858867938	C16401	2,4,6-Trihydroxytoluene	140.048640867938	140.0473	9.574393351475	[M+Na]+	0	1	C7H8O3	Nitrotoluene degradation; Microbial metabolism in diverse environments
positive	pos-M163T3	163.037858867938	0.0533	163.037858867938	C18317	2,4,5-Trihydroxytoluene	140.048640867938	140.0473	9.574393351475	[M+Na]+	0	1	C7H8O3	Nitrotoluene degradation; Microbial metabolism in diverse environments
positive	pos-M163T3	163.037858867938	0.0533	163.037858867938	C20362	Ethyl_maltol	140.048640867938	140.0473	9.574393351475	[M+Na]+	0	1	C7H8O3
positive	pos-M163T68	163.03803890839	1.12846666666667	163.03803890839	C09315	Umbelliferone	162.03076290839	162.0317	-5.78338442406028	[M+H]+	0	1	C9H6O3	Biosynthesis of phenylpropanoids; Biosynthesis of secondary metabolites
positive	pos-M163T68	163.03803890839	1.12846666666667	163.03803890839	C20414	4-Hydroxycoumarin	162.03076290839	162.0317	-5.78338442406028	[M+H]+	0	1	C9H6O3
positive	pos-M163T170	163.073567605193	2.82601666666667	163.073567605193	C06727	cis-1,2-Dihydro-3-ethylcatechol	140.084349605193	140.0837	4.63726467118221	[M+Na]+	0	1	C8H12O2	Ethylbenzene degradation; Metabolic pathways; Microbial metabolism in diverse environments; Degradation of aromatic compounds
positive	pos-M163T170	163.073567605193	2.82601666666667	163.073567605193	C16656	2-Propyl-2,4-pentadienoic_acid	140.084349605193	140.0837	4.63726467118221	[M+Na]+	0	1	C8H12O2	Drug metabolism - cytochrome P450
positive	pos-M163T170	163.073567605193	2.82601666666667	163.073567605193	C18011	7-Hydroxy-6-methylhepta-3,5-dienal	140.084349605193	140.0837	4.63726467118221	[M+Na]+	0	1	C8H12O2
positive	pos-M163T170	163.073567605193	2.82601666666667	163.073567605193	C19311	4-Vinylcyclohexene_diepoxide	140.084349605193	140.0837	4.63726467118221	[M+Na]+	0	1	C8H12O2
positive	pos-M164T200	164.105695217319	3.33638333333333	164.105695217319	C04351	(R)-2-Methylimino-1-phenylpropan-1-ol	163.098419217319	163.0997	-7.85275926928926	[M+H]+	0	1	C10H13NO	Phenylalanine metabolism; Metabolic pathways
positive	pos-M164T200	164.105695217319	3.33638333333333	164.105695217319	C06746	N-(2-Phenylethyl)-acetamide	163.098419217319	163.0997	-7.85275926928926	[M+H]+	0	1	C10H13NO
positive	pos-M164T200	164.105695217319	3.33638333333333	164.105695217319	C11487	EPA	163.098419217319	163.0997	-7.85275926928926	[M+H]+	0	1	C10H13NO
positive	pos-M164T200	164.105695217319	3.33638333333333	164.105695217319	C00729	Tropine	141.116477217319	141.1154	7.63359150753131	[M+Na]+	0	1	C8H15NO	Tropane, piperidine and pyridine alkaloid biosynthesis; Biosynthesis of alkaloids derived from ornithine, lysine and nicotinic acid; Metabolic pathways; Biosynthesis of secondary metabolites
positive	pos-M164T200	164.105695217319	3.33638333333333	164.105695217319	C02066	Pseudotropine	141.116477217319	141.1154	7.63359150753131	[M+Na]+	0	1	C8H15NO	Tropane, piperidine and pyridine alkaloid biosynthesis
positive	pos-M164T200	164.105695217319	3.33638333333333	164.105695217319	C06179	Hygrine	141.116477217319	141.1154	7.63359150753131	[M+Na]+	0	1	C8H15NO	Tropane, piperidine and pyridine alkaloid biosynthesis; Biosynthesis of alkaloids derived from ornithine, lysine and nicotinic acid; Metabolic pathways; Biosynthesis of secondary metabolites
positive	pos-M164T200	164.105695217319	3.33638333333333	164.105695217319	C06182	Pelletierine	141.116477217319	141.1154	7.63359150753131	[M+Na]+	0	1	C8H15NO	Tropane, piperidine and pyridine alkaloid biosynthesis; Biosynthesis of alkaloids derived from ornithine, lysine and nicotinic acid; Metabolic pathways; Biosynthesis of secondary metabolites
positive	pos-M164T200	164.105695217319	3.33638333333333	164.105695217319	C10864	Physoperuvine	141.116477217319	141.1154	7.63359150753131	[M+Na]+	0	1	C8H15NO
positive	pos-M164T200	164.105695217319	3.33638333333333	164.105695217319	C11359	(-)-Hygrine	141.116477217319	141.1154	7.63359150753131	[M+Na]+	0	1	C8H15NO	Biosynthesis of alkaloids derived from ornithine, lysine and nicotinic acid; Biosynthesis of secondary metabolites
positive	pos-M164T200	164.105695217319	3.33638333333333	164.105695217319	C12440	Trachelanthamidine	141.116477217319	141.1154	7.63359150753131	[M+Na]+	0	1	C8H15NO	Tropane, piperidine and pyridine alkaloid biosynthesis; Biosynthesis of secondary metabolites
positive	pos-M165T52	164.929253165402	0.858533333333333	164.929253165402	C13558	Dibasic_sodium_phosphate	141.940035165402	141.9408	-5.38840557462952	[M+Na]+	0	1	Na2HPO4
positive	pos-M165T559	164.928558207665	9.30895	164.928558207665	C06899	Chloral_hydrate	163.921282207665	163.9199	8.43221393490818	[M+H]+	0	1	C2H3Cl3O2	Metabolism of xenobiotics by cytochrome P450; Chemical carcinogenesis
positive	pos-M165T87	165.053421912482	1.45018333333333	165.053421912482	C00166	Phenylpyruvate	164.046145912482	164.0473	-7.03508998922235	[M+H]+	0	1	C9H8O3	Phenylalanine metabolism; Phenylalanine, tyrosine and tryptophan biosynthesis; Tropane, piperidine and pyridine alkaloid biosynthesis; Biosynthesis of plant secondary metabolites; Metabolic pathways; Biosynthesis of secondary metabolites; Biosynthesis of antibiotics; 2-Oxocarboxylic acid metabolism; Biosynthesis of amino acids
positive	pos-M165T87	165.053421912482	1.45018333333333	165.053421912482	C00811	4-Coumarate	164.046145912482	164.0473	-7.03508998922235	[M+H]+	0	1	C9H8O3	Ubiquinone and other terpenoid-quinone biosynthesis; Tyrosine metabolism; Phenylalanine metabolism; Phenylpropanoid biosynthesis; Biosynthesis of phenylpropanoids; Metabolic pathways; Biosynthesis of secondary metabolites; Degradation of aromatic compounds
positive	pos-M165T87	165.053421912482	1.45018333333333	165.053421912482	C01772	trans-2-Hydroxycinnamate	164.046145912482	164.0473	-7.03508998922235	[M+H]+	0	1	C9H8O3	Phenylalanine metabolism; Phenylpropanoid biosynthesis; Biosynthesis of secondary metabolites; Microbial metabolism in diverse environments
positive	pos-M165T87	165.053421912482	1.45018333333333	165.053421912482	C02763	2-Hydroxy-3-phenylpropenoate	164.046145912482	164.0473	-7.03508998922235	[M+H]+	0	1	C9H8O3	Phenylalanine metabolism
positive	pos-M165T87	165.053421912482	1.45018333333333	165.053421912482	C05838	cis-2-Hydroxycinnamate	164.046145912482	164.0473	-7.03508998922235	[M+H]+	0	1	C9H8O3	Phenylpropanoid biosynthesis; Biosynthesis of secondary metabolites
positive	pos-M165T87	165.053421912482	1.45018333333333	165.053421912482	C06738	cis-p-Coumarate	164.046145912482	164.0473	-7.03508998922235	[M+H]+	0	1	C9H8O3
positive	pos-M165T87	165.053421912482	1.45018333333333	165.053421912482	C07114	3-Oxo-3-phenylpropanoate	164.046145912482	164.0473	-7.03508998922235	[M+H]+	0	1	C9H8O3	Ethylbenzene degradation; Microbial metabolism in diverse environments; Degradation of aromatic compounds
positive	pos-M165T87	165.053421912482	1.45018333333333	165.053421912482	C10945	Caffeic_aldehyde	164.046145912482	164.0473	-7.03508998922235	[M+H]+	0	1	C9H8O3	Phenylpropanoid biosynthesis; Biosynthesis of secondary metabolites
positive	pos-M165T87	165.053421912482	1.45018333333333	165.053421912482	C12621	trans-3-Hydroxycinnamate	164.046145912482	164.0473	-7.03508998922235	[M+H]+	0	1	C9H8O3	Phenylalanine metabolism; Microbial metabolism in diverse environments; Degradation of aromatic compounds
positive	pos-M165T87	165.053421912482	1.45018333333333	165.053421912482	C03767	4-Oxocyclohexanecarboxylate	142.064203912482	142.063	8.4744971035824	[M+Na]+	0	1	C7H10O3
positive	pos-M165T180	165.074478513098	3.00505833333333	165.074478513098	C00507	L-Rhamnose	164.067202513098	164.0685	-7.90820237882312	[M+H]+	0	1	C6H12O5	Fructose and mannose metabolism; Microbial metabolism in diverse environments
positive	pos-M165T180	165.074478513098	3.00505833333333	165.074478513098	C00586	2-Deoxy-D-glucose	164.067202513098	164.0685	-7.90820237882312	[M+H]+	0	1	C6H12O5
positive	pos-M165T180	165.074478513098	3.00505833333333	165.074478513098	C00861	L-Rhamnulose	164.067202513098	164.0685	-7.90820237882312	[M+H]+	0	1	C6H12O5	Fructose and mannose metabolism; Microbial metabolism in diverse environments
positive	pos-M165T180	165.074478513098	3.00505833333333	165.074478513098	C01018	6-Deoxy-D-galactose	164.067202513098	164.0685	-7.90820237882312	[M+H]+	0	1	C6H12O5
positive	pos-M165T180	165.074478513098	3.00505833333333	165.074478513098	C01019	6-Deoxy-L-galactose	164.067202513098	164.0685	-7.90820237882312	[M+H]+	0	1	C6H12O5	Fructose and mannose metabolism; Amino sugar and nucleotide sugar metabolism; Metabolic pathways; Microbial metabolism in diverse environments; Two-component system; Quorum sensing
positive	pos-M165T180	165.074478513098	3.00505833333333	165.074478513098	C01684	D-Rhamnose	164.067202513098	164.0685	-7.90820237882312	[M+H]+	0	1	C6H12O5	ABC transporters
positive	pos-M165T180	165.074478513098	3.00505833333333	165.074478513098	C01721	L-Fuculose	164.067202513098	164.0685	-7.90820237882312	[M+H]+	0	1	C6H12O5	Fructose and mannose metabolism; Microbial metabolism in diverse environments
positive	pos-M165T180	165.074478513098	3.00505833333333	165.074478513098	C02095	beta-D-Fucose	164.067202513098	164.0685	-7.90820237882312	[M+H]+	0	1	C6H12O5
positive	pos-M165T180	165.074478513098	3.00505833333333	165.074478513098	C02338	beta-L-Rhamnose	164.067202513098	164.0685	-7.90820237882312	[M+H]+	0	1	C6H12O5
positive	pos-M165T180	165.074478513098	3.00505833333333	165.074478513098	C02431	L-Rhamnofuranose	164.067202513098	164.0685	-7.90820237882312	[M+H]+	0	1	C6H12O5	Fructose and mannose metabolism; Microbial metabolism in diverse environments
positive	pos-M165T180	165.074478513098	3.00505833333333	165.074478513098	C02476	alpha-L-Rhamnose	164.067202513098	164.0685	-7.90820237882312	[M+H]+	0	1	C6H12O5
positive	pos-M165T180	165.074478513098	3.00505833333333	165.074478513098	C02522	6-Deoxy-D-glucose	164.067202513098	164.0685	-7.90820237882312	[M+H]+	0	1	C6H12O5
positive	pos-M165T180	165.074478513098	3.00505833333333	165.074478513098	C02781	2-Deoxy-D-galactose	164.067202513098	164.0685	-7.90820237882312	[M+H]+	0	1	C6H12O5
positive	pos-M165T180	165.074478513098	3.00505833333333	165.074478513098	C07326	1,5-Anhydro-D-glucitol	164.067202513098	164.0685	-7.90820237882312	[M+H]+	0	1	C6H12O5
positive	pos-M165T180	165.074478513098	3.00505833333333	165.074478513098	C08258	(+)-Quercitol	164.067202513098	164.0685	-7.90820237882312	[M+H]+	0	1	C6H12O5
positive	pos-M165T180	165.074478513098	3.00505833333333	165.074478513098	C08259	(-)-Viburnitol	164.067202513098	164.0685	-7.90820237882312	[M+H]+	0	1	C6H12O5
positive	pos-M165T180	165.074478513098	3.00505833333333	165.074478513098	C08352	Quinovose	164.067202513098	164.0685	-7.90820237882312	[M+H]+	0	1	C6H12O5
positive	pos-M165T180	165.074478513098	3.00505833333333	165.074478513098	C16538	1,5-Anhydro-D-mannitol	164.067202513098	164.0685	-7.90820237882312	[M+H]+	0	1	C6H12O5
positive	pos-M165T180	165.074478513098	3.00505833333333	165.074478513098	C20835	alpha-L-Fucopyranose	164.067202513098	164.0685	-7.90820237882312	[M+H]+	0	1	C6H12O5
positive	pos-M165T180	165.074478513098	3.00505833333333	165.074478513098	C20836	beta-L-Fucopyranose	164.067202513098	164.0685	-7.90820237882312	[M+H]+	0	1	C6H12O5
positive	pos-M165T180	165.074478513098	3.00505833333333	165.074478513098	C21033	6-Deoxy-L-altrose	164.067202513098	164.0685	-7.90820237882312	[M+H]+	0	1	C6H12O5
positive	pos-M165T180	165.074478513098	3.00505833333333	165.074478513098	C21058	6-Deoxy-D-talose	164.067202513098	164.0685	-7.90820237882312	[M+H]+	0	1	C6H12O5
positive	pos-M165T180	165.074478513098	3.00505833333333	165.074478513098	C14592	N-Methyl-N'-nitro-N-nitrosoguanidine	147.040655513098	147.0392	9.89880996356277	[M+NH4]+	0	1	C2H5N5O3
positive	pos-M165T184	165.08967429467	3.05839166666667	165.08967429467	C06578	p-Cumate	164.08239829467	164.0837	-7.9331787982541	[M+H]+	0	1	C10H12O2	Xylene degradation; Microbial metabolism in diverse environments; Degradation of aromatic compounds
positive	pos-M165T184	165.08967429467	3.05839166666667	165.08967429467	C09858	Evodone	164.08239829467	164.0837	-7.9331787982541	[M+H]+	0	1	C10H12O2
positive	pos-M165T184	165.08967429467	3.05839166666667	165.08967429467	C09904	beta-Thujaplicin	164.08239829467	164.0837	-7.9331787982541	[M+H]+	0	1	C10H12O2
positive	pos-M165T184	165.08967429467	3.05839166666667	165.08967429467	C09905	gamma-Thujaplicin	164.08239829467	164.0837	-7.9331787982541	[M+H]+	0	1	C10H12O2
positive	pos-M165T184	165.08967429467	3.05839166666667	165.08967429467	C10453	Eugenol	164.08239829467	164.0837	-7.9331787982541	[M+H]+	0	1	C10H12O2	Phenylpropanoid biosynthesis
positive	pos-M165T184	165.08967429467	3.05839166666667	165.08967429467	C10469	Isoeugenol	164.08239829467	164.0837	-7.9331787982541	[M+H]+	0	1	C10H12O2	Phenylpropanoid biosynthesis
positive	pos-M165T184	165.08967429467	3.05839166666667	165.08967429467	C12303	Phenethyl_acetate	164.08239829467	164.0837	-7.9331787982541	[M+H]+	0	1	C10H12O2
positive	pos-M165T184	165.08967429467	3.05839166666667	165.08967429467	C19229	Dihydrosafrole	164.08239829467	164.0837	-7.9331787982541	[M+H]+	0	1	C10H12O2
positive	pos-M165T184	165.08967429467	3.05839166666667	165.08967429467	C19729	(2E,4E,6E)-2,6-Dimethylocta-2,4,6-trienedial	164.08239829467	164.0837	-7.9331787982541	[M+H]+	0	1	C10H12O2
positive	pos-M165T184	165.08967429467	3.05839166666667	165.08967429467	C12104	Cycloheptanecarboxylic_acid	142.10045629467	142.0994	7.43349141521832	[M+Na]+	0	1	C8H14O2
positive	pos-M165T184	165.08967429467	3.05839166666667	165.08967429467	C12297	Cyclohexyl_acetate	142.10045629467	142.0994	7.43349141521832	[M+Na]+	0	1	C8H14O2
positive	pos-M165T184	165.08967429467	3.05839166666667	165.08967429467	C16648	2-n-Propyl-4-pentenoic_acid	142.10045629467	142.0994	7.43349141521832	[M+Na]+	0	1	C8H14O2	Drug metabolism - cytochrome P450
positive	pos-M165T184	165.08967429467	3.05839166666667	165.08967429467	C16653	2-n-Propyl-2-pentenoic_acid	142.10045629467	142.0994	7.43349141521832	[M+Na]+	0	1	C8H14O2	Drug metabolism - cytochrome P450
positive	pos-M165T184	165.08967429467	3.05839166666667	165.08967429467	C16654	2-n-Propyl-3-pentenoic_acid	142.10045629467	142.0994	7.43349141521832	[M+Na]+	0	1	C8H14O2	Drug metabolism - cytochrome P450
positive	pos-M165T184	165.08967429467	3.05839166666667	165.08967429467	C19318	Allyl_isovalerate	142.10045629467	142.0994	7.43349141521832	[M+Na]+	0	1	C8H14O2
positive	pos-M165T184	165.08967429467	3.05839166666667	165.08967429467	C19757	(Z)-3-Hexen-1-ol_acetate	142.10045629467	142.0994	7.43349141521832	[M+Na]+	0	1	C8H14O2	alpha-Linolenic acid metabolism; Biosynthesis of secondary metabolites
positive	pos-M165T202	165.126066475955	3.37435	165.126066475955	C08490	Jasmone	164.118790475955	164.1201	-7.97905951181056	[M+H]+	0	1	C11H16O
positive	pos-M165T202	165.126066475955	3.37435	165.126066475955	C14226	p-tert-Amylphenol	164.118790475955	164.1201	-7.97905951181056	[M+H]+	0	1	C11H16O
positive	pos-M165T202	165.126066475955	3.37435	165.126066475955	C14466	4-n-Pentylphenol	164.118790475955	164.1201	-7.97905951181056	[M+H]+	0	1	C11H16O
positive	pos-M165T202	165.126066475955	3.37435	165.126066475955	C14697	4-Isopentylphenol	164.118790475955	164.1201	-7.97905951181056	[M+H]+	0	1	C11H16O
positive	pos-M166T142_2	166.085827234598	2.37475	166.085827234598	C00079	L-Phenylalanine	165.078551234598	165.079	-2.71848873559944	[M+H]+	0	1	C9H11NO2	Phenylalanine metabolism; Phenylalanine, tyrosine and tryptophan biosynthesis; Cyanoamino acid metabolism; Phenylpropanoid biosynthesis; Tropane, piperidine and pyridine alkaloid biosynthesis; Glucosinolate biosynthesis; Aminoacyl-tRNA biosynthesis; Biosynthesis of plant secondary metabolites; Biosynthesis of phenylpropanoids; Biosynthesis of alkaloids derived from shikimate pathway; Biosynthesis…
positive	pos-M166T142_2	166.085827234598	2.37475	166.085827234598	C02057	Phenylalanine	165.078551234598	165.079	-2.71848873559944	[M+H]+	0	1	C9H11NO2
positive	pos-M166T142_2	166.085827234598	2.37475	166.085827234598	C02265	D-Phenylalanine	165.078551234598	165.079	-2.71848873559944	[M+H]+	0	1	C9H11NO2	Phenylalanine metabolism; Taste transduction
positive	pos-M166T142_2	166.085827234598	2.37475	166.085827234598	C07527	Benzocaine	165.078551234598	165.079	-2.71848873559944	[M+H]+	0	1	C9H11NO2
positive	pos-M166T142_2	166.085827234598	2.37475	166.085827234598	C18090	Tricaine	165.078551234598	165.079	-2.71848873559944	[M+H]+	0	1	C9H11NO2
positive	pos-M166T142_2	166.085827234598	2.37475	166.085827234598	C18747	Metolcarb	165.078551234598	165.079	-2.71848873559944	[M+H]+	0	1	C9H11NO2
positive	pos-M166T142_2	166.085827234598	2.37475	166.085827234598	C19565	4-Hydroxy-1-(3-pyridinyl)-1-butanone	165.078551234598	165.079	-2.71848873559944	[M+H]+	0	1	C9H11NO2	Metabolism of xenobiotics by cytochrome P450; Chemical carcinogenesis
positive	pos-M166T142_2	166.085827234598	2.37475	166.085827234598	C19578	5-(3-Pyridyl)-2-hydroxytetrahydrofuran	165.078551234598	165.079	-2.71848873559944	[M+H]+	0	1	C9H11NO2	Metabolism of xenobiotics by cytochrome P450; Chemical carcinogenesis
positive	pos-M166T142_2	166.085827234598	2.37475	166.085827234598	C20487	L-beta-Phenylalanine	165.078551234598	165.079	-2.71848873559944	[M+H]+	0	1	C9H11NO2
positive	pos-M166T142_2	166.085827234598	2.37475	166.085827234598	C20488	D-beta-Phenylalanine	165.078551234598	165.079	-2.71848873559944	[M+H]+	0	1	C9H11NO2
positive	pos-M166T142_2	166.085827234598	2.37475	166.085827234598	C00423	trans-Cinnamate	148.052004234598	148.0524	-2.67314411657052	[M+NH4]+	0	1	C9H8O2	Ubiquinone and other terpenoid-quinone biosynthesis; Phenylalanine metabolism; Phenylpropanoid biosynthesis; Biosynthesis of plant secondary metabolites; Biosynthesis of plant hormones; Metabolic pathways; Biosynthesis of secondary metabolites; Microbial metabolism in diverse environments; Degradation of aromatic compounds
positive	pos-M166T142_2	166.085827234598	2.37475	166.085827234598	C02274	Dihydrocoumarin	148.052004234598	148.0524	-2.67314411657052	[M+NH4]+	0	1	C9H8O2	Polycyclic aromatic hydrocarbon degradation; Microbial metabolism in diverse environments
positive	pos-M166T142_2	166.085827234598	2.37475	166.085827234598	C05608	4-Hydroxycinnamyl_aldehyde	148.052004234598	148.0524	-2.67314411657052	[M+NH4]+	0	1	C9H8O2	Phenylpropanoid biosynthesis; Biosynthesis of phenylpropanoids; Metabolic pathways; Biosynthesis of secondary metabolites
positive	pos-M166T142_2	166.085827234598	2.37475	166.085827234598	C07720	3-Hydroxy-1-indanone	148.052004234598	148.0524	-2.67314411657052	[M+NH4]+	0	1	C9H8O2	Polycyclic aromatic hydrocarbon degradation; Microbial metabolism in diverse environments
positive	pos-M166T142_2	166.085827234598	2.37475	166.085827234598	C07728	3-Isochromanone	148.052004234598	148.0524	-2.67314411657052	[M+NH4]+	0	1	C9H8O2	Polycyclic aromatic hydrocarbon degradation; Microbial metabolism in diverse environments
positive	pos-M166T142_2	166.085827234598	2.37475	166.085827234598	C10438	Cinnamic_acid	148.052004234598	148.0524	-2.67314411657052	[M+NH4]+	0	1	C9H8O2
positive	pos-M166T142_2	166.085827234598	2.37475	166.085827234598	C17268	Pyruvophenone	148.052004234598	148.0524	-2.67314411657052	[M+NH4]+	0	1	C9H8O2	Phenylalanine metabolism; Biosynthesis of alkaloids derived from shikimate pathway; Metabolic pathways
positive	pos-M166T51	166.084096872054	0.8539	166.084096872054	C04114	(E)-4-(Trimethylammonio)but-2-enoate	143.094878872054	143.0946	1.94886497461674	[M+Na]+	0	1	C7H13NO2	ABC transporters
positive	pos-M166T51	166.084096872054	0.8539	166.084096872054	C10172	Stachydrine	143.094878872054	143.0946	1.94886497461674	[M+Na]+	0	1	C7H13NO2
positive	pos-M167T494	167.032698132411	8.22625	167.032698132411	C01606	Phthalate	166.025422132411	166.0266	-7.09445106373703	[M+H]+	0	1	C8H6O4	Polycyclic aromatic hydrocarbon degradation; Metabolic pathways; Microbial metabolism in diverse environments; Degradation of aromatic compounds; ABC transporters
positive	pos-M167T494	167.032698132411	8.22625	167.032698132411	C03590	4-Hydroxyphenylglyoxylate	166.025422132411	166.0266	-7.09445106373703	[M+H]+	0	1	C8H6O4	Monobactam biosynthesis; Aminobenzoate degradation; Biosynthesis of vancomycin group antibiotics; Microbial metabolism in diverse environments; Biosynthesis of antibiotics
positive	pos-M167T494	167.032698132411	8.22625	167.032698132411	C06337	Terephthalate	166.025422132411	166.0266	-7.09445106373703	[M+H]+	0	1	C8H6O4	Polycyclic aromatic hydrocarbon degradation; Aminobenzoate degradation; Metabolic pathways; Microbial metabolism in diverse environments; Degradation of aromatic compounds
positive	pos-M167T494	167.032698132411	8.22625	167.032698132411	C14096	3-Formylsalicylic_acid	166.025422132411	166.0266	-7.09445106373703	[M+H]+	0	1	C8H6O4	Naphthalene degradation; Microbial metabolism in diverse environments
positive	pos-M167T494	167.032698132411	8.22625	167.032698132411	C14100	4-Formylsalicylic_acid	166.025422132411	166.0266	-7.09445106373703	[M+H]+	0	1	C8H6O4	Naphthalene degradation; Microbial metabolism in diverse environments
positive	pos-M167T494	167.032698132411	8.22625	167.032698132411	C00922	2,3-Dimethylmaleate	144.043480132411	144.0423	8.19295728413193	[M+Na]+	0	1	C6H8O4	Nicotinate and nicotinamide metabolism; Microbial metabolism in diverse environments
positive	pos-M167T494	167.032698132411	8.22625	167.032698132411	C01757	Triacetate	144.043480132411	144.0423	8.19295728413193	[M+Na]+	0	1	C6H8O4
positive	pos-M167T494	167.032698132411	8.22625	167.032698132411	C02295	Methylitaconate	144.043480132411	144.0423	8.19295728413193	[M+Na]+	0	1	C6H8O4	Nicotinate and nicotinamide metabolism; Microbial metabolism in diverse environments
positive	pos-M167T494	167.032698132411	8.22625	167.032698132411	C02930	2-Methyleneglutarate	144.043480132411	144.0423	8.19295728413193	[M+Na]+	0	1	C6H8O4	Nicotinate and nicotinamide metabolism; Microbial metabolism in diverse environments
positive	pos-M167T494	167.032698132411	8.22625	167.032698132411	C19821	2-Hydroxy-2-(hydroxymethyl)-2H-pyran-3(6H)-one	144.043480132411	144.0423	8.19295728413193	[M+Na]+	0	1	C6H8O4
positive	pos-M167T494	167.032698132411	8.22625	167.032698132411	C19822	1,5-Anhydro-4-deoxy-D-glycero-hex-3-en-2-ulose	144.043480132411	144.0423	8.19295728413193	[M+Na]+	0	1	C6H8O4
positive	pos-M167T494	167.032698132411	8.22625	167.032698132411	C19826	1,5-Anhydro-4-deoxy-D-glycero-hex-1-en-3-ulose	144.043480132411	144.0423	8.19295728413193	[M+Na]+	0	1	C6H8O4
positive	pos-M167T390	167.054010514445	6.496175	167.054010514445	C00502	D-Xylonate	166.046734514445	166.0477	-5.81450724692624	[M+H]+	0	1	C5H10O6	Pentose and glucuronate interconversions
positive	pos-M167T390	167.054010514445	6.496175	167.054010514445	C00545	L-Arabinonate	166.046734514445	166.0477	-5.81450724692624	[M+H]+	0	1	C5H10O6	Ascorbate and aldarate metabolism; Metabolic pathways
positive	pos-M167T390	167.054010514445	6.496175	167.054010514445	C00878	D-Arabinonate	166.046734514445	166.0477	-5.81450724692624	[M+H]+	0	1	C5H10O6
positive	pos-M167T390	167.054010514445	6.496175	167.054010514445	C01685	D-Ribonate	166.046734514445	166.0477	-5.81450724692624	[M+H]+	0	1	C5H10O6
positive	pos-M167T390	167.054010514445	6.496175	167.054010514445	C05411	L-Xylonate	166.046734514445	166.0477	-5.81450724692624	[M+H]+	0	1	C5H10O6	Pentose and glucuronate interconversions; Ascorbate and aldarate metabolism
positive	pos-M167T390	167.054010514445	6.496175	167.054010514445	C05412	L-Lyxonate	166.046734514445	166.0477	-5.81450724692624	[M+H]+	0	1	C5H10O6	Pentose and glucuronate interconversions; Ascorbate and aldarate metabolism
positive	pos-M167T328	167.053975775379	5.45889166666667	167.053975775379	C00502	D-Xylonate	166.046699775379	166.0477	-6.02371861206639	[M+H]+	0	1	C5H10O6	Pentose and glucuronate interconversions
positive	pos-M167T328	167.053975775379	5.45889166666667	167.053975775379	C00545	L-Arabinonate	166.046699775379	166.0477	-6.02371861206639	[M+H]+	0	1	C5H10O6	Ascorbate and aldarate metabolism; Metabolic pathways
positive	pos-M167T328	167.053975775379	5.45889166666667	167.053975775379	C00878	D-Arabinonate	166.046699775379	166.0477	-6.02371861206639	[M+H]+	0	1	C5H10O6
positive	pos-M167T328	167.053975775379	5.45889166666667	167.053975775379	C01685	D-Ribonate	166.046699775379	166.0477	-6.02371861206639	[M+H]+	0	1	C5H10O6
positive	pos-M167T328	167.053975775379	5.45889166666667	167.053975775379	C05411	L-Xylonate	166.046699775379	166.0477	-6.02371861206639	[M+H]+	0	1	C5H10O6	Pentose and glucuronate interconversions; Ascorbate and aldarate metabolism
positive	pos-M167T328	167.053975775379	5.45889166666667	167.053975775379	C05412	L-Lyxonate	166.046699775379	166.0477	-6.02371861206639	[M+H]+	0	1	C5H10O6	Pentose and glucuronate interconversions; Ascorbate and aldarate metabolism
positive	pos-M168T327	168.054630805284	5.45326666666667	168.054630805284	C02647	4-Guanidinobutanal	129.091472805284	129.0902	9.8598134018167	[M+K]+	0	1	C5H11N3O	Arginine and proline metabolism; Metabolic pathways
positive	pos-M168T327	168.054630805284	5.45326666666667	168.054630805284	C19778	(R)-Piperazine-2-carboxamide	129.091472805284	129.0902	9.8598134018167	[M+K]+	0	1	C5H11N3O
positive	pos-M168T327	168.054630805284	5.45326666666667	168.054630805284	C19782	(S)-Piperazine-2-carboxamide	129.091472805284	129.0902	9.8598134018167	[M+K]+	0	1	C5H11N3O
positive	pos-M168T390	168.054477576838	6.50256666666667	168.054477576838	C02647	4-Guanidinobutanal	129.091319576838	129.0902	8.67282596195113	[M+K]+	0	1	C5H11N3O	Arginine and proline metabolism; Metabolic pathways
positive	pos-M168T390	168.054477576838	6.50256666666667	168.054477576838	C19778	(R)-Piperazine-2-carboxamide	129.091319576838	129.0902	8.67282596195113	[M+K]+	0	1	C5H11N3O
positive	pos-M168T390	168.054477576838	6.50256666666667	168.054477576838	C19782	(S)-Piperazine-2-carboxamide	129.091319576838	129.0902	8.67282596195113	[M+K]+	0	1	C5H11N3O
positive	pos-M168T137	168.064368810702	2.27760833333333	168.064368810702	C00250	Pyridoxal	167.057092810702	167.0582	-6.62756630912349	[M+H]+	0	1	C8H9NO3	Vitamin B6 metabolism; Metabolic pathways; Microbial metabolism in diverse environments; Vitamin digestion and absorption
positive	pos-M168T137	168.064368810702	2.27760833333333	168.064368810702	C03493	D-4-Hydroxyphenylglycine	167.057092810702	167.0582	-6.62756630912349	[M+H]+	0	1	C8H9NO3
positive	pos-M168T137	168.064368810702	2.27760833333333	168.064368810702	C03986	3-Hydroxy-4-methylanthranilate	167.057092810702	167.0582	-6.62756630912349	[M+H]+	0	1	C8H9NO3
positive	pos-M168T137	168.064368810702	2.27760833333333	168.064368810702	C05831	3-Methoxyanthranilate	167.057092810702	167.0582	-6.62756630912349	[M+H]+	0	1	C8H9NO3	Tryptophan metabolism
positive	pos-M168T137	168.064368810702	2.27760833333333	168.064368810702	C06051	Isopyridoxal	167.057092810702	167.0582	-6.62756630912349	[M+H]+	0	1	C8H9NO3	Vitamin B6 metabolism
positive	pos-M168T137	168.064368810702	2.27760833333333	168.064368810702	C12323	L-4-Hydroxyphenylglycine	167.057092810702	167.0582	-6.62756630912349	[M+H]+	0	1	C8H9NO3	Monobactam biosynthesis; Biosynthesis of vancomycin group antibiotics; Biosynthesis of antibiotics
positive	pos-M168T137	168.064368810702	2.27760833333333	168.064368810702	C14170	p-Aminosalicylic_acid_methyl_ester	167.057092810702	167.0582	-6.62756630912349	[M+H]+	0	1	C8H9NO3	Local analgesics
positive	pos-M168T137	168.064368810702	2.27760833333333	168.064368810702	C14171	Orthoform	167.057092810702	167.0582	-6.62756630912349	[M+H]+	0	1	C8H9NO3	Local analgesics
positive	pos-M168T137	168.064368810702	2.27760833333333	168.064368810702	C20821	C20821	167.057092810702	167.0582	-6.62756630912349	[M+H]+	0	1	C8H9NO3	Carbapenem biosynthesis; Biosynthesis of secondary metabolites; Biosynthesis of antibiotics
positive	pos-M168T137	168.064368810702	2.27760833333333	168.064368810702	C02946	4-Acetamidobutanoate	145.075150810702	145.0739	8.62188651441745	[M+Na]+	0	1	C6H11NO3	Arginine and proline metabolism; Metabolic pathways
positive	pos-M168T137	168.064368810702	2.27760833333333	168.064368810702	C03239	6-Amino-2-oxohexanoate	145.075150810702	145.0739	8.62188651441745	[M+Na]+	0	1	C6H11NO3	Lysine degradation; Tropane, piperidine and pyridine alkaloid biosynthesis; Metabolic pathways
positive	pos-M168T137	168.064368810702	2.27760833333333	168.064368810702	C03656	(S)-5-Amino-3-oxohexanoic_acid	145.075150810702	145.0739	8.62188651441745	[M+Na]+	0	1	C6H11NO3	Lysine degradation
positive	pos-M168T137	168.064368810702	2.27760833333333	168.064368810702	C04076	L-2-Aminoadipate_6-semialdehyde	145.075150810702	145.0739	8.62188651441745	[M+Na]+	0	1	C6H11NO3	Lysine biosynthesis; Lysine degradation; Tropane, piperidine and pyridine alkaloid biosynthesis; Biosynthesis of plant secondary metabolites; Biosynthesis of alkaloids derived from ornithine, lysine and nicotinic acid; Metabolic pathways; Biosynthesis of secondary metabolites; Biosynthesis of antibiotics; Biosynthesis of amino acids
positive	pos-M168T137	168.064368810702	2.27760833333333	168.064368810702	C05825	2-Amino-5-oxohexanoate	145.075150810702	145.0739	8.62188651441745	[M+Na]+	0	1	C6H11NO3	Lysine degradation
positive	pos-M168T137	168.064368810702	2.27760833333333	168.064368810702	C07151	Metformin	129.101210810702	129.1014	-1.46543180785322	[M+K]+	0	1	C4H11N5	AMPK signaling pathway; Longevity regulating pathway; Bile secretion
positive	pos-M168T137	168.064368810702	2.27760833333333	168.064368810702	C02137	alpha-Oxo-benzeneacetic_acid	150.030545810702	150.0317	-7.69296953914578	[M+NH4]+	0	1	C8H6O3	Phenylalanine metabolism; Aminobenzoate degradation; Microbial metabolism in diverse environments
positive	pos-M168T137	168.064368810702	2.27760833333333	168.064368810702	C03057	2-Carboxybenzaldehyde	150.030545810702	150.0317	-7.69296953914578	[M+NH4]+	0	1	C8H6O3	Polycyclic aromatic hydrocarbon degradation; Microbial metabolism in diverse environments
positive	pos-M168T137	168.064368810702	2.27760833333333	168.064368810702	C10812	Piperonal	150.030545810702	150.0317	-7.69296953914578	[M+NH4]+	0	1	C8H6O3
positive	pos-M169T170	169.084881722289	2.83895	169.084881722289	C16250	MTIC	168.077605722289	168.076	9.55354892437951	[M+H]+	0	1	C5H8N6O	Antineoplastics - alkylating agents
positive	pos-M169T170	169.084881722289	2.83895	169.084881722289	C21420	(3,4-Dimethoxyphenyl)methanol	168.077605722289	168.0786	-5.91555207496395	[M+H]+	0	1	C9H12O3
positive	pos-M169T170	169.084881722289	2.83895	169.084881722289	C06459	N-Trimethyl-2-aminoethylphosphonate	168.077605722289	168.079	-8.29537128969302	[M+H]+	0	1	C5H15NO3P	Phosphonate and phosphinate metabolism; Metabolic pathways
positive	pos-M169T170	169.084881722289	2.83895	169.084881722289	C00179	Agmatine	130.121723722289	130.1218	-0.586202396543881	[M+K]+	0	1	C5H14N4	Arginine and proline metabolism; Metabolic pathways
positive	pos-M169T50	169.093377497806	0.830366666666667	169.093377497806	C00047	L-Lysine	146.104159497806	146.1055	-9.17489207464199	[M+Na]+	0	1	C6H14N2O2	Lysine biosynthesis; Lysine degradation; Biotin metabolism; Tropane, piperidine and pyridine alkaloid biosynthesis; Aminoacyl-tRNA biosynthesis; Biosynthesis of plant secondary metabolites; Biosynthesis of alkaloids derived from ornithine, lysine and nicotinic acid; Metabolic pathways; Biosynthesis of secondary metabolites; Microbial metabolism in diverse environments; Biosynthesis of antibiotics…
positive	pos-M169T50	169.093377497806	0.830366666666667	169.093377497806	C00739	D-Lysine	146.104159497806	146.1055	-9.17489207464199	[M+Na]+	0	1	C6H14N2O2	Lysine degradation
positive	pos-M169T50	169.093377497806	0.830366666666667	169.093377497806	C01142	(3S)-3,6-Diaminohexanoate	146.104159497806	146.1055	-9.17489207464199	[M+Na]+	0	1	C6H14N2O2	Lysine degradation
positive	pos-M169T50	169.093377497806	0.830366666666667	169.093377497806	C01186	(3S,5S)-3,5-Diaminohexanoate	146.104159497806	146.1055	-9.17489207464199	[M+Na]+	0	1	C6H14N2O2	Lysine degradation
positive	pos-M169T50	169.093377497806	0.830366666666667	169.093377497806	C05161	2,5-Diaminohexanoate	146.104159497806	146.1055	-9.17489207464199	[M+Na]+	0	1	C6H14N2O2	Lysine degradation
positive	pos-M169T50	169.093377497806	0.830366666666667	169.093377497806	C16440	Lysine	146.104159497806	146.1055	-9.17489207464199	[M+Na]+	0	1	C6H14N2O2
positive	pos-M169T50	169.093377497806	0.830366666666667	169.093377497806	C20277	(2R,3R)-3-Methylornithine	146.104159497806	146.1055	-9.17489207464199	[M+Na]+	0	1	C6H14N2O2	Lysine biosynthesis; Microbial metabolism in diverse environments
positive	pos-M169T205	169.121142557135	3.41971666666667	169.121142557135	C00848	6-Oxocineole	168.113866557135	168.115	-6.74206861381556	[M+H]+	0	1	C10H16O2	Monoterpenoid biosynthesis; Biosynthesis of secondary metabolites
positive	pos-M169T205	169.121142557135	3.41971666666667	169.121142557135	C02108	1,2-Campholide	168.113866557135	168.115	-6.74206861381556	[M+H]+	0	1	C10H16O2
positive	pos-M169T205	169.121142557135	3.41971666666667	169.121142557135	C03448	(+)-exo-5-Hydroxycamphor	168.113866557135	168.115	-6.74206861381556	[M+H]+	0	1	C10H16O2
positive	pos-M169T205	169.121142557135	3.41971666666667	169.121142557135	C06069	Iridodial	168.113866557135	168.115	-6.74206861381556	[M+H]+	0	1	C10H16O2	Monoterpenoid biosynthesis; Metabolic pathways; Biosynthesis of secondary metabolites
positive	pos-M169T205	169.121142557135	3.41971666666667	169.121142557135	C08489	(Z)-3,5-Hexadienyl_butyrate	168.113866557135	168.115	-6.74206861381556	[M+H]+	0	1	C10H16O2
positive	pos-M169T205	169.121142557135	3.41971666666667	169.121142557135	C08498	Lilac_aldehyde	168.113866557135	168.115	-6.74206861381556	[M+H]+	0	1	C10H16O2
positive	pos-M169T205	169.121142557135	3.41971666666667	169.121142557135	C08546	Tiglyl_tiglate	168.113866557135	168.115	-6.74206861381556	[M+H]+	0	1	C10H16O2
positive	pos-M169T205	169.121142557135	3.41971666666667	169.121142557135	C09785	(+)-Iridodial	168.113866557135	168.115	-6.74206861381556	[M+H]+	0	1	C10H16O2
positive	pos-M169T205	169.121142557135	3.41971666666667	169.121142557135	C09786	Iridomyrmecin	168.113866557135	168.115	-6.74206861381556	[M+H]+	0	1	C10H16O2
positive	pos-M169T205	169.121142557135	3.41971666666667	169.121142557135	C09804	cis-trans-Nepetalactol	168.113866557135	168.115	-6.74206861381556	[M+H]+	0	1	C10H16O2
positive	pos-M169T205	169.121142557135	3.41971666666667	169.121142557135	C09836	Ascaridole	168.113866557135	168.115	-6.74206861381556	[M+H]+	0	1	C10H16O2
positive	pos-M169T205	169.121142557135	3.41971666666667	169.121142557135	C09842	Chrysanthemic_acid	168.113866557135	168.115	-6.74206861381556	[M+H]+	0	1	C10H16O2
positive	pos-M169T205	169.121142557135	3.41971666666667	169.121142557135	C09854	Diosphenol	168.113866557135	168.115	-6.74206861381556	[M+H]+	0	1	C10H16O2
positive	pos-M169T205	169.121142557135	3.41971666666667	169.121142557135	C11402	(4R,7R)-4-Isopropenyl-7-methyl-2-oxo-oxepanone	168.113866557135	168.115	-6.74206861381556	[M+H]+	0	1	C10H16O2	Limonene and pinene degradation; Degradation of aromatic compounds
positive	pos-M169T205	169.121142557135	3.41971666666667	169.121142557135	C11403	(3S,6R)-6-Isopropenyl-3-methyl-2-oxo-oxepanone	168.113866557135	168.115	-6.74206861381556	[M+H]+	0	1	C10H16O2	Limonene and pinene degradation
positive	pos-M169T205	169.121142557135	3.41971666666667	169.121142557135	C11414	(4S,7R)-4-Isopropenyl-7-methyl-2-oxo-oxepanone	168.113866557135	168.115	-6.74206861381556	[M+H]+	0	1	C10H16O2	Limonene and pinene degradation
positive	pos-M169T205	169.121142557135	3.41971666666667	169.121142557135	C11418	(3S,6S)-6-Isopropenyl-3-methyl-2-oxo-oxepanone	168.113866557135	168.115	-6.74206861381556	[M+H]+	0	1	C10H16O2	Limonene and pinene degradation
positive	pos-M169T205	169.121142557135	3.41971666666667	169.121142557135	C11651	8-Epiiridodial	168.113866557135	168.115	-6.74206861381556	[M+H]+	0	1	C10H16O2
positive	pos-M169T205	169.121142557135	3.41971666666667	169.121142557135	C11937	(1S,4R)-1-Hydroxy-2-oxolimonene	168.113866557135	168.115	-6.74206861381556	[M+H]+	0	1	C10H16O2	Limonene and pinene degradation
positive	pos-M169T205	169.121142557135	3.41971666666667	169.121142557135	C11943	trans-2-Methyl-5-isopropylhexa-2,5-dienoic_acid	168.113866557135	168.115	-6.74206861381556	[M+H]+	0	1	C10H16O2	Limonene and pinene degradation
positive	pos-M169T205	169.121142557135	3.41971666666667	169.121142557135	C11944	cis-2-Methyl-5-isopropylhexa-2,5-dienoic_acid	168.113866557135	168.115	-6.74206861381556	[M+H]+	0	1	C10H16O2	Limonene and pinene degradation
positive	pos-M169T205	169.121142557135	3.41971666666667	169.121142557135	C16461	Geranic_acid	168.113866557135	168.115	-6.74206861381556	[M+H]+	0	1	C10H16O2	Geraniol degradation; Biosynthesis of antibiotics
positive	pos-M169T205	169.121142557135	3.41971666666667	169.121142557135	C18019	1-Hydroxy-p-menth-8-en-2-one	168.113866557135	168.115	-6.74206861381556	[M+H]+	0	1	C10H16O2
positive	pos-M169T205	169.121142557135	3.41971666666667	169.121142557135	C19083	(1R,4S)-1-Hydroxy-2-oxolimonene	168.113866557135	168.115	-6.74206861381556	[M+H]+	0	1	C10H16O2	Limonene and pinene degradation
positive	pos-M169T205	169.121142557135	3.41971666666667	169.121142557135	C19731	(3S)-3-Hydroxycyclocitral	168.113866557135	168.115	-6.74206861381556	[M+H]+	0	1	C10H16O2
positive	pos-M169T205	169.121142557135	3.41971666666667	169.121142557135	C20221	(6E)-8-Oxolinalool	168.113866557135	168.115	-6.74206861381556	[M+H]+	0	1	C10H16O2	Monoterpenoid biosynthesis; Biosynthesis of secondary metabolites
positive	pos-M169T205	169.121142557135	3.41971666666667	169.121142557135	C20222	(6E)-8-Hydroxygeranial	168.113866557135	168.115	-6.74206861381556	[M+H]+	0	1	C10H16O2
positive	pos-M169T205	169.121142557135	3.41971666666667	169.121142557135	C20223	(6E)-8-Oxogeraniol	168.113866557135	168.115	-6.74206861381556	[M+H]+	0	1	C10H16O2
positive	pos-M169T205	169.121142557135	3.41971666666667	169.121142557135	C20322	(+)-6-exo-Hydroxycamphor	168.113866557135	168.115	-6.74206861381556	[M+H]+	0	1	C10H16O2
positive	pos-M169T205	169.121142557135	3.41971666666667	169.121142557135	C20323	(+)-6-endo-Hydroxycamphor	168.113866557135	168.115	-6.74206861381556	[M+H]+	0	1	C10H16O2
positive	pos-M169T205	169.121142557135	3.41971666666667	169.121142557135	C14218	Octane-1,8-diol	146.131924557135	146.1307	8.37987592616458	[M+Na]+	0	1	C8H18O2
positive	pos-M169T205	169.121142557135	3.41971666666667	169.121142557135	C14271	Ethohexadiol	146.131924557135	146.1307	8.37987592616458	[M+Na]+	0	1	C8H18O2
positive	pos-M169T205	169.121142557135	3.41971666666667	169.121142557135	C14273	1,2-Octanediol	146.131924557135	146.1307	8.37987592616458	[M+Na]+	0	1	C8H18O2
positive	pos-M170T47	170.041049551034	0.779683333333333	170.041049551034	C00025	L-Glutamate	147.051831551034	147.0532	-9.30580882286727	[M+Na]+	0	1	C5H9NO4	Arginine biosynthesis; Alanine, aspartate and glutamate metabolism; Arginine and proline metabolism; Carbapenem biosynthesis; Histidine metabolism; Taurine and hypotaurine metabolism; D-Glutamine and D-glutamate metabolism; Glutathione metabolism; Neomycin, kanamycin and gentamicin biosynthesis; Glyoxylate and dicarboxylate metabolism; Butanoate metabolism; C5-Branched dibasic acid metabolism; Po…
positive	pos-M170T47	170.041049551034	0.779683333333333	170.041049551034	C00217	D-Glutamate	147.051831551034	147.0532	-9.30580882286727	[M+Na]+	0	1	C5H9NO4	D-Glutamine and D-glutamate metabolism; Metabolic pathways
positive	pos-M170T47	170.041049551034	0.779683333333333	170.041049551034	C00302	Glutamate	147.051831551034	147.0532	-9.30580882286727	[M+Na]+	0	1	C5H9NO4	Cyanoamino acid metabolism
positive	pos-M170T47	170.041049551034	0.779683333333333	170.041049551034	C00979	O-Acetyl-L-serine	147.051831551034	147.0532	-9.30580882286727	[M+Na]+	0	1	C5H9NO4	Cysteine and methionine metabolism; Zeatin biosynthesis; Sulfur metabolism; Metabolic pathways; Biosynthesis of secondary metabolites; Microbial metabolism in diverse environments; Biosynthesis of antibiotics; Carbon metabolism; Biosynthesis of amino acids; Sulfur relay system
positive	pos-M170T47	170.041049551034	0.779683333333333	170.041049551034	C03618	L-threo-3-Methylaspartate	147.051831551034	147.0532	-9.30580882286727	[M+Na]+	0	1	C5H9NO4	Glyoxylate and dicarboxylate metabolism; C5-Branched dibasic acid metabolism; Metabolic pathways; Carbon metabolism
positive	pos-M170T47	170.041049551034	0.779683333333333	170.041049551034	C03790	N-(Carboxymethyl)-D-alanine	147.051831551034	147.0532	-9.30580882286727	[M+Na]+	0	1	C5H9NO4
positive	pos-M170T47	170.041049551034	0.779683333333333	170.041049551034	C05574	3-Aminopentanedioate	147.051831551034	147.0532	-9.30580882286727	[M+Na]+	0	1	C5H9NO4
positive	pos-M170T47	170.041049551034	0.779683333333333	170.041049551034	C05938	L-4-Hydroxyglutamate_semialdehyde	147.051831551034	147.0532	-9.30580882286727	[M+Na]+	0	1	C5H9NO4	Arginine and proline metabolism
positive	pos-M170T47	170.041049551034	0.779683333333333	170.041049551034	C05941	2-Oxo-4-hydroxy-5-aminovalerate	147.051831551034	147.0532	-9.30580882286727	[M+Na]+	0	1	C5H9NO4	Arginine and proline metabolism
positive	pos-M170T47	170.041049551034	0.779683333333333	170.041049551034	C12269	N-Methyl-D-aspartic_acid	147.051831551034	147.0532	-9.30580882286727	[M+Na]+	0	1	C5H9NO4
positive	pos-M170T150	170.059068609287	2.49785	170.059068609287	C13482	Phosphodimethylethanolamine	169.051792609287	169.0504	8.23783491209462	[M+H]+	0	1	C4H12NO4P	Glycerophospholipid metabolism
positive	pos-M170T150	170.059068609287	2.49785	170.059068609287	C02366	3-Methyloxindole	147.069850609287	147.0684	9.86350084055605	[M+Na]+	0	1	C9H9NO
positive	pos-M170T150	170.059068609287	2.49785	170.059068609287	C14639	2-Indanone_oxime	147.069850609287	147.0684	9.86350084055605	[M+Na]+	0	1	C9H9NO
positive	pos-M170T150	170.059068609287	2.49785	170.059068609287	C00123	L-Leucine	131.095910609287	131.0946	9.99743152657102	[M+K]+	0	1	C6H13NO2	Valine, leucine and isoleucine degradation; Valine, leucine and isoleucine biosynthesis; Glucosinolate biosynthesis; Aminoacyl-tRNA biosynthesis; Biosynthesis of plant secondary metabolites; Biosynthesis of alkaloids derived from histidine and purine; Metabolic pathways; Biosynthesis of secondary metabolites; 2-Oxocarboxylic acid metabolism; Biosynthesis of amino acids; ABC transporters; mTOR sig…
positive	pos-M170T150	170.059068609287	2.49785	170.059068609287	C00407	L-Isoleucine	131.095910609287	131.0946	9.99743152657102	[M+K]+	0	1	C6H13NO2	Valine, leucine and isoleucine degradation; Valine, leucine and isoleucine biosynthesis; Cyanoamino acid metabolism; Tropane, piperidine and pyridine alkaloid biosynthesis; Glucosinolate biosynthesis; Aminoacyl-tRNA biosynthesis; Biosynthesis of plant secondary metabolites; Biosynthesis of alkaloids derived from ornithine, lysine and nicotinic acid; Metabolic pathways; Biosynthesis of secondary m…
positive	pos-M170T150	170.059068609287	2.49785	170.059068609287	C01570	D-Leucine	131.095910609287	131.0946	9.99743152657102	[M+K]+	0	1	C6H13NO2
positive	pos-M170T150	170.059068609287	2.49785	170.059068609287	C01933	L-Norleucine	131.095910609287	131.0946	9.99743152657102	[M+K]+	0	1	C6H13NO2
positive	pos-M170T150	170.059068609287	2.49785	170.059068609287	C02378	6-Aminohexanoate	131.095910609287	131.0946	9.99743152657102	[M+K]+	0	1	C6H13NO2	Caprolactam degradation; Metabolic pathways; Microbial metabolism in diverse environments
positive	pos-M170T150	170.059068609287	2.49785	170.059068609287	C02486	(3R)-beta-Leucine	131.095910609287	131.0946	9.99743152657102	[M+K]+	0	1	C6H13NO2
positive	pos-M170T150	170.059068609287	2.49785	170.059068609287	C06418	D-Isoleucine	131.095910609287	131.0946	9.99743152657102	[M+K]+	0	1	C6H13NO2
positive	pos-M170T150	170.059068609287	2.49785	170.059068609287	C08263	beta-Alaninebetaine	131.095910609287	131.0946	9.99743152657102	[M+K]+	0	1	C6H13NO2
positive	pos-M170T150	170.059068609287	2.49785	170.059068609287	C16434	Isoleucine	131.095910609287	131.0946	9.99743152657102	[M+K]+	0	1	C6H13NO2
positive	pos-M170T150	170.059068609287	2.49785	170.059068609287	C16439	Leucine	131.095910609287	131.0946	9.99743152657102	[M+K]+	0	1	C6H13NO2
positive	pos-M170T150	170.059068609287	2.49785	170.059068609287	C16647	N,N-Diethylglycine	131.095910609287	131.0946	9.99743152657102	[M+K]+	0	1	C6H13NO2
positive	pos-M170T150	170.059068609287	2.49785	170.059068609287	C21092	D-allo-Isoleucine	131.095910609287	131.0946	9.99743152657102	[M+K]+	0	1	C6H13NO2
positive	pos-M170T150	170.059068609287	2.49785	170.059068609287	C21096	L-allo-Isoleucine	131.095910609287	131.0946	9.99743152657102	[M+K]+	0	1	C6H13NO2
positive	pos-M170T186	170.078279425264	3.09441666666667	170.078279425264	C10144	Fagomine	147.089061425264	147.0895	-2.98168622501766	[M+Na]+	0	1	C6H13NO3
positive	pos-M170T186	170.078279425264	3.09441666666667	170.078279425264	C20310	N-Hydroxy-L-isoleucine	147.089061425264	147.0895	-2.98168622501766	[M+Na]+	0	1	C6H13NO3	Cyanoamino acid metabolism; Biosynthesis of secondary metabolites
positive	pos-M170T186	170.078279425264	3.09441666666667	170.078279425264	C20802	(4S)-4-Hydroxy-L-isoleucine	147.089061425264	147.0895	-2.98168622501766	[M+Na]+	0	1	C6H13NO3
positive	pos-M170T165	170.116343197708	2.74388333333333	170.116343197708	C17730	Piperidione	169.109067197708	169.1103	-7.28993025250565	[M+H]+	0	1	C9H15NO2
positive	pos-M170T165	170.116343197708	2.74388333333333	170.116343197708	C01014	3-Isopropylcatechol	152.082520197708	152.0837	-7.75758540856404	[M+NH4]+	0	1	C9H12O2
positive	pos-M171T571	171.031295013214	9.52133333333333	171.031295013214	C01819	Indoleamine	132.068137013214	132.0687	-4.26283279844481	[M+K]+	0	1	C8H8N2
positive	pos-M171T176	171.100373920755	2.93488333333333	171.100373920755	C14280	Furfural_diethyl_acetal	170.093097920755	170.0943	-7.06713420138284	[M+H]+	0	1	C9H14O3
positive	pos-M171T176	171.100373920755	2.93488333333333	171.100373920755	C06502	4,6-Diamino-5-formamidopyrimidine	153.066550920755	153.0651	9.47910892156767	[M+NH4]+	0	1	C5H7N5O
positive	pos-M171T200	171.147730786153	3.32898333333333	171.147730786153	C10865	Pseudopelletierine	153.113907786153	153.1154	-9.74568101576502	[M+NH4]+	0	1	C9H15NO	Tropane, piperidine and pyridine alkaloid biosynthesis; Biosynthesis of alkaloids derived from ornithine, lysine and nicotinic acid; Biosynthesis of secondary metabolites
positive	pos-M172T79	172.038871572954	1.32219166666667	172.038871572954	C00073	L-Methionine	149.049653572954	149.051	-9.03333118176693	[M+Na]+	0	1	C5H11NO2S	Cysteine and methionine metabolism; Glucosinolate biosynthesis; Aminoacyl-tRNA biosynthesis; Biosynthesis of plant secondary metabolites; Biosynthesis of plant hormones; Metabolic pathways; Biosynthesis of secondary metabolites; 2-Oxocarboxylic acid metabolism; Biosynthesis of amino acids; Antifolate resistance; Protein digestion and absorption; Mineral absorption; Central carbon metabolism in ca…
positive	pos-M172T79	172.038871572954	1.32219166666667	172.038871572954	C00855	D-Methionine	149.049653572954	149.051	-9.03333118176693	[M+Na]+	0	1	C5H11NO2S	ABC transporters
positive	pos-M172T79	172.038871572954	1.32219166666667	172.038871572954	C01733	Methionine	149.049653572954	149.051	-9.03333118176693	[M+Na]+	0	1	C5H11NO2S
positive	pos-M172T79	172.038871572954	1.32219166666667	172.038871572954	C07418	Penicillamine	149.049653572954	149.051	-9.03333118176693	[M+Na]+	0	1	C5H11NO2S
positive	pos-M172T180	172.132198951959	2.99375	172.132198951959	C09772	Boschnialactone	154.098375951959	154.0994	-6.6453733175958	[M+NH4]+	0	1	C9H14O2
positive	pos-M172T240	172.168322150461	4.00595833333333	172.168322150461	C00843	(-)-Menthone	154.134499150461	154.1358	-8.43963270704649	[M+NH4]+	0	1	C10H18O	Monoterpenoid biosynthesis; Biosynthesis of secondary metabolites
positive	pos-M172T240	172.168322150461	4.00595833333333	172.168322150461	C01411	Borneol	154.134499150461	154.1358	-8.43963270704649	[M+NH4]+	0	1	C10H18O
positive	pos-M172T240	172.168322150461	4.00595833333333	172.168322150461	C01500	Geraniol	154.134499150461	154.1358	-8.43963270704649	[M+NH4]+	0	1	C10H18O	Geraniol degradation; Monoterpenoid biosynthesis; Biosynthesis of plant secondary metabolites; Biosynthesis of terpenoids and steroids; Biosynthesis of alkaloids derived from terpenoid and polyketide; Metabolic pathways; Biosynthesis of secondary metabolites; Biosynthesis of antibiotics
positive	pos-M172T240	172.168322150461	4.00595833333333	172.168322150461	C01765	(+)-Borneol	154.134499150461	154.1358	-8.43963270704649	[M+NH4]+	0	1	C10H18O
positive	pos-M172T240	172.168322150461	4.00595833333333	172.168322150461	C01766	(-)-Borneol	154.134499150461	154.1358	-8.43963270704649	[M+NH4]+	0	1	C10H18O
positive	pos-M172T240	172.168322150461	4.00595833333333	172.168322150461	C02344	(-)-endo-Fenchol	154.134499150461	154.1358	-8.43963270704649	[M+NH4]+	0	1	C10H18O	Monoterpenoid biosynthesis; Biosynthesis of terpenoids and steroids; Biosynthesis of secondary metabolites
positive	pos-M172T240	172.168322150461	4.00595833333333	172.168322150461	C02462	Sabinene_hydrate	154.134499150461	154.1358	-8.43963270704649	[M+NH4]+	0	1	C10H18O	Monoterpenoid biosynthesis; Biosynthesis of terpenoids and steroids; Metabolic pathways; Biosynthesis of secondary metabolites
positive	pos-M172T240	172.168322150461	4.00595833333333	172.168322150461	C02484	(+)-trans-Pulegol	154.134499150461	154.1358	-8.43963270704649	[M+NH4]+	0	1	C10H18O
positive	pos-M172T240	172.168322150461	4.00595833333333	172.168322150461	C03039	(+)-trans-Piperitenol	154.134499150461	154.1358	-8.43963270704649	[M+NH4]+	0	1	C10H18O
positive	pos-M172T240	172.168322150461	4.00595833333333	172.168322150461	C03985	3,7-Dimethylocta-1,6-dien-3-ol	154.134499150461	154.1358	-8.43963270704649	[M+NH4]+	0	1	C10H18O
positive	pos-M172T240	172.168322150461	4.00595833333333	172.168322150461	C09844	1,8-Cineole	154.134499150461	154.1358	-8.43963270704649	[M+NH4]+	0	1	C10H18O	Monoterpenoid biosynthesis; Biosynthesis of secondary metabolites; Inflammatory mediator regulation of TRP channels
positive	pos-M172T240	172.168322150461	4.00595833333333	172.168322150461	C09848	(R)-(+)-Citronellal	154.134499150461	154.1358	-8.43963270704649	[M+NH4]+	0	1	C10H18O	Geraniol degradation; Biosynthesis of terpenoids and steroids; Biosynthesis of secondary metabolites
positive	pos-M172T240	172.168322150461	4.00595833333333	172.168322150461	C09871	Nerol	154.134499150461	154.1358	-8.43963270704649	[M+NH4]+	0	1	C10H18O	Geraniol degradation; Biosynthesis of terpenoids and steroids
positive	pos-M172T240	172.168322150461	4.00595833333333	172.168322150461	C09902	(R)-(+)-alpha-Terpineol	154.134499150461	154.1358	-8.43963270704649	[M+NH4]+	0	1	C10H18O
positive	pos-M172T240	172.168322150461	4.00595833333333	172.168322150461	C11384	(S)-(-)-Citronellal	154.134499150461	154.1358	-8.43963270704649	[M+NH4]+	0	1	C10H18O	Geraniol degradation
positive	pos-M172T240	172.168322150461	4.00595833333333	172.168322150461	C11388	(-)-Linalool	154.134499150461	154.1358	-8.43963270704649	[M+NH4]+	0	1	C10H18O	Monoterpenoid biosynthesis; Biosynthesis of terpenoids and steroids; Biosynthesis of secondary metabolites; Biosynthesis of antibiotics
positive	pos-M172T240	172.168322150461	4.00595833333333	172.168322150461	C11389	(+)-Linalool	154.134499150461	154.1358	-8.43963270704649	[M+NH4]+	0	1	C10H18O	Monoterpenoid biosynthesis; Biosynthesis of terpenoids and steroids; Biosynthesis of secondary metabolites; Biosynthesis of antibiotics
positive	pos-M172T240	172.168322150461	4.00595833333333	172.168322150461	C11390	(+)-Menthone	154.134499150461	154.1358	-8.43963270704649	[M+NH4]+	0	1	C10H18O
positive	pos-M172T240	172.168322150461	4.00595833333333	172.168322150461	C11393	(-)-alpha-Terpineol	154.134499150461	154.1358	-8.43963270704649	[M+NH4]+	0	1	C10H18O	Monoterpenoid biosynthesis; Biosynthesis of terpenoids and steroids; Metabolic pathways; Biosynthesis of secondary metabolites
positive	pos-M172T240	172.168322150461	4.00595833333333	172.168322150461	C11396	(1R,2R,4R)-Dihydrocarveol	154.134499150461	154.1358	-8.43963270704649	[M+NH4]+	0	1	C10H18O	Limonene and pinene degradation
positive	pos-M172T240	172.168322150461	4.00595833333333	172.168322150461	C11397	(1R,2S,4R)-Neo-dihydrocarveol	154.134499150461	154.1358	-8.43963270704649	[M+NH4]+	0	1	C10H18O	Limonene and pinene degradation; Degradation of aromatic compounds
positive	pos-M172T240	172.168322150461	4.00595833333333	172.168322150461	C11399	(1S,2S,4R)-Iso-dihydrocarveol	154.134499150461	154.1358	-8.43963270704649	[M+NH4]+	0	1	C10H18O	Limonene and pinene degradation
positive	pos-M172T240	172.168322150461	4.00595833333333	172.168322150461	C11400	(1S,2R,4R)-Neoiso-dihydrocarveol	154.134499150461	154.1358	-8.43963270704649	[M+NH4]+	0	1	C10H18O	Limonene and pinene degradation
positive	pos-M172T240	172.168322150461	4.00595833333333	172.168322150461	C11410	(1R,2S,4S)-_Neoiso-dihydrocarveol	154.134499150461	154.1358	-8.43963270704649	[M+NH4]+	0	1	C10H18O	Limonene and pinene degradation
positive	pos-M172T240	172.168322150461	4.00595833333333	172.168322150461	C11411	(1R,2R,4S)-Iso-dihydrocarveol	154.134499150461	154.1358	-8.43963270704649	[M+NH4]+	0	1	C10H18O	Limonene and pinene degradation
positive	pos-M172T240	172.168322150461	4.00595833333333	172.168322150461	C11413	(1S,2S,4S)-Dihydrocarveol	154.134499150461	154.1358	-8.43963270704649	[M+NH4]+	0	1	C10H18O	Limonene and pinene degradation
positive	pos-M172T240	172.168322150461	4.00595833333333	172.168322150461	C11416	(1S,2R,4S)-Neo-dihydrocarveol	154.134499150461	154.1358	-8.43963270704649	[M+NH4]+	0	1	C10H18O	Limonene and pinene degradation
positive	pos-M172T240	172.168322150461	4.00595833333333	172.168322150461	C11952	(+)-Isomenthone	154.134499150461	154.1358	-8.43963270704649	[M+NH4]+	0	1	C10H18O	Monoterpenoid biosynthesis; Biosynthesis of secondary metabolites
positive	pos-M172T240	172.168322150461	4.00595833333333	172.168322150461	C16772	alpha-Terpineol	154.134499150461	154.1358	-8.43963270704649	[M+NH4]+	0	1	C10H18O
positive	pos-M172T240	172.168322150461	4.00595833333333	172.168322150461	C16909	1,4-Cineole	154.134499150461	154.1358	-8.43963270704649	[M+NH4]+	0	1	C10H18O
positive	pos-M172T240	172.168322150461	4.00595833333333	172.168322150461	C17073	Terpineol-4	154.134499150461	154.1358	-8.43963270704649	[M+NH4]+	0	1	C10H18O
positive	pos-M172T240	172.168322150461	4.00595833333333	172.168322150461	C17125	(-)-Isomenthone	154.134499150461	154.1358	-8.43963270704649	[M+NH4]+	0	1	C10H18O
positive	pos-M172T240	172.168322150461	4.00595833333333	172.168322150461	C17384	Citronellal	154.134499150461	154.1358	-8.43963270704649	[M+NH4]+	0	1	C10H18O
positive	pos-M172T240	172.168322150461	4.00595833333333	172.168322150461	C17517	beta-Terpineol	154.134499150461	154.1358	-8.43963270704649	[M+NH4]+	0	1	C10H18O
positive	pos-M172T240	172.168322150461	4.00595833333333	172.168322150461	C17518	gamma-Terpineol	154.134499150461	154.1358	-8.43963270704649	[M+NH4]+	0	1	C10H18O
positive	pos-M172T240	172.168322150461	4.00595833333333	172.168322150461	C17611	Chrysanthemol	154.134499150461	154.1358	-8.43963270704649	[M+NH4]+	0	1	C10H18O
positive	pos-M172T240	172.168322150461	4.00595833333333	172.168322150461	C18017	8-p-Menthen-2-ol	154.134499150461	154.1358	-8.43963270704649	[M+NH4]+	0	1	C10H18O
positive	pos-M172T240	172.168322150461	4.00595833333333	172.168322150461	C20261	(+)-Thujan-3-ol	154.134499150461	154.1358	-8.43963270704649	[M+NH4]+	0	1	C10H18O
positive	pos-M173T574	172.987737780759	9.56460833333333	172.987737780759	C14872	Thiodiacetic_acid	149.998519780759	149.9987	-1.20147201944105	[M+Na]+	0	1	C4H6O4S	Metabolism of xenobiotics by cytochrome P450
positive	pos-M173T50	173.040744675352	0.83475	173.040744675352	C00121	D-Ribose	150.051526675352	150.0528	-8.48584396956796	[M+Na]+	0	1	C5H10O5	Pentose phosphate pathway; ABC transporters; Bacterial chemotaxis
positive	pos-M173T50	173.040744675352	0.83475	173.040744675352	C00181	D-Xylose	150.051526675352	150.0528	-8.48584396956796	[M+Na]+	0	1	C5H10O5	Pentose and glucuronate interconversions; Amino sugar and nucleotide sugar metabolism; Metabolic pathways; ABC transporters
positive	pos-M173T50	173.040744675352	0.83475	173.040744675352	C00216	D-Arabinose	150.051526675352	150.0528	-8.48584396956796	[M+Na]+	0	1	C5H10O5
positive	pos-M173T50	173.040744675352	0.83475	173.040744675352	C00259	L-Arabinose	150.051526675352	150.0528	-8.48584396956796	[M+Na]+	0	1	C5H10O5	Pentose and glucuronate interconversions; Ascorbate and aldarate metabolism; Amino sugar and nucleotide sugar metabolism; Metabolic pathways; ABC transporters
positive	pos-M173T50	173.040744675352	0.83475	173.040744675352	C00309	D-Ribulose	150.051526675352	150.0528	-8.48584396956796	[M+Na]+	0	1	C5H10O5	Pentose and glucuronate interconversions; Metabolic pathways
positive	pos-M173T50	173.040744675352	0.83475	173.040744675352	C00310	D-Xylulose	150.051526675352	150.0528	-8.48584396956796	[M+Na]+	0	1	C5H10O5	Pentose and glucuronate interconversions; Metabolic pathways
positive	pos-M173T50	173.040744675352	0.83475	173.040744675352	C00312	L-Xylulose	150.051526675352	150.0528	-8.48584396956796	[M+Na]+	0	1	C5H10O5	Pentose and glucuronate interconversions; Metabolic pathways
positive	pos-M173T50	173.040744675352	0.83475	173.040744675352	C00476	D-Lyxose	150.051526675352	150.0528	-8.48584396956796	[M+Na]+	0	1	C5H10O5	Pentose and glucuronate interconversions
positive	pos-M173T50	173.040744675352	0.83475	173.040744675352	C00508	L-Ribulose	150.051526675352	150.0528	-8.48584396956796	[M+Na]+	0	1	C5H10O5	Pentose and glucuronate interconversions; Metabolic pathways
positive	pos-M173T50	173.040744675352	0.83475	173.040744675352	C01394	Xylose	150.051526675352	150.0528	-8.48584396956796	[M+Na]+	0	1	C5H10O5
positive	pos-M173T50	173.040744675352	0.83475	173.040744675352	C01488	D-Apiose	150.051526675352	150.0528	-8.48584396956796	[M+Na]+	0	1	C5H10O5
positive	pos-M173T50	173.040744675352	0.83475	173.040744675352	C01508	L-Lyxose	150.051526675352	150.0528	-8.48584396956796	[M+Na]+	0	1	C5H10O5	Pentose and glucuronate interconversions
positive	pos-M173T50	173.040744675352	0.83475	173.040744675352	C01510	L-Xylose	150.051526675352	150.0528	-8.48584396956796	[M+Na]+	0	1	C5H10O5
positive	pos-M173T50	173.040744675352	0.83475	173.040744675352	C02096	beta-D-Xylose	150.051526675352	150.0528	-8.48584396956796	[M+Na]+	0	1	C5H10O5
positive	pos-M173T50	173.040744675352	0.83475	173.040744675352	C02204	alpha-D-Lyxose	150.051526675352	150.0528	-8.48584396956796	[M+Na]+	0	1	C5H10O5
positive	pos-M173T50	173.040744675352	0.83475	173.040744675352	C02205	alpha-D-Xylose	150.051526675352	150.0528	-8.48584396956796	[M+Na]+	0	1	C5H10O5
positive	pos-M173T50	173.040744675352	0.83475	173.040744675352	C02479	beta-L-Arabinose	150.051526675352	150.0528	-8.48584396956796	[M+Na]+	0	1	C5H10O5
positive	pos-M173T50	173.040744675352	0.83475	173.040744675352	C02604	alpha-L-Arabinose	150.051526675352	150.0528	-8.48584396956796	[M+Na]+	0	1	C5H10O5
positive	pos-M173T50	173.040744675352	0.83475	173.040744675352	C05052	Ribulose	150.051526675352	150.0528	-8.48584396956796	[M+Na]+	0	1	C5H10O5
positive	pos-M173T50	173.040744675352	0.83475	173.040744675352	C06115	L-Arabinofuranose	150.051526675352	150.0528	-8.48584396956796	[M+Na]+	0	1	C5H10O5
positive	pos-M173T50	173.040744675352	0.83475	173.040744675352	C08346	beta-D-Apiose	150.051526675352	150.0528	-8.48584396956796	[M+Na]+	0	1	C5H10O5
positive	pos-M173T50	173.040744675352	0.83475	173.040744675352	C08353	beta-D-Ribopyranose	150.051526675352	150.0528	-8.48584396956796	[M+Na]+	0	1	C5H10O5
positive	pos-M173T50	173.040744675352	0.83475	173.040744675352	C08354	alpha-D-Ribulose	150.051526675352	150.0528	-8.48584396956796	[M+Na]+	0	1	C5H10O5
positive	pos-M173T50	173.040744675352	0.83475	173.040744675352	C11476	L-Arabinose	150.051526675352	150.0528	-8.48584396956796	[M+Na]+	0	1	C5H10O5
positive	pos-M173T50	173.040744675352	0.83475	173.040744675352	C16639	beta-D-Ribofuranose	150.051526675352	150.0528	-8.48584396956796	[M+Na]+	0	1	C5H10O5
positive	pos-M173T50	173.040744675352	0.83475	173.040744675352	C20569	beta-L-Arabinofuranose	150.051526675352	150.0528	-8.48584396956796	[M+Na]+	0	1	C5H10O5
positive	pos-M173T50	173.040744675352	0.83475	173.040744675352	C21040	Apiose	150.051526675352	150.0528	-8.48584396956796	[M+Na]+	0	1	C5H10O5
positive	pos-M173T50	173.040744675352	0.83475	173.040744675352	C21057	D-Ribose	150.051526675352	150.0528	-8.48584396956796	[M+Na]+	0	1	C5H10O5
positive	pos-M173T50	173.040744675352	0.83475	173.040744675352	C21067	D-Arabinofuranose	150.051526675352	150.0528	-8.48584396956796	[M+Na]+	0	1	C5H10O5
positive	pos-M173T50	173.040744675352	0.83475	173.040744675352	C21382	R-THMF	150.051526675352	150.0528	-8.48584396956796	[M+Na]+	0	1	C5H10O5	Quorum sensing; Biofilm formation - Escherichia coli
positive	pos-M173T203	173.116050151955	3.39130833333333	173.116050151955	C16322	9-Oxononanoic_acid	172.108774151955	172.1099	-6.54144848731366	[M+H]+	0	1	C9H16O3	alpha-Linolenic acid metabolism; Biosynthesis of secondary metabolites
positive	pos-M173T203	173.116050151955	3.39130833333333	173.116050151955	C06557	Deisopropylhydroxyatrazine	155.082227151955	155.0807	9.84746622225857	[M+NH4]+	0	1	C5H9N5O	Atrazine degradation; Microbial metabolism in diverse environments
positive	pos-M173T250	173.11606604462	4.1745	173.11606604462	C16322	9-Oxononanoic_acid	172.10879004462	172.1099	-6.44910827327334	[M+H]+	0	1	C9H16O3	alpha-Linolenic acid metabolism; Biosynthesis of secondary metabolites
positive	pos-M173T250	173.11606604462	4.1745	173.11606604462	C06557	Deisopropylhydroxyatrazine	155.08224304462	155.0807	9.94994618916908	[M+NH4]+	0	1	C5H9N5O	Atrazine degradation; Microbial metabolism in diverse environments
positive	pos-M174T89	174.03753960375	1.49013333333333	174.03753960375	C00242	Guanine	151.04832160375	151.0494	-7.13936136121219	[M+Na]+	0	1	C5H5N5O	Purine metabolism; Metabolic pathways
positive	pos-M174T171	174.056552823957	2.8559	174.056552823957	C06325	2-Quinolinecarboxylic_acid	173.049276823957	173.0477	9.11207694184499	[M+H]+	0	1	C10H7NO2
positive	pos-M174T171	174.056552823957	2.8559	174.056552823957	C06414	4-Quinolinecarboxylic_acid	173.049276823957	173.0477	9.11207694184499	[M+H]+	0	1	C10H7NO2
positive	pos-M174T171	174.056552823957	2.8559	174.056552823957	C14040	1-Nitronaphthalene	173.049276823957	173.0477	9.11207694184499	[M+H]+	0	1	C10H7NO2	Metabolism of xenobiotics by cytochrome P450
positive	pos-M174T171	174.056552823957	2.8559	174.056552823957	C19474	2-Nitronaphthalene	173.049276823957	173.0477	9.11207694184499	[M+H]+	0	1	C10H7NO2
positive	pos-M174T192	174.183727292698	3.19698333333333	174.183727292698	C00400	(-)-Menthol	156.149904292698	156.1514	-9.57857119444821	[M+NH4]+	0	1	C10H20O	Monoterpenoid biosynthesis; Biosynthesis of secondary metabolites; Inflammatory mediator regulation of TRP channels
positive	pos-M174T192	174.183727292698	3.19698333333333	174.183727292698	C00553	(+)-Neomenthol	156.149904292698	156.1514	-9.57857119444821	[M+NH4]+	0	1	C10H20O	Monoterpenoid biosynthesis; Biosynthesis of secondary metabolites
positive	pos-M174T192	174.183727292698	3.19698333333333	174.183727292698	C09849	beta-Citronellol	156.149904292698	156.1514	-9.57857119444821	[M+NH4]+	0	1	C10H20O	Geraniol degradation; Biosynthesis of terpenoids and steroids; Biosynthesis of secondary metabolites
positive	pos-M174T192	174.183727292698	3.19698333333333	174.183727292698	C11386	(-)-Citronellol	156.149904292698	156.1514	-9.57857119444821	[M+NH4]+	0	1	C10H20O	Geraniol degradation
positive	pos-M174T192	174.183727292698	3.19698333333333	174.183727292698	C12307	Decanal	156.149904292698	156.1514	-9.57857119444821	[M+NH4]+	0	1	C10H20O
positive	pos-M175T592	174.967379852104	9.86271666666667	174.967379852104	C05527	3-Sulfinylpyruvate	151.978161852104	151.9779	1.72296172002122	[M+Na]+	0	1	C3H4O5S	Cysteine and methionine metabolism; Metabolic pathways
positive	pos-M175T139	174.964879101124	2.30876666666667	174.964879101124	C19127	Proxan	136.001721101124	136.0017	0.155153384256603	[M+K]+	0	1	C4H8OS2
positive	pos-M175T575	174.967391090344	9.58403333333333	174.967391090344	C05527	3-Sulfinylpyruvate	151.978173090344	151.9779	1.79690826097323	[M+Na]+	0	1	C3H4O5S	Cysteine and methionine metabolism; Metabolic pathways
positive	pos-M175T160	175.085460813934	2.66383333333333	175.085460813934	C02693	(Indol-3-yl)acetamide	174.078184813934	174.0793	-6.40619571648052	[M+H]+	0	1	C10H10N2O	Tryptophan metabolism
positive	pos-M175T160	175.085460813934	2.66383333333333	175.085460813934	C02937	Indole-3-acetaldehyde_oxime	174.078184813934	174.0793	-6.40619571648052	[M+H]+	0	1	C10H10N2O	Tryptophan metabolism; Glucosinolate biosynthesis; Biosynthesis of secondary metabolites; 2-Oxocarboxylic acid metabolism
positive	pos-M175T160	175.085460813934	2.66383333333333	175.085460813934	C13008	Edaravone	174.078184813934	174.0793	-6.40619571648052	[M+H]+	0	1	C10H10N2O
positive	pos-M175T160	175.085460813934	2.66383333333333	175.085460813934	C19681	4-(Hydroxylamino)-N,N-dimethylaniline	152.096242813934	152.095	8.17130039777003	[M+Na]+	0	1	C8H12N2O
positive	pos-M175T160	175.085460813934	2.66383333333333	175.085460813934	C14788	1-Nitrosonaphthalene	157.051637813934	157.0528	-7.39997036672617	[M+NH4]+	0	1	C10H7NO	Metabolism of xenobiotics by cytochrome P450
positive	pos-M175T50	175.117629176191	0.83195	175.117629176191	C00062	L-Arginine	174.110353176191	174.1117	-7.73540094664119	[M+H]+	0	1	C6H14N4O2	Arginine biosynthesis; Monobactam biosynthesis; Arginine and proline metabolism; Clavulanic acid biosynthesis; D-Arginine and D-ornithine metabolism; Aminoacyl-tRNA biosynthesis; Biosynthesis of plant secondary metabolites; Biosynthesis of alkaloids derived from ornithine, lysine and nicotinic acid; Metabolic pathways; Biosynthesis of secondary metabolites; Biosynthesis of antibiotics; Biosynthes…
positive	pos-M175T50	175.117629176191	0.83195	175.117629176191	C00792	D-Arginine	174.110353176191	174.1117	-7.73540094664119	[M+H]+	0	1	C6H14N4O2	D-Arginine and D-ornithine metabolism; Metabolic pathways
positive	pos-M175T50	175.117629176191	0.83195	175.117629176191	C02385	Amino_acid(Arg-)	174.110353176191	174.1117	-7.73540094664119	[M+H]+	0	1	C6H14N4O2
positive	pos-M176T173	176.069633523655	2.88441666666667	176.069633523655	C00954	Indole-3-acetate	175.062357523655	175.0633	-5.38363177769734	[M+H]+	0	1	C10H9NO2	Tryptophan metabolism; Biosynthesis of plant hormones; Metabolic pathways; Plant hormone signal transduction
positive	pos-M176T173	176.069633523655	2.88441666666667	176.069633523655	C01386	NH2Mec	175.062357523655	175.0633	-5.38363177769734	[M+H]+	0	1	C10H9NO2
positive	pos-M176T173	176.069633523655	2.88441666666667	176.069633523655	C02298	N-Acetylindoxyl	175.062357523655	175.0633	-5.38363177769734	[M+H]+	0	1	C10H9NO2	Tryptophan metabolism
positive	pos-M176T173	176.069633523655	2.88441666666667	176.069633523655	C03230	(Indol-3-yl)glycolaldehyde	175.062357523655	175.0633	-5.38363177769734	[M+H]+	0	1	C10H9NO2	Tryptophan metabolism
positive	pos-M176T173	176.069633523655	2.88441666666667	176.069633523655	C05634	5-Hydroxyindoleacetaldehyde	175.062357523655	175.0633	-5.38363177769734	[M+H]+	0	1	C10H9NO2	Tryptophan metabolism; Metabolic pathways
positive	pos-M176T173	176.069633523655	2.88441666666667	176.069633523655	C06331	2-Methylquinoline-3,4-diol	175.062357523655	175.0633	-5.38363177769734	[M+H]+	0	1	C10H9NO2
positive	pos-M176T173	176.069633523655	2.88441666666667	176.069633523655	C06344	3-Methyl-quinolin-2,8-diol	175.062357523655	175.0633	-5.38363177769734	[M+H]+	0	1	C10H9NO2
positive	pos-M176T173	176.069633523655	2.88441666666667	176.069633523655	C06525	Gentianine	175.062357523655	175.0633	-5.38363177769734	[M+H]+	0	1	C10H9NO2	Biosynthesis of alkaloids derived from terpenoid and polyketide
positive	pos-M176T173	176.069633523655	2.88441666666667	176.069633523655	C11504	3-Hydroxy-2-methyl-1H-quinolin-4-one	175.062357523655	175.0633	-5.38363177769734	[M+H]+	0	1	C10H9NO2
positive	pos-M176T173	176.069633523655	2.88441666666667	176.069633523655	C03758	Dopamine	153.080415523655	153.079	9.24701399276319	[M+Na]+	0	1	C8H11NO2	Tyrosine metabolism; Isoquinoline alkaloid biosynthesis; Betalain biosynthesis; Biosynthesis of plant secondary metabolites; Biosynthesis of alkaloids derived from shikimate pathway; Metabolic pathways; Biosynthesis of secondary metabolites; cAMP signaling pathway; Neuroactive ligand-receptor interaction; Gap junction; Synaptic vesicle cycle; Dopaminergic synapse; Prolactin signaling pathway; Bil…
positive	pos-M176T173	176.069633523655	2.88441666666667	176.069633523655	C04227	Octopamine	153.080415523655	153.079	9.24701399276319	[M+Na]+	0	1	C8H11NO2	Neuroactive ligand-receptor interaction
positive	pos-M176T173	176.069633523655	2.88441666666667	176.069633523655	C16666	Vanillylamine	153.080415523655	153.079	9.24701399276319	[M+Na]+	0	1	C8H11NO2	Phenylalanine metabolism; Biosynthesis of alkaloids derived from shikimate pathway; Metabolic pathways; Biosynthesis of secondary metabolites
positive	pos-M176T173	176.069633523655	2.88441666666667	176.069633523655	C02617	1,4-Naphthoquinone	158.035810523655	158.0368	-6.26105024280426	[M+NH4]+	0	1	C10H6O2	Metabolism of xenobiotics by cytochrome P450
positive	pos-M176T173	176.069633523655	2.88441666666667	176.069633523655	C14783	1,2-Naphthoquinone	158.035810523655	158.0368	-6.26105024280426	[M+NH4]+	0	1	C10H6O2	Metabolism of xenobiotics by cytochrome P450; Chemical carcinogenesis
positive	pos-M177T571	177.005641611288	9.51811666666667	177.005641611288	C00785	Urocanate	138.042483611288	138.0429	-3.01637180893054	[M+K]+	0	1	C6H6N2O2	Histidine metabolism; Metabolic pathways
positive	pos-M177T571	177.005641611288	9.51811666666667	177.005641611288	C02126	4-Nitroaniline	138.042483611288	138.0429	-3.01637180893054	[M+K]+	0	1	C6H6N2O2
positive	pos-M177T571	177.005641611288	9.51811666666667	177.005641611288	C19345	para-Benzoquinone_dioxime	138.042483611288	138.0429	-3.01637180893054	[M+K]+	0	1	C6H6N2O2
positive	pos-M177T244	177.053481473025	4.07116666666667	177.053481473025	C01173	1,3,8-Naphthalenertriol	176.046205473025	176.0473	-6.21723238589605	[M+H]+	0	1	C10H8O3
positive	pos-M177T244	177.053481473025	4.07116666666667	177.053481473025	C03081	4-Methylumbelliferone	176.046205473025	176.0473	-6.21723238589605	[M+H]+	0	1	C10H8O3
positive	pos-M177T244	177.053481473025	4.07116666666667	177.053481473025	C09268	Herniarin	176.046205473025	176.0473	-6.21723238589605	[M+H]+	0	1	C10H8O3
positive	pos-M177T244	177.053481473025	4.07116666666667	177.053481473025	C06317	Vanillyl_alcohol	154.064263473025	154.063	8.20101533142691	[M+Na]+	0	1	C8H10O3	Aminobenzoate degradation; Microbial metabolism in diverse environments
positive	pos-M177T244	177.053481473025	4.07116666666667	177.053481473025	C10787	2,6-Dimethoxyphenol	154.064263473025	154.063	8.20101533142691	[M+Na]+	0	1	C8H10O3
positive	pos-M177T244	177.053481473025	4.07116666666667	177.053481473025	C13692	Pentylenetetrazole	138.090323473025	138.0905	-1.27834264483585	[M+K]+	0	1	C6H10N4
positive	pos-M177T244	177.053481473025	4.07116666666667	177.053481473025	C20267	4-Amino-5-aminomethyl-2-methylpyrimidine	138.090323473025	138.0905	-1.27834264483585	[M+K]+	0	1	C6H10N4	Thiamine metabolism; Metabolic pathways
positive	pos-M177T381	177.052870404065	6.34808333333333	177.052870404065	C01173	1,3,8-Naphthalenertriol	176.045594404065	176.0473	-9.6882822684199	[M+H]+	0	1	C10H8O3
positive	pos-M177T381	177.052870404065	6.34808333333333	177.052870404065	C03081	4-Methylumbelliferone	176.045594404065	176.0473	-9.6882822684199	[M+H]+	0	1	C10H8O3
positive	pos-M177T381	177.052870404065	6.34808333333333	177.052870404065	C09268	Herniarin	176.045594404065	176.0473	-9.6882822684199	[M+H]+	0	1	C10H8O3
positive	pos-M177T381	177.052870404065	6.34808333333333	177.052870404065	C06317	Vanillyl_alcohol	154.063652404065	154.063	4.23465767265329	[M+Na]+	0	1	C8H10O3	Aminobenzoate degradation; Microbial metabolism in diverse environments
positive	pos-M177T381	177.052870404065	6.34808333333333	177.052870404065	C10787	2,6-Dimethoxyphenol	154.063652404065	154.063	4.23465767265329	[M+Na]+	0	1	C8H10O3
positive	pos-M177T381	177.052870404065	6.34808333333333	177.052870404065	C13692	Pentylenetetrazole	138.089712404065	138.0905	-5.70347659672711	[M+K]+	0	1	C6H10N4
positive	pos-M177T381	177.052870404065	6.34808333333333	177.052870404065	C20267	4-Amino-5-aminomethyl-2-methylpyrimidine	138.089712404065	138.0905	-5.70347659672711	[M+K]+	0	1	C6H10N4	Thiamine metabolism; Metabolic pathways
positive	pos-M177T52	177.059722816858	0.870466666666667	177.059722816858	C17216	2-Oxo-6-methylthiohexanoic_acid	176.052446816858	176.0507	9.9222375031873	[M+H]+	0	1	C7H12O3S	Glucosinolate biosynthesis; Biosynthesis of secondary metabolites; 2-Oxocarboxylic acid metabolism
positive	pos-M177T47	177.123867397168	0.779883333333333	177.123867397168	C00843	(-)-Menthone	154.134649397168	154.1358	-7.46486430786563	[M+Na]+	0	1	C10H18O	Monoterpenoid biosynthesis; Biosynthesis of secondary metabolites
positive	pos-M177T47	177.123867397168	0.779883333333333	177.123867397168	C01411	Borneol	154.134649397168	154.1358	-7.46486430786563	[M+Na]+	0	1	C10H18O
positive	pos-M177T47	177.123867397168	0.779883333333333	177.123867397168	C01500	Geraniol	154.134649397168	154.1358	-7.46486430786563	[M+Na]+	0	1	C10H18O	Geraniol degradation; Monoterpenoid biosynthesis; Biosynthesis of plant secondary metabolites; Biosynthesis of terpenoids and steroids; Biosynthesis of alkaloids derived from terpenoid and polyketide; Metabolic pathways; Biosynthesis of secondary metabolites; Biosynthesis of antibiotics
positive	pos-M177T47	177.123867397168	0.779883333333333	177.123867397168	C01765	(+)-Borneol	154.134649397168	154.1358	-7.46486430786563	[M+Na]+	0	1	C10H18O
positive	pos-M177T47	177.123867397168	0.779883333333333	177.123867397168	C01766	(-)-Borneol	154.134649397168	154.1358	-7.46486430786563	[M+Na]+	0	1	C10H18O
positive	pos-M177T47	177.123867397168	0.779883333333333	177.123867397168	C02344	(-)-endo-Fenchol	154.134649397168	154.1358	-7.46486430786563	[M+Na]+	0	1	C10H18O	Monoterpenoid biosynthesis; Biosynthesis of terpenoids and steroids; Biosynthesis of secondary metabolites
positive	pos-M177T47	177.123867397168	0.779883333333333	177.123867397168	C02462	Sabinene_hydrate	154.134649397168	154.1358	-7.46486430786563	[M+Na]+	0	1	C10H18O	Monoterpenoid biosynthesis; Biosynthesis of terpenoids and steroids; Metabolic pathways; Biosynthesis of secondary metabolites
positive	pos-M177T47	177.123867397168	0.779883333333333	177.123867397168	C02484	(+)-trans-Pulegol	154.134649397168	154.1358	-7.46486430786563	[M+Na]+	0	1	C10H18O
positive	pos-M177T47	177.123867397168	0.779883333333333	177.123867397168	C03039	(+)-trans-Piperitenol	154.134649397168	154.1358	-7.46486430786563	[M+Na]+	0	1	C10H18O
positive	pos-M177T47	177.123867397168	0.779883333333333	177.123867397168	C03985	3,7-Dimethylocta-1,6-dien-3-ol	154.134649397168	154.1358	-7.46486430786563	[M+Na]+	0	1	C10H18O
positive	pos-M177T47	177.123867397168	0.779883333333333	177.123867397168	C09844	1,8-Cineole	154.134649397168	154.1358	-7.46486430786563	[M+Na]+	0	1	C10H18O	Monoterpenoid biosynthesis; Biosynthesis of secondary metabolites; Inflammatory mediator regulation of TRP channels
positive	pos-M177T47	177.123867397168	0.779883333333333	177.123867397168	C09848	(R)-(+)-Citronellal	154.134649397168	154.1358	-7.46486430786563	[M+Na]+	0	1	C10H18O	Geraniol degradation; Biosynthesis of terpenoids and steroids; Biosynthesis of secondary metabolites
positive	pos-M177T47	177.123867397168	0.779883333333333	177.123867397168	C09871	Nerol	154.134649397168	154.1358	-7.46486430786563	[M+Na]+	0	1	C10H18O	Geraniol degradation; Biosynthesis of terpenoids and steroids
positive	pos-M177T47	177.123867397168	0.779883333333333	177.123867397168	C09902	(R)-(+)-alpha-Terpineol	154.134649397168	154.1358	-7.46486430786563	[M+Na]+	0	1	C10H18O
positive	pos-M177T47	177.123867397168	0.779883333333333	177.123867397168	C11384	(S)-(-)-Citronellal	154.134649397168	154.1358	-7.46486430786563	[M+Na]+	0	1	C10H18O	Geraniol degradation
positive	pos-M177T47	177.123867397168	0.779883333333333	177.123867397168	C11388	(-)-Linalool	154.134649397168	154.1358	-7.46486430786563	[M+Na]+	0	1	C10H18O	Monoterpenoid biosynthesis; Biosynthesis of terpenoids and steroids; Biosynthesis of secondary metabolites; Biosynthesis of antibiotics
positive	pos-M177T47	177.123867397168	0.779883333333333	177.123867397168	C11389	(+)-Linalool	154.134649397168	154.1358	-7.46486430786563	[M+Na]+	0	1	C10H18O	Monoterpenoid biosynthesis; Biosynthesis of terpenoids and steroids; Biosynthesis of secondary metabolites; Biosynthesis of antibiotics
positive	pos-M177T47	177.123867397168	0.779883333333333	177.123867397168	C11390	(+)-Menthone	154.134649397168	154.1358	-7.46486430786563	[M+Na]+	0	1	C10H18O
positive	pos-M177T47	177.123867397168	0.779883333333333	177.123867397168	C11393	(-)-alpha-Terpineol	154.134649397168	154.1358	-7.46486430786563	[M+Na]+	0	1	C10H18O	Monoterpenoid biosynthesis; Biosynthesis of terpenoids and steroids; Metabolic pathways; Biosynthesis of secondary metabolites
positive	pos-M177T47	177.123867397168	0.779883333333333	177.123867397168	C11396	(1R,2R,4R)-Dihydrocarveol	154.134649397168	154.1358	-7.46486430786563	[M+Na]+	0	1	C10H18O	Limonene and pinene degradation
positive	pos-M177T47	177.123867397168	0.779883333333333	177.123867397168	C11397	(1R,2S,4R)-Neo-dihydrocarveol	154.134649397168	154.1358	-7.46486430786563	[M+Na]+	0	1	C10H18O	Limonene and pinene degradation; Degradation of aromatic compounds
positive	pos-M177T47	177.123867397168	0.779883333333333	177.123867397168	C11399	(1S,2S,4R)-Iso-dihydrocarveol	154.134649397168	154.1358	-7.46486430786563	[M+Na]+	0	1	C10H18O	Limonene and pinene degradation
positive	pos-M177T47	177.123867397168	0.779883333333333	177.123867397168	C11400	(1S,2R,4R)-Neoiso-dihydrocarveol	154.134649397168	154.1358	-7.46486430786563	[M+Na]+	0	1	C10H18O	Limonene and pinene degradation
positive	pos-M177T47	177.123867397168	0.779883333333333	177.123867397168	C11410	(1R,2S,4S)-_Neoiso-dihydrocarveol	154.134649397168	154.1358	-7.46486430786563	[M+Na]+	0	1	C10H18O	Limonene and pinene degradation
positive	pos-M177T47	177.123867397168	0.779883333333333	177.123867397168	C11411	(1R,2R,4S)-Iso-dihydrocarveol	154.134649397168	154.1358	-7.46486430786563	[M+Na]+	0	1	C10H18O	Limonene and pinene degradation
positive	pos-M177T47	177.123867397168	0.779883333333333	177.123867397168	C11413	(1S,2S,4S)-Dihydrocarveol	154.134649397168	154.1358	-7.46486430786563	[M+Na]+	0	1	C10H18O	Limonene and pinene degradation
positive	pos-M177T47	177.123867397168	0.779883333333333	177.123867397168	C11416	(1S,2R,4S)-Neo-dihydrocarveol	154.134649397168	154.1358	-7.46486430786563	[M+Na]+	0	1	C10H18O	Limonene and pinene degradation
positive	pos-M177T47	177.123867397168	0.779883333333333	177.123867397168	C11952	(+)-Isomenthone	154.134649397168	154.1358	-7.46486430786563	[M+Na]+	0	1	C10H18O	Monoterpenoid biosynthesis; Biosynthesis of secondary metabolites
positive	pos-M177T47	177.123867397168	0.779883333333333	177.123867397168	C16772	alpha-Terpineol	154.134649397168	154.1358	-7.46486430786563	[M+Na]+	0	1	C10H18O
positive	pos-M177T47	177.123867397168	0.779883333333333	177.123867397168	C16909	1,4-Cineole	154.134649397168	154.1358	-7.46486430786563	[M+Na]+	0	1	C10H18O
positive	pos-M177T47	177.123867397168	0.779883333333333	177.123867397168	C17073	Terpineol-4	154.134649397168	154.1358	-7.46486430786563	[M+Na]+	0	1	C10H18O
positive	pos-M177T47	177.123867397168	0.779883333333333	177.123867397168	C17125	(-)-Isomenthone	154.134649397168	154.1358	-7.46486430786563	[M+Na]+	0	1	C10H18O
positive	pos-M177T47	177.123867397168	0.779883333333333	177.123867397168	C17384	Citronellal	154.134649397168	154.1358	-7.46486430786563	[M+Na]+	0	1	C10H18O
positive	pos-M177T47	177.123867397168	0.779883333333333	177.123867397168	C17517	beta-Terpineol	154.134649397168	154.1358	-7.46486430786563	[M+Na]+	0	1	C10H18O
positive	pos-M177T47	177.123867397168	0.779883333333333	177.123867397168	C17518	gamma-Terpineol	154.134649397168	154.1358	-7.46486430786563	[M+Na]+	0	1	C10H18O
positive	pos-M177T47	177.123867397168	0.779883333333333	177.123867397168	C17611	Chrysanthemol	154.134649397168	154.1358	-7.46486430786563	[M+Na]+	0	1	C10H18O
positive	pos-M177T47	177.123867397168	0.779883333333333	177.123867397168	C18017	8-p-Menthen-2-ol	154.134649397168	154.1358	-7.46486430786563	[M+Na]+	0	1	C10H18O
positive	pos-M177T47	177.123867397168	0.779883333333333	177.123867397168	C20261	(+)-Thujan-3-ol	154.134649397168	154.1358	-7.46486430786563	[M+Na]+	0	1	C10H18O
positive	pos-M177T47	177.123867397168	0.779883333333333	177.123867397168	C03087	5-Acetamidopentanoate	159.090044397168	159.0895	3.42195536474423	[M+NH4]+	0	1	C7H13NO3	Lysine degradation
positive	pos-M177T47	177.123867397168	0.779883333333333	177.123867397168	C08269	(-)-Betonicine	159.090044397168	159.0895	3.42195536474423	[M+NH4]+	0	1	C7H13NO3
positive	pos-M177T47	177.123867397168	0.779883333333333	177.123867397168	C10151	3-Hydroxystachydrine	159.090044397168	159.0895	3.42195536474423	[M+NH4]+	0	1	C7H13NO3
positive	pos-M177T47	177.123867397168	0.779883333333333	177.123867397168	C10850	Calystegin_A3	159.090044397168	159.0895	3.42195536474423	[M+NH4]+	0	1	C7H13NO3	Tropane, piperidine and pyridine alkaloid biosynthesis
positive	pos-M178T52	178.057493660459	0.86085	178.057493660459	C00135	L-Histidine	155.068275660459	155.0695	-7.89542457421335	[M+Na]+	0	1	C6H9N3O2	Histidine metabolism; beta-Alanine metabolism; Aminoacyl-tRNA biosynthesis; Biosynthesis of plant secondary metabolites; Biosynthesis of alkaloids derived from histidine and purine; Metabolic pathways; Biosynthesis of secondary metabolites; Biosynthesis of amino acids; ABC transporters; Protein digestion and absorption; Central carbon metabolism in cancer
positive	pos-M178T52	178.057493660459	0.86085	178.057493660459	C00768	Histidine	155.068275660459	155.0695	-7.89542457421335	[M+Na]+	0	1	C6H9N3O2
positive	pos-M178T52	178.057493660459	0.86085	178.057493660459	C01162	3-(Pyrazol-1-yl)-L-alanine	155.068275660459	155.0695	-7.89542457421335	[M+Na]+	0	1	C6H9N3O2
positive	pos-M178T52	178.057493660459	0.86085	178.057493660459	C06419	D-Histidine	155.068275660459	155.0695	-7.89542457421335	[M+Na]+	0	1	C6H9N3O2
positive	pos-M178T168	178.085175682007	2.8005	178.085175682007	C06177	Retronecine	155.095957682007	155.0946	8.75389605429809	[M+Na]+	0	1	C8H13NO2	Tropane, piperidine and pyridine alkaloid biosynthesis; Biosynthesis of alkaloids derived from ornithine, lysine and nicotinic acid; Biosynthesis of secondary metabolites
positive	pos-M178T168	178.085175682007	2.8005	178.085175682007	C10129	Arecoline	155.095957682007	155.0946	8.75389605429809	[M+Na]+	0	1	C8H13NO2
positive	pos-M178T168	178.085175682007	2.8005	178.085175682007	C10321	Heliotridine	155.095957682007	155.0946	8.75389605429809	[M+Na]+	0	1	C8H13NO2
positive	pos-M178T168	178.085175682007	2.8005	178.085175682007	C10866	Scopoline	155.095957682007	155.0946	8.75389605429809	[M+Na]+	0	1	C8H13NO2
positive	pos-M178T168	178.085175682007	2.8005	178.085175682007	C03012	Naphthalene-1,2-diol	160.051352682007	160.0524	-6.54359442924482	[M+NH4]+	0	1	C10H8O2	Polycyclic aromatic hydrocarbon degradation; Naphthalene degradation; Metabolism of xenobiotics by cytochrome P450; Metabolic pathways; Microbial metabolism in diverse environments; Degradation of aromatic compounds; Chemical carcinogenesis
positive	pos-M178T168	178.085175682007	2.8005	178.085175682007	C07719	2-Formyl-1-indanone	160.051352682007	160.0524	-6.54359442924482	[M+NH4]+	0	1	C10H8O2	Polycyclic aromatic hydrocarbon degradation; Microbial metabolism in diverse environments
positive	pos-M178T168	178.085175682007	2.8005	178.085175682007	C07726	1-Formyl-2-indanone	160.051352682007	160.0524	-6.54359442924482	[M+NH4]+	0	1	C10H8O2	Polycyclic aromatic hydrocarbon degradation; Microbial metabolism in diverse environments
positive	pos-M178T168	178.085175682007	2.8005	178.085175682007	C14785	1,4-Dihydroxynaphthalene	160.051352682007	160.0524	-6.54359442924482	[M+NH4]+	0	1	C10H8O2	Metabolism of xenobiotics by cytochrome P450
positive	pos-M178T168	178.085175682007	2.8005	178.085175682007	C16213	2,3-Dihydroxynaphthalene	160.051352682007	160.0524	-6.54359442924482	[M+NH4]+	0	1	C10H8O2	Polycyclic aromatic hydrocarbon degradation; Microbial metabolism in diverse environments
positive	pos-M179T214	179.1416844436	3.56160833333333	179.1416844436	C07523	Propofol	178.1344084436	178.1358	-7.81177281582939	[M+H]+	0	1	C12H18O
positive	pos-M179T214	179.1416844436	3.56160833333333	179.1416844436	C14465	4-n-Hexylphenol	178.1344084436	178.1358	-7.81177281582939	[M+H]+	0	1	C12H18O
positive	pos-M179T214	179.1416844436	3.56160833333333	179.1416844436	C00400	(-)-Menthol	156.1524664436	156.1514	6.8295487586026	[M+Na]+	0	1	C10H20O	Monoterpenoid biosynthesis; Biosynthesis of secondary metabolites; Inflammatory mediator regulation of TRP channels
positive	pos-M179T214	179.1416844436	3.56160833333333	179.1416844436	C00553	(+)-Neomenthol	156.1524664436	156.1514	6.8295487586026	[M+Na]+	0	1	C10H20O	Monoterpenoid biosynthesis; Biosynthesis of secondary metabolites
positive	pos-M179T214	179.1416844436	3.56160833333333	179.1416844436	C09849	beta-Citronellol	156.1524664436	156.1514	6.8295487586026	[M+Na]+	0	1	C10H20O	Geraniol degradation; Biosynthesis of terpenoids and steroids; Biosynthesis of secondary metabolites
positive	pos-M179T214	179.1416844436	3.56160833333333	179.1416844436	C11386	(-)-Citronellol	156.1524664436	156.1514	6.8295487586026	[M+Na]+	0	1	C10H20O	Geraniol degradation
positive	pos-M179T214	179.1416844436	3.56160833333333	179.1416844436	C12307	Decanal	156.1524664436	156.1514	6.8295487586026	[M+Na]+	0	1	C10H20O
positive	pos-M180T170	180.101038170561	2.82691666666667	180.101038170561	C07591	Phenacetin	179.093762170561	179.0946	-4.67813903382352	[M+H]+	0	1	C10H13NO2
positive	pos-M180T170	180.101038170561	2.82691666666667	180.101038170561	C09642	(-)-Salsolinol	179.093762170561	179.0946	-4.67813903382352	[M+H]+	0	1	C10H13NO2	Biosynthesis of alkaloids derived from shikimate pathway
positive	pos-M180T170	180.101038170561	2.82691666666667	180.101038170561	C10146	Fusaric_acid	179.093762170561	179.0946	-4.67813903382352	[M+H]+	0	1	C10H13NO2
positive	pos-M180T170	180.101038170561	2.82691666666667	180.101038170561	C14579	Xylylcarb	179.093762170561	179.0946	-4.67813903382352	[M+H]+	0	1	C10H13NO2
positive	pos-M180T170	180.101038170561	2.82691666666667	180.101038170561	C17235	L-Homophenylalanine	179.093762170561	179.0946	-4.67813903382352	[M+H]+	0	1	C10H13NO2	Phenylalanine, tyrosine and tryptophan biosynthesis; Glucosinolate biosynthesis; Biosynthesis of secondary metabolites; 2-Oxocarboxylic acid metabolism
positive	pos-M180T170	180.101038170561	2.82691666666667	180.101038170561	C18771	XMC	179.093762170561	179.0946	-4.67813903382352	[M+H]+	0	1	C10H13NO2
positive	pos-M180T170	180.101038170561	2.82691666666667	180.101038170561	C18887	Propham	179.093762170561	179.0946	-4.67813903382352	[M+H]+	0	1	C10H13NO2
positive	pos-M180T170	180.101038170561	2.82691666666667	180.101038170561	C20895	(2S,3S)-3-Methylphenylalanine	179.093762170561	179.0946	-4.67813903382352	[M+H]+	0	1	C10H13NO2
positive	pos-M180T170	180.101038170561	2.82691666666667	180.101038170561	C08283	Homostachydrine	157.111820170561	157.1103	9.67581731438468	[M+Na]+	0	1	C8H15NO2
positive	pos-M180T170	180.101038170561	2.82691666666667	180.101038170561	C10155	Lentiginosine	157.111820170561	157.1103	9.67581731438468	[M+Na]+	0	1	C8H15NO2
positive	pos-M180T170	180.101038170561	2.82691666666667	180.101038170561	C12535	Tranexamic_acid	157.111820170561	157.1103	9.67581731438468	[M+Na]+	0	1	C8H15NO2
positive	pos-M180T170	180.101038170561	2.82691666666667	180.101038170561	C04314	cis-1,2-Dihydronaphthalene-1,2-diol	162.067215170561	162.0681	-5.45961505689295	[M+NH4]+	0	1	C10H10O2	Naphthalene degradation; Metabolic pathways; Microbial metabolism in diverse environments; Degradation of aromatic compounds
positive	pos-M180T170	180.101038170561	2.82691666666667	180.101038170561	C04514	(1S,2S)-1,2-Dihydronaphthalene-1,2-diol	162.067215170561	162.0681	-5.45961505689295	[M+NH4]+	0	1	C10H10O2
positive	pos-M180T170	180.101038170561	2.82691666666667	180.101038170561	C06205	1,2-Dihydronaphthalene-1,2-diol	162.067215170561	162.0681	-5.45961505689295	[M+NH4]+	0	1	C10H10O2	Metabolism of xenobiotics by cytochrome P450
positive	pos-M180T170	180.101038170561	2.82691666666667	180.101038170561	C06358	Methyl_cinnamate	162.067215170561	162.0681	-5.45961505689295	[M+NH4]+	0	1	C10H10O2
positive	pos-M180T170	180.101038170561	2.82691666666667	180.101038170561	C10472	Isosafrole	162.067215170561	162.0681	-5.45961505689295	[M+NH4]+	0	1	C10H10O2
positive	pos-M180T170	180.101038170561	2.82691666666667	180.101038170561	C10475	p-Methoxycinnamaldehyde	162.067215170561	162.0681	-5.45961505689295	[M+NH4]+	0	1	C10H10O2
positive	pos-M180T170	180.101038170561	2.82691666666667	180.101038170561	C10490	Safrole	162.067215170561	162.0681	-5.45961505689295	[M+NH4]+	0	1	C10H10O2
positive	pos-M180T170	180.101038170561	2.82691666666667	180.101038170561	C12088	4-Hydroxycinnamoylmethane	162.067215170561	162.0681	-5.45961505689295	[M+NH4]+	0	1	C10H10O2
positive	pos-M180T170	180.101038170561	2.82691666666667	180.101038170561	C15419	trans-2-Phenylcyclopropanecarboxylic_acid	162.067215170561	162.0681	-5.45961505689295	[M+NH4]+	0	1	C10H10O2
positive	pos-M180T170	180.101038170561	2.82691666666667	180.101038170561	C20269	Eugenol_quinone_methide	162.067215170561	162.0681	-5.45961505689295	[M+NH4]+	0	1	C10H10O2
positive	pos-M180T202	180.173769541425	3.36056666666667	180.173769541425	C07236	Rimantadine	179.166493541425	179.1674	-5.05928296651102	[M+H]+	0	1	C12H21N
positive	pos-M180T202	180.173769541425	3.36056666666667	180.173769541425	C13736	Memantine	179.166493541425	179.1674	-5.05928296651102	[M+H]+	0	1	C12H21N
positive	pos-M181T51_1	180.90286904522	0.854233333333333	180.90286904522	C13558	Dibasic_sodium_phosphate	141.93971104522	141.9408	-7.67189405715422	[M+K]+	0	1	Na2HPO4
positive	pos-M181T51_2	181.008448207171	0.8429	181.008448207171	C14764	2-Thiophenesulfonamide	162.974625207171	162.9762	-9.66271657467887	[M+NH4]+	0	1	C4H5NO2S2
positive	pos-M181T201	181.157467331827	3.34193333333333	181.157467331827	C08375	(3Z,6Z,9Z)-3,6,9-Dodecatrien-1-ol	180.150191331827	180.1514	-6.70918001735417	[M+H]+	0	1	C12H20O
positive	pos-M181T201	181.157467331827	3.34193333333333	181.157467331827	C01633	1-Decanol	158.168249331827	158.1671	7.26656698522248	[M+Na]+	0	1	C10H22O
positive	pos-M181T441	181.15735186256	7.35326666666667	181.15735186256	C08375	(3Z,6Z,9Z)-3,6,9-Dodecatrien-1-ol	180.15007586256	180.1514	-7.35013682924319	[M+H]+	0	1	C12H20O
positive	pos-M181T441	181.15735186256	7.35326666666667	181.15735186256	C01633	1-Decanol	158.16813386256	158.1671	6.53652093265311	[M+Na]+	0	1	C10H22O
positive	pos-M182T87	182.080091264337	1.44746666666667	182.080091264337	C00082	L-Tyrosine	181.072815264337	181.0739	-5.99056883957043	[M+H]+	0	1	C9H11NO3	Ubiquinone and other terpenoid-quinone biosynthesis; Puromycin biosynthesis; Monobactam biosynthesis; Tyrosine metabolism; Phenylalanine metabolism; Phenylalanine, tyrosine and tryptophan biosynthesis; Novobiocin biosynthesis; Cyanoamino acid metabolism; Methane metabolism; Thiamine metabolism; Phenylpropanoid biosynthesis; Isoquinoline alkaloid biosynthesis; Betalain biosynthesis; Glucosinolate …
positive	pos-M182T87	182.080091264337	1.44746666666667	182.080091264337	C01536	Tyrosine	181.072815264337	181.0739	-5.99056883957043	[M+H]+	0	1	C9H11NO3
positive	pos-M182T87	182.080091264337	1.44746666666667	182.080091264337	C03290	L-threo-3-Phenylserine	181.072815264337	181.0739	-5.99056883957043	[M+H]+	0	1	C9H11NO3
positive	pos-M182T87	182.080091264337	1.44746666666667	182.080091264337	C04368	3-Amino-3-(4-hydroxyphenyl)propanoate	181.072815264337	181.0739	-5.99056883957043	[M+H]+	0	1	C9H11NO3	Tyrosine metabolism
positive	pos-M182T87	182.080091264337	1.44746666666667	182.080091264337	C06420	D-Tyrosine	181.072815264337	181.0739	-5.99056883957043	[M+H]+	0	1	C9H11NO3
positive	pos-M182T87	182.080091264337	1.44746666666667	182.080091264337	C19579	gamma-Hydroxy-3-pyridinebutanoate	181.072815264337	181.0739	-5.99056883957043	[M+H]+	0	1	C9H11NO3	Metabolism of xenobiotics by cytochrome P450; Chemical carcinogenesis
positive	pos-M182T87	182.080091264337	1.44746666666667	182.080091264337	C19712	N-Hydroxy-L-phenylalanine	181.072815264337	181.0739	-5.99056883957043	[M+H]+	0	1	C9H11NO3	Cyanoamino acid metabolism; Biosynthesis of secondary metabolites
positive	pos-M182T87	182.080091264337	1.44746666666667	182.080091264337	C20807	3-Hydroxy-L-phenylalanine	181.072815264337	181.0739	-5.99056883957043	[M+H]+	0	1	C9H11NO3
positive	pos-M182T87	182.080091264337	1.44746666666667	182.080091264337	C21308	(S)-beta-Tyrosine	181.072815264337	181.0739	-5.99056883957043	[M+H]+	0	1	C9H11NO3	Biosynthesis of enediyne antibiotics; Biosynthesis of antibiotics
positive	pos-M182T87	182.080091264337	1.44746666666667	182.080091264337	C03087	5-Acetamidopentanoate	159.090873264337	159.0895	8.63202371632954	[M+Na]+	0	1	C7H13NO3	Lysine degradation
positive	pos-M182T87	182.080091264337	1.44746666666667	182.080091264337	C08269	(-)-Betonicine	159.090873264337	159.0895	8.63202371632954	[M+Na]+	0	1	C7H13NO3
positive	pos-M182T87	182.080091264337	1.44746666666667	182.080091264337	C10151	3-Hydroxystachydrine	159.090873264337	159.0895	8.63202371632954	[M+Na]+	0	1	C7H13NO3
positive	pos-M182T87	182.080091264337	1.44746666666667	182.080091264337	C10850	Calystegin_A3	159.090873264337	159.0895	8.63202371632954	[M+Na]+	0	1	C7H13NO3	Tropane, piperidine and pyridine alkaloid biosynthesis
positive	pos-M182T87	182.080091264337	1.44746666666667	182.080091264337	C00166	Phenylpyruvate	164.046268264337	164.0473	-6.28925720215826	[M+NH4]+	0	1	C9H8O3	Phenylalanine metabolism; Phenylalanine, tyrosine and tryptophan biosynthesis; Tropane, piperidine and pyridine alkaloid biosynthesis; Biosynthesis of plant secondary metabolites; Metabolic pathways; Biosynthesis of secondary metabolites; Biosynthesis of antibiotics; 2-Oxocarboxylic acid metabolism; Biosynthesis of amino acids
positive	pos-M182T87	182.080091264337	1.44746666666667	182.080091264337	C00811	4-Coumarate	164.046268264337	164.0473	-6.28925720215826	[M+NH4]+	0	1	C9H8O3	Ubiquinone and other terpenoid-quinone biosynthesis; Tyrosine metabolism; Phenylalanine metabolism; Phenylpropanoid biosynthesis; Biosynthesis of phenylpropanoids; Metabolic pathways; Biosynthesis of secondary metabolites; Degradation of aromatic compounds
positive	pos-M182T87	182.080091264337	1.44746666666667	182.080091264337	C01772	trans-2-Hydroxycinnamate	164.046268264337	164.0473	-6.28925720215826	[M+NH4]+	0	1	C9H8O3	Phenylalanine metabolism; Phenylpropanoid biosynthesis; Biosynthesis of secondary metabolites; Microbial metabolism in diverse environments
positive	pos-M182T87	182.080091264337	1.44746666666667	182.080091264337	C02763	2-Hydroxy-3-phenylpropenoate	164.046268264337	164.0473	-6.28925720215826	[M+NH4]+	0	1	C9H8O3	Phenylalanine metabolism
positive	pos-M182T87	182.080091264337	1.44746666666667	182.080091264337	C05838	cis-2-Hydroxycinnamate	164.046268264337	164.0473	-6.28925720215826	[M+NH4]+	0	1	C9H8O3	Phenylpropanoid biosynthesis; Biosynthesis of secondary metabolites
positive	pos-M182T87	182.080091264337	1.44746666666667	182.080091264337	C06738	cis-p-Coumarate	164.046268264337	164.0473	-6.28925720215826	[M+NH4]+	0	1	C9H8O3
positive	pos-M182T87	182.080091264337	1.44746666666667	182.080091264337	C07114	3-Oxo-3-phenylpropanoate	164.046268264337	164.0473	-6.28925720215826	[M+NH4]+	0	1	C9H8O3	Ethylbenzene degradation; Microbial metabolism in diverse environments; Degradation of aromatic compounds
positive	pos-M182T87	182.080091264337	1.44746666666667	182.080091264337	C10945	Caffeic_aldehyde	164.046268264337	164.0473	-6.28925720215826	[M+NH4]+	0	1	C9H8O3	Phenylpropanoid biosynthesis; Biosynthesis of secondary metabolites
positive	pos-M182T87	182.080091264337	1.44746666666667	182.080091264337	C12621	trans-3-Hydroxycinnamate	164.046268264337	164.0473	-6.28925720215826	[M+NH4]+	0	1	C9H8O3	Phenylalanine metabolism; Microbial metabolism in diverse environments; Degradation of aromatic compounds
positive	pos-M182T51	182.079882938168	0.843833333333333	182.079882938168	C00082	L-Tyrosine	181.072606938168	181.0739	-7.14107241298324	[M+H]+	0	1	C9H11NO3	Ubiquinone and other terpenoid-quinone biosynthesis; Puromycin biosynthesis; Monobactam biosynthesis; Tyrosine metabolism; Phenylalanine metabolism; Phenylalanine, tyrosine and tryptophan biosynthesis; Novobiocin biosynthesis; Cyanoamino acid metabolism; Methane metabolism; Thiamine metabolism; Phenylpropanoid biosynthesis; Isoquinoline alkaloid biosynthesis; Betalain biosynthesis; Glucosinolate …
positive	pos-M182T51	182.079882938168	0.843833333333333	182.079882938168	C01536	Tyrosine	181.072606938168	181.0739	-7.14107241298324	[M+H]+	0	1	C9H11NO3
positive	pos-M182T51	182.079882938168	0.843833333333333	182.079882938168	C03290	L-threo-3-Phenylserine	181.072606938168	181.0739	-7.14107241298324	[M+H]+	0	1	C9H11NO3
positive	pos-M182T51	182.079882938168	0.843833333333333	182.079882938168	C04368	3-Amino-3-(4-hydroxyphenyl)propanoate	181.072606938168	181.0739	-7.14107241298324	[M+H]+	0	1	C9H11NO3	Tyrosine metabolism
positive	pos-M182T51	182.079882938168	0.843833333333333	182.079882938168	C06420	D-Tyrosine	181.072606938168	181.0739	-7.14107241298324	[M+H]+	0	1	C9H11NO3
positive	pos-M182T51	182.079882938168	0.843833333333333	182.079882938168	C19579	gamma-Hydroxy-3-pyridinebutanoate	181.072606938168	181.0739	-7.14107241298324	[M+H]+	0	1	C9H11NO3	Metabolism of xenobiotics by cytochrome P450; Chemical carcinogenesis
positive	pos-M182T51	182.079882938168	0.843833333333333	182.079882938168	C19712	N-Hydroxy-L-phenylalanine	181.072606938168	181.0739	-7.14107241298324	[M+H]+	0	1	C9H11NO3	Cyanoamino acid metabolism; Biosynthesis of secondary metabolites
positive	pos-M182T51	182.079882938168	0.843833333333333	182.079882938168	C20807	3-Hydroxy-L-phenylalanine	181.072606938168	181.0739	-7.14107241298324	[M+H]+	0	1	C9H11NO3
positive	pos-M182T51	182.079882938168	0.843833333333333	182.079882938168	C21308	(S)-beta-Tyrosine	181.072606938168	181.0739	-7.14107241298324	[M+H]+	0	1	C9H11NO3	Biosynthesis of enediyne antibiotics; Biosynthesis of antibiotics
positive	pos-M182T51	182.079882938168	0.843833333333333	182.079882938168	C03087	5-Acetamidopentanoate	159.090664938168	159.0895	7.32253334140352	[M+Na]+	0	1	C7H13NO3	Lysine degradation
positive	pos-M182T51	182.079882938168	0.843833333333333	182.079882938168	C08269	(-)-Betonicine	159.090664938168	159.0895	7.32253334140352	[M+Na]+	0	1	C7H13NO3
positive	pos-M182T51	182.079882938168	0.843833333333333	182.079882938168	C10151	3-Hydroxystachydrine	159.090664938168	159.0895	7.32253334140352	[M+Na]+	0	1	C7H13NO3
positive	pos-M182T51	182.079882938168	0.843833333333333	182.079882938168	C10850	Calystegin_A3	159.090664938168	159.0895	7.32253334140352	[M+Na]+	0	1	C7H13NO3	Tropane, piperidine and pyridine alkaloid biosynthesis
positive	pos-M182T51	182.079882938168	0.843833333333333	182.079882938168	C00166	Phenylpyruvate	164.046059938168	164.0473	-7.55917245831788	[M+NH4]+	0	1	C9H8O3	Phenylalanine metabolism; Phenylalanine, tyrosine and tryptophan biosynthesis; Tropane, piperidine and pyridine alkaloid biosynthesis; Biosynthesis of plant secondary metabolites; Metabolic pathways; Biosynthesis of secondary metabolites; Biosynthesis of antibiotics; 2-Oxocarboxylic acid metabolism; Biosynthesis of amino acids
positive	pos-M182T51	182.079882938168	0.843833333333333	182.079882938168	C00811	4-Coumarate	164.046059938168	164.0473	-7.55917245831788	[M+NH4]+	0	1	C9H8O3	Ubiquinone and other terpenoid-quinone biosynthesis; Tyrosine metabolism; Phenylalanine metabolism; Phenylpropanoid biosynthesis; Biosynthesis of phenylpropanoids; Metabolic pathways; Biosynthesis of secondary metabolites; Degradation of aromatic compounds
positive	pos-M182T51	182.079882938168	0.843833333333333	182.079882938168	C01772	trans-2-Hydroxycinnamate	164.046059938168	164.0473	-7.55917245831788	[M+NH4]+	0	1	C9H8O3	Phenylalanine metabolism; Phenylpropanoid biosynthesis; Biosynthesis of secondary metabolites; Microbial metabolism in diverse environments
positive	pos-M182T51	182.079882938168	0.843833333333333	182.079882938168	C02763	2-Hydroxy-3-phenylpropenoate	164.046059938168	164.0473	-7.55917245831788	[M+NH4]+	0	1	C9H8O3	Phenylalanine metabolism
positive	pos-M182T51	182.079882938168	0.843833333333333	182.079882938168	C05838	cis-2-Hydroxycinnamate	164.046059938168	164.0473	-7.55917245831788	[M+NH4]+	0	1	C9H8O3	Phenylpropanoid biosynthesis; Biosynthesis of secondary metabolites
positive	pos-M182T51	182.079882938168	0.843833333333333	182.079882938168	C06738	cis-p-Coumarate	164.046059938168	164.0473	-7.55917245831788	[M+NH4]+	0	1	C9H8O3
positive	pos-M182T51	182.079882938168	0.843833333333333	182.079882938168	C07114	3-Oxo-3-phenylpropanoate	164.046059938168	164.0473	-7.55917245831788	[M+NH4]+	0	1	C9H8O3	Ethylbenzene degradation; Microbial metabolism in diverse environments; Degradation of aromatic compounds
positive	pos-M182T51	182.079882938168	0.843833333333333	182.079882938168	C10945	Caffeic_aldehyde	164.046059938168	164.0473	-7.55917245831788	[M+NH4]+	0	1	C9H8O3	Phenylpropanoid biosynthesis; Biosynthesis of secondary metabolites
positive	pos-M182T51	182.079882938168	0.843833333333333	182.079882938168	C12621	trans-3-Hydroxycinnamate	164.046059938168	164.0473	-7.55917245831788	[M+NH4]+	0	1	C9H8O3	Phenylalanine metabolism; Microbial metabolism in diverse environments; Degradation of aromatic compounds
positive	pos-M182T187	182.188962017137	3.11371666666667	182.188962017137	C14686	Dicyclohexylamine	181.181686017137	181.1831	-7.8041653057008	[M+H]+	0	1	C12H23N
positive	pos-M183T227	183.063667615089	3.78668333333333	183.063667615089	C03672	3-(4-Hydroxyphenyl)lactate	182.056391615089	182.0579	-8.2851933971399	[M+H]+	0	1	C9H10O4	Ubiquinone and other terpenoid-quinone biosynthesis; Tyrosine metabolism; Biosynthesis of secondary metabolites
positive	pos-M183T227	183.063667615089	3.78668333333333	183.063667615089	C03964	(R)-3-(4-Hydroxyphenyl)lactate	182.056391615089	182.0579	-8.2851933971399	[M+H]+	0	1	C9H10O4
positive	pos-M183T227	183.063667615089	3.78668333333333	183.063667615089	C04044	3-(2,3-Dihydroxyphenyl)propanoate	182.056391615089	182.0579	-8.2851933971399	[M+H]+	0	1	C9H10O4	Phenylalanine metabolism; Microbial metabolism in diverse environments; Degradation of aromatic compounds
positive	pos-M183T227	183.063667615089	3.78668333333333	183.063667615089	C05582	Homovanillate	182.056391615089	182.0579	-8.2851933971399	[M+H]+	0	1	C9H10O4	Tyrosine metabolism; Metabolic pathways; Dopaminergic synapse
positive	pos-M183T227	183.063667615089	3.78668333333333	183.063667615089	C05583	3-Methoxy-4-hydroxyphenylglycolaldehyde	182.056391615089	182.0579	-8.2851933971399	[M+H]+	0	1	C9H10O4	Tyrosine metabolism; Metabolic pathways
positive	pos-M183T227	183.063667615089	3.78668333333333	183.063667615089	C10447	3,4-Dihydroxyphenylpropanoate	182.056391615089	182.0579	-8.2851933971399	[M+H]+	0	1	C9H10O4	Tyrosine metabolism
positive	pos-M183T227	183.063667615089	3.78668333333333	183.063667615089	C10680	2',6'-Dihydroxy-4'-methoxyacetophenone	182.056391615089	182.0579	-8.2851933971399	[M+H]+	0	1	C9H10O4
positive	pos-M183T227	183.063667615089	3.78668333333333	183.063667615089	C12622	cis-3-(3-Carboxyethenyl)-3,5-cyclohexadiene-1,2-diol	182.056391615089	182.0579	-8.2851933971399	[M+H]+	0	1	C9H10O4	Phenylalanine metabolism; Microbial metabolism in diverse environments; Degradation of aromatic compounds
positive	pos-M183T227	183.063667615089	3.78668333333333	183.063667615089	C20953	3-[(4R)-4-Hydroxycyclohexa-1,5-dien-1-yl]-2-oxopropanoate	182.056391615089	182.0579	-8.2851933971399	[M+H]+	0	1	C9H10O4	Biosynthesis of antibiotics
positive	pos-M183T227	183.063667615089	3.78668333333333	183.063667615089	C21085	3-[(1E,4R)-4-Hydroxycyclohex-2-en-1-ylidene]-2-oxopropanoate	182.056391615089	182.0579	-8.2851933971399	[M+H]+	0	1	C9H10O4	Biosynthesis of antibiotics
positive	pos-M183T227	183.063667615089	3.78668333333333	183.063667615089	C02656	Pimelate	160.074449615089	160.0736	5.30765278602845	[M+Na]+	0	1	C7H12O4	Biotin metabolism; Metabolic pathways
positive	pos-M183T227	183.063667615089	3.78668333333333	183.063667615089	C04687	(1S,3R,4S)-3,4-Dihydroxycyclohexane-1-carboxylate	160.074449615089	160.0736	5.30765278602845	[M+Na]+	0	1	C7H12O4
positive	pos-M183T227	183.063667615089	3.78668333333333	183.063667615089	C16657	2-Propylsuccinic_acid	160.074449615089	160.0736	5.30765278602845	[M+Na]+	0	1	C7H12O4	Drug metabolism - cytochrome P450
positive	pos-M183T227	183.063667615089	3.78668333333333	183.063667615089	C07040	Hydralazine	160.074449615089	160.0749	-2.81358858262682	[M+Na]+	0	1	C8H8N4
positive	pos-M183T227	183.063667615089	3.78668333333333	183.063667615089	C03078	4-Guanidinobutanamide	144.100509615089	144.1011	-4.09701876663485	[M+K]+	0	1	C5H12N4O	Arginine and proline metabolism
positive	pos-M183T227	183.063667615089	3.78668333333333	183.063667615089	C17243	4-Methylthiobutylthiohydroximate	165.029844615089	165.0282	9.96566095365483	[M+NH4]+	0	1	C5H11NOS2	Glucosinolate biosynthesis; Biosynthesis of secondary metabolites; 2-Oxocarboxylic acid metabolism
positive	pos-M183T197	183.077237197125	3.28591666666667	183.077237197125	C21325	Azatyrosine	182.069961197125	182.0691	4.73005647309052	[M+H]+	0	1	C8H10N2O3	Biosynthesis of enediyne antibiotics; Biosynthesis of antibiotics
positive	pos-M183T197	183.077237197125	3.28591666666667	183.077237197125	C21326	(R)-2-Aza-beta-tyrosine	182.069961197125	182.0691	4.73005647309052	[M+H]+	0	1	C8H10N2O3	Biosynthesis of enediyne antibiotics; Biosynthesis of antibiotics
positive	pos-M183T197	183.077237197125	3.28591666666667	183.077237197125	C03113	Diisopropyl_phosphate	182.069961197125	182.0708	-4.6070148260722	[M+H]+	0	1	C6H15O4P
positive	pos-M183T197	183.077237197125	3.28591666666667	183.077237197125	C06423	Octanoic_acid	144.114079197125	144.115	-6.38936179450557	[M+K]+	0	1	C8H16O2	Fatty acid biosynthesis; Biosynthesis of plant secondary metabolites; Biosynthesis of alkaloids derived from terpenoid and polyketide; Metabolic pathways
positive	pos-M183T197	183.077237197125	3.28591666666667	183.077237197125	C07185	Valproic_acid	144.114079197125	144.115	-6.38936179450557	[M+K]+	0	1	C8H16O2	Drug metabolism - cytochrome P450; Bile secretion
positive	pos-M183T197	183.077237197125	3.28591666666667	183.077237197125	C00971	4-Pyridoxolactone	165.043414197125	165.0426	4.93325435361125	[M+NH4]+	0	1	C8H7NO3	Vitamin B6 metabolism; Microbial metabolism in diverse environments
positive	pos-M183T197	183.077237197125	3.28591666666667	183.077237197125	C02803	4-Nitroacetophenone	165.043414197125	165.0426	4.93325435361125	[M+NH4]+	0	1	C8H7NO3
positive	pos-M183T197	183.077237197125	3.28591666666667	183.077237197125	C03757	3,4-Dihydroxymandelonitrile	165.043414197125	165.0426	4.93325435361125	[M+NH4]+	0	1	C8H7NO3
positive	pos-M183T197	183.077237197125	3.28591666666667	183.077237197125	C05653	Formylanthranilate	165.043414197125	165.0426	4.93325435361125	[M+NH4]+	0	1	C8H7NO3	Tryptophan metabolism
positive	pos-M183T197	183.077237197125	3.28591666666667	183.077237197125	C06052	5-Pyridoxolactone	165.043414197125	165.0426	4.93325435361125	[M+NH4]+	0	1	C8H7NO3	Vitamin B6 metabolism
positive	pos-M183T197	183.077237197125	3.28591666666667	183.077237197125	C15769	HBOA	165.043414197125	165.0426	4.93325435361125	[M+NH4]+	0	1	C8H7NO3	Benzoxazinoid biosynthesis; Biosynthesis of secondary metabolites
positive	pos-M183T197	183.077237197125	3.28591666666667	183.077237197125	C21155	Isatinate	165.043414197125	165.0426	4.93325435361125	[M+NH4]+	0	1	C8H7NO3
positive	pos-M183T202	183.136710277006	3.37258333333333	183.136710277006	C12294	Geranyl_formate	182.129434277006	182.1307	-6.94953126514013	[M+H]+	0	1	C11H18O2
positive	pos-M183T202	183.136710277006	3.37258333333333	183.136710277006	C14113	Decahydro-2-naphthoic_acid	182.129434277006	182.1307	-6.94953126514013	[M+H]+	0	1	C11H18O2	Naphthalene degradation; Microbial metabolism in diverse environments
positive	pos-M183T318	183.136459037397	5.29806666666667	183.136459037397	C12294	Geranyl_formate	182.129183037397	182.1307	-8.32897805245025	[M+H]+	0	1	C11H18O2
positive	pos-M183T318	183.136459037397	5.29806666666667	183.136459037397	C14113	Decahydro-2-naphthoic_acid	182.129183037397	182.1307	-8.32897805245025	[M+H]+	0	1	C11H18O2	Naphthalene degradation; Microbial metabolism in diverse environments
positive	pos-M184T280	184.072341135498	4.66805833333333	184.072341135498	C16403	4-Amino-2-hydroxylamino-6-nitrotoluene	183.065065135498	183.0644	3.6333415890611	[M+H]+	0	1	C7H9N3O3	Nitrotoluene degradation; Microbial metabolism in diverse environments
positive	pos-M184T280	184.072341135498	4.66805833333333	184.072341135498	C00955	Indole-3-ethanol	161.083123135498	161.0841	-6.06431362255742	[M+Na]+	0	1	C10H11NO	Tryptophan metabolism
positive	pos-M184T280	184.072341135498	4.66805833333333	184.072341135498	C09915	Boschniakine	161.083123135498	161.0841	-6.06431362255742	[M+Na]+	0	1	C10H11NO
positive	pos-M184T280	184.072341135498	4.66805833333333	184.072341135498	C12114	4-Hydroxy-3-nitrosobenzamide	166.038518135498	166.0378	4.32513257810204	[M+NH4]+	0	1	C7H6N2O3
positive	pos-M184T280	184.072341135498	4.66805833333333	184.072341135498	C20345	Isopentenyl_phosphate	166.038518135498	166.0395	-5.91343928416551	[M+NH4]+	0	1	C5H11O4P	Terpenoid backbone biosynthesis; Biosynthesis of secondary metabolites; Biosynthesis of antibiotics
positive	pos-M184T280	184.072341135498	4.66805833333333	184.072341135498	C21214	Dimethylallyl_phosphate	166.038518135498	166.0395	-5.91343928416551	[M+NH4]+	0	1	C5H11O4P
positive	pos-M184T544	184.071985003632	9.07268333333333	184.071985003632	C16403	4-Amino-2-hydroxylamino-6-nitrotoluene	183.064709003632	183.0644	1.68795042617507	[M+H]+	0	1	C7H9N3O3	Nitrotoluene degradation; Microbial metabolism in diverse environments
positive	pos-M184T544	184.071985003632	9.07268333333333	184.071985003632	C00955	Indole-3-ethanol	161.082767003632	161.0841	-8.27515793306995	[M+Na]+	0	1	C10H11NO	Tryptophan metabolism
positive	pos-M184T544	184.071985003632	9.07268333333333	184.071985003632	C09915	Boschniakine	161.082767003632	161.0841	-8.27515793306995	[M+Na]+	0	1	C10H11NO
positive	pos-M184T544	184.071985003632	9.07268333333333	184.071985003632	C12114	4-Hydroxy-3-nitrosobenzamide	166.038162003632	166.0378	2.1802483047677	[M+NH4]+	0	1	C7H6N2O3
positive	pos-M184T544	184.071985003632	9.07268333333333	184.071985003632	C20345	Isopentenyl_phosphate	166.038162003632	166.0395	-8.05830159704306	[M+NH4]+	0	1	C5H11O4P	Terpenoid backbone biosynthesis; Biosynthesis of secondary metabolites; Biosynthesis of antibiotics
positive	pos-M184T544	184.071985003632	9.07268333333333	184.071985003632	C21214	Dimethylallyl_phosphate	166.038162003632	166.0395	-8.05830159704306	[M+NH4]+	0	1	C5H11O4P
positive	pos-M184T334	184.072134517243	5.56161666666667	184.072134517243	C16403	4-Amino-2-hydroxylamino-6-nitrotoluene	183.064858517243	183.0644	2.50467727752667	[M+H]+	0	1	C7H9N3O3	Nitrotoluene degradation; Microbial metabolism in diverse environments
positive	pos-M184T334	184.072134517243	5.56161666666667	184.072134517243	C00955	Indole-3-ethanol	161.082916517243	161.0841	-7.34698680378675	[M+Na]+	0	1	C10H11NO	Tryptophan metabolism
positive	pos-M184T334	184.072134517243	5.56161666666667	184.072134517243	C09915	Boschniakine	161.082916517243	161.0841	-7.34698680378675	[M+Na]+	0	1	C10H11NO
positive	pos-M184T334	184.072134517243	5.56161666666667	184.072134517243	C12114	4-Hydroxy-3-nitrosobenzamide	166.038311517243	166.0378	3.08072765950842	[M+NH4]+	0	1	C7H6N2O3
positive	pos-M184T334	184.072134517243	5.56161666666667	184.072134517243	C20345	Isopentenyl_phosphate	166.038311517243	166.0395	-7.15783146188505	[M+NH4]+	0	1	C5H11O4P	Terpenoid backbone biosynthesis; Biosynthesis of secondary metabolites; Biosynthesis of antibiotics
positive	pos-M184T334	184.072134517243	5.56161666666667	184.072134517243	C21214	Dimethylallyl_phosphate	166.038311517243	166.0395	-7.15783146188505	[M+NH4]+	0	1	C5H11O4P
positive	pos-M184T56	184.072157897042	0.938016666666667	184.072157897042	C16403	4-Amino-2-hydroxylamino-6-nitrotoluene	183.064881897042	183.0644	2.63239079795584	[M+H]+	0	1	C7H9N3O3	Nitrotoluene degradation; Microbial metabolism in diverse environments
positive	pos-M184T56	184.072157897042	0.938016666666667	184.072157897042	C00955	Indole-3-ethanol	161.082939897042	161.0841	-7.20184647653376	[M+Na]+	0	1	C10H11NO	Tryptophan metabolism
positive	pos-M184T56	184.072157897042	0.938016666666667	184.072157897042	C09915	Boschniakine	161.082939897042	161.0841	-7.20184647653376	[M+Na]+	0	1	C10H11NO
positive	pos-M184T56	184.072157897042	0.938016666666667	184.072157897042	C12114	4-Hydroxy-3-nitrosobenzamide	166.038334897042	166.0378	3.22153775810798	[M+NH4]+	0	1	C7H6N2O3
positive	pos-M184T56	184.072157897042	0.938016666666667	184.072157897042	C20345	Isopentenyl_phosphate	166.038334897042	166.0395	-7.01702280497357	[M+NH4]+	0	1	C5H11O4P	Terpenoid backbone biosynthesis; Biosynthesis of secondary metabolites; Biosynthesis of antibiotics
positive	pos-M184T56	184.072157897042	0.938016666666667	184.072157897042	C21214	Dimethylallyl_phosphate	166.038334897042	166.0395	-7.01702280497357	[M+NH4]+	0	1	C5H11O4P
positive	pos-M184T347	184.071917424332	5.78343333333333	184.071917424332	C16403	4-Amino-2-hydroxylamino-6-nitrotoluene	183.064641424332	183.0644	1.31879454452892	[M+H]+	0	1	C7H9N3O3	Nitrotoluene degradation; Microbial metabolism in diverse environments
positive	pos-M184T347	184.071917424332	5.78343333333333	184.071917424332	C00955	Indole-3-ethanol	161.082699424332	161.0841	-8.69468599313315	[M+Na]+	0	1	C10H11NO	Tryptophan metabolism
positive	pos-M184T347	184.071917424332	5.78343333333333	184.071917424332	C09915	Boschniakine	161.082699424332	161.0841	-8.69468599313315	[M+Na]+	0	1	C10H11NO
positive	pos-M184T347	184.071917424332	5.78343333333333	184.071917424332	C12114	4-Hydroxy-3-nitrosobenzamide	166.038094424332	166.0378	1.77323676896065	[M+NH4]+	0	1	C7H6N2O3
positive	pos-M184T347	184.071917424332	5.78343333333333	184.071917424332	C20345	Isopentenyl_phosphate	166.038094424332	166.0395	-8.46530896565129	[M+NH4]+	0	1	C5H11O4P	Terpenoid backbone biosynthesis; Biosynthesis of secondary metabolites; Biosynthesis of antibiotics
positive	pos-M184T347	184.071917424332	5.78343333333333	184.071917424332	C21214	Dimethylallyl_phosphate	166.038094424332	166.0395	-8.46530896565129	[M+NH4]+	0	1	C5H11O4P
positive	pos-M184T264	184.072315348279	4.40663333333333	184.072315348279	C16403	4-Amino-2-hydroxylamino-6-nitrotoluene	183.065039348279	183.0644	3.49247739598087	[M+H]+	0	1	C7H9N3O3	Nitrotoluene degradation; Microbial metabolism in diverse environments
positive	pos-M184T264	184.072315348279	4.40663333333333	184.072315348279	C00955	Indole-3-ethanol	161.083097348279	161.0841	-6.22439906232284	[M+Na]+	0	1	C10H11NO	Tryptophan metabolism
positive	pos-M184T264	184.072315348279	4.40663333333333	184.072315348279	C09915	Boschniakine	161.083097348279	161.0841	-6.22439906232284	[M+Na]+	0	1	C10H11NO
positive	pos-M184T264	184.072315348279	4.40663333333333	184.072315348279	C12114	4-Hydroxy-3-nitrosobenzamide	166.038492348279	166.0378	4.16982325102281	[M+NH4]+	0	1	C7H6N2O3
positive	pos-M184T264	184.072315348279	4.40663333333333	184.072315348279	C20345	Isopentenyl_phosphate	166.038492348279	166.0395	-6.06874702110592	[M+NH4]+	0	1	C5H11O4P	Terpenoid backbone biosynthesis; Biosynthesis of secondary metabolites; Biosynthesis of antibiotics
positive	pos-M184T264	184.072315348279	4.40663333333333	184.072315348279	C21214	Dimethylallyl_phosphate	166.038492348279	166.0395	-6.06874702110592	[M+NH4]+	0	1	C5H11O4P
positive	pos-M184T423	184.072135224799	7.04948333333333	184.072135224799	C16403	4-Amino-2-hydroxylamino-6-nitrotoluene	183.064859224799	183.0644	2.50854234365642	[M+H]+	0	1	C7H9N3O3	Nitrotoluene degradation; Microbial metabolism in diverse environments
positive	pos-M184T423	184.072135224799	7.04948333333333	184.072135224799	C00955	Indole-3-ethanol	161.082917224799	161.0841	-7.34259434039649	[M+Na]+	0	1	C10H11NO	Tryptophan metabolism
positive	pos-M184T423	184.072135224799	7.04948333333333	184.072135224799	C09915	Boschniakine	161.082917224799	161.0841	-7.34259434039649	[M+Na]+	0	1	C10H11NO
positive	pos-M184T423	184.072135224799	7.04948333333333	184.072135224799	C12114	4-Hydroxy-3-nitrosobenzamide	166.038312224799	166.0378	3.08498907475244	[M+NH4]+	0	1	C7H6N2O3
positive	pos-M184T423	184.072135224799	7.04948333333333	184.072135224799	C20345	Isopentenyl_phosphate	166.038312224799	166.0395	-7.15357009027165	[M+NH4]+	0	1	C5H11O4P	Terpenoid backbone biosynthesis; Biosynthesis of secondary metabolites; Biosynthesis of antibiotics
positive	pos-M184T423	184.072135224799	7.04948333333333	184.072135224799	C21214	Dimethylallyl_phosphate	166.038312224799	166.0395	-7.15357009027165	[M+NH4]+	0	1	C5H11O4P
positive	pos-M184T175	184.13199031695	2.91405	184.13199031695	C12452	Acetyltropine	183.12471431695	183.1259	-6.47468790587429	[M+H]+	0	1	C10H17NO2	Tropane, piperidine and pyridine alkaloid biosynthesis
positive	pos-M184T175	184.13199031695	2.91405	184.13199031695	C12453	Acetylpseudotropine	183.12471431695	183.1259	-6.47468790587429	[M+H]+	0	1	C10H17NO2	Tropane, piperidine and pyridine alkaloid biosynthesis
positive	pos-M184T175	184.13199031695	2.91405	184.13199031695	C14147	Cyromazine	166.09816731695	166.0967	8.83411259825497	[M+NH4]+	0	1	C6H10N6	Atrazine degradation; Microbial metabolism in diverse environments
positive	pos-M184T175	184.13199031695	2.91405	184.13199031695	C03037	(+)-Bornane-2,5-dione	166.09816731695	166.0994	-7.42135763287399	[M+NH4]+	0	1	C10H14O2
positive	pos-M184T175	184.13199031695	2.91405	184.13199031695	C09777	Dolichodial	166.09816731695	166.0994	-7.42135763287399	[M+NH4]+	0	1	C10H14O2
positive	pos-M184T175	184.13199031695	2.91405	184.13199031695	C09791	Nepetalactone_cis-trans-form	166.09816731695	166.0994	-7.42135763287399	[M+NH4]+	0	1	C10H14O2
positive	pos-M184T175	184.13199031695	2.91405	184.13199031695	C09792	Nepetalactone_trans-cis-form	166.09816731695	166.0994	-7.42135763287399	[M+NH4]+	0	1	C10H14O2
positive	pos-M184T175	184.13199031695	2.91405	184.13199031695	C09841	Carvone_oxide	166.09816731695	166.0994	-7.42135763287399	[M+NH4]+	0	1	C10H14O2
positive	pos-M184T175	184.13199031695	2.91405	184.13199031695	C09887	Piquerol_A	166.09816731695	166.0994	-7.42135763287399	[M+NH4]+	0	1	C10H14O2
positive	pos-M184T175	184.13199031695	2.91405	184.13199031695	C09896	Rotundifolone	166.09816731695	166.0994	-7.42135763287399	[M+NH4]+	0	1	C10H14O2
positive	pos-M184T175	184.13199031695	2.91405	184.13199031695	C11924	Perillic_acid	166.09816731695	166.0994	-7.42135763287399	[M+NH4]+	0	1	C10H14O2	Limonene and pinene degradation
positive	pos-M184T175	184.13199031695	2.91405	184.13199031695	C11940	Myrtenic_acid	166.09816731695	166.0994	-7.42135763287399	[M+NH4]+	0	1	C10H14O2	Limonene and pinene degradation
positive	pos-M184T175	184.13199031695	2.91405	184.13199031695	C14351	4-Butoxyphenol	166.09816731695	166.0994	-7.42135763287399	[M+NH4]+	0	1	C10H14O2
positive	pos-M184T175	184.13199031695	2.91405	184.13199031695	C14515	Camphorquinone	166.09816731695	166.0994	-7.42135763287399	[M+NH4]+	0	1	C10H14O2
positive	pos-M184T175	184.13199031695	2.91405	184.13199031695	C17622	(6E)-8-Oxogeranial	166.09816731695	166.0994	-7.42135763287399	[M+NH4]+	0	1	C10H14O2	Monoterpenoid biosynthesis; Metabolic pathways; Biosynthesis of secondary metabolites
positive	pos-M184T175	184.13199031695	2.91405	184.13199031695	C17690	4-(4-Hydroxyphenyl)-2-butanol	166.09816731695	166.0994	-7.42135763287399	[M+NH4]+	0	1	C10H14O2
positive	pos-M184T175	184.13199031695	2.91405	184.13199031695	C17824	(+/-)-Asarinol_A	166.09816731695	166.0994	-7.42135763287399	[M+NH4]+	0	1	C10H14O2
positive	pos-M184T175	184.13199031695	2.91405	184.13199031695	C18343	4-n-Butylresorcinol	166.09816731695	166.0994	-7.42135763287399	[M+NH4]+	0	1	C10H14O2
positive	pos-M184T175	184.13199031695	2.91405	184.13199031695	C18352	Oxocamphor	166.09816731695	166.0994	-7.42135763287399	[M+NH4]+	0	1	C10H14O2
positive	pos-M184T175	184.13199031695	2.91405	184.13199031695	C20320	Bornane-2,6-dione	166.09816731695	166.0994	-7.42135763287399	[M+NH4]+	0	1	C10H14O2
positive	pos-M185T327	185.079570533455	5.44813333333333	185.079570533455	C04535	7-Methyl-2-hydroxy-6-oxoocta-2,4-dienoate	184.072294533455	184.0736	-7.09209003886058	[M+H]+	0	1	C9H12O4
positive	pos-M185T327	185.079570533455	5.44813333333333	185.079570533455	C05594	3-Methoxy-4-hydroxyphenylethyleneglycol	184.072294533455	184.0736	-7.09209003886058	[M+H]+	0	1	C9H12O4	Tyrosine metabolism; Metabolic pathways
positive	pos-M185T327	185.079570533455	5.44813333333333	185.079570533455	C06582	2-Hydroxy-6-oxo-7-methylocta-2,4-dienoate	184.072294533455	184.0736	-7.09209003886058	[M+H]+	0	1	C9H12O4	Xylene degradation; Microbial metabolism in diverse environments; Degradation of aromatic compounds
positive	pos-M185T327	185.079570533455	5.44813333333333	185.079570533455	C10765	Antiarol	184.072294533455	184.0736	-7.09209003886058	[M+H]+	0	1	C9H12O4
positive	pos-M185T327	185.079570533455	5.44813333333333	185.079570533455	C11456	cis-3-(1-Carboxy-ethyl)-3,5-cyclo-hexadiene-1,2-diol	184.072294533455	184.0736	-7.09209003886058	[M+H]+	0	1	C9H12O4
positive	pos-M185T327	185.079570533455	5.44813333333333	185.079570533455	C11588	cis-3-(Carboxy-ethyl)-3,5-cyclo-hexadiene-1,2-diol	184.072294533455	184.0736	-7.09209003886058	[M+H]+	0	1	C9H12O4	Phenylalanine metabolism; Microbial metabolism in diverse environments; Degradation of aromatic compounds
positive	pos-M185T327	185.079570533455	5.44813333333333	185.079570533455	C00588	Choline_phosphate	184.072294533455	184.0739	-8.72185869363971	[M+H]+	0	1	C5H15NO4P	Glycerophospholipid metabolism; Metabolic pathways; Choline metabolism in cancer
positive	pos-M185T327	185.079570533455	5.44813333333333	185.079570533455	C08234	beta-Cymaropyranose	162.090352533455	162.0892	7.1104888852118	[M+Na]+	0	1	C7H14O4
positive	pos-M185T327	185.079570533455	5.44813333333333	185.079570533455	C08237	Oleandrose	162.090352533455	162.0892	7.1104888852118	[M+Na]+	0	1	C7H14O4
positive	pos-M185T327	185.079570533455	5.44813333333333	185.079570533455	C20155	8-Oxoguanine	167.045747533455	167.0443	8.66556628994245	[M+NH4]+	0	1	C5H5N5O2
positive	pos-M186T192	186.147569839618	3.19671666666667	186.147569839618	C00848	6-Oxocineole	168.113746839618	168.115	-7.45418542081744	[M+NH4]+	0	1	C10H16O2	Monoterpenoid biosynthesis; Biosynthesis of secondary metabolites
positive	pos-M186T192	186.147569839618	3.19671666666667	186.147569839618	C02108	1,2-Campholide	168.113746839618	168.115	-7.45418542081744	[M+NH4]+	0	1	C10H16O2
positive	pos-M186T192	186.147569839618	3.19671666666667	186.147569839618	C03448	(+)-exo-5-Hydroxycamphor	168.113746839618	168.115	-7.45418542081744	[M+NH4]+	0	1	C10H16O2
positive	pos-M186T192	186.147569839618	3.19671666666667	186.147569839618	C06069	Iridodial	168.113746839618	168.115	-7.45418542081744	[M+NH4]+	0	1	C10H16O2	Monoterpenoid biosynthesis; Metabolic pathways; Biosynthesis of secondary metabolites
positive	pos-M186T192	186.147569839618	3.19671666666667	186.147569839618	C08489	(Z)-3,5-Hexadienyl_butyrate	168.113746839618	168.115	-7.45418542081744	[M+NH4]+	0	1	C10H16O2
positive	pos-M186T192	186.147569839618	3.19671666666667	186.147569839618	C08498	Lilac_aldehyde	168.113746839618	168.115	-7.45418542081744	[M+NH4]+	0	1	C10H16O2
positive	pos-M186T192	186.147569839618	3.19671666666667	186.147569839618	C08546	Tiglyl_tiglate	168.113746839618	168.115	-7.45418542081744	[M+NH4]+	0	1	C10H16O2
positive	pos-M186T192	186.147569839618	3.19671666666667	186.147569839618	C09785	(+)-Iridodial	168.113746839618	168.115	-7.45418542081744	[M+NH4]+	0	1	C10H16O2
positive	pos-M186T192	186.147569839618	3.19671666666667	186.147569839618	C09786	Iridomyrmecin	168.113746839618	168.115	-7.45418542081744	[M+NH4]+	0	1	C10H16O2
positive	pos-M186T192	186.147569839618	3.19671666666667	186.147569839618	C09804	cis-trans-Nepetalactol	168.113746839618	168.115	-7.45418542081744	[M+NH4]+	0	1	C10H16O2
positive	pos-M186T192	186.147569839618	3.19671666666667	186.147569839618	C09836	Ascaridole	168.113746839618	168.115	-7.45418542081744	[M+NH4]+	0	1	C10H16O2
positive	pos-M186T192	186.147569839618	3.19671666666667	186.147569839618	C09842	Chrysanthemic_acid	168.113746839618	168.115	-7.45418542081744	[M+NH4]+	0	1	C10H16O2
positive	pos-M186T192	186.147569839618	3.19671666666667	186.147569839618	C09854	Diosphenol	168.113746839618	168.115	-7.45418542081744	[M+NH4]+	0	1	C10H16O2
positive	pos-M186T192	186.147569839618	3.19671666666667	186.147569839618	C11402	(4R,7R)-4-Isopropenyl-7-methyl-2-oxo-oxepanone	168.113746839618	168.115	-7.45418542081744	[M+NH4]+	0	1	C10H16O2	Limonene and pinene degradation; Degradation of aromatic compounds
positive	pos-M186T192	186.147569839618	3.19671666666667	186.147569839618	C11403	(3S,6R)-6-Isopropenyl-3-methyl-2-oxo-oxepanone	168.113746839618	168.115	-7.45418542081744	[M+NH4]+	0	1	C10H16O2	Limonene and pinene degradation
positive	pos-M186T192	186.147569839618	3.19671666666667	186.147569839618	C11414	(4S,7R)-4-Isopropenyl-7-methyl-2-oxo-oxepanone	168.113746839618	168.115	-7.45418542081744	[M+NH4]+	0	1	C10H16O2	Limonene and pinene degradation
positive	pos-M186T192	186.147569839618	3.19671666666667	186.147569839618	C11418	(3S,6S)-6-Isopropenyl-3-methyl-2-oxo-oxepanone	168.113746839618	168.115	-7.45418542081744	[M+NH4]+	0	1	C10H16O2	Limonene and pinene degradation
positive	pos-M186T192	186.147569839618	3.19671666666667	186.147569839618	C11651	8-Epiiridodial	168.113746839618	168.115	-7.45418542081744	[M+NH4]+	0	1	C10H16O2
positive	pos-M186T192	186.147569839618	3.19671666666667	186.147569839618	C11937	(1S,4R)-1-Hydroxy-2-oxolimonene	168.113746839618	168.115	-7.45418542081744	[M+NH4]+	0	1	C10H16O2	Limonene and pinene degradation
positive	pos-M186T192	186.147569839618	3.19671666666667	186.147569839618	C11943	trans-2-Methyl-5-isopropylhexa-2,5-dienoic_acid	168.113746839618	168.115	-7.45418542081744	[M+NH4]+	0	1	C10H16O2	Limonene and pinene degradation
positive	pos-M186T192	186.147569839618	3.19671666666667	186.147569839618	C11944	cis-2-Methyl-5-isopropylhexa-2,5-dienoic_acid	168.113746839618	168.115	-7.45418542081744	[M+NH4]+	0	1	C10H16O2	Limonene and pinene degradation
positive	pos-M186T192	186.147569839618	3.19671666666667	186.147569839618	C16461	Geranic_acid	168.113746839618	168.115	-7.45418542081744	[M+NH4]+	0	1	C10H16O2	Geraniol degradation; Biosynthesis of antibiotics
positive	pos-M186T192	186.147569839618	3.19671666666667	186.147569839618	C18019	1-Hydroxy-p-menth-8-en-2-one	168.113746839618	168.115	-7.45418542081744	[M+NH4]+	0	1	C10H16O2
positive	pos-M186T192	186.147569839618	3.19671666666667	186.147569839618	C19083	(1R,4S)-1-Hydroxy-2-oxolimonene	168.113746839618	168.115	-7.45418542081744	[M+NH4]+	0	1	C10H16O2	Limonene and pinene degradation
positive	pos-M186T192	186.147569839618	3.19671666666667	186.147569839618	C19731	(3S)-3-Hydroxycyclocitral	168.113746839618	168.115	-7.45418542081744	[M+NH4]+	0	1	C10H16O2
positive	pos-M186T192	186.147569839618	3.19671666666667	186.147569839618	C20221	(6E)-8-Oxolinalool	168.113746839618	168.115	-7.45418542081744	[M+NH4]+	0	1	C10H16O2	Monoterpenoid biosynthesis; Biosynthesis of secondary metabolites
positive	pos-M186T192	186.147569839618	3.19671666666667	186.147569839618	C20222	(6E)-8-Hydroxygeranial	168.113746839618	168.115	-7.45418542081744	[M+NH4]+	0	1	C10H16O2
positive	pos-M186T192	186.147569839618	3.19671666666667	186.147569839618	C20223	(6E)-8-Oxogeraniol	168.113746839618	168.115	-7.45418542081744	[M+NH4]+	0	1	C10H16O2
positive	pos-M186T192	186.147569839618	3.19671666666667	186.147569839618	C20322	(+)-6-exo-Hydroxycamphor	168.113746839618	168.115	-7.45418542081744	[M+NH4]+	0	1	C10H16O2
positive	pos-M186T192	186.147569839618	3.19671666666667	186.147569839618	C20323	(+)-6-endo-Hydroxycamphor	168.113746839618	168.115	-7.45418542081744	[M+NH4]+	0	1	C10H16O2
positive	pos-M186T259	186.183904377285	4.31368333333333	186.183904377285	C20243	2-Methylisoborneol	168.150081377285	168.1514	-7.84187770674875	[M+NH4]+	0	1	C11H20O
positive	pos-M187T48	186.910268392977	0.794983333333333	186.910268392977	C06899	Chloral_hydrate	163.921050392977	163.9199	7.01801902634041	[M+Na]+	0	1	C2H3Cl3O2	Metabolism of xenobiotics by cytochrome P450; Chemical carcinogenesis
positive	pos-M187T571_1	187.026563199998	9.51811666666667	187.026563199998	C18379	Calcium_propionate	186.019287199998	186.0205	-6.5197115478132	[M+H]+	0	1	C6H10CaO4
positive	pos-M187T571_1	187.026563199998	9.51811666666667	187.026563199998	C07931	Chlorzoxazone	168.992740199998	168.9931	-2.12908102166287	[M+NH4]+	0	1	C7H4ClNO2
positive	pos-M187T571_2	187.062675363776	9.52059166666667	187.062675363776	C03172	S-Methyl-L-methionine	164.073457363776	164.0745	-6.35465123456407	[M+Na]+	0	1	C6H14NO2S
positive	pos-M187T571_2	187.062675363776	9.52059166666667	187.062675363776	C06524	Nornicotine	148.099517363776	148.1	-3.25885363928603	[M+K]+	0	1	C9H12N2	Tropane, piperidine and pyridine alkaloid biosynthesis
positive	pos-M187T571_2	187.062675363776	9.52059166666667	187.062675363776	C11360	(+)-Nornicotine	148.099517363776	148.1	-3.25885363928603	[M+K]+	0	1	C9H12N2
positive	pos-M187T571_2	187.062675363776	9.52059166666667	187.062675363776	C14494	4-Chloroacetanilide	169.028852363776	169.0294	-3.23988740428058	[M+NH4]+	0	1	C8H8ClNO
positive	pos-M187T571_2	187.062675363776	9.52059166666667	187.062675363776	C14619	o-Chloroacetanilide	169.028852363776	169.0294	-3.23988740428058	[M+NH4]+	0	1	C8H8ClNO
positive	pos-M187T178	187.094923928402	2.96381666666667	187.094923928402	C19409	Dinitrosopentamethylenetetramine	186.087647928402	186.0865	6.16878925671511	[M+H]+	0	1	C5H10N6O2
positive	pos-M187T178	187.094923928402	2.96381666666667	187.094923928402	C14112	cis-2-Carboxycyclohexyl-acetic_acid	186.087647928402	186.0892	-8.34047111806945	[M+H]+	0	1	C9H14O4	Naphthalene degradation; Microbial metabolism in diverse environments
positive	pos-M187T148	187.094008059639	2.46275	187.094008059639	C19409	Dinitrosopentamethylenetetramine	186.086732059639	186.0865	1.24705252136901	[M+H]+	0	1	C5H10N6O2
positive	pos-M188T51	187.997556620989	0.855116666666667	187.997556620989	C11474	Nereistoxin	149.034398620989	149.0333	7.37164773921019	[M+K]+	0	1	C5H11NS2
positive	pos-M188T51	187.997556620989	0.855116666666667	187.997556620989	C19150	Diethyldithiocarbamic_acid	149.034398620989	149.0333	7.37164773921019	[M+K]+	0	1	C5H11NS2
positive	pos-M188T150	188.069932653614	2.49311666666667	188.069932653614	C06559	Deethylatrazine	187.062656653614	187.0625	0.837439967919649	[M+H]+	0	1	C6H10ClN5	Atrazine degradation; Microbial metabolism in diverse environments
positive	pos-M188T150	188.069932653614	2.49311666666667	188.069932653614	C21283	3-Indoleacrylate	187.062656653614	187.0633	-3.43919083005146	[M+H]+	0	1	C11H9NO2
positive	pos-M188T165	188.126617753638	2.74664166666667	188.126617753638	C01092	8-Amino-7-oxononanoate	187.119341753638	187.1208	-7.79307464485972	[M+H]+	0	1	C9H17NO3	Biotin metabolism; Metabolic pathways
positive	pos-M188T165	188.126617753638	2.74664166666667	188.126617753638	C12029	(E)-2-Butenyl-4-methyl-threonine	187.119341753638	187.1208	-7.79307464485972	[M+H]+	0	1	C9H17NO3
positive	pos-M188T165	188.126617753638	2.74664166666667	188.126617753638	C14280	Furfural_diethyl_acetal	170.092794753638	170.0943	-8.84948150543146	[M+NH4]+	0	1	C9H14O3
positive	pos-M189T51	188.998664655559	0.8522	188.998664655559	C11040	Dichlobenil	170.964841655559	170.9643	3.16823780740258	[M+NH4]+	0	1	C7H3Cl2N
positive	pos-M189T139	189.122439229777	2.31998333333333	189.122439229777	C02155	Glycyl-leucine	188.115163229777	188.1161	-4.97974507752453	[M+H]+	0	1	C8H16N2O3
positive	pos-M189T139	189.122439229777	2.31998333333333	189.122439229777	C02727	N6-Acetyl-L-lysine	188.115163229777	188.1161	-4.97974507752453	[M+H]+	0	1	C8H16N2O3	Lysine degradation
positive	pos-M189T139	189.122439229777	2.31998333333333	189.122439229777	C03846	6-Acetamido-3-aminohexanoate	188.115163229777	188.1161	-4.97974507752453	[M+H]+	0	1	C8H16N2O3
positive	pos-M189T139	189.122439229777	2.31998333333333	189.122439229777	C12989	N2-Acetyl-L-lysine	188.115163229777	188.1161	-4.97974507752453	[M+H]+	0	1	C8H16N2O3
positive	pos-M189T139	189.122439229777	2.31998333333333	189.122439229777	C10284	Crotanecine	171.088616229777	171.0895	-5.16554331503825	[M+NH4]+	0	1	C8H13NO3
positive	pos-M189T139	189.122439229777	2.31998333333333	189.122439229777	C11837	N-Butyryl-L-homoserine_lactone	171.088616229777	171.0895	-5.16554331503825	[M+NH4]+	0	1	C8H13NO3	Quorum sensing; Biofilm formation - Pseudomonas aeruginosa
positive	pos-M190T139	189.974942361617	2.3084	189.974942361617	C14437	2-Mercaptobenzothiazole	166.985724361617	166.9863	-3.44721922096344	[M+Na]+	0	1	C7H5NS2
positive	pos-M190T217	190.12467171799	3.60850833333333	190.12467171799	C11081	EPTC	189.11739571799	189.1187	-6.896631639191	[M+H]+	0	1	C9H19NOS
positive	pos-M190T217	190.12467171799	3.60850833333333	190.12467171799	C17251	8-Methylthiooctanaldoxime	189.11739571799	189.1187	-6.896631639191	[M+H]+	0	1	C9H19NOS	Glucosinolate biosynthesis; 2-Oxocarboxylic acid metabolism
positive	pos-M191T171	191.090096059592	2.84871666666667	191.090096059592	C04546	(R)-3-((R)-3-Hydroxybutanoyloxy)butanoate	190.082820059592	190.0841	-6.73354798209239	[M+H]+	0	1	C8H14O5	Butanoate metabolism
positive	pos-M191T48	191.102846520971	0.7962	191.102846520971	C00666	LL-2,6-Diaminoheptanedioate	190.095570520971	190.0954	0.897028392117859	[M+H]+	0	1	C7H14N2O4	Lysine biosynthesis; Metabolic pathways; Biosynthesis of secondary metabolites; Microbial metabolism in diverse environments; Biosynthesis of antibiotics; Biosynthesis of amino acids
positive	pos-M191T48	191.102846520971	0.7962	191.102846520971	C00680	meso-2,6-Diaminoheptanedioate	190.095570520971	190.0954	0.897028392117859	[M+H]+	0	1	C7H14N2O4	Lysine biosynthesis; Metabolic pathways; Biosynthesis of secondary metabolites; Microbial metabolism in diverse environments; Biosynthesis of antibiotics; Biosynthesis of amino acids
positive	pos-M191T48	191.102846520971	0.7962	191.102846520971	C20914	C20914	190.095570520971	190.0954	0.897028392117859	[M+H]+	0	1	C7H14N2O4	Monobactam biosynthesis; Biosynthesis of antibiotics
positive	pos-M191T48	191.102846520971	0.7962	191.102846520971	C00848	6-Oxocineole	168.113628520971	168.115	-8.15798131629895	[M+Na]+	0	1	C10H16O2	Monoterpenoid biosynthesis; Biosynthesis of secondary metabolites
positive	pos-M191T48	191.102846520971	0.7962	191.102846520971	C02108	1,2-Campholide	168.113628520971	168.115	-8.15798131629895	[M+Na]+	0	1	C10H16O2
positive	pos-M191T48	191.102846520971	0.7962	191.102846520971	C03448	(+)-exo-5-Hydroxycamphor	168.113628520971	168.115	-8.15798131629895	[M+Na]+	0	1	C10H16O2
positive	pos-M191T48	191.102846520971	0.7962	191.102846520971	C06069	Iridodial	168.113628520971	168.115	-8.15798131629895	[M+Na]+	0	1	C10H16O2	Monoterpenoid biosynthesis; Metabolic pathways; Biosynthesis of secondary metabolites
positive	pos-M191T48	191.102846520971	0.7962	191.102846520971	C08489	(Z)-3,5-Hexadienyl_butyrate	168.113628520971	168.115	-8.15798131629895	[M+Na]+	0	1	C10H16O2
positive	pos-M191T48	191.102846520971	0.7962	191.102846520971	C08498	Lilac_aldehyde	168.113628520971	168.115	-8.15798131629895	[M+Na]+	0	1	C10H16O2
positive	pos-M191T48	191.102846520971	0.7962	191.102846520971	C08546	Tiglyl_tiglate	168.113628520971	168.115	-8.15798131629895	[M+Na]+	0	1	C10H16O2
positive	pos-M191T48	191.102846520971	0.7962	191.102846520971	C09785	(+)-Iridodial	168.113628520971	168.115	-8.15798131629895	[M+Na]+	0	1	C10H16O2
positive	pos-M191T48	191.102846520971	0.7962	191.102846520971	C09786	Iridomyrmecin	168.113628520971	168.115	-8.15798131629895	[M+Na]+	0	1	C10H16O2
positive	pos-M191T48	191.102846520971	0.7962	191.102846520971	C09804	cis-trans-Nepetalactol	168.113628520971	168.115	-8.15798131629895	[M+Na]+	0	1	C10H16O2
positive	pos-M191T48	191.102846520971	0.7962	191.102846520971	C09836	Ascaridole	168.113628520971	168.115	-8.15798131629895	[M+Na]+	0	1	C10H16O2
positive	pos-M191T48	191.102846520971	0.7962	191.102846520971	C09842	Chrysanthemic_acid	168.113628520971	168.115	-8.15798131629895	[M+Na]+	0	1	C10H16O2
positive	pos-M191T48	191.102846520971	0.7962	191.102846520971	C09854	Diosphenol	168.113628520971	168.115	-8.15798131629895	[M+Na]+	0	1	C10H16O2
positive	pos-M191T48	191.102846520971	0.7962	191.102846520971	C11402	(4R,7R)-4-Isopropenyl-7-methyl-2-oxo-oxepanone	168.113628520971	168.115	-8.15798131629895	[M+Na]+	0	1	C10H16O2	Limonene and pinene degradation; Degradation of aromatic compounds
positive	pos-M191T48	191.102846520971	0.7962	191.102846520971	C11403	(3S,6R)-6-Isopropenyl-3-methyl-2-oxo-oxepanone	168.113628520971	168.115	-8.15798131629895	[M+Na]+	0	1	C10H16O2	Limonene and pinene degradation
positive	pos-M191T48	191.102846520971	0.7962	191.102846520971	C11414	(4S,7R)-4-Isopropenyl-7-methyl-2-oxo-oxepanone	168.113628520971	168.115	-8.15798131629895	[M+Na]+	0	1	C10H16O2	Limonene and pinene degradation
positive	pos-M191T48	191.102846520971	0.7962	191.102846520971	C11418	(3S,6S)-6-Isopropenyl-3-methyl-2-oxo-oxepanone	168.113628520971	168.115	-8.15798131629895	[M+Na]+	0	1	C10H16O2	Limonene and pinene degradation
positive	pos-M191T48	191.102846520971	0.7962	191.102846520971	C11651	8-Epiiridodial	168.113628520971	168.115	-8.15798131629895	[M+Na]+	0	1	C10H16O2
positive	pos-M191T48	191.102846520971	0.7962	191.102846520971	C11937	(1S,4R)-1-Hydroxy-2-oxolimonene	168.113628520971	168.115	-8.15798131629895	[M+Na]+	0	1	C10H16O2	Limonene and pinene degradation
positive	pos-M191T48	191.102846520971	0.7962	191.102846520971	C11943	trans-2-Methyl-5-isopropylhexa-2,5-dienoic_acid	168.113628520971	168.115	-8.15798131629895	[M+Na]+	0	1	C10H16O2	Limonene and pinene degradation
positive	pos-M191T48	191.102846520971	0.7962	191.102846520971	C11944	cis-2-Methyl-5-isopropylhexa-2,5-dienoic_acid	168.113628520971	168.115	-8.15798131629895	[M+Na]+	0	1	C10H16O2	Limonene and pinene degradation
positive	pos-M191T48	191.102846520971	0.7962	191.102846520971	C16461	Geranic_acid	168.113628520971	168.115	-8.15798131629895	[M+Na]+	0	1	C10H16O2	Geraniol degradation; Biosynthesis of antibiotics
positive	pos-M191T48	191.102846520971	0.7962	191.102846520971	C18019	1-Hydroxy-p-menth-8-en-2-one	168.113628520971	168.115	-8.15798131629895	[M+Na]+	0	1	C10H16O2
positive	pos-M191T48	191.102846520971	0.7962	191.102846520971	C19083	(1R,4S)-1-Hydroxy-2-oxolimonene	168.113628520971	168.115	-8.15798131629895	[M+Na]+	0	1	C10H16O2	Limonene and pinene degradation
positive	pos-M191T48	191.102846520971	0.7962	191.102846520971	C19731	(3S)-3-Hydroxycyclocitral	168.113628520971	168.115	-8.15798131629895	[M+Na]+	0	1	C10H16O2
positive	pos-M191T48	191.102846520971	0.7962	191.102846520971	C20221	(6E)-8-Oxolinalool	168.113628520971	168.115	-8.15798131629895	[M+Na]+	0	1	C10H16O2	Monoterpenoid biosynthesis; Biosynthesis of secondary metabolites
positive	pos-M191T48	191.102846520971	0.7962	191.102846520971	C20222	(6E)-8-Hydroxygeranial	168.113628520971	168.115	-8.15798131629895	[M+Na]+	0	1	C10H16O2
positive	pos-M191T48	191.102846520971	0.7962	191.102846520971	C20223	(6E)-8-Oxogeraniol	168.113628520971	168.115	-8.15798131629895	[M+Na]+	0	1	C10H16O2
positive	pos-M191T48	191.102846520971	0.7962	191.102846520971	C20322	(+)-6-exo-Hydroxycamphor	168.113628520971	168.115	-8.15798131629895	[M+Na]+	0	1	C10H16O2
positive	pos-M191T48	191.102846520971	0.7962	191.102846520971	C20323	(+)-6-endo-Hydroxycamphor	168.113628520971	168.115	-8.15798131629895	[M+Na]+	0	1	C10H16O2
positive	pos-M191T48	191.102846520971	0.7962	191.102846520971	C01250	N-Acetyl-L-glutamate_5-semialdehyde	173.069023520971	173.0688	1.29151511416775	[M+NH4]+	0	1	C7H11NO4	Arginine biosynthesis; Metabolic pathways; Biosynthesis of secondary metabolites; Biosynthesis of antibiotics; 2-Oxocarboxylic acid metabolism; Biosynthesis of amino acids
positive	pos-M191T48	191.102846520971	0.7962	191.102846520971	C12121	5-Deoxy-5-aminoshikimic_acid	173.069023520971	173.0688	1.29151511416775	[M+NH4]+	0	1	C7H11NO4
positive	pos-M191T48	191.102846520971	0.7962	191.102846520971	C17366	(2S,5S)-trans-Carboxymethylproline	173.069023520971	173.0688	1.29151511416775	[M+NH4]+	0	1	C7H11NO4	Carbapenem biosynthesis; Biosynthesis of antibiotics
positive	pos-M191T48	191.102846520971	0.7962	191.102846520971	C21248	2-Aminovalienone	173.069023520971	173.0688	1.29151511416775	[M+NH4]+	0	1	C7H11NO4	Acarbose and validamycin biosynthesis; Biosynthesis of antibiotics
positive	pos-M191T441	191.141146314637	7.34721666666667	191.141146314637	C20243	2-Methylisoborneol	168.151928314637	168.1514	3.14189853324555	[M+Na]+	0	1	C11H20O
positive	pos-M192T49_2	192.079543147844	0.824991666666667	192.079543147844	C10998	4-Aminobiphenyl	169.090325147844	169.0891	7.24557552199645	[M+Na]+	0	1	C12H11N	Chemical carcinogenesis
positive	pos-M192T49_2	192.079543147844	0.824991666666667	192.079543147844	C11016	Diphenylamine	169.090325147844	169.0891	7.24557552199645	[M+Na]+	0	1	C12H11N
positive	pos-M192T49_2	192.079543147844	0.824991666666667	192.079543147844	C19319	5-Aminoacenaphthene	169.090325147844	169.0891	7.24557552199645	[M+Na]+	0	1	C12H11N
positive	pos-M192T49_2	192.079543147844	0.824991666666667	192.079543147844	C10865	Pseudopelletierine	153.116385147844	153.1154	6.43402194688122	[M+K]+	0	1	C9H15NO	Tropane, piperidine and pyridine alkaloid biosynthesis; Biosynthesis of alkaloids derived from ornithine, lysine and nicotinic acid; Biosynthesis of secondary metabolites
positive	pos-M192T176	192.100548868846	2.93416666666667	192.100548868846	C17902	Ephedroxane	191.093272868846	191.0946	-6.94489092836489	[M+H]+	0	1	C11H13NO2
positive	pos-M192T176	192.100548868846	2.93416666666667	192.100548868846	C17730	Piperidione	169.111330868846	169.1103	6.09583713124313	[M+Na]+	0	1	C9H15NO2
positive	pos-M192T176	192.100548868846	2.93416666666667	192.100548868846	C07126	Menadiol	174.066725868846	174.0681	-7.89421584997217	[M+NH4]+	0	1	C11H10O2
positive	pos-M192T176	192.100548868846	2.93416666666667	192.100548868846	C12344	1,8-Dihydroxy-3-methylnaphthalene	174.066725868846	174.0681	-7.89421584997217	[M+NH4]+	0	1	C11H10O2
positive	pos-M192T176	192.100548868846	2.93416666666667	192.100548868846	C14084	1,2-Dihydroxy-8-methylnaphthalene	174.066725868846	174.0681	-7.89421584997217	[M+NH4]+	0	1	C11H10O2	Naphthalene degradation; Microbial metabolism in diverse environments; Degradation of aromatic compounds
positive	pos-M192T230	192.13667012179	3.83013333333333	192.13667012179	C07904	Phendimetrazine	191.12939412179	191.131	-8.40197670707711	[M+H]+	0	1	C12H17NO
positive	pos-M192T230	192.13667012179	3.83013333333333	192.13667012179	C10935	N,N-Diethyl-m-toluamide	191.12939412179	191.131	-8.40197670707711	[M+H]+	0	1	C12H17NO
positive	pos-M192T230	192.13667012179	3.83013333333333	192.13667012179	C10938	N,N-Diethylphenylacetamide	191.12939412179	191.131	-8.40197670707711	[M+H]+	0	1	C12H17NO
positive	pos-M192T230	192.13667012179	3.83013333333333	192.13667012179	C10163	Nitramine	169.14745212179	169.1467	4.44656496394198	[M+Na]+	0	1	C10H19NO
positive	pos-M192T230	192.13667012179	3.83013333333333	192.13667012179	C10773	Lupinine	169.14745212179	169.1467	4.44656496394198	[M+Na]+	0	1	C10H19NO	Tropane, piperidine and pyridine alkaloid biosynthesis; Biosynthesis of alkaloids derived from ornithine, lysine and nicotinic acid; Biosynthesis of secondary metabolites
positive	pos-M192T230	192.13667012179	3.83013333333333	192.13667012179	C17783	Capillanol	174.10284712179	174.1045	-9.49359844245152	[M+NH4]+	0	1	C12H14O
positive	pos-M193T176	193.048582875687	2.92618333333333	193.048582875687	C01752	Scopoletin	192.041306875687	192.0423	-5.1713831431844	[M+H]+	0	1	C10H8O4	Phenylpropanoid biosynthesis; Biosynthesis of phenylpropanoids; Biosynthesis of secondary metabolites
positive	pos-M193T176	193.048582875687	2.92618333333333	193.048582875687	C01938	Naphthazarin	192.041306875687	192.0423	-5.1713831431844	[M+H]+	0	1	C10H8O4
positive	pos-M193T176	193.048582875687	2.92618333333333	193.048582875687	C03830	3,4-Dehydro-6-hydroxymellein	192.041306875687	192.0423	-5.1713831431844	[M+H]+	0	1	C10H8O4
positive	pos-M193T176	193.048582875687	2.92618333333333	193.048582875687	C04033	1,3,6,8-Naphthalenetetrol	192.041306875687	192.0423	-5.1713831431844	[M+H]+	0	1	C10H8O4
positive	pos-M193T176	193.048582875687	2.92618333333333	193.048582875687	C06203	trans-o-Hydroxybenzylidenepyruvate	192.041306875687	192.0423	-5.1713831431844	[M+H]+	0	1	C10H8O4	Naphthalene degradation; Metabolic pathways; Microbial metabolism in diverse environments; Degradation of aromatic compounds
positive	pos-M193T176	193.048582875687	2.92618333333333	193.048582875687	C06204	2-Hydroxychromene-2-carboxylate	192.041306875687	192.0423	-5.1713831431844	[M+H]+	0	1	C10H8O4	Naphthalene degradation; Metabolic pathways; Microbial metabolism in diverse environments; Degradation of aromatic compounds
positive	pos-M193T176	193.048582875687	2.92618333333333	193.048582875687	C10290	Acamelin	192.041306875687	192.0423	-5.1713831431844	[M+H]+	0	1	C10H8O4
positive	pos-M193T176	193.048582875687	2.92618333333333	193.048582875687	C16913	Anemonin	192.041306875687	192.0423	-5.1713831431844	[M+H]+	0	1	C10H8O4
positive	pos-M193T176	193.048582875687	2.92618333333333	193.048582875687	C18077	Methylenedioxycinnamic_acid	192.041306875687	192.0423	-5.1713831431844	[M+H]+	0	1	C10H8O4
positive	pos-M193T176	193.048582875687	2.92618333333333	193.048582875687	C18079	Isoscopoletin	192.041306875687	192.0423	-5.1713831431844	[M+H]+	0	1	C10H8O4
positive	pos-M193T176	193.048582875687	2.92618333333333	193.048582875687	C20462	5,7-Dihydroxy-2-methyl-4H-chromen-4-one	192.041306875687	192.0423	-5.1713831431844	[M+H]+	0	1	C10H8O4
positive	pos-M193T176	193.048582875687	2.92618333333333	193.048582875687	C21414	Naphthalene-1,2,4,8-tetrol	192.041306875687	192.0423	-5.1713831431844	[M+H]+	0	1	C10H8O4
positive	pos-M193T176	193.048582875687	2.92618333333333	193.048582875687	C05576	3,4-Dihydroxyphenylethyleneglycol	170.059364875687	170.0579	8.61398198507767	[M+Na]+	0	1	C8H10O4	Tyrosine metabolism; Metabolic pathways
positive	pos-M193T176	193.048582875687	2.92618333333333	193.048582875687	C06720	1,6-Dihydroxy-5-methylcyclohexa-2,4-dienecarboxylate	170.059364875687	170.0579	8.61398198507767	[M+Na]+	0	1	C8H10O4	Xylene degradation; Metabolic pathways; Microbial metabolism in diverse environments; Degradation of aromatic compounds
positive	pos-M193T176	193.048582875687	2.92618333333333	193.048582875687	C06729	cis-1,2-Dihydroxy-4-methylcyclohexa-3,5-diene-1-carboxylate	170.059364875687	170.0579	8.61398198507767	[M+Na]+	0	1	C8H10O4	Xylene degradation; Metabolic pathways; Microbial metabolism in diverse environments; Degradation of aromatic compounds
positive	pos-M193T176	193.048582875687	2.92618333333333	193.048582875687	C06731	1,2-Dihydroxy-6-methylcyclohexa-3,5-dienecarboxylate	170.059364875687	170.0579	8.61398198507767	[M+Na]+	0	1	C8H10O4	Xylene degradation; Metabolic pathways; Microbial metabolism in diverse environments; Degradation of aromatic compounds
positive	pos-M193T176	193.048582875687	2.92618333333333	193.048582875687	C07123	2-Hydroxy-6-oxo-octa-2,4-dienoate	170.059364875687	170.0579	8.61398198507767	[M+Na]+	0	1	C8H10O4	Ethylbenzene degradation; Metabolic pathways; Microbial metabolism in diverse environments; Degradation of aromatic compounds
positive	pos-M193T176	193.048582875687	2.92618333333333	193.048582875687	C16804	Penicillic_acid	170.059364875687	170.0579	8.61398198507767	[M+Na]+	0	1	C8H10O4
positive	pos-M193T176	193.048582875687	2.92618333333333	193.048582875687	C19495	Penicillic_acid	170.059364875687	170.0579	8.61398198507767	[M+Na]+	0	1	C8H10O4
positive	pos-M193T156	193.048035232348	2.60103333333333	193.048035232348	C01752	Scopoletin	192.040759232348	192.0423	-8.02306393949936	[M+H]+	0	1	C10H8O4	Phenylpropanoid biosynthesis; Biosynthesis of phenylpropanoids; Biosynthesis of secondary metabolites
positive	pos-M193T156	193.048035232348	2.60103333333333	193.048035232348	C01938	Naphthazarin	192.040759232348	192.0423	-8.02306393949936	[M+H]+	0	1	C10H8O4
positive	pos-M193T156	193.048035232348	2.60103333333333	193.048035232348	C03830	3,4-Dehydro-6-hydroxymellein	192.040759232348	192.0423	-8.02306393949936	[M+H]+	0	1	C10H8O4
positive	pos-M193T156	193.048035232348	2.60103333333333	193.048035232348	C04033	1,3,6,8-Naphthalenetetrol	192.040759232348	192.0423	-8.02306393949936	[M+H]+	0	1	C10H8O4
positive	pos-M193T156	193.048035232348	2.60103333333333	193.048035232348	C06203	trans-o-Hydroxybenzylidenepyruvate	192.040759232348	192.0423	-8.02306393949936	[M+H]+	0	1	C10H8O4	Naphthalene degradation; Metabolic pathways; Microbial metabolism in diverse environments; Degradation of aromatic compounds
positive	pos-M193T156	193.048035232348	2.60103333333333	193.048035232348	C06204	2-Hydroxychromene-2-carboxylate	192.040759232348	192.0423	-8.02306393949936	[M+H]+	0	1	C10H8O4	Naphthalene degradation; Metabolic pathways; Microbial metabolism in diverse environments; Degradation of aromatic compounds
positive	pos-M193T156	193.048035232348	2.60103333333333	193.048035232348	C10290	Acamelin	192.040759232348	192.0423	-8.02306393949936	[M+H]+	0	1	C10H8O4
positive	pos-M193T156	193.048035232348	2.60103333333333	193.048035232348	C16913	Anemonin	192.040759232348	192.0423	-8.02306393949936	[M+H]+	0	1	C10H8O4
positive	pos-M193T156	193.048035232348	2.60103333333333	193.048035232348	C18077	Methylenedioxycinnamic_acid	192.040759232348	192.0423	-8.02306393949936	[M+H]+	0	1	C10H8O4
positive	pos-M193T156	193.048035232348	2.60103333333333	193.048035232348	C18079	Isoscopoletin	192.040759232348	192.0423	-8.02306393949936	[M+H]+	0	1	C10H8O4
positive	pos-M193T156	193.048035232348	2.60103333333333	193.048035232348	C20462	5,7-Dihydroxy-2-methyl-4H-chromen-4-one	192.040759232348	192.0423	-8.02306393949936	[M+H]+	0	1	C10H8O4
positive	pos-M193T156	193.048035232348	2.60103333333333	193.048035232348	C21414	Naphthalene-1,2,4,8-tetrol	192.040759232348	192.0423	-8.02306393949936	[M+H]+	0	1	C10H8O4
positive	pos-M193T156	193.048035232348	2.60103333333333	193.048035232348	C05576	3,4-Dihydroxyphenylethyleneglycol	170.058817232348	170.0579	5.39364738733093	[M+Na]+	0	1	C8H10O4	Tyrosine metabolism; Metabolic pathways
positive	pos-M193T156	193.048035232348	2.60103333333333	193.048035232348	C06720	1,6-Dihydroxy-5-methylcyclohexa-2,4-dienecarboxylate	170.058817232348	170.0579	5.39364738733093	[M+Na]+	0	1	C8H10O4	Xylene degradation; Metabolic pathways; Microbial metabolism in diverse environments; Degradation of aromatic compounds
positive	pos-M193T156	193.048035232348	2.60103333333333	193.048035232348	C06729	cis-1,2-Dihydroxy-4-methylcyclohexa-3,5-diene-1-carboxylate	170.058817232348	170.0579	5.39364738733093	[M+Na]+	0	1	C8H10O4	Xylene degradation; Metabolic pathways; Microbial metabolism in diverse environments; Degradation of aromatic compounds
positive	pos-M193T156	193.048035232348	2.60103333333333	193.048035232348	C06731	1,2-Dihydroxy-6-methylcyclohexa-3,5-dienecarboxylate	170.058817232348	170.0579	5.39364738733093	[M+Na]+	0	1	C8H10O4	Xylene degradation; Metabolic pathways; Microbial metabolism in diverse environments; Degradation of aromatic compounds
positive	pos-M193T156	193.048035232348	2.60103333333333	193.048035232348	C07123	2-Hydroxy-6-oxo-octa-2,4-dienoate	170.058817232348	170.0579	5.39364738733093	[M+Na]+	0	1	C8H10O4	Ethylbenzene degradation; Metabolic pathways; Microbial metabolism in diverse environments; Degradation of aromatic compounds
positive	pos-M193T156	193.048035232348	2.60103333333333	193.048035232348	C16804	Penicillic_acid	170.058817232348	170.0579	5.39364738733093	[M+Na]+	0	1	C8H10O4
positive	pos-M193T156	193.048035232348	2.60103333333333	193.048035232348	C19495	Penicillic_acid	170.058817232348	170.0579	5.39364738733093	[M+Na]+	0	1	C8H10O4
positive	pos-M193T178	193.08380245678	2.96440833333333	193.08380245678	C14280	Furfural_diethyl_acetal	170.09458445678	170.0943	1.67234751551471	[M+Na]+	0	1	C9H14O3
positive	pos-M193T178	193.08380245678	2.96440833333333	193.08380245678	C15996	7-Cyano-7-carbaguanine	175.04997945678	175.0494	3.31024716452827	[M+NH4]+	0	1	C7H5N5O	Folate biosynthesis; Metabolic pathways
positive	pos-M193T189	193.121426819065	3.14646666666667	193.121426819065	C09909	Thymyl_acetate	192.114150819065	192.115	-4.42016987224417	[M+H]+	0	1	C12H16O2
positive	pos-M193T189	193.121426819065	3.14646666666667	193.121426819065	C17853	Senkyunolide	192.114150819065	192.115	-4.42016987224417	[M+H]+	0	1	C12H16O2
positive	pos-M193T189	193.121426819065	3.14646666666667	193.121426819065	C17875	Sedanonic_acid_lactone	192.114150819065	192.115	-4.42016987224417	[M+H]+	0	1	C12H16O2
positive	pos-M193T189	193.121426819065	3.14646666666667	193.121426819065	C03092	6-endo-Hydroxycineole	170.132208819065	170.1307	8.86858788571958	[M+Na]+	0	1	C10H18O2	Monoterpenoid biosynthesis; Biosynthesis of secondary metabolites
positive	pos-M193T189	193.121426819065	3.14646666666667	193.121426819065	C04433	(E)-3,7-Dimethylocta-1,6-diene-3,8-diol	170.132208819065	170.1307	8.86858788571958	[M+Na]+	0	1	C10H18O2	Monoterpenoid biosynthesis; Biosynthesis of secondary metabolites
positive	pos-M193T189	193.121426819065	3.14646666666667	193.121426819065	C07276	Limonene-1,2-diol	170.132208819065	170.1307	8.86858788571958	[M+Na]+	0	1	C10H18O2	Limonene and pinene degradation
positive	pos-M193T189	193.121426819065	3.14646666666667	193.121426819065	C09790	(+)-Neomatatabiol	170.132208819065	170.1307	8.86858788571958	[M+Na]+	0	1	C10H18O2
positive	pos-M193T189	193.121426819065	3.14646666666667	193.121426819065	C16462	Citronellate	170.132208819065	170.1307	8.86858788571958	[M+Na]+	0	1	C10H18O2	Geraniol degradation
positive	pos-M193T189	193.121426819065	3.14646666666667	193.121426819065	C17621	(6E)-8-Hydroxygeraniol	170.132208819065	170.1307	8.86858788571958	[M+Na]+	0	1	C10H18O2	Monoterpenoid biosynthesis; Metabolic pathways; Biosynthesis of secondary metabolites
positive	pos-M193T189	193.121426819065	3.14646666666667	193.121426819065	C18020	p-Menth-8-ene-1,2-diol	170.132208819065	170.1307	8.86858788571958	[M+Na]+	0	1	C10H18O2
positive	pos-M193T189	193.121426819065	3.14646666666667	193.121426819065	C18027	(4R,7S)-7-Isopropyl-4-methyloxepan-2-one	170.132208819065	170.1307	8.86858788571958	[M+Na]+	0	1	C10H18O2	Monoterpenoid biosynthesis; Biosynthesis of secondary metabolites
positive	pos-M193T189	193.121426819065	3.14646666666667	193.121426819065	C18066	7-Isopropyl-4-methyloxepan-2-one	170.132208819065	170.1307	8.86858788571958	[M+Na]+	0	1	C10H18O2
positive	pos-M193T189	193.121426819065	3.14646666666667	193.121426819065	C18202	8-Methyl-6-nonenoic_acid	170.132208819065	170.1307	8.86858788571958	[M+Na]+	0	1	C10H18O2	Phenylalanine metabolism; Biosynthesis of alkaloids derived from shikimate pathway; Metabolic pathways; Biosynthesis of secondary metabolites
positive	pos-M193T189	193.121426819065	3.14646666666667	193.121426819065	C19082	(1R,2R,4S)-Limonene-1,2-diol	170.132208819065	170.1307	8.86858788571958	[M+Na]+	0	1	C10H18O2	Limonene and pinene degradation
positive	pos-M193T189	193.121426819065	3.14646666666667	193.121426819065	C20326	2-exo-Hydroxy-1,8-cineole	170.132208819065	170.1307	8.86858788571958	[M+Na]+	0	1	C10H18O2
positive	pos-M193T189	193.121426819065	3.14646666666667	193.121426819065	C21139	(S)-3-Acetyloctanal	170.132208819065	170.1307	8.86858788571958	[M+Na]+	0	1	C10H18O2
positive	pos-M193T225	193.157734612884	3.75265833333333	193.157734612884	C12286	alpha-Ionone	192.150458612884	192.1514	-4.89919467655322	[M+H]+	0	1	C13H20O
positive	pos-M193T225	193.157734612884	3.75265833333333	193.157734612884	C12287	beta-Ionone	192.150458612884	192.1514	-4.89919467655322	[M+H]+	0	1	C13H20O
positive	pos-M193T225	193.157734612884	3.75265833333333	193.157734612884	C14698	4-n-Heptylphenol	192.150458612884	192.1514	-4.89919467655322	[M+H]+	0	1	C13H20O
positive	pos-M193T225	193.157734612884	3.75265833333333	193.157734612884	C01875	2-Undecanone	170.168516612884	170.1671	8.32483414252527	[M+Na]+	0	1	C11H22O
positive	pos-M193T441	193.15726364806	7.35441666666667	193.15726364806	C12286	alpha-Ionone	192.14998764806	192.1514	-7.35020374553727	[M+H]+	0	1	C13H20O
positive	pos-M193T441	193.15726364806	7.35441666666667	193.15726364806	C12287	beta-Ionone	192.14998764806	192.1514	-7.35020374553727	[M+H]+	0	1	C13H20O
positive	pos-M193T441	193.15726364806	7.35441666666667	193.15726364806	C14698	4-n-Heptylphenol	192.14998764806	192.1514	-7.35020374553727	[M+H]+	0	1	C13H20O
positive	pos-M193T441	193.15726364806	7.35441666666667	193.15726364806	C01875	2-Undecanone	170.16804564806	170.1671	5.55717327260398	[M+Na]+	0	1	C11H22O
positive	pos-M194T51	194.020723247952	0.847866666666667	194.020723247952	C17367	(3S,5S)-Carbapenam-3-carboxylic_acid	155.057565247952	155.0582	-4.093637408409	[M+K]+	0	1	C7H9NO3	Carbapenem biosynthesis; Biosynthesis of antibiotics
positive	pos-M194T51	194.020723247952	0.847866666666667	194.020723247952	C19830	(5S,6S)-6-Amino-5-hydroxycyclohexa-1,3-diene-1-carboxylate	155.057565247952	155.0582	-4.093637408409	[M+K]+	0	1	C7H9NO3
positive	pos-M194T51	194.020723247952	0.847866666666667	194.020723247952	C19831	(1R,6S)-6-Amino-5-oxocyclohex-2-ene-1-carboxylate	155.057565247952	155.0582	-4.093637408409	[M+K]+	0	1	C7H9NO3
positive	pos-M194T51	194.020723247952	0.847866666666667	194.020723247952	C03572	2-Chloro-cis,cis-muconate	175.986900247952	175.9876	-3.97614404655206	[M+NH4]+	0	1	C6H5ClO4	Chlorocyclohexane and chlorobenzene degradation; Microbial metabolism in diverse environments
positive	pos-M194T51	194.020723247952	0.847866666666667	194.020723247952	C03585	3-Chloro-cis,cis-muconate	175.986900247952	175.9876	-3.97614404655206	[M+NH4]+	0	1	C6H5ClO4	Chlorocyclohexane and chlorobenzene degradation; Microbial metabolism in diverse environments
positive	pos-M194T51	194.020723247952	0.847866666666667	194.020723247952	C04522	2-Chloro-2,5-dihydro-5-oxofuran-2-acetate	175.986900247952	175.9876	-3.97614404655206	[M+NH4]+	0	1	C6H5ClO4	Chlorocyclohexane and chlorobenzene degradation; Microbial metabolism in diverse environments
positive	pos-M194T51	194.020723247952	0.847866666666667	194.020723247952	C07089	5-Chloro-2-hydroxymuconic_semialdehyde	175.986900247952	175.9876	-3.97614404655206	[M+NH4]+	0	1	C6H5ClO4	Chlorocyclohexane and chlorobenzene degradation; Metabolic pathways; Microbial metabolism in diverse environments
positive	pos-M194T51	194.020723247952	0.847866666666667	194.020723247952	C16266	3-Chloro-2-hydroxymuconic_semialdehyde	175.986900247952	175.9876	-3.97614404655206	[M+NH4]+	0	1	C6H5ClO4	Chlorocyclohexane and chlorobenzene degradation; Microbial metabolism in diverse environments
positive	pos-M194T79	194.02078633094	1.32499166666667	194.02078633094	C17367	(3S,5S)-Carbapenam-3-carboxylic_acid	155.05762833094	155.0582	-3.68680314862252	[M+K]+	0	1	C7H9NO3	Carbapenem biosynthesis; Biosynthesis of antibiotics
positive	pos-M194T79	194.02078633094	1.32499166666667	194.02078633094	C19830	(5S,6S)-6-Amino-5-hydroxycyclohexa-1,3-diene-1-carboxylate	155.05762833094	155.0582	-3.68680314862252	[M+K]+	0	1	C7H9NO3
positive	pos-M194T79	194.02078633094	1.32499166666667	194.02078633094	C19831	(1R,6S)-6-Amino-5-oxocyclohex-2-ene-1-carboxylate	155.05762833094	155.0582	-3.68680314862252	[M+K]+	0	1	C7H9NO3
positive	pos-M194T79	194.02078633094	1.32499166666667	194.02078633094	C03572	2-Chloro-cis,cis-muconate	175.98696333094	175.9876	-3.61769272372691	[M+NH4]+	0	1	C6H5ClO4	Chlorocyclohexane and chlorobenzene degradation; Microbial metabolism in diverse environments
positive	pos-M194T79	194.02078633094	1.32499166666667	194.02078633094	C03585	3-Chloro-cis,cis-muconate	175.98696333094	175.9876	-3.61769272372691	[M+NH4]+	0	1	C6H5ClO4	Chlorocyclohexane and chlorobenzene degradation; Microbial metabolism in diverse environments
positive	pos-M194T79	194.02078633094	1.32499166666667	194.02078633094	C04522	2-Chloro-2,5-dihydro-5-oxofuran-2-acetate	175.98696333094	175.9876	-3.61769272372691	[M+NH4]+	0	1	C6H5ClO4	Chlorocyclohexane and chlorobenzene degradation; Microbial metabolism in diverse environments
positive	pos-M194T79	194.02078633094	1.32499166666667	194.02078633094	C07089	5-Chloro-2-hydroxymuconic_semialdehyde	175.98696333094	175.9876	-3.61769272372691	[M+NH4]+	0	1	C6H5ClO4	Chlorocyclohexane and chlorobenzene degradation; Metabolic pathways; Microbial metabolism in diverse environments
positive	pos-M194T79	194.02078633094	1.32499166666667	194.02078633094	C16266	3-Chloro-2-hydroxymuconic_semialdehyde	175.98696333094	175.9876	-3.61769272372691	[M+NH4]+	0	1	C6H5ClO4	Chlorocyclohexane and chlorobenzene degradation; Microbial metabolism in diverse environments
positive	pos-M194T156	194.079930547091	2.598725	194.079930547091	C03450	(3-Arylcarbonyl)-alanine	193.072654547091	193.0739	-6.45065391536279	[M+H]+	0	1	C10H11NO3
positive	pos-M194T156	194.079930547091	2.598725	194.079930547091	C05598	Phenylacetylglycine	193.072654547091	193.0739	-6.45065391536279	[M+H]+	0	1	C10H11NO3	Phenylalanine metabolism
positive	pos-M194T156	194.079930547091	2.598725	194.079930547091	C06726	5,6-Dihydroxy-3-methyl-2-oxo-1,2,5,6-tetrahydroquinoline	193.072654547091	193.0739	-6.45065391536279	[M+H]+	0	1	C10H11NO3
positive	pos-M194T156	194.079930547091	2.598725	194.079930547091	C09962	Gentioflavine	193.072654547091	193.0739	-6.45065391536279	[M+H]+	0	1	C10H11NO3
positive	pos-M194T156	194.079930547091	2.598725	194.079930547091	C10581	Cichorine	193.072654547091	193.0739	-6.45065391536279	[M+H]+	0	1	C10H11NO3
positive	pos-M194T156	194.079930547091	2.598725	194.079930547091	C16587	3-Carbamoyl-2-phenylpropionaldehyde	193.072654547091	193.0739	-6.45065391536279	[M+H]+	0	1	C10H11NO3	Drug metabolism - cytochrome P450
positive	pos-M194T156	194.079930547091	2.598725	194.079930547091	C16595	4-Hydroxy-5-phenyltetrahydro-1,3-oxazin-2-one	193.072654547091	193.0739	-6.45065391536279	[M+H]+	0	1	C10H11NO3	Drug metabolism - cytochrome P450
positive	pos-M194T156	194.079930547091	2.598725	194.079930547091	C10284	Crotanecine	171.090712547091	171.0895	7.0872092736792	[M+Na]+	0	1	C8H13NO3
positive	pos-M194T156	194.079930547091	2.598725	194.079930547091	C11837	N-Butyryl-L-homoserine_lactone	171.090712547091	171.0895	7.0872092736792	[M+Na]+	0	1	C8H13NO3	Quorum sensing; Biofilm formation - Pseudomonas aeruginosa
positive	pos-M194T156	194.079930547091	2.598725	194.079930547091	C01173	1,3,8-Naphthalenertriol	176.046107547091	176.0473	-6.77348024655584	[M+NH4]+	0	1	C10H8O3
positive	pos-M194T156	194.079930547091	2.598725	194.079930547091	C03081	4-Methylumbelliferone	176.046107547091	176.0473	-6.77348024655584	[M+NH4]+	0	1	C10H8O3
positive	pos-M194T156	194.079930547091	2.598725	194.079930547091	C09268	Herniarin	176.046107547091	176.0473	-6.77348024655584	[M+NH4]+	0	1	C10H8O3
positive	pos-M194T180	194.114322011315	2.99345	194.114322011315	C19719	D-Alanyl-D-serine	176.080499011315	176.0797	4.5377821236396	[M+NH4]+	0	1	C6H12N2O4	Vancomycin resistance
positive	pos-M194T180	194.114322011315	2.99345	194.114322011315	C21397	Ethylenediamine-N,N'-diacetic_acid	176.080499011315	176.0797	4.5377821236396	[M+NH4]+	0	1	C6H12N2O4
positive	pos-M195T49	195.001689409963	0.8137	195.001689409963	C00093	sn-Glycerol_3-phosphate	172.012471409963	172.0137	-7.14239643114181	[M+Na]+	0	1	C3H9O6P	Glycerolipid metabolism; Glycerophospholipid metabolism; Metabolic pathways; Biosynthesis of secondary metabolites; ABC transporters; Choline metabolism in cancer
positive	pos-M195T49	195.001689409963	0.8137	195.001689409963	C00623	sn-Glycerol_1-phosphate	172.012471409963	172.0137	-7.14239643114181	[M+Na]+	0	1	C3H9O6P	Glycerophospholipid metabolism
positive	pos-M195T49	195.001689409963	0.8137	195.001689409963	C02979	Glycerol_2-phosphate	172.012471409963	172.0137	-7.14239643114181	[M+Na]+	0	1	C3H9O6P
positive	pos-M195T49	195.001689409963	0.8137	195.001689409963	C03189	DL-Glycerol_1-phosphate	172.012471409963	172.0137	-7.14239643114181	[M+Na]+	0	1	C3H9O6P
positive	pos-M195T152	195.063471689429	2.52581666666667	195.063471689429	C00779	Scytalone	194.056195689429	194.0579	-8.78248487163757	[M+H]+	0	1	C10H10O4
positive	pos-M195T152	195.063471689429	2.52581666666667	195.063471689429	C01494	Ferulate	194.056195689429	194.0579	-8.78248487163757	[M+H]+	0	1	C10H10O4	Phenylpropanoid biosynthesis; Biosynthesis of phenylpropanoids; Metabolic pathways; Biosynthesis of secondary metabolites
positive	pos-M195T152	195.063471689429	2.52581666666667	195.063471689429	C02379	6-Hydroxymellein	194.056195689429	194.0579	-8.78248487163757	[M+H]+	0	1	C10H10O4
positive	pos-M195T152	195.063471689429	2.52581666666667	195.063471689429	C09974	2,4,8-Trihydroxy-1-tetralone	194.056195689429	194.0579	-8.78248487163757	[M+H]+	0	1	C10H10O4
positive	pos-M195T152	195.063471689429	2.52581666666667	195.063471689429	C10470	Isoferulic_acid	194.056195689429	194.0579	-8.78248487163757	[M+H]+	0	1	C10H10O4
positive	pos-M195T152	195.063471689429	2.52581666666667	195.063471689429	C10477	Methyl_caffeate	194.056195689429	194.0579	-8.78248487163757	[M+H]+	0	1	C10H10O4
positive	pos-M195T152	195.063471689429	2.52581666666667	195.063471689429	C11233	Dimethyl_phthalate	194.056195689429	194.0579	-8.78248487163757	[M+H]+	0	1	C10H10O4
positive	pos-M195T152	195.063471689429	2.52581666666667	195.063471689429	C12204	5-Hydroxyconiferaldehyde	194.056195689429	194.0579	-8.78248487163757	[M+H]+	0	1	C10H10O4	Phenylpropanoid biosynthesis; Biosynthesis of phenylpropanoids; Metabolic pathways; Biosynthesis of secondary metabolites
positive	pos-M195T152	195.063471689429	2.52581666666667	195.063471689429	C16982	Kakuol	194.056195689429	194.0579	-8.78248487163757	[M+H]+	0	1	C10H10O4
positive	pos-M195T186	195.099636750553	3.09326666666667	195.099636750553	C17497	Zingerone	194.092360750553	194.0943	-9.99127458658599	[M+H]+	0	1	C11H14O3
positive	pos-M195T186	195.099636750553	3.09326666666667	195.099636750553	C20342	Isobutylparaben	194.092360750553	194.0943	-9.99127458658599	[M+H]+	0	1	C11H14O3
positive	pos-M195T186	195.099636750553	3.09326666666667	195.099636750553	C16322	9-Oxononanoic_acid	172.110418750553	172.1099	3.01406573938444	[M+Na]+	0	1	C9H16O3	alpha-Linolenic acid metabolism; Biosynthesis of secondary metabolites
positive	pos-M195T146	195.121894817644	2.43155	195.121894817644	C02131	Acetylagmatine	172.132676817644	172.1324	1.6081669925088	[M+Na]+	0	1	C7H16N4O
positive	pos-M195T529	195.121855215364	8.8103	195.121855215364	C02131	Acetylagmatine	172.132637215364	172.1324	1.37809827797537	[M+Na]+	0	1	C7H16N4O
positive	pos-M195T252	195.136593135589	4.1968	195.136593135589	C14305	4-Hexyloxyphenol	194.129317135589	194.1307	-7.12336797307585	[M+H]+	0	1	C12H18O2
positive	pos-M195T252	195.136593135589	4.1968	195.136593135589	C16937	Cnidilide	194.129317135589	194.1307	-7.12336797307585	[M+H]+	0	1	C12H18O2
positive	pos-M195T252	195.136593135589	4.1968	195.136593135589	C17002	Neocnidilide	194.129317135589	194.1307	-7.12336797307585	[M+H]+	0	1	C12H18O2
positive	pos-M195T252	195.136593135589	4.1968	195.136593135589	C01571	Decanoic_acid	172.147375135589	172.1463	6.24547602254177	[M+Na]+	0	1	C10H20O2	Fatty acid biosynthesis; Metabolic pathways
positive	pos-M195T252	195.136593135589	4.1968	195.136593135589	C02904	p-Menthane-3,8-diol	172.147375135589	172.1463	6.24547602254177	[M+Na]+	0	1	C10H20O2
positive	pos-M195T252	195.136593135589	4.1968	195.136593135589	C12289	Isoamyl_isovalerate	172.147375135589	172.1463	6.24547602254177	[M+Na]+	0	1	C10H20O2
positive	pos-M195T252	195.136593135589	4.1968	195.136593135589	C12292	Ethyl_octanoate	172.147375135589	172.1463	6.24547602254177	[M+Na]+	0	1	C10H20O2
positive	pos-M195T216	195.136534868408	3.6022	195.136534868408	C14305	4-Hexyloxyphenol	194.129258868408	194.1307	-7.42351205643648	[M+H]+	0	1	C12H18O2
positive	pos-M195T216	195.136534868408	3.6022	195.136534868408	C16937	Cnidilide	194.129258868408	194.1307	-7.42351205643648	[M+H]+	0	1	C12H18O2
positive	pos-M195T216	195.136534868408	3.6022	195.136534868408	C17002	Neocnidilide	194.129258868408	194.1307	-7.42351205643648	[M+H]+	0	1	C12H18O2
positive	pos-M195T216	195.136534868408	3.6022	195.136534868408	C01571	Decanoic_acid	172.147316868408	172.1463	5.90700124263853	[M+Na]+	0	1	C10H20O2	Fatty acid biosynthesis; Metabolic pathways
positive	pos-M195T216	195.136534868408	3.6022	195.136534868408	C02904	p-Menthane-3,8-diol	172.147316868408	172.1463	5.90700124263853	[M+Na]+	0	1	C10H20O2
positive	pos-M195T216	195.136534868408	3.6022	195.136534868408	C12289	Isoamyl_isovalerate	172.147316868408	172.1463	5.90700124263853	[M+Na]+	0	1	C10H20O2
positive	pos-M195T216	195.136534868408	3.6022	195.136534868408	C12292	Ethyl_octanoate	172.147316868408	172.1463	5.90700124263853	[M+Na]+	0	1	C10H20O2
positive	pos-M195T203	195.136838907337	3.38625833333333	195.136838907337	C14305	4-Hexyloxyphenol	194.129562907337	194.1307	-5.85735621922015	[M+H]+	0	1	C12H18O2
positive	pos-M195T203	195.136838907337	3.38625833333333	195.136838907337	C16937	Cnidilide	194.129562907337	194.1307	-5.85735621922015	[M+H]+	0	1	C12H18O2
positive	pos-M195T203	195.136838907337	3.38625833333333	195.136838907337	C17002	Neocnidilide	194.129562907337	194.1307	-5.85735621922015	[M+H]+	0	1	C12H18O2
positive	pos-M195T203	195.136838907337	3.38625833333333	195.136838907337	C01571	Decanoic_acid	172.147620907337	172.1463	7.67316716655263	[M+Na]+	0	1	C10H20O2	Fatty acid biosynthesis; Metabolic pathways
positive	pos-M195T203	195.136838907337	3.38625833333333	195.136838907337	C02904	p-Menthane-3,8-diol	172.147620907337	172.1463	7.67316716655263	[M+Na]+	0	1	C10H20O2
positive	pos-M195T203	195.136838907337	3.38625833333333	195.136838907337	C12289	Isoamyl_isovalerate	172.147620907337	172.1463	7.67316716655263	[M+Na]+	0	1	C10H20O2
positive	pos-M195T203	195.136838907337	3.38625833333333	195.136838907337	C12292	Ethyl_octanoate	172.147620907337	172.1463	7.67316716655263	[M+Na]+	0	1	C10H20O2
positive	pos-M196T50	196.019024694663	0.835633333333333	196.019024694663	C20341	Disodium_malate	177.985201694663	177.9854	-1.11416631376773	[M+NH4]+	0	1	C4H4O5.
positive	pos-M196T155	196.093457505705	2.5782	196.093457505705	C02710	N-Acetyl-L-leucine	173.104239505705	173.1052	-5.54861607269075	[M+Na]+	0	1	C8H15NO3
positive	pos-M196T155	196.093457505705	2.5782	196.093457505705	C10173	Swainsonine	173.104239505705	173.1052	-5.54861607269075	[M+Na]+	0	1	C8H15NO3	Tropane, piperidine and pyridine alkaloid biosynthesis; Biosynthesis of alkaloids derived from ornithine, lysine and nicotinic acid
positive	pos-M197T571_2	197.04714237774	9.51818333333333	197.04714237774	C10161	Nicotyrine	158.08398437774	158.0844	-2.62911621888777	[M+K]+	0	1	C10H10N2
positive	pos-M197T571_2	197.04714237774	9.51818333333333	197.04714237774	C19463	1,5-Naphthalenediamine	158.08398437774	158.0844	-2.62911621888777	[M+K]+	0	1	C10H10N2
positive	pos-M197T51	197.10001423345	0.8429	197.10001423345	C00062	L-Arginine	174.11079623345	174.1117	-5.19072842324917	[M+Na]+	0	1	C6H14N4O2	Arginine biosynthesis; Monobactam biosynthesis; Arginine and proline metabolism; Clavulanic acid biosynthesis; D-Arginine and D-ornithine metabolism; Aminoacyl-tRNA biosynthesis; Biosynthesis of plant secondary metabolites; Biosynthesis of alkaloids derived from ornithine, lysine and nicotinic acid; Metabolic pathways; Biosynthesis of secondary metabolites; Biosynthesis of antibiotics; Biosynthes…
positive	pos-M197T51	197.10001423345	0.8429	197.10001423345	C00792	D-Arginine	174.11079623345	174.1117	-5.19072842324917	[M+Na]+	0	1	C6H14N4O2	D-Arginine and D-ornithine metabolism; Metabolic pathways
positive	pos-M197T51	197.10001423345	0.8429	197.10001423345	C02385	Amino_acid(Arg-)	174.11079623345	174.1117	-5.19072842324917	[M+Na]+	0	1	C6H14N4O2
positive	pos-M197T214	197.152380395112	3.56198333333333	197.152380395112	C08486	Ethyl(E,Z)-decadienoate	196.145104395112	196.1463	-6.09547510191335	[M+H]+	0	1	C12H20O2
positive	pos-M197T214	197.152380395112	3.56198333333333	197.152380395112	C09837	(1S,2R,4S)-(-)-Bornyl_acetate	196.145104395112	196.1463	-6.09547510191335	[M+H]+	0	1	C12H20O2
positive	pos-M197T214	197.152380395112	3.56198333333333	197.152380395112	C09861	Geranyl_acetate	196.145104395112	196.1463	-6.09547510191335	[M+H]+	0	1	C12H20O2
positive	pos-M197T214	197.152380395112	3.56198333333333	197.152380395112	C09863	Linalyl_acetate	196.145104395112	196.1463	-6.09547510191335	[M+H]+	0	1	C12H20O2
positive	pos-M197T214	197.152380395112	3.56198333333333	197.152380395112	C11338	Bornyl_acetate	196.145104395112	196.1463	-6.09547510191335	[M+H]+	0	1	C12H20O2
positive	pos-M197T214	197.152380395112	3.56198333333333	197.152380395112	C12300	alpha-Terpinyl_acetate	196.145104395112	196.1463	-6.09547510191335	[M+H]+	0	1	C12H20O2
positive	pos-M197T214	197.152380395112	3.56198333333333	197.152380395112	C12301	beta-Terpinyl_acetate	196.145104395112	196.1463	-6.09547510191335	[M+H]+	0	1	C12H20O2
positive	pos-M197T214	197.152380395112	3.56198333333333	197.152380395112	C12302	gamma-Terpinyl_acetate	196.145104395112	196.1463	-6.09547510191335	[M+H]+	0	1	C12H20O2
positive	pos-M197T214	197.152380395112	3.56198333333333	197.152380395112	C12306	Allyl_cyclohexylpropionate	196.145104395112	196.1463	-6.09547510191335	[M+H]+	0	1	C12H20O2
positive	pos-M197T214	197.152380395112	3.56198333333333	197.152380395112	C19250	Hexamethylphosphoramide	179.118557395112	179.1187	-0.796147403915823	[M+NH4]+	0	1	C6H18N3OP
positive	pos-M198T173	198.051313181694	2.88511666666667	198.051313181694	C16394	4-Amino-2,6-dinitrotoluene	197.044037181694	197.0437	1.71120261151023	[M+H]+	0	1	C7H7N3O4	Nitrotoluene degradation; Microbial metabolism in diverse environments
positive	pos-M198T173	198.051313181694	2.88511666666667	198.051313181694	C16395	2-Amino-4,6-dinitrotoluene	197.044037181694	197.0437	1.71120261151023	[M+H]+	0	1	C7H7N3O4	Nitrotoluene degradation; Microbial metabolism in diverse environments
positive	pos-M198T173	198.051313181694	2.88511666666667	198.051313181694	C13734	2-Amino-5-phosphopentanoic_acid	197.044037181694	197.0453	-6.40877151586277	[M+H]+	0	1	C5H12NO5P
positive	pos-M198T173	198.051313181694	2.88511666666667	198.051313181694	C17942	FR_900098	197.044037181694	197.0453	-6.40877151586277	[M+H]+	0	1	C5H12NO5P	Phosphonate and phosphinate metabolism
positive	pos-M198T173	198.051313181694	2.88511666666667	198.051313181694	C00954	Indole-3-acetate	175.062095181694	175.0633	-6.88218664893762	[M+Na]+	0	1	C10H9NO2	Tryptophan metabolism; Biosynthesis of plant hormones; Metabolic pathways; Plant hormone signal transduction
positive	pos-M198T173	198.051313181694	2.88511666666667	198.051313181694	C01386	NH2Mec	175.062095181694	175.0633	-6.88218664893762	[M+Na]+	0	1	C10H9NO2
positive	pos-M198T173	198.051313181694	2.88511666666667	198.051313181694	C02298	N-Acetylindoxyl	175.062095181694	175.0633	-6.88218664893762	[M+Na]+	0	1	C10H9NO2	Tryptophan metabolism
positive	pos-M198T173	198.051313181694	2.88511666666667	198.051313181694	C03230	(Indol-3-yl)glycolaldehyde	175.062095181694	175.0633	-6.88218664893762	[M+Na]+	0	1	C10H9NO2	Tryptophan metabolism
positive	pos-M198T173	198.051313181694	2.88511666666667	198.051313181694	C05634	5-Hydroxyindoleacetaldehyde	175.062095181694	175.0633	-6.88218664893762	[M+Na]+	0	1	C10H9NO2	Tryptophan metabolism; Metabolic pathways
positive	pos-M198T173	198.051313181694	2.88511666666667	198.051313181694	C06331	2-Methylquinoline-3,4-diol	175.062095181694	175.0633	-6.88218664893762	[M+Na]+	0	1	C10H9NO2
positive	pos-M198T173	198.051313181694	2.88511666666667	198.051313181694	C06344	3-Methyl-quinolin-2,8-diol	175.062095181694	175.0633	-6.88218664893762	[M+Na]+	0	1	C10H9NO2
positive	pos-M198T173	198.051313181694	2.88511666666667	198.051313181694	C06525	Gentianine	175.062095181694	175.0633	-6.88218664893762	[M+Na]+	0	1	C10H9NO2	Biosynthesis of alkaloids derived from terpenoid and polyketide
positive	pos-M198T173	198.051313181694	2.88511666666667	198.051313181694	C11504	3-Hydroxy-2-methyl-1H-quinolin-4-one	175.062095181694	175.0633	-6.88218664893762	[M+Na]+	0	1	C10H9NO2
positive	pos-M198T173	198.051313181694	2.88511666666667	198.051313181694	C03087	5-Acetamidopentanoate	159.088155181694	159.0895	-8.453218508868	[M+K]+	0	1	C7H13NO3	Lysine degradation
positive	pos-M198T173	198.051313181694	2.88511666666667	198.051313181694	C08269	(-)-Betonicine	159.088155181694	159.0895	-8.453218508868	[M+K]+	0	1	C7H13NO3
positive	pos-M198T173	198.051313181694	2.88511666666667	198.051313181694	C10151	3-Hydroxystachydrine	159.088155181694	159.0895	-8.453218508868	[M+K]+	0	1	C7H13NO3
positive	pos-M198T173	198.051313181694	2.88511666666667	198.051313181694	C10850	Calystegin_A3	159.088155181694	159.0895	-8.453218508868	[M+K]+	0	1	C7H13NO3	Tropane, piperidine and pyridine alkaloid biosynthesis
positive	pos-M198T156	198.074876954505	2.5956	198.074876954505	C00355	3,4-Dihydroxy-L-phenylalanine	197.067600954505	197.0688	-6.08440044803493	[M+H]+	0	1	C9H11NO4	Tyrosine metabolism; Isoquinoline alkaloid biosynthesis; Betalain biosynthesis; Biosynthesis of plant secondary metabolites; Biosynthesis of alkaloids derived from shikimate pathway; Metabolic pathways; Biosynthesis of secondary metabolites; Dopaminergic synapse; Prolactin signaling pathway; Parkinson's disease; Cocaine addiction; Amphetamine addiction; Alcoholism
positive	pos-M198T156	198.074876954505	2.5956	198.074876954505	C03004	N-Hydroxy-L-tyrosine	197.067600954505	197.0688	-6.08440044803493	[M+H]+	0	1	C9H11NO4	Cyanoamino acid metabolism; Biosynthesis of secondary metabolites
positive	pos-M198T156	198.074876954505	2.5956	198.074876954505	C19715	N,N-Dihydroxy-L-phenylalanine	197.067600954505	197.0688	-6.08440044803493	[M+H]+	0	1	C9H11NO4	Cyanoamino acid metabolism; Biosynthesis of secondary metabolites
positive	pos-M198T156	198.074876954505	2.5956	198.074876954505	C10851	Calystegin_B2	175.085658954505	175.0845	6.61940094640859	[M+Na]+	0	1	C7H13NO4
positive	pos-M198T156	198.074876954505	2.5956	198.074876954505	C10898	2-Benzimidazolylguanidine	175.085658954505	175.0858	-0.805579293199442	[M+Na]+	0	1	C8H9N5
positive	pos-M198T156	198.074876954505	2.5956	198.074876954505	C01179	3-(4-Hydroxyphenyl)pyruvate	180.041053954505	180.0423	-6.92084857301396	[M+NH4]+	0	1	C9H8O4	Ubiquinone and other terpenoid-quinone biosynthesis; Monobactam biosynthesis; Tyrosine metabolism; Phenylalanine, tyrosine and tryptophan biosynthesis; Novobiocin biosynthesis; Methane metabolism; Isoquinoline alkaloid biosynthesis; Biosynthesis of vancomycin group antibiotics; Biosynthesis of plant secondary metabolites; Biosynthesis of alkaloids derived from shikimate pathway; Metabolic pathway…
positive	pos-M198T156	198.074876954505	2.5956	198.074876954505	C01197	Caffeate	180.041053954505	180.0423	-6.92084857301396	[M+NH4]+	0	1	C9H8O4	Phenylpropanoid biosynthesis; Biosynthesis of phenylpropanoids; Metabolic pathways; Biosynthesis of secondary metabolites; Degradation of aromatic compounds
positive	pos-M198T156	198.074876954505	2.5956	198.074876954505	C01405	Aspirin	180.041053954505	180.0423	-6.92084857301396	[M+NH4]+	0	1	C9H8O4	Bile secretion
positive	pos-M198T156	198.074876954505	2.5956	198.074876954505	C01481	Caffeate	180.041053954505	180.0423	-6.92084857301396	[M+NH4]+	0	1	C9H8O4
positive	pos-M198T156	198.074876954505	2.5956	198.074876954505	C05350	2-Hydroxy-3-(4-hydroxyphenyl)propenoate	180.041053954505	180.0423	-6.92084857301396	[M+NH4]+	0	1	C9H8O4	Tyrosine metabolism
positive	pos-M198T156	198.074876954505	2.5956	198.074876954505	C12623	trans-2,3-Dihydroxycinnamate	180.041053954505	180.0423	-6.92084857301396	[M+NH4]+	0	1	C9H8O4	Phenylalanine metabolism; Microbial metabolism in diverse environments; Degradation of aromatic compounds
positive	pos-M198T186	198.126438754516	3.10365	198.126438754516	C10162	Nigrifactin	175.137220754516	175.1361	6.39933466598151	[M+Na]+	0	1	C12H17N
positive	pos-M198T183	198.147641386572	3.05394166666667	198.147641386572	C03929	3-tert-Butyl-5-methylcatechol	180.113818386572	180.115	-6.56032772412578	[M+NH4]+	0	1	C11H16O2
positive	pos-M198T201	198.18398095695	3.34714166666667	198.18398095695	C08375	(3Z,6Z,9Z)-3,6,9-Dodecatrien-1-ol	180.15015795695	180.1514	-6.89444017650073	[M+NH4]+	0	1	C12H20O
positive	pos-M199T573	198.999853928956	9.55116666666667	198.999853928956	C04309	Phosphoenol-4-deoxy-3-tetrulosonate	197.992577928956	197.9929	-1.62667976476012	[M+H]+	0	1	C4H7O7P
positive	pos-M199T573	198.999853928956	9.55116666666667	198.999853928956	C00322	2-Oxoadipate	160.036695928956	160.0372	-3.14971171714975	[M+K]+	0	1	C6H8O5	Lysine biosynthesis; Lysine degradation; Tryptophan metabolism; Methane metabolism; Metabolic pathways; Microbial metabolism in diverse environments; Biosynthesis of antibiotics; 2-Oxocarboxylic acid metabolism; Biosynthesis of amino acids
positive	pos-M199T573	198.999853928956	9.55116666666667	198.999853928956	C00846	3-Oxoadipate	160.036695928956	160.0372	-3.14971171714975	[M+K]+	0	1	C6H8O5	Benzoate degradation; Metabolic pathways; Microbial metabolism in diverse environments; Degradation of aromatic compounds
positive	pos-M199T573	198.999853928956	9.55116666666667	198.999853928956	C04287	3D-3,5/4-Trihydroxycyclohexane-1,2-dione	160.036695928956	160.0372	-3.14971171714975	[M+K]+	0	1	C6H8O5	Inositol phosphate metabolism; Metabolic pathways; Microbial metabolism in diverse environments
positive	pos-M199T573	198.999853928956	9.55116666666667	198.999853928956	C06891	D-2,3-Diketo_4-deoxy-epi-inositol	160.036695928956	160.0372	-3.14971171714975	[M+K]+	0	1	C6H8O5
positive	pos-M199T573	198.999853928956	9.55116666666667	198.999853928956	C16159	2-Formylglutarate	160.036695928956	160.0372	-3.14971171714975	[M+K]+	0	1	C6H8O5	Nicotinate and nicotinamide metabolism; Microbial metabolism in diverse environments
positive	pos-M199T573	198.999853928956	9.55116666666667	198.999853928956	C20781	2,4-Diketo-3-deoxy-L-fuconate	160.036695928956	160.0372	-3.14971171714975	[M+K]+	0	1	C6H8O5	Fructose and mannose metabolism; Microbial metabolism in diverse environments
positive	pos-M199T251	199.059081192105	4.18715	199.059081192105	C01207	3-(3,4-Dihydroxyphenyl)lactate	198.051805192105	198.0528	-5.02294284646971	[M+H]+	0	1	C9H10O5	Tyrosine metabolism
positive	pos-M199T251	199.059081192105	4.18715	199.059081192105	C05584	3-Methoxy-4-hydroxymandelate	198.051805192105	198.0528	-5.02294284646971	[M+H]+	0	1	C9H10O5	Tyrosine metabolism; Metabolic pathways
positive	pos-M199T251	199.059081192105	4.18715	199.059081192105	C10833	Syringic_acid	198.051805192105	198.0528	-5.02294284646971	[M+H]+	0	1	C9H10O5	Aminobenzoate degradation; Microbial metabolism in diverse environments
positive	pos-M199T251	199.059081192105	4.18715	199.059081192105	C21086	(3E)-3-[(1R,5R,6S)-5-Hydroxy-7-oxabicyclo[4.1.0]heptan-2-ylidene]-2-oxopropanoate	198.051805192105	198.0528	-5.02294284646971	[M+H]+	0	1	C9H10O5	Biosynthesis of antibiotics
positive	pos-M199T251	199.059081192105	4.18715	199.059081192105	C02123	3-Propylmalate	176.069863192105	176.0685	7.74239631168246	[M+Na]+	0	1	C7H12O5	Glyoxylate and dicarboxylate metabolism
positive	pos-M199T251	199.059081192105	4.18715	199.059081192105	C02504	alpha-Isopropylmalate	176.069863192105	176.0685	7.74239631168246	[M+Na]+	0	1	C7H12O5	Valine, leucine and isoleucine biosynthesis; Pyruvate metabolism; Metabolic pathways; Biosynthesis of secondary metabolites; 2-Oxocarboxylic acid metabolism; Biosynthesis of amino acids
positive	pos-M199T251	199.059081192105	4.18715	199.059081192105	C03328	(R)-2-(n-Propyl)-malate	176.069863192105	176.0685	7.74239631168246	[M+Na]+	0	1	C7H12O5
positive	pos-M199T251	199.059081192105	4.18715	199.059081192105	C04411	(2R,3S)-3-Isopropylmalate	176.069863192105	176.0685	7.74239631168246	[M+Na]+	0	1	C7H12O5	Valine, leucine and isoleucine biosynthesis; Metabolic pathways; Biosynthesis of secondary metabolites; 2-Oxocarboxylic acid metabolism; Biosynthesis of amino acids
positive	pos-M199T251	199.059081192105	4.18715	199.059081192105	C05994	2-Propylmalate	176.069863192105	176.0685	7.74239631168246	[M+Na]+	0	1	C7H12O5	Pyruvate metabolism
positive	pos-M199T251	199.059081192105	4.18715	199.059081192105	C21371	Validone	176.069863192105	176.0685	7.74239631168246	[M+Na]+	0	1	C7H12O5
positive	pos-M199T251	199.059081192105	4.18715	199.059081192105	C02636	3-Dehydrocarnitine	160.095923192105	160.0974	-9.22443396949917	[M+K]+	0	1	C7H14NO3
positive	pos-M199T186	199.131222984441	3.09279166666667	199.131222984441	C05575	Hercynine	198.123946984441	198.1243	-1.78178829653866	[M+H]+	0	1	C9H16N3O2	Histidine metabolism
positive	pos-M199T186	199.131222984441	3.09279166666667	199.131222984441	C07410	Pyridostigmine	181.097399984441	181.0977	-1.6566502999212	[M+NH4]+	0	1	C9H13N2O2
positive	pos-M199T371	199.146225141276	6.19135	199.146225141276	C09675	Guaiazulene	198.138949141276	198.1409	-9.84581539688532	[M+H]+	0	1	C15H18
positive	pos-M199T371	199.146225141276	6.19135	199.146225141276	C21358	1,3,5,7,9,11,13-Pentadecaheptaene	198.138949141276	198.1409	-9.84581539688532	[M+H]+	0	1	C15H18	Biosynthesis of enediyne antibiotics; Biosynthesis of antibiotics
positive	pos-M199T377	199.168166711881	6.28658333333333	199.168166711881	C09870	(-)-Menthyl_acetate	198.160890711881	198.162	-5.59788515952845	[M+H]+	0	1	C12H22O2
positive	pos-M199T377	199.168166711881	6.28658333333333	199.168166711881	C12298	Citronellyl_acetate	198.160890711881	198.162	-5.59788515952845	[M+H]+	0	1	C12H22O2
positive	pos-M199T377	199.168166711881	6.28658333333333	199.168166711881	C16825	Neomenthyl_acetate	198.160890711881	198.162	-5.59788515952845	[M+H]+	0	1	C12H22O2
positive	pos-M199T377	199.168166711881	6.28658333333333	199.168166711881	C16947	Decanoyl_acetaldehyde	198.160890711881	198.162	-5.59788515952845	[M+H]+	0	1	C12H22O2
positive	pos-M199T377	199.168166711881	6.28658333333333	199.168166711881	C21202	cis-2-Dodecenoic_acid	198.160890711881	198.162	-5.59788515952845	[M+H]+	0	1	C12H22O2	Quorum sensing
positive	pos-M199T557	199.168226873027	9.27533333333333	199.168226873027	C09870	(-)-Menthyl_acetate	198.160950873027	198.162	-5.29428938437677	[M+H]+	0	1	C12H22O2
positive	pos-M199T557	199.168226873027	9.27533333333333	199.168226873027	C12298	Citronellyl_acetate	198.160950873027	198.162	-5.29428938437677	[M+H]+	0	1	C12H22O2
positive	pos-M199T557	199.168226873027	9.27533333333333	199.168226873027	C16825	Neomenthyl_acetate	198.160950873027	198.162	-5.29428938437677	[M+H]+	0	1	C12H22O2
positive	pos-M199T557	199.168226873027	9.27533333333333	199.168226873027	C16947	Decanoyl_acetaldehyde	198.160950873027	198.162	-5.29428938437677	[M+H]+	0	1	C12H22O2
positive	pos-M199T557	199.168226873027	9.27533333333333	199.168226873027	C21202	cis-2-Dodecenoic_acid	198.160950873027	198.162	-5.29428938437677	[M+H]+	0	1	C12H22O2	Quorum sensing
positive	pos-M200T203	200.163456698874	3.37935	200.163456698874	C12294	Geranyl_formate	182.129633698874	182.1307	-5.85459302578942	[M+NH4]+	0	1	C11H18O2
positive	pos-M200T203	200.163456698874	3.37935	200.163456698874	C14113	Decahydro-2-naphthoic_acid	182.129633698874	182.1307	-5.85459302578942	[M+NH4]+	0	1	C11H18O2	Naphthalene degradation; Microbial metabolism in diverse environments
positive	pos-M200T281	200.199644430635	4.6797	200.199644430635	C13831	Dodecanamide	199.192368430635	199.1936	-6.18277577688029	[M+H]+	0	1	C12H25NO
positive	pos-M200T281	200.199644430635	4.6797	200.199644430635	C16286	Geosmin	182.165821430635	182.1671	-7.01866234360116	[M+NH4]+	0	1	C12H22O	Sesquiterpenoid and triterpenoid biosynthesis; Biosynthesis of secondary metabolites
positive	pos-M200T191	200.199459356733	3.18955	200.199459356733	C13831	Dodecanamide	199.192183356733	199.1936	-7.11189148141518	[M+H]+	0	1	C12H25NO
positive	pos-M200T191	200.199459356733	3.18955	200.199459356733	C16286	Geosmin	182.165636356733	182.1671	-8.03461913274059	[M+NH4]+	0	1	C12H22O	Sesquiterpenoid and triterpenoid biosynthesis; Biosynthesis of secondary metabolites
positive	pos-M201T47	200.858045355051	0.7843	200.858045355051	C19496	Pentachloroethane	199.850769355051	199.8521	-6.6581484458125	[M+H]+	0	1	C2HCl5
positive	pos-M201T57	201.009949437281	0.942475	201.009949437281	C11196	Methomyl	162.046791437281	162.0463	3.03269671075	[M+K]+	0	1	C5H10N2O2S
positive	pos-M201T57	201.009949437281	0.942475	201.009949437281	C08464	1-Tridecene-3,5,7,9,11-pentayne	162.046791437281	162.047	-1.28705078770732	[M+K]+	0	1	C13H6
positive	pos-M201T571	201.041780393393	9.51665	201.041780393393	C13840	1-Ethyl-2-benzimidazolinone	162.078622393393	162.0793	-4.18071034971574	[M+K]+	0	1	C9H10N2O
positive	pos-M202T170	202.083164655071	2.83578333333333	202.083164655071	C20966	3-{[(2E)-4-Amino-4-oxobut-2-enoyl]amino}-L-alanine	201.075888655071	201.075	4.41952043271799	[M+H]+	0	1	C7H11N3O4
positive	pos-M202T170	202.083164655071	2.83578333333333	202.083164655071	C07591	Phenacetin	179.093946655071	179.0946	-3.64804370997367	[M+Na]+	0	1	C10H13NO2
positive	pos-M202T170	202.083164655071	2.83578333333333	202.083164655071	C09642	(-)-Salsolinol	179.093946655071	179.0946	-3.64804370997367	[M+Na]+	0	1	C10H13NO2	Biosynthesis of alkaloids derived from shikimate pathway
positive	pos-M202T170	202.083164655071	2.83578333333333	202.083164655071	C10146	Fusaric_acid	179.093946655071	179.0946	-3.64804370997367	[M+Na]+	0	1	C10H13NO2
positive	pos-M202T170	202.083164655071	2.83578333333333	202.083164655071	C14579	Xylylcarb	179.093946655071	179.0946	-3.64804370997367	[M+Na]+	0	1	C10H13NO2
positive	pos-M202T170	202.083164655071	2.83578333333333	202.083164655071	C17235	L-Homophenylalanine	179.093946655071	179.0946	-3.64804370997367	[M+Na]+	0	1	C10H13NO2	Phenylalanine, tyrosine and tryptophan biosynthesis; Glucosinolate biosynthesis; Biosynthesis of secondary metabolites; 2-Oxocarboxylic acid metabolism
positive	pos-M202T170	202.083164655071	2.83578333333333	202.083164655071	C18771	XMC	179.093946655071	179.0946	-3.64804370997367	[M+Na]+	0	1	C10H13NO2
positive	pos-M202T170	202.083164655071	2.83578333333333	202.083164655071	C18887	Propham	179.093946655071	179.0946	-3.64804370997367	[M+Na]+	0	1	C10H13NO2
positive	pos-M202T170	202.083164655071	2.83578333333333	202.083164655071	C20895	(2S,3S)-3-Methylphenylalanine	179.093946655071	179.0946	-3.64804370997367	[M+Na]+	0	1	C10H13NO2
positive	pos-M202T142	202.106266492866	2.372925	202.106266492866	C20940	L-Dihydroanticapsin	201.098990492866	201.1001	-5.51718837521853	[M+H]+	0	1	C9H15NO4	Biosynthesis of antibiotics
positive	pos-M202T142	202.106266492866	2.372925	202.106266492866	C19250	Hexamethylphosphoramide	179.117048492866	179.1187	-9.22018267199968	[M+Na]+	0	1	C6H18N3OP
positive	pos-M202T142	202.106266492866	2.372925	202.106266492866	C04535	7-Methyl-2-hydroxy-6-oxoocta-2,4-dienoate	184.072443492866	184.0736	-6.28285171800155	[M+NH4]+	0	1	C9H12O4
positive	pos-M202T142	202.106266492866	2.372925	202.106266492866	C05594	3-Methoxy-4-hydroxyphenylethyleneglycol	184.072443492866	184.0736	-6.28285171800155	[M+NH4]+	0	1	C9H12O4	Tyrosine metabolism; Metabolic pathways
positive	pos-M202T142	202.106266492866	2.372925	202.106266492866	C06582	2-Hydroxy-6-oxo-7-methylocta-2,4-dienoate	184.072443492866	184.0736	-6.28285171800155	[M+NH4]+	0	1	C9H12O4	Xylene degradation; Microbial metabolism in diverse environments; Degradation of aromatic compounds
positive	pos-M202T142	202.106266492866	2.372925	202.106266492866	C10765	Antiarol	184.072443492866	184.0736	-6.28285171800155	[M+NH4]+	0	1	C9H12O4
positive	pos-M202T142	202.106266492866	2.372925	202.106266492866	C11456	cis-3-(1-Carboxy-ethyl)-3,5-cyclo-hexadiene-1,2-diol	184.072443492866	184.0736	-6.28285171800155	[M+NH4]+	0	1	C9H12O4
positive	pos-M202T142	202.106266492866	2.372925	202.106266492866	C11588	cis-3-(Carboxy-ethyl)-3,5-cyclo-hexadiene-1,2-diol	184.072443492866	184.0736	-6.28285171800155	[M+NH4]+	0	1	C9H12O4	Phenylalanine metabolism; Microbial metabolism in diverse environments; Degradation of aromatic compounds
positive	pos-M202T142	202.106266492866	2.372925	202.106266492866	C00588	Choline_phosphate	184.072443492866	184.0739	-7.91262169166128	[M+NH4]+	0	1	C5H15NO4P	Glycerophospholipid metabolism; Metabolic pathways; Choline metabolism in cancer
positive	pos-M202T165	202.179078354286	2.742	202.179078354286	C19325	11-Aminoundecanoic_acid	201.171802354286	201.1729	-5.45623050618402	[M+H]+	0	1	C11H23NO2
positive	pos-M202T165	202.179078354286	2.742	202.179078354286	C08571	gamma-Undecalactone	184.145255354286	184.1463	-5.67291177730768	[M+NH4]+	0	1	C11H20O2
positive	pos-M202T165	202.179078354286	2.742	202.179078354286	C12295	Citronellyl_formate	184.145255354286	184.1463	-5.67291177730768	[M+NH4]+	0	1	C11H20O2
positive	pos-M202T165	202.179078354286	2.742	202.179078354286	C13823	11-Undecanolactone	184.145255354286	184.1463	-5.67291177730768	[M+NH4]+	0	1	C11H20O2
positive	pos-M202T165	202.179078354286	2.742	202.179078354286	C13910	Undecylenic_acid	184.145255354286	184.1463	-5.67291177730768	[M+NH4]+	0	1	C11H20O2
positive	pos-M202T165	202.179078354286	2.742	202.179078354286	C19420	2-Ethylhexyl_acrylate	184.145255354286	184.1463	-5.67291177730768	[M+NH4]+	0	1	C11H20O2
positive	pos-M202T225	202.178557210316	3.75261666666667	202.178557210316	C19325	11-Aminoundecanoic_acid	201.171281210316	201.1729	-8.04675820643883	[M+H]+	0	1	C11H23NO2
positive	pos-M202T225	202.178557210316	3.75261666666667	202.178557210316	C08571	gamma-Undecalactone	184.144734210316	184.1463	-8.50296576150715	[M+NH4]+	0	1	C11H20O2
positive	pos-M202T225	202.178557210316	3.75261666666667	202.178557210316	C12295	Citronellyl_formate	184.144734210316	184.1463	-8.50296576150715	[M+NH4]+	0	1	C11H20O2
positive	pos-M202T225	202.178557210316	3.75261666666667	202.178557210316	C13823	11-Undecanolactone	184.144734210316	184.1463	-8.50296576150715	[M+NH4]+	0	1	C11H20O2
positive	pos-M202T225	202.178557210316	3.75261666666667	202.178557210316	C13910	Undecylenic_acid	184.144734210316	184.1463	-8.50296576150715	[M+NH4]+	0	1	C11H20O2
positive	pos-M202T225	202.178557210316	3.75261666666667	202.178557210316	C19420	2-Ethylhexyl_acrylate	184.144734210316	184.1463	-8.50296576150715	[M+NH4]+	0	1	C11H20O2
positive	pos-M202T220	202.215144806741	3.66871666666667	202.215144806741	C02278	Dodecylaldehyde	184.181321806741	184.1827	-7.48275087198257	[M+NH4]+	0	1	C12H24O
positive	pos-M203T587	202.998892721485	9.790525	202.998892721485	C02236	4-Sulfobenzoate	201.991616721485	201.9936	-9.81852155209114	[M+H]+	0	1	C7H6O5S	Toluene degradation; Microbial metabolism in diverse environments; Degradation of aromatic compounds
positive	pos-M203T49	203.051637479879	0.820033333333333	203.051637479879	C00031	D-Glucose	180.062419479879	180.0634	-5.44541600905152	[M+Na]+	0	1	C6H12O6	Glycolysis / Gluconeogenesis; Pentose phosphate pathway; Galactose metabolism; Starch and sucrose metabolism; Amino sugar and nucleotide sugar metabolism; Streptomycin biosynthesis; Neomycin, kanamycin and gentamicin biosynthesis; Indole alkaloid biosynthesis; Metabolic pathways; Biosynthesis of secondary metabolites; Biosynthesis of antibiotics; ABC transporters; Two-component system; Phosphotra…
positive	pos-M203T49	203.051637479879	0.820033333333333	203.051637479879	C00095	D-Fructose	180.062419479879	180.0634	-5.44541600905152	[M+Na]+	0	1	C6H12O6	Fructose and mannose metabolism; Galactose metabolism; Starch and sucrose metabolism; Metabolic pathways; Microbial metabolism in diverse environments; ABC transporters; Phosphotransferase system (PTS); Taste transduction; Insulin resistance; Carbohydrate digestion and absorption
positive	pos-M203T49	203.051637479879	0.820033333333333	203.051637479879	C00124	D-Galactose	180.062419479879	180.0634	-5.44541600905152	[M+Na]+	0	1	C6H12O6	Galactose metabolism; Metabolic pathways; Bacterial chemotaxis; Phosphotransferase system (PTS); Carbohydrate digestion and absorption; Mineral absorption
positive	pos-M203T49	203.051637479879	0.820033333333333	203.051637479879	C00137	myo-Inositol	180.062419479879	180.0634	-5.44541600905152	[M+Na]+	0	1	C6H12O6	Galactose metabolism; Ascorbate and aldarate metabolism; Streptomycin biosynthesis; Inositol phosphate metabolism; Metabolic pathways; Microbial metabolism in diverse environments; Biosynthesis of antibiotics; ABC transporters; Phosphatidylinositol signaling system
positive	pos-M203T49	203.051637479879	0.820033333333333	203.051637479879	C00159	D-Mannose	180.062419479879	180.0634	-5.44541600905152	[M+Na]+	0	1	C6H12O6	Fructose and mannose metabolism; Galactose metabolism; Amino sugar and nucleotide sugar metabolism; Metabolic pathways; ABC transporters; Phosphotransferase system (PTS); Lysosome
positive	pos-M203T49	203.051637479879	0.820033333333333	203.051637479879	C00221	beta-D-Glucose	180.062419479879	180.0634	-5.44541600905152	[M+Na]+	0	1	C6H12O6	Glycolysis / Gluconeogenesis; Pentose phosphate pathway; Metabolic pathways; Biosynthesis of secondary metabolites; Microbial metabolism in diverse environments; Biosynthesis of antibiotics; Carbon metabolism
positive	pos-M203T49	203.051637479879	0.820033333333333	203.051637479879	C00247	L-Sorbose	180.062419479879	180.0634	-5.44541600905152	[M+Na]+	0	1	C6H12O6	Fructose and mannose metabolism
positive	pos-M203T49	203.051637479879	0.820033333333333	203.051637479879	C00267	alpha-D-Glucose	180.062419479879	180.0634	-5.44541600905152	[M+Na]+	0	1	C6H12O6	Glycolysis / Gluconeogenesis; Fructose and mannose metabolism; Galactose metabolism; Amino sugar and nucleotide sugar metabolism; Biosynthesis of plant secondary metabolites; Biosynthesis of phenylpropanoids; Biosynthesis of terpenoids and steroids; Biosynthesis of alkaloids derived from shikimate pathway; Biosynthesis of alkaloids derived from ornithine, lysine and nicotinic acid; Biosynthesis o…
positive	pos-M203T49	203.051637479879	0.820033333333333	203.051637479879	C00737	D-Aldose	180.062419479879	180.0634	-5.44541600905152	[M+Na]+	0	1	C6H12O6
positive	pos-M203T49	203.051637479879	0.820033333333333	203.051637479879	C00738	D-Hexose	180.062419479879	180.0634	-5.44541600905152	[M+Na]+	0	1	C6H12O6
positive	pos-M203T49	203.051637479879	0.820033333333333	203.051637479879	C00764	D-Sorbose	180.062419479879	180.0634	-5.44541600905152	[M+Na]+	0	1	C6H12O6
positive	pos-M203T49	203.051637479879	0.820033333333333	203.051637479879	C00795	D-Tagatose	180.062419479879	180.0634	-5.44541600905152	[M+Na]+	0	1	C6H12O6	Galactose metabolism
positive	pos-M203T49	203.051637479879	0.820033333333333	203.051637479879	C00936	alpha-D-Mannose	180.062419479879	180.0634	-5.44541600905152	[M+Na]+	0	1	C6H12O6
positive	pos-M203T49	203.051637479879	0.820033333333333	203.051637479879	C00962	beta-D-Galactose	180.062419479879	180.0634	-5.44541600905152	[M+Na]+	0	1	C6H12O6
positive	pos-M203T49	203.051637479879	0.820033333333333	203.051637479879	C00984	alpha-D-Galactose	180.062419479879	180.0634	-5.44541600905152	[M+Na]+	0	1	C6H12O6	Galactose metabolism; Amino sugar and nucleotide sugar metabolism; Metabolic pathways
positive	pos-M203T49	203.051637479879	0.820033333333333	203.051637479879	C01452	Sorbose	180.062419479879	180.0634	-5.44541600905152	[M+Na]+	0	1	C6H12O6	Phosphotransferase system (PTS)
positive	pos-M203T49	203.051637479879	0.820033333333333	203.051637479879	C01487	D-Allose	180.062419479879	180.0634	-5.44541600905152	[M+Na]+	0	1	C6H12O6	Fructose and mannose metabolism; Microbial metabolism in diverse environments; ABC transporters
positive	pos-M203T49	203.051637479879	0.820033333333333	203.051637479879	C01582	Galactose	180.062419479879	180.0634	-5.44541600905152	[M+Na]+	0	1	C6H12O6
positive	pos-M203T49	203.051637479879	0.820033333333333	203.051637479879	C01680	D-Fuconate	180.062419479879	180.0634	-5.44541600905152	[M+Na]+	0	1	C6H12O6
positive	pos-M203T49	203.051637479879	0.820033333333333	203.051637479879	C01719	L-Fructose	180.062419479879	180.0634	-5.44541600905152	[M+Na]+	0	1	C6H12O6
positive	pos-M203T49	203.051637479879	0.820033333333333	203.051637479879	C01720	L-Fuconate	180.062419479879	180.0634	-5.44541600905152	[M+Na]+	0	1	C6H12O6	Fructose and mannose metabolism; Microbial metabolism in diverse environments
positive	pos-M203T49	203.051637479879	0.820033333333333	203.051637479879	C01825	L-Galactose	180.062419479879	180.0634	-5.44541600905152	[M+Na]+	0	1	C6H12O6	Ascorbate and aldarate metabolism; Metabolic pathways; Biosynthesis of secondary metabolites
positive	pos-M203T49	203.051637479879	0.820033333333333	203.051637479879	C01906	D-Hamamelose	180.062419479879	180.0634	-5.44541600905152	[M+Na]+	0	1	C6H12O6
positive	pos-M203T49	203.051637479879	0.820033333333333	203.051637479879	C01934	L-Rhamnonate	180.062419479879	180.0634	-5.44541600905152	[M+Na]+	0	1	C6H12O6	Fructose and mannose metabolism; Microbial metabolism in diverse environments
positive	pos-M203T49	203.051637479879	0.820033333333333	203.051637479879	C02209	beta-D-Mannose	180.062419479879	180.0634	-5.44541600905152	[M+Na]+	0	1	C6H12O6
positive	pos-M203T49	203.051637479879	0.820033333333333	203.051637479879	C02336	beta-D-Fructose	180.062419479879	180.0634	-5.44541600905152	[M+Na]+	0	1	C6H12O6	Amino sugar and nucleotide sugar metabolism
positive	pos-M203T49	203.051637479879	0.820033333333333	203.051637479879	C02782	2-Deoxy-D-gluconate	180.062419479879	180.0634	-5.44541600905152	[M+Na]+	0	1	C6H12O6
positive	pos-M203T49	203.051637479879	0.820033333333333	203.051637479879	C05003	D-Fructose	180.062419479879	180.0634	-5.44541600905152	[M+Na]+	0	1	C6H12O6
positive	pos-M203T49	203.051637479879	0.820033333333333	203.051637479879	C06151	1L-chiro-Inositol	180.062419479879	180.0634	-5.44541600905152	[M+Na]+	0	1	C6H12O6
positive	pos-M203T49	203.051637479879	0.820033333333333	203.051637479879	C06152	muco-Inositol	180.062419479879	180.0634	-5.44541600905152	[M+Na]+	0	1	C6H12O6
positive	pos-M203T49	203.051637479879	0.820033333333333	203.051637479879	C06153	scyllo-Inositol	180.062419479879	180.0634	-5.44541600905152	[M+Na]+	0	1	C6H12O6	Inositol phosphate metabolism; Microbial metabolism in diverse environments
positive	pos-M203T49	203.051637479879	0.820033333333333	203.051637479879	C06464	D-Altrose	180.062419479879	180.0634	-5.44541600905152	[M+Na]+	0	1	C6H12O6
positive	pos-M203T49	203.051637479879	0.820033333333333	203.051637479879	C06465	D-Gulose	180.062419479879	180.0634	-5.44541600905152	[M+Na]+	0	1	C6H12O6
positive	pos-M203T49	203.051637479879	0.820033333333333	203.051637479879	C06466	D-Idose	180.062419479879	180.0634	-5.44541600905152	[M+Na]+	0	1	C6H12O6
positive	pos-M203T49	203.051637479879	0.820033333333333	203.051637479879	C06467	D-Talose	180.062419479879	180.0634	-5.44541600905152	[M+Na]+	0	1	C6H12O6
positive	pos-M203T49	203.051637479879	0.820033333333333	203.051637479879	C06468	D-Psicose	180.062419479879	180.0634	-5.44541600905152	[M+Na]+	0	1	C6H12O6
positive	pos-M203T49	203.051637479879	0.820033333333333	203.051637479879	C08351	beta-D-Hamamelopyranose	180.062419479879	180.0634	-5.44541600905152	[M+Na]+	0	1	C6H12O6
positive	pos-M203T49	203.051637479879	0.820033333333333	203.051637479879	C08356	alpha-L-Sorbopyranose	180.062419479879	180.0634	-5.44541600905152	[M+Na]+	0	1	C6H12O6
positive	pos-M203T49	203.051637479879	0.820033333333333	203.051637479879	C10906	D-Fructose	180.062419479879	180.0634	-5.44541600905152	[M+Na]+	0	1	C6H12O6
positive	pos-M203T49	203.051637479879	0.820033333333333	203.051637479879	C15923	L-Gulose	180.062419479879	180.0634	-5.44541600905152	[M+Na]+	0	1	C6H12O6	Ascorbate and aldarate metabolism
positive	pos-M203T49	203.051637479879	0.820033333333333	203.051637479879	C19891	1D-chiro-Inositol	180.062419479879	180.0634	-5.44541600905152	[M+Na]+	0	1	C6H12O6	Inositol phosphate metabolism; Microbial metabolism in diverse environments
positive	pos-M203T49	203.051637479879	0.820033333333333	203.051637479879	C21032	L-Altrose	180.062419479879	180.0634	-5.44541600905152	[M+Na]+	0	1	C6H12O6
positive	pos-M203T49	203.051637479879	0.820033333333333	203.051637479879	C21050	L-Idose	180.062419479879	180.0634	-5.44541600905152	[M+Na]+	0	1	C6H12O6
positive	pos-M203T49	203.051637479879	0.820033333333333	203.051637479879	C21066	D-Galactofuranose	180.062419479879	180.0634	-5.44541600905152	[M+Na]+	0	1	C6H12O6
positive	pos-M203T151	203.051844566564	2.51043333333333	203.051844566564	C00031	D-Glucose	180.062626566564	180.0634	-4.29533950816896	[M+Na]+	0	1	C6H12O6	Glycolysis / Gluconeogenesis; Pentose phosphate pathway; Galactose metabolism; Starch and sucrose metabolism; Amino sugar and nucleotide sugar metabolism; Streptomycin biosynthesis; Neomycin, kanamycin and gentamicin biosynthesis; Indole alkaloid biosynthesis; Metabolic pathways; Biosynthesis of secondary metabolites; Biosynthesis of antibiotics; ABC transporters; Two-component system; Phosphotra…
positive	pos-M203T151	203.051844566564	2.51043333333333	203.051844566564	C00095	D-Fructose	180.062626566564	180.0634	-4.29533950816896	[M+Na]+	0	1	C6H12O6	Fructose and mannose metabolism; Galactose metabolism; Starch and sucrose metabolism; Metabolic pathways; Microbial metabolism in diverse environments; ABC transporters; Phosphotransferase system (PTS); Taste transduction; Insulin resistance; Carbohydrate digestion and absorption
positive	pos-M203T151	203.051844566564	2.51043333333333	203.051844566564	C00124	D-Galactose	180.062626566564	180.0634	-4.29533950816896	[M+Na]+	0	1	C6H12O6	Galactose metabolism; Metabolic pathways; Bacterial chemotaxis; Phosphotransferase system (PTS); Carbohydrate digestion and absorption; Mineral absorption
positive	pos-M203T151	203.051844566564	2.51043333333333	203.051844566564	C00137	myo-Inositol	180.062626566564	180.0634	-4.29533950816896	[M+Na]+	0	1	C6H12O6	Galactose metabolism; Ascorbate and aldarate metabolism; Streptomycin biosynthesis; Inositol phosphate metabolism; Metabolic pathways; Microbial metabolism in diverse environments; Biosynthesis of antibiotics; ABC transporters; Phosphatidylinositol signaling system
positive	pos-M203T151	203.051844566564	2.51043333333333	203.051844566564	C00159	D-Mannose	180.062626566564	180.0634	-4.29533950816896	[M+Na]+	0	1	C6H12O6	Fructose and mannose metabolism; Galactose metabolism; Amino sugar and nucleotide sugar metabolism; Metabolic pathways; ABC transporters; Phosphotransferase system (PTS); Lysosome
positive	pos-M203T151	203.051844566564	2.51043333333333	203.051844566564	C00221	beta-D-Glucose	180.062626566564	180.0634	-4.29533950816896	[M+Na]+	0	1	C6H12O6	Glycolysis / Gluconeogenesis; Pentose phosphate pathway; Metabolic pathways; Biosynthesis of secondary metabolites; Microbial metabolism in diverse environments; Biosynthesis of antibiotics; Carbon metabolism
positive	pos-M203T151	203.051844566564	2.51043333333333	203.051844566564	C00247	L-Sorbose	180.062626566564	180.0634	-4.29533950816896	[M+Na]+	0	1	C6H12O6	Fructose and mannose metabolism
positive	pos-M203T151	203.051844566564	2.51043333333333	203.051844566564	C00267	alpha-D-Glucose	180.062626566564	180.0634	-4.29533950816896	[M+Na]+	0	1	C6H12O6	Glycolysis / Gluconeogenesis; Fructose and mannose metabolism; Galactose metabolism; Amino sugar and nucleotide sugar metabolism; Biosynthesis of plant secondary metabolites; Biosynthesis of phenylpropanoids; Biosynthesis of terpenoids and steroids; Biosynthesis of alkaloids derived from shikimate pathway; Biosynthesis of alkaloids derived from ornithine, lysine and nicotinic acid; Biosynthesis o…
positive	pos-M203T151	203.051844566564	2.51043333333333	203.051844566564	C00737	D-Aldose	180.062626566564	180.0634	-4.29533950816896	[M+Na]+	0	1	C6H12O6
positive	pos-M203T151	203.051844566564	2.51043333333333	203.051844566564	C00738	D-Hexose	180.062626566564	180.0634	-4.29533950816896	[M+Na]+	0	1	C6H12O6
positive	pos-M203T151	203.051844566564	2.51043333333333	203.051844566564	C00764	D-Sorbose	180.062626566564	180.0634	-4.29533950816896	[M+Na]+	0	1	C6H12O6
positive	pos-M203T151	203.051844566564	2.51043333333333	203.051844566564	C00795	D-Tagatose	180.062626566564	180.0634	-4.29533950816896	[M+Na]+	0	1	C6H12O6	Galactose metabolism
positive	pos-M203T151	203.051844566564	2.51043333333333	203.051844566564	C00936	alpha-D-Mannose	180.062626566564	180.0634	-4.29533950816896	[M+Na]+	0	1	C6H12O6
positive	pos-M203T151	203.051844566564	2.51043333333333	203.051844566564	C00962	beta-D-Galactose	180.062626566564	180.0634	-4.29533950816896	[M+Na]+	0	1	C6H12O6
positive	pos-M203T151	203.051844566564	2.51043333333333	203.051844566564	C00984	alpha-D-Galactose	180.062626566564	180.0634	-4.29533950816896	[M+Na]+	0	1	C6H12O6	Galactose metabolism; Amino sugar and nucleotide sugar metabolism; Metabolic pathways
positive	pos-M203T151	203.051844566564	2.51043333333333	203.051844566564	C01452	Sorbose	180.062626566564	180.0634	-4.29533950816896	[M+Na]+	0	1	C6H12O6	Phosphotransferase system (PTS)
positive	pos-M203T151	203.051844566564	2.51043333333333	203.051844566564	C01487	D-Allose	180.062626566564	180.0634	-4.29533950816896	[M+Na]+	0	1	C6H12O6	Fructose and mannose metabolism; Microbial metabolism in diverse environments; ABC transporters
positive	pos-M203T151	203.051844566564	2.51043333333333	203.051844566564	C01582	Galactose	180.062626566564	180.0634	-4.29533950816896	[M+Na]+	0	1	C6H12O6
positive	pos-M203T151	203.051844566564	2.51043333333333	203.051844566564	C01680	D-Fuconate	180.062626566564	180.0634	-4.29533950816896	[M+Na]+	0	1	C6H12O6
positive	pos-M203T151	203.051844566564	2.51043333333333	203.051844566564	C01719	L-Fructose	180.062626566564	180.0634	-4.29533950816896	[M+Na]+	0	1	C6H12O6
positive	pos-M203T151	203.051844566564	2.51043333333333	203.051844566564	C01720	L-Fuconate	180.062626566564	180.0634	-4.29533950816896	[M+Na]+	0	1	C6H12O6	Fructose and mannose metabolism; Microbial metabolism in diverse environments
positive	pos-M203T151	203.051844566564	2.51043333333333	203.051844566564	C01825	L-Galactose	180.062626566564	180.0634	-4.29533950816896	[M+Na]+	0	1	C6H12O6	Ascorbate and aldarate metabolism; Metabolic pathways; Biosynthesis of secondary metabolites
positive	pos-M203T151	203.051844566564	2.51043333333333	203.051844566564	C01906	D-Hamamelose	180.062626566564	180.0634	-4.29533950816896	[M+Na]+	0	1	C6H12O6
positive	pos-M203T151	203.051844566564	2.51043333333333	203.051844566564	C01934	L-Rhamnonate	180.062626566564	180.0634	-4.29533950816896	[M+Na]+	0	1	C6H12O6	Fructose and mannose metabolism; Microbial metabolism in diverse environments
positive	pos-M203T151	203.051844566564	2.51043333333333	203.051844566564	C02209	beta-D-Mannose	180.062626566564	180.0634	-4.29533950816896	[M+Na]+	0	1	C6H12O6
positive	pos-M203T151	203.051844566564	2.51043333333333	203.051844566564	C02336	beta-D-Fructose	180.062626566564	180.0634	-4.29533950816896	[M+Na]+	0	1	C6H12O6	Amino sugar and nucleotide sugar metabolism
positive	pos-M203T151	203.051844566564	2.51043333333333	203.051844566564	C02782	2-Deoxy-D-gluconate	180.062626566564	180.0634	-4.29533950816896	[M+Na]+	0	1	C6H12O6
positive	pos-M203T151	203.051844566564	2.51043333333333	203.051844566564	C05003	D-Fructose	180.062626566564	180.0634	-4.29533950816896	[M+Na]+	0	1	C6H12O6
positive	pos-M203T151	203.051844566564	2.51043333333333	203.051844566564	C06151	1L-chiro-Inositol	180.062626566564	180.0634	-4.29533950816896	[M+Na]+	0	1	C6H12O6
positive	pos-M203T151	203.051844566564	2.51043333333333	203.051844566564	C06152	muco-Inositol	180.062626566564	180.0634	-4.29533950816896	[M+Na]+	0	1	C6H12O6
positive	pos-M203T151	203.051844566564	2.51043333333333	203.051844566564	C06153	scyllo-Inositol	180.062626566564	180.0634	-4.29533950816896	[M+Na]+	0	1	C6H12O6	Inositol phosphate metabolism; Microbial metabolism in diverse environments
positive	pos-M203T151	203.051844566564	2.51043333333333	203.051844566564	C06464	D-Altrose	180.062626566564	180.0634	-4.29533950816896	[M+Na]+	0	1	C6H12O6
positive	pos-M203T151	203.051844566564	2.51043333333333	203.051844566564	C06465	D-Gulose	180.062626566564	180.0634	-4.29533950816896	[M+Na]+	0	1	C6H12O6
positive	pos-M203T151	203.051844566564	2.51043333333333	203.051844566564	C06466	D-Idose	180.062626566564	180.0634	-4.29533950816896	[M+Na]+	0	1	C6H12O6
positive	pos-M203T151	203.051844566564	2.51043333333333	203.051844566564	C06467	D-Talose	180.062626566564	180.0634	-4.29533950816896	[M+Na]+	0	1	C6H12O6
positive	pos-M203T151	203.051844566564	2.51043333333333	203.051844566564	C06468	D-Psicose	180.062626566564	180.0634	-4.29533950816896	[M+Na]+	0	1	C6H12O6
positive	pos-M203T151	203.051844566564	2.51043333333333	203.051844566564	C08351	beta-D-Hamamelopyranose	180.062626566564	180.0634	-4.29533950816896	[M+Na]+	0	1	C6H12O6
positive	pos-M203T151	203.051844566564	2.51043333333333	203.051844566564	C08356	alpha-L-Sorbopyranose	180.062626566564	180.0634	-4.29533950816896	[M+Na]+	0	1	C6H12O6
positive	pos-M203T151	203.051844566564	2.51043333333333	203.051844566564	C10906	D-Fructose	180.062626566564	180.0634	-4.29533950816896	[M+Na]+	0	1	C6H12O6
positive	pos-M203T151	203.051844566564	2.51043333333333	203.051844566564	C15923	L-Gulose	180.062626566564	180.0634	-4.29533950816896	[M+Na]+	0	1	C6H12O6	Ascorbate and aldarate metabolism
positive	pos-M203T151	203.051844566564	2.51043333333333	203.051844566564	C19891	1D-chiro-Inositol	180.062626566564	180.0634	-4.29533950816896	[M+Na]+	0	1	C6H12O6	Inositol phosphate metabolism; Microbial metabolism in diverse environments
positive	pos-M203T151	203.051844566564	2.51043333333333	203.051844566564	C21032	L-Altrose	180.062626566564	180.0634	-4.29533950816896	[M+Na]+	0	1	C6H12O6
positive	pos-M203T151	203.051844566564	2.51043333333333	203.051844566564	C21050	L-Idose	180.062626566564	180.0634	-4.29533950816896	[M+Na]+	0	1	C6H12O6
positive	pos-M203T151	203.051844566564	2.51043333333333	203.051844566564	C21066	D-Galactofuranose	180.062626566564	180.0634	-4.29533950816896	[M+Na]+	0	1	C6H12O6
positive	pos-M203T170	203.08598068676	2.8362	203.08598068676	C14335	Pyrene	202.07870468676	202.0783	2.00262353747285	[M+H]+	0	1	C16H10	Polycyclic aromatic hydrocarbon degradation; Microbial metabolism in diverse environments
positive	pos-M203T170	203.08598068676	2.8362	203.08598068676	C19425	Fluoranthene	202.07870468676	202.0783	2.00262353747285	[M+H]+	0	1	C16H10
positive	pos-M203T314	203.105165047754	5.22735	203.105165047754	C08992	Tremetone	202.097889047754	202.0994	-7.47628269049549	[M+H]+	0	1	C13H14O2
positive	pos-M203T314	203.105165047754	5.22735	203.105165047754	C03929	3-tert-Butyl-5-methylcatechol	180.115947047754	180.115	5.25801712245263	[M+Na]+	0	1	C11H16O2
positive	pos-M203T139	203.138771605571	2.31998333333333	203.138771605571	C10356	Otonecine	185.104948605571	185.1052	-1.35811651428555	[M+NH4]+	0	1	C9H15NO3
positive	pos-M203T139	203.138771605571	2.31998333333333	203.138771605571	C10858	Ecgonine	185.104948605571	185.1052	-1.35811651428555	[M+NH4]+	0	1	C9H15NO3	Tropane, piperidine and pyridine alkaloid biosynthesis
positive	pos-M203T139	203.138771605571	2.31998333333333	203.138771605571	C12449	Pseudoecgonine	185.104948605571	185.1052	-1.35811651428555	[M+NH4]+	0	1	C9H15NO3	Tropane, piperidine and pyridine alkaloid biosynthesis
positive	pos-M203T139	203.138771605571	2.31998333333333	203.138771605571	C20673	N-Isovaleryl-L-homoserine_lactone	185.104948605571	185.1052	-1.35811651428555	[M+NH4]+	0	1	C9H15NO3
positive	pos-M203T379	203.141295181664	6.31225	203.141295181664	C12288	alpha-Amylcinnamaldehyde	202.134019181664	202.1358	-8.81000958755219	[M+H]+	0	1	C14H18O
positive	pos-M203T379	203.141295181664	6.31225	203.141295181664	C08375	(3Z,6Z,9Z)-3,6,9-Dodecatrien-1-ol	180.152077181664	180.1514	3.75895865367988	[M+Na]+	0	1	C12H20O
positive	pos-M203T78	203.148355239459	1.3026	203.148355239459	C01404	Arg-OEt	202.141079239459	202.143	-9.50198889398809	[M+H]+	0	1	C8H18N4O2
positive	pos-M203T78	203.148355239459	1.3026	203.148355239459	C03626	NG,NG-Dimethyl-L-arginine	202.141079239459	202.143	-9.50198889398809	[M+H]+	0	1	C8H18N4O2
positive	pos-M203T51	203.148762931218	0.843366666666667	203.148762931218	C01404	Arg-OEt	202.141486931218	202.143	-7.4851406281855	[M+H]+	0	1	C8H18N4O2
positive	pos-M203T51	203.148762931218	0.843366666666667	203.148762931218	C03626	NG,NG-Dimethyl-L-arginine	202.141486931218	202.143	-7.4851406281855	[M+H]+	0	1	C8H18N4O2
positive	pos-M203T51	203.148762931218	0.843366666666667	203.148762931218	C19047	Isocarbamid	185.114939931218	185.1164	-7.88730108204042	[M+NH4]+	0	1	C8H15N3O2
positive	pos-M203T380	203.178000743022	6.32703333333333	203.178000743022	C09649	alpha-Curcumene	202.170724743022	202.1722	-7.29703182723939	[M+H]+	0	1	C15H22
positive	pos-M203T253	203.177876198238	4.22225	203.177876198238	C09649	alpha-Curcumene	202.170600198238	202.1722	-7.91306501083531	[M+H]+	0	1	C15H22
positive	pos-M204T85	204.062057843667	1.4243	204.062057843667	C00082	L-Tyrosine	181.072839843667	181.0739	-5.85482685804671	[M+Na]+	0	1	C9H11NO3	Ubiquinone and other terpenoid-quinone biosynthesis; Puromycin biosynthesis; Monobactam biosynthesis; Tyrosine metabolism; Phenylalanine metabolism; Phenylalanine, tyrosine and tryptophan biosynthesis; Novobiocin biosynthesis; Cyanoamino acid metabolism; Methane metabolism; Thiamine metabolism; Phenylpropanoid biosynthesis; Isoquinoline alkaloid biosynthesis; Betalain biosynthesis; Glucosinolate …
positive	pos-M204T85	204.062057843667	1.4243	204.062057843667	C01536	Tyrosine	181.072839843667	181.0739	-5.85482685804671	[M+Na]+	0	1	C9H11NO3
positive	pos-M204T85	204.062057843667	1.4243	204.062057843667	C03290	L-threo-3-Phenylserine	181.072839843667	181.0739	-5.85482685804671	[M+Na]+	0	1	C9H11NO3
positive	pos-M204T85	204.062057843667	1.4243	204.062057843667	C04368	3-Amino-3-(4-hydroxyphenyl)propanoate	181.072839843667	181.0739	-5.85482685804671	[M+Na]+	0	1	C9H11NO3	Tyrosine metabolism
positive	pos-M204T85	204.062057843667	1.4243	204.062057843667	C06420	D-Tyrosine	181.072839843667	181.0739	-5.85482685804671	[M+Na]+	0	1	C9H11NO3
positive	pos-M204T85	204.062057843667	1.4243	204.062057843667	C19579	gamma-Hydroxy-3-pyridinebutanoate	181.072839843667	181.0739	-5.85482685804671	[M+Na]+	0	1	C9H11NO3	Metabolism of xenobiotics by cytochrome P450; Chemical carcinogenesis
positive	pos-M204T85	204.062057843667	1.4243	204.062057843667	C19712	N-Hydroxy-L-phenylalanine	181.072839843667	181.0739	-5.85482685804671	[M+Na]+	0	1	C9H11NO3	Cyanoamino acid metabolism; Biosynthesis of secondary metabolites
positive	pos-M204T85	204.062057843667	1.4243	204.062057843667	C20807	3-Hydroxy-L-phenylalanine	181.072839843667	181.0739	-5.85482685804671	[M+Na]+	0	1	C9H11NO3
positive	pos-M204T85	204.062057843667	1.4243	204.062057843667	C21308	(S)-beta-Tyrosine	181.072839843667	181.0739	-5.85482685804671	[M+Na]+	0	1	C9H11NO3	Biosynthesis of enediyne antibiotics; Biosynthesis of antibiotics
positive	pos-M204T51_2	204.061813930697	0.842766666666667	204.061813930697	C00082	L-Tyrosine	181.072595930697	181.0739	-7.20186235006436	[M+Na]+	0	1	C9H11NO3	Ubiquinone and other terpenoid-quinone biosynthesis; Puromycin biosynthesis; Monobactam biosynthesis; Tyrosine metabolism; Phenylalanine metabolism; Phenylalanine, tyrosine and tryptophan biosynthesis; Novobiocin biosynthesis; Cyanoamino acid metabolism; Methane metabolism; Thiamine metabolism; Phenylpropanoid biosynthesis; Isoquinoline alkaloid biosynthesis; Betalain biosynthesis; Glucosinolate …
positive	pos-M204T51_2	204.061813930697	0.842766666666667	204.061813930697	C01536	Tyrosine	181.072595930697	181.0739	-7.20186235006436	[M+Na]+	0	1	C9H11NO3
positive	pos-M204T51_2	204.061813930697	0.842766666666667	204.061813930697	C03290	L-threo-3-Phenylserine	181.072595930697	181.0739	-7.20186235006436	[M+Na]+	0	1	C9H11NO3
positive	pos-M204T51_2	204.061813930697	0.842766666666667	204.061813930697	C04368	3-Amino-3-(4-hydroxyphenyl)propanoate	181.072595930697	181.0739	-7.20186235006436	[M+Na]+	0	1	C9H11NO3	Tyrosine metabolism
positive	pos-M204T51_2	204.061813930697	0.842766666666667	204.061813930697	C06420	D-Tyrosine	181.072595930697	181.0739	-7.20186235006436	[M+Na]+	0	1	C9H11NO3
positive	pos-M204T51_2	204.061813930697	0.842766666666667	204.061813930697	C19579	gamma-Hydroxy-3-pyridinebutanoate	181.072595930697	181.0739	-7.20186235006436	[M+Na]+	0	1	C9H11NO3	Metabolism of xenobiotics by cytochrome P450; Chemical carcinogenesis
positive	pos-M204T51_2	204.061813930697	0.842766666666667	204.061813930697	C19712	N-Hydroxy-L-phenylalanine	181.072595930697	181.0739	-7.20186235006436	[M+Na]+	0	1	C9H11NO3	Cyanoamino acid metabolism; Biosynthesis of secondary metabolites
positive	pos-M204T51_2	204.061813930697	0.842766666666667	204.061813930697	C20807	3-Hydroxy-L-phenylalanine	181.072595930697	181.0739	-7.20186235006436	[M+Na]+	0	1	C9H11NO3
positive	pos-M204T51_2	204.061813930697	0.842766666666667	204.061813930697	C21308	(S)-beta-Tyrosine	181.072595930697	181.0739	-7.20186235006436	[M+Na]+	0	1	C9H11NO3	Biosynthesis of enediyne antibiotics; Biosynthesis of antibiotics
positive	pos-M204T43	204.08597721927	0.721725	204.08597721927	C12986	N2-Acetyl-L-aminoadipate	203.07870121927	203.0794	-3.44092374695087	[M+H]+	0	1	C8H13NO5
positive	pos-M204T43	204.08597721927	0.721725	204.08597721927	C15383	(5-Phenyl-1,2,4-triazol-3-yl)urea	203.07870121927	203.0807	-9.84229781555444	[M+H]+	0	1	C9H9N5O
positive	pos-M204T43	204.08597721927	0.721725	204.08597721927	C07410	Pyridostigmine	181.09675921927	181.0977	-5.1948795042169	[M+Na]+	0	1	C9H13N2O2
positive	pos-M205T52	204.966820696082	0.8594	204.966820696082	C17948	Deamino-alpha-keto-demethylphosphinothricin	166.003662696082	166.0031	3.38967213279733	[M+K]+	0	1	C4H7O5P	Phosphonate and phosphinate metabolism; Biosynthesis of antibiotics
positive	pos-M205T49	205.067328559578	0.812241666666667	205.067328559578	C00392	Mannitol	182.078110559578	182.079	-4.88491491063951	[M+Na]+	0	1	C6H14O6	Fructose and mannose metabolism; ABC transporters; Phosphotransferase system (PTS)
positive	pos-M205T49	205.067328559578	0.812241666666667	205.067328559578	C00794	D-Sorbitol	182.078110559578	182.079	-4.88491491063951	[M+Na]+	0	1	C6H14O6	Fructose and mannose metabolism; Galactose metabolism; Metabolic pathways; ABC transporters; Phosphotransferase system (PTS)
positive	pos-M205T49	205.067328559578	0.812241666666667	205.067328559578	C01489	D-Iditol	182.078110559578	182.079	-4.88491491063951	[M+Na]+	0	1	C6H14O6
positive	pos-M205T49	205.067328559578	0.812241666666667	205.067328559578	C01507	L-Iditol	182.078110559578	182.079	-4.88491491063951	[M+Na]+	0	1	C6H14O6
positive	pos-M205T49	205.067328559578	0.812241666666667	205.067328559578	C01697	Galactitol	182.078110559578	182.079	-4.88491491063951	[M+Na]+	0	1	C6H14O6	Galactose metabolism; Metabolic pathways; Phosphotransferase system (PTS)
positive	pos-M205T49	205.067328559578	0.812241666666667	205.067328559578	C01722	L-Glucitol	182.078110559578	182.079	-4.88491491063951	[M+Na]+	0	1	C6H14O6
positive	pos-M205T330	205.085000936093	5.49728333333333	205.085000936093	C09921	3-Butylidene-7-hydroxyphthalide	204.077724936093	204.0786	-4.28787686209515	[M+H]+	0	1	C12H12O3
positive	pos-M205T330	205.085000936093	5.49728333333333	205.085000936093	C02952	5-Oxo-1,2-campholide	182.095782936093	182.0943	8.14378095853625	[M+Na]+	0	1	C10H14O3
positive	pos-M205T330	205.085000936093	5.49728333333333	205.085000936093	C06070	Iridotrial	182.095782936093	182.0943	8.14378095853625	[M+Na]+	0	1	C10H14O3	Monoterpenoid biosynthesis; Metabolic pathways; Biosynthesis of secondary metabolites
positive	pos-M205T330	205.085000936093	5.49728333333333	205.085000936093	C07159	2-Oxo-delta3-4,5,5-trimethylcyclopentenylacetate	182.095782936093	182.0943	8.14378095853625	[M+Na]+	0	1	C10H14O3
positive	pos-M205T330	205.085000936093	5.49728333333333	205.085000936093	C10448	Dihydroconiferyl_alcohol	182.095782936093	182.0943	8.14378095853625	[M+Na]+	0	1	C10H14O3
positive	pos-M205T330	205.085000936093	5.49728333333333	205.085000936093	C17822	3,4,5-Trimethoxytoluene	182.095782936093	182.0943	8.14378095853625	[M+Na]+	0	1	C10H14O3
positive	pos-M205T330	205.085000936093	5.49728333333333	205.085000936093	C17823	2,4,5-Trimethoxytoluene	182.095782936093	182.0943	8.14378095853625	[M+Na]+	0	1	C10H14O3
positive	pos-M205T330	205.085000936093	5.49728333333333	205.085000936093	C17825	(+/-)-Asarinol_B	182.095782936093	182.0943	8.14378095853625	[M+Na]+	0	1	C10H14O3
positive	pos-M205T330	205.085000936093	5.49728333333333	205.085000936093	C19351	Bis(2,3-epoxycyclopentyl)ether	182.095782936093	182.0943	8.14378095853625	[M+Na]+	0	1	C10H14O3
positive	pos-M205T330	205.085000936093	5.49728333333333	205.085000936093	C20271	[(1R)-2,2,3-Trimethyl-5-oxocyclopent-3-enyl]acetate	182.095782936093	182.0943	8.14378095853625	[M+Na]+	0	1	C10H14O3
positive	pos-M205T330	205.085000936093	5.49728333333333	205.085000936093	C06976	Edrophonium	166.121842936093	166.1232	-8.16902098559365	[M+K]+	0	1	C10H16NO
positive	pos-M205T556	205.085134501754	9.259775	205.085134501754	C09921	3-Butylidene-7-hydroxyphthalide	204.077858501754	204.0786	-3.63339539758872	[M+H]+	0	1	C12H12O3
positive	pos-M205T556	205.085134501754	9.259775	205.085134501754	C02952	5-Oxo-1,2-campholide	182.095916501754	182.0943	8.87727816851165	[M+Na]+	0	1	C10H14O3
positive	pos-M205T556	205.085134501754	9.259775	205.085134501754	C06070	Iridotrial	182.095916501754	182.0943	8.87727816851165	[M+Na]+	0	1	C10H14O3	Monoterpenoid biosynthesis; Metabolic pathways; Biosynthesis of secondary metabolites
positive	pos-M205T556	205.085134501754	9.259775	205.085134501754	C07159	2-Oxo-delta3-4,5,5-trimethylcyclopentenylacetate	182.095916501754	182.0943	8.87727816851165	[M+Na]+	0	1	C10H14O3
positive	pos-M205T556	205.085134501754	9.259775	205.085134501754	C10448	Dihydroconiferyl_alcohol	182.095916501754	182.0943	8.87727816851165	[M+Na]+	0	1	C10H14O3
positive	pos-M205T556	205.085134501754	9.259775	205.085134501754	C17822	3,4,5-Trimethoxytoluene	182.095916501754	182.0943	8.87727816851165	[M+Na]+	0	1	C10H14O3
positive	pos-M205T556	205.085134501754	9.259775	205.085134501754	C17823	2,4,5-Trimethoxytoluene	182.095916501754	182.0943	8.87727816851165	[M+Na]+	0	1	C10H14O3
positive	pos-M205T556	205.085134501754	9.259775	205.085134501754	C17825	(+/-)-Asarinol_B	182.095916501754	182.0943	8.87727816851165	[M+Na]+	0	1	C10H14O3
positive	pos-M205T556	205.085134501754	9.259775	205.085134501754	C19351	Bis(2,3-epoxycyclopentyl)ether	182.095916501754	182.0943	8.87727816851165	[M+Na]+	0	1	C10H14O3
positive	pos-M205T556	205.085134501754	9.259775	205.085134501754	C20271	[(1R)-2,2,3-Trimethyl-5-oxocyclopent-3-enyl]acetate	182.095916501754	182.0943	8.87727816851165	[M+Na]+	0	1	C10H14O3
positive	pos-M205T556	205.085134501754	9.259775	205.085134501754	C06976	Edrophonium	166.121976501754	166.1232	-7.36500528518323	[M+K]+	0	1	C10H16NO
positive	pos-M205T36	205.085080787327	0.606533333333333	205.085080787327	C09921	3-Butylidene-7-hydroxyphthalide	204.077804787327	204.0786	-3.89660000109431	[M+H]+	0	1	C12H12O3
positive	pos-M205T36	205.085080787327	0.606533333333333	205.085080787327	C02952	5-Oxo-1,2-campholide	182.095862787327	182.0943	8.58229679349345	[M+Na]+	0	1	C10H14O3
positive	pos-M205T36	205.085080787327	0.606533333333333	205.085080787327	C06070	Iridotrial	182.095862787327	182.0943	8.58229679349345	[M+Na]+	0	1	C10H14O3	Monoterpenoid biosynthesis; Metabolic pathways; Biosynthesis of secondary metabolites
positive	pos-M205T36	205.085080787327	0.606533333333333	205.085080787327	C07159	2-Oxo-delta3-4,5,5-trimethylcyclopentenylacetate	182.095862787327	182.0943	8.58229679349345	[M+Na]+	0	1	C10H14O3
positive	pos-M205T36	205.085080787327	0.606533333333333	205.085080787327	C10448	Dihydroconiferyl_alcohol	182.095862787327	182.0943	8.58229679349345	[M+Na]+	0	1	C10H14O3
positive	pos-M205T36	205.085080787327	0.606533333333333	205.085080787327	C17822	3,4,5-Trimethoxytoluene	182.095862787327	182.0943	8.58229679349345	[M+Na]+	0	1	C10H14O3
positive	pos-M205T36	205.085080787327	0.606533333333333	205.085080787327	C17823	2,4,5-Trimethoxytoluene	182.095862787327	182.0943	8.58229679349345	[M+Na]+	0	1	C10H14O3
positive	pos-M205T36	205.085080787327	0.606533333333333	205.085080787327	C17825	(+/-)-Asarinol_B	182.095862787327	182.0943	8.58229679349345	[M+Na]+	0	1	C10H14O3
positive	pos-M205T36	205.085080787327	0.606533333333333	205.085080787327	C19351	Bis(2,3-epoxycyclopentyl)ether	182.095862787327	182.0943	8.58229679349345	[M+Na]+	0	1	C10H14O3
positive	pos-M205T36	205.085080787327	0.606533333333333	205.085080787327	C20271	[(1R)-2,2,3-Trimethyl-5-oxocyclopent-3-enyl]acetate	182.095862787327	182.0943	8.58229679349345	[M+Na]+	0	1	C10H14O3
positive	pos-M205T36	205.085080787327	0.606533333333333	205.085080787327	C06976	Edrophonium	166.121922787327	166.1232	-7.68834619721102	[M+K]+	0	1	C10H16NO
positive	pos-M205T351	205.084589192733	5.85353333333333	205.084589192733	C09921	3-Butylidene-7-hydroxyphthalide	204.077313192733	204.0786	-6.30544930717351	[M+H]+	0	1	C12H12O3
positive	pos-M205T351	205.084589192733	5.85353333333333	205.084589192733	C02952	5-Oxo-1,2-campholide	182.095371192733	182.0943	5.88262638098952	[M+Na]+	0	1	C10H14O3
positive	pos-M205T351	205.084589192733	5.85353333333333	205.084589192733	C06070	Iridotrial	182.095371192733	182.0943	5.88262638098952	[M+Na]+	0	1	C10H14O3	Monoterpenoid biosynthesis; Metabolic pathways; Biosynthesis of secondary metabolites
positive	pos-M205T351	205.084589192733	5.85353333333333	205.084589192733	C07159	2-Oxo-delta3-4,5,5-trimethylcyclopentenylacetate	182.095371192733	182.0943	5.88262638098952	[M+Na]+	0	1	C10H14O3
positive	pos-M205T351	205.084589192733	5.85353333333333	205.084589192733	C10448	Dihydroconiferyl_alcohol	182.095371192733	182.0943	5.88262638098952	[M+Na]+	0	1	C10H14O3
positive	pos-M205T351	205.084589192733	5.85353333333333	205.084589192733	C17822	3,4,5-Trimethoxytoluene	182.095371192733	182.0943	5.88262638098952	[M+Na]+	0	1	C10H14O3
positive	pos-M205T351	205.084589192733	5.85353333333333	205.084589192733	C17823	2,4,5-Trimethoxytoluene	182.095371192733	182.0943	5.88262638098952	[M+Na]+	0	1	C10H14O3
positive	pos-M205T351	205.084589192733	5.85353333333333	205.084589192733	C17825	(+/-)-Asarinol_B	182.095371192733	182.0943	5.88262638098952	[M+Na]+	0	1	C10H14O3
positive	pos-M205T351	205.084589192733	5.85353333333333	205.084589192733	C19351	Bis(2,3-epoxycyclopentyl)ether	182.095371192733	182.0943	5.88262638098952	[M+Na]+	0	1	C10H14O3
positive	pos-M205T351	205.084589192733	5.85353333333333	205.084589192733	C20271	[(1R)-2,2,3-Trimethyl-5-oxocyclopent-3-enyl]acetate	182.095371192733	182.0943	5.88262638098952	[M+Na]+	0	1	C10H14O3
positive	pos-M205T289	205.084821581813	4.82238333333333	205.084821581813	C09921	3-Butylidene-7-hydroxyphthalide	204.077545581813	204.0786	-5.1667258937577	[M+H]+	0	1	C12H12O3
positive	pos-M205T289	205.084821581813	4.82238333333333	205.084821581813	C02952	5-Oxo-1,2-campholide	182.095603581813	182.0943	7.15882821705533	[M+Na]+	0	1	C10H14O3
positive	pos-M205T289	205.084821581813	4.82238333333333	205.084821581813	C06070	Iridotrial	182.095603581813	182.0943	7.15882821705533	[M+Na]+	0	1	C10H14O3	Monoterpenoid biosynthesis; Metabolic pathways; Biosynthesis of secondary metabolites
positive	pos-M205T289	205.084821581813	4.82238333333333	205.084821581813	C07159	2-Oxo-delta3-4,5,5-trimethylcyclopentenylacetate	182.095603581813	182.0943	7.15882821705533	[M+Na]+	0	1	C10H14O3
positive	pos-M205T289	205.084821581813	4.82238333333333	205.084821581813	C10448	Dihydroconiferyl_alcohol	182.095603581813	182.0943	7.15882821705533	[M+Na]+	0	1	C10H14O3
positive	pos-M205T289	205.084821581813	4.82238333333333	205.084821581813	C17822	3,4,5-Trimethoxytoluene	182.095603581813	182.0943	7.15882821705533	[M+Na]+	0	1	C10H14O3
positive	pos-M205T289	205.084821581813	4.82238333333333	205.084821581813	C17823	2,4,5-Trimethoxytoluene	182.095603581813	182.0943	7.15882821705533	[M+Na]+	0	1	C10H14O3
positive	pos-M205T289	205.084821581813	4.82238333333333	205.084821581813	C17825	(+/-)-Asarinol_B	182.095603581813	182.0943	7.15882821705533	[M+Na]+	0	1	C10H14O3
positive	pos-M205T289	205.084821581813	4.82238333333333	205.084821581813	C19351	Bis(2,3-epoxycyclopentyl)ether	182.095603581813	182.0943	7.15882821705533	[M+Na]+	0	1	C10H14O3
positive	pos-M205T289	205.084821581813	4.82238333333333	205.084821581813	C20271	[(1R)-2,2,3-Trimethyl-5-oxocyclopent-3-enyl]acetate	182.095603581813	182.0943	7.15882821705533	[M+Na]+	0	1	C10H14O3
positive	pos-M205T289	205.084821581813	4.82238333333333	205.084821581813	C06976	Edrophonium	166.121663581813	166.1232	-9.24866717584913	[M+K]+	0	1	C10H16NO
positive	pos-M205T244	205.084803132515	4.05968333333333	205.084803132515	C09921	3-Butylidene-7-hydroxyphthalide	204.077527132515	204.0786	-5.2571287973992	[M+H]+	0	1	C12H12O3
positive	pos-M205T244	205.084803132515	4.05968333333333	205.084803132515	C02952	5-Oxo-1,2-campholide	182.095585132515	182.0943	7.05751094347186	[M+Na]+	0	1	C10H14O3
positive	pos-M205T244	205.084803132515	4.05968333333333	205.084803132515	C06070	Iridotrial	182.095585132515	182.0943	7.05751094347186	[M+Na]+	0	1	C10H14O3	Monoterpenoid biosynthesis; Metabolic pathways; Biosynthesis of secondary metabolites
positive	pos-M205T244	205.084803132515	4.05968333333333	205.084803132515	C07159	2-Oxo-delta3-4,5,5-trimethylcyclopentenylacetate	182.095585132515	182.0943	7.05751094347186	[M+Na]+	0	1	C10H14O3
positive	pos-M205T244	205.084803132515	4.05968333333333	205.084803132515	C10448	Dihydroconiferyl_alcohol	182.095585132515	182.0943	7.05751094347186	[M+Na]+	0	1	C10H14O3
positive	pos-M205T244	205.084803132515	4.05968333333333	205.084803132515	C17822	3,4,5-Trimethoxytoluene	182.095585132515	182.0943	7.05751094347186	[M+Na]+	0	1	C10H14O3
positive	pos-M205T244	205.084803132515	4.05968333333333	205.084803132515	C17823	2,4,5-Trimethoxytoluene	182.095585132515	182.0943	7.05751094347186	[M+Na]+	0	1	C10H14O3
positive	pos-M205T244	205.084803132515	4.05968333333333	205.084803132515	C17825	(+/-)-Asarinol_B	182.095585132515	182.0943	7.05751094347186	[M+Na]+	0	1	C10H14O3
positive	pos-M205T244	205.084803132515	4.05968333333333	205.084803132515	C19351	Bis(2,3-epoxycyclopentyl)ether	182.095585132515	182.0943	7.05751094347186	[M+Na]+	0	1	C10H14O3
positive	pos-M205T244	205.084803132515	4.05968333333333	205.084803132515	C20271	[(1R)-2,2,3-Trimethyl-5-oxocyclopent-3-enyl]acetate	182.095585132515	182.0943	7.05751094347186	[M+Na]+	0	1	C10H14O3
positive	pos-M205T244	205.084803132515	4.05968333333333	205.084803132515	C06976	Edrophonium	166.121645132515	166.1232	-9.35972510159997	[M+K]+	0	1	C10H16NO
positive	pos-M205T150	205.085538795716	2.49955833333333	205.085538795716	C09921	3-Butylidene-7-hydroxyphthalide	204.078262795716	204.0786	-1.65232554512917	[M+H]+	0	1	C12H12O3
positive	pos-M205T150	205.085538795716	2.49955833333333	205.085538795716	C06976	Edrophonium	166.122380795716	166.1232	-4.93130570564134	[M+K]+	0	1	C10H16NO
positive	pos-M205T3	205.157480219633	0.0580916666666667	205.157480219633	C16286	Geosmin	182.168262219633	182.1671	6.37996451054074	[M+Na]+	0	1	C12H22O	Sesquiterpenoid and triterpenoid biosynthesis; Biosynthesis of secondary metabolites
positive	pos-M205T134	205.157603904165	2.23885	205.157603904165	C16286	Geosmin	182.168385904165	182.1671	7.05892647465837	[M+Na]+	0	1	C12H22O	Sesquiterpenoid and triterpenoid biosynthesis; Biosynthesis of secondary metabolites
positive	pos-M205T71	205.157710981368	1.18641666666667	205.157710981368	C16286	Geosmin	182.168492981368	182.1671	7.64672308014773	[M+Na]+	0	1	C12H22O	Sesquiterpenoid and triterpenoid biosynthesis; Biosynthesis of secondary metabolites
positive	pos-M206T51	206.053956973955	0.85095	206.053956973955	C16403	4-Amino-2-hydroxylamino-6-nitrotoluene	183.064738973955	183.0644	1.85166506975652	[M+Na]+	0	1	C7H9N3O3	Nitrotoluene degradation; Microbial metabolism in diverse environments
positive	pos-M206T146	206.13714072918	2.4415	206.13714072918	C05944	Pantothenol	205.12986472918	205.1314	-7.48432867907996	[M+H]+	0	1	C9H19NO4	Pantothenate and CoA biosynthesis
positive	pos-M206T146	206.13714072918	2.4415	206.13714072918	C08261	Azelaic_acid	188.10331772918	188.1049	-8.41164063240695	[M+NH4]+	0	1	C9H16O4
positive	pos-M206T146	206.13714072918	2.4415	206.13714072918	C17878	Eucommiol	188.10331772918	188.1049	-8.41164063240695	[M+NH4]+	0	1	C9H16O4
positive	pos-M207T275	207.031096491657	4.58571666666667	207.031096491657	C11320	D-Ornithine_hydrochloride	168.067938491657	168.0666	7.96405506512861	[M+K]+	0	1	C5H12N2O2.
positive	pos-M207T275	207.031096491657	4.58571666666667	207.031096491657	C20157	beta-Carboline	168.067938491657	168.0687	-4.53093492722872	[M+K]+	0	1	C11H8N2
positive	pos-M207T232	207.031447361492	3.85916666666667	207.031447361492	C20157	beta-Carboline	168.068289361492	168.0687	-2.4432777071906	[M+K]+	0	1	C11H8N2
positive	pos-M207T327	207.031132847785	5.45761666666667	207.031132847785	C11320	D-Ornithine_hydrochloride	168.067974847785	168.0666	8.18037483355718	[M+K]+	0	1	C5H12N2O2.
positive	pos-M207T327	207.031132847785	5.45761666666667	207.031132847785	C20157	beta-Carboline	168.067974847785	168.0687	-4.31461786169197	[M+K]+	0	1	C11H8N2
positive	pos-M207T389	207.030576194497	6.49050833333333	207.030576194497	C18012	Flaviolin	206.023300194497	206.0215	8.73789627300101	[M+H]+	0	1	C10H6O5
positive	pos-M207T389	207.030576194497	6.49050833333333	207.030576194497	C11320	D-Ornithine_hydrochloride	168.067418194497	168.0666	4.86827541590478	[M+K]+	0	1	C5H12N2O2.
positive	pos-M207T389	207.030576194497	6.49050833333333	207.030576194497	C20157	beta-Carboline	168.067418194497	168.0687	-7.62667589502488	[M+K]+	0	1	C11H8N2
positive	pos-M207T557	207.031311364589	9.28808333333333	207.031311364589	C11320	D-Ornithine_hydrochloride	168.068153364589	168.0666	9.24255377927702	[M+K]+	0	1	C5H12N2O2.
positive	pos-M207T557	207.031311364589	9.28808333333333	207.031311364589	C20157	beta-Carboline	168.068153364589	168.0687	-3.25245218778172	[M+K]+	0	1	C11H8N2
positive	pos-M207T330	207.089911999054	5.50535	207.089911999054	C10625	Withasomnine	184.100693999054	184.1	3.76968524726664	[M+Na]+	0	1	C12H12N2
positive	pos-M207T330	207.089911999054	5.50535	207.089911999054	C16444	Benzidine	184.100693999054	184.1	3.76968524726664	[M+Na]+	0	1	C12H12N2
positive	pos-M207T330	207.089911999054	5.50535	207.089911999054	C18577	Diquat	184.100693999054	184.1	3.76968524726664	[M+Na]+	0	1	C12H12N2
positive	pos-M207T330	207.089911999054	5.50535	207.089911999054	C19411	2,4'-Diphenyldiamine	184.100693999054	184.1	3.76968524726664	[M+Na]+	0	1	C12H12N2
positive	pos-M207T179	207.098100904944	2.98401666666667	207.098100904944	C03843	5-exo-Hydroxy-1,2-campholide	184.108882904944	184.1099	-5.52439089912906	[M+Na]+	0	1	C10H16O3
positive	pos-M207T179	207.098100904944	2.98401666666667	207.098100904944	C04718	1,6,6-Trimethyl-2,7-dioxabicyclo[3.2.2]nonan-3-one	184.108882904944	184.1099	-5.52439089912906	[M+Na]+	0	1	C10H16O3	Monoterpenoid biosynthesis; Biosynthesis of secondary metabolites
positive	pos-M207T179	207.098100904944	2.98401666666667	207.098100904944	C06066	4,5-Dihydro-5,5-dimethyl-4-(3-oxobutyl)furan-2(3H)-one	184.108882904944	184.1099	-5.52439089912906	[M+Na]+	0	1	C10H16O3	Monoterpenoid biosynthesis; Biosynthesis of secondary metabolites
positive	pos-M207T179	207.098100904944	2.98401666666667	207.098100904944	C11405	(3R)-3-Isopropenyl-6-oxoheptanoate	184.108882904944	184.1099	-5.52439089912906	[M+Na]+	0	1	C10H16O3	Limonene and pinene degradation; Degradation of aromatic compounds
positive	pos-M207T179	207.098100904944	2.98401666666667	207.098100904944	C11419	(3S)-3-Isopropenyl-6-oxoheptanoate	184.108882904944	184.1099	-5.52439089912906	[M+Na]+	0	1	C10H16O3	Limonene and pinene degradation
positive	pos-M207T179	207.098100904944	2.98401666666667	207.098100904944	C19079	(4R)-7-Hydroxy-4-isopropenyl-7-methyl-2-oxo-oxepanone	184.108882904944	184.1099	-5.52439089912906	[M+Na]+	0	1	C10H16O3	Limonene and pinene degradation
positive	pos-M207T179	207.098100904944	2.98401666666667	207.098100904944	C19084	(4S)-7-Hydroxy-4-isopropenyl-7-methyl-2-oxo-oxepanone	184.108882904944	184.1099	-5.52439089912906	[M+Na]+	0	1	C10H16O3	Limonene and pinene degradation
positive	pos-M207T179	207.098100904944	2.98401666666667	207.098100904944	C20324	[(1S)-4-Hydroxy-2,2,3-trimethylcyclopent-3-enyl]acetate	184.108882904944	184.1099	-5.52439089912906	[M+Na]+	0	1	C10H16O3
positive	pos-M207T179	207.098100904944	2.98401666666667	207.098100904944	C00624	N-Acetyl-L-glutamate	189.064277904944	189.0637	3.05666790600687	[M+NH4]+	0	1	C7H11NO5	Arginine biosynthesis; Metabolic pathways; Biosynthesis of secondary metabolites; Biosynthesis of antibiotics; 2-Oxocarboxylic acid metabolism; Biosynthesis of amino acids
positive	pos-M207T179	207.098100904944	2.98401666666667	207.098100904944	C03871	L-2-Amino-6-oxoheptanedioate	189.064277904944	189.0637	3.05666790600687	[M+NH4]+	0	1	C7H11NO5	Lysine biosynthesis; Metabolic pathways; Biosynthesis of secondary metabolites; Biosynthesis of amino acids
positive	pos-M207T179	207.098100904944	2.98401666666667	207.098100904944	C12109	AminoDHQ	189.064277904944	189.0637	3.05666790600687	[M+NH4]+	0	1	C7H11NO5	Biosynthesis of ansamycins; Biosynthesis of antibiotics
positive	pos-M208T202	208.168541634571	3.36071666666667	208.168541634571	C09872	Luciduline	207.161265634571	207.1623	-4.99301962267454	[M+H]+	0	1	C13H21NO
positive	pos-M209T275	209.028364127206	4.58313333333333	209.028364127206	C16201	1-Naphthalenesulfonic_acid	208.021088127206	208.0194	8.11523928067854	[M+H]+	0	1	C10H8O3S	Naphthalene degradation
positive	pos-M209T275	209.028364127206	4.58313333333333	209.028364127206	C16202	2-Naphthalenesulfonic_acid	208.021088127206	208.0194	8.11523928067854	[M+H]+	0	1	C10H8O3S	Naphthalene degradation
positive	pos-M209T275	209.028364127206	4.58313333333333	209.028364127206	C18565	Glyphosate-monoammonium	186.039146127206	186.0406	-7.81481458349473	[M+Na]+	0	1	C3H8NO5P.
positive	pos-M209T246	209.058905418998	4.09566666666667	209.058905418998	C18534	1-Naphthaleneacetic_acid_sodium_salt	208.051629418998	208.05	7.83186252339856	[M+H]+	0	1	C12H9O2.
positive	pos-M209T246	209.058905418998	4.09566666666667	209.058905418998	C03243	9,10-Phenanthroquinone	208.051629418998	208.0524	-3.70378328729366	[M+H]+	0	1	C14H8O2
positive	pos-M209T246	209.058905418998	4.09566666666667	209.058905418998	C11445	4-(1,2-Epoxyethyl)-8,9-epoxy-enediyne	208.051629418998	208.0524	-3.70378328729366	[M+H]+	0	1	C14H8O2
positive	pos-M209T246	209.058905418998	4.09566666666667	209.058905418998	C16207	Anthraquinone	208.051629418998	208.0524	-3.70378328729366	[M+H]+	0	1	C14H8O2	Polycyclic aromatic hydrocarbon degradation; Microbial metabolism in diverse environments
positive	pos-M209T246	209.058905418998	4.09566666666667	209.058905418998	C02526	Biphenyl-2,3-diol	186.069687418998	186.0681	8.5313871534876	[M+Na]+	0	1	C12H10O2	Dioxin degradation; Metabolic pathways; Microbial metabolism in diverse environments; Degradation of aromatic compounds
positive	pos-M209T246	209.058905418998	4.09566666666667	209.058905418998	C03209	2,2'-Dihydroxybiphenyl	186.069687418998	186.0681	8.5313871534876	[M+Na]+	0	1	C12H10O2
positive	pos-M209T246	209.058905418998	4.09566666666667	209.058905418998	C04167	(+/-)-trans-Acenaphthene-1,2-diol	186.069687418998	186.0681	8.5313871534876	[M+Na]+	0	1	C12H10O2
positive	pos-M209T246	209.058905418998	4.09566666666667	209.058905418998	C08448	Eutypine	186.069687418998	186.0681	8.5313871534876	[M+Na]+	0	1	C12H10O2
positive	pos-M209T246	209.058905418998	4.09566666666667	209.058905418998	C10310	Chimaphylin	186.069687418998	186.0681	8.5313871534876	[M+Na]+	0	1	C12H10O2
positive	pos-M209T246	209.058905418998	4.09566666666667	209.058905418998	C13014	1-Naphthylacetic_acid	186.069687418998	186.0681	8.5313871534876	[M+Na]+	0	1	C12H10O2
positive	pos-M209T246	209.058905418998	4.09566666666667	209.058905418998	C14297	4,4'-Dihydroxybiphenyl	186.069687418998	186.0681	8.5313871534876	[M+Na]+	0	1	C12H10O2
positive	pos-M209T246	209.058905418998	4.09566666666667	209.058905418998	C19750	3,5-Dihydroxybiphenyl	186.069687418998	186.0681	8.5313871534876	[M+Na]+	0	1	C12H10O2
positive	pos-M209T246	209.058905418998	4.09566666666667	209.058905418998	C20803	5-Methyl-1-naphthoate	186.069687418998	186.0681	8.5313871534876	[M+Na]+	0	1	C12H10O2
positive	pos-M209T246	209.058905418998	4.09566666666667	209.058905418998	C14280	Furfural_diethyl_acetal	170.095747418998	170.0943	8.50950912521954	[M+K]+	0	1	C9H14O3
positive	pos-M209T246	209.058905418998	4.09566666666667	209.058905418998	C11310	1-Methyl-4-phenylpyridinium	170.095747418998	170.097	-7.363921774085	[M+K]+	0	1	C12H12N	Bile secretion; Parkinson's disease
positive	pos-M209T160	209.077441982964	2.66664166666667	209.077441982964	C19409	Dinitrosopentamethylenetetramine	186.088223982964	186.0865	9.26441716080847	[M+Na]+	0	1	C5H10N6O2
positive	pos-M209T160	209.077441982964	2.66664166666667	209.077441982964	C14112	cis-2-Carboxycyclohexyl-acetic_acid	186.088223982964	186.0892	-5.2448881289703	[M+Na]+	0	1	C9H14O4	Naphthalene degradation; Microbial metabolism in diverse environments
positive	pos-M209T160	209.077441982964	2.66664166666667	209.077441982964	C07714	Isosorbide_mononitrate	191.043618982964	191.043	3.24001907408747	[M+NH4]+	0	1	C6H9NO6
positive	pos-M209T160	209.077441982964	2.66664166666667	209.077441982964	C08294	O-Oxalylhomoserine	191.043618982964	191.043	3.24001907408747	[M+NH4]+	0	1	C6H9NO6
positive	pos-M209T160	209.077441982964	2.66664166666667	209.077441982964	C14695	Nitrilotriacetic_acid	191.043618982964	191.043	3.24001907408747	[M+NH4]+	0	1	C6H9NO6
positive	pos-M209T48	209.114014248601	0.791691666666667	209.114014248601	C02217	10-Oxodecanoate	186.124796248601	186.1256	-4.31832804832044	[M+Na]+	0	1	C10H18O3
positive	pos-M209T48	209.114014248601	0.791691666666667	209.114014248601	C11404	(3R)-6-Hydroxy-3-isopropenyl-heptanoate	186.124796248601	186.1256	-4.31832804832044	[M+Na]+	0	1	C10H18O3	Limonene and pinene degradation; Degradation of aromatic compounds
positive	pos-M209T48	209.114014248601	0.791691666666667	209.114014248601	C11406	(5R)-6-Hydroxy-5-isopropenyl-2-methylhexanoate	186.124796248601	186.1256	-4.31832804832044	[M+Na]+	0	1	C10H18O3	Limonene and pinene degradation
positive	pos-M209T48	209.114014248601	0.791691666666667	209.114014248601	C11417	(3S)-6-Hydroxy-3-isopropenyl-heptanoate	186.124796248601	186.1256	-4.31832804832044	[M+Na]+	0	1	C10H18O3	Limonene and pinene degradation
positive	pos-M209T48	209.114014248601	0.791691666666667	209.114014248601	C11420	(5S)-6-Hydroxy-5-isopropenyl-2-methylhexanoate	186.124796248601	186.1256	-4.31832804832044	[M+Na]+	0	1	C10H18O3	Limonene and pinene degradation
positive	pos-M209T48	209.114014248601	0.791691666666667	209.114014248601	C13945	2-Oxodecanoic_acid	186.124796248601	186.1256	-4.31832804832044	[M+Na]+	0	1	C10H18O3
positive	pos-M209T48	209.114014248601	0.791691666666667	209.114014248601	C17620	Epomediol	186.124796248601	186.1256	-4.31832804832044	[M+Na]+	0	1	C10H18O3
positive	pos-M209T48	209.114014248601	0.791691666666667	209.114014248601	C20714	3-Oxodecanoate	186.124796248601	186.1256	-4.31832804832044	[M+Na]+	0	1	C10H18O3
positive	pos-M209T48	209.114014248601	0.791691666666667	209.114014248601	C16850	2-Amino-3,7-dideoxy-D-threo-hept-6-ulosonic_acid	191.080191248601	191.0794	4.14094141487781	[M+NH4]+	0	1	C7H13NO5	Phenylalanine, tyrosine and tryptophan biosynthesis; Biosynthesis of secondary metabolites; Biosynthesis of antibiotics
positive	pos-M209T48	209.114014248601	0.791691666666667	209.114014248601	C21247	2-Amino-5-epi-valiolone	191.080191248601	191.0794	4.14094141487781	[M+NH4]+	0	1	C7H13NO5	Acarbose and validamycin biosynthesis; Biosynthesis of antibiotics
positive	pos-M209T196	209.115702601972	3.2691	209.115702601972	C04561	Benzyl_(2R,3S)-2-methyl-3-hydroxybutanoate	208.108426601972	208.1099	-7.07990358938745	[M+H]+	0	1	C12H16O3
positive	pos-M209T196	209.115702601972	3.2691	209.115702601972	C04562	Benzyl_(2S,3S)-2-methyl-3-hydroxybutanoate	208.108426601972	208.1099	-7.07990358938745	[M+H]+	0	1	C12H16O3
positive	pos-M209T196	209.115702601972	3.2691	209.115702601972	C10390	Primin	208.108426601972	208.1099	-7.07990358938745	[M+H]+	0	1	C12H16O3
positive	pos-M209T196	209.115702601972	3.2691	209.115702601972	C10430	beta-Asarone	208.108426601972	208.1099	-7.07990358938745	[M+H]+	0	1	C12H16O3
positive	pos-M209T196	209.115702601972	3.2691	209.115702601972	C10451	Elemicin	208.108426601972	208.1099	-7.07990358938745	[M+H]+	0	1	C12H16O3
positive	pos-M209T196	209.115702601972	3.2691	209.115702601972	C15765	Coronafacic_acid	208.108426601972	208.1099	-7.07990358938745	[M+H]+	0	1	C12H16O3
positive	pos-M209T196	209.115702601972	3.2691	209.115702601972	C16975	Isoelemicin	208.108426601972	208.1099	-7.07990358938745	[M+H]+	0	1	C12H16O3
positive	pos-M209T196	209.115702601972	3.2691	209.115702601972	C17821	2,4,5-Trimethoxy-1-allylbenzene	208.108426601972	208.1099	-7.07990358938745	[M+H]+	0	1	C12H16O3
positive	pos-M209T196	209.115702601972	3.2691	209.115702601972	C17846	alpha-Asaron	208.108426601972	208.1099	-7.07990358938745	[M+H]+	0	1	C12H16O3
positive	pos-M209T196	209.115702601972	3.2691	209.115702601972	C02217	10-Oxodecanoate	186.126484601972	186.1256	4.75271522035721	[M+Na]+	0	1	C10H18O3
positive	pos-M209T196	209.115702601972	3.2691	209.115702601972	C11404	(3R)-6-Hydroxy-3-isopropenyl-heptanoate	186.126484601972	186.1256	4.75271522035721	[M+Na]+	0	1	C10H18O3	Limonene and pinene degradation; Degradation of aromatic compounds
positive	pos-M209T196	209.115702601972	3.2691	209.115702601972	C11406	(5R)-6-Hydroxy-5-isopropenyl-2-methylhexanoate	186.126484601972	186.1256	4.75271522035721	[M+Na]+	0	1	C10H18O3	Limonene and pinene degradation
positive	pos-M209T196	209.115702601972	3.2691	209.115702601972	C11417	(3S)-6-Hydroxy-3-isopropenyl-heptanoate	186.126484601972	186.1256	4.75271522035721	[M+Na]+	0	1	C10H18O3	Limonene and pinene degradation
positive	pos-M209T196	209.115702601972	3.2691	209.115702601972	C11420	(5S)-6-Hydroxy-5-isopropenyl-2-methylhexanoate	186.126484601972	186.1256	4.75271522035721	[M+Na]+	0	1	C10H18O3	Limonene and pinene degradation
positive	pos-M209T196	209.115702601972	3.2691	209.115702601972	C13945	2-Oxodecanoic_acid	186.126484601972	186.1256	4.75271522035721	[M+Na]+	0	1	C10H18O3
positive	pos-M209T196	209.115702601972	3.2691	209.115702601972	C17620	Epomediol	186.126484601972	186.1256	4.75271522035721	[M+Na]+	0	1	C10H18O3
positive	pos-M209T196	209.115702601972	3.2691	209.115702601972	C20714	3-Oxodecanoate	186.126484601972	186.1256	4.75271522035721	[M+Na]+	0	1	C10H18O3
positive	pos-M209T154	209.136061103666	2.56408333333333	209.136061103666	C02581	Propanoylagmatine	186.146843103666	186.1481	-6.75213087850219	[M+Na]+	0	1	C8H18N4O
positive	pos-M209T201_1	209.152281739907	3.34830833333333	209.152281739907	C14236	4-Heptyloxyphenol	208.145005739907	208.1463	-6.21803074556778	[M+H]+	0	1	C13H20O2
positive	pos-M209T201_1	209.152281739907	3.34830833333333	209.152281739907	C17715	Undecanoic_acid	186.163063739907	186.162	5.71405500054031	[M+Na]+	0	1	C11H22O2
positive	pos-M209T201_1	209.152281739907	3.34830833333333	209.152281739907	C15344	N-Butyl-1H-pyrazolo[3,4-d]pyrimidin-4-amine	191.118458739907	191.1171	7.10946276918573	[M+NH4]+	0	1	C9H13N5
positive	pos-M209T438	209.15227254628	7.30534166666667	209.15227254628	C14236	4-Heptyloxyphenol	208.14499654628	208.1463	-6.26219980849295	[M+H]+	0	1	C13H20O2
positive	pos-M209T438	209.15227254628	7.30534166666667	209.15227254628	C17715	Undecanoic_acid	186.16305454628	186.162	5.6646699110895	[M+Na]+	0	1	C11H22O2
positive	pos-M209T438	209.15227254628	7.30534166666667	209.15227254628	C15344	N-Butyl-1H-pyrazolo[3,4-d]pyrimidin-4-amine	191.11844954628	191.1171	7.06135808874457	[M+NH4]+	0	1	C9H13N5
positive	pos-M210T51	210.015436101567	0.8429	210.015436101567	C03972	2,3,4,5-Tetrahydrodipicolinate	171.052278101567	171.0532	-5.38954216001901	[M+K]+	0	1	C7H9NO4	Monobactam biosynthesis; Lysine biosynthesis; Metabolic pathways; Biosynthesis of secondary metabolites; Microbial metabolism in diverse environments; Biosynthesis of antibiotics; Biosynthesis of amino acids
positive	pos-M210T51	210.015436101567	0.8429	210.015436101567	C12108	5-Amino-5-deoxy-3-dehydroshikimate	171.052278101567	171.0532	-5.38954216001901	[M+K]+	0	1	C7H9NO4	Biosynthesis of ansamycins; Biosynthesis of antibiotics
positive	pos-M210T51	210.015436101567	0.8429	210.015436101567	C17356	2-Formyloxymethylclavam	171.052278101567	171.0532	-5.38954216001901	[M+K]+	0	1	C7H9NO4	Biosynthesis of antibiotics
positive	pos-M210T51	210.015436101567	0.8429	210.015436101567	C21249	Cetoniacytone_B	171.052278101567	171.0532	-5.38954216001901	[M+K]+	0	1	C7H9NO4	Acarbose and validamycin biosynthesis; Biosynthesis of antibiotics
positive	pos-M210T51	210.015436101567	0.8429	210.015436101567	C06329	2-Chloromaleylacetate	191.981613101567	191.9826	-5.14056186869323	[M+NH4]+	0	1	C6H5ClO5	Chlorocyclohexane and chlorobenzene degradation; Metabolic pathways; Microbial metabolism in diverse environments; Degradation of aromatic compounds
positive	pos-M210T165	210.109279015259	2.74506666666667	210.109279015259	C01092	8-Amino-7-oxononanoate	187.120061015259	187.1208	-3.94923889268911	[M+Na]+	0	1	C9H17NO3	Biotin metabolism; Metabolic pathways
positive	pos-M210T165	210.109279015259	2.74506666666667	210.109279015259	C12029	(E)-2-Butenyl-4-methyl-threonine	187.120061015259	187.1208	-3.94923889268911	[M+Na]+	0	1	C9H17NO3
positive	pos-M210T79	210.132449025277	1.31536666666667	210.132449025277	C11913	D-Mycinose	192.098626025277	192.0998	-6.11127509243842	[M+NH4]+	0	1	C8H16O5
positive	pos-M210T225	210.184122543328	3.753	210.184122543328	C12286	alpha-Ionone	192.150299543328	192.1514	-5.72702916564907	[M+NH4]+	0	1	C13H20O
positive	pos-M210T225	210.184122543328	3.753	210.184122543328	C12287	beta-Ionone	192.150299543328	192.1514	-5.72702916564907	[M+NH4]+	0	1	C13H20O
positive	pos-M210T225	210.184122543328	3.753	210.184122543328	C14698	4-n-Heptylphenol	192.150299543328	192.1514	-5.72702916564907	[M+NH4]+	0	1	C13H20O
positive	pos-M210T183	210.1840923184	3.05356666666667	210.1840923184	C12286	alpha-Ionone	192.1502693184	192.1514	-5.88432663002804	[M+NH4]+	0	1	C13H20O
positive	pos-M210T183	210.1840923184	3.05356666666667	210.1840923184	C12287	beta-Ionone	192.1502693184	192.1514	-5.88432663002804	[M+NH4]+	0	1	C13H20O
positive	pos-M210T183	210.1840923184	3.05356666666667	210.1840923184	C14698	4-n-Heptylphenol	192.1502693184	192.1514	-5.88432663002804	[M+NH4]+	0	1	C13H20O
positive	pos-M211T142	211.05314450362	2.37305	211.05314450362	C16928	Capillone	172.08998650362	172.0888	6.89471726227937	[M+K]+	0	1	C12H12O
positive	pos-M211T177	211.094540908188	2.95435833333333	211.094540908188	C02726	Phosphoagmatine	210.087264908188	210.0882	-4.45094875381934	[M+H]+	0	1	C5H15N4O3P
positive	pos-M211T177	211.094540908188	2.95435833333333	211.094540908188	C02325	Sinapyl_alcohol	210.087264908188	210.0892	-9.21081051280562	[M+H]+	0	1	C11H14O4	Phenylpropanoid biosynthesis; Biosynthesis of phenylpropanoids; Metabolic pathways; Biosynthesis of secondary metabolites
positive	pos-M211T177	211.094540908188	2.95435833333333	211.094540908188	C07350	Phlorisovalerophenone	210.087264908188	210.0892	-9.21081051280562	[M+H]+	0	1	C11H14O4
positive	pos-M211T177	211.094540908188	2.95435833333333	211.094540908188	C10709	Multifidol	210.087264908188	210.0892	-9.21081051280562	[M+H]+	0	1	C11H14O4
positive	pos-M211T177	211.094540908188	2.95435833333333	211.094540908188	C08261	Azelaic_acid	188.105322908188	188.1049	2.24825715878884	[M+Na]+	0	1	C9H16O4
positive	pos-M211T177	211.094540908188	2.95435833333333	211.094540908188	C17878	Eucommiol	188.105322908188	188.1049	2.24825715878884	[M+Na]+	0	1	C9H16O4
positive	pos-M211T177	211.094540908188	2.95435833333333	211.094540908188	C02131	Acetylagmatine	172.131382908188	172.1324	-5.90877610475465	[M+K]+	0	1	C7H16N4O
positive	pos-M211T177	211.094540908188	2.95435833333333	211.094540908188	C16789	Toxoflavine	193.060717908188	193.06	3.718575510173	[M+NH4]+	0	1	C7H7N5O2
positive	pos-M211T157	211.093722318325	2.613	211.093722318325	C02726	Phosphoagmatine	210.086446318325	210.0882	-8.3473592280952	[M+H]+	0	1	C5H15N4O3P
positive	pos-M211T157	211.093722318325	2.613	211.093722318325	C08261	Azelaic_acid	188.104504318325	188.1049	-2.10351604330085	[M+Na]+	0	1	C9H16O4
positive	pos-M211T157	211.093722318325	2.613	211.093722318325	C17878	Eucommiol	188.104504318325	188.1049	-2.10351604330085	[M+Na]+	0	1	C9H16O4
positive	pos-M211T157	211.093722318325	2.613	211.093722318325	C16789	Toxoflavine	193.059899318325	193.06	-0.521504584107341	[M+NH4]+	0	1	C7H7N5O2
positive	pos-M211T227	211.108048361185	3.77538333333333	211.108048361185	C07826	Aprobarbital	210.100772361185	210.1004	1.77230117132011	[M+H]+	0	1	C10H14N2O3
positive	pos-M211T227	211.108048361185	3.77538333333333	211.108048361185	C15986	2,6-Dihydroxypseudooxynicotine	210.100772361185	210.1004	1.77230117132011	[M+H]+	0	1	C10H14N2O3	Nicotinate and nicotinamide metabolism; Microbial metabolism in diverse environments
positive	pos-M211T227	211.108048361185	3.77538333333333	211.108048361185	C03047	Arcaine	172.144890361185	172.1436	7.49584175669428	[M+K]+	0	1	C6H16N6
positive	pos-M211T227	211.108048361185	3.77538333333333	211.108048361185	C01571	Decanoic_acid	172.144890361185	172.1463	-8.18860942684617	[M+K]+	0	1	C10H20O2	Fatty acid biosynthesis; Metabolic pathways
positive	pos-M211T227	211.108048361185	3.77538333333333	211.108048361185	C02904	p-Menthane-3,8-diol	172.144890361185	172.1463	-8.18860942684617	[M+K]+	0	1	C10H20O2
positive	pos-M211T227	211.108048361185	3.77538333333333	211.108048361185	C12289	Isoamyl_isovalerate	172.144890361185	172.1463	-8.18860942684617	[M+K]+	0	1	C10H20O2
positive	pos-M211T227	211.108048361185	3.77538333333333	211.108048361185	C12292	Ethyl_octanoate	172.144890361185	172.1463	-8.18860942684617	[M+K]+	0	1	C10H20O2
positive	pos-M211T227	211.108048361185	3.77538333333333	211.108048361185	C03450	(3-Arylcarbonyl)-alanine	193.074225361185	193.0739	1.68516399674622	[M+NH4]+	0	1	C10H11NO3
positive	pos-M211T227	211.108048361185	3.77538333333333	211.108048361185	C05598	Phenylacetylglycine	193.074225361185	193.0739	1.68516399674622	[M+NH4]+	0	1	C10H11NO3	Phenylalanine metabolism
positive	pos-M211T227	211.108048361185	3.77538333333333	211.108048361185	C06726	5,6-Dihydroxy-3-methyl-2-oxo-1,2,5,6-tetrahydroquinoline	193.074225361185	193.0739	1.68516399674622	[M+NH4]+	0	1	C10H11NO3
positive	pos-M211T227	211.108048361185	3.77538333333333	211.108048361185	C09962	Gentioflavine	193.074225361185	193.0739	1.68516399674622	[M+NH4]+	0	1	C10H11NO3
positive	pos-M211T227	211.108048361185	3.77538333333333	211.108048361185	C10581	Cichorine	193.074225361185	193.0739	1.68516399674622	[M+NH4]+	0	1	C10H11NO3
positive	pos-M211T227	211.108048361185	3.77538333333333	211.108048361185	C16587	3-Carbamoyl-2-phenylpropionaldehyde	193.074225361185	193.0739	1.68516399674622	[M+NH4]+	0	1	C10H11NO3	Drug metabolism - cytochrome P450
positive	pos-M211T227	211.108048361185	3.77538333333333	211.108048361185	C16595	4-Hydroxy-5-phenyltetrahydro-1,3-oxazin-2-one	193.074225361185	193.0739	1.68516399674622	[M+NH4]+	0	1	C10H11NO3	Drug metabolism - cytochrome P450
positive	pos-M211T188	211.131840983562	3.13628333333333	211.131840983562	C08491	(-)-Jasmonic_acid	210.124564983562	210.1256	-4.92570366476783	[M+H]+	0	1	C12H18O3	alpha-Linolenic acid metabolism; Biosynthesis of plant secondary metabolites; Biosynthesis of plant hormones; Metabolic pathways; Biosynthesis of secondary metabolites; Plant hormone signal transduction
positive	pos-M211T188	211.131840983562	3.13628333333333	211.131840983562	C16317	(+)-7-Isojasmonic_acid	210.124564983562	210.1256	-4.92570366476783	[M+H]+	0	1	C12H18O3	alpha-Linolenic acid metabolism; Metabolic pathways; Biosynthesis of secondary metabolites
positive	pos-M211T188	211.131840983562	3.13628333333333	211.131840983562	C02774	10-Hydroxydecanoic_acid	188.142622983562	188.1412	7.56338091820686	[M+Na]+	0	1	C10H20O3
positive	pos-M211T188	211.131840983562	3.13628333333333	211.131840983562	C18067	6-Hydroxy-3,7-dimethyloctanoate	188.142622983562	188.1412	7.56338091820686	[M+Na]+	0	1	C10H20O3
positive	pos-M212T170	212.090733476226	2.83373333333333	212.090733476226	C07194	Methyldopa_anhydrous	211.083457476226	211.0845	-4.93889306877241	[M+H]+	0	1	C10H13NO4
positive	pos-M212T170	212.090733476226	2.83373333333333	212.090733476226	C09946	Enicoflavine	211.083457476226	211.0845	-4.93889306877241	[M+H]+	0	1	C10H13NO4
positive	pos-M212T170	212.090733476226	2.83373333333333	212.090733476226	C20801	3-Hydroxy-5-methyl-L-tyrosine	211.083457476226	211.0845	-4.93889306877241	[M+H]+	0	1	C10H13NO4
positive	pos-M212T170	212.090733476226	2.83373333333333	212.090733476226	C02256	Castanospermine	189.101515476226	189.1001	7.48532774977268	[M+Na]+	0	1	C8H15NO4
positive	pos-M212T170	212.090733476226	2.83373333333333	212.090733476226	C06326	(2S)-2-{[1-(R)-Carboxyethyl]amino}pentanoate	189.101515476226	189.1001	7.48532774977268	[M+Na]+	0	1	C8H15NO4
positive	pos-M212T170	212.090733476226	2.83373333333333	212.090733476226	C10124	Alexine	189.101515476226	189.1001	7.48532774977268	[M+Na]+	0	1	C8H15NO4
positive	pos-M212T170	212.090733476226	2.83373333333333	212.090733476226	C10132	Australine	189.101515476226	189.1001	7.48532774977268	[M+Na]+	0	1	C8H15NO4
positive	pos-M212T170	212.090733476226	2.83373333333333	212.090733476226	C11843	2_-(Butylamido)-4-hydroxybutanoic_acid	189.101515476226	189.1001	7.48532774977268	[M+Na]+	0	1	C8H15NO4
positive	pos-M212T170	212.090733476226	2.83373333333333	212.090733476226	C00779	Scytalone	194.056910476226	194.0579	-5.09911616066862	[M+NH4]+	0	1	C10H10O4
positive	pos-M212T170	212.090733476226	2.83373333333333	212.090733476226	C01494	Ferulate	194.056910476226	194.0579	-5.09911616066862	[M+NH4]+	0	1	C10H10O4	Phenylpropanoid biosynthesis; Biosynthesis of phenylpropanoids; Metabolic pathways; Biosynthesis of secondary metabolites
positive	pos-M212T170	212.090733476226	2.83373333333333	212.090733476226	C02379	6-Hydroxymellein	194.056910476226	194.0579	-5.09911616066862	[M+NH4]+	0	1	C10H10O4
positive	pos-M212T170	212.090733476226	2.83373333333333	212.090733476226	C09974	2,4,8-Trihydroxy-1-tetralone	194.056910476226	194.0579	-5.09911616066862	[M+NH4]+	0	1	C10H10O4
positive	pos-M212T170	212.090733476226	2.83373333333333	212.090733476226	C10470	Isoferulic_acid	194.056910476226	194.0579	-5.09911616066862	[M+NH4]+	0	1	C10H10O4
positive	pos-M212T170	212.090733476226	2.83373333333333	212.090733476226	C10477	Methyl_caffeate	194.056910476226	194.0579	-5.09911616066862	[M+NH4]+	0	1	C10H10O4
positive	pos-M212T170	212.090733476226	2.83373333333333	212.090733476226	C11233	Dimethyl_phthalate	194.056910476226	194.0579	-5.09911616066862	[M+NH4]+	0	1	C10H10O4
positive	pos-M212T170	212.090733476226	2.83373333333333	212.090733476226	C12204	5-Hydroxyconiferaldehyde	194.056910476226	194.0579	-5.09911616066862	[M+NH4]+	0	1	C10H10O4	Phenylpropanoid biosynthesis; Biosynthesis of phenylpropanoids; Metabolic pathways; Biosynthesis of secondary metabolites
positive	pos-M212T170	212.090733476226	2.83373333333333	212.090733476226	C16982	Kakuol	194.056910476226	194.0579	-5.09911616066862	[M+NH4]+	0	1	C10H10O4
positive	pos-M212T189	212.135590498276	3.14533333333333	212.135590498276	C18172	Carboxyspermidine	189.146372498276	189.1477	-7.01833394737433	[M+Na]+	0	1	C8H19N3O2	Arginine and proline metabolism; Metabolic pathways
positive	pos-M212T193	212.163639980508	3.21129166666667	212.163639980508	C10592	Elaeokanine_C	211.156363980508	211.1572	-3.95922796840609	[M+H]+	0	1	C12H21NO2
positive	pos-M212T193	212.163639980508	3.21129166666667	212.163639980508	C14305	4-Hexyloxyphenol	194.129816980508	194.1307	-4.54858243437933	[M+NH4]+	0	1	C12H18O2
positive	pos-M212T193	212.163639980508	3.21129166666667	212.163639980508	C16937	Cnidilide	194.129816980508	194.1307	-4.54858243437933	[M+NH4]+	0	1	C12H18O2
positive	pos-M212T193	212.163639980508	3.21129166666667	212.163639980508	C17002	Neocnidilide	194.129816980508	194.1307	-4.54858243437933	[M+NH4]+	0	1	C12H18O2
positive	pos-M212T171	212.16281267585	2.85499166666667	212.16281267585	C10592	Elaeokanine_C	211.15553667585	211.1572	-7.87718415461693	[M+H]+	0	1	C12H21NO2
positive	pos-M212T171	212.16281267585	2.85499166666667	212.16281267585	C14305	4-Hexyloxyphenol	194.12898967585	194.1307	-8.81016835563217	[M+NH4]+	0	1	C12H18O2
positive	pos-M212T171	212.16281267585	2.85499166666667	212.16281267585	C16937	Cnidilide	194.12898967585	194.1307	-8.81016835563217	[M+NH4]+	0	1	C12H18O2
positive	pos-M212T171	212.16281267585	2.85499166666667	212.16281267585	C17002	Neocnidilide	194.12898967585	194.1307	-8.81016835563217	[M+NH4]+	0	1	C12H18O2
positive	pos-M212T518	212.199603807955	8.63910833333333	212.199603807955	C03527	Oxidized_Latia_luciferin	194.165780807955	194.1671	-6.79410695751782	[M+NH4]+	0	1	C13H22O
positive	pos-M213T153	213.072624483238	2.54731666666667	213.072624483238	C04546	(R)-3-((R)-3-Hydroxybutanoyloxy)butanoate	190.083406483238	190.0841	-3.64847329155137	[M+Na]+	0	1	C8H14O5	Butanoate metabolism
positive	pos-M213T327	213.073114701648	5.44869166666667	213.073114701648	C04546	(R)-3-((R)-3-Hydroxybutanoyloxy)butanoate	190.083896701648	190.0841	-1.06951792393618	[M+Na]+	0	1	C8H14O5	Butanoate metabolism
positive	pos-M213T163	213.110552460634	2.71375	213.110552460634	C20790	7-Deoxyloganetin	212.103276460634	212.1049	-7.65441706422435	[M+H]+	0	1	C11H16O4
positive	pos-M213T163	213.110552460634	2.71375	213.110552460634	C01300	2-Amino-4-hydroxy-6-hydroxymethyl-7,8-dihydropteridine	195.076729460634	195.0756	5.78986113071148	[M+NH4]+	0	1	C7H9N5O2	Folate biosynthesis; Metabolic pathways
positive	pos-M213T50	213.12144372527	0.833875	213.12144372527	C07827	Butabarbital	212.11416772527	212.1161	-9.10951469486202	[M+H]+	0	1	C10H16N2O3
positive	pos-M213T50	213.12144372527	0.833875	213.12144372527	C03404	L-Tyrosine_methyl_ester	195.08762072527	195.0895	-9.6328850603797	[M+NH4]+	0	1	C10H13NO3
positive	pos-M213T50	213.12144372527	0.833875	213.12144372527	C07921	Metyrosine	195.08762072527	195.0895	-9.6328850603797	[M+NH4]+	0	1	C10H13NO3
positive	pos-M213T50	213.12144372527	0.833875	213.12144372527	C10588	Damascenine	195.08762072527	195.0895	-9.6328850603797	[M+NH4]+	0	1	C10H13NO3
positive	pos-M213T50	213.12144372527	0.833875	213.12144372527	C11820	alpha-Methyl-m-tyrosine	195.08762072527	195.0895	-9.6328850603797	[M+NH4]+	0	1	C10H13NO3
positive	pos-M213T50	213.12144372527	0.833875	213.12144372527	C16586	2-Phenyl-1,3-propanediol_monocarbamate	195.08762072527	195.0895	-9.6328850603797	[M+NH4]+	0	1	C10H13NO3	Drug metabolism - cytochrome P450
positive	pos-M213T50	213.12144372527	0.833875	213.12144372527	C18622	L-Homotyrosine	195.08762072527	195.0895	-9.6328850603797	[M+NH4]+	0	1	C10H13NO3
positive	pos-M213T50	213.12144372527	0.833875	213.12144372527	C20800	3-Methyl-L-tyrosine	195.08762072527	195.0895	-9.6328850603797	[M+NH4]+	0	1	C10H13NO3
positive	pos-M213T203	213.147573484421	3.38845	213.147573484421	C08482	Cucurbic_acid	212.140297484421	212.1412	-4.25431542286781	[M+H]+	0	1	C12H20O3
positive	pos-M213T203	213.147573484421	3.38845	213.147573484421	C08509	Putaminoxin	212.140297484421	212.1412	-4.25431542286781	[M+H]+	0	1	C12H20O3
positive	pos-M213T203	213.147573484421	3.38845	213.147573484421	C16309	Traumatin	212.140297484421	212.1412	-4.25431542286781	[M+H]+	0	1	C12H20O3	alpha-Linolenic acid metabolism; Biosynthesis of secondary metabolites
positive	pos-M213T203	213.147573484421	3.38845	213.147573484421	C16311	12-Oxo-9(Z)-dodecenoic_acid	212.140297484421	212.1412	-4.25431542286781	[M+H]+	0	1	C12H20O3	alpha-Linolenic acid metabolism; Biosynthesis of secondary metabolites
positive	pos-M213T143	213.158796285321	2.38441666666667	213.158796285321	C16836	1,4'-Bipiperidine-1'-carboxylic_acid	212.151520285321	212.1525	-4.61797376417873	[M+H]+	0	1	C11H20N2O2
positive	pos-M214T48	214.005491396903	0.79935	214.005491396903	C19300	Tetranitromethane	195.971668396903	195.9716	0.349014362303167	[M+NH4]+	0	1	CN4O8
positive	pos-M214T592	214.088376920829	9.86721666666667	214.088376920829	C12865	Benzyl_nicotinate	213.081100920829	213.079	9.85982114149281	[M+H]+	0	1	C13H11NO2
positive	pos-M214T592	214.088376920829	9.86721666666667	214.088376920829	C13697	Fenamic_acid	213.081100920829	213.079	9.85982114149281	[M+H]+	0	1	C13H11NO2
positive	pos-M214T592	214.088376920829	9.86721666666667	214.088376920829	C18915	Salicylanilide	213.081100920829	213.079	9.85982114149281	[M+H]+	0	1	C13H11NO2
positive	pos-M214T592	214.088376920829	9.86721666666667	214.088376920829	C17221	Trihomomethionine	191.099158920829	191.098	6.06453667227833	[M+Na]+	0	1	C8H17NO2S	Glucosinolate biosynthesis; 2-Oxocarboxylic acid metabolism
positive	pos-M214T559	214.088310284591	9.30980833333333	214.088310284591	C12865	Benzyl_nicotinate	213.081034284591	213.079	9.54709094275299	[M+H]+	0	1	C13H11NO2
positive	pos-M214T559	214.088310284591	9.30980833333333	214.088310284591	C13697	Fenamic_acid	213.081034284591	213.079	9.54709094275299	[M+H]+	0	1	C13H11NO2
positive	pos-M214T559	214.088310284591	9.30980833333333	214.088310284591	C18915	Salicylanilide	213.081034284591	213.079	9.54709094275299	[M+H]+	0	1	C13H11NO2
positive	pos-M214T559	214.088310284591	9.30980833333333	214.088310284591	C17221	Trihomomethionine	191.099092284591	191.098	5.71583476007997	[M+Na]+	0	1	C8H17NO2S	Glucosinolate biosynthesis; 2-Oxocarboxylic acid metabolism
positive	pos-M214T214	214.179838482156	3.56003333333333	214.179838482156	C08486	Ethyl(E,Z)-decadienoate	196.146015482156	196.1463	-1.4505389294751	[M+NH4]+	0	1	C12H20O2
positive	pos-M214T214	214.179838482156	3.56003333333333	214.179838482156	C09837	(1S,2R,4S)-(-)-Bornyl_acetate	196.146015482156	196.1463	-1.4505389294751	[M+NH4]+	0	1	C12H20O2
positive	pos-M214T214	214.179838482156	3.56003333333333	214.179838482156	C09861	Geranyl_acetate	196.146015482156	196.1463	-1.4505389294751	[M+NH4]+	0	1	C12H20O2
positive	pos-M214T214	214.179838482156	3.56003333333333	214.179838482156	C09863	Linalyl_acetate	196.146015482156	196.1463	-1.4505389294751	[M+NH4]+	0	1	C12H20O2
positive	pos-M214T214	214.179838482156	3.56003333333333	214.179838482156	C11338	Bornyl_acetate	196.146015482156	196.1463	-1.4505389294751	[M+NH4]+	0	1	C12H20O2
positive	pos-M214T214	214.179838482156	3.56003333333333	214.179838482156	C12300	alpha-Terpinyl_acetate	196.146015482156	196.1463	-1.4505389294751	[M+NH4]+	0	1	C12H20O2
positive	pos-M214T214	214.179838482156	3.56003333333333	214.179838482156	C12301	beta-Terpinyl_acetate	196.146015482156	196.1463	-1.4505389294751	[M+NH4]+	0	1	C12H20O2
positive	pos-M214T214	214.179838482156	3.56003333333333	214.179838482156	C12302	gamma-Terpinyl_acetate	196.146015482156	196.1463	-1.4505389294751	[M+NH4]+	0	1	C12H20O2
positive	pos-M214T214	214.179838482156	3.56003333333333	214.179838482156	C12306	Allyl_cyclohexylpropionate	196.146015482156	196.1463	-1.4505389294751	[M+NH4]+	0	1	C12H20O2
positive	pos-M215T570	214.953265398433	9.50760833333333	214.953265398433	C08171	Sodium_thiosalicylate	175.990107398433	175.9908	-3.93544189247587	[M+K]+	0	1	C7H5O2S.
positive	pos-M215T570	214.953265398433	9.50760833333333	214.953265398433	C19399	2,6-Dichloro-para-phenylenediamine	175.990107398433	175.9908	-3.93544189247587	[M+K]+	0	1	C6H6Cl2N2
positive	pos-M215T139	214.986327965354	2.3137	214.986327965354	C03753	2-Chloro-1,4-naphthoquinone	191.997109965354	191.9978	-3.59397162883426	[M+Na]+	0	1	C10H5ClO2
positive	pos-M215T576	214.986466195178	9.60276666666667	214.986466195178	C03753	2-Chloro-1,4-naphthoquinone	191.997248195178	191.9978	-2.87401637940472	[M+Na]+	0	1	C10H5ClO2
positive	pos-M215T571	215.05780260929	9.5171	215.05780260929	C18794	Monolinuron	214.05052660929	214.0509	-1.74440149513806	[M+H]+	0	1	C9H11ClN2O2
positive	pos-M215T571	215.05780260929	9.5171	215.05780260929	C00780	Serotonin	176.09464460929	176.095	-2.01817604125188	[M+K]+	0	1	C10H12N2O	Tryptophan metabolism; Biosynthesis of alkaloids derived from shikimate pathway; Metabolic pathways; cAMP signaling pathway; Neuroactive ligand-receptor interaction; Gap junction; Synaptic vesicle cycle; Serotonergic synapse; Taste transduction; Inflammatory mediator regulation of TRP channels; Bile secretion; Serotonin receptor agonists/antagonists
positive	pos-M215T571	215.05780260929	9.5171	215.05780260929	C17203	N-Hydroxyl-tryptamine	176.09464460929	176.095	-2.01817604125188	[M+K]+	0	1	C10H12N2O	Tryptophan metabolism
positive	pos-M215T571	215.05780260929	9.5171	215.05780260929	C21075	5-(N-Methyl-4,5-dihydro-1H-pyrrol-2-yl)pyridin-2-ol	176.09464460929	176.095	-2.01817604125188	[M+K]+	0	1	C10H12N2O	Nicotinate and nicotinamide metabolism; Microbial metabolism in diverse environments
positive	pos-M215T179	215.126752274447	2.98505	215.126752274447	C01223	Methyl_2-diazoacetamidohexonate	214.119476274447	214.1192	1.29028338889408	[M+H]+	0	1	C9H16N3O3
positive	pos-M215T179	215.126752274447	2.98505	215.126752274447	C04130	Methyl_2-diazoacetamidohexanoate	214.119476274447	214.1192	1.29028338889408	[M+H]+	0	1	C9H16N3O3
positive	pos-M215T167	215.125408804185	2.77911666666667	215.125408804185	C01223	Methyl_2-diazoacetamidohexonate	214.118132804185	214.1192	-4.98412013020236	[M+H]+	0	1	C9H16N3O3
positive	pos-M215T167	215.125408804185	2.77911666666667	215.125408804185	C04130	Methyl_2-diazoacetamidohexanoate	214.118132804185	214.1192	-4.98412013020236	[M+H]+	0	1	C9H16N3O3
positive	pos-M215T141	215.137903701802	2.34563333333333	215.137903701802	C01909	Dethiobiotin	214.130627701802	214.1317	-5.00765742756673	[M+H]+	0	1	C10H18N2O3	Biotin metabolism; Metabolic pathways
positive	pos-M215T141	215.137903701802	2.34563333333333	215.137903701802	C05588	L-Metanephrine	197.104080701802	197.1052	-5.67868426609717	[M+NH4]+	0	1	C10H15NO3	Tyrosine metabolism; Metabolic pathways
positive	pos-M215T141	215.137903701802	2.34563333333333	215.137903701802	C08511	Tenuazonic_acid	197.104080701802	197.1052	-5.67868426609717	[M+NH4]+	0	1	C10H15NO3
positive	pos-M215T141	215.137903701802	2.34563333333333	215.137903701802	C20371	Ecgonone_methyl_ester	197.104080701802	197.1052	-5.67868426609717	[M+NH4]+	0	1	C10H15NO3
positive	pos-M216T156	216.062138320425	2.59625	216.062138320425	C01233	sn-Glycero-3-phosphoethanolamine	215.054862320425	215.0559	-4.82516208579361	[M+H]+	0	1	C5H14NO6P	Glycerophospholipid metabolism; Ether lipid metabolism
positive	pos-M216T156	216.062138320425	2.59625	216.062138320425	C03450	(3-Arylcarbonyl)-alanine	193.072920320425	193.0739	-5.07411708682815	[M+Na]+	0	1	C10H11NO3
positive	pos-M216T156	216.062138320425	2.59625	216.062138320425	C05598	Phenylacetylglycine	193.072920320425	193.0739	-5.07411708682815	[M+Na]+	0	1	C10H11NO3	Phenylalanine metabolism
positive	pos-M216T156	216.062138320425	2.59625	216.062138320425	C06726	5,6-Dihydroxy-3-methyl-2-oxo-1,2,5,6-tetrahydroquinoline	193.072920320425	193.0739	-5.07411708682815	[M+Na]+	0	1	C10H11NO3
positive	pos-M216T156	216.062138320425	2.59625	216.062138320425	C09962	Gentioflavine	193.072920320425	193.0739	-5.07411708682815	[M+Na]+	0	1	C10H11NO3
positive	pos-M216T156	216.062138320425	2.59625	216.062138320425	C10581	Cichorine	193.072920320425	193.0739	-5.07411708682815	[M+Na]+	0	1	C10H11NO3
positive	pos-M216T156	216.062138320425	2.59625	216.062138320425	C16587	3-Carbamoyl-2-phenylpropionaldehyde	193.072920320425	193.0739	-5.07411708682815	[M+Na]+	0	1	C10H11NO3	Drug metabolism - cytochrome P450
positive	pos-M216T156	216.062138320425	2.59625	216.062138320425	C16595	4-Hydroxy-5-phenyltetrahydro-1,3-oxazin-2-one	193.072920320425	193.0739	-5.07411708682815	[M+Na]+	0	1	C10H11NO3	Drug metabolism - cytochrome P450
positive	pos-M216T156	216.062138320425	2.59625	216.062138320425	C16994	Anthopleurine	177.098980320425	177.1001	-6.32229781348596	[M+K]+	0	1	C7H15NO4
positive	pos-M216T156	216.062138320425	2.59625	216.062138320425	C18653	DNOC	198.028315320425	198.0277	3.10724421366265	[M+NH4]+	0	1	C7H6N2O5
positive	pos-M216T156	216.062138320425	2.59625	216.062138320425	C21159	2,4-Dinitroanisole	198.028315320425	198.0277	3.10724421366265	[M+NH4]+	0	1	C7H6N2O5
positive	pos-M216T183	216.158097782013	3.04463333333333	216.158097782013	C18830	Ethyl_3-(N-butylacetamido)propionate	215.150821782013	215.1521	-5.94099702951081	[M+H]+	0	1	C11H21NO3
positive	pos-M216T183	216.158097782013	3.04463333333333	216.158097782013	C05575	Hercynine	198.124274782013	198.1243	-0.127283665002961	[M+NH4]+	0	1	C9H16N3O2	Histidine metabolism
positive	pos-M216T397	216.157594202569	6.61885833333333	216.157594202569	C18830	Ethyl_3-(N-butylacetamido)propionate	215.150318202569	215.1521	-8.28157118147344	[M+H]+	0	1	C11H21NO3
positive	pos-M216T397	216.157594202569	6.61885833333333	216.157594202569	C05575	Hercynine	198.123771202569	198.1243	-2.66901854558288	[M+NH4]+	0	1	C9H16N3O2	Histidine metabolism
positive	pos-M216T215	216.157723166286	3.57761666666667	216.157723166286	C18830	Ethyl_3-(N-butylacetamido)propionate	215.150447166286	215.1521	-7.68216398534003	[M+H]+	0	1	C11H21NO3
positive	pos-M216T215	216.157723166286	3.57761666666667	216.157723166286	C05575	Hercynine	198.123900166286	198.1243	-2.01809527668948	[M+NH4]+	0	1	C9H16N3O2	Histidine metabolism
positive	pos-M216T200	216.194850665326	3.336775	216.194850665326	C09870	(-)-Menthyl_acetate	198.161027665326	198.162	-4.90676655479644	[M+NH4]+	0	1	C12H22O2
positive	pos-M216T200	216.194850665326	3.336775	216.194850665326	C12298	Citronellyl_acetate	198.161027665326	198.162	-4.90676655479644	[M+NH4]+	0	1	C12H22O2
positive	pos-M216T200	216.194850665326	3.336775	216.194850665326	C16825	Neomenthyl_acetate	198.161027665326	198.162	-4.90676655479644	[M+NH4]+	0	1	C12H22O2
positive	pos-M216T200	216.194850665326	3.336775	216.194850665326	C16947	Decanoyl_acetaldehyde	198.161027665326	198.162	-4.90676655479644	[M+NH4]+	0	1	C12H22O2
positive	pos-M216T200	216.194850665326	3.336775	216.194850665326	C21202	cis-2-Dodecenoic_acid	198.161027665326	198.162	-4.90676655479644	[M+NH4]+	0	1	C12H22O2	Quorum sensing
positive	pos-M217T51	217.00527380197	0.8447	217.00527380197	C01419	Cys-Gly	178.04211580197	178.0412	5.1437643084595	[M+K]+	0	1	C5H10N2O3S	Glutathione metabolism; Metabolic pathways
positive	pos-M217T48	217.046088706366	0.7948	217.046088706366	C11434	2-C-Methyl-D-erythritol_4-phosphate	216.038812706366	216.0399	-5.03283714714976	[M+H]+	0	1	C5H13O7P	Terpenoid backbone biosynthesis; Biosynthesis of plant secondary metabolites; Biosynthesis of terpenoids and steroids; Biosynthesis of plant hormones; Metabolic pathways; Biosynthesis of secondary metabolites; Biosynthesis of antibiotics
positive	pos-M217T48	217.046088706366	0.7948	217.046088706366	C00779	Scytalone	194.056870706366	194.0579	-5.30405427447605	[M+Na]+	0	1	C10H10O4
positive	pos-M217T48	217.046088706366	0.7948	217.046088706366	C01494	Ferulate	194.056870706366	194.0579	-5.30405427447605	[M+Na]+	0	1	C10H10O4	Phenylpropanoid biosynthesis; Biosynthesis of phenylpropanoids; Metabolic pathways; Biosynthesis of secondary metabolites
positive	pos-M217T48	217.046088706366	0.7948	217.046088706366	C02379	6-Hydroxymellein	194.056870706366	194.0579	-5.30405427447605	[M+Na]+	0	1	C10H10O4
positive	pos-M217T48	217.046088706366	0.7948	217.046088706366	C09974	2,4,8-Trihydroxy-1-tetralone	194.056870706366	194.0579	-5.30405427447605	[M+Na]+	0	1	C10H10O4
positive	pos-M217T48	217.046088706366	0.7948	217.046088706366	C10470	Isoferulic_acid	194.056870706366	194.0579	-5.30405427447605	[M+Na]+	0	1	C10H10O4
positive	pos-M217T48	217.046088706366	0.7948	217.046088706366	C10477	Methyl_caffeate	194.056870706366	194.0579	-5.30405427447605	[M+Na]+	0	1	C10H10O4
positive	pos-M217T48	217.046088706366	0.7948	217.046088706366	C11233	Dimethyl_phthalate	194.056870706366	194.0579	-5.30405427447605	[M+Na]+	0	1	C10H10O4
positive	pos-M217T48	217.046088706366	0.7948	217.046088706366	C12204	5-Hydroxyconiferaldehyde	194.056870706366	194.0579	-5.30405427447605	[M+Na]+	0	1	C10H10O4	Phenylpropanoid biosynthesis; Biosynthesis of phenylpropanoids; Metabolic pathways; Biosynthesis of secondary metabolites
positive	pos-M217T48	217.046088706366	0.7948	217.046088706366	C16982	Kakuol	194.056870706366	194.0579	-5.30405427447605	[M+Na]+	0	1	C10H10O4
positive	pos-M217T48	217.046088706366	0.7948	217.046088706366	C08235	Digitalose	178.082930706366	178.0841	-6.56596312644904	[M+K]+	0	1	C7H14O5
positive	pos-M217T48	217.046088706366	0.7948	217.046088706366	C16287	D-Thevetose	178.082930706366	178.0841	-6.56596312644904	[M+K]+	0	1	C7H14O5
positive	pos-M217T160	217.066324168597	2.66340833333333	217.066324168597	C02954	6-Aminopenicillanate	216.059048168597	216.0569	9.94260584590843	[M+H]+	0	1	C8H12N2O3S	Penicillin and cephalosporin biosynthesis; Biosynthesis of antibiotics; Penicillins; Cephalosporins - parenteral agents
positive	pos-M217T160	217.066324168597	2.66340833333333	217.066324168597	C20384	Bisnorbiotin	216.059048168597	216.0569	9.94260584590843	[M+H]+	0	1	C8H12N2O3S	Biotin metabolism
positive	pos-M217T160	217.066324168597	2.66340833333333	217.066324168597	C03365	5-O-Methyl-myo-inositol	194.077106168597	194.079	-9.75804390485045	[M+Na]+	0	1	C7H14O6
positive	pos-M217T160	217.066324168597	2.66340833333333	217.066324168597	C03619	Methyl_beta-D-galactoside	194.077106168597	194.079	-9.75804390485045	[M+Na]+	0	1	C7H14O6	ABC transporters
positive	pos-M217T160	217.066324168597	2.66340833333333	217.066324168597	C03659	D-Bornesitol	194.077106168597	194.079	-9.75804390485045	[M+Na]+	0	1	C7H14O6	Inositol phosphate metabolism
positive	pos-M217T160	217.066324168597	2.66340833333333	217.066324168597	C03660	L-Bornesitol	194.077106168597	194.079	-9.75804390485045	[M+Na]+	0	1	C7H14O6	Inositol phosphate metabolism
positive	pos-M217T160	217.066324168597	2.66340833333333	217.066324168597	C03844	D-Pinitol	194.077106168597	194.079	-9.75804390485045	[M+Na]+	0	1	C7H14O6
positive	pos-M217T160	217.066324168597	2.66340833333333	217.066324168597	C05163	O-Methyl-scyllo-inositol	194.077106168597	194.079	-9.75804390485045	[M+Na]+	0	1	C7H14O6
positive	pos-M217T160	217.066324168597	2.66340833333333	217.066324168597	C06352	4-O-Methyl-myo-inositol	194.077106168597	194.079	-9.75804390485045	[M+Na]+	0	1	C7H14O6
positive	pos-M217T160	217.066324168597	2.66340833333333	217.066324168597	C06353	6-O-Methyl-myo-inositol	194.077106168597	194.079	-9.75804390485045	[M+Na]+	0	1	C7H14O6
positive	pos-M217T160	217.066324168597	2.66340833333333	217.066324168597	C08257	(-)-Quebrachitol	194.077106168597	194.079	-9.75804390485045	[M+Na]+	0	1	C7H14O6
positive	pos-M217T195	217.080357374609	3.243425	217.080357374609	C19303	4,4'-Thiodianiline	216.073081374609	216.0721	4.54188490328788	[M+H]+	0	1	C12H12N2S
positive	pos-M217T195	217.080357374609	3.243425	217.080357374609	C17359	8-Hydroxyalanylclavam	216.073081374609	216.0746	-7.02824575857605	[M+H]+	0	1	C8H12N2O5	Biosynthesis of antibiotics
positive	pos-M217T195	217.080357374609	3.243425	217.080357374609	C06662	Clavulanic_acid	199.046534374609	199.0481	-7.8655631026343	[M+NH4]+	0	1	C8H9NO5	Clavulanic acid biosynthesis; Biosynthesis of antibiotics; Penicillins
positive	pos-M217T195	217.080357374609	3.243425	217.080357374609	C11833	Isoclavulanic_acid	199.046534374609	199.0481	-7.8655631026343	[M+NH4]+	0	1	C8H9NO5
positive	pos-M217T188	217.106231299881	3.13906666666667	217.106231299881	C04446	3-(3,4-Dihydroxypyridin-1-yl)-L-alanine	199.072408299881	199.0719	2.55334821728678	[M+NH4]+	0	1	C8H11N2O4
positive	pos-M217T38	217.106431776275	0.638666666666667	217.106431776275	C04446	3-(3,4-Dihydroxypyridin-1-yl)-L-alanine	199.072608776275	199.0719	3.56040342705546	[M+NH4]+	0	1	C8H11N2O4
positive	pos-M217T557	217.106182853519	9.27921666666667	217.106182853519	C04446	3-(3,4-Dihydroxypyridin-1-yl)-L-alanine	199.072359853519	199.0719	2.30998708996953	[M+NH4]+	0	1	C8H11N2O4
positive	pos-M217T380	217.157013538259	6.33738333333333	217.157013538259	C16919	Atractylone	216.149737538259	216.1514	-7.6911911788566	[M+H]+	0	1	C15H20O
positive	pos-M217T380	217.157013538259	6.33738333333333	217.157013538259	C16959	Furanodiene	216.149737538259	216.1514	-7.6911911788566	[M+H]+	0	1	C15H20O
positive	pos-M217T380	217.157013538259	6.33738333333333	217.157013538259	C03527	Oxidized_Latia_luciferin	194.167795538259	194.1671	3.58216329650726	[M+Na]+	0	1	C13H22O
positive	pos-M218T192	218.210817817605	3.19376666666667	218.210817817605	C02679	Dodecanoic_acid	200.176994817605	200.1776	-3.02322734921472	[M+NH4]+	0	1	C12H24O2	Fatty acid biosynthesis; Metabolic pathways
positive	pos-M219T571	219.016557551864	9.51818333333333	219.016557551864	C05380	Nicotinurate	180.053399551864	180.0535	-0.557879385903886	[M+K]+	0	1	C8H8N2O3	Nicotinate and nicotinamide metabolism
positive	pos-M219T571	219.016557551864	9.51818333333333	219.016557551864	C16623	Isonicotinylglycine	180.053399551864	180.0535	-0.557879385903886	[M+K]+	0	1	C8H8N2O3	Drug metabolism - other enzymes
positive	pos-M219T138	219.017111792534	2.302475	219.017111792534	C05380	Nicotinurate	180.053953792534	180.0535	2.52032053800074	[M+K]+	0	1	C8H8N2O3	Nicotinate and nicotinamide metabolism
positive	pos-M219T138	219.017111792534	2.302475	219.017111792534	C16623	Isonicotinylglycine	180.053953792534	180.0535	2.52032053800074	[M+K]+	0	1	C8H8N2O3	Drug metabolism - other enzymes
positive	pos-M219T592	219.016388410477	9.86619166666667	219.016388410477	C05380	Nicotinurate	180.053230410477	180.0535	-1.49727454903516	[M+K]+	0	1	C8H8N2O3	Nicotinate and nicotinamide metabolism
positive	pos-M219T592	219.016388410477	9.86619166666667	219.016388410477	C16623	Isonicotinylglycine	180.053230410477	180.0535	-1.49727454903516	[M+K]+	0	1	C8H8N2O3	Drug metabolism - other enzymes
positive	pos-M219T39	219.016961699964	0.646566666666667	219.016961699964	C05380	Nicotinurate	180.053803699964	180.0535	1.68672069139097	[M+K]+	0	1	C8H8N2O3	Nicotinate and nicotinamide metabolism
positive	pos-M219T39	219.016961699964	0.646566666666667	219.016961699964	C16623	Isonicotinylglycine	180.053803699964	180.0535	1.68672069139097	[M+K]+	0	1	C8H8N2O3	Drug metabolism - other enzymes
positive	pos-M219T572	219.051957070021	9.52561666666667	219.051957070021	C05636	3-Hydroxykynurenamine	180.088799070021	180.0899	-6.11322444514234	[M+K]+	0	1	C9H12N2O2	Tryptophan metabolism
positive	pos-M219T572	219.051957070021	9.52561666666667	219.051957070021	C05638	5-Hydroxykynurenamine	180.088799070021	180.0899	-6.11322444514234	[M+K]+	0	1	C9H12N2O2	Tryptophan metabolism
positive	pos-M219T572	219.051957070021	9.52561666666667	219.051957070021	C12033	4-Aminophenylalanine	180.088799070021	180.0899	-6.11322444514234	[M+K]+	0	1	C9H12N2O2
positive	pos-M219T572	219.051957070021	9.52561666666667	219.051957070021	C19415	Dulcin	180.088799070021	180.0899	-6.11322444514234	[M+K]+	0	1	C9H12N2O2
positive	pos-M219T51	219.081726007488	0.855366666666667	219.081726007488	C14519	1-Hydroxypyrene	218.074450007488	218.0732	5.73205459443173	[M+H]+	0	1	C16H10O	Polycyclic aromatic hydrocarbon degradation; Microbial metabolism in diverse environments
positive	pos-M219T51	219.081726007488	0.855366666666667	219.081726007488	C18254	Pyrene-4,5-oxide	218.074450007488	218.0732	5.73205459443173	[M+H]+	0	1	C16H10O	Polycyclic aromatic hydrocarbon degradation; Microbial metabolism in diverse environments
positive	pos-M219T51	219.081726007488	0.855366666666667	219.081726007488	C18267	Pyrene-1,2-oxide	218.074450007488	218.0732	5.73205459443173	[M+H]+	0	1	C16H10O	Polycyclic aromatic hydrocarbon degradation; Microbial metabolism in diverse environments
positive	pos-M219T51	219.081726007488	0.855366666666667	219.081726007488	C18268	2-Hydroxypyrene	218.074450007488	218.0732	5.73205459443173	[M+H]+	0	1	C16H10O
positive	pos-M219T49	219.134075434121	0.821516666666667	219.134075434121	C04020	D-Lysopine	218.126799434121	218.1267	0.455854881642891	[M+H]+	0	1	C9H18N2O4	Lysine degradation
positive	pos-M219T49	219.134075434121	0.821516666666667	219.134075434121	C08486	Ethyl(E,Z)-decadienoate	196.144857434121	196.1463	-7.35454035579026	[M+Na]+	0	1	C12H20O2
positive	pos-M219T49	219.134075434121	0.821516666666667	219.134075434121	C09837	(1S,2R,4S)-(-)-Bornyl_acetate	196.144857434121	196.1463	-7.35454035579026	[M+Na]+	0	1	C12H20O2
positive	pos-M219T49	219.134075434121	0.821516666666667	219.134075434121	C09861	Geranyl_acetate	196.144857434121	196.1463	-7.35454035579026	[M+Na]+	0	1	C12H20O2
[truncated: 18,082 more rows]
