# Supplementary material for: Multiomics analysis of platelet-rich plasma promoting biological performance of mesenchymal stem cells
Source: BMC Genomics. 2024 Jun 5;25:564. doi: 10.1186/s12864-024-10329-8 (PMC11151483; doi:10.1186/s12864-024-10329-8)
Supplement: Supplementary file 1 — Supplementary Material 1. [file 12864_2024_10329_MOESM1_ESM.zip › Supplementary document-23 idms2.metabolite2feature.xls]

mode	ID	MZ	RT	SpectrumName	libraryMZ	adduct.ion	Total.score	dot.product	reverse.dot.product	fragement.presence	MS2.spectrum	Metabolite	Formula	superclass	class	hmdb	kegg	kegg_pathway	lipidmaps
positive	pos-M86T90	86.0957549748993	1.49445	hmdb::Piperidine; ENone; false; HMDB0034301	86.09504	[M+H]+	77.3	50.4	75	100	42.03665:13 86.09444:13	Piperidine	C5H11N	Organoheterocyclic compounds	Piperidines	HMDB0034301	C01746	(map00960)Tropane, piperidine and pyridine alkaloid biosynthesis;(map04974)Protein digestion and absorption	-
positive	pos-M99T571	98.9748347551249	9.52221666666667	hmdb::1,2-Dichloroethane; E10; true; HMDB0029571	98.97449	[M+H]+	79.3	75	72.4	50	98.97464:51	1,2-Dichloroethane	C2H4Cl2	Organohalogen compounds	Organochlorides	HMDB0029571	C06752	(map00625)Chloroalkane and chloroalkene degradation;(map01100)Metabolic pathways;(map01120)Microbial metabolism in diverse environments;(map05204)Chemical carcinogenesis	-
positive	pos-M103T143	103.053159276304	2.37696666666667	inhouse::3-Amino-2-oxazolidinone; false; [M+H]+	103.05438	[M+H]+	77.1	72.8	73.7	50	51.02491:43 103.05474:102	3-Amino-2-oxazolidinone	C3H6N2O2	Unknown	-	NA	NA	-	-
positive	pos-M104T50	104.105905821276	0.83445	massbank::Choline; LC-ESI-QTOF; MS2; CE	104.10594	[M]+	91.4	80.9	90.7	100	44.04984:152 45.03272:203 58.06078:51 58.06399:254 60.08174:635 104.0928:51 104.1057:676	Choline	C5H14NO	Organic nitrogen compounds	Organonitrogen compounds	HMDB0000097	C00114	(map00260)Glycine, serine and threonine metabolism;(map00564)Glycerophospholipid metabolism;(map01100)Metabolic pathways;(map02010)ABC transporters;(map04725)Cholinergic synapse;(map04976)Bile secretion;(map05231)Choline metabolism in cancer	-
positive	pos-M114T162	114.09028902469	2.70001666666667	hmdb::2,5-Dimethylfuran; E10; true; HMDB0033182	114.09032	[M+NH4]+	76.9	47.7	75	100	79.0602:43 97.06354:51	2,5-Dimethylfuran	C6H8O	Organoheterocyclic compounds	Heteroaromatic compounds	HMDB0033182	null	-	-
positive	pos-M118T150	118.063452784408	2.49338333333333	massbank::Indole; LC-ESI-QTOF; MS2; CE	118.06269	[M+H]+	85.6	75	75	100	118.06293:51	Indole	C8H7N	Organoheterocyclic compounds	Indoles and derivatives	HMDB0000738	C00463	(map00380)Tryptophan metabolism;(map00400)Phenylalanine, tyrosine and tryptophan biosynthesis;(map00402)Benzoxazinoid biosynthesis;(map01100)Metabolic pathways;(map01110)Biosynthesis of secondary metabolites;(map04974)Protein digestion and absorption	-
positive	pos-M120T142_2	120.080326986555	2.37475	inhouse::3-Amino-2-oxazolidinone; false; [M+NH4]+	120.08012	[M+NH4]+	74.9	65.8	73.7	50	51.02071:51 53.03683:51 77.0391:441 81.03657:43 91.05479:254 93.0686:102 95.05379:43 103.05576:3744 105.04059:51 118.06141:51 118.07209:102 120.08052:253	3-Amino-2-oxazolidinone	C3H6N2O2	Unknown	-	NA	NA	-	-
positive	pos-M123T140	123.054344291041	2.33846666666667	massbank::Niacinamide; LC-ESI-QTOF; MS2; CE	123.05437	[M+H]+	91.8	89.9	89.7	80	52.02279:51 68.05061:22 78.02996:262 80.04693:2077 96.03444:51 111.02527:22 123.05515:662	Niacinamide	C6H6N2O	Organoheterocyclic compounds	Pyridines and derivatives	HMDB0001406	C00153	(map00760)Nicotinate and nicotinamide metabolism;(map01100)Metabolic pathways;(map04212)Longevity regulating pathway - worm;(map04977)Vitamin digestion and absorption	-
positive	pos-M130T50_2	130.08483138854	0.833	hmdb::(2E)-Decenoyl-ACP; ENone; false; HMDB0062225	130.08401	[M+H]+	79.2	75	74.6	50	128.04726:43	(2E)-Decenoyl-ACP	C6H11NO2	Organic acids and derivatives	Carboxylic acids and derivatives	HMDB0062225	C03969	-	-
positive	pos-M132T93	132.100960085347	1.5502	massbank::Leucine; LC-ESI-QTOF; MS2; CE	132.10121	[M+H]+	90.7	82.3	85.1	100	39.02332:51 41.03863:153 43.05492:51 44.0509:184 55.05199:13 56.05128:38 69.07128:133 72.93816:13 86.09833:1150 90.94958:11	Leucine	C6H13NO2	Organic acids and derivatives	Carboxylic acids and derivatives	HMDB0000687	C00123	(map00280)Valine, leucine and isoleucine degradation;(map00290)Valine, leucine and isoleucine biosynthesis;(map00966)Glucosinolate biosynthesis;(map00970)Aminoacyl-tRNA biosynthesis;(map01060)Biosynthesis of plant secondary metabolites;(map01065)Biosynthesis of alkaloids derived from histidine and purine;(map01100)Metabolic pathways;(map01110)Biosynthesis of secondary metabolites;(map01210)2-Oxoc…	-
positive	pos-M135T251	135.079072747631	4.18026666666667	hmdb::Indan-1-ol; E10; true; HMDB0059601	135.07814	[M+H]+	77.9	88	43.8	50	117.06517:43	Indan-1-ol	C9H10O	Benzenoids	Indanes	HMDB0059601	C01710	-	-
positive	pos-M137T91	137.045024173566	1.51225	inhouse::Hypoxanthine; false; [M+H]+	137.04445	[M+H]+	92.4	90.8	89.3	83.3	53.99567:13 67.02856:25 82.04156:38 94.03654:38 110.03374:160 119.03654:93 136.61656:13 137.04848:980	Hypoxanthine	C5H4N4O	Organoheterocyclic compounds	Imidazopyrimidines	HMDB0000157	C00262	(map00230)Purine metabolism;(map01100)Metabolic pathways	-
positive	pos-M137T137	137.045003420842	2.28998333333333	hmdb::Hypoxanthine; E20; true; HMDB0000157	137.0446	[M+H]+	87.4	81.8	91.2	60	67.02876:51 67.0322:51 92.06049:43 110.03321:102 110.04647:51 119.03585:102 137.03923:152 137.05402:254	Hypoxanthine	C5H4N4O	Organoheterocyclic compounds	Imidazopyrimidines	HMDB0000157	C00262	(map00230)Purine metabolism;(map01100)Metabolic pathways	-
positive	pos-M137T51	137.045088966447	0.8499	inhouse::Hypoxanthine; false; [M+H]+	137.04459	[M+H]+	85.6	72.8	89.7	76.9	39.02087:8 55.02808:25 65.00256:8 66.04807:17 67.02949:25 75.02341:8 77.03709:8 79.05495:25 81.06731:34 82.04227:34 83.02178:8 92.05047:17 94.03706:17 95.08415:34 110.03692:52 119.03201:56 123.05083:8 137.04161:99	Hypoxanthine	C5H4N4O	Organoheterocyclic compounds	Imidazopyrimidines	HMDB0000157	C00262	(map00230)Purine metabolism;(map01100)Metabolic pathways	-
positive	pos-M138T148	138.090130255994	2.47351666666667	hmdb::1,2,3,4,5,6-Hexahydro-7H-cyclopenta[b]pyridin-7-one; E10; true; HMDB0039657	138.091	[M+H]+	84.5	84.1	79.8	50	43.02043:11 67.05334:25 80.05032:25 91.05515:25 93.05813:25 95.07059:38 96.08214:38 109.08504:38 138.09633:1283	1,2,3,4,5,6-Hexahydro-7H-cyclopenta[b]pyridin-7-one	C8H11NO	Organoheterocyclic compounds	Pyridines and derivatives	HMDB0039657	null	-	-
positive	pos-M144T150	144.079703142584	2.49935	hmdb::2-Aminonaphthalene; E10; true; HMDB0041802	144.07869	[M+H]+	79.9	75	74.2	50	144.0769:43	2-Aminonaphthalene	C10H9N	Benzenoids	Naphthalenes	HMDB0041802	C02227	-	-
positive	pos-M146T150	146.058824102542	2.49875	massbank::3-Formylindole; LC-ESI-QTOF; MS2; CE	146.06038	[M+H]+	85.3	94.8	74.3	42.9	90.0446:43 91.05323:51 91.05724:51 117.06711:43	3-Formylindole	C9H7NO	Organoheterocyclic compounds	Indoles and derivatives	HMDB0029737	C08493	-	-
positive	pos-M149T330	149.022348736993	5.49728333333333	inhouse::Phthalic anhydride; false; [M+H]+	149.02209	[M+H]+	80.8	60.4	74.9	100	39.02285:76 64.83669:25 65.03806:820 80.02583:51 93.00719:25 93.02885:102 121.02616:127 133.02287:22 149.02315:1703	Phthalic anhydride	C8H4O3	Unknown	-	NA	NA	-	-
positive	pos-M149T494	149.022606622592	8.2264	inhouse::Phthalic anhydride; false; [M+H]+	149.02293	[M+H]+	79.8	75	71.8	50	149.01743:102	Phthalic anhydride	C8H4O3	Unknown	-	NA	NA	-	-
positive	pos-M149T555	149.022430191646	9.25603333333333	massbank::Phthalic anhydride; LC-ESI-QTOF; MS2; [M+H]+; CE	149.02185	[M+H]+	75	57.8	70.6	60	65.03677:51 65.03791:102 65.03904:51 93.03188:102 93.03458:51 121.02856:51 121.03011:51 149.02802:43	Phthalic anhydride	C8H4O3	Unknown	-	NA	NA	-	-
positive	pos-M149T390	149.043077321478	6.49733333333333	inhouse::(S)-(+)-Citramailc acid; false; [M+H]+	149.04163	[M+H]+	76.2	88	36	50	149.02348:43	(S)-(+)-Citramailc acid	C5H8O5	Organic acids and derivatives	Carboxylic acids and derivatives	NA	NA	-	-
positive	pos-M150T80	150.056684290957	1.32828333333333	inhouse::L-Methionine; false; [M+H]+	150.05733	[M+H]+	83.7	74.8	85	62.5	44.9833:51 56.04953:393 61.00512:152 61.0117:331 73.05123:51 85.00393:51 85.02723:51 102.04996:51 104.05374:102 133.02765:51	L-Methionine	C5H11NO2S	Organic acids and derivatives	Carboxylic acids and derivatives	HMDB0000696	C00073	(map00270)Cysteine and methionine metabolism;(map00966)Glucosinolate biosynthesis;(map00970)Aminoacyl-tRNA biosynthesis;(map01060)Biosynthesis of plant secondary metabolites;(map01070)Biosynthesis of plant hormones;(map01100)Metabolic pathways;(map01110)Biosynthesis of secondary metabolites;(map01210)2-Oxocarboxylic acid metabolism;(map01230)Biosynthesis of amino acids;(map01523)Antifolate resist…	-
positive	pos-M152T90	152.055732231772	1.49586666666667	hmdb::Guanine; E20; true; HMDB0000132	152.05536	[M+H]+	80.9	79.1	71.7	50	82.04214:22 110.03528:51 135.02737:51 152.05698:51	Guanine	C5H5N5O	Organoheterocyclic compounds	Imidazopyrimidines	HMDB0000132	C00242	(map00230)Purine metabolism;(map01100)Metabolic pathways	-
positive	pos-M152T138	152.055438876501	2.29708333333333	hmdb::Velcorin; E10; true; HMDB0032872	152.0544	[M+NH4]+	76.3	62.6	74.5	50	95.0834:43 135.02684:51 135.03174:102	Velcorin	C4H6O5	Organic acids and derivatives	Carboxylic acids and derivatives	HMDB0032872	null	-	-
positive	pos-M155T197	155.04513319901	3.27858333333333	inhouse::O,O-Diethyl phosphate; false; [M+H]+	155.04622	[M+H]+	79.6	75	72.7	50	98.98173:102	O,O-Diethyl phosphate	C4H11O4P	Organic acids and derivatives	Organic phosphoric acids and derivatives	HMDB0012209	C06608	(map00627)Aminobenzoate degradation	-
positive	pos-M156T58	156.075551863287	0.959783333333333	massbank::Histidine; LC-ESI-QTOF; MS2; CE	156.07541	[M+H]+	78.2	67.7	72.2	57.1	41.0388:43 56.05342:102 69.07005:102 82.055:51 83.06786:51 86.09548:102 93.03773:51 95.05816:51 110.06934:203	Histidine	C6H9N3O2	Organic acids and derivatives	Carboxylic acids and derivatives	HMDB0000177	C00135	(map00340)Histidine metabolism;(map00410)beta-Alanine metabolism;(map00970)Aminoacyl-tRNA biosynthesis;(map01060)Biosynthesis of plant secondary metabolites;(map01065)Biosynthesis of alkaloids derived from histidine and purine;(map01100)Metabolic pathways;(map01110)Biosynthesis of secondary metabolites;(map01230)Biosynthesis of amino acids;(map02010)ABC transporters;(map04974)Protein digestion an…	-
positive	pos-M160T51	160.033442912543	0.8429	massbank::Chloridazone-methyl-desphenyl; LC-ESI-ITFT; MS2; CE	160.03542	[M+H]+	76.1	64.6	75	100	61.08286:43 160.02829:102	Chloridazone-methyl-desphenyl	C5H6ClN3O	Unknown	-	NA	NA	-	-
positive	pos-M162T51	162.04917814098	0.845083333333333	hmdb::Quinoline-4,8-diol; E10; true; HMDB0060289	162.04895	[M+H]+	72.8	68.2	74.2	50	38.01802:43 162.03876:51 162.0477:51	Quinoline-4,8-diol	C9H7NO2	Organoheterocyclic compounds	Quinolines and derivatives	HMDB0060289	null	-	-
positive	pos-M165T87	165.053421912482	1.45018333333333	inhouse::3-Hydroxycinnamic acid; false; [M+H]+	165.05768	[M+H]+	78.5	71.3	71.7	50	77.94475:14 91.05194:51	3-Hydroxycinnamic acid	C9H8O3	Phenylpropanoids and polyketides	Cinnamic acids and derivatives	HMDB0001713	C12621	(map00360)Phenylalanine metabolism;(map01120)Microbial metabolism in diverse environments;(map01220)Degradation of aromatic compounds	-
positive	pos-M166T142_2	166.085827234598	2.37475	massbank::Phenylalanine; LC-ESI-QTOF; MS2; CE	166.08568	[M+H]+	92.5	86.5	86.6	100	42.03167:102 53.036:102 53.0452:51 77.03815:724 79.05231:315 91.05512:354 93.07165:427 103.04902:896 103.0533:8722 107.04764:152 118.06338:153 119.07846:153 120.08096:39032 122.91283:43 131.05138:203 149.05917:102	Phenylalanine	C9H11NO2	Organic acids and derivatives	Carboxylic acids and derivatives	HMDB0000159	C00079	(map00360)Phenylalanine metabolism;(map00400)Phenylalanine, tyrosine and tryptophan biosynthesis;(map00460)Cyanoamino acid metabolism;(map00940)Phenylpropanoid biosynthesis;(map00960)Tropane, piperidine and pyridine alkaloid biosynthesis;(map00966)Glucosinolate biosynthesis;(map00970)Aminoacyl-tRNA biosynthesis;(map01060)Biosynthesis of plant secondary metabolites;(map01061)Biosynthesis of phenyl…	-
positive	pos-M169T170	169.084881722289	2.83895	inhouse::Norharman; false; [M+H]+	169.08615	[M+H]+	79.9	60.9	75	100	92.77908:43 169.07503:102	Norharman	C11H8N2	Organoheterocyclic compounds	Indoles and derivatives	HMDB0012897	C20157	-	-
positive	pos-M170T165	170.116343197708	2.74388333333333	hmdb::(Dimethoxymethyl)benzene; E10; true; HMDB0041326	170.11766	[M+NH4]+	74	57.6	73.6	50	55.01748:43 153.13086:51	(Dimethoxymethyl)benzene	C9H12O2	Benzenoids	Benzene and substituted derivatives	HMDB0041326	null	-	-
positive	pos-M171T200	171.147730786153	3.32898333333333	inhouse::3-Cyclohexyl-1,1-dimethylurea; false; [M+H]+	171.14832	[M+H]+	89.6	82.3	91.1	80	41.56929:22 46.06665:102 72.04272:296 83.08442:25 89.07121:76 171.14488:51	3-Cyclohexyl-1,1-dimethylurea	C9H18N2O	Unknown	-	NA	NA	-	-
positive	pos-M171T529	171.147438831552	8.812425	inhouse::3-Cyclohexyl-1,1-dimethylurea; false; [M+H]+	171.147	[M+H]+	82.7	85.5	69.5	60	55.05279:43 72.03303:43 89.06983:43	3-Cyclohexyl-1,1-dimethylurea	C9H18N2O	Unknown	-	NA	NA	-	-
positive	pos-M175T160	175.085460813934	2.66383333333333	hmdb::1-nitrosonaphthalene; E10; true; HMDB0062189	175.08418	[M+NH4]+	74	42.9	75	100	55.01878:43 77.03371:51 130.05074:51 158.06689:102	1-nitrosonaphthalene	C10H7NO	Benzenoids	Naphthalenes	HMDB0062189	C14788	(map00980)Metabolism of xenobiotics by cytochrome P450	-
positive	pos-M175T50	175.117629176191	0.83195	massbank::Arginine; LC-ESI-ITFT; MS2; CE 80.0 eV; [M+H]+	175.11739	[M+H]+	90.5	77.7	91.7	100	60.05557:203 70.06532:867 73.06396:43 116.0654:153 130.09129:51	Arginine	C6H14N4O2	Organic acids and derivatives	Carboxylic acids and derivatives	HMDB0000517	C00062	(map00220)Arginine biosynthesis;(map00261)Monobactam biosynthesis;(map00330)Arginine and proline metabolism;(map00331)Clavulanic acid biosynthesis;(map00472)D-Arginine and D-ornithine metabolism;(map00970)Aminoacyl-tRNA biosynthesis;(map01060)Biosynthesis of plant secondary metabolites;(map01064)Biosynthesis of alkaloids derived from ornithine, lysine and nicotinic acid;(map01100)Metabolic pathwa…	-
positive	pos-M176T51	176.064694469283	0.843833333333333	massbank::Indoleacetic acid; LC-ESI-QTOF; MS2; CE	176.06586	[M+H]+	78	53.6	86.6	100	71.06618:51 130.05331:43 160.02629:51 162.05376:51 176.06084:153	Indoleacetic acid	C10H9NO2	Organoheterocyclic compounds	Indoles and derivatives	HMDB0000197	C00954	(map00380)Tryptophan metabolism;(map01070)Biosynthesis of plant hormones;(map01100)Metabolic pathways;(map04075)Plant hormone signal transduction	-
positive	pos-M176T88	176.064732544179	1.4678	hmdb::Dopamine; ENone; false; HMDB0000073	176.06436	[M+Na]+	75.9	65.7	81.7	50	71.92966:22 81.06744:76 94.03596:25 110.0344:25 119.0356:51 128.04726:22 137.05055:189	Dopamine	C8H11NO2	Benzenoids	Phenols	HMDB0000073	C03758	(map00350)Tyrosine metabolism;(map00950)Isoquinoline alkaloid biosynthesis;(map00965)Betalain biosynthesis;(map01060)Biosynthesis of plant secondary metabolites;(map01063)Biosynthesis of alkaloids derived from shikimate pathway;(map01100)Metabolic pathways;(map01110)Biosynthesis of secondary metabolites;(map04024)cAMP signaling pathway;(map04080)Neuroactive ligand-receptor interaction;(map04540)G…	-
positive	pos-M176T173	176.069633523655	2.88441666666667	massbank::Indoleacetic acid; LC-ESI-QTOF; MS2; CE	176.07007	[M+H]+	76.5	60.5	80.2	50	95.09159:43 176.07713:51	Indoleacetic acid	C10H9NO2	Organoheterocyclic compounds	Indoles and derivatives	HMDB0000197	C00954	(map00380)Tryptophan metabolism;(map01070)Biosynthesis of plant hormones;(map01100)Metabolic pathways;(map04075)Plant hormone signal transduction	-
positive	pos-M179T214	179.1416844436	3.56160833333333	hmdb::11-Methyl-7-oxatetracyclo[6.3.1.01,6.04,11]dodecane; E10; true; HMDB0035055	179.14194	[M+H]+	77.9	52.4	75	100	77.03177:43 179.19107:43	11-Methyl-7-oxatetracyclo[6.3.1.01,6.04,11]dodecane	C12H18O	Lipids and lipid-like molecules	Prenol lipids	HMDB0035055	null	-	-
positive	pos-M180T170	180.101038170561	2.82691666666667	inhouse::N-Benzylglycine methyl ester; false; [M+H]+	180.10158	[M+H]+	85.1	66.7	87	100	44.04454:51 44.04734:203 57.07022:43 62.05869:480 91.05379:1373 180.08951:102	N-Benzylglycine methyl ester	C10H13NO2	Unknown	-	NA	NA	-	-
positive	pos-M180T202	180.173769541425	3.36056666666667	hmdb::Memantine; E10; true; HMDB0015177	180.17354	[M+H]+	71.2	58.3	58.3	50	109.01508:43 180.16983:51	Memantine	C12H21N	Organic nitrogen compounds	Organonitrogen compounds	HMDB0015177	C13736	-	-
positive	pos-M182T87	182.080091264337	1.44746666666667	massbank::Tyrosine; LC-ESI-QTOF; MS2; CE	182.08096	[M+H]+	93.3	89.9	92.2	87.5	45.03498:4 53.03977:13 65.03806:23 77.04013:32 81.06669:8 91.05589:569 93.06158:8 94.04199:13 95.04807:149 103.04837:8 103.0555:17 105.03887:8 107.04551:21 109.06673:13 110.03951:4 118.06416:13 119.0486:161 121.06219:17 123.04594:156 136.07851:204 137.04813:84 144.36668:4 147.04762:29 165.05507:40	Tyrosine	C9H11NO3	Organic acids and derivatives	Carboxylic acids and derivatives	HMDB0000158	C00082	(map00130)Ubiquinone and other terpenoid-quinone biosynthesis;(map00231)Puromycin biosynthesis;(map00261)Monobactam biosynthesis;(map00350)Tyrosine metabolism;(map00360)Phenylalanine metabolism;(map00400)Phenylalanine, tyrosine and tryptophan biosynthesis;(map00401)Novobiocin biosynthesis;(map00460)Cyanoamino acid metabolism;(map00680)Methane metabolism;(map00730)Thiamine metabolism;(map00940)Phe…	-
positive	pos-M182T51	182.079882938168	0.843833333333333	massbank::Tyrosine; LC-ESI-ITFT; MS2; CE 45.0 eV; [M+H]+	182.08133	[M+H]+	74	86.2	31.8	50	80.9445:43 91.05497:102 119.04915:51 119.06293:51 123.04651:204 147.03978:51	Tyrosine	C9H11NO3	Organic acids and derivatives	Carboxylic acids and derivatives	HMDB0000158	C00082	(map00130)Ubiquinone and other terpenoid-quinone biosynthesis;(map00231)Puromycin biosynthesis;(map00261)Monobactam biosynthesis;(map00350)Tyrosine metabolism;(map00360)Phenylalanine metabolism;(map00400)Phenylalanine, tyrosine and tryptophan biosynthesis;(map00401)Novobiocin biosynthesis;(map00460)Cyanoamino acid metabolism;(map00680)Methane metabolism;(map00730)Thiamine metabolism;(map00940)Phe…	-
positive	pos-M183T197	183.077237197125	3.28591666666667	inhouse::Triethyl phosphate; false; [M+H]+	183.0773	[M+H]+	85.3	74.1	74.1	100	80.98122:51 98.98254:433	Triethyl phosphate	C6H15O4P	Organic acids and derivatives	Carboxylic acids and derivatives	NA	NA	-	-
positive	pos-M184T280	184.072341135498	4.66805833333333	inhouse::m-Fluoro-DL-phenylalanine; false; [M+H]+	184.07246	[M+H]+	71.5	64.3	65.3	50	30.40021:43 37.64278:43 184.12526:43	m-Fluoro-DL-phenylalanine	C9H10FNO2	Organic acids and derivatives	Carboxylic acids and derivatives	NA	NA	-	-
positive	pos-M188T150	188.069932653614	2.49311666666667	hmdb::L-Phenylalanine; E20; true; HMDB0000159	188.06836	[M+Na]+	86.4	88.3	80.1	53.3	53.0378:433 69.00162:43 77.03754:152 79.05043:254 91.04759:51 91.05295:784 93.0586:51 93.06944:316 95.05051:102 103.05227:2014 105.04423:153 107.04945:152 120.08119:7059 131.05309:254 166.08191:51	L-Phenylalanine	C9H11NO2	Organic acids and derivatives	Carboxylic acids and derivatives	HMDB0000159	C00079	(map00360)Phenylalanine metabolism;(map00400)Phenylalanine, tyrosine and tryptophan biosynthesis;(map00460)Cyanoamino acid metabolism;(map00940)Phenylpropanoid biosynthesis;(map00960)Tropane, piperidine and pyridine alkaloid biosynthesis;(map00966)Glucosinolate biosynthesis;(map00970)Aminoacyl-tRNA biosynthesis;(map01060)Biosynthesis of plant secondary metabolites;(map01061)Biosynthesis of phenyl…	-
positive	pos-M189T139	189.122439229777	2.31998333333333	inhouse::Ile-Gly; false; [M+H]+	189.12257	[M+H]+	81.7	75	73.3	66.7	69.06322:43 86.09733:2033	Ile-Gly	C8H16N2O3	Organic acids and derivatives	Carboxylic acids and derivatives	HMDB0028907	NA	-	-
positive	pos-M194T156	194.079930547091	2.598725	hmdb::Phenylacetylglycine; E40; false; HMDB0000821	194.08008	[M+H]+	91.9	86.2	86.2	100	76.04197:51 91.04969:203	Phenylacetylglycine	C10H11NO3	Organic acids and derivatives	Carboxylic acids and derivatives	HMDB0000821	C05598	(map00360)Phenylalanine metabolism	-
positive	pos-M198T186	198.126438754516	3.10365	inhouse::Dibenzylamine; false; [M+H]+	198.12598	[M+H]+	79	72	74	50	55.05382:11 65.04079:25 77.03934:11 91.05228:293 93.06741:13 108.95715:11 156.96811:11 181.08986:13 198.12253:13	Dibenzylamine	C14H15N	Unknown	-	NA	NA	-	-
positive	pos-M200T203	200.163456698874	3.37935	inhouse::2-Hexyl-4-pentynoic acid; false; [M+NH4]+	200.16226	[M+NH4]+	78.4	83.1	56.3	44.4	43.05507:43 55.05412:102 65.03766:102 67.05363:488 69.07004:153 81.06731:152 83.08576:102 93.06617:51 93.07024:102 95.08416:253	2-Hexyl-4-pentynoic acid	C11H18O2	Unknown	-	NA	NA	-	-
positive	pos-M202T170	202.083164655071	2.83578333333333	inhouse::N-Benzylglycine methyl ester; false; [M+Na]+	202.08376	[M+Na]+	86.2	69.4	84.2	100	62.06098:203 65.03779:152 91.05284:1356 136.07306:43 180.11177:51	N-Benzylglycine methyl ester	C10H13NO2	Unknown	-	NA	NA	-	-
positive	pos-M202T220	202.215144806741	3.66871666666667	massbank::DDAO; LC-ESI-ITFT; MS2; CE	202.21553	[M+H]+	72.9	79.9	38.8	42.9	41.04078:43 57.07171:43 62.06363:43 202.23288:43	DDAO	C12H27NO	Unknown	-	NA	NA	-	-
positive	pos-M203T139	203.138771605571	2.31998333333333	inhouse::Ile-Ala; false; [M+H]+	203.13849	[M+H]+	81	88	58.3	50	86.09216:51	Ile-Ala	C9H18N2O3	Organic acids and derivatives	Carboxylic acids and derivatives	HMDB0028900	NA	-	-
positive	pos-M203T78	203.148355239459	1.3026	inhouse::NG,NG-Dimethyl-L-arginine; false; [M+H]+	203.14824	[M+H]+	87.3	88.3	86.4	50	46.06591:8 70.06354:32 85.04951:4 88.08378:8 116.07132:13 158.13289:8 203.14185:8	NG,NG-Dimethyl-L-arginine	C8H18N4O2	Organic acids and derivatives	Carboxylic acids and derivatives	HMDB0001539	C03626	-	-
positive	pos-M204T85	204.062057843667	1.4243	hmdb::o-Tyrosine; E40; false; HMDB0006050	204.06416	[M+Na]+	74	54.7	76.1	50	55.05487:7 68.72851:7 91.0527:128 92.34736:7 95.0462:25 107.03777:8 119.04357:82 120.05516:7 123.04396:54 129.02972:7 136.07323:61 147.04387:17 165.06383:34 186.1595:7	o-Tyrosine	C9H11NO3	Organic acids and derivatives	Carboxylic acids and derivatives	HMDB0006050	null	-	-
positive	pos-M205T49	205.067328559578	0.812241666666667	hmdb::Eupolauridine; E10; true; HMDB0030182	205.06801	[M+H]+	70.8	59.2	75	100	130.08388:43 205.06219:102	Eupolauridine	C14H8N2	Organoheterocyclic compounds	Diazanaphthalenes	HMDB0030182	null	-	-
positive	pos-M205T150	205.085538795716	2.49955833333333	hmdb::(??)-Tryptophan; ENone; false; HMDB0030396	205.09422	[M+H]+	93.7	88.6	93.8	92.9	74.02518:51 90.04459:25 91.05457:441 93.05756:22 115.05273:402 117.05518:127 118.06288:1718 121.16444:22 127.04949:51 128.04681:25 130.06596:159 132.07831:288 140.04286:25 142.06709:220 143.07793:326 144.07718:317 146.05728:1353 159.08287:76 159.09172:146 159.10944:25 170.05505:204 188.07146:560	(±)-Tryptophan	C11H12N2O2	Organoheterocyclic compounds	Indoles and derivatives	HMDB0030396	C00806	-	-
positive	pos-M211T225	211.168442978617	3.75281666666667	hmdb::Altretamine; E10; true; HMDB0014631	211.1698	[M+H]+	71	29.9	75	100	81.06783:25 95.08227:25 161.00627:22 211.14391:25	Altretamine	C9H18N6	Organic nitrogen compounds	Organonitrogen compounds	HMDB0014631	null	-	-
positive	pos-M214T214	214.179838482156	3.56003333333333	inhouse::Dodeca-2(E),4(E)-dienoic acid; false; [M+NH4]+	214.17958	[M+NH4]+	82.4	77.8	77.1	56.2	41.0388:203 46.06384:102 55.05309:254 57.06702:51 65.0388:51 67.05364:693 69.06889:152 73.06642:43 79.04998:102 81.06733:253 83.04739:51 83.0845:102 91.04974:51 93.06754:102 95.08418:738 97.06432:102 105.06376:102 109.06712:51 109.09644:152 119.04889:51 133.09651:51 137.13205:102 161.12668:102 214.25212:102	Dodeca-2(E),4(E)-dienoic acid	C12H20O2	Lipids and lipid-like molecules	Fatty Acyls	NA	NA	-	-
positive	pos-M214T209	214.253038772366	3.47986666666667	inhouse::Tetradecylamine; false; [M+H]+	214.25366	[M+H]+	96.2	91.8	95.1	100	30.0337:17 39.02051:34 39.03103:8 41.04026:246 43.05384:439 44.0489:51 46.06453:654 53.03838:8 55.05402:34 57.07013:687 69.07137:25 71.08337:515 77.04111:17 83.08494:17 85.09974:198 95.08077:17 196.96887:7 213.58438:42 214.25378:7294	Tetradecylamine	C14H31N	Unknown	-	NA	NA	-	-
positive	pos-M215T167	215.125408804185	2.77911666666667	inhouse::Harmaline; false; [M+H]+	215.12569	[M+H]+	72.6	70	72.7	50	72.93259:43 215.10052:51 215.13141:153	Harmaline	C13H14N2O	Alkaloids and derivatives	Harmala alkaloids	HMDB0030310	C06536	(map01063)Biosynthesis of alkaloids derived from shikimate pathway	-
positive	pos-M216T156	216.062138320425	2.59625	inhouse::Phenaceturic acid; false; [M+Na]+	216.06149	[M+Na]+	89.2	87.8	86.8	66.7	65.03715:51 65.03941:51 91.05621:203	Phenaceturic acid	C10H11NO3	Organic acids and derivatives	Carboxylic acids and derivatives	HMDB0000821	C05598	(map00360)Phenylalanine metabolism	-
positive	pos-M216T200	216.194850665326	3.336775	inhouse::.gamma.-Dodecalactone; false; [M+NH4]+	216.19572	[M+NH4]+	79.2	66.7	77.4	58.3	39.02251:25 41.0378:51 46.06091:25 46.06853:25 55.05415:206 57.06918:102 67.05839:51 69.07021:275 71.08574:51 79.049:51 81.07521:102 83.0861:171 86.05938:51 89.06373:25 93.06663:51 95.08054:51 97.06343:102 97.10078:102 100.07685:51 107.09156:76 121.10341:76 132.05641:22 163.13908:25 163.14267:76 165.16624:22 181.15898:76 198.18896:51 216.26247:102	.gamma.-Dodecalactone	C12H22O2	Unknown	-	NA	NA	-	-
positive	pos-M219T571	219.016557551864	9.51818333333333	hmdb::Beta-D-Galactose; E25; false; HMDB0003449	219.01498	[M+K]+	74.2	83.7	80.3	66.7	54.98511:43 98.96618:101 98.97456:499 127.97467:43	Beta-D-Galactose	C6H12O6	Organic oxygen compounds	Organooxygen compounds	HMDB0003449	C00962	-	-
positive	pos-M220T142	220.11713553432	2.37243333333333	massbank::D-(+)-Pantothenic acid; LC-ESI-QTOF; MS2; CE	220.11674	[M+H]+	70.1	23.4	81.3	100	75.02341:43 90.05312:51 103.04595:51 113.06469:43 120.08508:153 145.10306:43 177.125:51 202.10175:51 220.16122:51	D-(+)-Pantothenic acid	C9H17NO5	Organic acids and derivatives	Carboxylic acids and derivatives	NA	NA	-	-
positive	pos-M223T144	223.106545925473	2.4058	inhouse::Phe-Gly; false; [M+H]+	223.10683	[M+H]+	82.2	67.5	75	100	77.03384:22 103.05556:102 114.06841:22 120.08041:1734 135.08168:25 149.01756:51 194.10295:25	Phe-Gly	C11H14N2O3	Organic acids and derivatives	Carboxylic acids and derivatives	HMDB0028995	NA	-	-
positive	pos-M227T150	227.07874565737	2.49875	hmdb::(??)-Tryptophan; ENone; false; HMDB0030396	227.0773	[M+Na]+	87.6	83.1	86.1	78.6	46.06508:43 65.0313:51 91.05304:153 97.05807:43 111.04436:51 117.05756:102 118.0622:647 130.05545:51 132.0806:102 142.07265:102 143.07341:152 144.076:203 144.09117:152 146.06116:558 152.0704:43 159.09201:152 170.06432:153 188.05782:102 188.07129:308	(±)-Tryptophan	C11H12N2O2	Organoheterocyclic compounds	Indoles and derivatives	HMDB0030396	C00806	-	-
positive	pos-M228T225	228.195408447801	3.75293333333333	hmdb::Methyl (2E,6Z)-dodecadienoate; E40; true; HMDB0031014	228.19543	[M+NH4]+	74.9	55.7	61.4	85.2	38.0031:51 41.03593:102 41.04133:335 43.05492:254 53.0364:51 55.05407:1934 57.02986:51 57.07015:152 65.03316:51 67.05368:2788 69.06894:1468 71.04775:254 79.05263:801 81.07002:2768 83.08469:1169 85.0645:153 91.046:51 91.05002:203 93.07054:638 94.79312:153 95.08586:3230 97.06604:203 97.09924:694 99.08201:153 105.06562:203 107.08267:335 109.10278:1837 110.00797:43 111.0796:152 119.07857:101 119.0877…	Methyl (2E,6Z)-dodecadienoate	C13H22O2	Lipids and lipid-like molecules	Fatty Acyls	HMDB0031014	null	-	-
positive	pos-M229T147	229.153791964383	2.45208333333333	inhouse::Leu-Pro; false; [M+H]+	229.15282	[M+H]+	93.4	85.3	92.4	100	39.02454:4 44.04942:8 57.0696:8 68.04312:4 69.06955:13 70.06487:112 83.08542:8 86.09517:270 99.00603:48 116.07159:609 229.15201:21	Leu-Pro	C11H20N2O3	Organic acids and derivatives	Carboxylic acids and derivatives	HMDB0011175	NA	-	-
positive	pos-M231T145	231.169607552259	2.41903333333333	inhouse::DL-Leu-DL-Val; false; [M+H]+	231.16989	[M+H]+	82.4	93.5	52.4	57.1	55.05378:76 57.05928:51 72.08083:411 231.15976:51	DL-Leu-DL-Val	C11H22N2O3	Organic acids and derivatives	Carboxylic acids and derivatives	NA	NA	-	-
positive	pos-M233T161	233.062276133563	2.68973333333333	hmdb::Sampangine; E10; true; HMDB0034291	233.06003	[M+H]+	80.8	81.2	75	100	50.77668:7 79.05014:8 178.10777:7 233.02307:8 233.05307:58 233.07664:53	Sampangine	C15H8N2O	Alkaloids and derivatives	1-azaoxoaporphines	HMDB0034291	null	-	-
positive	pos-M233T140	233.149357287475	2.3288	inhouse::Thr-Leu; false; [M+H]+	233.14867	[M+H]+	87.1	93.5	81.9	42.9	56.04918:102 57.03094:43 74.05529:51	Thr-Leu	C10H20N2O4	Organic acids and derivatives	Carboxylic acids and derivatives	HMDB0029065	NA	-	-
positive	pos-M237T142	237.120504436636	2.36788333333333	inhouse::Phe-Ala; false; [M+H]+	237.1226	[M+H]+	83.4	75.7	81.9	60	79.04996:102 91.0458:51 91.05518:102 103.04757:101 103.05184:281 107.05775:51 120.0808:1166 146.06581:43 166.05453:51	Phe-Ala	C12H16N2O3	Organic acids and derivatives	Carboxylic acids and derivatives	HMDB0028988	NA	-	-
positive	pos-M239T49	239.106100305937	0.823366666666667	hmdb::15(R)-hydroperoxy-EPE; E10; true; HMDB0062295	239.10663	[M+H]+	75	50.1	70.6	83.3	39.02224:51 42.03372:153 45.02985:102 56.05016:153 58.06287:102 70.06552:723 72.07635:153 84.08223:458 88.07428:1074 97.06783:51 97.07198:344 99.09083:456 100.07713:102 104.98268:51 104.99131:355 108.99631:102 112.09607:740 120.00333:51 128.09898:277 131.11816:1807 143.11292:479 152.03856:988 157.14774:51 164.03976:203 192.05435:466 195.06819:51 221.09946:203 221.11407:51 239.10214:5797	15(R)-hydroperoxy-EPE	C8H18N2O4S	Organoheterocyclic compounds	Diazinanes	HMDB0062295	null	-	-
positive	pos-M244T83	244.091880554502	1.37970833333333	hmdb::Cytidine; ENone; false; HMDB0000089	244.09361	[M+H]+	83	65.7	75	100	69.03427:13 69.04594:13 85.02606:4 94.0351:13 95.02608:17 111.70097:13 112.04696:422 137.06772:4 141.08925:8	Cytidine	C9H13N3O5	Nucleosides, nucleotides, and analogues	Pyrimidine nucleosides	HMDB0000089	C00475	(map00240)Pyrimidine metabolism;(map01100)Metabolic pathways	-
positive	pos-M245T145	245.089725535125	2.411675	inhouse::Phe-Gly; false; [M+Na]+	245.08936	[M+Na]+	79.4	55.1	75	100	89.96458:22 103.05265:51 120.06495:25 120.08187:282 135.51761:22 245.09406:25	Phe-Gly	C11H14N2O3	Organic acids and derivatives	Carboxylic acids and derivatives	HMDB0028995	NA	-	-
positive	pos-M245T153	245.18536775315	2.55784166666667	hmdb::Isoleucyl-Leucine; E20; true; HMDB0028911	245.18576	[M+H]+	82.7	87.8	65.9	50	39.02131:17 56.05219:17 69.07008:261 86.09584:1421 87.04025:34 115.03722:34 132.09877:85 139.75339:14 199.17752:14 245.19017:51	Isoleucyl-Leucine	C12H24N2O3	Organic acids and derivatives	Carboxylic acids and derivatives	HMDB0028911	null	-	-
positive	pos-M250T225	250.176807487784	3.75293333333333	hmdb::Furanogermenone; E40; true; HMDB0036766	250.17685	[M+NH4]+	71.8	75.6	40.3	44.4	58.06547:43 67.05409:303 69.07051:102 79.05051:102 81.0704:502 83.07354:51 83.08506:152 85.06228:51 91.0584:51 95.08346:985 97.09404:153 107.08297:51 109.09866:254 113.27757:43 123.11713:102 133.09581:51 137.0952:102 176.15414:43 228.28343:43	Furanogermenone	C15H20O2	Lipids and lipid-like molecules	Prenol lipids	HMDB0036766	C17488	-	-
positive	pos-M251T147	251.135627550439	2.45395	inhouse::Leu-Pro; false; [M+Na]+	251.13496	[M+Na]+	79.2	50.7	86.6	100	70.0653:68 79.04883:14 86.09181:68 110.07593:14 116.07689:85 133.02966:14 138.05554:17 151.07881:14 163.03023:34	Leu-Pro	C11H20N2O3	Organic acids and derivatives	Carboxylic acids and derivatives	HMDB0011175	NA	-	-
positive	pos-M253T146	253.150610435228	2.42608333333333	inhouse::DL-Leu-DL-Val; false; [M+Na]+	253.15254	[M+Na]+	71.3	57.2	63.9	42.9	72.07582:25 72.08059:127 86.08739:25 136.08678:22 188.91258:22 231.17416:22	DL-Leu-DL-Val	C11H22N2O3	Organic acids and derivatives	Carboxylic acids and derivatives	NA	NA	-	-
positive	pos-M256T401	256.262440554037	6.68113333333333	inhouse::Palmitamide; false; [M+H]+	256.26013	[M+H]+	76.4	70.4	69.4	57.1	71.08227:8 88.06631:8 102.09258:8 256.26102:24 256.27225:13	Palmitamide	C16H33NO	Lipids and lipid-like molecules	Fatty Acyls	HMDB0012273	NA	-	-
positive	pos-M258T49	258.10943286799	0.823366666666667	inhouse::sn-Glycero-3-phosphocholine; false; [M]+	258.10931	[M]+	91.9	77.9	96.8	100	45.0392:43 60.08049:102 70.06655:153 82.94531:43 86.0971:102 98.98859:102 104.10965:254 124.97649:51 124.9969:152 130.09738:51 184.05862:51 258.10846:153	sn-Glycero-3-phosphocholine	C8H21NO6P	Lipids and lipid-like molecules	Glycerophospholipids	HMDB0000086	C00670	(map00564)Glycerophospholipid metabolism;(map00565)Ether lipid metabolism;(map05231)Choline metabolism in cancer	-
positive	pos-M259T171_1	259.098541738649	2.8539	inhouse::Yangonin; false; [M+H]+	259.10199	[M+H]+	74.6	61.8	72.7	50	93.07278:43 161.099:43 259.07526:51 259.10916:102	Yangonin	C15H14O4	Phenylpropanoids and polyketides	Kavalactones	HMDB0034144	C09980	(map01061)Biosynthesis of phenylpropanoids	-
positive	pos-M260T80	260.194471638798	1.33825833333333	inhouse::Leu-Lys; false; [M+H]+	260.19626	[M+H]+	84.2	76.9	74.6	80	84.07695:102 86.09586:102 130.04787:51 147.06802:51	Leu-Lys	C12H25N3O3	Organic acids and derivatives	Carboxylic acids and derivatives	HMDB0028934	NA	-	-
positive	pos-M261T44	261.036138456597	0.7307	hmdb::Mannose 6-phosphate; E40; false; HMDB0001078	261.04062	[M+H]+	81.7	79.4	77.1	57.1	69.03311:43 81.03124:51 97.09418:43 98.9819:102 109.02853:51	Mannose 6-phosphate	C6H13O9P	Organic oxygen compounds	Organooxygen compounds	HMDB0001078	C00275	(map00051)Fructose and mannose metabolism;(map00520)Amino sugar and nucleotide sugar metabolism;(map01100)Metabolic pathways;(map01110)Biosynthesis of secondary metabolites;(map01130)Biosynthesis of antibiotics;(map02060)Phosphotransferase system (PTS);(map04142)Lysosome	-
positive	pos-M263T167	263.073028431963	2.7905	inhouse::Cinoxacin; false; [M+H]+	263.07327	[M+H]+	78.4	74.4	75.6	50	57.06885:43 263.06445:51	Cinoxacin	C12H10N2O5	Organoheterocyclic compounds	Diazanaphthalenes	HMDB0014965	C08052	-	-
positive	pos-M263T155	263.138373389275	2.59128333333333	inhouse::Phe-Pro; false; [M+H]+	263.13739	[M+H]+	85.4	69.9	85.4	100	70.06945:51 98.56631:43 116.07138:102 120.07883:152 145.09653:43 263.13757:51	Phe-Pro	C14H18N2O3	Organic acids and derivatives	Carboxylic acids and derivatives	HMDB11177	NA	-	-
positive	pos-M265T138	265.111450031708	2.29598333333333	massbank::Thiamine; LC-ESI-QTOF; MS2; CE	265.11115	[M]+	90	89	85.9	75	42.03275:17 81.04483:51 113.77434:14 122.07127:240 144.03114:17 144.05136:100	Thiamine	C12H17N4OS	Organoheterocyclic compounds	Diazines	HMDB0000235	C00378	(map00730)Thiamine metabolism;(map01100)Metabolic pathways;(map02010)ABC transporters;(map04122)Sulfur relay system;(map04977)Vitamin digestion and absorption	-
positive	pos-M265T151_2	265.153404205053	2.5144	inhouse::Val-Phe; false; [M+H]+	265.1543	[M+H]+	80.4	73.5	72.3	60	72.08228:205 84.09248:22 120.07861:51 166.08142:25	Val-Phe	C14H20N2O3	Organic acids and derivatives	Carboxylic acids and derivatives	HMDB0029134	NA	-	-
positive	pos-M266T50_2	266.073994338123	0.836666666666667	hmdb::Cytidine; ENone; false; HMDB0000089	266.07291	[M+Na]+	79.3	75	73.6	50	112.04853:51	Cytidine	C9H13N3O5	Nucleosides, nucleotides, and analogues	Pyrimidine nucleosides	HMDB0000089	C00475	(map00240)Pyrimidine metabolism;(map01100)Metabolic pathways	-
positive	pos-M267T144	267.132918084385	2.40148333333333	inhouse::Phe-Thr; false; [M+H]+	267.13312	[M+H]+	75.8	53.7	81.8	57.1	74.05545:17 74.06149:34 91.05435:17 103.05092:68 118.06523:14 120.08281:545 122.9567:14 149.01118:34 149.02318:51 167.08949:14 204.02971:14 221.12202:14 225.03052:34 240.96115:14 249.12299:17 250.9678:34	Phe-Thr	C13H18N2O4	Organic acids and derivatives	Carboxylic acids and derivatives	HMDB0029005	NA	-	-
positive	pos-M268T141	268.103004571604	2.35788333333333	massbank::Adenosine; LC-ESI-QTOF; MS2; CE	268.10336	[M+H]+	89.9	78.9	86.5	100	98.97234:22 105.99954:22 119.04434:25 130.39769:22 136.06265:386 268.10675:76	Adenosine	C10H13N5O4	Nucleosides, nucleotides, and analogues	Purine nucleosides	HMDB0000050	C00212	(map00230)Purine metabolism;(map01100)Metabolic pathways;(map04022)cGMP-PKG signaling pathway;(map04024)cAMP signaling pathway;(map04071)Sphingolipid signaling pathway;(map04080)Neuroactive ligand-receptor interaction;(map04270)Vascular smooth muscle contraction;(map04923)Regulation of lipolysis in adipocytes;(map04924)Renin secretion;(map05012)Parkinson's disease;(map05032)Morphine addiction;(ma…	-
positive	pos-M269T138	269.08747068183	2.29736666666667	massbank::Inosine; LC-ESI-QTOF; MS2; CE	269.08704	[M+H]+	94.5	90.1	90.1	100	94.03385:51 110.03378:153 119.03199:102 119.04118:153 137.04361:3124	Inosine	C10H12N4O5	Nucleosides, nucleotides, and analogues	Purine nucleosides	HMDB0000195	C00294	(map00230)Purine metabolism;(map01100)Metabolic pathways	-
positive	pos-M269T85	269.16103357708	1.42486666666667	inhouse::[DAla2] .alpha.-Neo-Endorphin (1-2), amide; false; [M+NH4]+	269.16095	[M+NH4]+	70.3	36.1	78.3	71.4	65.04198:25 91.05264:76 95.03792:51 107.05223:22 119.04963:51 123.04078:102 136.07643:76 144.54512:22 165.04933:51 235.13622:22	[DAla2] .alpha.-Neo-Endorphin (1-2), amide	C12H17N3O3	Organic acids and derivatives	Carboxylic acids and derivatives	NA	NA	-	-
positive	pos-M270T320	270.31438337542	5.32658333333333	hmdb::Octadecylamine; ENone; false; HMDB0029586	270.31479	[M+H]+	91.7	93.9	89.3	66.7	71.08555:14 270.2959:17 270.31204:34	Octadecylamine	C18H39N	Organonitrogen compounds	Amines	HMDB0029586	null	-	-
positive	pos-M273T229	273.090547097745	3.81723333333333	hmdb::Anigorufone; E10; true; HMDB0033935	273.09134	[M+H]+	84.3	69.9	75	100	196.14601:11 273.08954:109	Anigorufone	C19H12O2	Benzenoids	Naphthalenes	HMDB0033935	null	-	-
positive	pos-M273T183	273.090722474841	3.044975	hmdb::Anigorufone; E10; true; HMDB0033935	273.0918	[M+H]+	81.3	60.6	75	100	84.02671:43 124.05538:51 124.08666:102 161.09659:43 245.10442:51 273.11002:202 273.11929:398	Anigorufone	C19H12O2	Benzenoids	Naphthalenes	HMDB0033935	null	-	-
positive	pos-M273T180	273.113701468611	2.99404166666667	hmdb::2,4,6-Trimethoxybenzophenone; E10; true; HMDB0033800	273.11429	[M+H]+	80.7	70.3	83	50	67.05195:43 109.05238:43 124.07941:203 195.10141:43 216.0844:51 229.08606:43 243.07346:51 245.13312:51 273.11234:1048	2,4,6-Trimethoxybenzophenone	C16H16O4	Benzenoids	Benzene and substituted derivatives	HMDB0033800	null	-	-
positive	pos-M277T173	277.088487847967	2.87558333333333	inhouse::Clenbuterol; false; [M+H]+	277.09042	[M+H]+	76.6	67.3	69	50	149.12865:43 277.08752:203	Clenbuterol	C12H18Cl2N2O	Benzenoids	Benzene and substituted derivatives	HMDB0015477	NA	-	-
positive	pos-M278T160	278.195046668525	2.66635	hmdb::Amitriptyline; ENone; false; HMDB0014466	278.19473	[M+H]+	77.9	60.4	75	100	118.0843:43 169.10446:51 278.17859:51 278.19498:153	Amitriptyline	C20H23N	Benzenoids	Dibenzocycloheptenes	HMDB0014466	C06824	-	-
positive	pos-M279T330	279.157855604941	5.49595	hmdb::Dibutyl phthalate; ENone; false; HMDB0033244	279.1582	[M+H]+	92.2	85.2	87.3	100	31.99113:8 39.0222:17 41.0393:34 57.07002:173 65.03309:8 65.03648:130 71.08324:17 80.02177:17 93.03278:25 121.03104:344 148.56316:34 148.96042:25 148.9964:24 149.02211:4834 149.06839:17 160.87741:7 191.07254:17 205.07137:8 205.08142:50	Dibutyl phthalate	C16H22O4	Benzenoids	Benzene and substituted derivatives	HMDB0033244	C14214	-	-
positive	pos-M279T493	279.158335804116	8.224925	hmdb::Dibutyl phthalate; ENone; false; HMDB0033244	279.15887	[M+H]+	92.4	87.5	87.5	100	121.03275:43 149.03052:153	Dibutyl phthalate	C16H22O4	Benzenoids	Benzene and substituted derivatives	HMDB0033244	C14214	-	-
positive	pos-M283T49	283.069545986559	0.819733333333333	hmdb::Niflumic Acid; ENone; false; HMDB0015573	283.06955	[M+H]+	78.2	69.2	73.4	50	70.06792:43 82.94171:204 149.6573:43 152.9557:153 164.93103:296 186.90805:43 232.75365:43 244.85219:51 283.07202:4322	Niflumic Acid	C13H9F3N2O2	Benzenoids	Benzene and substituted derivatives	HMDB0015573	C13698	-	-
positive	pos-M284T137	284.098032599759	2.29065	inhouse::Guanosine; false; [M+H]+	284.0972	[M+H]+	82.3	67.6	69.6	100	104.9942:22 135.0358:76 152.04547:51 152.05412:402	Guanosine	C10H13N5O5	Nucleosides, nucleotides, and analogues	Purine nucleosides	HMDB0000133	C00387	(map00230)Purine metabolism;(map01100)Metabolic pathways	-
positive	pos-M287T194	287.129945125591	3.23433333333333	inhouse::Octamethylpyrophosphoramide; false; [M+H]+	287.13123	[M+H]+	71.2	66.3	77.6	50	121.07323:43 134.04103:51 136.08707:51 138.10568:102 186.07434:43 213.07413:51 225.39575:43 232.12688:43 243.11577:102 257.12711:51 259.1459:153 287.13559:1588	Octamethylpyrophosphoramide	C8H24N4O3P2	Unknown	-	NA	C19015	-	-
positive	pos-M291T137	291.06926134241	2.28703333333333	hmdb::Inosine; E30; false; HMDB0000195	291.06891	[M+Na]+	87.8	68.9	91.8	100	94.03642:51 104.98973:22 110.03925:51 119.036:76 137.04433:863 141.34575:22 159.02307:253	Inosine	C10H12N4O5	Nucleosides, nucleotides, and analogues	Purine nucleosides	HMDB0000195	C00294	(map00230)Purine metabolism;(map01100)Metabolic pathways	-
positive	pos-M296T330	296.184313220673	5.49675833333333	hmdb::Dibutyl phthalate; ENone; false; HMDB0033244	296.18579	[M+NH4]+	91.8	84.5	86.4	100	57.06441:25 57.06971:163 65.03839:127 121.02422:391 149.02304:8542 150.7556:51 167.03511:51 190.04825:51 205.08636:148	Dibutyl phthalate	C16H22O4	Benzenoids	Benzene and substituted derivatives	HMDB0033244	C14214	-	-
positive	pos-M296T197	296.183992617655	3.28891666666667	hmdb::Dibutyl phthalate; ENone; false; HMDB0033244	296.18439	[M+NH4]+	84.3	71.5	74.3	100	57.0684:102 121.10554:43 149.00349:50 149.02577:794	Dibutyl phthalate	C16H22O4	Benzenoids	Benzene and substituted derivatives	HMDB0033244	C14214	-	-
positive	pos-M300T375	300.288408796443	6.25631666666667	inhouse::Palmitoyl ethanolamide; false; [M+H]+	300.28821	[M+H]+	79.6	68.6	72.5	66.7	44.05347:8 62.05414:13 62.06188:51 71.08559:8 93.07207:4 282.27594:13 283.27222:8 300.28519:13	Palmitoyl ethanolamide	C18H37NO2	Organic acids and derivatives	Carboximidic acids and derivatives	HMDB0002100	C16512	-	-
positive	pos-M300T261	300.288960242592	4.35065	massbank::DErySphingosine; LC-ESI-ITFT; MS2; CE 10 eV; [M+H]+	300.28799	[M+H]+	80.6	72.1	74.3	66.7	72.06561:43 282.28589:51 282.30475:51 300.31247:102	DErySphingosine	C18H37NO2	Unknown	-	NA	NA	-	-
positive	pos-M300T440	300.288213240715	7.33168333333333	massbank::DErySphingosine; LC-ESI-ITFT; MS2; CE 10 eV; [M+H]+	300.29041	[M+H]+	83.6	77.5	79.6	66.7	86.06845:14 282.25461:17 282.28763:34 300.28506:34	DErySphingosine	C18H37NO2	Unknown	-	NA	NA	-	-
positive	pos-M301T330	301.140412191613	5.49728333333333	hmdb::Dibutyl phthalate; ENone; false; HMDB0033244	301.13992	[M+Na]+	91.4	83.4	86.4	100	26.70307:22 57.07113:76 65.03767:127 86.10242:22 93.03289:51 121.02811:250 148.55992:51 149.02402:5083 159.11423:22 205.08974:102	Dibutyl phthalate	C16H22O4	Benzenoids	Benzene and substituted derivatives	HMDB0033244	C14214	-	-
positive	pos-M301T381	301.21492213516	6.34885	inhouse::Methandienone; false; [M+H]+	301.21381	[M+H]+	77.8	74.1	71.9	41.7	65.10891:4 69.07118:21 79.05386:13 81.07003:17 83.09238:4 93.07065:17 95.08736:8 107.08437:13 109.03119:8 121.09586:8 141.05914:4 149.1369:8 161.05904:8 189.08463:8 301.20529:51 301.21506:61 301.25403:8	Methandienone	C20H28O2	Unknown	-	NA	NA	-	-
positive	pos-M306T137	306.080035127578	2.29065	hmdb::Guanosine; ENone; false; HMDB0000133	306.082	[M+Na]+	77.2	49.7	75	100	113.06246:43 137.04106:51 152.02734:51 152.06369:102	Guanosine	C10H13N5O5	Nucleosides, nucleotides, and analogues	Purine nucleosides	HMDB0000133	C00387	(map00230)Purine metabolism;(map01100)Metabolic pathways	-
positive	pos-M310T186	310.199077063207	3.107975	hmdb::Nadolol; ENone; false; HMDB0015334	310.19669	[M+H]+	74	60.6	81	50	166.08144:43 310.1864:51	Nadolol	C17H27NO4	Benzenoids	Tetralins	HMDB0015334	null	-	-
positive	pos-M313T165	313.155290855118	2.74506666666667	inhouse::Phe-Phe; false; [M+H]+	313.15524	[M+H]+	79.8	75	71.8	50	120.07225:51	Phe-Phe	C18H20N2O3	Organic acids and derivatives	Carboxylic acids and derivatives	HMDB0013302	NA	-	-
positive	pos-M318T381	318.241611512123	6.34525	massbank::Drofenine; LC-ESI-QTOF; MS2; CE	318.24246	[M+H]+	70.3	44.7	74.4	50	256.24832:43 318.23639:51	Drofenine	C20H31NO2	Unknown	-	NA	NA	-	-
positive	pos-M319T86	319.139460907714	1.439	inhouse::Tyr-His; false; [M+H]+	319.14017	[M+H]+	84.9	79.7	81.2	62.5	82.05203:4 91.05075:8 95.05924:13 110.07217:396 119.04736:8 136.07393:32 137.03859:17 156.07956:226 166.05261:8 221.01558:4 257.13739:8 265.86407:4 273.15167:13 284.10211:8 301.12247:13 319.12936:17 319.13937:21	Tyr-His	C15H18N4O4	Organic acids and derivatives	Carboxylic acids and derivatives	HMDB0029107	NA	-	-
positive	pos-M321T178	321.093772418066	2.96425	massbank::N4-Acetylsulfamethazine; LC-ESI-ITFT; MS2; CE	321.09375	[M+H]+	70.5	40.7	75	100	73.00565:13 99.08271:11 104.9844:13 113.05119:11 158.05757:11 187.06403:13 191.14532:11 239.07881:13 273.58945:11 321.09296:25 321.13321:38	N4-Acetylsulfamethazine	C14H16N4O3S	Sulfadiazine	-	NA	NA	-	-
positive	pos-M327T245	327.006942676022	4.07565	inhouse::Tris(2-chloropropyl) phosphate; false; [M+H]+	327.00681	[M+H]+	87.5	85.7	84	66.7	98.98756:367 174.98013:25 174.995:76	Tris(2-chloropropyl) phosphate	C9H18Cl3O4P	Organic acids and derivatives	Carboxylic acids and derivatives	NA	NA	-	-
positive	pos-M328T520	328.319723023789	8.66116666666667	inhouse::D-erythro-Sphingosine C-20; false; [M+H]+	328.32071	[M+H]+	78.8	69.4	75.6	50	100.07689:17 310.31033:30 328.31628:17	D-erythro-Sphingosine C-20	C20H41NO2	Unknown	-	NA	NA	-	-
positive	pos-M331T247	331.129344185885	4.11925833333333	massbank::Biflorin M+Na	331.12976	[M+Na]+	76.7	59.5	81.3	50	71.05125:43 98.96764:51 331.13327:51	Biflorin	C20H20O3	Organic oxygen compounds	Organooxygen compounds	HMDB0002336	C08996	-	-
positive	pos-M331T143	331.164455787938	2.38226666666667	inhouse::Bestatin; false; [M+Na]+	331.16431	[M+Na]+	81.5	75.5	82.8	41.2	50.01055:25 53.03853:102 77.04012:51 79.05308:317 80.04982:102 91.05333:374 91.15651:22 93.07121:149 93.09017:25 98.98497:127 103.05574:1250 105.04633:76 107.04433:76 115.12667:22 120.08063:4067 131.03984:51 131.04466:127 149.05898:76 166.08572:579	Bestatin	C16H24N2O4	Unknown	-	NA	C00732	-	-
positive	pos-M334T148	334.138597476777	2.46101666666667	inhouse::Glu-Trp; false; [M+H]+	334.14072	[M+H]+	75.8	63.4	79.6	57.1	56.04749:14 84.04013:17 84.04785:34 118.05979:14 125.07431:17 130.06264:34 132.07979:17 144.07021:17 144.07863:17 146.05194:34 173.08698:14 188.06316:68 190.99129:14 216.01813:14 225.09151:17 249.0522:17 270.11801:51 298.10895:17 316.11914:34	Glu-Trp	C16H19N3O5	Organic acids and derivatives	Carboxylic acids and derivatives	HMDB0028830	NA	-	-
positive	pos-M335T152	335.105380828436	2.54063333333333	inhouse::N-Phthalyl-L-tryptophan; false; [M+H]+	335.10754	[M+H]+	75.5	67.9	71.4	60	83.05783:22 100.03318:25 122.06147:25 128.05371:76 130.0649:51 143.54893:22 157.06737:22 160.04254:76 185.07416:22 215.07668:22 282.04486:22 289.08139:76 289.11957:51 335.07904:25 335.10474:245	N-Phthalyl-L-tryptophan	C19H14N2O4	Unknown	-	NA	NA	-	-
positive	pos-M338T519	338.341958822099	8.64183333333333	inhouse::Erucamide; false; [M+H]+	338.34317	[M+H]+	91.8	91.4	87.3	78.6	39.02409:25 41.03761:55 43.05203:25 43.05479:53 55.05391:192 57.06999:214 67.05234:115 69.06874:600 70.0617:17 71.04873:34 71.08542:279 72.04266:61 72.0808:55 77.04071:7 79.05116:79 81.06979:249 83.04734:25 83.08445:446 85.06167:25 85.10052:79 86.0603:64 93.06622:88 95.08422:431 96.7617:17 97.10035:312 98.09618:17 100.07359:155 101.09582:17 107.08382:93 109.101:183 111.0778:91 111.11627:162 113.0…	Erucamide	C22H43NO	Unknown	-	NA	NA	-	-
positive	pos-M348T138	348.06936756336	2.2997	hmdb::Adenosine monophosphate; ENone; false; HMDB0000045	348.06842	[M+H]+	81.4	52.7	87.9	100	69.02972:51 97.03072:51 113.05997:22 136.03113:25 136.05406:51 137.40677:22 167.98828:22 310.39386:22 348.04343:25 348.06439:51	Adenosine monophosphate	C10H14N5O7P	Nucleosides, nucleotides, and analogues	Purine nucleotides	HMDB0000045	C00020	(map00230)Purine metabolism;(map00908)Zeatin biosynthesis;(map01060)Biosynthesis of plant secondary metabolites;(map01065)Biosynthesis of alkaloids derived from histidine and purine;(map01070)Biosynthesis of plant hormones;(map01100)Metabolic pathways;(map01110)Biosynthesis of secondary metabolites;(map01130)Biosynthesis of antibiotics;(map01523)Antifolate resistance;(map04022)cGMP-PKG signaling …	-
positive	pos-M348T89	348.069597485929	1.48365833333333	massbank::Adenosine 3'-monophosphate; LC-ESI-QTOF; MS2; CE	348.06934	[M+H]+	84.3	61.2	87.8	100	65.03455:11 93.99314:11 98.98077:38 119.03216:11 136.05945:174 174.98608:11 288.00031:11 311.98386:13 348.0752:25	Adenosine 3'-monophosphate	C10H14N5O7P	Nucleosides, nucleotides, and analogues	-	NA	NA	-	-
positive	pos-M348T419	348.308861142831	6.98185	hmdb::Glycerol 1-hexadecanoate; E40; true; HMDB0031074	348.30826	[M+NH4]+	76	54.2	72.5	80	43.05303:11 57.06815:25 71.08829:38 85.10124:25 98.98489:38 109.10361:13 145.10196:11 221.22311:25 239.23509:25 257.25339:13 313.26447:38 331.32153:13	Glycerol 1-hexadecanoate	C19H38O4	Lipids and lipid-like molecules	Glycerolipids	HMDB0031074	null	-	-
positive	pos-M352T385	352.319455594757	6.42078333333333	inhouse::Docosatrienoic acid; false; [M+NH4]+	352.31802	[M+NH4]+	73.6	52.1	76.2	58.3	45.03115:7 55.05421:8 57.07028:42 67.05373:70 69.06898:17 71.08565:17 81.0687:49 83.08461:25 95.0843:42 97.09489:8 107.07948:8 109.09806:34 111.0763:8 121.09352:17 121.0997:34 123.118:34 127.11442:17 137.08292:8 137.1273:34 141.12798:25 149.1338:17 155.11086:8 159.123:7 165.1651:17 175.15211:8 179.14705:17 191.13228:7 195.14168:8 205.19537:17 212.20033:17 235.21074:7 251.17108:8 275.2442:7 317.29…	Docosatrienoic acid	C22H38O2	Lipids and lipid-like molecules	Fatty Acyls	HMDB0002823	NA	-	-
positive	pos-M374T429	374.324046499342	7.14445	inhouse::Monoolein; false; [M+NH4]+	374.32623	[M+NH4]+	75.8	54	76	69.2	48.86996:4 57.58106:4 67.04989:17 69.07211:21 71.08175:8 73.05059:13 79.05109:13 81.06342:8 81.06974:17 83.08186:13 93.06896:8 95.08701:17 97.09212:8 99.11954:4 107.08833:8 111.11942:13 121.09079:8 121.10006:17 135.11485:21 149.13635:13 153.12662:8 163.15875:4 171.15382:4 247.24875:17 265.25208:55 268.01218:8 269.99936:8 283.27328:8 287.99026:8 339.28516:28 357.29681:25 358.05887:17	Monoolein	C21H40O4	Lipids and lipid-like molecules	Glycerolipids	HMDB0011567	NA	-	-
positive	pos-M377T160	377.144818968496	2.66056666666667	massbank::(-)-Riboflavin; LC-ESI-QTOF; MS2; CE	377.14645	[M+H]+	86.4	76.7	87.3	75	198.07211:43 243.07825:102 359.11887:51 377.14639:102	(-)-Riboflavin	C17H20N4O6	Organic oxygen compounds	Organooxygen compounds	HMDB0003070	C00493	(map00400)Phenylalanine, tyrosine and tryptophan biosynthesis;(map01060)Biosynthesis of plant secondary metabolites;(map01061)Biosynthesis of phenylpropanoids;(map01063)Biosynthesis of alkaloids derived from shikimate pathway;(map01070)Biosynthesis of plant hormones;(map01100)Metabolic pathways;(map01110)Biosynthesis of secondary metabolites;(map01130)Biosynthesis of antibiotics;(map01230)Biosynt…	-
positive	pos-M379T379	379.283112244036	6.31406666666667	inhouse::1-Arachidonoylglycerol; false; [M+H]+	379.28149	[M+H]+	76.3	66.3	72.7	42.9	83.08422:22 163.14581:22 203.14653:22 287.21814:25 361.26898:25 379.30051:76	1-Arachidonoylglycerol	C23H38O4	Lipids and lipid-like molecules	Glycerolipids	HMDB0011578	NA	-	-
positive	pos-M384T257	384.306757614586	4.28198333333333	lipidblast::Acylcarnitine 15:1; [M]+	384.31061	[M]+	81.7	79.7	74.8	50	194.66696:14 384.28412:17 384.31439:51	Acylcarnitine 15:1	C22H42NO4	Lipids and lipid-like molecules	Fatty Acyls	-	C02301	-	-
positive	pos-M391T494	391.283657535259	8.22625	inhouse::Dioctyl phthalate; false; [M+H]+	391.2832	[M+H]+	94.2	89.2	90.2	100	55.05698:22 57.07101:586 58.07447:22 65.0364:127 71.08551:1641 113.13113:341 121.01701:25 121.02165:127 148.55444:102 149.02196:10581 167.03581:1143 261.14856:25 279.15884:102 337.04529:22	Dioctyl phthalate	C24H38O4	Unknown	-	NA	C14227	-	-
positive	pos-M394T218	394.178732790493	3.6272	inhouse::3',4',5'-Trimethoxycocaine; false; [M+H]+	394.17728	[M+H]+	78.6	77.5	83.4	50	60.08767:14 93.07:17 214.26189:14 246.11452:17 307.28589:14 377.10498:14 394.16968:157 394.18082:204	3',4',5'-Trimethoxycocaine	C20H27NO7	Unknown	-	NA	NA	-	-
positive	pos-M396T379	396.309564196027	6.32161666666667	inhouse::1-Arachidonoylglycerol; false; [M+NH4]+	396.31021	[M+NH4]+	87.3	83.4	82.9	70	55.05209:51 65.03772:25 65.03885:51 67.0537:419 71.08679:76 77.04333:25 81.06233:25 81.06866:215 85.06048:51 85.09933:76 89.05811:279 91.0525:235 93.06897:147 95.08015:102 97.06994:51 105.05953:25 105.0696:230 107.08668:102 109.10093:51 111.08364:51 117.06293:25 117.06901:127 119.08728:161 121.09808:161 123.12105:51 129.0639:76 129.07986:25 131.08456:76 133.09662:127 133.11604:51 135.11256:76 137…	1-Arachidonoylglycerol	C23H38O4	Lipids and lipid-like molecules	Glycerolipids	HMDB0011578	NA	-	-
positive	pos-M399T316	399.249034201212	5.2633	inhouse::Tris(2-butoxyethyl) phosphate; false; [M+H]+	399.24857	[M+H]+	72.3	59.4	80.3	41.7	45.03184:25 83.06204:13 101.09109:25 115.12497:11 184.07083:11 199.06331:25 235.5188:11 299.13913:13 399.2272:13	Tris(2-butoxyethyl) phosphate	C18H39O7P	Organic acids and derivatives	Carboxylic acids and derivatives	NA	C14446	-	-
positive	pos-M400T317_2	400.341385806172	5.28413333333333	lipidblast::Acylcarnitine 16:0; [M]+	400.34479	[M]+	79.3	49.6	87.5	100	57.06984:13 85.0255:25 105.02962:13 262.66357:11 277.15872:13 338.33466:13 382.32111:11 400.35568:51	Acylcarnitine 16:0	C23H46NO4	Lipids and lipid-like molecules	Fatty Acyls	HMDB00222	C02301;C02990	-	LMFA07070079;LMFA07070004;LMFA07070098
positive	pos-M408T494	408.308958917586	8.2264	inhouse::Dioctyl phthalate; false; [M+NH4]+	408.30951	[M+NH4]+	93.3	88.3	89.4	100	55.0173:17 57.06773:126 71.08302:334 98.03799:17 113.13541:121 121.02605:106 149.02339:5407 167.03188:600 209.0688:34 261.16849:17 279.15363:171 391.27805:34	Dioctyl phthalate	C24H38O4	Unknown	-	NA	C14227	-	-
positive	pos-M417T316	417.335230979832	5.26446666666667	inhouse::7.alpha.,24(S)-Dihydroxy-4-cholesten-3-one; false; [M+H]+	417.33627	[M+H]+	87.2	87.1	88.9	69.6	57.06247:17 69.06408:34 69.06992:34 71.08189:34 81.06739:34 93.06647:34 95.08176:68 97.06606:150 105.06859:17 107.08423:51 109.0985:51 117.07117:17 121.06174:51 121.09882:51 123.11559:34 131.07906:17 133.11053:17 145.11118:34 147.12048:34 149.09387:51 159.12265:34 161.12657:34 163.11615:68 169.10335:17 173.09566:34 177.12892:125 183.11487:17 187.14731:34 191.18484:34 197.15138:17 199.07014:34 205…	7.alpha.,24(S)-Dihydroxy-4-cholesten-3-one	C27H44O3	Unknown	-	NA	NA	-	-
positive	pos-M419T529	419.313524122889	8.81430833333333	inhouse::Di(2-nonyl) phthalate; false; [M+H]+	419.31311	[M+H]+	84.7	64.5	87.7	100	121.02006:51 149.01334:51 149.0202:356 167.03397:43 357.3537:51	Di(2-nonyl) phthalate	C26H42O4	Unknown	-	NA	NA	-	-
positive	pos-M424T293	424.340759624166	4.87611666666667	lipidblast::Acylcarnitine 18:2; [M]+	424.33917	[M]+	78.3	67.8	75.8	50	150.34184:43 424.34064:51	Acylcarnitine 18:2	C25H46NO4	Lipids and lipid-like molecules	Fatty Acyls	HMDB06461	C02301	-	LMFA07070092;LMFA07070009;LMFA07070078
positive	pos-M426T333	426.355821127043	5.552225	lipidblast::Acylcarnitine 18:1; [M]+	426.35489	[M]+	77.6	45.1	87.9	100	60.08268:13 60.08377:13 85.03223:51 169.01421:11 222.70296:25 223.69716:25 225.14626:13 226.12689:25 227.29799:38 283.20132:11 426.3483:38 426.35989:38	Acylcarnitine 18:1	C25H48NO4	Lipids and lipid-like molecules	Fatty Acyls	HMDB06464	C02301	-	LMFA07070096;LMFA07070063
positive	pos-M436T241	436.225884559158	4.02203333333333	hmdb::Cadabicine; E10; true; HMDB0033451	436.22888	[M+H]+	78.8	73.8	69.1	50	58.06602:51 79.05397:25 91.05424:143 107.05254:51 131.05847:51 288.16089:51 330.3421:22 332.33542:102 345.19293:22 436.21472:575 436.22644:538	Cadabicine	C25H29N3O4	Organic oxygen compounds	Organooxygen compounds	HMDB0033451	null	-	-
positive	pos-M454T287	454.291621561736	4.789775	lipidblast::LysoPE 16:0; [M+H]+	454.29138	[M+H]+	77.1	51.7	70.8	100	44.05077:158 62.05983:127 85.10368:25 216.06004:25 282.28397:51 313.24667:101 313.27899:428 436.25421:25 436.27182:51 454.26813:51	LysoPE 16:0	C21H44NO7P	Lipids and lipid-like molecules	Glycerophospholipids	HMDB11473;HMDB11503	C04438	(map00564)Glycerophospholipid metabolism	LMGP02050036;LMGP02050002
positive	pos-M458T547	458.190353057275	9.12305	hmdb::Minocycline; ENone; false; HMDB0015152	458.18866	[M+H]+	82.2	69.4	82.3	100	319.14944:11 365.12671:11 423.16226:13 441.14243:38 441.1601:64 458.18546:38	Minocycline	C23H27N3O7	Phenylpropanoids and polyketides	Tetracyclines	HMDB0015152	C07225	-	-
positive	pos-M468T314	468.30664836185	5.22911666666667	lipidblast::LysoPE 17:0; [M+H]+	468.30612	[M+H]+	71.2	51.9	73.9	50	44.04906:51 85.09563:22 155.01208:22 202.51483:22 296.30618:22 327.2944:127	LysoPE 17:0	C22H46NO7P	Lipids and lipid-like molecules	Glycerophospholipids	-	C04438	(map00564)Glycerophospholipid metabolism	LMGP02050030
positive	pos-M468T248	468.30686157445	4.13328333333333	lipidblast::LysoPC 14:0; [M+H]+	468.3089	[M+H]+	88.4	72.7	91	100	56.0469:13 60.07826:51 71.06884:13 71.0724:38 86.09806:333 87.95123:11 98.98671:38 104.08761:25 104.10622:1811 105.11423:25 125.00236:211 166.06886:38 184.07031:1721 184.12366:25 195.93739:11 240.07469:13 258.10574:51 285.23355:51 391.2077:13 433.24356:11 450.28952:165 450.29846:181 468.31128:1255	LysoPC 14:0	C22H46NO7P	Lipids and lipid-like molecules	Glycerophospholipids	HMDB10379	C04230	(map00564)Glycerophospholipid metabolism;(map05231)Choline metabolism in cancer	LMGP01050012;LMGP01050073
positive	pos-M478T270	478.29117290363	4.50091666666667	lipidblast::LysoPE 18:2; [M+H]+	478.28986	[M+H]+	76.8	66.8	74	50	44.0488:22 57.06363:25 223.06334:22 337.24405:25 337.26984:76 337.28015:76	LysoPE 18:2	C23H44NO7P	Lipids and lipid-like molecules	Glycerophospholipids	HMDB11477	C04438	(map00564)Glycerophospholipid metabolism	LMGP02050011;LMGP02050041
positive	pos-M480T299	480.307593803479	4.99115	lipidblast::LysoPE 18:1; [M+H]+	480.30902	[M+H]+	72.6	45.2	63.2	100	44.04432:13 44.04898:197 62.05106:13 62.05881:51 71.08706:11 81.06914:38 95.08779:38 104.10149:25 139.11398:11 155.00293:13 155.00818:38 216.06433:25 265.24976:25 308.28711:25 339.25705:25 339.27515:322 339.28809:234 419.29172:13 462.27478:51 462.29291:51 480.31421:100 480.34805:38	LysoPE 18:1	C23H46NO7P	Lipids and lipid-like molecules	Glycerophospholipids	HMDB11475;HMDB11476;HMDB11505;HMDB11506	C04438	(map00564)Glycerophospholipid metabolism	LMGP02050039;LMGP02050004;LMGP02050064;LMGP02050040
positive	pos-M482T344_2	482.32307788147	5.73981666666667	lipidblast::LysoPE 18:0; [M+H]+	482.32184	[M+H]+	73	43.1	64.1	100	40.01906:22 44.04921:2153 45.85828:22 57.031:51 57.07023:127 62.06092:962 67.05138:51 71.08677:127 81.0699:76 83.0871:102 85.10319:215 95.07738:25 95.08559:102 95.09518:25 98.97832:25 98.98112:76 109.09943:76 111.11617:51 121.10268:25 135.11743:25 142.02321:76 149.04283:22 155.01282:340 165.15956:25 198.03903:25 198.0489:76 216.06441:228 229.21194:22 267.25327:76 267.27393:76 285.28644:51 310.312…	LysoPE 18:0	C23H48NO7P	Lipids and lipid-like molecules	Glycerophospholipids	HMDB11129;HMDB11130	C04438	(map00564)Glycerophospholipid metabolism	LMGP02050001;LMGP02050038
positive	pos-M482T267	482.322696309392	4.44264166666667	lipidblast::LysoPC 15:0; [M+H]+	482.32404	[M+H]+	85.7	79.5	84.7	80	71.08699:13 104.10572:173 184.0784:235 258.11182:25 405.25284:13 464.30847:38 464.33871:51 482.32547:356	LysoPC 15:0	C23H48NO7P	Lipids and lipid-like molecules	Glycerophospholipids	HMDB10381	C04230	(map00564)Glycerophospholipid metabolism;(map05231)Choline metabolism in cancer	LMGP01050016
positive	pos-M482T332	482.322185766309	5.52853333333333	lipidblast::LysoPE 18:0; [M+H]+	482.32193	[M+H]+	80	61	70.7	100	57.07049:64 63.68203:11 69.06818:13 71.08604:51 81.0705:38 85.09867:38 95.08231:25 109.10049:25 113.12411:25 285.31198:13 341.30563:504 377.69296:11 482.31824:51	LysoPE 18:0	C23H48NO7P	Lipids and lipid-like molecules	Glycerophospholipids	HMDB11129;HMDB11130	C04438	(map00564)Glycerophospholipid metabolism	LMGP02050001;LMGP02050038
positive	pos-M492T245	492.306795891423	4.08205	lipidblast::LysoPC 16:2; [M+H]+	492.30533	[M+H]+	74.3	37.1	90.9	80	83.09499:17 86.09451:85 98.98025:14 104.10538:494 119.06981:17 119.08513:172 120.08921:85 124.99696:68 133.07353:17 135.07793:102 136.08165:34 184.07207:577 214.25131:34 258.10641:34 268.17438:14 296.10812:14 397.30939:51 416.20551:51 433.28156:17 433.32831:51 450.30759:85 468.31165:266 474.27933:51 490.75302:17 492.3031:227	LysoPC 16:2	C24H46NO7P	Lipids and lipid-like molecules	Glycerophospholipids	-	C04230	(map00564)Glycerophospholipid metabolism;(map05231)Choline metabolism in cancer	-
positive	pos-M494T259	494.323136886906	4.32358333333333	lipidblast::Plasmenyl-PC 16:0; PC(P-14:0/2:0); [M+H]+	494.32547	[M+H]+	86.7	80.8	86	66.7	60.07405:17 60.08275:85 86.09333:307 98.98457:51 101.43132:14 104.10839:68 121.09457:17 124.98927:34 125.00026:149 184.0742:3429 300.30264:34 344.3096:85 363.30295:85 388.30853:17 388.33066:85 476.26315:17 476.30298:68 494.27744:50 494.32114:553 494.37106:163 494.41476:545	Plasmenyl-PC 16:0; PC(P-14:0/2:0)	C24H48NO7P	Lipids and lipid-like molecules	Glycerophospholipids	-	C00958	(map00565)Ether lipid metabolism;(map01100)Metabolic pathways	-
positive	pos-M496T289_2	496.339297933227	4.81750833333333	lipidblast::LysoPC 16:0; [M+H]+	496.3382	[M+H]+	87.4	74.7	81.2	100	39.02484:43 44.0479:102 45.03358:153 56.048:51 57.06899:102 58.06388:102 60.07836:1594 62.45296:43 67.06516:51 71.07025:253 71.08564:202 80.96904:51 81.07014:254 85.10221:102 86.09718:4427 88.07021:51 93.5495:43 95.08337:102 98.9845:254 103.77625:51 103.78483:203 104.10689:37873 104.91206:102 106.35499:51 109.09585:102 111.91613:43 125.00018:1550 151.14638:43 163.01974:152 166.0614:463 181.01639:…	LysoPC 16:0	C24H50NO7P	Lipids and lipid-like molecules	Glycerophospholipids	-	C04230	(map00564)Glycerophospholipid metabolism;(map05231)Choline metabolism in cancer	LMGP01050113;LMGP01050074;LMGP01050018
positive	pos-M500T246	500.275352489704	4.1006	lipidblast::LysoPE 20:5; [M+H]+	500.27664	[M+H]+	72.2	39.9	65.3	100	81.07121:14 95.08315:17 311.61462:14 331.15326:34 359.22168:17 359.25095:68 461.15585:14 500.23965:17	LysoPE 20:5	C25H42NO7P	Lipids and lipid-like molecules	Glycerophospholipids	HMDB11489	C04438	(map00564)Glycerophospholipid metabolism	LMGP02050053;LMGP02050027
positive	pos-M502T264	502.29196965939	4.39898333333333	lipidblast::LysoPE 20:4; [M+H]+	502.29257	[M+H]+	76.8	51.8	70.3	100	44.05072:203 57.07008:102 67.05371:102 79.05653:102 91.0503:102 105.07038:102 117.07462:51 119.08378:152 121.10077:153 125.10076:51 131.08754:102 133.09966:102 135.11729:102 147.11076:102 157.10187:102 163.14899:102 187.13643:102 203.17828:203 213.16592:51 216.05559:102 269.21268:51 269.22189:153 330.27365:102 360.13364:102 361.25348:279 361.27484:2804 361.32553:99 375.18906:43 502.3067:333	LysoPE 20:4	C25H44NO7P	Lipids and lipid-like molecules	Glycerophospholipids	HMDB11487;HMDB11488;HMDB11517;HMDB11518	C04438	(map00564)Glycerophospholipid metabolism	LMGP02050009;LMGP02050067;LMGP02050052;LMGP02050051
positive	pos-M504T289	504.306230661209	4.81884166666667	lipidblast::LysoPE 20:3; [M+H]+	504.30447	[M+H]+	74.6	54.7	68.9	100	43.05841:22 67.05025:51 93.06812:25 104.10265:25 109.09884:22 135.10419:25 197.11453:22 229.20724:22 289.2298:25 363.25739:51 363.28949:333 450.26035:25 504.29068:51	LysoPE 20:3	C25H46NO7P	Lipids and lipid-like molecules	Glycerophospholipids	HMDB11484;HMDB11485;HMDB11486;HMDB11514;HMDB11515	C04438	(map00564)Glycerophospholipid metabolism	LMGP02050022;LMGP02050050;LMGP02050065;LMGP02050049;LMGP02050066;LMGP02050048
positive	pos-M506T317	506.35902630197	5.28943333333333	inhouse::N-Octanoylsphingosine-1-phosphate; false; [M+H]+	506.36008	[M+H]+	80.4	60.4	72.8	100	60.07776:42 71.06944:17 71.073:34 81.06913:17 86.09476:280 91.05303:17 95.08208:17 98.98452:17 104.1054:726 124.99666:181 155.00856:7 166.05492:42 166.07663:25 181.02261:72 181.02829:106 184.0708:280 240.09897:156 352.35403:8 365.30484:42 488.29794:8 488.32587:17 504.75552:25 506.36856:1326	N-Octanoylsphingosine-1-phosphate	C26H52NO6P	Nucleosides, nucleotides, and analogues	Purine nucleotides	NA	NA	-	-
positive	pos-M506T283	506.357969694183	4.72215	inhouse::N-Octanoylsphingosine-1-phosphate; false; [M+H]+	506.35675	[M+H]+	82.6	64.1	77.1	100	60.08111:34 71.08385:17 97.10143:14 104.1074:176 109.09635:17 179.18906:14 184.07622:51 365.27148:17 488.37851:14 506.34335:160 506.36548:245	N-Octanoylsphingosine-1-phosphate	C26H52NO6P	Nucleosides, nucleotides, and analogues	Purine nucleotides	NA	NA	-	-
positive	pos-M506T347	506.357969782583	5.77708333333333	inhouse::N-Octanoylsphingosine-1-phosphate; false; [M+H]+	506.35413	[M+H]+	80.9	82.9	64.7	50	110.47719:43 506.33267:51 506.34216:102	N-Octanoylsphingosine-1-phosphate	C26H52NO6P	Nucleosides, nucleotides, and analogues	Purine nucleotides	NA	NA	-	-
positive	pos-M508T278	508.337534953069	4.64000833333333	lipidblast::Plasmenyl-PC 17:0; PC(P-14:0/3:0); [M+H]+	508.34052	[M+H]+	81.9	77.2	83.5	66.7	86.10263:25 124.99739:25 184.07269:127 508.32285:51	Plasmenyl-PC 17:0; PC(P-14:0/3:0)	C25H50NO7P	Lipids and lipid-like molecules	Glycerophospholipids	-	C00958	(map00565)Ether lipid metabolism;(map01100)Metabolic pathways	-
positive	pos-M508T357	508.337502493645	5.95275833333333	lipidblast::LysoPE 20:1; [M+H]+	508.34073	[M+H]+	77.8	75	74	50	367.29999:51	LysoPE 20:1	C25H50NO7P	Lipids and lipid-like molecules	Glycerophospholipids	HMDB11482	C04438	(map00564)Glycerophospholipid metabolism	LMGP02050020;LMGP02050046
positive	pos-M508T319_2	508.37534142361	5.31943333333333	inhouse::1-(1Z-Octadecenyl)-sn-glycero-3-phosphocholine; false; [M+H]+	508.37473	[M+H]+	95.2	96.2	91.2	87.5	60.08262:76 71.07133:76 86.08924:51 86.09575:209 104.10674:2235 107.66918:22 125.00156:102 139.13982:22 181.03123:25 184.07951:216 506.72339:25 508.38074:1994	1-(1Z-Octadecenyl)-sn-glycero-3-phosphocholine	C26H54NO6P	Lipids and lipid-like molecules	Glycerophospholipids	NA	NA	-	-
positive	pos-M508T367	508.374102271825	6.1198	inhouse::1-(1Z-Octadecenyl)-sn-glycero-3-phosphocholine; false; [M+H]+	508.37439	[M+H]+	94.4	90.2	98.8	100	57.03628:8 60.08174:25 71.07372:17 86.0916:17 86.09681:42 97.1003:8 104.10757:183 124.99897:42 166.06284:17 181.03462:42 184.07146:42 205.12474:7 240.09297:34 240.10602:25 354.37573:7 367.32828:17 485.37344:7 508.37308:206	1-(1Z-Octadecenyl)-sn-glycero-3-phosphocholine	C26H54NO6P	Lipids and lipid-like molecules	Glycerophospholipids	NA	NA	-	-
positive	pos-M510T315	510.353698813621	5.253675	inhouse::1-Heptadecanoyl-sn-glycero-3-phosphocholine; false; [M+H]+	510.35394	[M+H]+	93.6	88.6	91.1	100	97.09096:22 104.10661:217 184.06975:152 401.32581:22 492.34546:127 510.34445:239 510.36349:282	1-Heptadecanoyl-sn-glycero-3-phosphocholine	C25H52NO7P	Lipids and lipid-like molecules	Glycerophospholipids	NA	NA	-	-
positive	pos-M510T374	510.38953519966	6.23235	inhouse::1-O-Octadecyl-sn-glyceryl-3-phosphorylcholine; false; [M+H]+	510.38907	[M+H]+	89.3	84.6	90.3	83.3	57.07454:17 60.07859:51 85.09969:34 86.09724:68 104.10251:332 104.1068:537 104.83289:14 184.07706:68 228.21854:17 228.23338:85 510.3858:409	1-O-Octadecyl-sn-glyceryl-3-phosphorylcholine	C26H56NO6P	Lipids and lipid-like molecules	Glycerophospholipids	NA	NA	-	-
positive	pos-M510T232	510.397590561942	3.86471666666667	inhouse::1-O-Octadecyl-sn-glyceryl-3-phosphorylcholine; false; [M+H]+	510.39349	[M+H]+	84.7	65.6	87.9	100	60.08102:51 86.09605:51 104.10538:203 197.05562:51 237.18195:43 311.20282:51 334.29199:43 374.33279:51 500.31787:51 510.39493:436 510.42029:102	1-O-Octadecyl-sn-glyceryl-3-phosphorylcholine	C26H56NO6P	Lipids and lipid-like molecules	Glycerophospholipids	NA	NA	-	-
positive	pos-M510T529	510.486014806652	8.82371666666667	hmdb::Cer(d18:1/14:0); E40; true; HMDB0011773	510.4877	[M+H]+	85	80.1	79.8	66.7	137.12422:43 224.24176:51 228.23067:102 264.24387:51 264.27353:254 282.26202:51 474.45285:51 492.48291:203	Cer(d18:1/14:0)	C32H63NO3	Lipids and lipid-like molecules	Sphingolipids	HMDB0011773	C13916	-	-
positive	pos-M513T531	512.500596640624	8.84225	hmdb::Cer(d18:0/14:0); E10; true; HMDB0011759	512.49854	[M+H]+	70.8	49.6	75.8	50	59.05216:43 98.97179:51 149.01691:51 256.26672:51 283.28152:43 512.51703:102	Cer(d18:0/14:0)	C32H65NO3	Lipids and lipid-like molecules	Sphingolipids	HMDB0011759	null	-	-
positive	pos-M520T272_2	520.33858895632	4.52646666666667	lipidblast::LysoPC 18:2; [M+H]+	520.33856	[M+H]+	88	76.2	83.4	100	56.04602:51 60.08067:651 67.05036:25 67.06761:25 70.06442:25 71.07397:127 81.07033:102 86.09739:2120 91.05447:25 93.07913:25 95.08909:102 97.10114:51 98.98475:76 103.78938:102 104.10715:15331 105.11086:51 105.30671:51 107.08188:51 121.10716:25 123.11934:51 124.99893:642 163.01662:76 166.06909:140 175.16408:25 181.03011:127 183.49789:155 184.07458:19970 187.78456:51 189.12018:51 197.16426:22 199.0…	LysoPC 18:2	C26H50NO7P	Lipids and lipid-like molecules	Glycerophospholipids	HMDB10386	C04230	(map00564)Glycerophospholipid metabolism;(map05231)Choline metabolism in cancer	LMGP01050035;LMGP01050034
positive	pos-M522T301	522.355125402936	5.02149166666667	lipidblast::Plasmenyl-PC 18:0; PC(P-14:0/4:0); [M+H]+	522.35461	[M+H]+	92.3	86.8	87.7	100	60.07879:152 71.07529:102 86.09467:1005 87.57954:22 104.09956:51 104.10672:186 124.98554:25 124.9981:515 163.01678:25 183.48062:25 183.50343:127 184.07251:15850 185.7659:51 190.97791:22 258.11029:76 339.29001:127 468.28906:51 504.32611:217 504.36395:174 520.76746:51 522.30957:119 522.3609:3145	Plasmenyl-PC 18:0; PC(P-14:0/4:0)	C26H52NO7P	Lipids and lipid-like molecules	Glycerophospholipids	-	C00958	(map00565)Ether lipid metabolism;(map01100)Metabolic pathways	-
positive	pos-M524T347_2	524.370615163908	5.7764	inhouse::1-Stearoyl-2-hydroxy-sn-glycero-3-phosphocholine; false; [M+H]+	524.36951	[M+H]+	97	95.8	93.4	100	45.03349:102 56.0479:51 57.071:102 58.06484:76 60.07934:1445 71.07368:316 71.08315:101 75.37165:22 80.97143:51 85.10077:102 86.09703:4727 95.08459:102 97.10213:51 98.98154:102 103.78466:240 104.10815:44563 105.24289:51 106.7577:51 109.09127:51 111.11388:51 121.10047:25 124.99998:1450 159.12811:25 163.01053:102 163.0195:152 166.06657:414 180.99911:25 181.02933:102 183.48759:101 183.50471:169 184.0…	1-Stearoyl-2-hydroxy-sn-glycero-3-phosphocholine	C26H54NO7P	Lipids and lipid-like molecules	Glycerophospholipids	HMDB0010384	NA	-	-
positive	pos-M524T333	524.369987134036	5.55711666666667	lipidblast::LysoPC 18:0; [M+H]+	524.3692	[M+H]+	92.1	86.1	85.1	100	44.04669:14 56.04751:34 60.08105:339 67.05296:14 71.07184:101 86.0974:1438 98.97897:34 98.98595:121 104.10686:446 124.99828:761 155.04707:14 166.06041:85 183.49609:123 183.53223:51 184.07468:40214 185.07985:51 185.7164:34 240.09253:17 258.11066:100 285.29553:34 311.30701:14 341.30795:187 381.28055:17 447.28244:34 504.75885:17 506.35297:495 506.36877:441 522.40656:17 522.7179:85 524.32721:270 524.…	LysoPC 18:0	C26H54NO7P	Lipids and lipid-like molecules	Glycerophospholipids	HMDB10384;HMDB11128	C04230	(map00564)Glycerophospholipid metabolism;(map05231)Choline metabolism in cancer	LMGP01050026;LMGP01050076
positive	pos-M526T262	526.290716009437	4.36603333333333	lipidblast::LysoPE 22:6; [M+H]+	526.29431	[M+H]+	77.7	56.4	65.7	100	67.0506:25 67.05405:76 79.05556:76 93.07105:51 105.07051:51 131.07623:25 157.0981:25 199.15144:22 341.29773:51 385.26358:652 508.28659:25 526.25629:76 526.34003:51	LysoPE 22:6	C27H44NO7P	Lipids and lipid-like molecules	Glycerophospholipids	HMDB11496	C04438	(map00564)Glycerophospholipid metabolism	LMGP02050060;LMGP02050013
positive	pos-M528T272	528.307670660118	4.53075	lipidblast::LysoPE 22:5; [M+H]+	528.30646	[M+H]+	71.8	43.5	60	100	57.07026:7 62.05436:8 81.06764:17 93.06394:17 101.06664:7 105.06869:17 107.09013:17 117.06815:8 119.08951:17 133.10072:17 147.10835:8 158.11096:7 187.14677:7 203.17291:8 212.44762:7 216.06438:8 264.04565:7 343.30692:8 356.29068:17 386.04794:8 387.2847:187 510.29028:7 528.30798:34 528.34668:25	LysoPE 22:5	C27H46NO7P	Lipids and lipid-like molecules	Glycerophospholipids	HMDB11494;HMDB11495;HMDB11524;HMDB11525	C04438	(map00564)Glycerophospholipid metabolism	LMGP02050059;LMGP02050058;LMGP02050069;LMGP02050070
positive	pos-M530T282	530.286386417122	4.69588333333333	lipidblast::PE 21:4; PE(3:0/18:4); [M+H]+	530.284	[M+H]+	70.3	46.4	71	75	57.06922:22 91.05557:22 135.11514:22 160.04286:76 163.14815:22 184.07698:51 244.24214:22 287.27066:22 341.31476:51 389.24066:51 389.25726:215 389.28497:101 521.26166:25 521.32574:51 530.31396:51	PE 21:4; PE(3:0/18:4)	C26H44NO8P	Lipids and lipid-like molecules	Glycerophospholipids	-	C00350	(map00563)Glycosylphosphatidylinositol (GPI)-anchor biosynthesis;(map00564)Glycerophospholipid metabolism;(map01100)Metabolic pathways;(map01110)Biosynthesis of secondary metabolites;(map04138)Autophagy - yeast;(map04140)Autophagy - animal;(map04723)Retrograde endocannabinoid signaling;(map05130)Pathogenic Escherichia coli infection	-
positive	pos-M530T297	530.322518553485	4.94469166666667	lipidblast::LysoPE 22:4; [M+H]+	530.32556	[M+H]+	85.5	73.5	75	100	81.07014:34 95.08599:17 129.07265:14 175.14963:14 216.0519:17 263.18164:14 309.14447:14 358.31003:17 389.26251:17 389.27637:67 389.30405:2821 391.34271:51 408.34842:14 530.32648:34	LysoPE 22:4	C27H48NO7P	Lipids and lipid-like molecules	Glycerophospholipids	HMDB11493	C04438	(map00564)Glycerophospholipid metabolism	LMGP02050057;LMGP02050014
positive	pos-M532T332	532.337779332859	5.53099166666667	lipidblast::LysoPE 22:3; [M+H]+	532.33429	[M+H]+	80	58.4	72.9	100	67.05116:17 67.05231:34 81.06483:34 93.06509:17 97.10477:14 131.06134:17 173.12885:17 221.19867:14 280.27872:17 322.34988:14 378.26688:14 391.29251:84 391.31473:188 391.33139:272 494.31949:17 494.35693:34 532.33374:34	LysoPE 22:3	C27H50NO7P	Lipids and lipid-like molecules	Glycerophospholipids	-	C04438	(map00564)Glycerophospholipid metabolism	-
positive	pos-M534T292	534.35117220793	4.86595	lipidblast::LysoPC 19:2; [M+H]+	534.35101	[M+H]+	77.3	58.9	82.8	60	80.53879:7 104.1097:25 171.94716:7 184.07397:17 339.3385:7 393.28705:8 516.31293:8 534.35797:25	LysoPC 19:2	C27H52NO7P	Lipids and lipid-like molecules	Glycerophospholipids	-	C04230	(map00564)Glycerophospholipid metabolism;(map05231)Choline metabolism in cancer	-
positive	pos-M538T383	538.384638970221	6.38986666666667	lipidblast::LysoPC 19:0; [M+H]+	538.38434	[M+H]+	83.1	66.1	86.2	80	37.82561:7 73.04731:17 83.0899:7 86.09844:25 104.1097:134 111.12585:7 125.00012:17 149.04106:8 167.05606:7 184.07021:179 209.03506:7 241.09868:7 258.10196:8 258.11774:17 281.02731:8 283.03375:25 343.00537:7 382.03433:7 417.02802:17 463.60229:7 505.09775:17 520.37897:53 520.39496:42 521.13184:17 538.38025:214	LysoPC 19:0	C27H56NO7P	Lipids and lipid-like molecules	Glycerophospholipids	-	C04230	(map00564)Glycerophospholipid metabolism;(map05231)Choline metabolism in cancer	LMGP01050041
positive	pos-M538T370	538.383708309761	6.15835833333333	lipidblast::LysoPC 19:0; [M+H]+	538.38434	[M+H]+	76.2	61.6	80.3	60	60.07406:8 71.06796:8 86.08686:8 98.97765:8 104.10559:108 118.47639:7 124.99407:8 166.05623:7 184.07246:213 186.50713:7 223.06401:8 252.27592:8 264.27161:42 281.04437:8 282.26486:8 285.74045:7 301.04303:8 343.02948:7 355.31183:8 415.01865:7 417.00595:8 432.47052:7 490.49295:8 505.11142:17 520.35443:42 520.49854:25 521.12653:17 521.32843:7 538.36511:187 538.40417:170	LysoPC 19:0	C27H56NO7P	Lipids and lipid-like molecules	Glycerophospholipids	-	C04230	(map00564)Glycerophospholipid metabolism;(map05231)Choline metabolism in cancer	LMGP01050041
positive	pos-M539T540	538.518294882259	8.9957	lipidblast::Cer[NS] 34:1; Cer[NS](d18:1/16:0); [M+H]+	538.51868	[M+H]+	94.2	87.4	93	100	67.05682:25 79.05862:25 82.06512:102 95.08433:51 107.07677:25 250.24696:22 252.26761:376 256.27036:127 264.2699:2845 282.27954:469 299.06393:51 490.46786:25 490.48651:76 490.50519:51 502.5051:173 520.495:876 538.12695:25 538.51129:76	Cer[NS] 34:1; Cer[NS](d18:1/16:0)	C34H67NO3	Lipids and lipid-like molecules	Sphingolipids	HMDB04949	C00195	(map00600)Sphingolipid metabolism;(map01100)Metabolic pathways;(map04071)Sphingolipid signaling pathway;(map04722)Neurotrophin signaling pathway;(map04920)Adipocytokine signaling pathway;(map04931)Insulin resistance;(map04933)AGE-RAGE signaling pathway in diabetic complications;(map05140)Leishmaniasis	LMSP02010004
positive	pos-M542T248	542.322162222073	4.139	lipidblast::LysoPC 20:5; [M+H]+	542.3244	[M+H]+	77.8	55.9	88.1	60	67.0481:14 86.08961:34 93.0724:14 109.10056:34 138.04959:14 184.05557:34 184.07082:208 205.44231:14 275.06573:14 331.12451:85 387.18155:51 524.34344:17 542.32434:85	LysoPC 20:5	C28H48NO7P	Lipids and lipid-like molecules	Glycerophospholipids	HMDB10397	C04230	(map00564)Glycerophospholipid metabolism;(map05231)Choline metabolism in cancer	LMGP01050050
positive	pos-M544T268	544.339157465881	4.47461666666667	lipidblast::LysoPC 20:4; [M+H]+	544.3382	[M+H]+	88.2	76.5	86.2	100	60.07516:25 60.07842:127 71.07744:76 79.05656:25 86.09338:494 98.98044:25 104.10702:2770 107.96978:22 124.99249:51 124.99719:153 163.00383:25 166.06523:51 181.03174:51 184.07051:3404 189.74983:22 240.09953:51 258.11368:127 337.26047:25 509.32916:51 523.36896:25 526.32159:326 526.33765:334 542.58179:51 544.29675:179 544.34265:4318	LysoPC 20:4	C28H50NO7P	Lipids and lipid-like molecules	Glycerophospholipids	HMDB10395	C04230	(map00564)Glycerophospholipid metabolism;(map05231)Choline metabolism in cancer	LMGP01050048;LMGP01050121
positive	pos-M544T302	544.335690529971	5.03105	inhouse::1-Oleoyl-sn-glycero-3-phosphocholine; false; [M+Na]+	544.33099	[M+Na]+	90.1	92.5	85.3	62.5	58.06647:17 60.07989:68 83.08263:17 86.09884:203 98.98621:17 104.10574:1440 124.97523:17 124.9972:127 183.48578:17 183.50479:51 184.07198:2118 258.11258:51 339.25717:17 339.28046:109 445.26694:68 485.23947:34 504.34439:333 520.69641:34 522.26416:34 522.354:4068 544.33868:85	1-Oleoyl-sn-glycero-3-phosphocholine	C26H52NO7P	Lipids and lipid-like molecules	Glycerophospholipids	HMDB0002815	C04230	(map00564)Glycerophospholipid metabolism;(map05231)Choline metabolism in cancer	-
positive	pos-M546T347	546.351390060614	5.77705	inhouse::1-Stearoyl-2-hydroxy-sn-glycero-3-phosphocholine; false; [M+Na]+	546.34894	[M+Na]+	95	89.2	93.6	100	60.07706:51 60.08141:51 86.09791:211 95.0854:25 104.10603:1521 125.00056:88 163.01254:13 166.06133:38 181.02936:38 184.0757:2580 240.10472:13 258.09625:51 258.11429:51 311.2963:11 341.27866:25 341.31238:196 447.27292:38 487.2403:13 487.25888:38 487.28366:25 506.27667:13 506.35248:453 522.70135:51 524.27856:25 524.375:5353 546.33923:51 546.36548:76	1-Stearoyl-2-hydroxy-sn-glycero-3-phosphocholine	C26H54NO7P	Lipids and lipid-like molecules	Glycerophospholipids	HMDB0010384	NA	-	-
positive	pos-M546T288	546.353368184843	4.799725	lipidblast::LysoPC 20:3; [M+H]+	546.35126	[M+H]+	89.4	84.5	87.7	80	53.91203:7 60.0795:42 86.09728:125 95.0479:7 98.97765:17 104.10272:42 125.00349:76 167.06181:7 183.49957:25 184.07245:2088 188.1096:17 258.08215:8 476.28519:7 478.33716:34 528.32709:54 528.35931:34 544.64099:17 546.25092:17 546.3559:693 546.44452:25	LysoPC 20:3	C28H52NO7P	Lipids and lipid-like molecules	Glycerophospholipids	-	C04230	(map00564)Glycerophospholipid metabolism;(map05231)Choline metabolism in cancer	LMGP01050133
positive	pos-M547T224	547.216698373887	3.72735	hmdb::Nilotinib; ENone; false; HMDB0015595	547.21698	[M+NH4]+	70.8	29	75	100	140.52997:11 184.07458:11 229.08026:13 241.15396:11 253.10866:11 257.08881:25 268.09714:11 290.49493:11 308.34866:11 326.09308:13 341.11099:25 383.71408:11 414.54449:11 480.19415:13 529.21552:64 529.24133:25 530.18164:51 530.20105:112 547.18384:25 547.21014:38	Nilotinib	C28H22F3N7O	Benzenoids	Benzene and substituted derivatives	HMDB0015595	null	-	-
positive	pos-M548T316	548.369026921016	5.25915	lipidblast::LysoPC 20:2; [M+H]+	548.37183	[M+H]+	80.3	77.9	81.2	60	86.08929:25 86.09451:51 104.10395:198 184.07587:191 530.36401:102 548.37793:350	LysoPC 20:2	C28H54NO7P	Lipids and lipid-like molecules	Glycerophospholipids	-	C04230	(map00564)Glycerophospholipid metabolism;(map05231)Choline metabolism in cancer	LMGP01050132
positive	pos-M550T359	550.384215482474	5.97888333333333	lipidblast::LysoPC 20:1; [M+H]+	550.38562	[M+H]+	85.9	81.8	84	60	86.09316:25 104.09228:25 104.10661:169 184.0748:484 532.37457:76 548.60883:22 550.38263:541	LysoPC 20:1	C28H56NO7P	Lipids and lipid-like molecules	Glycerophospholipids	-	C04230	(map00564)Glycerophospholipid metabolism;(map05231)Choline metabolism in cancer	LMGP01050131;LMGP01050047
positive	pos-M550T345	550.38308145458	5.74873333333333	lipidblast::LysoPC 20:1; [M+H]+	550.38806	[M+H]+	84.8	75.7	88.2	60	86.09:17 86.09782:34 95.08257:14 173.09021:14 184.0755:208 383.27774:14 522.3382:17 532.34198:17 550.37579:94	LysoPC 20:1	C28H56NO7P	Lipids and lipid-like molecules	Glycerophospholipids	-	C04230	(map00564)Glycerophospholipid metabolism;(map05231)Choline metabolism in cancer	LMGP01050131;LMGP01050047
positive	pos-M552T359	552.390368159894	5.98399166666667	lipidblast::LysoPC 20:0; [M+H]+	552.39929	[M+H]+	81.8	73.5	79.5	60	83.0474:4 104.09898:8 104.10614:56 184.07526:39 534.37842:8 552.39679:72	LysoPC 20:0	C28H58NO7P	Lipids and lipid-like molecules	Glycerophospholipids	HMDB10390	C04230	(map00564)Glycerophospholipid metabolism;(map05231)Choline metabolism in cancer	LMGP01050045
positive	pos-M552T425	552.398877481161	7.08888333333333	lipidblast::LysoPC 20:0; [M+H]+	552.40259	[M+H]+	81.6	67.8	85.7	60	104.10618:17 184.05753:8 184.06705:25 267.25143:7 371.08279:8 422.12659:7 534.37708:8 552.40887:34	LysoPC 20:0	C28H58NO7P	Lipids and lipid-like molecules	Glycerophospholipids	HMDB10390	C04230	(map00564)Glycerophospholipid metabolism;(map05231)Choline metabolism in cancer	LMGP01050045
positive	pos-M558T319	558.316211919158	5.31153333333333	lipidblast::PE 23:4; PE(3:0/20:4); [M+H]+	558.31409	[M+H]+	72	54.7	67	50	311.17114:14 417.27457:17 417.30609:51 425.34015:14 558.29926:17	PE 23:4; PE(3:0/20:4)	C28H48NO8P	Lipids and lipid-like molecules	Glycerophospholipids	-	C00350	(map00563)Glycosylphosphatidylinositol (GPI)-anchor biosynthesis;(map00564)Glycerophospholipid metabolism;(map01100)Metabolic pathways;(map01110)Biosynthesis of secondary metabolites;(map04138)Autophagy - yeast;(map04140)Autophagy - animal;(map04723)Retrograde endocannabinoid signaling;(map05130)Pathogenic Escherichia coli infection	-
positive	pos-M566T359	566.378901106138	5.98426666666667	lipidblast::PC 20:0; PC(10:0/10:0); [M+H]+	566.38165	[M+H]+	77.7	80.4	76.7	50	124.82452:14 184.05704:17 184.07227:68 345.33142:14 566.33551:17 566.39899:34	PC 20:0; PC(10:0/10:0)	C28H56NO8P	Lipids and lipid-like molecules	Glycerophospholipids	-	C00157	(map00564)Glycerophospholipid metabolism;(map00590)Arachidonic acid metabolism;(map00591)Linoleic acid metabolism;(map00592)alpha-Linolenic acid metabolism;(map01100)Metabolic pathways;(map01110)Biosynthesis of secondary metabolites;(map04723)Retrograde endocannabinoid signaling;(map05231)Choline metabolism in cancer	LMGP01010380
positive	pos-M568T267	568.337503976557	4.45765	lipidblast::LysoPC 22:6; [M+H]+	568.33868	[M+H]+	85.5	79.6	85.7	60	117.53231:22 184.07616:287 337.28098:102 550.31036:25 568.29224:76 568.34583:142	LysoPC 22:6	C30H50NO7P	Lipids and lipid-like molecules	Glycerophospholipids	HMDB10404	C04230	(map00564)Glycerophospholipid metabolism;(map05231)Choline metabolism in cancer	LMGP01050056
positive	pos-M570T280	570.35366642053	4.65991666666667	lipidblast::LysoPC 22:5; [M+H]+	570.35339	[M+H]+	89.3	83.5	89	80	60.08179:17 86.09351:25 124.98798:8 125.00053:17 184.0708:578 258.11182:8 264.26511:17 418.2803:8 436.29245:25 552.30908:8 552.35522:25 570.35016:261	LysoPC 22:5	C30H52NO7P	Lipids and lipid-like molecules	Glycerophospholipids	-	C04230	(map00564)Glycerophospholipid metabolism;(map05231)Choline metabolism in cancer	-
positive	pos-M572T299	572.36932273093	4.98160833333333	lipidblast::LysoPC 22:4; [M+H]+	572.36975	[M+H]+	89.3	83.6	88.3	80	60.07964:17 82.22329:7 86.09718:201 104.10673:56 124.98255:8 124.99511:52 149.59634:7 184.04454:32 184.0731:2517 210.0602:7 258.10474:17 389.28485:8 554.31964:8 554.35602:52 554.38245:54 570.54053:25 572.36957:870	LysoPC 22:4	C30H54NO7P	Lipids and lipid-like molecules	Glycerophospholipids	-	C04230	(map00564)Glycerophospholipid metabolism;(map05231)Choline metabolism in cancer	LMGP01050124
positive	pos-M574T334	574.384151599451	5.57185	lipidblast::LysoPC 22:3; [M+H]+	574.38373	[M+H]+	86.5	89.7	87.5	60	83.0592:7 86.09325:25 104.10972:25 184.07208:388 556.3595:17 556.40918:17 574.3584:70 574.37524:156	LysoPC 22:3	C30H56NO7P	Lipids and lipid-like molecules	Glycerophospholipids	-	C04230	(map00564)Glycerophospholipid metabolism;(map05231)Choline metabolism in cancer	-
positive	pos-M576T379	576.399525728177	6.31201666666667	lipidblast::LysoPC 22:2; [M+H]+	576.3999	[M+H]+	80.9	73.5	81.9	60	50.6008:7 104.10252:8 165.36003:7 184.07391:25 471.73251:7 558.36456:8 576.37872:42	LysoPC 22:2	C30H58NO7P	Lipids and lipid-like molecules	Glycerophospholipids	-	C04230	(map00564)Glycerophospholipid metabolism;(map05231)Choline metabolism in cancer	LMGP01050135
positive	pos-M580T337	580.393766103682	5.62235	inhouse::1,2-Dilauroyl-sn-glycero-3-phosphoethanolamine; false; [M+H]+	580.39905	[M+H]+	73.1	40.2	70.3	100	179.17754:4 184.07217:37 393.25659:4 439.31967:17 439.37262:8 580.38019:32	1,2-Dilauroyl-sn-glycero-3-phosphoethanolamine	C29H58NO8P	Lipids and lipid-like molecules	Glycerophospholipids	NA	NA	-	-
positive	pos-M594T430	594.408985122771	7.16065	lipidblast::PC 22:0; PC(11:0/11:0); [M+H]+	594.41241	[M+H]+	81.5	83.5	74.9	50	184.07634:39 594.38287:13 594.41364:17	PC 22:0; PC(11:0/11:0)	C30H60NO8P	Lipids and lipid-like molecules	Glycerophospholipids	-	C00157	(map00564)Glycerophospholipid metabolism;(map00590)Arachidonic acid metabolism;(map00591)Linoleic acid metabolism;(map00592)alpha-Linolenic acid metabolism;(map01100)Metabolic pathways;(map01110)Biosynthesis of secondary metabolites;(map04723)Retrograde endocannabinoid signaling;(map05231)Choline metabolism in cancer	LMGP01010407
positive	pos-M595T188_2	595.12773847957	3.12595	massbank::Tiliroside M+H	595.14008	[M+H]+	79	77.8	77.6	42.9	130.09474:22 147.04131:102 239.03091:22 287.05484:76 309.0864:51	Tiliroside	C30H26O13	Unknown	-	NA	NA	-	-
positive	pos-M600T358	600.399346840848	5.96085	lipidblast::LysoPC 24:4; [M+H]+	600.39478	[M+H]+	81.3	65.1	89.4	60	115.07528:7 128.09602:8 161.09009:7 184.05943:17 184.07468:34 284.55078:7 319.27142:8 451.02756:7 582.34906:8 600.38867:17	LysoPC 24:4	C32H58NO7P	Lipids and lipid-like molecules	Glycerophospholipids	-	C04230	(map00564)Glycerophospholipid metabolism;(map05231)Choline metabolism in cancer	-
positive	pos-M606T402	606.446786325251	6.69861666666667	lipidblast::LysoPC 24:1; [M+H]+	606.45093	[M+H]+	85.6	82.9	83	60	166.06299:11 184.07764:38 588.41296:25 606.41412:25	LysoPC 24:1	C32H64NO7P	Lipids and lipid-like molecules	Glycerophospholipids	-	C04230	(map00564)Glycerophospholipid metabolism;(map05231)Choline metabolism in cancer	-
positive	pos-M608T43	608.088287976493	0.721725	hmdb::UDP-N-acetyl-alpha-D-galactosamine; ENone; false; HMDB0060522	608.08929	[M+H]+	70.7	57.5	61.9	41.2	97.02837:89 109.02021:7 126.05911:17 138.05426:34 141.05608:7 144.06323:8 168.05885:17 186.04236:8 186.073:54 204.09052:106 210.00117:7 292.97046:8 326.40518:7 405.01407:34 501.74738:7 608.07477:17	UDP-N-acetyl-alpha-D-galactosamine	C17H27N3O17P2	Nucleosides, nucleotides, and analogues	Pyrimidine nucleotides	HMDB0060522	null	-	-
positive	pos-M626T355	626.399243457072	5.90971666666667	lipidblast::PC 25:5; PC(3:0/22:5); [M+H]+	626.3999	[M+H]+	70.3	62.2	63.6	50	125.00337:7 184.06844:34 245.39925:7 296.10593:17 318.05493:7 342.15323:8 582.27948:7 626.35529:8 626.41504:46	PC 25:5; PC(3:0/22:5)	C33H56NO8P	Lipids and lipid-like molecules	Glycerophospholipids	-	C00157	(map00564)Glycerophospholipid metabolism;(map00590)Arachidonic acid metabolism;(map00591)Linoleic acid metabolism;(map00592)alpha-Linolenic acid metabolism;(map01100)Metabolic pathways;(map01110)Biosynthesis of secondary metabolites;(map04723)Retrograde endocannabinoid signaling;(map05231)Choline metabolism in cancer	-
positive	pos-M632T368	632.42601556918	6.1414	lipidblast::PC 25:2; PC(8:0/17:2); [M+H]+	632.4231	[M+H]+	76.6	66.6	70.2	50	163.15117:11 184.06694:13 184.08218:38 311.24634:11 379.26767:13 506.36932:11 632.38696:25 632.42224:25	PC 25:2; PC(8:0/17:2)	C33H62NO8P	Lipids and lipid-like molecules	Glycerophospholipids	-	C00157	(map00564)Glycerophospholipid metabolism;(map00590)Arachidonic acid metabolism;(map00591)Linoleic acid metabolism;(map00592)alpha-Linolenic acid metabolism;(map01100)Metabolic pathways;(map01110)Biosynthesis of secondary metabolites;(map04723)Retrograde endocannabinoid signaling;(map05231)Choline metabolism in cancer	-
positive	pos-M634T345	634.448534708213	5.741675	lipidblast::PC 25:1; PC(5:0/20:1); [M+H]+	634.45245	[M+H]+	70.5	65.1	65.9	50	71.08677:11 133.07877:13 171.11942:11 184.05247:25 184.07724:249 203.17107:11 253.13936:11 279.14978:11 491.29922:11 550.37616:51 550.41571:51 598.35852:11 634.40515:38 634.46173:38	PC 25:1; PC(5:0/20:1)	C33H64NO8P	Lipids and lipid-like molecules	Glycerophospholipids	-	C00157	(map00564)Glycerophospholipid metabolism;(map00590)Arachidonic acid metabolism;(map00591)Linoleic acid metabolism;(map00592)alpha-Linolenic acid metabolism;(map01100)Metabolic pathways;(map01110)Biosynthesis of secondary metabolites;(map04723)Retrograde endocannabinoid signaling;(map05231)Choline metabolism in cancer	-
positive	pos-M635T541	634.537204706005	9.0228	lipidblast::DG 36:4; DG(16:0/20:4); [M+NH4]+	634.53522	[M+NH4]+	72.5	45.4	73.3	100	79.0517:4 81.06532:8 85.10245:8 91.05183:4 95.08638:17 107.08916:4 119.08093:13 123.11155:13 131.08617:4 133.10635:4 149.14091:8 157.0986:8 161.13095:8 171.12392:4 175.112:8 187.14822:8 189.1201:8 203.17058:17 229.20979:4 245.22383:8 249.20821:4 255.23262:4 259.20676:8 261.2178:8 262.26489:4 266.28632:13 269.21994:44 287.23529:42 307.24005:4 311.26187:13 313.27142:104 337.29169:4 344.09393:4 361.…	DG 36:4; DG(16:0/20:4)	C39H68O5	Lipids and lipid-like molecules	Glycerolipids	HMDB07112	C00641	(map00561)Glycerolipid metabolism;(map00562)Inositol phosphate metabolism;(map00564)Glycerophospholipid metabolism;(map01100)Metabolic pathways;(map01110)Biosynthesis of secondary metabolites;(map04070)Phosphatidylinositol signaling system;(map04730)Long-term depression	LMGL02010070
positive	pos-M637T542	636.553351831127	9.02974166666667	lipidblast::DG 36:3; DG(18:1/18:2); [M+NH4]+	636.55261	[M+NH4]+	83.9	72.5	83.2	80	57.06347:22 111.10479:25 165.15387:22 215.19704:22 289.26691:22 325.28531:22 337.26404:102 337.28467:76 339.28845:127 433.77728:22 601.45508:25 601.5274:149 619.55176:51	DG 36:3; DG(18:1/18:2)	C39H70O5	Lipids and lipid-like molecules	Glycerolipids	HMDB07219	C00641	(map00561)Glycerolipid metabolism;(map00562)Inositol phosphate metabolism;(map00564)Glycerophospholipid metabolism;(map01100)Metabolic pathways;(map01110)Biosynthesis of secondary metabolites;(map04070)Phosphatidylinositol signaling system;(map04730)Long-term depression	LMGL02010056
positive	pos-M637T439	636.552685455368	7.32365833333333	lipidblast::DG 36:3; DG(18:1/18:2); [M+NH4]+	636.55408	[M+NH4]+	70.1	34.7	83.8	60	195.11569:22 223.062:76 276.28143:22 299.07211:25 337.26663:51 339.29617:51 355.06903:76 355.09283:25 371.11093:102 601.51697:51	DG 36:3; DG(18:1/18:2)	C39H70O5	Lipids and lipid-like molecules	Glycerolipids	HMDB07219	C00641	(map00561)Glycerolipid metabolism;(map00562)Inositol phosphate metabolism;(map00564)Glycerophospholipid metabolism;(map01100)Metabolic pathways;(map01110)Biosynthesis of secondary metabolites;(map04070)Phosphatidylinositol signaling system;(map04730)Long-term depression	LMGL02010056
positive	pos-M639T528	638.568401391966	8.80325	lipidblast::DG 36:2; DG(18:0/18:2); [M+NH4]+	638.56812	[M+NH4]+	77.7	59.1	86.7	60	85.10096:51 121.03398:43 149.02516:51 193.18903:43 299.06323:102 337.26514:153 341.31219:153 437.31723:43 536.14618:51 603.52216:102	DG 36:2; DG(18:0/18:2)	C39H72O5	Lipids and lipid-like molecules	Glycerolipids	HMDB07161	C00641	(map00561)Glycerolipid metabolism;(map00562)Inositol phosphate metabolism;(map00564)Glycerophospholipid metabolism;(map01100)Metabolic pathways;(map01110)Biosynthesis of secondary metabolites;(map04070)Phosphatidylinositol signaling system;(map04730)Long-term depression	LMGL02010050
positive	pos-M648T329	647.509080063424	5.48790833333333	lipidblast::SM 30:1; SM(d14:0/16:1); [M+H]+	647.50952	[M+H]+	77.2	54.2	83.8	66.7	86.06974:8 151.07141:7 184.06914:188 392.29016:7 467.30801:8 590.26123:7 608.39764:50 629.43683:8 647.47131:25 647.50702:50	SM 30:1; SM(d14:0/16:1)	C35H71N2O6P	Lipids and lipid-like molecules	Sphingolipids	-	C00550	(map00600)Sphingolipid metabolism;(map01100)Metabolic pathways;(map04071)Sphingolipid signaling pathway	-
positive	pos-M649T529	648.624970300378	8.80996666666667	hmdb::Cer(d18:1/24:1(15Z)); E40; true; HMDB0004953	648.62585	[M+H]+	74.2	66.2	69.9	50	203.17563:43 264.26602:51 266.22095:43 282.25903:51 455.69135:43 630.63727:102	Cer(d18:1/24:1(15Z))	C42H81NO3	Lipids and lipid-like molecules	Sphingolipids	HMDB0004953	C00195	(map00600)Sphingolipid metabolism;(map01100)Metabolic pathways;(map04071)Sphingolipid signaling pathway;(map04722)Neurotrophin signaling pathway;(map04920)Adipocytokine signaling pathway;(map04931)Insulin resistance;(map04933)AGE-RAGE signaling pathway in diabetic complications;(map05140)Leishmaniasis	-
positive	pos-M649T541	648.624888461037	9.01626666666667	hmdb::Cer(d18:1/24:1(15Z)); E40; true; HMDB0004953	648.62738	[M+H]+	72.4	63.8	57	50	105.06562:43 149.03375:51 212.74092:43 262.23615:51 282.27051:51 289.24542:43 519.12592:43 600.57056:51 630.58014:51 630.61542:102	Cer(d18:1/24:1(15Z))	C42H81NO3	Lipids and lipid-like molecules	Sphingolipids	HMDB0004953	C00195	(map00600)Sphingolipid metabolism;(map01100)Metabolic pathways;(map04071)Sphingolipid signaling pathway;(map04722)Neurotrophin signaling pathway;(map04920)Adipocytokine signaling pathway;(map04931)Insulin resistance;(map04933)AGE-RAGE signaling pathway in diabetic complications;(map05140)Leishmaniasis	-
positive	pos-M661T529	660.552527475241	8.81275	lipidblast::DG 38:5; DG(16:1/22:4); [M+NH4]+	660.55835	[M+NH4]+	74.7	46.8	75.9	80	107.08056:43 149.01427:51 149.02112:152 215.18211:43 264.26764:51 287.23575:43 311.25992:51 366.37189:43 389.2981:102 597.42737:43 625.51465:102 643.51483:51	DG 38:5; DG(16:1/22:4)	C41H70O5	Lipids and lipid-like molecules	Glycerolipids	HMDB07147	C00641	(map00561)Glycerolipid metabolism;(map00562)Inositol phosphate metabolism;(map00564)Glycerophospholipid metabolism;(map01100)Metabolic pathways;(map01110)Biosynthesis of secondary metabolites;(map04070)Phosphatidylinositol signaling system;(map04730)Long-term depression	LMGL02010149
positive	pos-M662T411	661.525122827629	6.85516666666667	lipidblast::SM 31:1; SM(d14:1/17:0); [M+H]+	661.52045	[M+H]+	71.3	55.7	76	66.7	184.07193:52 502.49741:8 520.5:17 644.49823:4 661.50671:21 661.52478:24	SM 31:1; SM(d14:1/17:0)	C36H73N2O6P	Lipids and lipid-like molecules	Sphingolipids	-	C00550	(map00600)Sphingolipid metabolism;(map01100)Metabolic pathways;(map04071)Sphingolipid signaling pathway	-
positive	pos-M663T430	662.50983338964	7.16465	lipidblast::Plasmenyl-PC 28:0; PC(P-14:0/14:0); [M+H]+	662.50684	[M+H]+	81.6	63.5	84.8	100	81.07104:8 104.1107:7 124.99174:8 184.04843:8 184.07509:256 349.29346:7 479.44913:7 660.51526:7 662.50128:116 662.56268:51	Plasmenyl-PC 28:0; PC(P-14:0/14:0)	C36H72NO7P	Lipids and lipid-like molecules	Glycerophospholipids	-	C00958	(map00565)Ether lipid metabolism;(map01100)Metabolic pathways	-
positive	pos-M663T544	662.511271156484	9.0698	lipidblast::Plasmenyl-PC 28:0; PC(P-14:0/14:0); [M+H]+	662.51526	[M+H]+	74.7	47.8	81.1	66.7	67.05383:43 184.04787:102 184.07645:102 382.32358:43 521.48907:51 644.41168:51 662.53162:102	Plasmenyl-PC 28:0; PC(P-14:0/14:0)	C36H72NO7P	Lipids and lipid-like molecules	Glycerophospholipids	-	C00958	(map00565)Ether lipid metabolism;(map01100)Metabolic pathways	-
positive	pos-M663T513	662.56897873867	8.5427	lipidblast::DG 38:4; DG(18:0/20:4); [M+NH4]+	662.56824	[M+NH4]+	71.5	51.1	61.9	80	79.05934:4 109.10196:8 114.47651:4 125.73601:4 184.07578:32 187.15715:8 203.17776:17 267.25256:4 287.23129:8 329.24716:4 341.30826:48 361.27023:24 361.28625:8 645.55762:13 662.50037:8 662.54736:13 662.57623:13	DG 38:4; DG(18:0/20:4)	C41H72O5	Lipids and lipid-like molecules	Glycerolipids	HMDB07170	C00641	(map00561)Glycerolipid metabolism;(map00562)Inositol phosphate metabolism;(map00564)Glycerophospholipid metabolism;(map01100)Metabolic pathways;(map01110)Biosynthesis of secondary metabolites;(map04070)Phosphatidylinositol signaling system;(map04730)Long-term depression	LMGL02010111
positive	pos-M674T365	673.525527855181	6.08986666666667	lipidblast::SM 32:2; SM(d14:0/18:2); [M+H]+	673.52557	[M+H]+	86.7	83.2	83	66.7	77.39746:4 125.00319:8 184.06819:146 673.48041:13 673.50958:51	SM 32:2; SM(d14:0/18:2)	C37H73N2O6P	Lipids and lipid-like molecules	Sphingolipids	-	C00550	(map00600)Sphingolipid metabolism;(map01100)Metabolic pathways;(map04071)Sphingolipid signaling pathway	-
positive	pos-M676T324	675.542467138461	5.40133333333333	lipidblast::SM 32:1; SM(d14:0/18:1); [M+H]+	675.54248	[M+H]+	92	84.6	87.3	100	56.04698:11 83.08485:11 86.0959:225 87.06783:13 98.98034:25 104.10405:38 125.00176:104 166.40715:11 183.48598:25 184.07408:4414 185.07736:25 189.1602:25 264.26889:13 298.3132:38 452.32095:51 657.52356:51 673.34967:13 675.42053:38 675.54456:1263	SM 32:1; SM(d14:0/18:1)	C37H75N2O6P	Lipids and lipid-like molecules	Sphingolipids	-	C00550	(map00600)Sphingolipid metabolism;(map01100)Metabolic pathways;(map04071)Sphingolipid signaling pathway	-
positive	pos-M678T405	677.555299332443	6.744875	lipidblast::SM 32:0; SM(d14:0/18:0); [M+H]+	677.55457	[M+H]+	83.5	76.2	78.1	66.7	85.7618:7 184.07204:141 536.38245:7 677.54163:60 677.57452:42	SM 32:0; SM(d14:0/18:0)	C37H77N2O6P	Lipids and lipid-like molecules	Sphingolipids	-	C00550	(map00600)Sphingolipid metabolism;(map01100)Metabolic pathways;(map04071)Sphingolipid signaling pathway	-
positive	pos-M679T354	678.504284959751	5.89906666666667	hmdb::PC(14:0/14:0); E20; true; HMDB0007866	678.50842	[M+H]+	78.6	48.7	82.4	100	62.05793:14 184.07195:321 205.12349:14 342.34387:14 678.36743:17 678.42957:132 678.4881:146	PC(14:0/14:0)	C36H72NO8P	Lipids and lipid-like molecules	Glycerophospholipids	HMDB0007866	C00157	(map00564)Glycerophospholipid metabolism;(map00590)Arachidonic acid metabolism;(map00591)Linoleic acid metabolism;(map00592)alpha-Linolenic acid metabolism;(map01100)Metabolic pathways;(map01110)Biosynthesis of secondary metabolites;(map04723)Retrograde endocannabinoid signaling;(map05231)Choline metabolism in cancer	-
positive	pos-M684T408	684.493020708795	6.79175833333333	lipidblast::Plasmenyl-PC 30:3; PC(P-14:0/16:3); [M+H]+	684.49109	[M+H]+	70.5	48.6	73.6	66.7	184.07422:51 239.10158:22 400.99689:22 429.07373:25 684.50012:51	Plasmenyl-PC 30:3; PC(P-14:0/16:3)	C38H70NO7P	Lipids and lipid-like molecules	Glycerophospholipids	-	C00958	(map00565)Ether lipid metabolism;(map01100)Metabolic pathways	-
positive	pos-M690T445	689.555960862169	7.42351666666667	lipidblast::SM 33:1; SM(d14:0/19:1); [M+H]+	689.55615	[M+H]+	87.9	86.7	84.9	66.7	184.06038:25 184.06609:287 689.5401:102	SM 33:1; SM(d14:0/19:1)	C38H77N2O6P	Lipids and lipid-like molecules	Sphingolipids	-	C00550	(map00600)Sphingolipid metabolism;(map01100)Metabolic pathways;(map04071)Sphingolipid signaling pathway	-
positive	pos-M690T544	689.557417447175	9.06771666666667	lipidblast::SM 33:1; SM(d14:0/19:1); [M+H]+	689.55426	[M+H]+	79.2	62.8	78.8	66.7	124.99574:51 184.07449:694 222.67853:51 223.35364:102 225.53897:102 227.29659:152 671.2475:43 689.53918:151 689.57239:321	SM 33:1; SM(d14:0/19:1)	C38H77N2O6P	Lipids and lipid-like molecules	Sphingolipids	-	C00550	(map00600)Sphingolipid metabolism;(map01100)Metabolic pathways;(map04071)Sphingolipid signaling pathway	-
positive	pos-M701T490	700.569114018748	8.1727	lipidblast::GlcCer[NS] 34:1; GlcCer[NS](d18:1/16:0); [M+H]+	700.573	[M+H]+	76.1	51.1	74.3	87.5	252.26506:8 256.26331:4 264.26736:48 277.9465:4 370.35132:8 384.67441:4 502.51529:13 520.49585:17 520.51508:24 538.50568:8 682.55249:40 700.53943:8	GlcCer[NS] 34:1; GlcCer[NS](d18:1/16:0)	C40H77NO8	Lipids and lipid-like molecules	Sphingolipids	-	C01190	(map00600)Sphingolipid metabolism;(map01100)Metabolic pathways	LMSP0501AA03
positive	pos-M702T376	701.557990270314	6.25943333333333	lipidblast::SM 34:2; SM(d14:0/20:2); [M+H]+	701.55646	[M+H]+	91.9	85.7	86.9	100	56.04914:17 86.09859:81 104.1027:8 124.98931:8 125.00343:53 184.07422:2533 184.12566:17 184.85982:17 185.07559:17 285.21115:8 388.27805:8 454.59631:7 500.46423:17 594.92633:7 683.51587:17 683.54523:25 701.42609:17 701.55627:793	SM 34:2; SM(d14:0/20:2)	C39H77N2O6P	Lipids and lipid-like molecules	Sphingolipids	-	C00550	(map00600)Sphingolipid metabolism;(map01100)Metabolic pathways;(map04071)Sphingolipid signaling pathway	-
positive	pos-M704T544	703.574249421461	9.07125	lipidblast::SM 34:1; SM(d14:0/20:1); [M+H]+	703.57605	[M+H]+	95	93.1	87.8	100	60.07949:203 71.07149:152 86.09464:907 98.98038:51 98.98178:102 104.1041:203 124.99241:51 125.0034:441 183.48988:152 184.03229:139 184.07419:47699 184.12563:101 267.29483:43 313.27087:152 314.2706:102 391.28265:102 462.33392:51 554.65277:43 562.54663:102 685.53253:51 685.56189:253 685.59131:202 701.3667:102 703.53229:305 703.58813:11146	SM 34:1; SM(d14:0/20:1)	C39H79N2O6P	Lipids and lipid-like molecules	Sphingolipids	-	C00550	(map00600)Sphingolipid metabolism;(map01100)Metabolic pathways;(map04071)Sphingolipid signaling pathway	-
positive	pos-M704T229	703.574997189959	3.82488333333333	lipidblast::SM 34:1; SM(d14:0/20:1); [M+H]+	703.57599	[M+H]+	92.6	89.4	83	100	52.62709:43 86.09593:203 104.10265:51 184.07228:3263 502.5173:43 685.56934:102 703.52863:272 703.56586:867 703.60309:593	SM 34:1; SM(d14:0/20:1)	C39H79N2O6P	Lipids and lipid-like molecules	Sphingolipids	-	C00550	(map00600)Sphingolipid metabolism;(map01100)Metabolic pathways;(map04071)Sphingolipid signaling pathway	-
positive	pos-M704T421	703.57448216322	7.0156	lipidblast::SM 34:1; SM(d14:0/20:1); [M+H]+	703.57831	[M+H]+	90.6	82.1	86	100	60.06842:8 60.08039:25 69.03251:7 71.06996:17 86.09408:71 98.97545:8 104.10471:34 125.00068:50 131.08467:7 181.16556:7 183.49919:34 184.0416:16 184.07207:3846 185.0715:17 189.27397:17 197.19106:7 308.20557:17 313.27393:34 314.27115:34 339.29004:25 340.28638:17 361.27203:25 372.08698:8 391.27679:17 562.51086:34 639.72174:7 668.46606:25 668.49146:17 685.55408:34 685.56879:25 701.3028:17 701.35858:1…	SM 34:1; SM(d14:0/20:1)	C39H79N2O6P	Lipids and lipid-like molecules	Sphingolipids	-	C00550	(map00600)Sphingolipid metabolism;(map01100)Metabolic pathways;(map04071)Sphingolipid signaling pathway	-
positive	pos-M704T168	703.574401026623	2.80825	lipidblast::SM 34:1; SM(d14:0/20:1); [M+H]+	703.57343	[M+H]+	87.2	75.5	86.5	100	86.0919:51 89.06635:102 173.12737:43 184.07967:1324 212.09489:43 435.35886:43 556.78687:43 685.55017:51 703.56885:310	SM 34:1; SM(d14:0/20:1)	C39H79N2O6P	Lipids and lipid-like molecules	Sphingolipids	-	C00550	(map00600)Sphingolipid metabolism;(map01100)Metabolic pathways;(map04071)Sphingolipid signaling pathway	-
positive	pos-M706T393	705.588155569678	6.54528333333333	lipidblast::SM 34:0; SM(d14:0/20:0); [M+H]+	705.58856	[M+H]+	87.9	80.4	86.8	100	56.0474:13 56.0495:25 82.32168:11 86.09492:64 124.99561:38 166.06129:11 183.48384:25 184.07195:2937 185.07329:152 186.07353:38 494.33362:13 564.55927:38 628.49982:11 687.55444:25 704.52179:38 705.58795:932	SM 34:0; SM(d14:0/20:0)	C39H81N2O6P	Lipids and lipid-like molecules	Sphingolipids	-	C00550	(map00600)Sphingolipid metabolism;(map01100)Metabolic pathways;(map04071)Sphingolipid signaling pathway	-
positive	pos-M707T544	706.539269269173	9.07278333333333	inhouse::1-Myristoyl-2-palmitoyl-sn-glycero-3-phosphocholine; false; [M+H]+	706.53955	[M+H]+	70.6	35.4	82.2	100	60.07633:51 60.0796:102 71.0728:152 86.09609:359 95.08362:102 98.98615:102 104.10858:203 124.9691:51 124.99107:202 125.0209:51 183.49783:152 184.07263:22640 185.07208:152 185.40456:102 186.07616:102 313.27399:102 339.29819:102 448.84134:43 662.53522:102 685.55591:152 703.52252:329 703.57092:6674 703.64166:140 706.47858:100 706.50842:274 706.53455:620 706.6167:251	1-Myristoyl-2-palmitoyl-sn-glycero-3-phosphocholine	C38H76NO8P	Lipids and lipid-like molecules	Glycerophospholipids	HMDB0007869	C00157	(map00564)Glycerophospholipid metabolism;(map00590)Arachidonic acid metabolism;(map00591)Linoleic acid metabolism;(map00592)alpha-Linolenic acid metabolism;(map01100)Metabolic pathways;(map01110)Biosynthesis of secondary metabolites;(map04723)Retrograde endocannabinoid signaling;(map05231)Choline metabolism in cancer	-
positive	pos-M707T410	706.539227669049	6.82545833333333	inhouse::1,2-Dipentadecanoyl-sn-glycero-3-phosphocholine; false; [M+H]+	706.54047	[M+H]+	81	71.4	73.1	71.4	86.09327:185 98.98579:51 104.1053:76 117.07272:22 125.0014:127 184.07503:6529 185.07257:102 186.08046:102 264.26245:25 314.2829:51 685.56165:51 703.56909:1018 706.54022:1653	1,2-Dipentadecanoyl-sn-glycero-3-phosphocholine	C38H76NO8P	Lipids and lipid-like molecules	Glycerophospholipids	NA	NA	-	-
positive	pos-M711T392	710.50946981408	6.53534166666667	lipidblast::Plasmenyl-PC 32:4; PC(P-14:0/18:4); [M+H]+	710.51208	[M+H]+	81.3	73.3	72.7	66.7	81.06796:4 86.0949:21 125.00187:8 184.04906:13 184.0719:371 361.27814:17 710.49652:209 710.52649:203	Plasmenyl-PC 32:4; PC(P-14:0/18:4)	C40H72NO7P	Lipids and lipid-like molecules	Glycerophospholipids	-	C00958	(map00565)Ether lipid metabolism;(map01100)Metabolic pathways	-
positive	pos-M713T429	712.525733933838	7.15743333333333	lipidblast::Plasmenyl-PC 32:3; PC(P-14:0/18:3); [M+H]+	712.52704	[M+H]+	87.7	78.2	77.4	100	58.06917:4 60.07939:21 69.31178:4 71.06901:13 86.09711:90 98.97744:8 98.98302:55 104.09534:8 104.1068:27 123.8678:4 124.9985:54 183.49155:13 184.07394:4194 184.14061:8 186.28627:8 361.29025:8 387.61673:4 408.28674:8 419.45398:4 426.28464:21 523.45142:8 529.46552:13 571.46515:8 710.21674:13 710.28778:26 712.05121:17 712.33972:13 712.53082:3345 712.65448:13	Plasmenyl-PC 32:3; PC(P-14:0/18:3)	C40H74NO7P	Lipids and lipid-like molecules	Glycerophospholipids	-	C00958	(map00565)Ether lipid metabolism;(map01100)Metabolic pathways	-
positive	pos-M715T408	714.539246826138	6.80063333333333	lipidblast::Plasmenyl-PC 32:2; PC(P-14:0/18:2); [M+H]+	714.53845	[M+H]+	75.7	54.5	76.4	66.7	134.81369:14 184.02629:17 184.07391:208 503.99362:14 573.45685:17 573.50726:34 676.43097:17 676.53326:68 706.9613:14 714.49561:51 714.5556:126	Plasmenyl-PC 32:2; PC(P-14:0/18:2)	C40H76NO7P	Lipids and lipid-like molecules	Glycerophospholipids	-	C00958	(map00565)Ether lipid metabolism;(map01100)Metabolic pathways	-
positive	pos-M731T237	730.537719082602	3.944725	hmdb::PC(18:1(9Z)/14:1(9Z)); E20; true; HMDB0008098	730.53833	[M+H]+	88.2	74.5	87.1	100	85.10042:14 89.0566:17 131.07018:14 177.10875:14 184.06631:323 204.08525:14 216.25507:17 238.14452:14 575.46045:14 589.49792:17 694.34894:14 730.49182:84 730.53735:198	PC(18:1(9Z)/14:1(9Z))	C40H76NO8P	Lipids and lipid-like molecules	Glycerophospholipids	HMDB0008098	C00157	(map00564)Glycerophospholipid metabolism;(map00590)Arachidonic acid metabolism;(map00591)Linoleic acid metabolism;(map00592)alpha-Linolenic acid metabolism;(map01100)Metabolic pathways;(map01110)Biosynthesis of secondary metabolites;(map04723)Retrograde endocannabinoid signaling;(map05231)Choline metabolism in cancer	-
positive	pos-M733T244	732.553998424554	4.0621	hmdb::PC(16:0/16:1(9Z)); E20; true; HMDB0007969	732.55267	[M+H]+	88.9	76.9	85.8	100	60.07964:51 83.04926:51 86.09615:127 125.00214:51 179.1048:25 183.49225:51 184.07274:4099 185.07602:76 337.0007:25 337.02646:102 393.0853:210 431.19904:22 449.13611:76 449.16586:102 591.51868:51 732.55298:2759 732.70123:51	PC(16:0/16:1(9Z))	C40H78NO8P	Lipids and lipid-like molecules	Glycerophospholipids	HMDB0007969	C00157	(map00564)Glycerophospholipid metabolism;(map00590)Arachidonic acid metabolism;(map00591)Linoleic acid metabolism;(map00592)alpha-Linolenic acid metabolism;(map01100)Metabolic pathways;(map01110)Biosynthesis of secondary metabolites;(map04723)Retrograde endocannabinoid signaling;(map05231)Choline metabolism in cancer	-
positive	pos-M733T171	732.552470435706	2.85746666666667	hmdb::PC(16:0/16:1(9Z)); E20; true; HMDB0007969	732.55579	[M+H]+	77	46.8	77	100	167.73203:43 184.06857:703 377.05957:43 453.33713:51 685.53632:43 703.56226:102 730.19348:43 732.53986:203	PC(16:0/16:1(9Z))	C40H78NO8P	Lipids and lipid-like molecules	Glycerophospholipids	HMDB0007969	C00157	(map00564)Glycerophospholipid metabolism;(map00590)Arachidonic acid metabolism;(map00591)Linoleic acid metabolism;(map00592)alpha-Linolenic acid metabolism;(map01100)Metabolic pathways;(map01110)Biosynthesis of secondary metabolites;(map04723)Retrograde endocannabinoid signaling;(map05231)Choline metabolism in cancer	-
positive	pos-M733T544	732.555123290059	9.06613333333333	hmdb::PC(16:0/16:1(9Z)); E20; true; HMDB0007969	732.55585	[M+H]+	91.4	84	86.2	100	60.08178:153 71.07398:102 71.70981:43 86.09609:728 98.99034:102 104.10858:102 124.99107:51 124.99578:203 166.07086:51 183.50545:153 184.07645:23223 185.07399:314 186.07042:102 494.3439:102 591.52521:203 591.55591:253 730.22888:102 732.47656:92 732.56018:16720	PC(16:0/16:1(9Z))	C40H78NO8P	Lipids and lipid-like molecules	Glycerophospholipids	HMDB0007969	C00157	(map00564)Glycerophospholipid metabolism;(map00590)Arachidonic acid metabolism;(map00591)Linoleic acid metabolism;(map00592)alpha-Linolenic acid metabolism;(map01100)Metabolic pathways;(map01110)Biosynthesis of secondary metabolites;(map04723)Retrograde endocannabinoid signaling;(map05231)Choline metabolism in cancer	-
positive	pos-M735T544	734.566554428682	9.0662	hmdb::PC(16:0/16:0); E20; true; HMDB0000564	734.56531	[M+H]+	90.3	82.8	87.1	100	86.09245:102 104.10718:51 184.07523:3515 185.08995:203 186.08066:153 734.44507:102 734.54779:518 734.5744:2615	PC(16:0/16:0)	C40H80NO8P	Lipids and lipid-like molecules	Glycerophospholipids	HMDB0000564	C00157	(map00564)Glycerophospholipid metabolism;(map00590)Arachidonic acid metabolism;(map00591)Linoleic acid metabolism;(map00592)alpha-Linolenic acid metabolism;(map01100)Metabolic pathways;(map01110)Biosynthesis of secondary metabolites;(map04723)Retrograde endocannabinoid signaling;(map05231)Choline metabolism in cancer	-
positive	pos-M735T173	734.566353031755	2.884825	hmdb::PC(16:0/16:0); E20; true; HMDB0000564	734.56427	[M+H]+	79.8	55	87.5	100	184.07045:203 297.20261:43 577.49744:51 718.51044:51 725.79181:43 734.59314:203	PC(16:0/16:0)	C40H80NO8P	Lipids and lipid-like molecules	Glycerophospholipids	HMDB0000564	C00157	(map00564)Glycerophospholipid metabolism;(map00590)Arachidonic acid metabolism;(map00591)Linoleic acid metabolism;(map00592)alpha-Linolenic acid metabolism;(map01100)Metabolic pathways;(map01110)Biosynthesis of secondary metabolites;(map04723)Retrograde endocannabinoid signaling;(map05231)Choline metabolism in cancer	-
positive	pos-M735T235	734.566447705287	3.9183	hmdb::PC(16:0/16:0); E20; true; HMDB0000564	734.57098	[M+H]+	92.2	85.6	88	100	184.07867:276 186.07648:51 734.55377:229 734.58038:160	PC(16:0/16:0)	C40H80NO8P	Lipids and lipid-like molecules	Glycerophospholipids	HMDB0000564	C00157	(map00564)Glycerophospholipid metabolism;(map00590)Arachidonic acid metabolism;(map00591)Linoleic acid metabolism;(map00592)alpha-Linolenic acid metabolism;(map01100)Metabolic pathways;(map01110)Biosynthesis of secondary metabolites;(map04723)Retrograde endocannabinoid signaling;(map05231)Choline metabolism in cancer	-
positive	pos-M745T544	744.55592559049	9.0662	hmdb::PE(18:1(11Z)/18:1(9Z)); E20; true; HMDB0009026	744.56097	[M+H]+	71.9	58.4	75.1	50	62.56352:43 86.09766:203 98.97647:51 121.10076:43 124.99551:203 138.14145:43 166.05728:43 184.07523:5305 185.07468:152 186.07108:203 245.22816:43 265.24231:102 267.26511:51 282.16068:43 323.20285:43 339.3251:51 441.33273:43 478.33975:102 601.64178:51 603.52686:1949 603.54065:3478 708.22162:43 733.61206:102 734.57825:1885 742.1698:102 744.48553:99 744.58514:1460	PE(18:1(11Z)/18:1(9Z))	C41H78NO8P	Lipids and lipid-like molecules	Glycerophospholipids	HMDB0009026	C00350	(map00563)Glycosylphosphatidylinositol (GPI)-anchor biosynthesis;(map00564)Glycerophospholipid metabolism;(map01100)Metabolic pathways;(map01110)Biosynthesis of secondary metabolites;(map04138)Autophagy - yeast;(map04140)Autophagy - animal;(map04723)Retrograde endocannabinoid signaling;(map05130)Pathogenic Escherichia coli infection	-
positive	pos-M747T544	746.575635753121	9.06410833333333	hmdb::PC(15:0/18:1(11Z)); E20; true; HMDB0007938	746.57446	[M+H]+	70.7	31.6	77.4	100	69.07571:43 86.0943:102 104.10513:51 124.99351:102 184.04684:90 184.07732:11824 185.07678:203 265.24582:102 341.30865:102 563.54742:43 577.51746:102 591.55273:152 603.49182:102 605.41095:102 605.54224:2257 605.55951:2350 685.56696:102 701.36804:102 703.52991:441 703.57086:3627 704.55804:102 732.48785:147 732.55243:1318 732.67023:101 744.19165:102 746.49902:196 746.58728:3529	PC(15:0/18:1(11Z))	C41H80NO8P	Lipids and lipid-like molecules	Glycerophospholipids	HMDB0007938	C00157	(map00564)Glycerophospholipid metabolism;(map00590)Arachidonic acid metabolism;(map00591)Linoleic acid metabolism;(map00592)alpha-Linolenic acid metabolism;(map01100)Metabolic pathways;(map01110)Biosynthesis of secondary metabolites;(map04723)Retrograde endocannabinoid signaling;(map05231)Choline metabolism in cancer	-
positive	pos-M751T175	750.541926733577	2.92423333333333	lipidblast::Plasmenyl-PC 35:5; PC(P-15:0/20:5); [M+H]+	750.54321	[M+H]+	72.2	40	82.1	66.7	104.10857:51 124.99717:51 184.07002:842 361.28616:51 390.27866:76 609.49878:25 703.56805:232 750.55206:76	Plasmenyl-PC 35:5; PC(P-15:0/20:5)	C43H76NO7P	Lipids and lipid-like molecules	Glycerophospholipids	-	C00958	(map00565)Ether lipid metabolism;(map01100)Metabolic pathways	-
positive	pos-M751T544	750.541829310503	9.065125	lipidblast::Plasmenyl-PC 35:5; PC(P-15:0/20:5); [M+H]+	750.54047	[M+H]+	72.2	39.2	85.1	66.7	44.05076:153 57.0712:51 60.07955:102 67.05263:102 69.07256:102 79.04913:51 79.05661:102 83.0837:102 86.08953:152 86.09344:334 91.05577:102 93.07503:51 95.07946:102 97.06651:102 105.06908:153 109.10341:102 117.07172:102 121.10711:102 124.99887:203 125.00829:152 129.05264:102 131.08611:51 135.14359:51 147.11606:153 184.07449:14669 185.06631:152 185.07587:253 186.07037:102 201.15842:51 203.18257:152…	Plasmenyl-PC 35:5; PC(P-15:0/20:5)	C43H76NO7P	Lipids and lipid-like molecules	Glycerophospholipids	-	C00958	(map00565)Ether lipid metabolism;(map01100)Metabolic pathways	-
positive	pos-M753T544	752.556562966178	9.06613333333333	inhouse::1-(1Z-Octadecenyl)-2-(5Z,8Z,11Z,14Z-eicosatetraenoyl)-sn-glycero-3-phosphoethanolamine; false; [M+H]+	752.55713	[M+H]+	72.9	29.6	85.6	100	57.07106:51 69.07226:102 75.04279:51 75.04401:102 81.06981:203 91.05245:51 95.07876:102 95.08287:203 97.10036:153 105.06821:153 107.08384:102 109.09808:102 117.07219:102 121.10135:102 123.1228:153 125.80105:43 129.07053:102 131.08482:153 135.10959:102 137.12918:203 145.11542:51 149.13756:102 157.09683:102 169.08577:51 183.4994:102 184.07037:3272 185.08318:102 187.14594:102 197.10849:43 203.168:20…	1-(1Z-Octadecenyl)-2-(5Z,8Z,11Z,14Z-eicosatetraenoyl)-sn-glycero-3-phosphoethanolamine	C43H78NO7P	Lipids and lipid-like molecules	Glycerophospholipids	HMDB0005779	C00350	(map00563)Glycosylphosphatidylinositol (GPI)-anchor biosynthesis;(map00564)Glycerophospholipid metabolism;(map01100)Metabolic pathways;(map01110)Biosynthesis of secondary metabolites;(map04138)Autophagy - yeast;(map04140)Autophagy - animal;(map04723)Retrograde endocannabinoid signaling;(map05130)Pathogenic Escherichia coli infection	-
positive	pos-M753T177	752.556748959695	2.94568333333333	inhouse::1-(1Z-Octadecenyl)-2-(5Z,8Z,11Z,14Z-eicosatetraenoyl)-sn-glycero-3-phosphoethanolamine; false; [M+H]+	752.55573	[M+H]+	76.5	50.1	89	100	69.02963:22 135.13187:22 184.07373:22 245.23122:22 313.25934:22 361.25394:51 361.26996:76 366.33362:22 389.29999:51 392.28348:51 485.27618:22 552.37958:22 577.50848:127 611.53473:76 693.5047:22 709.51233:25 734.54529:22 752.52991:76 752.56458:198	1-(1Z-Octadecenyl)-2-(5Z,8Z,11Z,14Z-eicosatetraenoyl)-sn-glycero-3-phosphoethanolamine	C43H78NO7P	Lipids and lipid-like molecules	Glycerophospholipids	HMDB0005779	C00350	(map00563)Glycosylphosphatidylinositol (GPI)-anchor biosynthesis;(map00564)Glycerophospholipid metabolism;(map01100)Metabolic pathways;(map01110)Biosynthesis of secondary metabolites;(map04138)Autophagy - yeast;(map04140)Autophagy - animal;(map04723)Retrograde endocannabinoid signaling;(map05130)Pathogenic Escherichia coli infection	-
positive	pos-M757T235	756.552126426485	3.91980833333333	hmdb::PC(18:3(6Z,9Z,12Z)/16:0); E20; true; HMDB0008166	756.55731	[M+H]+	81.5	54.3	87.8	100	98.981:51 173.21611:43 184.06818:102 392.00732:43 410.36285:51 571.37231:43 728.57678:43 756.54504:203	PC(18:3(6Z,9Z,12Z)/16:0)	C42H78NO8P	Lipids and lipid-like molecules	Glycerophospholipids	HMDB0008166	C00157	(map00564)Glycerophospholipid metabolism;(map00590)Arachidonic acid metabolism;(map00591)Linoleic acid metabolism;(map00592)alpha-Linolenic acid metabolism;(map01100)Metabolic pathways;(map01110)Biosynthesis of secondary metabolites;(map04723)Retrograde endocannabinoid signaling;(map05231)Choline metabolism in cancer	-
positive	pos-M757T527	756.551401583793	8.78115833333333	hmdb::PC(18:3(6Z,9Z,12Z)/16:0); E20; true; HMDB0008166	756.54675	[M+H]+	79.1	53.8	81.3	100	184.06046:102 184.07379:152 605.5603:43 730.48767:51 756.50647:102	PC(18:3(6Z,9Z,12Z)/16:0)	C42H78NO8P	Lipids and lipid-like molecules	Glycerophospholipids	HMDB0008166	C00157	(map00564)Glycerophospholipid metabolism;(map00590)Arachidonic acid metabolism;(map00591)Linoleic acid metabolism;(map00592)alpha-Linolenic acid metabolism;(map01100)Metabolic pathways;(map01110)Biosynthesis of secondary metabolites;(map04723)Retrograde endocannabinoid signaling;(map05231)Choline metabolism in cancer	-
positive	pos-M759T240	758.569009075218	3.99543333333333	hmdb::PC(16:0/18:2(9Z,12Z)); E20; true; HMDB0007973	758.56757	[M+H]+	82.4	57.6	85.5	100	69.07033:43 86.09356:102 184.07286:1286 468.35931:43 524.45648:43 671.51764:43 726.16876:43 730.51086:102 758.22247:102 758.5047:200 758.56268:825	PC(16:0/18:2(9Z,12Z))	C42H80NO8P	Lipids and lipid-like molecules	Glycerophospholipids	HMDB0007973	C00157	(map00564)Glycerophospholipid metabolism;(map00590)Arachidonic acid metabolism;(map00591)Linoleic acid metabolism;(map00592)alpha-Linolenic acid metabolism;(map01100)Metabolic pathways;(map01110)Biosynthesis of secondary metabolites;(map04723)Retrograde endocannabinoid signaling;(map05231)Choline metabolism in cancer	-
positive	pos-M759T544	758.568859066489	9.0662	hmdb::PC(16:0/18:2(9Z,12Z)); E20; true; HMDB0007973	758.56915	[M+H]+	85.2	64	87.5	100	60.0761:51 71.07478:153 79.04992:51 81.07233:51 86.09548:345 93.06758:153 95.08424:153 103.03896:51 104.0991:152 105.0711:204 109.10395:102 119.08591:153 121.10135:153 125.0024:203 133.08879:51 133.09851:102 135.10632:102 145.10358:51 183.48988:153 184.07419:22655 185.07745:102 187.15169:102 189.1506:102 203.17801:203 269.22769:152 271.24246:51 289.43872:43 292.28796:102 307.3045:153 313.27429:51…	PC(16:0/18:2(9Z,12Z))	C42H80NO8P	Lipids and lipid-like molecules	Glycerophospholipids	HMDB0007973	C00157	(map00564)Glycerophospholipid metabolism;(map00590)Arachidonic acid metabolism;(map00591)Linoleic acid metabolism;(map00592)alpha-Linolenic acid metabolism;(map01100)Metabolic pathways;(map01110)Biosynthesis of secondary metabolites;(map04723)Retrograde endocannabinoid signaling;(map05231)Choline metabolism in cancer	-
positive	pos-M759T173	758.567692058048	2.88128333333333	hmdb::PC(16:0/18:2(9Z,12Z)); E20; true; HMDB0007973	758.56512	[M+H]+	80.8	56.1	86.8	100	167.11972:43 184.07417:661 253.11922:43 331.12109:43 353.02853:51 410.57681:43 715.45752:43 732.54333:152 758.19244:102 758.552:202 758.5675:332	PC(16:0/18:2(9Z,12Z))	C42H80NO8P	Lipids and lipid-like molecules	Glycerophospholipids	HMDB0007973	C00157	(map00564)Glycerophospholipid metabolism;(map00590)Arachidonic acid metabolism;(map00591)Linoleic acid metabolism;(map00592)alpha-Linolenic acid metabolism;(map01100)Metabolic pathways;(map01110)Biosynthesis of secondary metabolites;(map04723)Retrograde endocannabinoid signaling;(map05231)Choline metabolism in cancer	-
positive	pos-M761T238	760.585241446641	3.97381666666667	hmdb::PC(16:0/18:1(9Z)); E20; true; HMDB0007972	760.5838	[M+H]+	87.5	72.7	86.3	100	86.10138:161 104.10152:25 125.00219:76 183.47714:25 184.07286:4982 185.0685:76 186.07063:76 260.28192:22 359.02985:76 496.32565:51 689.55121:51 730.51843:51 730.55261:102 758.57043:522 760.39276:51 760.58246:3633	PC(16:0/18:1(9Z))	C42H82NO8P	Lipids and lipid-like molecules	Glycerophospholipids	HMDB0007972	C00157	(map00564)Glycerophospholipid metabolism;(map00590)Arachidonic acid metabolism;(map00591)Linoleic acid metabolism;(map00592)alpha-Linolenic acid metabolism;(map01100)Metabolic pathways;(map01110)Biosynthesis of secondary metabolites;(map04723)Retrograde endocannabinoid signaling;(map05231)Choline metabolism in cancer	-
positive	pos-M761T544	760.584883995762	9.06613333333333	hmdb::PC(16:0/18:1(9Z)); E20; true; HMDB0007972	760.58496	[M+H]+	88.6	75.5	87.6	100	60.0796:360 71.07398:152 86.08307:100 86.09609:1259 91.06252:43 98.98336:203 104.10285:253 125.00049:764 166.06181:102 183.48833:151 183.49974:445 183.98692:102 184.07263:102800 185.06444:335 186.07616:152 187.35188:102 203.1846:102 269.21768:51 287.23773:51 361.27805:1484 364.25955:152 387.29459:317 390.27045:526 390.32034:101 464.31726:102 478.27606:51 484.27579:102 496.29675:152 496.35306:253 …	PC(16:0/18:1(9Z))	C42H82NO8P	Lipids and lipid-like molecules	Glycerophospholipids	HMDB0007972	C00157	(map00564)Glycerophospholipid metabolism;(map00590)Arachidonic acid metabolism;(map00591)Linoleic acid metabolism;(map00592)alpha-Linolenic acid metabolism;(map01100)Metabolic pathways;(map01110)Biosynthesis of secondary metabolites;(map04723)Retrograde endocannabinoid signaling;(map05231)Choline metabolism in cancer	-
positive	pos-M761T174	760.584290258257	2.90283333333333	hmdb::PC(16:0/18:1(9Z)); E20; true; HMDB0007972	760.58484	[M+H]+	89	75.1	88	100	79.0591:43 131.078:43 184.02103:51 184.07626:794 261.27658:43 309.32275:43 361.25897:51 389.28326:51 575.57147:43 611.48077:51 752.51349:51 760.54938:201 760.55713:323 760.59192:633	PC(16:0/18:1(9Z))	C42H82NO8P	Lipids and lipid-like molecules	Glycerophospholipids	HMDB0007972	C00157	(map00564)Glycerophospholipid metabolism;(map00590)Arachidonic acid metabolism;(map00591)Linoleic acid metabolism;(map00592)alpha-Linolenic acid metabolism;(map01100)Metabolic pathways;(map01110)Biosynthesis of secondary metabolites;(map04723)Retrograde endocannabinoid signaling;(map05231)Choline metabolism in cancer	-
positive	pos-M769T544	768.554481418748	9.07024166666667	hmdb::PE(18:0/20:4(5Z,8Z,11Z,14Z)); E20; true; HMDB0009003	768.55652	[M+H]+	80.5	51.8	85.9	100	44.05136:152 57.07074:102 60.08124:102 67.05668:153 71.08636:153 79.06343:51 81.06834:102 85.10035:153 86.09531:641 91.05632:102 93.06744:102 95.08548:203 99.11518:153 104.10905:102 107.08814:102 109.10244:153 111.12663:51 117.06612:102 119.0844:203 121.10294:153 123.11818:152 124.99932:254 133.10349:152 135.12115:153 147.11642:102 157.09184:51 159.14319:51 170.05876:51 171.11679:102 183.498:203 …	PE(18:0/20:4(5Z,8Z,11Z,14Z))	C43H78NO8P	Lipids and lipid-like molecules	Glycerophospholipids	HMDB0009003	C00350	(map00563)Glycosylphosphatidylinositol (GPI)-anchor biosynthesis;(map00564)Glycerophospholipid metabolism;(map01100)Metabolic pathways;(map01110)Biosynthesis of secondary metabolites;(map04138)Autophagy - yeast;(map04140)Autophagy - animal;(map04723)Retrograde endocannabinoid signaling;(map05130)Pathogenic Escherichia coli infection	-
positive	pos-M771T177	770.565203914661	2.95398333333333	hmdb::PC(15:0/20:3(8Z,11Z,14Z)); E20; true; HMDB0007948	770.56305	[M+H]+	70.9	31	87.5	100	95.08768:43 184.07066:102 339.2774:43 629.50177:51 629.53345:152 723.41583:43 770.55652:102	PC(15:0/20:3(8Z,11Z,14Z))	C43H80NO8P	Lipids and lipid-like molecules	Glycerophospholipids	HMDB0007948	C00157	(map00564)Glycerophospholipid metabolism;(map00590)Arachidonic acid metabolism;(map00591)Linoleic acid metabolism;(map00592)alpha-Linolenic acid metabolism;(map01100)Metabolic pathways;(map01110)Biosynthesis of secondary metabolites;(map04723)Retrograde endocannabinoid signaling;(map05231)Choline metabolism in cancer	-
positive	pos-M773T544	772.583511176391	9.06474166666667	hmdb::PC(20:2(11Z,14Z)/15:0); E20; true; HMDB0008330	772.58167	[M+H]+	75.2	37.3	87.5	100	149.05603:43 167.05374:102 184.06584:102 223.18243:43 264.24063:51 536.1853:43 628.59338:51 690.56036:43 772.56842:102	PC(20:2(11Z,14Z)/15:0)	C43H82NO8P	Lipids and lipid-like molecules	Glycerophospholipids	HMDB0008330	C00157	(map00564)Glycerophospholipid metabolism;(map00590)Arachidonic acid metabolism;(map00591)Linoleic acid metabolism;(map00592)alpha-Linolenic acid metabolism;(map01100)Metabolic pathways;(map01110)Biosynthesis of secondary metabolites;(map04723)Retrograde endocannabinoid signaling;(map05231)Choline metabolism in cancer	-
positive	pos-M777T177	776.556165988232	2.94441666666667	lipidblast::Plasmenyl-PC 37:6; PC(P-15:0/22:6); [M+H]+	776.5578	[M+H]+	71.9	40.2	80.8	66.7	106.06705:43 184.06454:51 184.07217:153 288.14908:43 387.28262:51 455.35379:43 635.50635:51 732.45587:51 776.56427:102	Plasmenyl-PC 37:6; PC(P-15:0/22:6)	C45H78NO7P	Lipids and lipid-like molecules	Glycerophospholipids	-	C00958	(map00565)Ether lipid metabolism;(map01100)Metabolic pathways	-
positive	pos-M783T544	782.569477279924	9.06613333333333	hmdb::PC(18:2(9Z,12Z)/18:2(9Z,12Z)); E20; true; HMDB0008138	782.57043	[M+H]+	86.8	68.6	87.8	100	57.48656:43 60.08054:153 71.06315:51 79.04148:51 79.0602:51 83.08737:102 86.09587:593 95.08884:102 104.09971:51 104.104:254 117.06841:102 121.0991:102 125.00486:560 131.08096:51 147.12251:43 166.05231:51 183.49542:203 184.07593:34995 185.07729:102 185.888:102 203.18803:152 265.25107:51 269.23071:153 329.25085:51 330.27829:203 339.31268:102 341.30432:712 361.25562:101 361.28497:152 363.27844:102 3…	PC(18:2(9Z,12Z)/18:2(9Z,12Z))	C44H80NO8P	Lipids and lipid-like molecules	Glycerophospholipids	HMDB0008138	C00157	(map00564)Glycerophospholipid metabolism;(map00590)Arachidonic acid metabolism;(map00591)Linoleic acid metabolism;(map00592)alpha-Linolenic acid metabolism;(map01100)Metabolic pathways;(map01110)Biosynthesis of secondary metabolites;(map04723)Retrograde endocannabinoid signaling;(map05231)Choline metabolism in cancer	-
positive	pos-M783T241	782.569620184175	4.01635	hmdb::PC(18:2(9Z,12Z)/18:2(9Z,12Z)); E20; true; HMDB0008138	782.573	[M+H]+	87	69.8	86.6	100	60.07746:25 86.09746:162 104.10722:51 183.49228:76 184.07086:5441 478.41464:22 496.31595:51 599.50836:51 617.56909:76 641.54291:51 723.48462:51 730.50275:126 730.54828:219 758.53503:292 758.58148:625 782.56421:4177 782.68207:50	PC(18:2(9Z,12Z)/18:2(9Z,12Z))	C44H80NO8P	Lipids and lipid-like molecules	Glycerophospholipids	HMDB0008138	C00157	(map00564)Glycerophospholipid metabolism;(map00590)Arachidonic acid metabolism;(map00591)Linoleic acid metabolism;(map00592)alpha-Linolenic acid metabolism;(map01100)Metabolic pathways;(map01110)Biosynthesis of secondary metabolites;(map04723)Retrograde endocannabinoid signaling;(map05231)Choline metabolism in cancer	-
positive	pos-M783T174	782.568890230531	2.89440833333333	hmdb::PC(18:2(9Z,12Z)/18:2(9Z,12Z)); E20; true; HMDB0008138	782.56854	[M+H]+	87.7	71.1	88	100	60.09136:25 86.0984:51 184.07965:794 577.52222:25 641.55463:51 760.58667:267 782.54547:461 782.57684:733	PC(18:2(9Z,12Z)/18:2(9Z,12Z))	C44H80NO8P	Lipids and lipid-like molecules	Glycerophospholipids	HMDB0008138	C00157	(map00564)Glycerophospholipid metabolism;(map00590)Arachidonic acid metabolism;(map00591)Linoleic acid metabolism;(map00592)alpha-Linolenic acid metabolism;(map01100)Metabolic pathways;(map01110)Biosynthesis of secondary metabolites;(map04723)Retrograde endocannabinoid signaling;(map05231)Choline metabolism in cancer	-
positive	pos-M783T442	782.568786097126	7.37495	hmdb::PC(18:2(9Z,12Z)/18:2(9Z,12Z)); E20; true; HMDB0008138	782.56873	[M+H]+	93.3	87.9	88	100	56.0491:8 60.08058:45 71.07267:21 86.09332:173 97.09818:8 98.98176:17 104.10693:74 125.00022:109 153.04753:4 166.06325:13 183.49741:55 183.96365:13 184.00174:13 184.07411:9855 185.07356:25 186.08147:17 186.5759:8 187.75906:8 313.27567:8 390.26389:8 391.31018:8 392.31894:13 393.3179:8 478.327:13 496.33609:55 526.30463:24 526.3465:21 544.31879:13 599.47528:13 627.52917:17 627.55731:21 639.59338:8 6…	PC(18:2(9Z,12Z)/18:2(9Z,12Z))	C44H80NO8P	Lipids and lipid-like molecules	Glycerophospholipids	HMDB0008138	C00157	(map00564)Glycerophospholipid metabolism;(map00590)Arachidonic acid metabolism;(map00591)Linoleic acid metabolism;(map00592)alpha-Linolenic acid metabolism;(map01100)Metabolic pathways;(map01110)Biosynthesis of secondary metabolites;(map04723)Retrograde endocannabinoid signaling;(map05231)Choline metabolism in cancer	-
positive	pos-M785T174	784.580191423693	2.896775	hmdb::PC(16:0/20:3(5Z,8Z,11Z)); E20; true; HMDB0007980	784.58264	[M+H]+	76	38.4	87.2	100	86.09853:51 184.07422:451 280.23975:43 563.49957:43 603.50793:51 603.539:51 605.54108:203 625.50574:43 692.302:43 746.56708:102 755.68616:43 760.52966:102 784.46826:51 784.55084:152 784.58624:253	PC(16:0/20:3(5Z,8Z,11Z))	C44H82NO8P	Lipids and lipid-like molecules	Glycerophospholipids	HMDB0007980	C00157	(map00564)Glycerophospholipid metabolism;(map00590)Arachidonic acid metabolism;(map00591)Linoleic acid metabolism;(map00592)alpha-Linolenic acid metabolism;(map01100)Metabolic pathways;(map01110)Biosynthesis of secondary metabolites;(map04723)Retrograde endocannabinoid signaling;(map05231)Choline metabolism in cancer	-
positive	pos-M785T544_1	784.581686128356	9.06613333333333	hmdb::PC(16:0/20:3(5Z,8Z,11Z)); E20; true; HMDB0007980	784.58142	[M+H]+	77.9	43.8	87.6	100	44.04887:43 57.07115:102 71.06912:51 86.08682:51 86.09594:376 104.1041:203 124.99712:254 146.97113:43 183.5013:152 184.07419:10931 185.0641:152 186.07581:152 203.17021:51 330.28372:102 341.29172:203 341.32022:152 357.28568:43 391.32986:102 496.34583:102 563.51935:43 609.48572:51 625.53009:153 627.48743:146 627.52258:2111 641.50909:51 641.53754:152 641.6051:152 643.54822:253 643.58026:253 703.5285…	PC(16:0/20:3(5Z,8Z,11Z))	C44H82NO8P	Lipids and lipid-like molecules	Glycerophospholipids	HMDB0007980	C00157	(map00564)Glycerophospholipid metabolism;(map00590)Arachidonic acid metabolism;(map00591)Linoleic acid metabolism;(map00592)alpha-Linolenic acid metabolism;(map01100)Metabolic pathways;(map01110)Biosynthesis of secondary metabolites;(map04723)Retrograde endocannabinoid signaling;(map05231)Choline metabolism in cancer	-
positive	pos-M785T235	784.582914815332	3.91269166666667	hmdb::PC(16:0/20:3(5Z,8Z,11Z)); E20; true; HMDB0007980	784.58478	[M+H]+	74.6	38.8	79	100	76.19795:14 86.09585:68 124.99229:34 125.00328:68 183.49355:17 184.07024:2836 185.07732:123 520.34381:17 591.5578:17 623.53339:17 641.55493:17 643.612:34 723.50104:34 732.52032:181 732.5545:611 782.55762:759 783.54767:51 784.58154:933	PC(16:0/20:3(5Z,8Z,11Z))	C44H82NO8P	Lipids and lipid-like molecules	Glycerophospholipids	HMDB0007980	C00157	(map00564)Glycerophospholipid metabolism;(map00590)Arachidonic acid metabolism;(map00591)Linoleic acid metabolism;(map00592)alpha-Linolenic acid metabolism;(map01100)Metabolic pathways;(map01110)Biosynthesis of secondary metabolites;(map04723)Retrograde endocannabinoid signaling;(map05231)Choline metabolism in cancer	-
positive	pos-M787T175	786.599191089852	2.91494166666667	hmdb::PC(18:0/18:2(9Z,12Z)); E20; true; HMDB0008039	786.59924	[M+H]+	82.8	57.8	85.9	100	184.07576:955 766.56042:51 782.54877:164 782.58411:163 786.58344:236 786.60706:416 786.68579:51	PC(18:0/18:2(9Z,12Z))	C44H84NO8P	Lipids and lipid-like molecules	Glycerophospholipids	HMDB0008039	C00157	(map00564)Glycerophospholipid metabolism;(map00590)Arachidonic acid metabolism;(map00591)Linoleic acid metabolism;(map00592)alpha-Linolenic acid metabolism;(map01100)Metabolic pathways;(map01110)Biosynthesis of secondary metabolites;(map04723)Retrograde endocannabinoid signaling;(map05231)Choline metabolism in cancer	-
positive	pos-M787T544	786.60039730182	9.06613333333333	hmdb::PC(18:0/18:2(9Z,12Z)); E20; true; HMDB0008039	786.59991	[M+H]+	85.9	66.5	87.3	100	56.04737:43 60.0809:152 71.07047:153 86.08675:50 86.09717:990 98.97869:102 104.10658:254 124.99321:253 171.97325:43 183.49934:305 184.07413:58291 185.07738:303 186.08336:152 196.60606:43 203.18184:153 269.21561:51 321.28299:43 330.27585:102 341.30167:374 361.2926:152 364.24466:102 379.30264:43 389.30942:152 390.28506:152 392.29291:102 478.33984:51 496.327:152 498.69748:43 522.35352:102 524.38983:…	PC(18:0/18:2(9Z,12Z))	C44H84NO8P	Lipids and lipid-like molecules	Glycerophospholipids	HMDB0008039	C00157	(map00564)Glycerophospholipid metabolism;(map00590)Arachidonic acid metabolism;(map00591)Linoleic acid metabolism;(map00592)alpha-Linolenic acid metabolism;(map01100)Metabolic pathways;(map01110)Biosynthesis of secondary metabolites;(map04723)Retrograde endocannabinoid signaling;(map05231)Choline metabolism in cancer	-
positive	pos-M787T240	786.600482692445	4.00333333333333	hmdb::PC(18:0/18:2(9Z,12Z)); E20; true; HMDB0008039	786.59979	[M+H]+	80.1	50.4	84.8	100	86.09061:51 86.09322:76 104.10539:51 111.51244:22 124.99854:102 167.05966:25 184.07399:4601 185.06198:51 185.07535:188 186.08327:51 286.01282:51 356.05505:25 372.10025:25 393.07837:76 393.09229:102 449.10779:25 449.1673:127 522.32147:25 643.51917:25 768.50989:51 782.52203:271 782.56525:892 784.57739:459 784.59705:524 785.56476:51 786.5921:2632	PC(18:0/18:2(9Z,12Z))	C44H84NO8P	Lipids and lipid-like molecules	Glycerophospholipids	HMDB0008039	C00157	(map00564)Glycerophospholipid metabolism;(map00590)Arachidonic acid metabolism;(map00591)Linoleic acid metabolism;(map00592)alpha-Linolenic acid metabolism;(map01100)Metabolic pathways;(map01110)Biosynthesis of secondary metabolites;(map04723)Retrograde endocannabinoid signaling;(map05231)Choline metabolism in cancer	-
positive	pos-M789T239	788.614442238029	3.99155	hmdb::PC(22:1(13Z)/14:0); E20; true; HMDB0008558	788.61517	[M+H]+	71.8	30	80.8	100	86.09997:102 184.07259:3200 603.52606:102 645.32782:43 703.54474:203 703.58942:152 758.56134:203 758.57678:152 760.52301:101 760.57721:458 760.63916:202 782.55945:413 782.59479:548 786.55084:251 786.59814:451 786.66504:101 788.57599:291 788.59967:351 788.63123:568	PC(22:1(13Z)/14:0)	C44H86NO8P	Lipids and lipid-like molecules	Glycerophospholipids	HMDB0008558	C00157	(map00564)Glycerophospholipid metabolism;(map00590)Arachidonic acid metabolism;(map00591)Linoleic acid metabolism;(map00592)alpha-Linolenic acid metabolism;(map01100)Metabolic pathways;(map01110)Biosynthesis of secondary metabolites;(map04723)Retrograde endocannabinoid signaling;(map05231)Choline metabolism in cancer	-
positive	pos-M789T544	788.614898679975	9.06613333333333	hmdb::PC(22:1(13Z)/14:0); E20; true; HMDB0008558	788.61371	[M+H]+	81	52.2	86.6	100	54.69688:43 60.08124:153 71.07689:102 82.88348:43 86.09661:726 98.98663:152 104.10762:203 124.99932:526 183.49609:253 184.0766:35890 185.07224:1086 186.07248:203 341.315:152 361.29053:102 390.27219:102 504.34665:102 522.29858:51 524.36694:102 599.46759:51 601.5387:102 603.51331:272 603.534:763 605.53955:102 611.53796:102 627.53174:1858 641.57159:102 732.51874:51 732.53772:152 732.59473:152 746.55…	PC(22:1(13Z)/14:0)	C44H86NO8P	Lipids and lipid-like molecules	Glycerophospholipids	HMDB0008558	C00157	(map00564)Glycerophospholipid metabolism;(map00590)Arachidonic acid metabolism;(map00591)Linoleic acid metabolism;(map00592)alpha-Linolenic acid metabolism;(map01100)Metabolic pathways;(map01110)Biosynthesis of secondary metabolites;(map04723)Retrograde endocannabinoid signaling;(map05231)Choline metabolism in cancer	-
positive	pos-M789T176	788.613168305296	2.93441666666667	hmdb::PC(22:1(13Z)/14:0); E20; true; HMDB0008558	788.60822	[M+H]+	81	57.2	86.8	100	133.07072:43 184.05737:51 184.0688:653 610.43665:43 631.54272:51 772.47095:43 784.59882:102 787.60614:152 788.59149:253 788.61511:312	PC(22:1(13Z)/14:0)	C44H86NO8P	Lipids and lipid-like molecules	Glycerophospholipids	HMDB0008558	C00157	(map00564)Glycerophospholipid metabolism;(map00590)Arachidonic acid metabolism;(map00591)Linoleic acid metabolism;(map00592)alpha-Linolenic acid metabolism;(map01100)Metabolic pathways;(map01110)Biosynthesis of secondary metabolites;(map04723)Retrograde endocannabinoid signaling;(map05231)Choline metabolism in cancer	-
positive	pos-M795T177	794.569220280822	2.95426666666667	hmdb::PC(15:0/22:5(7Z,10Z,13Z,16Z,19Z)); E20; true; HMDB0007957	794.56451	[M+H]+	78.5	44	87.5	100	150.02995:43 184.0607:51 184.06833:152 242.24673:43 609.49921:51 653.487:51 653.53729:102 657.29681:43 732.5127:51 794.53851:102 794.59393:102	PC(15:0/22:5(7Z,10Z,13Z,16Z,19Z))	C45H80NO8P	Lipids and lipid-like molecules	Glycerophospholipids	HMDB0007957	C00157	(map00564)Glycerophospholipid metabolism;(map00590)Arachidonic acid metabolism;(map00591)Linoleic acid metabolism;(map00592)alpha-Linolenic acid metabolism;(map01100)Metabolic pathways;(map01110)Biosynthesis of secondary metabolites;(map04723)Retrograde endocannabinoid signaling;(map05231)Choline metabolism in cancer	-
positive	pos-M797T544	796.586865401169	9.06488333333333	hmdb::PC(22:4(7Z,10Z,13Z,16Z)/15:0); E20; true; HMDB0008625	796.58807	[M+H]+	73.6	29.8	87.8	100	170.05754:43 184.06775:51 262.20657:51 536.54297:43 627.55188:51 630.58014:51 686.5412:43 772.50989:51 796.61499:102	PC(22:4(7Z,10Z,13Z,16Z)/15:0)	C45H82NO8P	Lipids and lipid-like molecules	Glycerophospholipids	HMDB0008625	C00157	(map00564)Glycerophospholipid metabolism;(map00590)Arachidonic acid metabolism;(map00591)Linoleic acid metabolism;(map00592)alpha-Linolenic acid metabolism;(map01100)Metabolic pathways;(map01110)Biosynthesis of secondary metabolites;(map04723)Retrograde endocannabinoid signaling;(map05231)Choline metabolism in cancer	-
positive	pos-M809T234	808.583328534684	3.89326666666667	hmdb::PC(18:0/18:2(9Z,12Z)); E20; true; HMDB0008039	808.58405	[M+Na]+	76.6	39	86.3	100	86.09734:153 104.10422:51 184.07062:2566 730.52832:102 730.6156:51 732.51801:152 732.55603:152 749.53992:102 758.51855:101 758.5495:152 758.58044:203 782.53564:477 782.57495:788 786.55457:201 786.58215:463 786.61365:848 786.64514:340 808.56708:271 808.58704:475	PC(18:0/18:2(9Z,12Z))	C44H84NO8P	Lipids and lipid-like molecules	Glycerophospholipids	HMDB0008039	C00157	(map00564)Glycerophospholipid metabolism;(map00590)Arachidonic acid metabolism;(map00591)Linoleic acid metabolism;(map00592)alpha-Linolenic acid metabolism;(map01100)Metabolic pathways;(map01110)Biosynthesis of secondary metabolites;(map04723)Retrograde endocannabinoid signaling;(map05231)Choline metabolism in cancer	-
positive	pos-M809T174	808.581881931888	2.90555	hmdb::PC(18:0/20:5(5Z,8Z,11Z,14Z,17Z)); E20; true; HMDB0008050	808.57855	[M+H]+	73.2	28.2	87.9	100	184.03674:25 184.07292:76 330.26965:22 531.24646:22 589.53394:22 623.44153:22 627.53564:76 628.52075:51 755.40717:22 768.5603:51 769.56476:76 790.58972:22 808.58105:127	PC(18:0/20:5(5Z,8Z,11Z,14Z,17Z))	C46H82NO8P	Lipids and lipid-like molecules	Glycerophospholipids	HMDB0008050	C00157	(map00564)Glycerophospholipid metabolism;(map00590)Arachidonic acid metabolism;(map00591)Linoleic acid metabolism;(map00592)alpha-Linolenic acid metabolism;(map01100)Metabolic pathways;(map01110)Biosynthesis of secondary metabolites;(map04723)Retrograde endocannabinoid signaling;(map05231)Choline metabolism in cancer	-
positive	pos-M809T379	808.583992793842	6.31753333333333	hmdb::PC(18:0/20:5(5Z,8Z,11Z,14Z,17Z)); E20; true; HMDB0008050	808.58521	[M+H]+	82.6	58.1	86.7	100	86.09444:153 125.00154:153 184.07185:4570 185.07513:203 201.10385:43 494.32925:43 601.54883:43 636.43268:153 664.53217:102 778.97455:43 784.57617:1740 805.995:51 807.61804:102 808.5:146 808.5918:3580	PC(18:0/20:5(5Z,8Z,11Z,14Z,17Z))	C46H82NO8P	Lipids and lipid-like molecules	Glycerophospholipids	HMDB0008050	C00157	(map00564)Glycerophospholipid metabolism;(map00590)Arachidonic acid metabolism;(map00591)Linoleic acid metabolism;(map00592)alpha-Linolenic acid metabolism;(map01100)Metabolic pathways;(map01110)Biosynthesis of secondary metabolites;(map04723)Retrograde endocannabinoid signaling;(map05231)Choline metabolism in cancer	-
positive	pos-M811T544	810.600291706714	9.06613333333333	hmdb::PC(16:0/22:4(7Z,10Z,13Z,16Z)); E20; true; HMDB0007988	810.6001	[M+H]+	89.4	76.4	88	100	56.04975:51 60.07797:102 71.06861:152 83.08555:51 86.09661:1138 95.08274:102 98.98803:153 104.10762:203 125.00089:601 133.09053:51 166.06567:102 183.4942:203 184.07469:54851 185.07414:203 185.86761:102 187.73271:102 259.17267:43 313.26596:43 341.28647:51 341.30722:203 482.31738:102 506.36652:153 524.3573:152 526.32983:152 544.30835:51 544.31165:102 603.5271:395 605.55682:102 625.50409:102 627.510…	PC(16:0/22:4(7Z,10Z,13Z,16Z))	C46H84NO8P	Lipids and lipid-like molecules	Glycerophospholipids	HMDB0007988	C00157	(map00564)Glycerophospholipid metabolism;(map00590)Arachidonic acid metabolism;(map00591)Linoleic acid metabolism;(map00592)alpha-Linolenic acid metabolism;(map01100)Metabolic pathways;(map01110)Biosynthesis of secondary metabolites;(map04723)Retrograde endocannabinoid signaling;(map05231)Choline metabolism in cancer	-
positive	pos-M811T236	810.600576677966	3.94121666666667	hmdb::PC(16:0/22:4(7Z,10Z,13Z,16Z)); E20; true; HMDB0007988	810.60199	[M+H]+	79.2	47.5	85.5	100	71.07113:22 86.09666:127 98.97822:25 104.10468:25 104.10754:51 125.00222:76 162.98758:22 184.07393:4471 185.07336:102 751.51044:51 757.25977:22 758.56226:220 758.5777:183 774.49847:22 782.57581:1170 788.49774:76 788.54108:100 788.60419:533 788.61993:790 806.56879:25 810.60486:2822	PC(16:0/22:4(7Z,10Z,13Z,16Z))	C46H84NO8P	Lipids and lipid-like molecules	Glycerophospholipids	HMDB0007988	C00157	(map00564)Glycerophospholipid metabolism;(map00590)Arachidonic acid metabolism;(map00591)Linoleic acid metabolism;(map00592)alpha-Linolenic acid metabolism;(map01100)Metabolic pathways;(map01110)Biosynthesis of secondary metabolites;(map04723)Retrograde endocannabinoid signaling;(map05231)Choline metabolism in cancer	-
positive	pos-M811T175	810.599510215834	2.92456666666667	hmdb::PC(16:0/22:4(7Z,10Z,13Z,16Z)); E20; true; HMDB0007988	810.60022	[M+H]+	79.4	46.8	87.3	100	142.12236:43 184.07478:1257 356.29507:43 385.26981:43 390.28207:153 510.31628:43 605.54987:102 627.56696:152 725.5105:43 746.57703:102 760.58234:152 760.61334:152 782.54114:152 786.61121:152 786.67419:102 796.52161:51 807.99384:43 810.5899:636 810.62189:520	PC(16:0/22:4(7Z,10Z,13Z,16Z))	C46H84NO8P	Lipids and lipid-like molecules	Glycerophospholipids	HMDB0007988	C00157	(map00564)Glycerophospholipid metabolism;(map00590)Arachidonic acid metabolism;(map00591)Linoleic acid metabolism;(map00592)alpha-Linolenic acid metabolism;(map01100)Metabolic pathways;(map01110)Biosynthesis of secondary metabolites;(map04723)Retrograde endocannabinoid signaling;(map05231)Choline metabolism in cancer	-
positive	pos-M814T544	813.678786192837	9.06616666666667	lipidblast::SM 42:2; SM(d14:0/28:2); [M+H]+	813.6767	[M+H]+	80.5	53.9	85.3	100	60.08015:203 71.06861:152 86.09791:896 98.98384:203 104.10475:381 125.00403:522 183.498:420 184.07469:77347 185.07414:683 186.06673:203 212.13443:43 264.26471:102 341.315:102 524.34766:101 524.37659:152 544.31494:51 584.13983:43 603.49261:101 603.52368:152 625.50055:102 627.51764:309 627.53876:253 628.54852:351 633.61664:102 655.55109:1028 736.65491:51 750.53644:102 758.1828:51 760.56982:202 760.…	SM 42:2; SM(d14:0/28:2)	C47H93N2O6P	Lipids and lipid-like molecules	Sphingolipids	-	C00550	(map00600)Sphingolipid metabolism;(map01100)Metabolic pathways;(map04071)Sphingolipid signaling pathway	-
positive	pos-M831T421	830.56493028671	7.01633333333333	hmdb::PC(22:5(4Z,7Z,10Z,13Z,16Z)/18:3(6Z,9Z,12Z)); E20; true; HMDB0008665	830.56671	[M+H]+	85	64	86.4	100	71.0783:7 124.99506:8 181.12917:7 184.06969:59 633.72894:7 659.59692:7 671.51654:8 785.72797:7 812.56012:8 830.53522:56 830.54736:96 830.57166:81 830.63641:34 830.71326:17	PC(22:5(4Z,7Z,10Z,13Z,16Z)/18:3(6Z,9Z,12Z))	C48H80NO8P	Lipids and lipid-like molecules	Glycerophospholipids	HMDB0008665	C00157	(map00564)Glycerophospholipid metabolism;(map00590)Arachidonic acid metabolism;(map00591)Linoleic acid metabolism;(map00592)alpha-Linolenic acid metabolism;(map01100)Metabolic pathways;(map01110)Biosynthesis of secondary metabolites;(map04723)Retrograde endocannabinoid signaling;(map05231)Choline metabolism in cancer	-
positive	pos-M833T398	832.582048650741	6.63256666666667	hmdb::PC(22:4(7Z,10Z,13Z,16Z)/18:3(6Z,9Z,12Z)); E20; true; HMDB0008632	832.5799	[M+H]+	85.2	66.2	87.9	100	98.98009:22 184.07173:342 185.0769:51 257.18423:22 732.47284:22 814.5105:25 825.63898:76 832.17493:25 832.56378:426	PC(22:4(7Z,10Z,13Z,16Z)/18:3(6Z,9Z,12Z))	C48H82NO8P	Lipids and lipid-like molecules	Glycerophospholipids	HMDB0008632	C00157	(map00564)Glycerophospholipid metabolism;(map00590)Arachidonic acid metabolism;(map00591)Linoleic acid metabolism;(map00592)alpha-Linolenic acid metabolism;(map01100)Metabolic pathways;(map01110)Biosynthesis of secondary metabolites;(map04723)Retrograde endocannabinoid signaling;(map05231)Choline metabolism in cancer	-
positive	pos-M833T175	832.580011260968	2.92466666666667	hmdb::PC(22:4(7Z,10Z,13Z,16Z)/18:3(6Z,9Z,12Z)); E20; true; HMDB0008632	832.58228	[M+H]+	73.9	31.9	87.5	100	117.07207:43 184.07019:203 540.88324:43 603.52893:51 674.84796:43 732.52356:51 745.49194:43 782.56042:152 788.58868:51 832.20374:51 832.56824:203	PC(22:4(7Z,10Z,13Z,16Z)/18:3(6Z,9Z,12Z))	C48H82NO8P	Lipids and lipid-like molecules	Glycerophospholipids	HMDB0008632	C00157	(map00564)Glycerophospholipid metabolism;(map00590)Arachidonic acid metabolism;(map00591)Linoleic acid metabolism;(map00592)alpha-Linolenic acid metabolism;(map01100)Metabolic pathways;(map01110)Biosynthesis of secondary metabolites;(map04723)Retrograde endocannabinoid signaling;(map05231)Choline metabolism in cancer	-
positive	pos-M835T175	834.594908809339	2.92466666666667	hmdb::PC(22:5(4Z,7Z,10Z,13Z,16Z)/18:1(9Z)); E20; true; HMDB0008663	834.59674	[M+H]+	74.1	33.9	87.9	100	71.08652:43 166.08138:43 184.06252:102 184.07776:102 207.99675:51 345.25601:43 577.4931:51 605.51007:51 605.57227:102 740.56274:43 758.53528:51 768.47772:51 796.46936:43 808.50781:51 812.62476:102 834.56226:102 834.64337:153	PC(22:5(4Z,7Z,10Z,13Z,16Z)/18:1(9Z))	C48H84NO8P	Lipids and lipid-like molecules	Glycerophospholipids	HMDB0008663	C00157	(map00564)Glycerophospholipid metabolism;(map00590)Arachidonic acid metabolism;(map00591)Linoleic acid metabolism;(map00592)alpha-Linolenic acid metabolism;(map01100)Metabolic pathways;(map01110)Biosynthesis of secondary metabolites;(map04723)Retrograde endocannabinoid signaling;(map05231)Choline metabolism in cancer	-
positive	pos-M839T415	838.559899388551	6.91985	lipidblast::BMP 40:7; BMP(18:1/22:6); [M+NH4]+	838.57056	[M+NH4]+	74.8	40.6	76.2	100	71.05103:17 91.05656:17 95.08846:17 97.06592:34 119.08318:34 133.1022:34 145.10246:34 184.07327:1109 185.07845:85 186.07297:51 251.16956:14 293.23184:34 337.28683:34 339.29321:2520 340.30511:34 361.27017:34 384.07428:34 385.27481:1249 387.2753:17 561.4953:34 645.56946:17 649.50281:68 653.5235:119 653.54865:196 785.46295:51 785.5141:51 803.47571:68 803.52747:85 820.59033:34 821.5116:167 821.54779:…	BMP 40:7; BMP(18:1/22:6)	C46H77O10P	Lipids and lipid-like molecules	Glycerophospholipids	-	-	-	-
positive	pos-M857T544	856.573406051501	9.0698	hmdb::PC(22:5(7Z,10Z,13Z,16Z,19Z)/20:4(5Z,8Z,11Z,14Z)); E20; true; HMDB0008706	856.573	[M+H]+	70.5	31.8	88	100	73.05002:51 86.09229:51 86.09359:51 133.11461:43 167.04768:51 184.07097:203 255.17245:43 284.99161:102 285.01056:102 305.26028:43 355.03207:51 355.07706:254 371.09235:43 390.27374:51 768.73883:43 806.48596:51 806.5498:102 830.52875:51 832.56512:102 853.93152:43 856.55103:152 856.61267:152	PC(22:5(7Z,10Z,13Z,16Z,19Z)/20:4(5Z,8Z,11Z,14Z))	C50H82NO8P	Lipids and lipid-like molecules	Glycerophospholipids	HMDB0008706	C00157	(map00564)Glycerophospholipid metabolism;(map00590)Arachidonic acid metabolism;(map00591)Linoleic acid metabolism;(map00592)alpha-Linolenic acid metabolism;(map01100)Metabolic pathways;(map01110)Biosynthesis of secondary metabolites;(map04723)Retrograde endocannabinoid signaling;(map05231)Choline metabolism in cancer	-
positive	pos-M857T438	856.573614971214	7.30396666666667	hmdb::PC(22:5(7Z,10Z,13Z,16Z,19Z)/20:4(5Z,8Z,11Z,14Z)); E20; true; HMDB0008706	856.58057	[M+H]+	72.1	40.6	88	100	98.98199:7 125.00031:7 161.09837:7 184.05859:8 184.07193:70 207.35944:7 381.27835:8 381.30853:34 399.25208:8 459.64539:7 739.46997:7 824.51807:7 838.57007:17 856.49207:17 856.52081:42 856.5578:60 856.60297:47 856.68518:25	PC(22:5(7Z,10Z,13Z,16Z,19Z)/20:4(5Z,8Z,11Z,14Z))	C50H82NO8P	Lipids and lipid-like molecules	Glycerophospholipids	HMDB0008706	C00157	(map00564)Glycerophospholipid metabolism;(map00590)Arachidonic acid metabolism;(map00591)Linoleic acid metabolism;(map00592)alpha-Linolenic acid metabolism;(map01100)Metabolic pathways;(map01110)Biosynthesis of secondary metabolites;(map04723)Retrograde endocannabinoid signaling;(map05231)Choline metabolism in cancer	-
positive	pos-M861T401	860.541812647291	6.68113333333333	lipidblast::BMP 42:10; BMP(20:4/22:6); [M+NH4]+	860.53497	[M+NH4]+	78.5	44	87.7	100	65.03593:4 67.05418:17 79.05437:13 81.06925:13 85.07146:4 91.05183:13 95.08085:8 105.06463:8 107.08457:8 119.08511:13 125.00156:8 129.05212:8 131.08394:13 133.1122:4 137.13814:4 143.08369:8 145.09077:8 157.09932:8 163.13911:8 171.11526:17 173.12842:13 175.14406:8 184.07108:164 185.08006:17 187.14856:8 189.16095:8 203.17868:37 213.16824:8 245.2541:8 269.22366:34 287.23413:8 293.21573:8 311.23306:8…	BMP 42:10; BMP(20:4/22:6)	C48H75O10P	Lipids and lipid-like molecules	Glycerophospholipids	-	-	-	-
positive	pos-M877T544	876.584640327626	9.07201666666666	hmdb::PC(18:2(9Z,12Z)/22:2(13Z,16Z)); E20; true; HMDB0008152	876.57794	[M+K]+	74.1	45	88	100	73.04284:76 91.04792:25 151.03311:22 184.07674:127 253.00179:22 285.0083:127 299.06177:51 339.28064:22 355.0719:166 599.46417:25 599.52264:25 795.57513:22 838.60419:102 838.67737:76	PC(18:2(9Z,12Z)/22:2(13Z,16Z))	C48H88NO8P	Lipids and lipid-like molecules	Glycerophospholipids	HMDB0008152	C00157	(map00564)Glycerophospholipid metabolism;(map00590)Arachidonic acid metabolism;(map00591)Linoleic acid metabolism;(map00592)alpha-Linolenic acid metabolism;(map01100)Metabolic pathways;(map01110)Biosynthesis of secondary metabolites;(map04723)Retrograde endocannabinoid signaling;(map05231)Choline metabolism in cancer	-
positive	pos-M885T396	884.541365895664	6.59311666666667	lipidblast::BMP 44:12; BMP(22:6/22:6); [M+NH4]+	884.5426	[M+NH4]+	80	57.2	74.1	100	67.05331:57 79.04606:8 79.05105:34 81.0697:34 91.05108:42 93.07027:42 95.08012:25 105.06685:25 107.08683:25 109.09818:17 117.05412:8 119.09682:8 123.12145:17 129.04527:8 129.05325:42 129.07399:25 131.0835:48 133.10529:34 145.09889:17 155.08199:25 157.1114:8 159.11861:34 161.13321:25 163.14433:17 171.11702:34 181.10603:8 184.06541:34 184.07304:42 209.13545:17 213.1604:17 215.18213:25 223.12318:8 2…	BMP 44:12; BMP(22:6/22:6)	C50H75O10P	Lipids and lipid-like molecules	Glycerophospholipids	-	-	-	-
positive	pos-M887T403	886.551662865521	6.71776666666667	lipidblast::BMP 44:11; BMP(22:5/22:6); [M+NH4]+	886.55737	[M+NH4]+	71.8	36.9	81.4	75	93.06224:17 119.07814:34 160.14468:14 184.06784:34 331.28598:14 385.24966:34 385.27444:93 387.29147:157 387.30804:68 468.47208:14 581.21649:17 595.34406:14 637.29785:34 697.47723:17 833.46936:14 851.45972:17 869.47247:34 886.62415:85	BMP 44:11; BMP(22:5/22:6)	C50H77O10P	Lipids and lipid-like molecules	Glycerophospholipids	-	-	-	-
negative	neg-M73T60	73.0292560404272	1.00663333333333	hmdb::Propionic acid; E10; true; HMDB0000237	73.02969	[M-H]-	88.4	86.3	85.4	66.7	55.02089:8 73.03001:85	Propionic acid	C3H6O2	Organic acids and derivatives	Carboxylic acids and derivatives	HMDB0000237	C00163	(map00640)Propanoate metabolism;(map00642)Ethylbenzene degradation;(map00760)Nicotinate and nicotinamide metabolism;(map01100)Metabolic pathways;(map01120)Microbial metabolism in diverse environments;(map01220)Degradation of aromatic compounds;(map04973)Carbohydrate digestion and absorption;(map04974)Protein digestion and absorption	-
negative	neg-M73T149	73.029140737368	2.48001666666667	hmdb::Propionic acid; E10; false; HMDB0000237	73.02862	[M-H]-	80.4	75	74.3	50	73.02593:17	Propionic acid	C3H6O2	Organic acids and derivatives	Carboxylic acids and derivatives	HMDB0000237	C00163	(map00640)Propanoate metabolism;(map00642)Ethylbenzene degradation;(map00760)Nicotinate and nicotinamide metabolism;(map01100)Metabolic pathways;(map01120)Microbial metabolism in diverse environments;(map01220)Degradation of aromatic compounds;(map04973)Carbohydrate digestion and absorption;(map04974)Protein digestion and absorption	-
negative	neg-M89T547	88.9875427985821	9.12095	hmdb::Oxalic acid; E40; true; HMDB0002329	88.98798	[M-H]-	84.2	88	71.8	50	89.02438:43	Oxalic acid	C2H2O4	Organic acids and derivatives	Carboxylic acids and derivatives	HMDB0002329	C00209	(map00625)Chloroalkane and chloroalkene degradation;(map00630)Glyoxylate and dicarboxylate metabolism;(map01100)Metabolic pathways;(map01120)Microbial metabolism in diverse environments	-
negative	neg-M89T52	89.0243246248482	0.8666	hmdb::Dimethyl carbonate; E10; true; HMDB0029580	89.02473	[M-H]-	86	75	75	100	89.02486:153	Dimethyl carbonate	C3H6O3	Organic acids and derivatives	Organic carbonic acids and derivatives	HMDB0029580	null	-	-
negative	neg-M111T81	111.019401089907	1.34753333333333	hmdb::Uracil; E40; false; HMDB0000300	111.01939	[M-H]-	79.3	75	69.9	50	42.00175:102	Uracil	C4H4N2O2	Organoheterocyclic compounds	Diazines	HMDB0000300	C00106	(map00240)Pyrimidine metabolism;(map00410)beta-Alanine metabolism;(map00770)Pantothenate and CoA biosynthesis;(map01100)Metabolic pathways	-
negative	neg-M114T52	114.055569930224	0.860233333333333	hmdb::L-Proline; E10; false; HMDB0000162	114.05488	[M-H]-	86.1	75	75	100	114.05794:102	L-Proline	C5H9NO2	Organic acids and derivatives	Carboxylic acids and derivatives	HMDB0000162	C00148	(map00330)Arginine and proline metabolism;(map00332)Carbapenem biosynthesis;(map00401)Novobiocin biosynthesis;(map00404)Staurosporine biosynthesis;(map00970)Aminoacyl-tRNA biosynthesis;(map01100)Metabolic pathways;(map01110)Biosynthesis of secondary metabolites;(map01130)Biosynthesis of antibiotics;(map01230)Biosynthesis of amino acids;(map02010)ABC transporters;(map04974)Protein digestion and ab…	-
negative	neg-M115T202	115.075848990511	3.35883333333333	hmdb::Caproic acid; E10; false; HMDB0000535	115.07674	[M-H]-	86.1	75	75	100	115.08056:43	Caproic acid	C6H12O2	Lipids and lipid-like molecules	Fatty Acyls	HMDB0000535	C01585	-	-
negative	neg-M116T52	116.071266665951	0.858366666666667	inhouse::3-Aminopentanoic acid; false; [M-H]-	116.07259	[M-H]-	81.9	75.1	80.8	50	39.5916:43 58.99918:51 116.06817:102	3-Aminopentanoic acid	C5H11NO2	Unknown	-	NA	NA	-	-
negative	neg-M121T177	121.028917379345	2.95415	inhouse::Benzoic acid; false; [M-H]-	121.0279	[M-H]-	89.4	76.2	87.8	100	77.04575:22 93.03648:25 121.03246:76	Benzoic acid	C7H6O2	Benzenoids	Benzene and substituted derivatives	HMDB0001870	C00180	(map00360)Phenylalanine metabolism;(map00362)Benzoate degradation;(map00621)Dioxin degradation;(map00623)Toluene degradation;(map00627)Aminobenzoate degradation;(map01063)Biosynthesis of alkaloids derived from shikimate pathway;(map01100)Metabolic pathways;(map01110)Biosynthesis of secondary metabolites;(map01120)Microbial metabolism in diverse environments;(map01220)Degradation of aromatic compo…	-
negative	neg-M121T150	121.028978811272	2.50645	inhouse::Benzoic acid; false; [M-H]-	121.0298	[M-H]-	89.7	81.7	81.7	100	77.04018:14 121.02032:17	Benzoic acid	C7H6O2	Benzenoids	Benzene and substituted derivatives	HMDB0001870	C00180	(map00360)Phenylalanine metabolism;(map00362)Benzoate degradation;(map00621)Dioxin degradation;(map00623)Toluene degradation;(map00627)Aminobenzoate degradation;(map01063)Biosynthesis of alkaloids derived from shikimate pathway;(map01100)Metabolic pathways;(map01110)Biosynthesis of secondary metabolites;(map01120)Microbial metabolism in diverse environments;(map01220)Degradation of aromatic compo…	-
negative	neg-M125T177	125.096448550534	2.95429166666667	hmdb::2-Ethyl-2-hexenal; E10; true; HMDB0061945	125.09615	[M-H]-	80.1	75	73.4	50	125.09473:22	2-Ethyl-2-hexenal	C8H14O	Organic oxygen compounds	Organooxygen compounds	HMDB0061945	null	-	-
negative	neg-M128T50	128.034676721471	0.828933333333333	hmdb::Pyroglutamic acid; E10; false; HMDB0000267	128.03368	[M-H]-	86.1	75	75	100	128.03079:51	Pyroglutamic acid	C5H7NO3	Organic acids and derivatives	Carboxylic acids and derivatives	HMDB0000267	C01879	(map00480)Glutathione metabolism	-
negative	neg-M129T216	129.09153361291	3.6074	hmdb::Cyclohexane; E10; true; HMDB0029597	129.0907	[M+FA-H]-	86	75	75	100	83.05009:51 83.06033:51	Cyclohexane	C6H12	Hydrocarbons	Saturated hydrocarbons	HMDB0029597	C11249	(map00930)Caprolactam degradation;(map01120)Microbial metabolism in diverse environments	-
negative	neg-M130T90	130.087040506026	1.49881666666667	hmdb::L-Norleucine; E10; false; HMDB0001645	130.08809	[M-H]-	85.8	74.4	75	100	66.0357:11 130.07536:13 130.08817:696	L-Norleucine	C6H13NO2	Organic acids and derivatives	Carboxylic acids and derivatives	HMDB0001645	C01933	-	-
negative	neg-M130T52	130.08681308244	0.869533333333333	massbank::L-Leucine; LC-ESI-QTOF; MS2; CE	130.08678	[M-H]-	86.1	75	75	100	130.08182:51	L-Leucine	C6H13NO2	Organic acids and derivatives	Carboxylic acids and derivatives	HMDB0000687	C00123	(map00280)Valine, leucine and isoleucine degradation;(map00290)Valine, leucine and isoleucine biosynthesis;(map00966)Glucosinolate biosynthesis;(map00970)Aminoacyl-tRNA biosynthesis;(map01060)Biosynthesis of plant secondary metabolites;(map01065)Biosynthesis of alkaloids derived from histidine and purine;(map01100)Metabolic pathways;(map01110)Biosynthesis of secondary metabolites;(map01210)2-Oxoc…	-
negative	neg-M132T46	132.029755690347	0.761266666666667	hmdb::L-Aspartic acid; ENone; false; HMDB0000191	132.02901	[M-H]-	70.6	38.6	77	66.7	44.34825:43 71.01397:43 78.96638:43 88.04275:43 96.97164:43 115.0092:43	L-Aspartic acid	C4H7NO4	Organic acids and derivatives	Carboxylic acids and derivatives	HMDB0000191	C00049	(map00220)Arginine biosynthesis;(map00250)Alanine, aspartate and glutamate metabolism;(map00260)Glycine, serine and threonine metabolism;(map00261)Monobactam biosynthesis;(map00270)Cysteine and methionine metabolism;(map00300)Lysine biosynthesis;(map00340)Histidine metabolism;(map00410)beta-Alanine metabolism;(map00460)Cyanoamino acid metabolism;(map00710)Carbon fixation in photosynthetic organis…	-
negative	neg-M135T91	135.030706289699	1.5175	hmdb::Hypoxanthine; E20; false; HMDB0000157	135.03162	[M-H]-	76.9	66.4	75.1	42.9	42.5393:7 65.01469:25 78.95863:7 92.02627:91 96.96716:7 107.04908:8 133.0137:8 135.02887:42	Hypoxanthine	C5H4N4O	Organoheterocyclic compounds	Imidazopyrimidines	HMDB0000157	C00262	(map00230)Purine metabolism;(map01100)Metabolic pathways	-
negative	neg-M135T51	135.03079950843	0.852666666666667	hmdb::Allopurinol; E20; true; HMDB0014581	135.03143	[M-H]-	74.8	64.4	67.8	44.4	65.01095:153 66.00967:203 92.01905:51 92.02713:338 106.03135:43 108.01657:51 135.0347:432	Allopurinol	C5H4N4O	Organoheterocyclic compounds	Pyrazolopyrimidines	HMDB0014581	null	-	-
negative	neg-M138T200	138.019087625267	3.33995	inhouse::2-Nitrophenol; false; [M-H]-	138.02016	[M-H]-	93.3	87.9	87.9	100	108.02518:22 138.02205:76	2-Nitrophenol	C6H5NO3	Benzenoids	Phenols	NA	C01988	-	-
negative	neg-M141T53_2	141.017381125085	0.8891	hmdb::cis,cis-Muconic acid; E30; false; HMDB0006331	141.01764	[M-H]-	86	75	75	100	41.93552:43 58.82969:152 59.01395:32196 59.39957:51 62.49977:43	cis,cis-Muconic acid	C6H6O4	Lipids and lipid-like molecules	Fatty Acyls	HMDB0006331	C02480	(map00362)Benzoate degradation;(map01100)Metabolic pathways;(map01120)Microbial metabolism in diverse environments;(map01220)Degradation of aromatic compounds	-
negative	neg-M143T231	143.107267586133	3.84596666666667	hmdb::1,1-Dimethoxy-trans-2-hexene; E10; true; HMDB0032225	143.10681	[M-H]-	79.6	75	70.5	50	143.10129:51 143.10632:102 143.11304:51 143.12143:51	1,1-Dimethoxy-trans-2-hexene	C8H16O2	Organooxygen compounds	Ethers	HMDB0032225	null	-	-
negative	neg-M144T191	144.045138335682	3.18643333333333	inhouse::4-Hydroxyquinoline; false; [M-H]-	144.04456	[M-H]-	92.8	87.1	87.1	100	116.04854:25 144.03665:51 144.0434:260	4-Hydroxyquinoline	C9H7NO	Organoheterocyclic compounds	Quinolines and derivatives	NA	NA	-	-
negative	neg-M145T49	145.061309147806	0.823041666666667	inhouse::Ala-Gly; false; [M-H]-	145.06175	[M-H]-	73.6	51.5	79.5	50	85.06554:7 101.05481:8 111.12565:7 145.04851:8	Ala-Gly	C5H10N2O3	Organic acids and derivatives	Carboxylic acids and derivatives	HMDB0006899	NA	-	-
negative	neg-M145T204	145.065158038857	3.39611666666667	hmdb::Benzofuran, 4,7-dimethyl-; E10; true; HMDB0059897	145.0654	[M-H]-	86.1	75	75	100	145.06607:51 145.07622:51	Benzofuran, 4,7-dimethyl-	C10H10O	Organoheterocyclic compounds	Benzofurans	HMDB0059897	null	-	-
negative	neg-M146T48	146.045460450482	0.79245	massbank::L-Glutamic acid; LC-ESI-QTOF; MS2; CE	146.04619	[M-H]-	94.2	88	91.7	100	57.54582:43 102.05338:51 102.0548:254 128.04115:102 146.05116:102	L-Glutamic acid	C5H9NO4	Organic acids and derivatives	Carboxylic acids and derivatives	HMDB0000148	C00025	(map00220)Arginine biosynthesis;(map00250)Alanine, aspartate and glutamate metabolism;(map00330)Arginine and proline metabolism;(map00332)Carbapenem biosynthesis;(map00340)Histidine metabolism;(map00430)Taurine and hypotaurine metabolism;(map00471)D-Glutamine and D-glutamate metabolism;(map00480)Glutathione metabolism;(map00524)Neomycin, kanamycin and gentamicin biosynthesis;(map00630)Glyoxylate …	-
negative	neg-M149T388	149.008955607509	6.47326666666667	hmdb::2-(2-Thienyl)furan; E10; true; HMDB0029715	149.00865	[M-H]-	78.4	75	74.6	50	149.00642:51	2-(2-Thienyl)furan	C8H6OS	Organoheterocyclic compounds	Heteroaromatic compounds	HMDB0029715	null	-	-
negative	neg-M149T190	149.008910421697	3.16013333333333	hmdb::2-(2-Thienyl)furan; E10; true; HMDB0029715	149.00911	[M-H]-	79.4	75	74.6	50	149.01341:76	2-(2-Thienyl)furan	C8H6OS	Organoheterocyclic compounds	Heteroaromatic compounds	HMDB0029715	null	-	-
negative	neg-M149T328	149.009334722971	5.47388333333333	hmdb::2-(2-Thienyl)furan; E10; true; HMDB0029715	149.01039	[M-H]-	75	62.6	74.6	50	59.96823:102 74.98756:288 149.00681:938	2-(2-Thienyl)furan	C8H6OS	Organoheterocyclic compounds	Heteroaromatic compounds	HMDB0029715	null	-	-
negative	neg-M149T204	149.06019885406	3.39303333333333	hmdb::3-Methylphenylacetic acid; E10; true; HMDB0002222	149.06004	[M-H]-	87.7	87.3	80.7	66.7	53.32076:4 105.06934:8 149.06163:13	3-Methylphenylacetic acid	C9H10O2	Benzenoids	Benzene and substituted derivatives	HMDB0002222	null	-	-
negative	neg-M150T178	150.00106839807	2.97476666666667	hmdb::1,2-Benzisothiazol-3(2H)-one; E10; true; HMDB0034413	150.00079	[M-H]-	86.1	75	75	100	149.99538:25	1,2-Benzisothiazol-3(2H)-one	C7H5NOS	Organoheterocyclic compounds	Benzothiazoles	HMDB0034413	null	-	-
negative	neg-M151T52	151.025524546048	0.862033333333333	massbank::Xanthine; LC-ESI-QTOF; MS2; CE	151.02592	[M-H]-	78.8	44.6	87.9	100	59.01208:102 92.92113:51 92.9279:320 108.01574:51 108.03033:51 151.02452:203	Xanthine	C5H4N4O2	Organoheterocyclic compounds	Imidazopyrimidines	HMDB0000292	C00385	(map00230)Purine metabolism;(map00232)Caffeine metabolism;(map01060)Biosynthesis of plant secondary metabolites;(map01065)Biosynthesis of alkaloids derived from histidine and purine;(map01100)Metabolic pathways;(map01110)Biosynthesis of secondary metabolites;(map01120)Microbial metabolism in diverse environments	-
negative	neg-M154T245	154.062613914736	4.08644166666667	hmdb::L-Histidine; ENone; false; HMDB0000177	154.06302	[M-H]-	78.7	52.7	75	100	65.15919:43 154.04117:43	L-Histidine	C6H9N3O2	Organic acids and derivatives	Carboxylic acids and derivatives	HMDB0000177	C00135	(map00340)Histidine metabolism;(map00410)beta-Alanine metabolism;(map00970)Aminoacyl-tRNA biosynthesis;(map01060)Biosynthesis of plant secondary metabolites;(map01065)Biosynthesis of alkaloids derived from histidine and purine;(map01100)Metabolic pathways;(map01110)Biosynthesis of secondary metabolites;(map01230)Biosynthesis of amino acids;(map02010)ABC transporters;(map04974)Protein digestion an…	-
negative	neg-M154T52	154.061521876797	0.8666	hmdb::4-Phenylpyridine; E10; true; HMDB0033123	154.06017	[M-H]-	76.1	54.9	75	100	67.02917:43 154.06528:51	4-Phenylpyridine	C11H9N	Organoheterocyclic compounds	Pyridines and derivatives	HMDB0033123	C11310	(map04976)Bile secretion;(map05012)Parkinson's disease	-
negative	neg-M157T182	157.086309123456	3.02970833333333	hmdb::3-Oxovalproic acid; E10; true; HMDB0060685	157.08684	[M-H]-	89.3	95.1	84.2	50	101.06142:22 113.09898:25 157.08311:51 157.12711:51	3-Oxovalproic acid	C8H14O3	Organic acids and derivatives	Keto acids and derivatives	HMDB0060685	C16652	(map00982)Drug metabolism - cytochrome P450	-
negative	neg-M157T248_2	157.123602031477	4.13388333333333	hmdb::Pelargonic acid; E20; false; HMDB0000847	157.12415	[M-H]-	86.1	75	75	100	157.10951:50 157.12535:996	Pelargonic acid	C9H18O2	Lipids and lipid-like molecules	Fatty Acyls	HMDB0000847	C01601	-	-
negative	neg-M157T441	157.122725278567	7.35768333333333	hmdb::Pelargonic acid; E20; false; HMDB0000847	157.12381	[M-H]-	79.5	55.4	75	100	66.00164:43 157.11781:51	Pelargonic acid	C9H18O2	Lipids and lipid-like molecules	Fatty Acyls	HMDB0000847	C01601	-	-
negative	neg-M158T211	158.060530572197	3.52075	massbank::Indole-3-acetaldehyde; LC-ESI-QTOF; MS2; CE	158.06009	[M-H]-	94.2	87.8	92.5	100	43.01839:11 128.04579:13 130.07115:25 158.06059:25	Indole-3-acetaldehyde	C10H9NO	Organoheterocyclic compounds	Indoles and derivatives	HMDB0001190	C00637	(map00380)Tryptophan metabolism;(map01100)Metabolic pathways	-
negative	neg-M164T142	164.071971227185	2.36973333333333	massbank::L-(-)-Phenylalanine; LC-ESI-QTOF; MS2; CE	164.07217	[M-H]-	97.8	96	96	100	72.00699:203 91.05495:51 103.0549:254 147.04976:457 164.07256:398	L-(-)-Phenylalanine	C9H11NO2	Organic acids and derivatives	Carboxylic acids and derivatives	NA	NA	-	-
negative	neg-M165T148	165.018846616767	2.46778333333333	hmdb::Terephthalic acid; E20; true; HMDB0002428	165.01872	[M-H]-	81	90	46.4	66.7	77.04087:827 94.34535:43 121.03024:880 121.04259:50	Terephthalic acid	C8H6O4	Benzenoids	Benzene and substituted derivatives	HMDB0002428	C06337	(map00624)Polycyclic aromatic hydrocarbon degradation;(map00627)Aminobenzoate degradation;(map01100)Metabolic pathways;(map01120)Microbial metabolism in diverse environments;(map01220)Degradation of aromatic compounds	-
negative	neg-M167T253	167.143269280089	4.21075833333333	hmdb::(1R,2R)-1,2,7,7-Tetramethylbicyclo[2.2.1]heptan-2-ol; E10; true; HMDB0035417	167.14247	[M-H]-	85.1	88	76.3	50	167.15848:43	(1R,2R)-1,2,7,7-Tetramethylbicyclo[2.2.1]heptan-2-ol	C11H20O	Lipids and lipid-like molecules	Prenol lipids	HMDB0035417	null	-	-
negative	neg-M169T177	169.086528302541	2.95813333333333	hmdb::2-Isopropylfuran; E10; true; HMDB0040278	169.08633	[M+Hac-H]-	72	32.6	75	100	109.06329:22 125.10036:25	2-Isopropylfuran	C7H10O	Organoheterocyclic compounds	Heteroaromatic compounds	HMDB0040278	null	-	-
negative	neg-M169T191	169.086490310271	3.17625833333333	hmdb::2-Isopropylfuran; E10; true; HMDB0040278	169.08824	[M+Hac-H]-	86.1	75	75	100	109.05718:51	2-Isopropylfuran	C7H10O	Organoheterocyclic compounds	Heteroaromatic compounds	HMDB0040278	null	-	-
negative	neg-M169T246	169.122827343777	4.10175	hmdb::2-Exo-hydroxy-1,8-cineole; E20; true; HMDB0059610	169.12308	[M-H]-	74.8	56.6	77	50	125.0966:43 169.12007:51	2-Exo-hydroxy-1,8-cineole	C10H18O2	Organoheterocyclic compounds	Oxanes	HMDB0059610	null	-	-
negative	neg-M171T152	171.065425317128	2.53751666666667	inhouse::1,3-Cyclohexanedicarboxylic acid; false; [M-H]-	171.06528	[M-H]-	85.8	79.2	84.4	66.7	127.0752:51 127.07677:153 127.08311:51 171.09978:51 171.10345:51 171.13283:51	1,3-Cyclohexanedicarboxylic acid	C8H12O4	Unknown	-	NA	NA	-	-
negative	neg-M171T195	171.102240301524	3.25016666666667	hmdb::Butyl 3-hydroxy-2-methylidenebutanoate; E10; true; HMDB0040202	171.10188	[M-H]-	85.4	88.7	76.6	50	100.78465:14 127.10805:17 127.11438:51 153.08879:14 171.1066:138 171.13048:34	Butyl 3-hydroxy-2-methylidenebutanoate	C9H16O3	Organic acids and derivatives	Hydroxy acids and derivatives	HMDB0040202	null	-	-
negative	neg-M171T268	171.138688934705	4.45998333333333	hmdb::Capric acid; E10; false; HMDB0000511	171.13893	[M-H]-	79.5	75	70.1	50	171.138:203	Capric acid	C10H20O2	Lipids and lipid-like molecules	Fatty Acyls	HMDB0000511	C01571	(map00061)Fatty acid biosynthesis;(map01100)Metabolic pathways	-
negative	neg-M172T165	172.039998748039	2.7505	inhouse::8-Hydroxyquinoline-2-carbaldehyde; false; [M-H]-	172.04076	[M-H]-	92.5	86.5	86.5	100	144.0451:203 172.04404:203	8-Hydroxyquinoline-2-carbaldehyde	C10H7NO2	Organoheterocyclic compounds	Quinolines and derivatives	NA	NA	-	-
negative	neg-M173T571	173.012487622416	9.51696666666667	hmdb::trans-Aconitic acid; E10; false; HMDB0000958	173.01305	[M-H]-	73.1	53.8	84	50	70.04164:43 129.00906:43 149.7682:43 173.11917:43	trans-Aconitic acid	C6H6O6	Organic acids and derivatives	Carboxylic acids and derivatives	HMDB0000958	C02341	-	-
negative	neg-M173T166	173.08150483901	2.76345833333333	inhouse::Suberic acid; false; [M-H]-	173.0795	[M-H]-	88	76.3	81.6	100	82.44312:11 111.07504:13 111.078:25 173.03354:13 173.08156:38	Suberic acid	C8H14O4	Lipids and lipid-like molecules	Fatty Acyls	HMDB0000893	C08278	-	-
negative	neg-M173T193	173.117525426281	3.22323333333333	hmdb::2,5-Diethyltetrahydrofuran; E10; true; HMDB0029574	173.11661	[M+FA-H]-	75	42.2	75	100	59.01227:34 99.00477:14 113.02607:17 127.11633:51	2,5-Diethyltetrahydrofuran	C8H16O	Organoheterocyclic compounds	Tetrahydrofurans	HMDB0029574	null	-	-
negative	neg-M177T223	177.091448370967	3.71361666666667	inhouse::5-Phenylvaleric acid; false; [M-H]-	177.09018	[M-H]-	85.4	88	77.2	50	177.07237:43	5-Phenylvaleric acid	C11H14O2	Lipids and lipid-like molecules	Fatty Acyls	HMDB0002043	NA	-	-
negative	neg-M179T253	179.143407491442	4.22136666666667	hmdb::Homodihydrojasmone; E10; true; HMDB0031181	179.14426	[M-H]-	80	75	72.8	50	179.10623:43	Homodihydrojasmone	C12H20O	Organic oxygen compounds	Organooxygen compounds	HMDB0031181	null	-	-
negative	neg-M180T52_2	180.066308021703	0.8666	massbank::L-Tyrosine; LC-ESI-QTOF; MS2; CE	180.06581	[M-H]-	98.3	97	97	100	72.00912:51 93.03542:51 119.05606:153 163.03795:203 180.06595:203	L-Tyrosine	C9H11NO3	Organic acids and derivatives	Carboxylic acids and derivatives	HMDB0000158	C00082	(map00130)Ubiquinone and other terpenoid-quinone biosynthesis;(map00231)Puromycin biosynthesis;(map00261)Monobactam biosynthesis;(map00350)Tyrosine metabolism;(map00360)Phenylalanine metabolism;(map00400)Phenylalanine, tyrosine and tryptophan biosynthesis;(map00401)Novobiocin biosynthesis;(map00460)Cyanoamino acid metabolism;(map00680)Methane metabolism;(map00730)Thiamine metabolism;(map00940)Phe…	-
negative	neg-M180T87	180.066311421917	1.45575	hmdb::L-Tyrosine; ENone; false; HMDB0000158	180.06613	[M-H]-	98.9	98.4	98.9	100	64.528:4 72.00886:21 93.03288:21 119.04765:88 163.03809:83 180.06268:132	L-Tyrosine	C9H11NO3	Organic acids and derivatives	Carboxylic acids and derivatives	HMDB0000158	C00082	(map00130)Ubiquinone and other terpenoid-quinone biosynthesis;(map00231)Puromycin biosynthesis;(map00261)Monobactam biosynthesis;(map00350)Tyrosine metabolism;(map00360)Phenylalanine metabolism;(map00400)Phenylalanine, tyrosine and tryptophan biosynthesis;(map00401)Novobiocin biosynthesis;(map00460)Cyanoamino acid metabolism;(map00680)Methane metabolism;(map00730)Thiamine metabolism;(map00940)Phe…	-
negative	neg-M181T51	181.070773615669	0.8472	inhouse::meso-Erythritol; false; [M+Hac-H]-	181.07146	[M+Hac-H]-	80.4	66.6	78.8	66.7	41.00383:43 55.01881:51 59.01336:203 71.01227:153 89.025:102 101.01308:51 143.033:43	meso-Erythritol	C4H10O4	Organic oxygen compounds	Organooxygen compounds	HMDB0002994	C00503	(map02010)ABC transporters	-
negative	neg-M185T171	185.081332158223	2.848825	inhouse::Gabapentin related compound E; false; [M-H]-	185.08014	[M-H]-	82.8	76.3	74.9	66.7	141.09033:43 185.08546:51	Gabapentin related compound E	C9H14O4	Unknown	-	NA	NA	-	-
negative	neg-M185T207	185.117719166271	3.44495	hmdb::(1R,2R,4R)-1,8-Epoxy-p-menthane-2,4-diol; E10; true; HMDB0041545	185.1179	[M-H]-	89.7	78.9	85.2	100	141.12985:22 167.11179:51 185.1225:164	(1R,2R,4R)-1,8-Epoxy-p-menthane-2,4-diol	C10H18O3	Lipids and lipid-like molecules	Prenol lipids	HMDB0041545	null	-	-
negative	neg-M185T292	185.154043792008	4.85863333333333	hmdb::Undecanoic acid; E20; false; HMDB0000947	185.15417	[M-H]-	86.1	75	75	100	185.15437:203	Undecanoic acid	C11H22O2	Lipids and lipid-like molecules	Fatty Acyls	HMDB0000947	C17715	-	-
negative	neg-M187T177	187.097551444657	2.94448333333333	inhouse::Azelaic acid; false; [M-H]-	187.09787	[M-H]-	88.5	84	82.4	80	97.06834:43 123.07629:51 125.09975:342 187.09326:102	Azelaic acid	C9H16O4	Lipids and lipid-like molecules	Fatty Acyls	HMDB0000784	C08261	-	-
negative	neg-M187T138	187.108064158449	2.30435	hmdb::Isoleucyl-Glycine; E10; true; HMDB0028907	187.10913	[M-H]-	79	71	73.9	50	74.02053:25 137.28526:22 143.11929:76 168.88214:22 187.10872:102	Isoleucyl-Glycine	C8H16N2O3	Organic acids and derivatives	Carboxylic acids and derivatives	HMDB0028907	null	-	-
negative	neg-M189T204	189.055151992753	3.40058333333333	inhouse::3,6-Dimethyl-4-hydroxycoumarin; false; [M-H]-	189.05618	[M-H]-	81.1	72.7	81	50	101.0557:25 130.04164:22 145.06102:76	3,6-Dimethyl-4-hydroxycoumarin	C11H10O3	Phenylpropanoids and polyketides	Coumarins and derivatives	NA	NA	-	-
negative	neg-M191T244	191.107066569872	4.05983333333333	hmdb::11,12,13-Trinor-1(10)-spirovetivene-2,7-dione; E10; true; HMDB0036734	191.10704	[M-H]-	79.6	75	70.7	50	191.08597:51 191.10732:203	11,12,13-Trinor-1(10)-spirovetivene-2,7-dione	C12H16O2	Organic oxygen compounds	Organooxygen compounds	HMDB0036734	null	-	-
negative	neg-M192T156	192.065954637576	2.6	inhouse::Phenaceturic acid; false; [M-H]-	192.06622	[M-H]-	80.3	61.1	70	100	74.02406:51 74.02526:51 74.02647:153 74.0313:51 105.07475:43 192.0799:43	Phenaceturic acid	C10H11NO3	Organic acids and derivatives	Carboxylic acids and derivatives	HMDB0000821	C05598	(map00360)Phenylalanine metabolism	-
negative	neg-M194T254	194.081854569713	4.23873333333333	inhouse::O-Benzyl-L-serine; false; [M-H]-	194.08171	[M-H]-	79.9	75	71.9	50	194.09598:43	O-Benzyl-L-serine	C10H13NO3	Unknown	-	NA	NA	-	-
negative	neg-M195T244	195.139152276646	4.0695	hmdb::Yuzu lactone; E10; true; HMDB0032901	195.13908	[M-H]-	78.9	74.3	68.5	50	167.14435:43 195.10515:50 195.1424:689	Yuzu lactone	C12H20O2	Phenylpropanoids and polyketides	Macrolides and analogues	HMDB0032901	null	-	-
negative	neg-M197T208	197.117649399669	3.472625	hmdb::4,4'-Methylenedianiline; E20; true; HMDB0041808	197.11694	[M-H]-	70.2	76.5	76.3	50	169.04338:22 197.11377:102	4,4'-Methylenedianiline	C13H14N2	Benzenoids	Benzene and substituted derivatives	HMDB0041808	C14288	-	-
negative	neg-M201T187	201.112516955287	3.1159	inhouse::Sebacic acid; false; [M-H]-	201.11278	[M-H]-	88.8	83.5	86.9	75	60.99451:22 139.10475:25 183.10977:51 201.11234:51	Sebacic acid	C10H18O4	Lipids and lipid-like molecules	NA	HMDB0000792	C08277	-	-
negative	neg-M203T150	203.082672347812	2.4986	massbank::Tryptophan; LC-ESI-ITFT; MS2; HCD; CE 70.0 eV; [M-H]-	203.08334	[M-H]-	98.9	97.5	98.6	100	59.01575:102 72.00853:203 74.02493:622 109.06317:51 116.05184:3153 142.06638:428 158.06056:102 159.09296:1276 186.06175:102 203.08798:6480	Tryptophan	C11H12N2O2	Organoheterocyclic compounds	Indoles and derivatives	HMDB0000929	C00078	(map00260)Glycine, serine and threonine metabolism;(map00380)Tryptophan metabolism;(map00400)Phenylalanine, tyrosine and tryptophan biosynthesis;(map00404)Staurosporine biosynthesis;(map00901)Indole alkaloid biosynthesis;(map00966)Glucosinolate biosynthesis;(map00970)Aminoacyl-tRNA biosynthesis;(map01060)Biosynthesis of plant secondary metabolites;(map01061)Biosynthesis of phenylpropanoids;(map01…	-
negative	neg-M205T244	205.122776005789	4.070625	hmdb::10beta-12,13-Dinor-8-oxo-6-eremophilen-11-al; E10; true; HMDB0037604	205.12262	[M-H]-	78.4	69.3	65.7	66.7	189.09146:43 205.12492:254	10beta-12,13-Dinor-8-oxo-6-eremophilen-11-al	C13H18O2	Organic oxygen compounds	Organooxygen compounds	HMDB0037604	null	-	-
negative	neg-M205T330	205.160515763973	5.49388333333333	inhouse::2,4-Di-tert-butylphenol; false; [M-H]-	205.16165	[M-H]-	92.7	87.5	87.5	100	189.11311:25 189.13242:188 205.16197:3222	2,4-Di-tert-butylphenol	C14H22O	Benzenoids	Benzene and substituted derivatives	HMDB0013816	NA	-	-
negative	neg-M205T398	205.195915656461	6.6286	hmdb::1,1,2-Trimethyl-3,5-bis(1-methylethenyl)cyclohexane; E10; true; HMDB0061780	205.19766	[M-H]-	86	75	75	100	205.16379:51	1,1,2-Trimethyl-3,5-bis(1-methylethenyl)cyclohexane	C15H26	Lipids and lipid-like molecules	Prenol lipids	HMDB0061780	null	-	-
negative	neg-M207T139	207.008347366258	2.3095	hmdb::Zwiebelane B; E10; true; HMDB0040718	207.00926	[M+FA-H]-	74.3	75	69.2	50	161.00098:51	Zwiebelane B	C6H10OS2	Organoheterocyclic compounds	Thiolanes	HMDB0040718	null	-	-
negative	neg-M207T253	207.138396900779	4.22216666666667	hmdb::5,9:6,9-Diepoxy-3-megastigmene; E10; true; HMDB0037776	207.13858	[M-H]-	80.3	75	74	50	207.10445:51	5,9:6,9-Diepoxy-3-megastigmene	C13H20O2	Organic oxygen compounds	Organooxygen compounds	HMDB0037776	null	-	-
negative	neg-M209T244	209.117778282731	4.06325	inhouse::Jasmonic acid; false; [M-H]-	209.11711	[M-H]-	86.5	88	82.6	50	209.12463:51	Jasmonic acid	C12H18O3	Lipids and lipid-like molecules	Fatty Acyls	HMDB0032797	C08491	(map00592)alpha-Linolenic acid metabolism;(map01060)Biosynthesis of plant secondary metabolites;(map01070)Biosynthesis of plant hormones;(map01100)Metabolic pathways;(map01110)Biosynthesis of secondary metabolites;(map04075)Plant hormone signal transduction	-
negative	neg-M209T218	209.154009407533	3.6352	hmdb::Octahydro-2,5,5,8a-tetramethyl-7H-1-benzopyran-7-one; E20; true; HMDB0040232	209.15431	[M-H]-	77.3	70.8	71	42.9	111.03627:25 167.11197:22 191.10654:25 209.12939:51	Octahydro-2,5,5,8a-tetramethyl-7H-1-benzopyran-7-one	C13H22O2	Organoheterocyclic compounds	Benzopyrans	HMDB0040232	null	-	-
negative	neg-M213T347	213.185754137956	5.77986666666667	hmdb::Tridecanoic acid; E20; false; HMDB0000910	213.18483	[M-H]-	87	86.7	78.6	66.7	195.18016:43 213.19299:616	Tridecanoic acid	C13H26O2	Lipids and lipid-like molecules	Fatty Acyls	HMDB0000910	C17076	-	-
negative	neg-M215T197	215.128087463589	3.27893333333333	hmdb::Undecanedioic acid; E20; true; HMDB0000888	215.12782	[M-H]-	91.8	93.5	89.3	66.7	153.10698:25 171.13875:25 197.12041:102 215.1302:51	Undecanedioic acid	C11H20O4	Lipids and lipid-like molecules	Fatty Acyls	HMDB0000888	null	-	-
negative	neg-M218T142	218.102769640676	2.36973333333333	inhouse::D-(+)-Pantothenic acid; false; [M-H]-	218.10321	[M-H]-	91.5	96.8	86.8	60	88.03619:102 146.07721:51 218.09685:51	D-(+)-Pantothenic acid	C9H17NO5	Organic acids and derivatives	Carboxylic acids and derivatives	NA	NA	-	-
negative	neg-M221T138	221.024104457087	2.30513333333333	hmdb::Zwiebelane B; E10; true; HMDB0040718	221.02277	[M+Hac-H]-	75.5	75	69.2	50	160.99976:51	Zwiebelane B	C6H10OS2	Organoheterocyclic compounds	Thiolanes	HMDB0040718	null	-	-
negative	neg-M221T227	221.154286295511	3.77565	hmdb::(10betaH,11xi)-11-Hydroxy-13-nor-6-eremophilen-8-one; E10; true; HMDB0037605	221.15523	[M-H]-	83.1	88.5	66.4	50	205.11879:43 221.15697:254	(10betaH,11xi)-11-Hydroxy-13-nor-6-eremophilen-8-one	C14H22O2	Lipids and lipid-like molecules	Prenol lipids	HMDB0037605	null	-	-
negative	neg-M223T307	223.17003752021	5.11911666666667	hmdb::Goshuyic acid; E10; true; HMDB0039129	223.17119	[M-H]-	88.4	90.6	83.1	60	59.00999:17 176.98788:14 205.15346:51 223.17014:315	Goshuyic acid	C14H24O2	Lipids and lipid-like molecules	Fatty Acyls	HMDB0039129	null	-	-
negative	neg-M225T217	225.112275691989	3.62124166666667	inhouse::3-tert-Butyl-4-hydroxyanisole; false; [M+FA-H]-	225.11362	[M+FA-H]-	73.8	52.9	78.6	50	141.09784:43 179.10492:51	3-tert-Butyl-4-hydroxyanisole	C11H16O2	Unknown	-	NA	NA	-	-
negative	neg-M227T147	227.139724471257	2.45635	inhouse::Ile-Pro; false; [M-H]-	227.13971	[M-H]-	84.1	71.5	71.5	100	82.06226:25 114.05199:51 227.14441:51	Ile-Pro	C11H20N2O3	Organic acids and derivatives	Carboxylic acids and derivatives	HMDB0011174	NA	-	-
negative	neg-M227T244	227.164713171042	4.07310833333333	hmdb::11-Hydroxy-9-tridecenoic acid; E10; true; HMDB0035881	227.1647	[M-H]-	79.8	77	73.9	42.9	59.01432:17 148.5497:14 183.16534:17 205.11647:17 227.16347:51 227.19945:51	11-Hydroxy-9-tridecenoic acid	C13H24O3	Lipids and lipid-like molecules	Fatty Acyls	HMDB0035881	null	-	-
negative	neg-M227T378	227.202885605866	6.30566666666667	hmdb::Myristic acid; E30; false; HMDB0000806	227.20218	[M-H]-	86.2	88	73.6	66.7	127.27855:43 209.1922:102 223.26881:102 224.52286:51 225.41141:102 226.0526:102 226.49394:101 227.18956:219 227.20436:28514	Myristic acid	C14H28O2	Lipids and lipid-like molecules	Fatty Acyls	HMDB0000806	C06424	(map00061)Fatty acid biosynthesis;(map01100)Metabolic pathways	-
negative	neg-M227T360	227.20107358999	6.00035	hmdb::Myristic acid; E20; false; HMDB0000806	227.20177	[M-H]-	86	88	80	50	227.20226:218	Myristic acid	C14H28O2	Lipids and lipid-like molecules	Fatty Acyls	HMDB0000806	C06424	(map00061)Fatty acid biosynthesis;(map01100)Metabolic pathways	-
negative	neg-M229T206	229.143938778716	3.43824166666667	hmdb::Dodecanedioic acid; E20; true; HMDB0000623	229.14412	[M-H]-	95	93.2	96	83.3	59.01001:17 111.08269:14 167.13675:17 185.15083:14 211.13345:51 229.14191:51	Dodecanedioic acid	C12H22O4	Lipids and lipid-like molecules	Fatty Acyls	HMDB0000623	C02678	-	-
negative	neg-M229T145	229.155443385724	2.42328333333333	inhouse::Val-Leu; false; [M-H]-	229.15599	[M-H]-	88.8	91.6	91.1	42.9	130.08023:25 130.08662:145 155.04749:22 185.16559:269 229.15848:272	Val-Leu	C11H22N2O3	Organic acids and derivatives	Carboxylic acids and derivatives	HMDB0029131	NA	-	-
negative	neg-M231T139	231.134177112471	2.32146666666667	inhouse::Thr-Leu; false; [M-H]-	231.13438	[M-H]-	83.7	89.5	68.7	50	130.08311:25 187.10027:25	Thr-Leu	C10H20N2O4	Organic acids and derivatives	Carboxylic acids and derivatives	HMDB0029065	NA	-	-
negative	neg-M231T341	231.211073309671	5.687	hmdb::6-Phenylundecane; E10; true; HMDB0061857	231.2112	[M-H]-	85	75	75	100	231.22324:43	6-Phenylundecane	C17H28	Benzenoids	Benzene and substituted derivatives	HMDB0061857	null	-	-
negative	neg-M233T305	233.154534426209	5.08585	inhouse::3,5-Di-tert-butyl-2-hydroxybenzaldehyde; false; [M-H]-	233.15378	[M-H]-	93.2	87.8	87.8	100	205.11876:43 233.16127:431	3,5-Di-tert-butyl-2-hydroxybenzaldehyde	C15H22O2	Unknown	-	NA	NA	-	-
negative	neg-M235T263	235.169697140976	4.381525	hmdb::2-Hydroxyacorenone; E10; true; HMDB0030916	235.16989	[M-H]-	91.4	85.1	85.1	100	217.16048:51 235.16922:102	2-Hydroxyacorenone	C15H24O2	Organic oxygen compounds	Organooxygen compounds	HMDB0030916	null	-	-
negative	neg-M235T522_2	235.169876294988	8.707225	hmdb::2,6-Di-tert-butyl-4-hydroxymethylphenol; E10; true; HMDB0032048	235.17001	[M-H]-	79	48.5	82.9	100	177.08356:43 205.12405:51 217.16397:102 220.14688:152 235.17714:102	2,6-Di-tert-butyl-4-hydroxymethylphenol	C15H24O2	Benzenoids	Benzene and substituted derivatives	HMDB0032048	null	-	-
negative	neg-M237T50_2	237.09196706433	0.840616666666667	hmdb::15(R)-hydroperoxy-EPE; E10; true; HMDB0062295	237.09258	[M-H]-	85	82.5	76.2	66.7	64.97002:43 78.95663:102 79.95894:2453 80.96377:153 94.92286:153 96.97026:203 106.97961:344 152.04311:51 154.9283:153 177.03087:51 193.06978:254 207.08424:102 237.0916:11795	15(R)-hydroperoxy-EPE	C8H18N2O4S	Organoheterocyclic compounds	Diazinanes	HMDB0062295	null	-	-
negative	neg-M239T232	239.060381006039	3.87091666666667	massbank::Dinoseb; LC-ESI-ITFT; MS2; CE	239.06621	[M-H]-	78.1	51.5	75	100	121.03581:43 195.1366:51 223.0296:153 239.05193:51 239.06712:402	Dinoseb	C10H12N2O5	Benzenoids	Phenols	HMDB0032559	C14302	-	-
negative	neg-M241T138	240.982790772248	2.30456666666667	inhouse::2,3-Dimercaptosuccinic acid; false; [M+Hac-H]-	240.98228	[M+Hac-H]-	73.8	87.3	26.3	50	59.01326:102 146.92699:43	2,3-Dimercaptosuccinic acid	C4H6O4S2	Lipids and lipid-like molecules	Fatty Acyls	HMDB0014706	C07598	-	-
negative	neg-M241T410	241.21726604992	6.83571666666667	hmdb::Pentadecanoic acid; E20; false; HMDB0000826	241.21785	[M-H]-	86	88	80	50	241.21768:254	Pentadecanoic acid	C15H30O2	Lipids and lipid-like molecules	Fatty Acyls	HMDB0000826	C16537	-	-
negative	neg-M242T202	242.176513631243	3.37096666666667	hmdb::N-Undecanoylglycine; E10; true; HMDB0013286	242.17667	[M-H]-	75.3	53.2	84.9	50	179.14412:51 179.14787:51 181.16017:650 198.18059:51 224.16756:203 225.15227:896 242.17668:1825	N-Undecanoylglycine	C13H25NO3	Organic acids and derivatives	Carboxylic acids and derivatives	HMDB0013286	null	-	-
negative	neg-M243T113	243.061652626163	1.88785	massbank::Uridine; LC-ESI-QTOF; MS2; CE	243.06303	[M-H]-	71	27.3	87	83.3	34.97049:4 35.85009:4 41.47546:4 41.99966:4 59.01102:4 59.01426:4 60.07365:4 65.01296:4 71.01184:4 82.02565:4 82.03201:4 99.0017:4 99.03243:4 101.05994:4 105.56277:4 108.02601:4 110.02383:4 110.0253:4 111.16202:4 124.67148:4 130.08485:4 141.53886:4 152.02565:4 157.96924:4 160.97043:4 183.13591:4 183.14542:4 184.89545:4 198.99727:4 199.16762:4 200.0482:4 200.05614:4 200.05814:4 225.07607:4 225.164…	Uridine	C9H12N2O6	Nucleosides, nucleotides, and analogues	Pyrimidine nucleosides	HMDB0000296	C00299	(map00240)Pyrimidine metabolism;(map01100)Metabolic pathways	-
negative	neg-M243T216	243.159737027086	3.5979	hmdb::1,11-Undecanedicarboxylic acid; E20; true; HMDB0002327	243.15982	[M-H]-	90.5	95.7	80.3	66.7	59.01067:8 181.16699:21 225.13518:13 225.14571:37 243.16072:35	1,11-Undecanedicarboxylic acid	C13H24O4	Lipids and lipid-like molecules	Fatty Acyls	HMDB0002327	null	-	-
negative	neg-M243T154	243.170788028714	2.56443333333333	hmdb::Isoleucyl-Leucine; E10; true; HMDB0028911	243.17163	[M-H]-	88.7	89.9	81.3	66.7	41.74618:7 59.01331:17 111.89956:7 129.09822:8 130.08263:34 139.09059:7 157.13185:8 188.49162:7 199.1814:94 243.16943:238	Isoleucyl-Leucine	C12H24N2O3	Organic acids and derivatives	Carboxylic acids and derivatives	HMDB0028911	null	-	-
negative	neg-M243T242	243.19571180966	4.03995	hmdb::(R)-3-Hydroxy-tetradecanoic acid; E10; true; HMDB0010731	243.19705	[M-H]-	86	87.7	80.4	50	59.01:51 181.11589:43 199.16522:51 243.1953:152	(R)-3-Hydroxy-tetradecanoic acid	C14H28O3	Lipids and lipid-like molecules	Fatty Acyls	HMDB0010731	null	-	-
negative	neg-M244T300	244.169914665713	4.99764166666667	hmdb::Dezocine; E10; true; HMDB0015340	244.1684	[M-H]-	73.1	56.5	71.4	50	197.14616:43 244.17941:51 244.18161:51	Dezocine	C16H23NO	Benzenoids	Tetralins	HMDB0015340	C08010	-	-
negative	neg-M247T306	247.169686311682	5.10765833333333	hmdb::[2-(Dimethoxymethyl)-1-heptenyl]benzene; E10; true; HMDB0036221	247.16986	[M-H]-	76.9	69.1	67.5	50	231.12846:22 247.16711:127	[2-(Dimethoxymethyl)-1-heptenyl]benzene	C16H24O2	Benzenoids	Benzene and substituted derivatives	HMDB0036221	null	-	-
negative	neg-M249T272	249.148958620756	4.53171666666667	hmdb::Heliannuol A; E10; true; HMDB0039644	249.14833	[M-H]-	71.2	50	70.5	50	248.96918:51 249.15527:102	Heliannuol A	C15H22O3	Organoheterocyclic compounds	Oxocins	HMDB0039644	null	-	-
negative	neg-M251T247	251.164265868239	4.10979166666667	hmdb::Zedoarondiol; E10; true; HMDB0036448	251.16418	[M-H]-	83.2	82.4	78.6	50	233.13155:51 233.1637:51 251.16098:102	Zedoarondiol	C15H24O3	Lipids and lipid-like molecules	Prenol lipids	HMDB0036448	null	-	-
negative	neg-M251T365	251.202566637948	6.07625	hmdb::7Z,10Z-Hexadecadienoic acid; E10; true; HMDB0000477	251.20335	[M-H]-	86.7	89.2	81.1	60	41.00577:51 59.01226:253 88.04852:43 193.17091:43 233.19539:203 251.20514:1852	7Z,10Z-Hexadecadienoic acid	C16H28O2	Lipids and lipid-like molecules	Fatty Acyls	HMDB0000477	null	-	-
negative	neg-M253T218	253.143922467003	3.63305833333333	hmdb::5,9:6,9-Diepoxy-3-megastigmene; E10; true; HMDB0037776	253.14339	[M+FA-H]-	79.6	75	74	50	207.1386:51	5,9:6,9-Diepoxy-3-megastigmene	C13H20O2	Organic oxygen compounds	Organooxygen compounds	HMDB0037776	null	-	-
negative	neg-M253T393	253.218377694645	6.55175	hmdb::(Z)-14-Methyl-6-pentadecenoic acid; E10; true; HMDB0041422	253.21754	[M-H]-	87.3	94	72.7	60	59.01537:51 177.17091:43 221.38066:51 224.21565:102 224.8046:102 225.75275:51 228.29936:51 228.99773:102 235.20393:51 235.21255:102 252.42784:152 253.20012:132 253.22246:25469	(Z)-14-Methyl-6-pentadecenoic acid	C16H30O2	Lipids and lipid-like molecules	Fatty Acyls	HMDB0041422	null	-	-
negative	neg-M255T485	255.232403022721	8.08794166666667	hmdb::Palmitic acid; E10; false; HMDB0000220	255.23119	[M-H]-	85.6	88	79.1	50	255.21207:51 255.23672:152	Palmitic acid	C16H32O2	Lipids and lipid-like molecules	Fatty Acyls	HMDB0000220	C00249	(map00061)Fatty acid biosynthesis;(map00062)Fatty acid elongation;(map00071)Fatty acid degradation;(map00073)Cutin, suberine and wax biosynthesis;(map01040)Biosynthesis of unsaturated fatty acids;(map01060)Biosynthesis of plant secondary metabolites;(map01100)Metabolic pathways;(map01212)Fatty acid metabolism	-
negative	neg-M255T543	255.232456145946	9.0496	hmdb::Palmitic acid; E10; false; HMDB0000220	255.23448	[M-H]-	79.2	68.1	79.1	50	141.03062:43 211.15077:51 211.17117:51 255.23196:370	Palmitic acid	C16H32O2	Lipids and lipid-like molecules	Fatty Acyls	HMDB0000220	C00249	(map00061)Fatty acid biosynthesis;(map00062)Fatty acid elongation;(map00071)Fatty acid degradation;(map00073)Cutin, suberine and wax biosynthesis;(map01040)Biosynthesis of unsaturated fatty acids;(map01060)Biosynthesis of plant secondary metabolites;(map01100)Metabolic pathways;(map01212)Fatty acid metabolism	-
negative	neg-M255T439	255.234119764199	7.31173333333333	hmdb::Palmitic acid; E30; false; HMDB0000220	255.23499	[M-H]-	87	88	76.2	66.7	181.16312:43 237.22528:203 254.42781:253 254.43677:253 255.2368:52646	Palmitic acid	C16H32O2	Lipids and lipid-like molecules	Fatty Acyls	HMDB0000220	C00249	(map00061)Fatty acid biosynthesis;(map00062)Fatty acid elongation;(map00071)Fatty acid degradation;(map00073)Cutin, suberine and wax biosynthesis;(map01040)Biosynthesis of unsaturated fatty acids;(map01060)Biosynthesis of plant secondary metabolites;(map01100)Metabolic pathways;(map01212)Fatty acid metabolism	-
negative	neg-M257T226	257.175116437473	3.76256666666667	hmdb::Tetradecanedioic acid; E20; true; HMDB0000872	257.17685	[M-H]-	87.1	91.6	79.7	50	69.19861:43 195.17163:51 239.1604:51 257.17877:102	Tetradecanedioic acid	C14H26O4	Lipids and lipid-like molecules	Fatty Acyls	HMDB0000872	C11002	-	-
negative	neg-M259T44	259.022233966927	0.741566666666667	inhouse::2-Deoxyribose 5-phosphate; false; [M+FA-H]-	259.02206	[M+FA-H]-	91.7	85.3	85.3	100	78.95927:153 96.96768:51	2-Deoxyribose 5-phosphate	C5H11O7P	Organic oxygen compounds	Organooxygen compounds	HMDB0001031	C00673	(map00030)Pentose phosphate pathway	-
negative	neg-M263T151_2	263.13933709025	2.52351666666667	inhouse::Suberoylanilide hydroxamic acid; false; [M-H]-	263.13959	[M-H]-	73	53.6	74.3	50	59.01279:7 115.08205:8 134.35728:7 169.18045:7 263.13153:8 263.14517:25	Suberoylanilide hydroxamic acid	C14H20N2O3	Benzenoids	Benzene and substituted derivatives	HMDB0015568	NA	-	-
negative	neg-M265T144	265.118795593865	2.3962	hmdb::Dienestrol; E10; true; HMDB0015027	265.12021	[M-H]-	77.7	54.6	75	100	117.06326:11 265.15854:13	Dienestrol	C18H18O2	Phenylpropanoids and polyketides	Stilbenes	HMDB0015027	C08090	-	-
negative	neg-M265T229	265.148145812181	3.81015	inhouse::Dodecyl phosphate; false; [M-H]-	265.15012	[M-H]-	73.2	71.1	84.8	50	79.95963:43 96.9574:512 112.03828:43 265.13327:151 265.15155:670	Dodecyl phosphate	C12H27O4P	Lipids and lipid-like molecules	Fatty Acyls	NA	NA	-	-
negative	neg-M265T329	265.180059820637	5.49085	inhouse::2,4-Di-tert-butylphenol; false; [M+Hac-H]-	265.18011	[M+Hac-H]-	90.1	80.7	85.8	100	59.01437:824 189.12688:102 205.15782:3708	2,4-Di-tert-butylphenol	C14H22O	Benzenoids	Benzene and substituted derivatives	HMDB0013816	NA	-	-
negative	neg-M265T242	265.180059438045	4.03605	inhouse::8S-Hydroxy-4Z,6E,10Z-hexadecatrienoic acid; false; [M-H]-	265.18106	[M-H]-	71.4	75.1	29.7	60	96.95668:13 165.08832:11 203.18567:25 265.14719:25	8S-Hydroxy-4Z,6E,10Z-hexadecatrienoic acid	C16H26O3	Unknown	-	NA	NA	-	-
negative	neg-M265T259	265.179968873457	4.31068333333333	hmdb::4-(1,1,3,3-Tetramethylbutyl)-phenol; E10; true; HMDB0013825	265.18011	[M+Hac-H]-	85.4	75	75	100	205.16725:43	4-(1,1,3,3-Tetramethylbutyl)-phenol	C14H22O	Benzenoids	Benzene and substituted derivatives	HMDB0013825	null	-	-
negative	neg-M265T381	265.216871103154	6.35706666666667	hmdb::1,1,2-Trimethyl-3,5-bis(1-methylethenyl)cyclohexane; E10; true; HMDB0061780	265.21606	[M+Hac-H]-	70.8	29.2	75	100	133.13243:22 205.16124:51 265.20764:51	1,1,2-Trimethyl-3,5-bis(1-methylethenyl)cyclohexane	C15H26	Lipids and lipid-like molecules	Prenol lipids	HMDB0061780	null	-	-
negative	neg-M267T137	267.073419303522	2.2868	hmdb::Inosine; ENone; false; HMDB0000195	267.07385	[M-H]-	95.8	90.9	94.9	100	92.02672:51 108.02182:102 135.03053:359 136.92776:43 267.0715:254	Inosine	C10H12N4O5	Nucleosides, nucleotides, and analogues	Purine nucleosides	HMDB0000195	C00294	(map00230)Purine metabolism;(map01100)Metabolic pathways	-
negative	neg-M267T51	267.073192427208	0.857416666666667	inhouse::Inosine; false; [M-H]-	267.07388	[M-H]-	90.9	87.2	90.6	75	86.96967:43 92.0304:102 116.97739:43 135.02899:735 249.08643:43 267.06876:254	Inosine	C10H12N4O5	Nucleosides, nucleotides, and analogues	Purine nucleosides	HMDB0000195	C00294	(map00230)Purine metabolism;(map01100)Metabolic pathways	-
negative	neg-M269T460	269.248869539806	7.66765	hmdb::Heptadecanoic acid; E10; false; HMDB0002259	269.24994	[M-H]-	85.5	88	77.8	50	269.24869:512	Heptadecanoic acid	C17H34O2	Lipids and lipid-like molecules	Fatty Acyls	HMDB0002259	null	-	-
negative	neg-M271T229	271.075707334884	3.81956666666667	hmdb::Anigorufone; E10; true; HMDB0033935	271.07608	[M-H]-	79	53.8	75	100	253.17064:43 271.07971:102	Anigorufone	C19H12O2	Benzenoids	Naphthalenes	HMDB0033935	null	-	-
negative	neg-M271T165	271.081852997426	2.75211666666667	hmdb::Anigorufone; E10; true; HMDB0033935	271.08316	[M-H]-	71.9	50.4	75	100	59.0105:43 165.0864:51 183.09892:51 271.06161:51 271.08011:102	Anigorufone	C19H12O2	Benzenoids	Naphthalenes	HMDB0033935	null	-	-
negative	neg-M271T181	271.099504624089	3.0118	hmdb::2,4,6-Trimethoxybenzophenone; E10; true; HMDB0033800	271.09879	[M-H]-	82.5	70.8	86.5	66.7	167.06487:22 208.06303:25 236.05942:22 271.09634:144	2,4,6-Trimethoxybenzophenone	C16H16O4	Benzenoids	Benzene and substituted derivatives	HMDB0033800	null	-	-
negative	neg-M271T276	271.227364356538	4.60316666666667	inhouse::16-Hydroxyhexadecanoic acid; false; [M-H]-	271.22858	[M-H]-	88.5	94.9	75.8	60	225.22174:43 269.20923:51 271.22604:342	16-Hydroxyhexadecanoic acid	C16H32O3	Lipids and lipid-like molecules	Fatty Acyls	HMDB0006294	NA	-	-
negative	neg-M271T289	271.227246417886	4.81968333333333	inhouse::16-Hydroxyhexadecanoic acid; false; [M-H]-	271.2287	[M-H]-	89.1	96.1	76.8	60	225.2198:43 269.18994:51 271.22064:253	16-Hydroxyhexadecanoic acid	C16H32O3	Lipids and lipid-like molecules	Fatty Acyls	HMDB0006294	NA	-	-
negative	neg-M277T229	277.143754485376	3.81958333333333	inhouse::Mono-2-ethylhexyl phthalate; false; [M-H]-	277.14456	[M-H]-	74.6	65.9	61.9	50	77.03731:51 121.02744:25 127.11896:25 134.04015:102 215.15446:22 277.15735:76	Mono-2-ethylhexyl phthalate	C16H22O4	Benzenoids	Benzene and substituted derivatives	HMDB0013248	C03343	-	-
negative	neg-M277T161	277.15512522743	2.6858	inhouse::Ile-Phe; false; [M-H]-	277.15424	[M-H]-	77.9	69.9	72	50	91.05948:11 129.11052:13 195.13249:11 277.13965:13	Ile-Phe	C15H22N2O3	Organic acids and derivatives	Carboxylic acids and derivatives	HMDB0028914	NA	-	-
negative	neg-M277T260	277.180607434067	4.33998333333333	hmdb::8-Acetoxy-4-acoren-3-one; E10; true; HMDB0030974	277.17932	[M-H]-	76.7	77.2	58.7	42.9	41.00308:43 59.0164:102 113.10036:43 205.13916:51 205.15927:102 277.18564:553	8-Acetoxy-4-acoren-3-one	C17H26O3	Organic oxygen compounds	Organooxygen compounds	HMDB0030974	null	-	-
negative	neg-M277T375	277.218008411586	6.2548	hmdb::Alpha-Linolenic acid; E10; true; HMDB0001388	277.21844	[M-H]-	88.6	83.5	83.6	80	59.01439:124 67.05496:17 83.0461:17 83.04993:51 191.18262:17 205.19598:85 233.21925:34 233.22783:104 259.21106:99 277.21906:4512	Alpha-Linolenic acid	C18H30O2	Lipids and lipid-like molecules	Fatty Acyls	HMDB0001388	C06427	(map00592)alpha-Linolenic acid metabolism;(map01040)Biosynthesis of unsaturated fatty acids;(map01060)Biosynthesis of plant secondary metabolites;(map01070)Biosynthesis of plant hormones;(map01100)Metabolic pathways;(map01110)Biosynthesis of secondary metabolites	-
negative	neg-M279T253	279.195995633084	4.212725	hmdb::2,6-Di-tert-butyl-4-methylphenol; E10; true; HMDB0033826	279.19699	[M+Hac-H]-	86.1	75	75	100	219.17828:51	2,6-Di-tert-butyl-4-methylphenol	C15H24O	Benzenoids	Benzene and substituted derivatives	HMDB0033826	C14693	-	-
negative	neg-M279T341	279.195753563365	5.68091666666667	hmdb::2,6-Di-tert-butyl-4-methylphenol; E10; true; HMDB0033826	279.1947	[M+Hac-H]-	86.1	75	75	100	219.14038:51	2,6-Di-tert-butyl-4-methylphenol	C15H24O	Benzenoids	Benzene and substituted derivatives	HMDB0033826	C14693	-	-
negative	neg-M279T274	279.195577685013	4.572525	hmdb::2,6-Di-tert-butyl-4-methylphenol; E10; true; HMDB0033826	279.19446	[M+Hac-H]-	86	75	75	100	219.14101:51	2,6-Di-tert-butyl-4-methylphenol	C15H24O	Benzenoids	Benzene and substituted derivatives	HMDB0033826	C14693	-	-
negative	neg-M279T408	279.233924892096	6.80236666666667	hmdb::Octadecadienoate; E10; true; HMDB0062784	279.23416	[M-H]-	87.2	94	71.8	60	45.83628:43 83.05499:51 233.2448:43 261.22171:153 278.34421:152 278.35825:102 279.23956:38684	Octadecadienoate	C18H32O2	Lipids and lipid-like molecules	Fatty Acyls	HMDB0062784	null	-	-
negative	neg-M281T447	281.250098595393	7.45256666666667	hmdb::(Z)-13-Octadecenoic acid; E10; true; HMDB0041480	281.25049	[M-H]-	86.5	94	68.8	60	39.85524:7 59.00129:8 75.67337:7 88.29317:7 97.06414:17 108.19089:7 166.40669:8 179.13622:7 213.86961:7 223.26212:25 223.94014:8 254.04491:7 263.24438:42 273.9418:7 279.35635:17 280.3685:295 280.41318:17 280.67651:17 280.81293:17 281.08353:42 281.11884:25 281.17059:17 281.25064:133014	(Z)-13-Octadecenoic acid	C18H34O2	Lipids and lipid-like molecules	Fatty Acyls	HMDB0041480	null	-	-
negative	neg-M282T138	282.083687888049	2.29263333333333	hmdb::Guanosine; ENone; false; HMDB0000133	282.08475	[M-H]-	90.7	91.1	84.7	75	133.01013:51 150.04535:102 282.09329:102	Guanosine	C10H13N5O5	Nucleosides, nucleotides, and analogues	Purine nucleosides	HMDB0000133	C00387	(map00230)Purine metabolism;(map01100)Metabolic pathways	-
negative	neg-M283T493	283.264969179391	8.21771666666667	hmdb::Stearic acid; E10; false; HMDB0000827	283.26434	[M-H]-	85.2	88	76.4	50	265.25705:13 281.30026:4 282.35367:13 283.26492:2350 283.31219:13	Stearic acid	C18H36O2	Lipids and lipid-like molecules	Fatty Acyls	HMDB0000827	C01530	(map00061)Fatty acid biosynthesis;(map01040)Biosynthesis of unsaturated fatty acids;(map01060)Biosynthesis of plant secondary metabolites;(map04745)Phototransduction - fly	-
negative	neg-M283T545	283.263738293018	9.0765	hmdb::Stearic acid; E20; false; HMDB0000827	283.26443	[M-H]-	85	88	75.8	50	283.263:152	Stearic acid	C18H36O2	Lipids and lipid-like molecules	Fatty Acyls	HMDB0000827	C01530	(map00061)Fatty acid biosynthesis;(map01040)Biosynthesis of unsaturated fatty acids;(map01060)Biosynthesis of plant secondary metabolites;(map04745)Phototransduction - fly	-
negative	neg-M283T412	283.263523299621	6.85853333333333	hmdb::Stearic acid; E20; false; HMDB0000827	283.26361	[M-H]-	85.1	88	75.8	50	283.21964:51 283.24799:253 283.26688:380	Stearic acid	C18H36O2	Lipids and lipid-like molecules	Fatty Acyls	HMDB0000827	C01530	(map00061)Fatty acid biosynthesis;(map01040)Biosynthesis of unsaturated fatty acids;(map01060)Biosynthesis of plant secondary metabolites;(map04745)Phototransduction - fly	-
negative	neg-M285T222	285.206257410568	3.70361666666667	inhouse::Hexadecanedioic acid; false; [M-H]-	285.20569	[M-H]-	75.2	82.8	39.6	50	223.21173:43 285.19589:101 285.21011:319	Hexadecanedioic acid	C16H30O4	Lipids and lipid-like molecules	Fatty Acyls	HMDB0000672	C19615	(map00073)Cutin, suberine and wax biosynthesis;(map01100)Metabolic pathways	-
negative	neg-M285T250	285.206450593614	4.16323333333333	hmdb::Hexadecanedioic acid; E20; true; HMDB0000672	285.20764	[M-H]-	82.9	84.6	73.2	50	157.08191:43 223.20349:153 267.17511:51 285.20438:254	Hexadecanedioic acid	C16H30O4	Lipids and lipid-like molecules	Fatty Acyls	HMDB0000672	C19615	(map00073)Cutin, suberine and wax biosynthesis;(map01100)Metabolic pathways	-
negative	neg-M285T398	285.221316127821	6.6286	hmdb::ent-19-Trachylobanal; E10; true; HMDB0036841	285.22141	[M-H]-	73.4	54.8	73.2	50	249.11285:43 285.21747:102	ent-19-Trachylobanal	C20H30O	Lipids and lipid-like molecules	Prenol lipids	HMDB0036841	null	-	-
negative	neg-M287T440	287.272875640377	7.33185	hmdb::Pentadecylbenzene; E10; true; HMDB0040180	287.27109	[M-H]-	86.1	75	75	100	287.26749:51 287.26984:51	Pentadecylbenzene	C21H36	Benzenoids	Benzene and substituted derivatives	HMDB0040180	null	-	-
negative	neg-M289T44	289.032241423745	0.7396	inhouse::D-Ribose 5-phosphate; false; [M+Hac-H]-	289.0311	[M+Hac-H]-	75.5	56.1	83	50	78.95404:102 96.96903:203 158.92119:51 198.99336:51	D-Ribose 5-phosphate	C5H11O8P	Organic oxygen compounds	Organooxygen compounds	HMDB0001548	C00117	(map00030)Pentose phosphate pathway;(map00230)Purine metabolism;(map00440)Phosphonate and phosphinate metabolism;(map00710)Carbon fixation in photosynthetic organisms;(map01100)Metabolic pathways;(map01110)Biosynthesis of secondary metabolites;(map01120)Microbial metabolism in diverse environments;(map01130)Biosynthesis of antibiotics;(map01200)Carbon metabolism;(map01230)Biosynthesis of amino ac…	-
negative	neg-M292T224	292.191653993151	3.7416	inhouse::Nordihydrocapsaicin; false; [M-H]-	292.1918	[M-H]-	70.4	39.7	82.7	50	123.01733:43 232.05226:43 292.19458:43	Nordihydrocapsaicin	C17H27NO3	Benzenoids	Phenols	HMDB0036328	C20216	-	-
negative	neg-M293T141	293.114059482247	2.35211666666667	inhouse::Glu-Phe; false; [M-H]-	293.11334	[M-H]-	81.1	62.7	83.4	75	61.99271:22 91.0527:25 129.10829:22 164.06799:25 215.08864:22 275.10001:25 293.11597:25 293.15683:51	Glu-Phe	C14H18N2O5	Organic acids and derivatives	Carboxylic acids and derivatives	HMDB0029156	NA	-	-
negative	neg-M293T296	293.211459891285	4.92808333333333	inhouse::9-Oxo-10(E),12(E)-octadecadienoic acid; false; [M-H]-	293.21155	[M-H]-	71	50.9	62.2	66.7	59.01642:43 185.11885:102 236.11105:51 293.21237:153	9-Oxo-10(E),12(E)-octadecadienoic acid	C18H30O3	Unknown	-	NA	NA	-	-
negative	neg-M295T284	295.227103821105	4.72815	hmdb::13-HODE; E10; true; HMDB0061708	295.22736	[M-H]-	87.4	91.4	80.6	57.1	59.01152:152 195.13933:43 277.21155:102 295.22342:529	13-HODE	C18H32O3	Lipids and lipid-like molecules	Fatty Acyls	HMDB0061708	null	-	-
negative	neg-M295T320	295.226953209632	5.3277	hmdb::Avenoleic acid; E10; true; HMDB0029978	295.22705	[M-H]-	78	78.2	62.1	42.9	59.01323:329 251.23831:43 295.18298:51 295.22879:152	Avenoleic acid	C18H32O3	Lipids and lipid-like molecules	Fatty Acyls	HMDB0029978	null	-	-
negative	neg-M297T276	297.04692215855	4.59871666666667	hmdb::Glyzaglabrin; E10; true; HMDB0033859	297.04727	[M-H]-	73.4	56.1	75	100	237.16743:43 297.04489:102	Glyzaglabrin	C16H10O6	Phenylpropanoids and polyketides	Isoflavonoids	HMDB0033859	null	-	-
negative	neg-M297T384	297.221847775936	6.40705	hmdb::3-(8,11,14-Pentadecatrienyl)phenol; E10; true; HMDB0033862	297.22183	[M-H]-	77.1	48.4	75	100	193.19019:43 297.21429:51	3-(8,11,14-Pentadecatrienyl)phenol	C21H30O	Benzenoids	Benzene and substituted derivatives	HMDB0033862	null	-	-
negative	neg-M297T297	297.242914035093	4.94468333333333	hmdb::3-Oxooctadecanoic acid; E10; true; HMDB0010736	297.24445	[M-H]-	83.3	92.5	60.9	50	130.98624:25 251.2352:22 279.22705:51 297.24261:170	3-Oxooctadecanoic acid	C18H34O3	Lipids and lipid-like molecules	Fatty Acyls	HMDB0010736	null	-	-
negative	neg-M297T338	297.242831010274	5.62816666666667	hmdb::3-Oxooctadecanoic acid; E10; true; HMDB0010736	297.24457	[M-H]-	75.5	70.5	59.6	50	169.04482:11 195.17224:11 237.19093:38 253.24927:25 280.99908:13 297.19699:25 297.24539:757	3-Oxooctadecanoic acid	C18H34O3	Lipids and lipid-like molecules	Fatty Acyls	HMDB0010736	null	-	-
negative	neg-M299T344	299.200900910819	5.7278	hmdb::Sugiol; E10; true; HMDB0036564	299.20157	[M-H]-	82	81.5	72.2	50	290.88232:14 299.19629:85 299.24973:51 299.26428:34	Sugiol	C20H28O2	Lipids and lipid-like molecules	Prenol lipids	HMDB0036564	null	-	-
negative	neg-M299T367	299.200618208977	6.11235833333333	hmdb::Metandienone; E10; true; HMDB0041925	299.20102	[M-H]-	70.9	44.6	69.3	66.7	33.26736:14 161.05878:14 223.02708:17 239.19902:85 283.17059:14 299.19705:85	Metandienone	C20H28O2	Lipids and lipid-like molecules	Sterol Lipids	HMDB0041925	null	-	-
negative	neg-M299T330	299.200997135384	5.49966666666667	hmdb::ent-6,16-Kauradien-19-oic acid; E10; true; HMDB0036697	299.20102	[M-H]-	70.1	37.7	85	50	141.12415:43 223.01129:51 255.21571:51 299.19424:51 299.20395:102 299.2598:203	ent-6,16-Kauradien-19-oic acid	C20H28O2	Lipids and lipid-like molecules	Prenol lipids	HMDB0036697	null	-	-
negative	neg-M299T324	299.25855872303	5.39725	hmdb::2-hydroxystearate; E10; true; HMDB0062549	299.25906	[M-H]-	81.3	81.1	69.9	50	223.0296:25 253.25598:25 281.25095:25 282.99106:7 297.24298:25 299.26489:1461	2-hydroxystearate	C18H36O3	Lipids and lipid-like molecules	Fatty Acyls	HMDB0062549	null	-	-
negative	neg-M301T364	301.217861341626	6.05963333333333	hmdb::Eicosapentaenoic acid; E10; true; HMDB0001999	301.21732	[M-H]-	91.5	83.7	87.7	100	34.98386:43 57.0373:102 59.01334:254 69.03275:51 83.04357:51 96.96075:43 115.05583:43 125.10166:43 135.12204:102 149.13383:51 157.1028:43 177.08348:51 191.1769:43 195.13541:51 203.17812:293 215.15532:51 223.16635:51 223.16846:102 229.18944:51 255.18362:51 257.2261:981 263.17462:43 283.20187:153 301.19925:190 301.22119:4938	Eicosapentaenoic acid	C20H30O2	Lipids and lipid-like molecules	Fatty Acyls	HMDB0001999	C06428	(map01040)Biosynthesis of unsaturated fatty acids	-
negative	neg-M301T388	301.216553923813	6.47408333333333	hmdb::ent-8(17),13(16),14-Labdatrien-18-oic acid; E10; true; HMDB0039486	301.21732	[M-H]-	83.2	79.6	80.1	50	163.14273:43 257.21634:51 301.22311:203	ent-8(17),13(16),14-Labdatrien-18-oic acid	C20H30O2	Lipids and lipid-like molecules	Prenol lipids	HMDB0039486	null	-	-
negative	neg-M303T369	303.23157972889	6.15031666666667	hmdb::Mesterolone; E10; true; HMDB0006036	303.23297	[M-H]-	89.1	87.7	86.9	66.7	285.22144:43 303.23087:51 303.23575:51 303.24063:51	Mesterolone	C20H32O2	Lipids and lipid-like molecules	Sterol Lipids	HMDB0006036	D04947	-	-
negative	neg-M303T398	303.23407914536	6.62848333333333	hmdb::Cis-8,11,14,17-Eicosatetraenoic acid; E10; true; HMDB0002177	303.23495	[M-H]-	93.1	91.1	82.5	100	57.03822:51 59.01536:2014 59.73902:43 69.03608:51 71.01305:153 81.06733:43 83.05233:254 91.05955:51 95.05276:102 101.06562:51 107.08847:102 109.11282:51 121.09561:51 121.10333:102 127.07487:153 137.08859:51 152.08455:51 154.10632:51 163.06642:51 163.07896:254 163.15247:102 168.11703:102 169.12691:102 175.15489:102 177.09239:583 177.16339:203 189.16122:51 191.11044:317 197.15797:102 203.18564:102 …	Cis-8,11,14,17-Eicosatetraenoic acid	C20H32O2	Lipids and lipid-like molecules	Fatty Acyls	HMDB0002177	null	-	-
negative	neg-M305T426	305.249159592614	7.10829166666667	hmdb::5,8,11-Eicosatrienoic acid ; E10; true; HMDB0010378	305.24982	[M-H]-	91.4	88.3	79.1	100	29.46642:7 35.86272:7 41.00491:25 58.83219:17 59.01537:823 69.0361:25 71.01425:65 80.02544:8 81.03323:25 83.04979:205 95.05827:8 97.06563:42 101.04729:8 101.06705:25 109.06153:8 135.07932:17 149.09238:25 155.14847:25 160.08655:17 163.07362:25 167.10478:17 174.11607:8 177.0943:68 180.11473:17 183.1721:25 191.09885:8 191.17647:17 196.14421:17 205.1172:17 205.19763:42 207.20941:42 209.18835:17 219.2…	5,8,11-Eicosatrienoic acid	C20H34O2	Lipids and lipid-like molecules	Fatty Acyls	HMDB0010378	null	-	-
negative	neg-M311T239	311.16931858483	3.98118333333333	hmdb::2-hydroxyethinylestradiol; E10; true; HMDB0061027	311.17014	[M-H]-	73.9	63.1	73.2	66.7	170.0005:102 183.01042:1478 224.02414:43 265.18387:43 293.18094:43 311.146:143 311.1683:4741	2-hydroxyethinylestradiol	C20H24O3	Lipids and lipid-like molecules	Sterol Lipids	HMDB0061027	null	-	-
negative	neg-M311T249	311.221708757095	4.15035	hmdb::15,16-DiHODE; E10; true; HMDB0010208	311.22437	[M-H]-	75.2	55.3	80.5	50	59.01531:76 120.01658:22 142.83942:22 171.10783:51 179.13057:25 179.14935:51 241.17665:22 261.62292:22 293.2146:102 311.1683:127 311.22525:265	15,16-DiHODE	C18H32O4	Lipids and lipid-like molecules	Fatty Acyls	HMDB0010208	null	-	-
negative	neg-M313T246	313.237127949217	4.0956	inhouse::9,10-Dihydroxy-12Z-octadecenoic acid; false; [M-H]-	313.23676	[M-H]-	82	66.7	75	100	184.83952:43 313.23572:203	9,10-Dihydroxy-12Z-octadecenoic acid	C18H34O4	Lipids and lipid-like molecules	Fatty Acyls	HMDB0004704	C14828	(map00591)Linoleic acid metabolism	-
negative	neg-M313T290	313.237695602336	4.83955	inhouse::9,10-Dihydroxy-12Z-octadecenoic acid; false; [M-H]-	313.2363	[M-H]-	80	60.2	75	100	91.50922:43 313.22534:51	9,10-Dihydroxy-12Z-octadecenoic acid	C18H34O4	Lipids and lipid-like molecules	Fatty Acyls	HMDB0004704	C14828	(map00591)Linoleic acid metabolism	-
negative	neg-M315T385	315.231826139532	6.41711666666667	hmdb::5-(8,11-Pentadecadienyl)-1,3-benzenediol; E10; true; HMDB0038534	315.23199	[M-H]-	71.3	31.7	75	100	59.01647:34 218.34138:14 255.21671:17 255.23914:132 256.23587:17 315.23602:110	5-(8,11-Pentadecadienyl)-1,3-benzenediol	C21H32O2	Benzenoids	Benzene and substituted derivatives	HMDB0038534	null	-	-
negative	neg-M315T256	315.25281456461	4.26968333333333	hmdb::Palmitic acid; E10; false; HMDB0000220	315.25391	[M+Hac-H]-	85.4	88	79.1	50	255.22108:51	Palmitic acid	C16H32O2	Lipids and lipid-like molecules	Fatty Acyls	HMDB0000220	C00249	(map00061)Fatty acid biosynthesis;(map00062)Fatty acid elongation;(map00071)Fatty acid degradation;(map00073)Cutin, suberine and wax biosynthesis;(map01040)Biosynthesis of unsaturated fatty acids;(map01060)Biosynthesis of plant secondary metabolites;(map01100)Metabolic pathways;(map01212)Fatty acid metabolism	-
negative	neg-M317T261	317.211218918874	4.35005	hmdb::Atractyligenin; E20; true; HMDB0061114	317.21167	[M-H]-	78.5	74.9	66.3	50	38.03617:43 205.15527:43 255.21277:43 299.21021:43 317.21655:43	Atractyligenin	C20H30O3	Lipids and lipid-like molecules	Prenol lipids	HMDB0061114	null	-	-
negative	neg-M317T340	317.211251900052	5.666	inhouse::9,10-Dihydro-15-deoxy-.DELTA.12,14-prostaglandin J2; false; [M-H]-	317.21329	[M-H]-	78.8	71.4	67.6	60	225.19418:11 273.22702:67 274.22568:13 317.21014:51	9,10-Dihydro-15-deoxy-.DELTA.12,14-prostaglandin J2	C20H30O3	Unknown	-	NA	NA	-	-
negative	neg-M317T299	317.211330483311	4.97625833333333	hmdb::15-KETE; E10; true; HMDB0010210	317.21164	[M-H]-	80.7	59	83.4	83.3	97.02975:14 113.09192:17 113.0964:68 139.11212:17 204.14194:14 219.13577:17 273.22223:34 299.20462:14 317.21091:51	15-KETE	C20H30O3	Lipids and lipid-like molecules	Fatty Acyls	HMDB0010210	C04577	(map00590)Arachidonic acid metabolism	-
negative	neg-M317T315	317.211369973671	5.25736666666667	hmdb::5-KETE; E10; true; HMDB0010217	317.21176	[M-H]-	79.6	73.8	73.8	50	59.01373:51 175.15013:43 203.16084:51 257.19153:43 273.22455:51 317.21054:203	5-KETE	C20H30O3	Lipids and lipid-like molecules	Fatty Acyls	HMDB0010217	C14732	(map00590)Arachidonic acid metabolism	-
negative	neg-M317T419	317.247470949683	6.9844	hmdb::5-(8-Pentadecenyl)-1,3-benzenediol; E10; true; HMDB0030983	317.24619	[M-H]-	85.6	75	75	100	317.24377:140	5-(8-Pentadecenyl)-1,3-benzenediol	C21H34O2	Benzenoids	Benzene and substituted derivatives	HMDB0030983	C10770	-	-
negative	neg-M319T287	319.227131611076	4.79088333333333	hmdb::17-HETE; E10; true; HMDB0012598	319.22757	[M-H]-	84.5	82.4	81.9	50	121.10806:22 207.13475:25 257.21667:25 301.22067:102 319.23108:127	17-HETE	C20H32O3	Lipids and lipid-like molecules	Fatty Acyls	HMDB0012598	null	-	-
negative	neg-M319T275	319.226981112655	4.58016666666667	inhouse::5S-Hydroxy-6E,8Z,11Z,14Z-eicosatetraenoic acid; false; [M-H]-	319.22867	[M-H]-	87.9	90.6	84.7	50	61.99398:43 257.22348:51 301.20612:51 319.23868:152	5S-Hydroxy-6E,8Z,11Z,14Z-eicosatetraenoic acid	C20H32O3	Lipids and lipid-like molecules	Fatty Acyls	HMDB0011134	C04805	(map00590)Arachidonic acid metabolism;(map04750)Inflammatory mediator regulation of TRP channels	-
negative	neg-M319T450	319.263464695131	7.50538333333333	hmdb::Adipostatin A; E10; true; HMDB0031009	319.26373	[M-H]-	85.9	75	75	100	319.23621:50 319.2688:1033	Adipostatin A	C21H36O2	Benzenoids	Benzene and substituted derivatives	HMDB0031009	C10809	-	-
negative	neg-M321T319	321.242445896847	5.316775	hmdb::8-HETrE; E10; true; HMDB0060052	321.24426	[M-H]-	77.6	62.1	81.6	50	59.01115:8 107.09489:7 163.11252:7 181.09531:8 181.12177:25 191.11208:7 209.11708:25 242.12624:7 303.22473:8 303.23206:17 321.23132:68	8-HETrE	C20H34O3	Lipids and lipid-like molecules	Fatty Acyls	HMDB0060052	null	-	-
negative	neg-M323T51	323.02766908979	0.857416666666667	hmdb::Uridine 5'-monophosphate; ENone; false; HMDB0000288	323.02939	[M-H]-	77.2	69.8	67.4	60	78.9564:51 192.99149:43 210.99551:51 323.02335:51	Uridine 5'-monophosphate	C9H13N2O9P	Nucleosides, nucleotides, and analogues	Pyrimidine nucleotides	HMDB0000288	C00105	(map00240)Pyrimidine metabolism;(map00550)Peptidoglycan biosynthesis;(map01100)Metabolic pathways	-
negative	neg-M323T80	323.026994943064	1.3324	hmdb::Uridine 5'-monophosphate; ENone; false; HMDB0000288	323.02954	[M-H]-	74.8	60	58.9	80	59.01497:13 78.95786:13 96.9679:13 210.99889:53 323.03433:13	Uridine 5'-monophosphate	C9H13N2O9P	Nucleosides, nucleotides, and analogues	Pyrimidine nucleotides	HMDB0000288	C00105	(map00240)Pyrimidine metabolism;(map00550)Peptidoglycan biosynthesis;(map01100)Metabolic pathways	-
negative	neg-M325T250	325.184855394807	4.17266666666667	inhouse::Dodecylbenzenesulfonic acid; false; [M-H]-	325.18402	[M-H]-	84.4	93.7	72.8	42.9	119.04836:51 155.10663:43 170.00816:102 183.0127:1848 197.02415:51 239.07141:51 244.04143:43 261.21939:43 309.04538:43 325.18799:14098	Dodecylbenzenesulfonic acid	C18H30O3S	Lipids and lipid-like molecules	Fatty Acyls	NA	NA	-	-
negative	neg-M325T534	325.183470169038	8.89868333333333	inhouse::Dodecylbenzenesulfonic acid; false; [M-H]-	325.18396	[M-H]-	82	82.7	76.7	42.9	60.06836:7 182.99391:8 183.011:34 197.03029:7 293.13376:7 325.18329:219	Dodecylbenzenesulfonic acid	C18H30O3S	Lipids and lipid-like molecules	Fatty Acyls	NA	NA	-	-
negative	neg-M327T384_2	327.23405990345	6.4069	hmdb::Docosahexaenoic acid; E10; true; HMDB0002183	327.23456	[M-H]-	86	71	83.8	100	41.00304:25 57.03389:51 59.0131:697 59.73024:22 67.05473:76 83.05091:76 93.06222:25 105.07282:25 107.08974:102 115.07494:25 117.07889:25 121.10004:127 135.11823:127 149.13324:127 153.08482:25 157.10568:25 161.14124:25 163.0751:76 173.12987:51 175.15276:76 177.16684:102 185.13579:51 191.18388:127 201.16533:25 203.17729:76 229.19914:338 249.14835:25 249.18158:76 253.2041:22 255.20277:76 281.21982:5…	Docosahexaenoic acid	C22H32O2	Lipids and lipid-like molecules	Fatty Acyls	HMDB0002183	C06429	(map01040)Biosynthesis of unsaturated fatty acids	-
negative	neg-M327T448	327.253159208429	7.46105	hmdb::Oleic acid; E10; false; HMDB0000207	327.25403	[M+FA-H]-	90.4	80.8	86.1	100	44.99784:574 281.2327:245 281.25153:1937 282.25299:102 319.26486:51	Oleic acid	C18H34O2	Lipids and lipid-like molecules	Fatty Acyls	HMDB0000207	C00712	(map00061)Fatty acid biosynthesis;(map00073)Cutin, suberine and wax biosynthesis;(map01040)Biosynthesis of unsaturated fatty acids;(map01060)Biosynthesis of plant secondary metabolites;(map04212)Longevity regulating pathway - worm	-
negative	neg-M327T313	327.252496790469	5.22384166666667	hmdb::Oleic acid; E10; false; HMDB0000207	327.2529	[M+FA-H]-	85.3	88	77.1	50	281.25073:43	Oleic acid	C18H34O2	Lipids and lipid-like molecules	Fatty Acyls	HMDB0000207	C00712	(map00061)Fatty acid biosynthesis;(map00073)Cutin, suberine and wax biosynthesis;(map01040)Biosynthesis of unsaturated fatty acids;(map01060)Biosynthesis of plant secondary metabolites;(map04212)Longevity regulating pathway - worm	-
negative	neg-M329T408	329.248926908372	6.80675	hmdb::Docosapentaenoic acid; E10; true; HMDB0006528	329.2489	[M-H]-	93.3	92.4	81.9	100	31.99354:51 59.01305:311 71.01792:51 99.04874:51 117.06989:102 121.10336:102 135.11555:102 141.09221:102 155.10214:51 168.11284:51 177.16678:102 181.12378:153 182.12839:153 191.10849:102 194.12445:51 195.14679:153 198.66101:43 221.15791:153 231.21114:254 235.17055:43 245.15788:102 247.16217:51 251.19301:152 257.22495:102 279.21344:102 279.23456:203 281.23444:102 283.24615:102 285.2627:2220 293.23…	Docosapentaenoic acid	C22H34O2	Lipids and lipid-like molecules	Fatty Acyls	HMDB0006528	C16513	(map01040)Biosynthesis of unsaturated fatty acids	-
negative	neg-M331T440	331.264250945122	7.33038333333333	hmdb::Adrenic acid; E10; true; HMDB0002226	331.26395	[M-H]-	91.7	89.2	78.8	100	58.00394:51 59.01436:1038 83.05008:203 95.07373:51 127.07882:102 159.08395:43 173.39386:43 177.08817:102 179.11522:51 181.12546:153 191.10617:102 195.13654:102 203.17934:51 215.90269:43 223.16568:51 233.18658:51 233.22517:254 259.2175:51 259.23785:152 285.25583:51 287.27707:1759 311.23853:43 313.25525:401 320.38635:43 329.23865:152 330.20728:203 330.23535:203 331.13647:102 331.19012:102 331.26422…	Adrenic acid	C22H36O2	Lipids and lipid-like molecules	Fatty Acyls	HMDB0002226	C16527	(map01040)Biosynthesis of unsaturated fatty acids	-
negative	neg-M333T472	333.279381855321	7.86285	hmdb::Docosatrienoic acid; E10; true; HMDB0002823	333.28107	[M-H]-	72.1	42.6	83	60	219.21207:7 289.29608:17 297.27258:7 315.271:34 333.22925:17 333.27536:932	Docosatrienoic acid	C22H38O2	Lipids and lipid-like molecules	Fatty Acyls	HMDB0002823	null	-	-
negative	neg-M335T258	335.221777567994	4.29221666666667	inhouse::8-iso-Prostaglandin A1; false; [M-H]-	335.22153	[M-H]-	76.8	36.3	91.4	100	59.01537:43 73.02538:51 111.07874:43 125.06659:43 139.07466:51 183.14056:43 193.12526:102 202.13564:43 217.12305:43 223.13596:102 235.13037:43 317.20361:51 335.20865:102	8-iso-Prostaglandin A1	C20H32O4	Unknown	-	NA	NA	-	-
negative	neg-M335T513	335.294686438448	8.55705	inhouse::7,7-Dimethyl-(5Z,8Z)-eicosadienoic acid; false; [M-H]-	335.29572	[M-H]-	80.4	75	74.1	50	335.24661:8 335.29544:105	7,7-Dimethyl-(5Z,8Z)-eicosadienoic acid	C22H40O2	Lipids and lipid-like molecules	Fatty Acyls	NA	NA	-	-
negative	neg-M339T405	339.231968762585	6.75453333333333	inhouse::2,2'-Methylene-bis(6-tert-butyl-4 methylphenol); false; [M-H]-	339.23169	[M-H]-	85.5	70	80.2	100	59.01435:43 163.0993:101 163.10648:253 279.21896:51 339.18665:101 339.23837:327	2,2'-Methylene-bis(6-tert-butyl-4 methylphenol)	C23H32O2	Benzenoids	Phenols	NA	NA	-	-
negative	neg-M340T159	340.186938999563	2.64788333333333	inhouse::1H-Indole-1-pentanoic acid, 3-[(2,2,3,3-tetramethylcyclopropyl)carbonyl]-; false; [M-H]-	340.18509	[M-H]-	74	66.1	80.4	50	128.03487:43 229.15274:51 340.17142:51 340.18695:102	1H-Indole-1-pentanoic acid, 3-[(2,2,3,3-tetramethylcyclopropyl)carbonyl]-	C21H27NO3	Organoheterocyclic compounds	Indoles and derivatives	NA	NA	-	-
negative	neg-M341T336	341.268228873752	5.60231666666667	lipidblast::FAHFA 20:0; FAHFA(18:0/2:0); [M-H]-	341.26746	[M-H]-	80.5	71.6	71	75	75.00738:102 283.26138:102 341.25583:51	FAHFA 20:0; FAHFA(18:0/2:0)	C20H38O4	Lipids and lipid-like molecules	Fatty Acyls	-	-	-	-
negative	neg-M343T289	343.226755884246	4.81981666666667	hmdb::delta6-Dehydroferruginol; E10; true; HMDB0035151	343.22623	[M+Hac-H]-	80.4	75	74.3	50	283.25116:51 283.25589:127	delta6-Dehydroferruginol	C20H28O	Lipids and lipid-like molecules	Prenol lipids	HMDB0035151	null	-	-
negative	neg-M345T308	345.24268885997	5.1367	inhouse::Ginkgolic acid I; false; [M-H]-	345.24243	[M-H]-	82.7	56.2	87.9	100	59.0121:76 95.01305:22 283.24835:25 301.25449:22 345.23254:51	Ginkgolic acid I	C22H34O3	Benzenoids	Benzene and substituted derivatives	HMDB0033897	C10794	-	-
negative	neg-M345T333	345.242402704545	5.55199166666667	hmdb::Cardanoldiene; E10; true; HMDB0029816	345.241	[M+FA-H]-	86.1	75	75	100	299.27249:43	Cardanoldiene	C21H32O	Benzenoids	Benzene and substituted derivatives	HMDB0029816	null	-	-
negative	neg-M345T462	345.278564161038	7.70713333333333	hmdb::Irisresorcinol; E10; true; HMDB0038532	345.27982	[M-H]-	86.1	75	75	100	345.27127:13	Irisresorcinol	C23H38O2	Benzenoids	Phenols	HMDB0038532	null	-	-
negative	neg-M346T90	346.054730045394	1.49709166666667	inhouse::AMP; false; [M-H]-	346.05399	[M-H]-	93.2	86.3	94.9	100	78.95969:21 96.97124:8 134.05373:8 327.95776:4 346.05237:28	AMP	C10H14N5O7P	Nucleosides, nucleotides, and analogues	Purine nucleotides	HMDB0000045	C00020	(map00230)Purine metabolism;(map00908)Zeatin biosynthesis;(map01060)Biosynthesis of plant secondary metabolites;(map01065)Biosynthesis of alkaloids derived from histidine and purine;(map01070)Biosynthesis of plant hormones;(map01100)Metabolic pathways;(map01110)Biosynthesis of secondary metabolites;(map01130)Biosynthesis of antibiotics;(map01523)Antifolate resistance;(map04022)cGMP-PKG signaling …	-
negative	neg-M346T52	346.055187569545	0.860233333333333	inhouse::AMP; false; [M-H]-	346.05429	[M-H]-	79.9	72.4	76.7	50	78.95749:254 148.11574:43 265.91849:43 346.04019:102	AMP	C10H14N5O7P	Nucleosides, nucleotides, and analogues	Purine nucleotides	HMDB0000045	C00020	(map00230)Purine metabolism;(map00908)Zeatin biosynthesis;(map01060)Biosynthesis of plant secondary metabolites;(map01065)Biosynthesis of alkaloids derived from histidine and purine;(map01070)Biosynthesis of plant hormones;(map01100)Metabolic pathways;(map01110)Biosynthesis of secondary metabolites;(map01130)Biosynthesis of antibiotics;(map01523)Antifolate resistance;(map04022)cGMP-PKG signaling …	-
negative	neg-M346T138	346.054906309619	2.30478333333333	inhouse::Adenosine monophosphate; false; [M-H]-	346.05627	[M-H]-	88.2	90.1	88.3	60	78.95508:13 211.00008:11 346.04587:13	Adenosine monophosphate	C10H14N5O7P	Nucleosides, nucleotides, and analogues	Purine nucleotides	HMDB0000045	C00020	(map00230)Purine metabolism;(map00908)Zeatin biosynthesis;(map01060)Biosynthesis of plant secondary metabolites;(map01065)Biosynthesis of alkaloids derived from histidine and purine;(map01070)Biosynthesis of plant hormones;(map01100)Metabolic pathways;(map01110)Biosynthesis of secondary metabolites;(map01130)Biosynthesis of antibiotics;(map01523)Antifolate resistance;(map04022)cGMP-PKG signaling …	-
negative	neg-M349T377	349.27372247347	6.27561666666667	hmdb::Serratol; E10; true; HMDB0039827	349.2717	[M+Hac-H]-	82.3	79.7	75.7	50	71.01228:43 289.22028:102	Serratol	C20H34O	Lipids and lipid-like molecules	Prenol lipids	HMDB0039827	null	-	-
negative	neg-M351T228	351.216643034722	3.79995	inhouse::11,15-Dioxo-9S-hydroxy-5Z-prostenoic acid; false; [M-H]-	351.21695	[M-H]-	70.4	39.7	84.5	50	149.07764:43 165.0939:51 213.13107:43 221.10687:51 236.10033:51 293.16034:51 333.19656:51 351.22256:102	11,15-Dioxo-9S-hydroxy-5Z-prostenoic acid	C20H32O5	Unknown	-	NA	NA	-	-
negative	neg-M355T426	355.263583138444	7.09208333333333	hmdb::Tetracosahexaenoic acid; E10; true; HMDB0002007	355.26559	[M-H]-	85.8	86.3	77.6	60	59.01105:51 127.11742:43 189.15253:43 231.20128:43 245.14983:51 257.22113:51 273.17624:43 311.26627:482 333.22751:43 355.26227:2010	Tetracosahexaenoic acid	C24H36O2	Lipids and lipid-like molecules	Fatty Acyls	HMDB0002007	null	-	-
negative	neg-M357T171	357.0607037209	2.8444	inhouse::Psoromic acid; false; [M-H]-	357.05917	[M-H]-	70.4	46.2	64.9	66.7	59.01555:51 121.02467:25 121.02776:76 261.168:22 313.06546:25 357.0596:102	Psoromic acid	C18H14O8	Unknown	-	NA	NA	-	-
negative	neg-M357T454	357.280189790884	7.56698333333333	hmdb::Tetracosapentaenoic acid (24:5n-6); E10; true; HMDB0006322	357.28101	[M-H]-	88.7	87.4	89.6	60	232.18869:43 313.28165:102 339.2807:43 357.27756:675	Tetracosapentaenoic acid (24:5n-6)	C24H38O2	Lipids and lipid-like molecules	Fatty Acyls	HMDB0006322	null	-	-
negative	neg-M359T254	359.046768299503	4.2415	inhouse::Cinnabarinic acid; false; [M+Hac-H]-	359.04782	[M+Hac-H]-	75.5	63.7	79	50	59.01205:51 150.98532:43 266.9584:51 299.03137:203	Cinnabarinic acid	C14H8N2O6	Organoheterocyclic compounds	Benzoxazines	HMDB0004078	C05640	(map00380)Tryptophan metabolism	-
negative	neg-M361T335	361.186151608186	5.58481666666667	inhouse::.alpha.-Hydroxyfarnesylphosphonic acid; false; [M+Hac-H]-	361.18594	[M+Hac-H]-	76.6	80.4	77.7	50	59.01645:203 217.07135:51 217.07549:102 301.16769:639 302.1698:102	.alpha.-Hydroxyfarnesylphosphonic acid	C15H27O4P	Organic acids and derivatives	-	NA	NA	-	-
negative	neg-M363T286	363.252921346661	4.7592	inhouse::16,16-Dimethylprostaglandin A1; false; [M-H]-	363.25348	[M-H]-	80.8	64.5	84.4	66.7	97.02818:25 193.16922:22 285.05362:22 345.23608:25 363.25693:76	16,16-Dimethylprostaglandin A1	C22H36O4	Unknown	-	NA	NA	-	-
negative	neg-M371T292	371.143853833707	4.873125	inhouse::Arctigenin; false; [M-H]-	371.14273	[M-H]-	76.6	58.7	75	100	122.18451:43 371.13425:51	Arctigenin	C21H24O6	Lignans, neolignans and related compounds	Furanoid lignans	HMDB0030087	C10545	-	-
negative	neg-M383T137	383.113809203581	2.28958333333333	inhouse::S-Adenosyl-L-homocysteine; false; [M-H]-	383.11295	[M-H]-	85.1	81.7	84.8	100	79.67293:11 134.05011:64 383.09613:13 383.11813:25	S-Adenosyl-L-homocysteine	C14H20N6O5S	Nucleosides, nucleotides, and analogues	5'-deoxyribonucleosides	HMDB0000939	C00021	(map00270)Cysteine and methionine metabolism;(map01100)Metabolic pathways;(map01230)Biosynthesis of amino acids	-
negative	neg-M383T493	383.188694735025	8.2176	hmdb::(6beta,7alpha,12beta,13beta)-7-Hydroxy-11,16-dioxo-8,14-apianadien-22,6-olide; E10; true; HMDB0031380	383.18811	[M-H]-	83.3	82.1	80.7	50	116.9222:51 339.19876:51 383.18338:203	(6beta,7alpha,12beta,13beta)-7-Hydroxy-11,16-dioxo-8,14-apianadien-22,6-olide	C23H28O5	Lipids and lipid-like molecules	Prenol lipids	HMDB0031380	null	-	-
negative	neg-M391T271	391.224572680745	4.522575	hmdb::CPA(16:0/0:0); E10; true; HMDB0007003	391.22644	[M-H]-	86.5	99.6	70.4	42.9	152.99786:51 255.23642:247 391.22479:211	CPA(16:0/0:0)	C19H37O6P	Lipids and lipid-like molecules	Glycerophospholipids	HMDB0007003	null	-	-
negative	neg-M405T425	405.17212365785	7.08993333333333	hmdb::Honyucitrin; E10; true; HMDB0033536	405.17645	[M-H]-	71.2	48.4	74.6	100	99.92258:51 116.9273:51 337.25284:43 355.24414:51 355.26001:152 387.15189:51 401.13376:51 405.17859:488	Honyucitrin	C25H26O5	Phenylpropanoids and polyketides	Flavonoids	HMDB0033536	null	-	-
negative	neg-M413T263	413.196078467084	4.38045	inhouse::5.alpha.-Pregnan-3.alpha.,17-diol-20-one 3-sulfate; false; [M-H]-	413.19855	[M-H]-	74.4	57.9	74.1	50	145.04295:43 413.18655:51	5.alpha.-Pregnan-3.alpha.,17-diol-20-one 3-sulfate	C21H34O6S	Unknown	-	NA	NA	-	-
negative	neg-M415T258	415.224556149242	4.30255	hmdb::CPA(18:2(9Z,12Z)/0:0); E10; true; HMDB0007007	415.22537	[M-H]-	78.3	80	65.2	42.9	101.06327:43 152.99757:102 262.3913:43 279.22781:428 379.23306:43 415.22379:152	CPA(18:2(9Z,12Z)/0:0)	C21H37O6P	Lipids and lipid-like molecules	Fatty Acyls	HMDB0007007	null	-	-
negative	neg-M417T280_2	417.240185996265	4.67171666666667	hmdb::CPA(18:1(9Z)/0:0); E10; true; HMDB0007006	417.24133	[M-H]-	86.6	99.2	69.7	42.9	152.99487:43 281.24872:203 417.21246:51 417.24976:102	CPA(18:1(9Z)/0:0)	C21H39O6P	Lipids and lipid-like molecules	Glycerophospholipids	HMDB0007006	null	-	-
negative	neg-M419T310	419.25600043694	5.16353333333333	hmdb::CPA(18:0/0:0); E10; true; HMDB0007004	419.25705	[M-H]-	86.6	99.2	69.6	42.9	152.99464:34 283.26709:259 419.21323:17 419.25348:161	CPA(18:0/0:0)	C21H41O6P	Lipids and lipid-like molecules	Glycerophospholipids	HMDB0007004	null	-	-
negative	neg-M424T246	424.245819711924	4.10099166666667	lipidblast::LysoPE 14:0; [M-H]-	424.24643	[M-H]-	86.6	92.4	77.4	50	227.19716:102 424.23151:51	LysoPE 14:0	C19H40NO7P	Lipids and lipid-like molecules	Glycerophospholipids	HMDB11470;HMDB11500	C04438	(map00564)Glycerophospholipid metabolism	LMGP02050033;LMGP02050003
negative	neg-M437T271	437.266063466747	4.50974166666667	inhouse::1-Stearoyl-2-hydroxy-sn-glycero-3-phosphate; false; [M-H]-	437.26651	[M-H]-	84.5	68.4	77.9	100	152.98824:51 152.98997:102 290.1055:43 437.24847:51 437.26019:102	1-Stearoyl-2-hydroxy-sn-glycero-3-phosphate	C21H43O7P	Lipids and lipid-like molecules	Glycerophospholipids	NA	NA	-	-
negative	neg-M443T263	443.279060403843	4.39051666666667	hmdb::1,25-Dihydroxyvitamin D3-26,23-lactone; E10; true; HMDB0000969	443.27829	[M-H]-	75.4	77	50.2	50	381.24402:22 415.27429:22 443.26791:51	1,25-Dihydroxyvitamin D3-26,23-lactone	C27H40O5	Lipids and lipid-like molecules	Sterol Lipids	HMDB0000969	null	-	-
negative	neg-M448T244	448.245894846632	4.06253333333333	lipidblast::LysoPE 16:2; [M-H]-	448.24295	[M-H]-	76.3	69.3	70.5	50	164.82591:43 251.19563:51 448.22787:51	LysoPE 16:2	C21H40NO7P	Lipids and lipid-like molecules	Glycerophospholipids	-	C04438	(map00564)Glycerophospholipid metabolism	-
negative	neg-M448T201	448.306204901411	3.353625	inhouse::Glycoursodeoxycholic acid; false; [M-H]-	448.30652	[M-H]-	85.7	86.1	78.7	60	46.76025:4 74.02535:21 386.31366:13 448.30878:293	Glycoursodeoxycholic acid	C26H43NO5	Lipids and lipid-like molecules	Sterol Lipids	HMDB0000708	NA	-	-
negative	neg-M450T257	450.26175406332	4.27968333333333	lipidblast::LysoPE 16:1; [M-H]-	450.26178	[M-H]-	85.9	80.1	79.5	75	123.88248:43 214.04904:43 253.22124:272 266.85446:43 450.24042:51 450.2583:152	LysoPE 16:1	C21H42NO7P	Lipids and lipid-like molecules	Glycerophospholipids	HMDB11474	C04438	(map00564)Glycerophospholipid metabolism	LMGP02050037;LMGP02050010
negative	neg-M450T279	450.261609775706	4.64791666666667	lipidblast::LysoPE 16:1; [M-H]-	450.2616	[M-H]-	85.2	87	81.3	50	142.29836:43 253.19211:51 253.23009:102 450.24033:51	LysoPE 16:1	C21H42NO7P	Lipids and lipid-like molecules	Glycerophospholipids	HMDB11474	C04438	(map00564)Glycerophospholipid metabolism	LMGP02050037;LMGP02050010
negative	neg-M451T290	450.924981546969	4.83921666666667	massbank::Fipronil-sulfone; LC-ESI-ITFT; MS2; CE	450.92316	[M-H]-	86.8	70.1	87.1	100	132.95941:43 281.97186:51 281.9978:152 414.91357:51 414.93073:203 414.94788:152 450.92307:203	Fipronil-sulfone	C12H4Cl2F6N4O2S	Organosulfur compounds	-	NA	NA	-	-
negative	neg-M452T137	452.166784261667	2.28373333333333	inhouse::7-Hydroxyfluphenazine; false; [M-H]-	452.16663	[M-H]-	77.3	65.1	79.1	50	362.14377:22 452.15671:25 452.17462:25	7-Hydroxyfluphenazine	C22H26F3N3O2S	Unknown	-	NA	NA	-	-
negative	neg-M452T287	452.279014802126	4.79023333333333	inhouse::1-Palmitoyl-2-hydroxy-sn-glycero-3-phosphoethanolamine; false; [M-H]-	452.28104	[M-H]-	91.7	84.9	87	100	31.22788:43 122.0023:51 196.03857:254 197.41489:43 255.22917:2241 256.23712:102 452.27155:2412	1-Palmitoyl-2-hydroxy-sn-glycero-3-phosphoethanolamine	C21H44NO7P	Lipids and lipid-like molecules	Glycerophospholipids	HMDB0011503	NA	-	-
negative	neg-M452T248	452.277219881338	4.12791666666667	inhouse::1-Palmitoyl-2-hydroxy-sn-glycero-3-phosphoethanolamine; false; [M-H]-	452.27686	[M-H]-	88.8	87	85.9	66.7	255.21886:51 452.27936:51	1-Palmitoyl-2-hydroxy-sn-glycero-3-phosphoethanolamine	C21H44NO7P	Lipids and lipid-like molecules	Glycerophospholipids	HMDB0011503	NA	-	-
negative	neg-M464T277	464.278665755967	4.6167	lipidblast::LysoPE 17:1; [M-H]-	464.27615	[M-H]-	83.9	71.3	83.5	75	196.0302:22 267.23746:102 275.71198:22 434.98453:22 464.28641:76	LysoPE 17:1	C22H44NO7P	Lipids and lipid-like molecules	Glycerophospholipids	-	C04438	(map00564)Glycerophospholipid metabolism	LMGP02050008
negative	neg-M464T188	464.300919054385	3.13665	hmdb::Glycocholic acid; E10; false; HMDB0000138	464.30313	[M-H]-	85.9	74.3	75	100	61.99109:4 464.30313:53	Glycocholic acid	C26H43NO6	Lipids and lipid-like molecules	Sterol Lipids	HMDB0000138	C01921	(map00120)Primary bile acid biosynthesis;(map00121)Secondary bile acid biosynthesis;(map01100)Metabolic pathways;(map04976)Bile secretion	-
negative	neg-M466T314	466.293488786052	5.22818333333333	lipidblast::LysoPE 17:0; [M-H]-	466.29599	[M-H]-	88.8	88.6	80.4	75	214.05038:22 269.25024:266 466.31033:183	LysoPE 17:0	C22H46NO7P	Lipids and lipid-like molecules	Glycerophospholipids	-	C04438	(map00564)Glycerophospholipid metabolism	LMGP02050030
negative	neg-M466T294	466.292338790075	4.907825	lipidblast::LysoPE 17:0; [M-H]-	466.29257	[M-H]-	70.3	47	71.2	50	224.0182:43 269.23907:51 375.05569:51 466.2746:51	LysoPE 17:0	C22H46NO7P	Lipids and lipid-like molecules	Glycerophospholipids	-	C04438	(map00564)Glycerophospholipid metabolism	LMGP02050030
negative	neg-M475T357	475.305464357518	5.94278333333333	hmdb::24-Oxo-1alpha,25-dihydroxyvitamin D3; E10; true; HMDB0060128	475.30496	[M+FA-H]-	81.1	75.2	81.5	42.9	61.98761:22 121.06553:51 373.25995:22 393.28244:25 411.3017:51 429.29684:163	24-Oxo-1alpha,25-dihydroxyvitamin D3	C27H42O4	Lipids and lipid-like molecules	Sterol Lipids	HMDB0060128	null	-	-
negative	neg-M476T270	476.277815308158	4.500375	lipidblast::LysoPE 18:2; [M-H]-	476.27792	[M-H]-	86.3	78.5	84.3	75	61.98964:102 214.0489:43 279.2352:406 281.81915:43 413.16611:51 476.28909:203	LysoPE 18:2	C23H44NO7P	Lipids and lipid-like molecules	Glycerophospholipids	HMDB11477	C04438	(map00564)Glycerophospholipid metabolism	LMGP02050011;LMGP02050041
negative	neg-M476T292	476.277629086796	4.85865833333333	lipidblast::LysoPE 18:2; [M-H]-	476.27292	[M-H]-	76.5	80.2	69	50	279.22598:43 476.26727:51	LysoPE 18:2	C23H44NO7P	Lipids and lipid-like molecules	Glycerophospholipids	HMDB11477	C04438	(map00564)Glycerophospholipid metabolism	LMGP02050011;LMGP02050041
negative	neg-M478T259	478.292541906088	4.32178333333333	lipidblast::LysoPE 18:1; [M-H]-	478.29245	[M-H]-	81.1	79.1	71.6	50	44.99707:43 281.23413:51 478.2872:51	LysoPE 18:1	C23H46NO7P	Lipids and lipid-like molecules	Glycerophospholipids	HMDB11475;HMDB11476;HMDB11505;HMDB11506	C04438	(map00564)Glycerophospholipid metabolism	LMGP02050039;LMGP02050004;LMGP02050064;LMGP02050040
negative	neg-M478T300	478.294161260971	4.9972	lipidblast::LysoPE 18:1; [M-H]-	478.29724	[M-H]-	91.1	83.6	85.5	100	78.96055:102 196.02495:51 196.03674:254 214.04123:51 281.24612:2440 282.25699:102 478.29419:1802	LysoPE 18:1	C23H46NO7P	Lipids and lipid-like molecules	Glycerophospholipids	HMDB11475;HMDB11476;HMDB11505;HMDB11506	C04438	(map00564)Glycerophospholipid metabolism	LMGP02050039;LMGP02050004;LMGP02050064;LMGP02050040
negative	neg-M479T226	479.240535693731	3.77076666666667	lipidblast::LysoPG 16:2; LysoPG 16:2; [M-H]-	479.24054	[M-H]-	79	65	80.5	60	152.99367:22 251.19585:25 373.03705:22 479.20306:25	LysoPG 16:2; LysoPG 16:2	C22H41O9P	Lipids and lipid-like molecules	Glycerophospholipids	-	C05980	(map00564)Glycerophospholipid metabolism;(map01100)Metabolic pathways	-
negative	neg-M480T344	480.310899439494	5.731	lipidblast::LysoPE 18:0; [M-H]-	480.31042	[M-H]-	88.2	83.6	84.6	100	78.96005:279 121.9989:51 140.00987:152 152.99162:153 196.04164:2104 214.04659:522 282.37256:102 283.26495:16129 283.32166:101 284.26526:408 478.7821:153 480.31305:13148	LysoPE 18:0	C23H48NO7P	Lipids and lipid-like molecules	Glycerophospholipids	HMDB11129;HMDB11130	C04438	(map00564)Glycerophospholipid metabolism	LMGP02050001;LMGP02050038
negative	neg-M480T330	480.310216500283	5.50253333333333	lipidblast::LysoPE 18:0; [M-H]-	480.31085	[M-H]-	90	81.7	83.3	100	196.03841:17 214.05092:51 259.43939:14 283.26791:1657 284.26346:68 480.30774:1064	LysoPE 18:0	C23H48NO7P	Lipids and lipid-like molecules	Glycerophospholipids	HMDB11129;HMDB11130	C04438	(map00564)Glycerophospholipid metabolism	LMGP02050001;LMGP02050038
negative	neg-M481T231	481.255920605835	3.85486666666667	lipidblast::LysoPG 16:1; LysoPG 16:1; [M-H]-	481.25592	[M-H]-	87.9	79	87.5	80	152.98518:25 245.03578:25 252.41911:51 253.22267:151 320.39944:22 481.22162:25 481.25549:127	LysoPG 16:1; LysoPG 16:1	C22H43O9P	Lipids and lipid-like molecules	Glycerophospholipids	-	C05980	(map00564)Glycerophospholipid metabolism;(map01100)Metabolic pathways	LMGP04050013
negative	neg-M483T250	483.272504131056	4.163	lipidblast::LysoPG 16:0; LysoPG 16:0; [M-H]-	483.27371	[M-H]-	91.5	96.7	86.9	60	227.0323:43 255.23444:316 483.26358:203	LysoPG 16:0; LysoPG 16:0	C22H45O9P	Lipids and lipid-like molecules	Glycerophospholipids	-	C05980	(map00564)Glycerophospholipid metabolism;(map01100)Metabolic pathways	LMGP04050008
negative	neg-M489T357	489.321363663652	5.95031666666667	hmdb::24-Oxo-1alpha,25-dihydroxyvitamin D3; E10; true; HMDB0060128	489.32242	[M+Hac-H]-	81.6	77.4	82.6	57.1	101.06123:43 121.05682:51 121.06299:152 122.61248:43 327.23325:43 393.25125:51 411.28064:152 429.27774:51 429.2952:379 429.32138:152	24-Oxo-1alpha,25-dihydroxyvitamin D3	C27H42O4	Lipids and lipid-like molecules	Sterol Lipids	HMDB0060128	null	-	-
negative	neg-M491T308	491.336813370001	5.14134166666667	hmdb::4-cholesten-7??,12??,24-triol-3-one; E10; true; HMDB0062399	491.33972	[M+Hac-H]-	75.2	53.1	84.1	50	45.00033:14 59.01385:68 185.88882:14 341.24716:14 393.2374:17 395.30008:17 411.28949:85 411.30658:34 413.32187:34 431.31378:282 491.26636:17 491.32547:34	4-cholesten-7??,12??,24-triol-3-one	-	Unknown	Unknown	-	-	-	-
negative	neg-M496T239	496.267876265134	3.98628333333333	lipidblast::LysoPS 16:0; LysoPS 16:0; [M-H]-	496.26923	[M-H]-	72.5	63.1	52	60	152.99214:51 261.93866:43 409.22369:152 496.24582:51	LysoPS 16:0; LysoPS 16:0	C22H44NO9P	Lipids and lipid-like molecules	Glycerophospholipids	-	C05974	(map00564)Glycerophospholipid metabolism	LMGP03050002
negative	neg-M498T247	498.262040884165	4.11203333333333	lipidblast::LysoPE 20:5; [M-H]-	498.26151	[M-H]-	76.3	65.3	59.7	75	214.04474:43 301.19931:51 498.23914:51 498.25168:102	LysoPE 20:5	C25H42NO7P	Lipids and lipid-like molecules	Glycerophospholipids	HMDB11489	C04438	(map00564)Glycerophospholipid metabolism	LMGP02050053;LMGP02050027
negative	neg-M500T265	500.279079408436	4.41115	lipidblast::LysoPE 20:4; [M-H]-	500.28076	[M-H]-	91.8	84.9	86.9	100	140.01257:51 196.03381:51 214.04008:51 214.04625:152 303.19537:98 303.23206:2639 304.23267:102 500.27643:1560	LysoPE 20:4	C25H44NO7P	Lipids and lipid-like molecules	Glycerophospholipids	HMDB11487;HMDB11488;HMDB11517;HMDB11518	C04438	(map00564)Glycerophospholipid metabolism	LMGP02050009;LMGP02050067;LMGP02050052;LMGP02050051
negative	neg-M502T289	502.293419463944	4.82021666666667	lipidblast::LysoPE 20:3; [M-H]-	502.29468	[M-H]-	85.8	78.8	80.4	75	78.95911:22 196.04205:76 261.23972:22 305.25406:292 443.26727:22 502.28543:285	LysoPE 20:3	C25H46NO7P	Lipids and lipid-like molecules	Glycerophospholipids	HMDB11484;HMDB11485;HMDB11486;HMDB11514;HMDB11515	C04438	(map00564)Glycerophospholipid metabolism	LMGP02050022;LMGP02050050;LMGP02050065;LMGP02050049;LMGP02050066;LMGP02050048
negative	neg-M504T313	504.308692126697	5.22444166666667	lipidblast::LysoPE 20:2; [M-H]-	504.30969	[M-H]-	84.3	78.2	80.7	75	214.04971:14 307.24402:17 307.25876:51 444.02899:14 504.31625:51	LysoPE 20:2	C25H48NO7P	Lipids and lipid-like molecules	Glycerophospholipids	HMDB11483	C04438	(map00564)Glycerophospholipid metabolism	LMGP02050047;LMGP02050021
negative	neg-M506T356	506.324243096614	5.93445833333333	lipidblast::LysoPE 20:1; [M-H]-	506.32642	[M-H]-	89.2	84.6	87.2	75	196.04404:43 309.25012:51 309.27975:337 427.23062:43 506.32059:203	LysoPE 20:1	C25H50NO7P	Lipids and lipid-like molecules	Glycerophospholipids	HMDB11482	C04438	(map00564)Glycerophospholipid metabolism	LMGP02050020;LMGP02050046
negative	neg-M506T303	506.324805817012	5.04724166666667	lipidblast::Plasmenyl-PE 20:0; PE(P-16:0/4:0); [M-H]-	506.32669	[M-H]-	80.8	69.9	75.4	66.7	191.11609:43 281.25531:152 291.21567:43 436.27505:102 506.31348:283	Plasmenyl-PE 20:0; PE(P-16:0/4:0)	C25H50NO7P	Lipids and lipid-like molecules	Glycerophospholipids	-	C04756	(map00565)Ether lipid metabolism;(map01100)Metabolic pathways	-
negative	neg-M506T343	506.324342405095	5.71475	lipidblast::LysoPE 20:1; [M-H]-	506.32312	[M-H]-	85.1	90.3	72.4	50	61.98728:43 309.27209:51 309.28445:152 506.27597:51 506.33282:152	LysoPE 20:1	C25H50NO7P	Lipids and lipid-like molecules	Glycerophospholipids	HMDB11482	C04438	(map00564)Glycerophospholipid metabolism	LMGP02050020;LMGP02050046
negative	neg-M507T239	507.272609296151	3.9794	lipidblast::LysoPG 18:2; LysoPG 18:2; [M-H]-	507.27521	[M-H]-	92.6	91.4	89.4	80	152.97778:25 227.03242:51 279.23761:1260 280.23312:76 507.27698:769	LysoPG 18:2; LysoPG 18:2	C24H45O9P	Lipids and lipid-like molecules	Glycerophospholipids	-	C05980	(map00564)Glycerophospholipid metabolism;(map01100)Metabolic pathways	LMGP04050014
negative	neg-M509T253	509.289405883239	4.22045	lipidblast::LysoPG 18:1; LysoPG 18:1; [M-H]-	509.29062	[M-H]-	89.9	84.6	88	100	152.9953:361 227.03688:203 245.04033:51 281.24954:2731 282.24628:152 509.28726:2990 509.37598:102	LysoPG 18:1; LysoPG 18:1	C24H47O9P	Lipids and lipid-like molecules	Glycerophospholipids	-	C05980	(map00564)Glycerophospholipid metabolism;(map01100)Metabolic pathways	LMGP04050006
negative	neg-M511T284	511.303891323255	4.7288	lipidblast::LysoPG 18:0; LysoPG 18:0; [M-H]-	511.30487	[M-H]-	83.1	81.6	74	60	152.99765:51 283.26071:152 511.26593:51 511.30084:254	LysoPG 18:0; LysoPG 18:0	C24H49O9P	Lipids and lipid-like molecules	Glycerophospholipids	-	C05980	(map00564)Glycerophospholipid metabolism;(map01100)Metabolic pathways	LMGP04050009
negative	neg-M512T250	512.297032484433	4.17266666666667	lipidblast::LysoPC 14:0; [M+FA-H]-	512.29846	[M+FA-H]-	73.6	48.3	83.7	50	151.3587:43 227.20265:43 425.31058:43 452.2731:43	LysoPC 14:0	C22H46NO7P	Lipids and lipid-like molecules	Glycerophospholipids	HMDB10379	C04230	(map00564)Glycerophospholipid metabolism;(map05231)Choline metabolism in cancer	LMGP01050012;LMGP01050073
negative	neg-M522T242	522.283424225893	4.02638333333333	lipidblast::LysoPS 18:1; LysoPS 18:1; [M-H]-	522.28607	[M-H]-	73.7	58.3	55.1	80	78.96072:51 152.99855:345 433.87512:25 435.25055:127 435.25638:289 522.21057:25 522.27795:279	LysoPS 18:1; LysoPS 18:1	C24H46NO9P	Lipids and lipid-like molecules	Glycerophospholipids	-	C05974	(map00564)Glycerophospholipid metabolism	LMGP03050001
negative	neg-M524T262	524.279372344705	4.37045	lipidblast::LysoPE 22:6; [M-H]-	524.2782	[M-H]-	79.7	66	75.8	75	152.99486:51 178.80968:43 214.04033:51 284.24884:43 327.22375:281 329.26605:51 485.27301:43 524.27649:307	LysoPE 22:6	C27H44NO7P	Lipids and lipid-like molecules	Glycerophospholipids	HMDB11496	C04438	(map00564)Glycerophospholipid metabolism	LMGP02050060;LMGP02050013
negative	neg-M524T269	524.299759356606	4.4884	lipidblast::LysoPS 18:0; LysoPS 18:0; [M-H]-	524.3017	[M-H]-	71.7	47.8	51.2	100	78.95402:25 78.95776:267 152.99586:694 171.01024:51 283.2496:51 327.23816:76 437.27087:875 438.27539:102 524.29449:1069	LysoPS 18:0; LysoPS 18:0	C24H48NO9P	Lipids and lipid-like molecules	Glycerophospholipids	-	C05974	(map00564)Glycerophospholipid metabolism	LMGP03050006
negative	neg-M526T165	526.166531044001	2.74331666666667	inhouse::Daunorubicin; false; [M-H]-	526.16803	[M-H]-	70.2	65.9	63	50	74.00142:51 117.99744:43 158.04276:51 236.03987:51 286.14322:43 452.34714:43 526.17072:344	Daunorubicin	C27H29NO10	Phenylpropanoids and polyketides	Anthracyclines	HMDB0014832	C01907	(map01057)Biosynthesis of type II polyketide products;(map01130)Biosynthesis of antibiotics	-
negative	neg-M526T272	526.295838767446	4.5339	lipidblast::LysoPE 22:5; [M-H]-	526.29633	[M-H]-	85.8	69.9	81.4	100	62.96115:7 121.09605:7 152.99745:25 175.1562:7 196.02986:17 196.03969:25 214.05247:17 270.48947:7 284.00589:8 285.26111:42 288.13483:7 329.24963:497 330.2438:25 376.86508:7 438.25735:17 439.27182:34 524.58972:8 526.20184:17 526.29199:482	LysoPE 22:5	C27H46NO7P	Lipids and lipid-like molecules	Glycerophospholipids	HMDB11494;HMDB11495;HMDB11524;HMDB11525	C04438	(map00564)Glycerophospholipid metabolism	LMGP02050059;LMGP02050058;LMGP02050069;LMGP02050070
negative	neg-M526T292	526.293634036126	4.8589	lipidblast::LysoPE 22:5; [M-H]-	526.28973	[M-H]-	76.8	56.3	80.7	75	196.03188:43 283.24942:51 317.2265:43 329.24719:102 456.98853:43 526.27924:102	LysoPE 22:5	C27H46NO7P	Lipids and lipid-like molecules	Glycerophospholipids	HMDB11494;HMDB11495;HMDB11524;HMDB11525	C04438	(map00564)Glycerophospholipid metabolism	LMGP02050059;LMGP02050058;LMGP02050069;LMGP02050070
negative	neg-M526T248	526.315011072769	4.13226666666667	lipidblast::LysoPC 14:0; [M+Hac-H]-	526.31586	[M+Hac-H]-	83.9	80	87.3	50	196.03543:43 227.18701:101 227.19336:253 452.27206:203 467.24051:43	LysoPC 14:0	C22H46NO7P	Lipids and lipid-like molecules	Glycerophospholipids	HMDB10379	C04230	(map00564)Glycerophospholipid metabolism;(map05231)Choline metabolism in cancer	LMGP01050012;LMGP01050073
negative	neg-M528T298	528.310756666141	4.95845833333333	lipidblast::LysoPE 22:4; [M-H]-	528.31104	[M-H]-	84.6	78.2	76.7	75	107.04917:14 196.03914:102 287.2673:17 331.26157:706 332.25623:34 528.31171:825	LysoPE 22:4	C27H48NO7P	Lipids and lipid-like molecules	Glycerophospholipids	HMDB11493	C04438	(map00564)Glycerophospholipid metabolism	LMGP02050057;LMGP02050014
negative	neg-M528T271	528.308862340176	4.51838333333333	lipidblast::LysoPE 22:4; [M-H]-	528.31146	[M-H]-	78.3	69.7	73.1	50	262.57263:22 303.22397:51 331.26364:127 528.2948:127	LysoPE 22:4	C27H48NO7P	Lipids and lipid-like molecules	Glycerophospholipids	HMDB11493	C04438	(map00564)Glycerophospholipid metabolism	LMGP02050057;LMGP02050014
negative	neg-M530T332	530.324945820448	5.53605	lipidblast::LysoPE 22:3; [M-H]-	530.32599	[M-H]-	86.8	89.4	81.4	50	152.99695:43 333.25732:51 333.27783:254 530.32037:152	LysoPE 22:3	C27H50NO7P	Lipids and lipid-like molecules	Glycerophospholipids	-	C04438	(map00564)Glycerophospholipid metabolism	-
negative	neg-M531T239	531.273028897382	3.9866	lipidblast::LysoPG 20:4; LysoPG 20:4; [M-H]-	531.27368	[M-H]-	82.9	78.1	75.9	60	97.06412:43 227.03023:51 259.23776:51 303.22958:512 511.39062:43 531.22662:100 531.27844:777	LysoPG 20:4; LysoPG 20:4	C26H45O9P	Lipids and lipid-like molecules	Glycerophospholipids	-	C05980	(map00564)Glycerophospholipid metabolism;(map01100)Metabolic pathways	LMGP04050010
negative	neg-M532T365	532.340540027002	6.08078333333333	lipidblast::LysoPE 22:2; [M-H]-	532.3418	[M-H]-	80.8	76.9	73.2	50	247.03523:22 335.30011:76 532.3465:76	LysoPE 22:2	C27H52NO7P	Lipids and lipid-like molecules	Glycerophospholipids	HMDB11492	C04438	(map00564)Glycerophospholipid metabolism	LMGP02050024;LMGP02050056
negative	neg-M533T249	533.288650435952	4.14236666666667	lipidblast::LysoPG 20:3; LysoPG 20:3; [M-H]-	533.28827	[M-H]-	82.6	81.8	74.6	60	152.99849:43 305.24744:102 533.26526:51 533.28143:152	LysoPG 20:3; LysoPG 20:3	C26H47O9P	Lipids and lipid-like molecules	Glycerophospholipids	-	C05980	(map00564)Glycerophospholipid metabolism;(map01100)Metabolic pathways	LMGP04050025
negative	neg-M533T407	533.45726423184	6.78299166666667	lipidblast::FAHFA 34:2; FAHFA(18:2/16:0); [M-H]-	533.46545	[M-H]-	77.4	74.4	63.5	50	223.0338:43 253.21663:203 279.2363:488	FAHFA 34:2; FAHFA(18:2/16:0)	C34H62O4	Lipids and lipid-like molecules	Fatty Acyls	-	-	-	-
negative	neg-M535T263	535.30341959436	4.38105	lipidblast::LysoPG 20:2; LysoPG 20:2; [M-H]-	535.30707	[M-H]-	81.2	69.6	81.3	60	152.993:51 307.23135:51 307.25842:203 327.21841:51 524.27283:102 535.31342:305	LysoPG 20:2; LysoPG 20:2	C26H49O9P	Lipids and lipid-like molecules	Glycerophospholipids	-	C05980	(map00564)Glycerophospholipid metabolism;(map01100)Metabolic pathways	LMGP04050024
negative	neg-M537T289	537.321143439973	4.80953333333333	lipidblast::LysoPG 20:1; LysoPG 20:1; [M-H]-	537.31915	[M-H]-	83.8	81.8	74.7	60	153.01088:25 309.28799:76 537.31525:149	LysoPG 20:1; LysoPG 20:1	C26H51O9P	Lipids and lipid-like molecules	Glycerophospholipids	-	C05980	(map00564)Glycerophospholipid metabolism;(map01100)Metabolic pathways	LMGP04050023
negative	neg-M537T445	537.488575747059	7.42243333333333	lipidblast::FAHFA 34:0; FAHFA(16:0/18:0); [M-H]-	537.48969	[M-H]-	78.4	79	64.1	50	255.23488:1237 268.66141:43 281.24667:355	FAHFA 34:0; FAHFA(16:0/18:0)	C34H66O4	Lipids and lipid-like molecules	Fatty Acyls	-	-	-	LMFA07011036;LMFA07011040;LMFA07011081;LMFA07011037;LMFA07011078;LMFA07011035;LMFA07011076;LMFA07011039;LMFA07011075;LMFA07011080;LMFA07011038;LMFA07011079;LMFA07011074;LMFA07011034;LMFA07011041;LMFA07011077
negative	neg-M538T259	538.314556490223	4.32085	lipidblast::LysoPC 16:1; [M+FA-H]-	538.31787	[M+FA-H]-	84.4	78	88.2	50	177.16096:22 253.20941:25 253.21611:76 281.25876:22 478.28549:51	LysoPC 16:1	C24H48NO7P	Lipids and lipid-like molecules	Glycerophospholipids	HMDB10383	C04230	(map00564)Glycerophospholipid metabolism;(map05231)Choline metabolism in cancer	LMGP01050021;LMGP01050022
negative	neg-M540T266	540.330349898484	4.44033333333333	lipidblast::LysoPC 15:0; [M+Hac-H]-	540.32928	[M+Hac-H]-	80.9	72	69.9	75	126.67113:14 241.20566:17 241.21439:51 466.259:17 466.28931:85 540.31799:34	LysoPC 15:0	C23H48NO7P	Lipids and lipid-like molecules	Glycerophospholipids	HMDB10381	C04230	(map00564)Glycerophospholipid metabolism;(map05231)Choline metabolism in cancer	LMGP01050016
negative	neg-M540T290	540.330835576067	4.82971666666667	lipidblast::LysoPC 16:0; [M+FA-H]-	540.33313	[M+FA-H]-	83.9	67.3	76.7	100	168.04059:51 224.06429:51 255.21667:101 255.23238:698 391.20572:43 478.80365:51 480.3038:1035 481.31653:102 538.65131:43 540.31744:305	LysoPC 16:0	C24H50NO7P	Lipids and lipid-like molecules	Glycerophospholipids	-	C04230	(map00564)Glycerophospholipid metabolism;(map05231)Choline metabolism in cancer	LMGP01050113;LMGP01050074;LMGP01050018
negative	neg-M544T230	544.268363154818	3.83251666666667	lipidblast::LysoPS 20:4; LysoPS 20:4; [M-H]-	544.26947	[M-H]-	74.3	69.6	51.1	60	152.9949:254 457.19812:51 457.22815:152 544.25031:152	LysoPS 20:4; LysoPS 20:4	C26H44NO9P	Lipids and lipid-like molecules	Glycerophospholipids	-	C05974	(map00564)Glycerophospholipid metabolism	LMGP03050007
negative	neg-M546T237	546.283457224492	3.9515	lipidblast::LysoPS 20:3; LysoPS 20:3; [M-H]-	546.28223	[M-H]-	71	53.2	51.3	80	78.95542:25 152.99323:163 459.23563:76 484.33987:22 546.29272:102	LysoPS 20:3; LysoPS 20:3	C26H46NO9P	Lipids and lipid-like molecules	Glycerophospholipids	-	C05974	(map00564)Glycerophospholipid metabolism	LMGP03050022
negative	neg-M547T422	547.47211551595	7.02535	lipidblast::FAHFA 35:2; FAHFA(18:2/17:0); [M-H]-	547.47363	[M-H]-	80.4	79.2	67.9	50	197.46289:43 267.23221:377 279.23294:1761 281.24927:102	FAHFA 35:2; FAHFA(18:2/17:0)	C35H64O4	Lipids and lipid-like molecules	Fatty Acyls	-	-	-	-
negative	neg-M550T246	550.31515567811	4.10051666666667	lipidblast::LysoPC 16:2; [M+Hac-H]-	550.31531	[M+Hac-H]-	87.2	89.3	84	50	251.16032:51 476.27185:51	LysoPC 16:2	C24H46NO7P	Lipids and lipid-like molecules	Glycerophospholipids	-	C04230	(map00564)Glycerophospholipid metabolism;(map05231)Choline metabolism in cancer	-
negative	neg-M552T260	552.331763198786	4.33	lipidblast::LysoPC 16:1; [M+Hac-H]-	552.33466	[M+Hac-H]-	83.3	70.6	70.6	100	224.05812:51 253.20023:51 253.21809:431 478.30029:739 552.29028:51 552.33313:254	LysoPC 16:1	C24H48NO7P	Lipids and lipid-like molecules	Glycerophospholipids	HMDB10383	C04230	(map00564)Glycerophospholipid metabolism;(map05231)Choline metabolism in cancer	LMGP01050021;LMGP01050022
negative	neg-M553T364	553.425929454278	6.07346666666667	lipidblast::FAHFA 36:6; FAHFA(20:5/16:1); [M-H]-	553.42731	[M-H]-	80.2	78.4	70.8	50	203.17467:51 251.19789:286 257.22311:203 301.21863:1847	FAHFA 36:6; FAHFA(20:5/16:1)	C36H58O4	Lipids and lipid-like molecules	Fatty Acyls	-	-	-	-
negative	neg-M554T290_2	554.349184418495	4.834375	lipidblast::LysoPC 16:0; [M+Hac-H]-	554.34973	[M+Hac-H]-	79.6	64.6	66.5	100	59.01456:533 78.95501:153 152.98805:51 168.03763:102 224.06883:820 242.05055:51 242.08113:254 254.42239:102 255.23138:7260 256.23264:254 391.21698:51 478.77875:152 480.30966:25584 481.31934:827 495.26282:254 554.29279:141 554.35553:5587	LysoPC 16:0	C24H50NO7P	Lipids and lipid-like molecules	Glycerophospholipids	-	C04230	(map00564)Glycerophospholipid metabolism;(map05231)Choline metabolism in cancer	LMGP01050113;LMGP01050074;LMGP01050018
negative	neg-M555T238	555.274300775188	3.96563333333333	lipidblast::LysoPG 22:6; LysoPG 22:6; [M-H]-	555.2746	[M-H]-	84.1	68.2	77.5	100	69.03456:17 149.13762:8 152.99728:34 189.14905:8 203.18321:7 227.02829:17 229.1994:25 245.0401:34 283.24432:155 311.15967:7 327.19434:25 327.23245:439 328.23627:42 553.5127:17 555.19836:25 555.27441:983 555.37366:17	LysoPG 22:6; LysoPG 22:6	C28H45O9P	Lipids and lipid-like molecules	Glycerophospholipids	-	C05980	(map00564)Glycerophospholipid metabolism;(map01100)Metabolic pathways	LMGP04050016
negative	neg-M556T354	556.340954438414	5.90416666666667	lipidblast::LysoPE 24:4; [M-H]-	556.34283	[M-H]-	81.1	70.2	76	75	196.02908:22 359.28271:25 359.29868:51 512.30823:22 556.31659:25 556.34308:76	LysoPE 24:4	C29H52NO7P	Lipids and lipid-like molecules	Glycerophospholipids	-	C04438	(map00564)Glycerophospholipid metabolism	-
negative	neg-M557T244	557.288318706882	4.06253333333333	lipidblast::LysoPG 22:5; LysoPG 22:5; [M-H]-	557.28882	[M-H]-	81.4	70.9	79.9	60	143.10402:51 245.04004:51 285.24869:51 329.25644:288 491.30228:51 557.20947:51 557.28571:406	LysoPG 22:5; LysoPG 22:5	C28H47O9P	Lipids and lipid-like molecules	Glycerophospholipids	-	C05980	(map00564)Glycerophospholipid metabolism;(map01100)Metabolic pathways	-
negative	neg-M557T397	557.457638218571	6.6099	lipidblast::FAHFA 36:4; FAHFA(20:4/16:0); [M-H]-	557.45929	[M-H]-	82.8	84.9	72.3	50	59.02493:51 205.19595:152 253.21288:1386 259.22821:50 259.24176:625 285.22244:102 303.23447:27505 304.23755:467 403.14337:51	FAHFA 36:4; FAHFA(20:4/16:0)	C36H62O4	Lipids and lipid-like molecules	Fatty Acyls	-	-	-	-
negative	neg-M559T258	559.304392586419	4.29944166666667	lipidblast::LysoPG 22:4; LysoPG 22:4; [M-H]-	559.3053	[M-H]-	87.9	86.6	86.1	60	153.00002:43 331.25079:102 331.26611:203 485.2854:43 559.2962:253	LysoPG 22:4; LysoPG 22:4	C28H49O9P	Lipids and lipid-like molecules	Glycerophospholipids	-	C05980	(map00564)Glycerophospholipid metabolism;(map01100)Metabolic pathways	LMGP04050017
negative	neg-M559T408	559.473114307662	6.80236666666667	lipidblast::FAHFA 36:3; FAHFA(18:2/18:1); [M-H]-	559.47662	[M-H]-	84	86.9	70.9	66.7	78.4401:43 99.92387:51 205.19794:43 278.30405:51 278.34854:528 279.08914:102 279.23221:172889 280.23477:2085 281.23444:102 281.89398:102 282.66525:102 283.07843:102 283.62668:102 284.11862:51 286.09552:51 287.08652:51 335.17773:43 379.14154:51 379.15793:153 559.4267:51	FAHFA 36:3; FAHFA(18:2/18:1)	C36H64O4	Lipids and lipid-like molecules	Fatty Acyls	-	-	-	-
negative	neg-M561T278	561.3199998079	4.63358333333333	lipidblast::LysoPG 22:3; LysoPG 22:3; [M-H]-	561.32159	[M-H]-	86	84.2	81.9	60	74.4512:14 245.05058:14 333.27744:127 462.93805:14 561.32178:152	LysoPG 22:3; LysoPG 22:3	C28H51O9P	Lipids and lipid-like molecules	Glycerophospholipids	-	C05980	(map00564)Glycerophospholipid metabolism;(map01100)Metabolic pathways	-
negative	neg-M561T437	561.488628465457	7.28323333333333	lipidblast::FAHFA 36:2; FAHFA(16:0/20:2); [M-H]-	561.48718	[M-H]-	75.5	72	57	50	145.24297:43 255.23015:4363 258.31189:51 305.19547:50 305.24942:2235 432.84747:43	FAHFA 36:2; FAHFA(16:0/20:2)	C36H66O4	Lipids and lipid-like molecules	Fatty Acyls	-	-	-	-
negative	neg-M562T390	562.351990232741	6.50611666666667	lipidblast::PE 23:1; PE(6:0/17:1); [M-H]-	562.35864	[M-H]-	70.7	80	54.9	50	115.03154:102 267.28238:43 446.28021:51 464.32388:51 562.35675:153	PE 23:1; PE(6:0/17:1)	C28H54NO8P	Lipids and lipid-like molecules	Glycerophospholipids	-	C00350	(map00563)Glycosylphosphatidylinositol (GPI)-anchor biosynthesis;(map00564)Glycerophospholipid metabolism;(map01100)Metabolic pathways;(map01110)Biosynthesis of secondary metabolites;(map04138)Autophagy - yeast;(map04140)Autophagy - animal;(map04723)Retrograde endocannabinoid signaling;(map05130)Pathogenic Escherichia coli infection	-
negative	neg-M564T447	563.505748092333	7.45256666666667	lipidblast::FAHFA 36:1; FAHFA(18:1/18:0); [M-H]-	563.50824	[M-H]-	85.3	86.5	70.7	66.7	280.36066:260 280.41705:13 280.55106:8 280.87564:8 281.00272:13 281.09683:21 281.12274:17 281.19571:15 281.21219:69 281.24985:125200 282.02728:8 282.10745:13 282.1593:13 282.25363:2160 282.31024:13 282.35507:17 282.43292:17 282.50134:13 282.59808:13 282.63583:13 282.66415:13 282.7822:13 282.8176:8 282.92621:13 282.99939:13 283.03009:13 283.25452:34 283.30884:17 283.34903:8 283.39865:8 283.48135:8…	FAHFA 36:1; FAHFA(18:1/18:0)	C36H68O4	Lipids and lipid-like molecules	Fatty Acyls	-	-	-	LMFA07011064;LMFA07011059;LMFA07011063;LMFA07011058;LMFA07011065;LMFA07011061;LMFA07011060;LMFA07011062
negative	neg-M564T272	564.330847608586	4.53521666666667	lipidblast::LysoPC 18:2; [M+FA-H]-	564.32837	[M+FA-H]-	81.3	72.3	70	75	90.76684:43 279.20685:51 279.23267:152 504.31924:380 564.3136:102	LysoPC 18:2	C26H50NO7P	Lipids and lipid-like molecules	Glycerophospholipids	HMDB10386	C04230	(map00564)Glycerophospholipid metabolism;(map05231)Choline metabolism in cancer	LMGP01050035;LMGP01050034
negative	neg-M565T43	565.048579012352	0.721083333333333	massbank::UDP-D-glucose; LC-ESI-QTOF; MS2; CE	565.05103	[M-H]-	91.1	99.7	86.1	50	241.02434:11 323.00931:13 323.03201:51 565.0542:71	UDP-D-glucose	C15H24N2O17P2	Nucleosides, nucleotides, and analogues	Pyrimidine nucleotides	HMDB0000286	C00029	(map00040)Pentose and glucuronate interconversions;(map00052)Galactose metabolism;(map00053)Ascorbate and aldarate metabolism;(map00240)Pyrimidine metabolism;(map00500)Starch and sucrose metabolism;(map00520)Amino sugar and nucleotide sugar metabolism;(map00524)Neomycin, kanamycin and gentamicin biosynthesis;(map00561)Glycerolipid metabolism;(map00908)Zeatin biosynthesis;(map01051)Biosynthesis of…	-
negative	neg-M566T303	566.347335672793	5.04701666666667	lipidblast::Plasmenyl-PC 18:0; PC(P-16:0/2:0); [M+FA-H]-	566.34753	[M+FA-H]-	83.3	85.9	75	50	152.99487:51 281.2558:254 464.33661:43 506.31128:252 506.32706:706 566.31329:51 566.35669:302	Plasmenyl-PC 18:0; PC(P-16:0/2:0)	C26H52NO7P	Lipids and lipid-like molecules	Glycerophospholipids	-	C00958	(map00565)Ether lipid metabolism;(map01100)Metabolic pathways	LMGP01030009
negative	neg-M566T279	566.346495735912	4.6508	lipidblast::LysoPC 17:1; [M+Hac-H]-	566.34766	[M+Hac-H]-	78.3	64.4	70.1	75	59.01102:43 242.07581:51 267.23166:102 492.30835:102 566.32257:51	LysoPC 17:1	C25H50NO7P	Lipids and lipid-like molecules	Glycerophospholipids	-	C04230	(map00564)Glycerophospholipid metabolism;(map05231)Choline metabolism in cancer	LMGP01050002;LMGP01050126
negative	neg-M568T316	568.363013167844	5.26818333333333	lipidblast::LysoPC 17:0; [M+Hac-H]-	568.36401	[M+Hac-H]-	78.9	69.4	66.2	75	269.25018:102 494.28485:51 494.31293:321 568.31177:51	LysoPC 17:0	C25H52NO7P	Lipids and lipid-like molecules	Glycerophospholipids	HMDB12108	C04230	(map00564)Glycerophospholipid metabolism;(map05231)Choline metabolism in cancer	LMGP01050024
negative	neg-M568T347	568.362750265629	5.7896	lipidblast::LysoPC 18:0; [M+FA-H]-	568.36432	[M+FA-H]-	78.1	59	63.2	100	126.86122:43 224.07249:102 283.26947:412 494.36597:43 508.34665:1359 509.35361:102 568.3653:488	LysoPC 18:0	C26H54NO7P	Lipids and lipid-like molecules	Glycerophospholipids	HMDB10384;HMDB11128	C04230	(map00564)Glycerophospholipid metabolism;(map05231)Choline metabolism in cancer	LMGP01050026;LMGP01050076
negative	neg-M568T334	568.362612617816	5.56283333333333	lipidblast::LysoPC 18:0; [M+FA-H]-	568.36456	[M+FA-H]-	82.1	66.6	69.8	100	224.07301:43 283.25595:51 283.26303:348 506.73499:43 508.35422:348 568.32654:51 568.36334:203	LysoPC 18:0	C26H54NO7P	Lipids and lipid-like molecules	Glycerophospholipids	HMDB10384;HMDB11128	C04230	(map00564)Glycerophospholipid metabolism;(map05231)Choline metabolism in cancer	LMGP01050026;LMGP01050076
negative	neg-M569T224	569.273167391914	3.73343333333333	lipidblast::LysoPI 16:1; LysoPI 16:1; [M-H]-	569.27118	[M-H]-	85.1	83.1	71.5	75	241.01103:25 315.04468:25 509.2388:25 569.27618:138	LysoPI 16:1; LysoPI 16:1	C25H47O12P	Lipids and lipid-like molecules	Glycerophospholipids	-	C03819	(map00564)Glycerophospholipid metabolism	LMGP06050009
negative	neg-M571T238	571.290433862534	3.96041666666667	lipidblast::LysoPI 16:0; LysoPI 16:0; [M-H]-	571.29291	[M-H]-	86.3	74.3	78.5	100	87.00671:43 241.01801:102 255.22591:102 315.05634:203 391.22549:102 507.26575:51 571.28845:1930	LysoPI 16:0; LysoPI 16:0	C25H49O12P	Lipids and lipid-like molecules	Glycerophospholipids	-	C03819	(map00564)Glycerophospholipid metabolism	LMGP06050002
negative	neg-M572T243	572.296558972028	4.05531666666667	lipidblast::LysoPS 22:4; LysoPS 22:4; [M-H]-	572.2995	[M-H]-	72.8	66.1	48.6	60	152.99466:102 485.23849:51 485.26944:102 572.28784:102	LysoPS 22:4; LysoPS 22:4	C28H48NO9P	Lipids and lipid-like molecules	Glycerophospholipids	-	C05974	(map00564)Glycerophospholipid metabolism	LMGP03050014
negative	neg-M573T425	573.487814001937	7.07724166666667	lipidblast::FAHFA 37:3; FAHFA(20:3/17:0); [M-H]-	573.48889	[M-H]-	82	84	68.6	50	267.23642:203 305.24466:890	FAHFA 37:3; FAHFA(20:3/17:0)	C37H66O4	Lipids and lipid-like molecules	Fatty Acyls	-	-	-	-
negative	neg-M576T251	576.331019456825	4.19136666666667	lipidblast::LysoPC 18:3; [M+Hac-H]-	576.32959	[M+Hac-H]-	80.3	75.4	80	50	253.20374:51 277.21838:102 502.27032:153	LysoPC 18:3	C26H48NO7P	Lipids and lipid-like molecules	Glycerophospholipids	HMDB10388	C04230	(map00564)Glycerophospholipid metabolism;(map05231)Choline metabolism in cancer	LMGP01050038;LMGP01050128
negative	neg-M578T272	578.347908774967	4.53706666666667	lipidblast::LysoPC 18:2; [M+Hac-H]-	578.35028	[M+Hac-H]-	81.6	69.7	73.4	100	78.95573:102 224.06386:51 279.23276:1678 280.23059:102 504.30896:2347 505.31195:152 578.35223:786	LysoPC 18:2	C26H50NO7P	Lipids and lipid-like molecules	Glycerophospholipids	HMDB10386	C04230	(map00564)Glycerophospholipid metabolism;(map05231)Choline metabolism in cancer	LMGP01050035;LMGP01050034
negative	neg-M580T302_2	580.364213705183	5.0393	lipidblast::Plasmenyl-PC 18:0; PC(P-16:0/2:0); [M+Hac-H]-	580.36365	[M+Hac-H]-	81.1	83.6	68.7	50	59.01028:102 168.04681:51 224.06895:353 242.07689:203 280.32159:51 281.24841:3007 282.24042:102 506.32111:10366 507.30713:252 507.33243:470 516.4798:43 580.32849:373 580.35895:2605	Plasmenyl-PC 18:0; PC(P-16:0/2:0)	C26H52NO7P	Lipids and lipid-like molecules	Glycerophospholipids	-	C00958	(map00565)Ether lipid metabolism;(map01100)Metabolic pathways	LMGP01030009
negative	neg-M582T347	582.380679951013	5.78936666666667	lipidblast::LysoPC 18:0; [M+Hac-H]-	582.38129	[M+Hac-H]-	79	61.7	63.1	100	44.99993:51 59.01427:623 78.95906:153 152.99821:102 168.03874:102 224.05373:101 224.06633:615 242.08238:307 283.26492:10336 284.27231:284 437.27579:102 506.71826:152 508.34064:46426 509.3476:1367 510.35559:102 519.14587:43 523.29297:400 536.49963:152 568.3623:203 580.51477:102 582.32568:135 582.38324:9652	LysoPC 18:0	C26H54NO7P	Lipids and lipid-like molecules	Glycerophospholipids	HMDB10384;HMDB11128	C04230	(map00564)Glycerophospholipid metabolism;(map05231)Choline metabolism in cancer	LMGP01050026;LMGP01050076
negative	neg-M582T334	582.379807819617	5.560725	lipidblast::LysoPC 18:0; [M+Hac-H]-	582.38171	[M+Hac-H]-	79.4	61.8	69.2	100	44.99633:102 59.01139:51 224.06715:51 242.0878:102 283.26648:2957 284.2644:153 506.71036:102 508.33905:5282 509.3302:203 509.34286:253 512.09973:43 523.27869:102 536.50159:254 580.54089:102 582.37897:1844 582.50433:102	LysoPC 18:0	C26H54NO7P	Lipids and lipid-like molecules	Glycerophospholipids	HMDB10384;HMDB11128	C04230	(map00564)Glycerophospholipid metabolism;(map05231)Choline metabolism in cancer	LMGP01050026;LMGP01050076
negative	neg-M583T408	583.473221668605	6.79951666666667	lipidblast::FAHFA 38:5; FAHFA(18:2/20:3); [M-H]-	583.4729	[M-H]-	81.4	85.4	68.6	50	279.23276:6063 280.24472:102 303.16599:51 303.23441:747	FAHFA 38:5; FAHFA(18:2/20:3)	C38H64O4	Lipids and lipid-like molecules	Fatty Acyls	-	-	-	-
negative	neg-M585T250	585.305333537964	4.1628	lipidblast::LysoPI 17:0; LysoPI 17:0; [M-H]-	585.30621	[M-H]-	86.3	79.9	83.4	75	71.96889:43 241.01604:51 269.25113:102 539.52863:43 585.27783:152	LysoPI 17:0; LysoPI 17:0	C26H51O12P	Lipids and lipid-like molecules	Glycerophospholipids	-	C03819	(map00564)Glycerophospholipid metabolism	LMGP06050029
negative	neg-M588T269	588.330857733552	4.49071666666667	lipidblast::LysoPC 20:4; [M+FA-H]-	588.33142	[M+FA-H]-	86.3	84.2	88.9	50	147.88388:22 303.22687:51 528.29468:25	LysoPC 20:4	C28H50NO7P	Lipids and lipid-like molecules	Glycerophospholipids	HMDB10395	C04230	(map00564)Glycerophospholipid metabolism;(map05231)Choline metabolism in cancer	LMGP01050048;LMGP01050121
negative	neg-M590T458	589.519530325785	7.63498333333333	lipidblast::FAHFA 38:2; FAHFA(20:2/18:0); [M-H]-	589.51666	[M-H]-	81.6	81.9	69.6	50	116.70102:43 281.22931:51 307.25101:152 307.26331:152	FAHFA 38:2; FAHFA(20:2/18:0)	C38H70O4	Lipids and lipid-like molecules	Fatty Acyls	-	-	-	-
negative	neg-M590T290	590.347066696009	4.82975	lipidblast::LysoPC 20:3; [M+FA-H]-	590.34973	[M+FA-H]-	85.2	89.3	84.6	50	305.23657:51 530.3006:51	LysoPC 20:3	C28H52NO7P	Lipids and lipid-like molecules	Glycerophospholipids	-	C04230	(map00564)Glycerophospholipid metabolism;(map05231)Choline metabolism in cancer	LMGP01050133
negative	neg-M593T222	593.273527660135	3.699675	lipidblast::LysoPI 18:3; LysoPI 18:3; [M-H]-	593.27612	[M-H]-	86.4	93.8	75.3	50	277.21198:43 593.29602:102	LysoPI 18:3; LysoPI 18:3	C27H47O12P	Lipids and lipid-like molecules	Glycerophospholipids	-	C03819	(map00564)Glycerophospholipid metabolism	LMGP06050028;LMGP06050016
negative	neg-M594T329	594.377976323502	5.47955	lipidblast::LysoPC 19:1; [M+Hac-H]-	594.37646	[M+Hac-H]-	74.8	55.4	75	75	44.88224:43 295.25491:51 295.26938:102 426.93338:43 520.34137:203 534.47803:102 594.35938:51	LysoPC 19:1	C27H54NO7P	Lipids and lipid-like molecules	Glycerophospholipids	-	C04230	(map00564)Glycerophospholipid metabolism;(map05231)Choline metabolism in cancer	LMGP01050130
negative	neg-M594T359	594.37767431126	5.98701666666667	lipidblast::LysoPC 20:1; [M+FA-H]-	594.37976	[M+FA-H]-	70.3	40.9	80.3	50	278.26434:43 309.27963:102 534.35925:153 536.47711:51 536.52264:153	LysoPC 20:1	C28H56NO7P	Lipids and lipid-like molecules	Glycerophospholipids	-	C04230	(map00564)Glycerophospholipid metabolism;(map05231)Choline metabolism in cancer	LMGP01050131;LMGP01050047
negative	neg-M595T231	595.289824835926	3.84703333333333	lipidblast::LysoPI 18:2; LysoPI 18:2; [M-H]-	595.29144	[M-H]-	88.1	76.6	83.8	100	222.99614:43 240.99393:51 279.22772:102 315.04623:43 595.18433:51 595.28711:629	LysoPI 18:2; LysoPI 18:2	C27H49O12P	Lipids and lipid-like molecules	Glycerophospholipids	-	C03819	(map00564)Glycerophospholipid metabolism	LMGP06050010
negative	neg-M597T543	596.526678161702	9.04941666666667	lipidblast::Cer[NS] 34:1; Cer[NS](d18:1/16:0); [M+Hac-H]-	596.52832	[M+Hac-H]-	83.7	69.4	73.8	100	59.01341:342 237.21933:76 254.25168:51 263.23178:25 266.25137:22 280.25946:127 296.25296:51 488.49066:51 504.474:51 506.49713:76 536.44171:73 536.49695:2743 537.51196:207 596.51849:257	Cer[NS] 34:1; Cer[NS](d18:1/16:0)	C34H67NO3	Lipids and lipid-like molecules	Sphingolipids	HMDB04949	C00195	(map00600)Sphingolipid metabolism;(map01100)Metabolic pathways;(map04071)Sphingolipid signaling pathway;(map04722)Neurotrophin signaling pathway;(map04920)Adipocytokine signaling pathway;(map04931)Insulin resistance;(map04933)AGE-RAGE signaling pathway in diabetic complications;(map05140)Leishmaniasis	LMSP02010004
negative	neg-M597T244	597.306446451499	4.0695	lipidblast::LysoPI 18:1; LysoPI 18:1; [M-H]-	597.30737	[M-H]-	87.8	77.4	79.9	100	96.96463:43 152.99472:153 241.01329:152 281.25311:282 315.0484:153 595.42004:51 597.30554:2710	LysoPI 18:1; LysoPI 18:1	C27H51O12P	Lipids and lipid-like molecules	Glycerophospholipids	-	C03819	(map00564)Glycerophospholipid metabolism	LMGP06050005
negative	neg-M599T265	599.323129096439	4.42056666666667	lipidblast::LysoPI 18:0; LysoPI 18:0; [M-H]-	599.32281	[M-H]-	88.3	76.8	82.4	100	152.99112:102 241.01089:102 283.25989:153 315.0556:102 510.29163:43 597.49371:43 599.30341:1268	LysoPI 18:0; LysoPI 18:0	C27H53O12P	Lipids and lipid-like molecules	Glycerophospholipids	-	C03819	(map00564)Glycerophospholipid metabolism	LMGP06050004
negative	neg-M602T449	601.518978541807	7.4881	lipidblast::FAHFA 39:3; FAHFA(18:1/21:2); [M-H]-	601.52155	[M-H]-	79.4	80.3	64.5	50	281.25104:2047 319.25961:530 320.27377:51	FAHFA 39:3; FAHFA(18:1/21:2)	C39H70O4	Lipids and lipid-like molecules	Fatty Acyls	-	-	-	-
negative	neg-M602T269	602.347648767744	4.49066666666667	lipidblast::LysoPC 20:4; [M+Hac-H]-	602.3504	[M+Hac-H]-	81.9	66.8	70.2	100	59.01476:153 224.06963:102 303.23444:1335 528.30768:3883 529.33105:152 532.88654:43 599.2948:51 602.33319:670	LysoPC 20:4	C28H50NO7P	Lipids and lipid-like molecules	Glycerophospholipids	HMDB10395	C04230	(map00564)Glycerophospholipid metabolism;(map05231)Choline metabolism in cancer	LMGP01050048;LMGP01050121
negative	neg-M604T289	604.362972896162	4.81953333333333	lipidblast::LysoPC 20:3; [M+Hac-H]-	604.36328	[M+Hac-H]-	81.4	64.6	70.3	100	224.0726:43 305.22678:51 305.23904:253 459.25598:43 530.32007:510 556.7887:43 604.36633:203	LysoPC 20:3	C28H52NO7P	Lipids and lipid-like molecules	Glycerophospholipids	-	C04230	(map00564)Glycerophospholipid metabolism;(map05231)Choline metabolism in cancer	LMGP01050133
negative	neg-M606T44	606.075723720225	0.729533333333333	massbank::Uridine 5'-diphospho-N-acetylgalactosamine; LC-ESI-QTOF; MS2; CE	606.07733	[M-H]-	89.7	87.9	87.7	75	78.96156:38 158.92656:13 264.02292:25 282.02496:13 282.03909:38 300.0441:13 362.00204:25 384.97552:38 402.98004:13 402.98849:25 606.06964:343	Uridine 5'-diphospho-N-acetylgalactosamine	C17H27N3O17P2	Nucleosides, nucleotides, and analogues	-	NA	NA	-	-
negative	neg-M606T317	606.378316854772	5.2867	lipidblast::LysoPC 20:2; [M+Hac-H]-	606.37714	[M+Hac-H]-	78	66.2	68.4	75	160.83868:43 307.2511:51 307.26831:203 532.34906:430 568.41254:43 606.38013:152	LysoPC 20:2	C28H54NO7P	Lipids and lipid-like molecules	Glycerophospholipids	-	C04230	(map00564)Glycerophospholipid metabolism;(map05231)Choline metabolism in cancer	LMGP01050132
negative	neg-M607T398	607.475163943593	6.6286	lipidblast::FAHFA 40:7; FAHFA(20:4/20:3); [M-H]-	607.4762	[M-H]-	85	85.8	71.1	66.7	35.9603:43 59.01539:152 71.01192:51 83.04984:102 91.05158:43 101.06429:43 116.42545:43 143.06963:51 147.11591:43 163.07735:102 177.08325:51 177.08885:102 188.076:43 195.17633:51 201.16391:43 205.18777:151 205.1918:626 217.17769:51 217.19838:102 231.20399:51 259.24252:3295 260.2493:153 273.21793:43 285.2226:203 301.1843:51 302.28403:510 303.05334:152 303.23175:241259 304.23483:3324 305.39899:102 3…	FAHFA 40:7; FAHFA(20:4/20:3)	C40H64O4	Lipids and lipid-like molecules	Fatty Acyls	-	-	-	-
negative	neg-M608T359	608.394082738765	5.98031666666667	lipidblast::LysoPC 20:1; [M+Hac-H]-	608.39453	[M+Hac-H]-	78.1	64.5	69.6	75	309.24301:25 309.26523:76 309.27759:272 376.16678:22 534.35962:466 535.34979:76 563.14441:22 608.37433:206	LysoPC 20:1	C28H56NO7P	Lipids and lipid-like molecules	Glycerophospholipids	-	C04230	(map00564)Glycerophospholipid metabolism;(map05231)Choline metabolism in cancer	LMGP01050131;LMGP01050047
negative	neg-M608T345	608.393184360997	5.74621666666667	lipidblast::LysoPC 20:1; [M+Hac-H]-	608.39093	[M+Hac-H]-	84.3	83.4	84.6	50	59.01207:51 59.01531:51 309.28671:102 534.33923:51 534.36194:51	LysoPC 20:1	C28H56NO7P	Lipids and lipid-like molecules	Glycerophospholipids	-	C04230	(map00564)Glycerophospholipid metabolism;(map05231)Choline metabolism in cancer	LMGP01050131;LMGP01050047
negative	neg-M613T283	613.336458861182	4.72035	lipidblast::LysoPI 19:0; LysoPI 19:0; [M-H]-	613.33514	[M-H]-	78.1	67.3	75.9	50	297.27985:43 582.37787:51 613.35303:102	LysoPI 19:0; LysoPI 19:0	C28H55O12P	Lipids and lipid-like molecules	Glycerophospholipids	-	C03819	(map00564)Glycerophospholipid metabolism	LMGP06050027
negative	neg-M614T446	613.521581064441	7.4416	lipidblast::FAHFA 40:4; FAHFA(22:4/18:0); [M-H]-	613.52954	[M-H]-	81	85.7	70.3	50	281.24194:152 331.26395:889	FAHFA 40:4; FAHFA(22:4/18:0)	C40H70O4	Lipids and lipid-like molecules	Fatty Acyls	-	-	-	-
negative	neg-M616T459	615.535740227241	7.65338333333333	lipidblast::FAHFA 40:3; FAHFA(20:2/20:1); [M-H]-	615.53644	[M-H]-	86.5	86.2	76.9	66.7	307.24442:100 307.26163:875 319.93927:22 615.50348:51	FAHFA 40:3; FAHFA(20:2/20:1)	C40H72O4	Lipids and lipid-like molecules	Fatty Acyls	-	-	-	-
negative	neg-M616T307	616.362134329349	5.11176666666667	lipidblast::LysoPC 22:4; [M+FA-H]-	616.35986	[M+FA-H]-	78.3	71.5	71.4	50	120.68991:43 331.25766:51 556.30768:51 556.34076:102	LysoPC 22:4	C30H54NO7P	Lipids and lipid-like molecules	Glycerophospholipids	-	C04230	(map00564)Glycerophospholipid metabolism;(map05231)Choline metabolism in cancer	LMGP01050124
negative	neg-M618T408	617.551249334201	6.80788333333333	lipidblast::FAHFA 40:2; FAHFA(18:2/22:0); [M-H]-	617.55841	[M-H]-	81.2	82.3	67.2	50	255.23247:43 279.23489:4159 280.23743:153 287.02252:43 337.30081:152 337.31369:394	FAHFA 40:2; FAHFA(18:2/22:0)	C40H74O4	Lipids and lipid-like molecules	Fatty Acyls	-	-	-	-
negative	neg-M619T229	619.291782260362	3.82286666666667	lipidblast::LysoPI 20:4; LysoPI 20:4; [M-H]-	619.29083	[M-H]-	88.1	78.1	79.7	100	152.99643:619 222.99797:51 240.998:102 241.0089:254 293.18106:51 303.21411:151 303.23123:628 315.03342:51 315.05334:267 469.31619:43 619.24792:229 619.28986:6576	LysoPI 20:4; LysoPI 20:4	C29H49O12P	Lipids and lipid-like molecules	Glycerophospholipids	-	C03819	(map00564)Glycerophospholipid metabolism	LMGP06050006
negative	neg-M621T239	621.306029615854	3.9866	lipidblast::LysoPI 20:3; LysoPI 20:3; [M-H]-	621.30762	[M-H]-	89.2	78.3	84	100	152.99432:102 241.01041:153 305.24945:102 315.05417:102 619.29468:51 621.30505:886	LysoPI 20:3; LysoPI 20:3	C29H51O12P	Lipids and lipid-like molecules	Glycerophospholipids	-	C03819	(map00564)Glycerophospholipid metabolism	LMGP06050021
negative	neg-M623T252	623.320665649935	4.20061666666667	lipidblast::LysoPI 20:2; LysoPI 20:2; [M-H]-	623.3219	[M-H]-	86.3	100	63.8	50	315.0477:43 623.2879:102 623.34045:102	LysoPI 20:2; LysoPI 20:2	C29H53O12P	Lipids and lipid-like molecules	Glycerophospholipids	-	C03819	(map00564)Glycerophospholipid metabolism	LMGP06050020
negative	neg-M625T273	625.335977101338	4.5476	lipidblast::LysoPI 20:1; LysoPI 20:1; [M-H]-	625.33826	[M-H]-	86	85	72	75	219.45099:14 241.00952:17 309.27338:17 565.52228:14 625.29047:17 625.33258:100 625.35712:68	LysoPI 20:1; LysoPI 20:1	C29H55O12P	Lipids and lipid-like molecules	Glycerophospholipids	-	C03819	(map00564)Glycerophospholipid metabolism	LMGP06050019
negative	neg-M626T445	625.515202454451	7.4127	lipidblast::FAHFA 41:5; FAHFA(22:4/19:1); [M-H]-	625.5177	[M-H]-	72.3	56.3	65.9	50	224.02658:51 293.21262:51 331.2048:51 331.26611:152	FAHFA 41:5; FAHFA(22:4/19:1)	C41H70O4	Lipids and lipid-like molecules	Fatty Acyls	-	-	-	-
negative	neg-M626T268	626.345879967678	4.47036666666667	lipidblast::LysoPC 22:6; [M+Hac-H]-	626.34943	[M+Hac-H]-	77	69.4	67.7	50	78.95409:43 327.21869:51 552.30334:203	LysoPC 22:6	C30H50NO7P	Lipids and lipid-like molecules	Glycerophospholipids	HMDB10404	C04230	(map00564)Glycerophospholipid metabolism;(map05231)Choline metabolism in cancer	LMGP01050056
negative	neg-M628T280	628.362615003778	4.67246666666667	lipidblast::LysoPC 22:5; [M+Hac-H]-	628.36426	[M+Hac-H]-	79.3	66.3	70.1	75	259.16742:22 329.25287:192 468.76273:22 554.31683:307 612.54144:22 628.35651:102	LysoPC 22:5	C30H52NO7P	Lipids and lipid-like molecules	Glycerophospholipids	-	C04230	(map00564)Glycerophospholipid metabolism;(map05231)Choline metabolism in cancer	-
negative	neg-M630T306	630.378606388059	5.10823333333333	lipidblast::LysoPC 22:4; [M+Hac-H]-	630.37885	[M+Hac-H]-	79.3	69.2	66.5	75	331.26154:150 556.32166:347 630.36823:102	LysoPC 22:4	C30H54NO7P	Lipids and lipid-like molecules	Glycerophospholipids	-	C04230	(map00564)Glycerophospholipid metabolism;(map05231)Choline metabolism in cancer	LMGP01050124
negative	neg-M632T335	632.394165352232	5.58068333333333	lipidblast::LysoPC 22:3; [M+Hac-H]-	632.39655	[M+Hac-H]-	79.9	69.9	68.9	75	119.64783:43 333.28476:102 558.34326:254 632.35706:51	LysoPC 22:3	C30H56NO7P	Lipids and lipid-like molecules	Glycerophospholipids	-	C04230	(map00564)Glycerophospholipid metabolism;(map05231)Choline metabolism in cancer	-
negative	neg-M634T378	634.408508489634	6.29698333333333	lipidblast::LysoPC 22:2; [M+Hac-H]-	634.40527	[M+Hac-H]-	77.8	72	71.4	50	101.12512:43 335.2879:51 560.34387:51 560.37714:102	LysoPC 22:2	C30H58NO7P	Lipids and lipid-like molecules	Glycerophospholipids	-	C04230	(map00564)Glycerophospholipid metabolism;(map05231)Choline metabolism in cancer	LMGP01050135
negative	neg-M645T234	645.305049956239	3.90696666666667	lipidblast::LysoPI 22:5; LysoPI 22:5; [M-H]-	645.30615	[M-H]-	79.6	64.7	74.9	75	119.08444:22 189.76657:22 315.03403:25 329.23599:25 555.26459:76 645.30023:301	LysoPI 22:5; LysoPI 22:5	C31H51O12P	Lipids and lipid-like molecules	Glycerophospholipids	-	C03819	(map00564)Glycerophospholipid metabolism	-
negative	neg-M647T246	647.321123124274	4.09471666666667	lipidblast::LysoPI 22:4; LysoPI 22:4; [M-H]-	647.32104	[M-H]-	77.7	72.8	69.8	50	78.95654:43 153.00011:51 331.24783:43 476.26678:51 647.28546:51 647.31403:253	LysoPI 22:4; LysoPI 22:4	C31H53O12P	Lipids and lipid-like molecules	Glycerophospholipids	-	C03819	(map00564)Glycerophospholipid metabolism	LMGP06050013
negative	neg-M649T262	649.336956383591	4.36073333333333	lipidblast::LysoPI 22:3; LysoPI 22:3; [M-H]-	649.33942	[M-H]-	87.4	82.9	81.5	75	48.00535:22 152.99496:51 241.01416:51 333.28091:76 553.37415:22 649.33032:225	LysoPI 22:3; LysoPI 22:3	C31H55O12P	Lipids and lipid-like molecules	Glycerophospholipids	-	C03819	(map00564)Glycerophospholipid metabolism	-
negative	neg-M664T440	663.538358998932	7.32833333333333	lipidblast::FAHFA 44:7; FAHFA(22:4/22:3); [M-H]-	663.53778	[M-H]-	85.2	86.4	72.4	66.7	170.31619:43 183.13486:43 219.83087:43 233.23346:102 255.23909:153 285.2536:43 287.27722:390 313.26059:153 330.20782:152 331.26477:55829 332.26965:1007 334.15311:51 335.63028:51 407.22318:43 663.48639:102	FAHFA 44:7; FAHFA(22:4/22:3)	C44H72O4	Lipids and lipid-like molecules	Fatty Acyls	-	-	-	-
negative	neg-M665T404	665.441140544093	6.74126666666667	lipidblast::PG 28:0; PG(14:0/14:0); [M-H]-	665.44556	[M-H]-	75.3	61.7	73	50	227.18831:51 253.21503:51 253.22844:51 381.49677:43 665.44733:153	PG 28:0; PG(14:0/14:0)	C34H67O10P	Lipids and lipid-like molecules	Glycerophospholipids	-	C00344	(map00564)Glycerophospholipid metabolism;(map01100)Metabolic pathways	LMGP04010005
negative	neg-M670T426	669.583770503652	7.10694166666667	lipidblast::FAHFA 44:4; FAHFA(22:4/22:0); [M-H]-	669.58295	[M-H]-	81.4	81	70	50	250.17976:43 255.23207:254 313.24338:102 331.2421:144 331.26764:4682 332.26999:102 337.30182:102	FAHFA 44:4; FAHFA(22:4/22:0)	C44H78O4	Lipids and lipid-like molecules	Fatty Acyls	-	-	-	-
negative	neg-M671T433	671.466950371635	7.21005	lipidblast::PA 34:2; PA(16:0/18:2); [M-H]-	671.46564	[M-H]-	78.7	73.3	71	50	135.52348:43 239.07115:43 255.22589:102 279.23059:668 303.23743:43 389.21756:51 389.22034:51 391.21973:152 611.48724:43 671.47339:301 671.49884:152	PA 34:2; PA(16:0/18:2)	C37H69O8P	Lipids and lipid-like molecules	Glycerophospholipids	HMDB07860	C00416	(map00561)Glycerolipid metabolism;(map00564)Glycerophospholipid metabolism;(map01100)Metabolic pathways;(map01110)Biosynthesis of secondary metabolites;(map04024)cAMP signaling pathway;(map04070)Phosphatidylinositol signaling system;(map04072)Phospholipase D signaling pathway;(map04666)Fc gamma R-mediated phagocytosis;(map04912)GnRH signaling pathway;(map04975)Fat digestion and absorption;(map052…	LMGP10010877;LMGP10010023
negative	neg-M673T427	673.482162716939	7.1183	inhouse::1-Palmitoyl-2-oleoyl-sn-glycero-3-phosphate; false; [M-H]-	673.48511	[M-H]-	77.4	65.6	72.7	75	167.03502:43 227.19942:51 281.25089:43 391.2316:102 415.22913:51 417.20239:51 673.47717:278 673.49176:290	1-Palmitoyl-2-oleoyl-sn-glycero-3-phosphate	C37H71O8P	Lipids and lipid-like molecules	Glycerophospholipids	HMDB0007859	C00416	(map00561)Glycerolipid metabolism;(map00564)Glycerophospholipid metabolism;(map01100)Metabolic pathways;(map01110)Biosynthesis of secondary metabolites;(map04024)cAMP signaling pathway;(map04070)Phosphatidylinositol signaling system;(map04072)Phospholipase D signaling pathway;(map04666)Fc gamma R-mediated phagocytosis;(map04912)GnRH signaling pathway;(map04975)Fat digestion and absorption;(map052…	-
negative	neg-M675T436	674.514022705123	7.27373333333333	lipidblast::Plasmenyl-PE 32:0; PE(P-16:0/16:0); [M-H]-	674.51617	[M-H]-	75.5	68.5	67.9	66.7	255.23026:203 305.24023:51 331.26495:102 381.33136:51 437.25616:43 674.49573:674	Plasmenyl-PE 32:0; PE(P-16:0/16:0)	C37H74NO7P	Lipids and lipid-like molecules	Glycerophospholipids	-	C04756	(map00565)Ether lipid metabolism;(map01100)Metabolic pathways	LMGP02030013
negative	neg-M691T409	690.509387152783	6.815575	hmdb::PE(16:0/16:0); E20; true; HMDB0008923	690.50946	[M-H]-	80	73.7	82.9	50	616.38068:43 681.26025:51 690.48065:152 690.51019:307	PE(16:0/16:0)	C37H74NO8P	Lipids and lipid-like molecules	Glycerophospholipids	HMDB0008923	C00350	(map00563)Glycosylphosphatidylinositol (GPI)-anchor biosynthesis;(map00564)Glycerophospholipid metabolism;(map01100)Metabolic pathways;(map01110)Biosynthesis of secondary metabolites;(map04138)Autophagy - yeast;(map04140)Autophagy - animal;(map04723)Retrograde endocannabinoid signaling;(map05130)Pathogenic Escherichia coli infection	-
negative	neg-M691T425	690.510820887068	7.08204166666667	hmdb::PE(14:0/18:0); E20; true; HMDB0008826	690.51031	[M-H]-	84.5	72.7	88.2	66.7	227.20024:51 452.28934:43 690.41443:51 690.51038:254	PE(14:0/18:0)	C37H74NO8P	Lipids and lipid-like molecules	Glycerophospholipids	HMDB0008826	C00350	(map00563)Glycosylphosphatidylinositol (GPI)-anchor biosynthesis;(map00564)Glycerophospholipid metabolism;(map01100)Metabolic pathways;(map01110)Biosynthesis of secondary metabolites;(map04138)Autophagy - yeast;(map04140)Autophagy - animal;(map04723)Retrograde endocannabinoid signaling;(map05130)Pathogenic Escherichia coli infection	-
negative	neg-M693T424	693.473295619381	7.058875	lipidblast::PG 30:0; PG(14:0/16:0); [M-H]-	693.47687	[M-H]-	75.4	72.5	66.1	57.1	55.86536:43 199.17155:51 227.20393:318 230.25688:43 255.23448:578 465.24393:51 693.31122:102 693.47382:2075	PG 30:0; PG(14:0/16:0)	C36H71O10P	Lipids and lipid-like molecules	Glycerophospholipids	-	C00344	(map00564)Glycerophospholipid metabolism;(map01100)Metabolic pathways	LMGP04010022;LMGP04010974
negative	neg-M698T439	698.484711589746	7.320975	hmdb::PE(15:0/18:3(6Z,9Z,12Z)); E10; true; HMDB0008896	698.48956	[M-H]-	75.9	55.4	89.2	66.7	83.76926:11 222.38608:11 251.19357:13 277.20459:25 278.22458:25 410.22705:11 437.26569:13 680.5415:11 697.45435:13 698.42975:25 698.48541:119 698.55219:25	PE(15:0/18:3(6Z,9Z,12Z))	C38H70NO8P	Lipids and lipid-like molecules	Glycerophospholipids	HMDB0008896	C00350	(map00563)Glycosylphosphatidylinositol (GPI)-anchor biosynthesis;(map00564)Glycerophospholipid metabolism;(map01100)Metabolic pathways;(map01110)Biosynthesis of secondary metabolites;(map04138)Autophagy - yeast;(map04140)Autophagy - animal;(map04723)Retrograde endocannabinoid signaling;(map05130)Pathogenic Escherichia coli infection	-
negative	neg-M699T425	699.498682367682	7.0915	inhouse::1,2-Dioleoyl-sn-glycero-3-phosphate; false; [M-H]-	699.50256	[M-H]-	80.8	61.4	81.4	80	78.96075:43 224.43187:43 253.21146:152 255.23486:102 265.15256:43 279.23059:253 281.24219:102 281.25632:51 363.18051:43 391.23917:51 417.24771:102 437.26517:102 463.2645:51 652.05969:43 671.45886:152 699.50446:1396	1,2-Dioleoyl-sn-glycero-3-phosphate	C39H73O8P	Lipids and lipid-like molecules	Glycerophospholipids	HMDB0007865	C00416	(map00561)Glycerolipid metabolism;(map00564)Glycerophospholipid metabolism;(map01100)Metabolic pathways;(map01110)Biosynthesis of secondary metabolites;(map04024)cAMP signaling pathway;(map04070)Phosphatidylinositol signaling system;(map04072)Phospholipase D signaling pathway;(map04666)Fc gamma R-mediated phagocytosis;(map04912)GnRH signaling pathway;(map04975)Fat digestion and absorption;(map052…	-
negative	neg-M701T424	700.501953536005	7.062925	hmdb::PE(18:2(9Z,12Z)/15:0); E20; true; HMDB0009087	700.50079	[M-H]-	79.5	76.5	87.9	66.7	251.18977:43 254.21574:51 255.22394:102 279.21173:51 281.26559:51 335.23102:43 416.21915:51 437.24161:51 462.30362:43 615.45471:51 700.48004:291 700.51349:857	PE(18:2(9Z,12Z)/15:0)	C38H72NO8P	Lipids and lipid-like molecules	Glycerophospholipids	HMDB0009087	C00350	(map00563)Glycosylphosphatidylinositol (GPI)-anchor biosynthesis;(map00564)Glycerophospholipid metabolism;(map01100)Metabolic pathways;(map01110)Biosynthesis of secondary metabolites;(map04138)Autophagy - yeast;(map04140)Autophagy - animal;(map04723)Retrograde endocannabinoid signaling;(map05130)Pathogenic Escherichia coli infection	-
negative	neg-M701T545	700.527347591648	9.08071666666667	lipidblast::Plasmenyl-PE 34:1; PE(P-19:0/15:1); [M-H]-	700.52942	[M-H]-	74.9	61.8	63.1	66.7	239.24728:43 255.22591:51 696.62067:43 700.51648:254	Plasmenyl-PE 34:1; PE(P-19:0/15:1)	C39H76NO7P	Lipids and lipid-like molecules	Glycerophospholipids	-	C04756	(map00565)Ether lipid metabolism;(map01100)Metabolic pathways	-
negative	neg-M701T438	700.52972379145	7.29754166666667	lipidblast::Plasmenyl-PE 34:1; PE(P-18:0/16:1); [M-H]-	700.53015	[M-H]-	71.6	57.1	54.7	66.7	253.22026:51 255.22348:102 331.24564:51 331.26608:153 404.2345:43 420.26059:51 700.49365:382 700.52338:916	Plasmenyl-PE 34:1; PE(P-18:0/16:1)	C39H76NO7P	Lipids and lipid-like molecules	Glycerophospholipids	-	C04756	(map00565)Ether lipid metabolism;(map01100)Metabolic pathways	LMGP02030041
negative	neg-M702T425	701.514274517325	7.09100833333333	lipidblast::PA 36:1; PA(18:0/18:1); [M-H]-	701.51251	[M-H]-	70.4	51.5	52.3	75	163.00661:51 231.35164:43 253.21674:203 255.23344:1096 279.23148:203 281.25015:1051 283.26901:203 417.23749:51 419.25003:102 437.27237:203 463.27493:51 693.47504:102 699.48792:253 701.51282:6644	PA 36:1; PA(18:0/18:1)	C39H75O8P	Lipids and lipid-like molecules	Glycerophospholipids	-	C00416	(map00561)Glycerolipid metabolism;(map00564)Glycerophospholipid metabolism;(map01100)Metabolic pathways;(map01110)Biosynthesis of secondary metabolites;(map04024)cAMP signaling pathway;(map04070)Phosphatidylinositol signaling system;(map04072)Phospholipase D signaling pathway;(map04666)Fc gamma R-mediated phagocytosis;(map04912)GnRH signaling pathway;(map04975)Fat digestion and absorption;(map052…	LMGP10010037;LMGP10010963
negative	neg-M707T430	707.498212361597	7.16361666666667	lipidblast::PG 31:0; PG(15:0/16:0); [M-H]-	707.48773	[M-H]-	70.9	62	55.2	42.9	152.98955:51 241.20731:51 255.22586:203 279.2283:51 303.24005:102 457.34418:43 707.47852:437 707.50464:661	PG 31:0; PG(15:0/16:0)	C37H73O10P	Lipids and lipid-like molecules	Glycerophospholipids	-	C00344	(map00564)Glycerophospholipid metabolism;(map01100)Metabolic pathways	LMGP04010911;LMGP04010918
negative	neg-M710T428	710.473967117811	7.12893333333333	hmdb::PE(14:0/20:4(5Z,8Z,11Z,14Z)); E10; true; HMDB0008838	710.479	[M-H]-	78.6	56.1	87.4	66.7	59.01433:51 159.06:43 227.19377:51 355.2529:51 415.22003:43 619.44495:51 710.43481:51 710.50214:102	PE(14:0/20:4(5Z,8Z,11Z,14Z))	C39H70NO8P	Lipids and lipid-like molecules	Glycerophospholipids	HMDB0008838	C00350	(map00563)Glycosylphosphatidylinositol (GPI)-anchor biosynthesis;(map00564)Glycerophospholipid metabolism;(map01100)Metabolic pathways;(map01110)Biosynthesis of secondary metabolites;(map04138)Autophagy - yeast;(map04140)Autophagy - animal;(map04723)Retrograde endocannabinoid signaling;(map05130)Pathogenic Escherichia coli infection	-
negative	neg-M712T439	712.493221675334	7.31805	hmdb::PE(18:2(9Z,12Z)/16:1(9Z)); E10; true; HMDB0009089	712.4942	[M-H]-	86.8	84.8	88.1	66.7	223.0211:51 253.21649:43 331.25378:51 581.37946:43 712.47998:253 712.53619:253	PE(18:2(9Z,12Z)/16:1(9Z))	C39H72NO8P	Lipids and lipid-like molecules	Glycerophospholipids	HMDB0009089	C00350	(map00563)Glycosylphosphatidylinositol (GPI)-anchor biosynthesis;(map00564)Glycerophospholipid metabolism;(map01100)Metabolic pathways;(map01110)Biosynthesis of secondary metabolites;(map04138)Autophagy - yeast;(map04140)Autophagy - animal;(map04723)Retrograde endocannabinoid signaling;(map05130)Pathogenic Escherichia coli infection	-
negative	neg-M715T438	714.511964162703	7.30436666666667	hmdb::PE(18:1(9Z)/16:1(9Z)); E10; true; HMDB0009056	714.50372	[M-H]-	85.1	86.8	88.5	66.7	61.98226:25 61.98668:102 140.0117:22 253.2173:51 256.24197:22 714.48944:101 714.51575:164	PE(18:1(9Z)/16:1(9Z))	C39H74NO8P	Lipids and lipid-like molecules	Glycerophospholipids	HMDB0009056	C00350	(map00563)Glycosylphosphatidylinositol (GPI)-anchor biosynthesis;(map00564)Glycerophospholipid metabolism;(map01100)Metabolic pathways;(map01110)Biosynthesis of secondary metabolites;(map04138)Autophagy - yeast;(map04140)Autophagy - animal;(map04723)Retrograde endocannabinoid signaling;(map05130)Pathogenic Escherichia coli infection	-
negative	neg-M715T411	714.509081483813	6.847225	hmdb::PE(18:2(9Z,12Z)/16:0); E20; true; HMDB0009088	714.50769	[M-H]-	85.6	75.3	89	66.7	152.99692:43 279.2236:51 449.29419:43 685.40015:51 714.50854:323	PE(18:2(9Z,12Z)/16:0)	C39H74NO8P	Lipids and lipid-like molecules	Glycerophospholipids	HMDB0009088	C00350	(map00563)Glycosylphosphatidylinositol (GPI)-anchor biosynthesis;(map00564)Glycerophospholipid metabolism;(map01100)Metabolic pathways;(map01110)Biosynthesis of secondary metabolites;(map04138)Autophagy - yeast;(map04140)Autophagy - animal;(map04723)Retrograde endocannabinoid signaling;(map05130)Pathogenic Escherichia coli infection	-
negative	neg-M717T426	716.525844009254	7.10623333333333	hmdb::PE(18:1(11Z)/16:0); E10; true; HMDB0009022	716.52625	[M-H]-	92.2	90.2	93.9	100	153.00014:43 255.21915:51 255.23036:203 281.2276:51 281.24878:203 363.32028:43 713.45325:51 716.50494:675 716.52747:1100	PE(18:1(11Z)/16:0)	C39H76NO8P	Lipids and lipid-like molecules	Glycerophospholipids	HMDB0009022	C00350	(map00563)Glycosylphosphatidylinositol (GPI)-anchor biosynthesis;(map00564)Glycerophospholipid metabolism;(map01100)Metabolic pathways;(map01110)Biosynthesis of secondary metabolites;(map04138)Autophagy - yeast;(map04140)Autophagy - animal;(map04723)Retrograde endocannabinoid signaling;(map05130)Pathogenic Escherichia coli infection	-
negative	neg-M717T545	716.524844635337	9.0852	hmdb::PE(18:1(11Z)/16:0); E10; true; HMDB0009022	716.52625	[M-H]-	93.6	87.4	93.9	100	255.22769:102 256.34802:43 281.24384:153 714.24823:43 716.50104:252 716.53864:442	PE(18:1(11Z)/16:0)	C39H76NO8P	Lipids and lipid-like molecules	Glycerophospholipids	HMDB0009022	C00350	(map00563)Glycosylphosphatidylinositol (GPI)-anchor biosynthesis;(map00564)Glycerophospholipid metabolism;(map01100)Metabolic pathways;(map01110)Biosynthesis of secondary metabolites;(map04138)Autophagy - yeast;(map04140)Autophagy - animal;(map04723)Retrograde endocannabinoid signaling;(map05130)Pathogenic Escherichia coli infection	-
negative	neg-M717T411	717.473134285522	6.854175	lipidblast::PG 32:2; PG(16:1/16:1); [M-H]-	717.47437	[M-H]-	80.4	78.5	69.5	50	152.99168:51 152.99689:153 227.19112:51 253.22041:724 279.21887:51 717.47345:3336	PG 32:2; PG(16:1/16:1)	C38H71O10P	Lipids and lipid-like molecules	Glycerophospholipids	-	C00344	(map00564)Glycerophospholipid metabolism;(map01100)Metabolic pathways	LMGP04010967
negative	neg-M719T445	718.539768030761	7.4193	hmdb::PE(18:0/16:0); E10; true; HMDB0008989	718.54279	[M-H]-	85.3	79.2	87.7	66.7	239.99149:43 255.23161:153 418.25229:43 718.38177:51 718.53229:253 718.55487:203	PE(18:0/16:0)	C39H78NO8P	Lipids and lipid-like molecules	Glycerophospholipids	HMDB0008989	C00350	(map00563)Glycosylphosphatidylinositol (GPI)-anchor biosynthesis;(map00564)Glycerophospholipid metabolism;(map01100)Metabolic pathways;(map01110)Biosynthesis of secondary metabolites;(map04138)Autophagy - yeast;(map04140)Autophagy - animal;(map04723)Retrograde endocannabinoid signaling;(map05130)Pathogenic Escherichia coli infection	-
negative	neg-M719T425	719.489080306007	7.08468333333333	lipidblast::MGDG 28:0; MGDG(7:0/21:0); [M+FA-H]-	719.49078	[M+FA-H]-	73.4	91	30	42.9	152.98978:51 152.99498:254 227.20222:565 253.2205:1051 255.22374:397 281.2489:853 325.33496:43 363.18665:102 391.22006:153 455.22244:51 455.23743:153 465.25079:102 483.25308:102 673.49249:102 700.49805:271 700.52405:202 719.41656:132 719.4881:23322	MGDG 28:0; MGDG(7:0/21:0)	C37H70O10	Lipids and lipid-like molecules	Glycerolipids	-	C03692	(map00561)Glycerolipid metabolism;(map01100)Metabolic pathways	-
negative	neg-M722T442	721.504147002254	7.37065	inhouse::1,2-Dipalmitoyl-sn-glycero-3-phospho-(1'-rac-glycerol); false; [M-H]-	721.50568	[M-H]-	86.9	96.9	60.3	71.4	78.95436:43 152.99245:153 227.19556:51 255.23035:1378 256.23831:102 279.2327:51 361.19711:43 391.22946:203 465.24051:51 465.26776:102 483.2551:102 564.18372:43 673.40912:43 719.18768:102 721.38788:101 721.50854:12232	1,2-Dipalmitoyl-sn-glycero-3-phospho-(1'-rac-glycerol)	C38H75O10P	Lipids and lipid-like molecules	Glycerophospholipids	NA	NA	-	-
negative	neg-M723T175	722.515121700226	2.91561666666667	lipidblast::Plasmenyl-PE 36:4; PE(P-16:0/20:4); [M-H]-	722.51581	[M-H]-	81.6	80.3	74.4	66.7	78.72121:14 303.21469:17 303.23181:109 366.15204:14 648.43933:14 722.5188:219	Plasmenyl-PE 36:4; PE(P-16:0/20:4)	C41H74NO7P	Lipids and lipid-like molecules	Glycerophospholipids	-	C04756	(map00565)Ether lipid metabolism;(map01100)Metabolic pathways	LMGP02030093
negative	neg-M727T442	726.545899841642	7.36135	lipidblast::Plasmenyl-PE 36:2; PE(P-18:0/18:2); [M-H]-	726.54565	[M-H]-	70.1	52.5	58.5	66.7	61.9752:51 239.07146:43 279.22318:51 284.26794:43 315.08627:43 664.43359:43 724.20624:51 724.21753:51 726.55786:597	Plasmenyl-PE 36:2; PE(P-18:0/18:2)	C41H78NO7P	Lipids and lipid-like molecules	Glycerophospholipids	-	C04756	(map00565)Ether lipid metabolism;(map01100)Metabolic pathways	LMGP02030046
negative	neg-M728T426	727.529160494224	7.10540833333333	lipidblast::PA 38:2; PA(20:0/18:2); [M-H]-	727.52972	[M-H]-	70.2	63.4	47	50	59.01422:153 181.02634:51 279.20181:50 279.237:663 281.24628:436 283.26041:421 305.24216:43 334.2374:43 447.29288:51 465.3082:153 699.47314:43 727.38373:102 727.47461:193 727.53516:2686	PA 38:2; PA(20:0/18:2)	C41H77O8P	Lipids and lipid-like molecules	Glycerophospholipids	-	C00416	(map00561)Glycerolipid metabolism;(map00564)Glycerophospholipid metabolism;(map01100)Metabolic pathways;(map01110)Biosynthesis of secondary metabolites;(map04024)cAMP signaling pathway;(map04070)Phosphatidylinositol signaling system;(map04072)Phospholipase D signaling pathway;(map04666)Fc gamma R-mediated phagocytosis;(map04912)GnRH signaling pathway;(map04975)Fat digestion and absorption;(map052…	LMGP10010354;LMGP10010952
negative	neg-M730T438	729.545329067179	7.30223333333333	lipidblast::PA 38:1; PA(20:0/18:1); [M-H]-	729.54449	[M-H]-	72.3	67.9	48.4	50	152.99118:43 256.24579:51 281.23566:101 281.24744:534 283.25919:203 401.23407:43 465.25989:51 601.38031:43 689.50165:102 701.51508:102 729.54541:1594	PA 38:1; PA(20:0/18:1)	C41H79O8P	Lipids and lipid-like molecules	Glycerophospholipids	-	C00416	(map00561)Glycerolipid metabolism;(map00564)Glycerophospholipid metabolism;(map01100)Metabolic pathways;(map01110)Biosynthesis of secondary metabolites;(map04024)cAMP signaling pathway;(map04070)Phosphatidylinositol signaling system;(map04072)Phospholipase D signaling pathway;(map04666)Fc gamma R-mediated phagocytosis;(map04912)GnRH signaling pathway;(map04975)Fat digestion and absorption;(map052…	LMGP10010953;LMGP10010960
negative	neg-M731T420	731.488033174029	7.00568333333333	lipidblast::PG 33:2; PG(16:1/17:1); [M-H]-	731.48706	[M-H]-	71.9	59.4	56.4	57.1	78.96114:43 241.21773:51 253.21974:51 267.24063:203 452.30237:43 495.25272:51 671.45099:51 709.48938:51 731.49054:1425	PG 33:2; PG(16:1/17:1)	C39H73O10P	Lipids and lipid-like molecules	Glycerophospholipids	-	C00344	(map00564)Glycerophospholipid metabolism;(map01100)Metabolic pathways	LMGP04010209;LMGP04010255
negative	neg-M734T433	733.505312441699	7.21070833333333	lipidblast::PG 33:1; PG(15:0/18:1); [M-H]-	733.50726	[M-H]-	72.2	61.1	54.8	57.1	78.95608:17 152.99503:51 171.00563:34 209.02077:17 241.21967:193 253.21724:34 255.21823:51 255.23618:116 267.23807:149 281.24341:428 295.25415:17 303.21655:17 303.2312:85 377.14957:17 377.2041:34 447.27936:17 469.25742:34 538.61481:14 673.44159:17 731.14813:51 733.50726:3849	PG 33:1; PG(15:0/18:1)	C39H75O10P	Lipids and lipid-like molecules	Glycerophospholipids	-	C00344	(map00564)Glycerophospholipid metabolism;(map01100)Metabolic pathways	LMGP04010145;LMGP04010325
negative	neg-M737T406	736.52562622276	6.76038333333333	lipidblast::Plasmenyl-PE 37:4; PE(P-17:0/20:4); [M-H]-	736.52374	[M-H]-	75.9	70.7	53.8	66.7	286.87042:43 359.29141:43 450.28223:51 717.4679:51 734.22192:43 736.50977:514	Plasmenyl-PE 37:4; PE(P-17:0/20:4)	C42H76NO7P	Lipids and lipid-like molecules	Glycerophospholipids	-	C04756	(map00565)Ether lipid metabolism;(map01100)Metabolic pathways	-
negative	neg-M739T440	738.510128532059	7.33215	hmdb::PE(18:3(9Z,12Z,15Z)/18:1(11Z)); E10; true; HMDB0009157	738.51392	[M-H]-	85.6	78.7	87.1	66.7	122.01156:14 279.2374:51 281.2608:17 304.22559:17 307.25458:14 659.03925:14 688.53137:34 722.43726:14 738.51654:389 738.55469:140	PE(18:3(9Z,12Z,15Z)/18:1(11Z))	C41H74NO8P	Lipids and lipid-like molecules	Glycerophospholipids	HMDB0009157	C00350	(map00563)Glycosylphosphatidylinositol (GPI)-anchor biosynthesis;(map00564)Glycerophospholipid metabolism;(map01100)Metabolic pathways;(map01110)Biosynthesis of secondary metabolites;(map04138)Autophagy - yeast;(map04140)Autophagy - animal;(map04723)Retrograde endocannabinoid signaling;(map05130)Pathogenic Escherichia coli infection	-
negative	neg-M739T406	738.511146443648	6.77446666666667	hmdb::PE(20:3(8Z,11Z,14Z)/16:1(9Z)); E20; true; HMDB0009353	738.51355	[M-H]-	79.8	63.4	89.2	66.7	116.68317:43 255.23061:51 305.2373:43 329.24359:102 461.97464:43 698.28967:51 738.52283:283	PE(20:3(8Z,11Z,14Z)/16:1(9Z))	C41H74NO8P	Lipids and lipid-like molecules	Glycerophospholipids	HMDB0009353	C00350	(map00563)Glycosylphosphatidylinositol (GPI)-anchor biosynthesis;(map00564)Glycerophospholipid metabolism;(map01100)Metabolic pathways;(map01110)Biosynthesis of secondary metabolites;(map04138)Autophagy - yeast;(map04140)Autophagy - animal;(map04723)Retrograde endocannabinoid signaling;(map05130)Pathogenic Escherichia coli infection	-
negative	neg-M739T545	738.510129777749	9.0869	hmdb::PE(20:4(8Z,11Z,14Z,17Z)/16:0); E10; true; HMDB0009418	738.51599	[M-H]-	94.5	92.4	92.4	100	255.23691:43 303.23453:254 738.4679:151 738.50983:691	PE(20:4(8Z,11Z,14Z,17Z)/16:0)	C41H74NO8P	Lipids and lipid-like molecules	Glycerophospholipids	HMDB0009418	C00350	(map00563)Glycosylphosphatidylinositol (GPI)-anchor biosynthesis;(map00564)Glycerophospholipid metabolism;(map01100)Metabolic pathways;(map01110)Biosynthesis of secondary metabolites;(map04138)Autophagy - yeast;(map04140)Autophagy - animal;(map04723)Retrograde endocannabinoid signaling;(map05130)Pathogenic Escherichia coli infection	-
negative	neg-M741T443	740.525560612557	7.38805	hmdb::PE(18:2(9Z,12Z)/18:1(11Z)); E20; true; HMDB0009091	740.52826	[M-H]-	87.7	82.2	88.7	66.7	281.23416:76 457.29874:22 668.37689:22 732.52338:25 740.36725:25 740.52765:550	PE(18:2(9Z,12Z)/18:1(11Z))	C41H76NO8P	Lipids and lipid-like molecules	Glycerophospholipids	HMDB0009091	C00350	(map00563)Glycosylphosphatidylinositol (GPI)-anchor biosynthesis;(map00564)Glycerophospholipid metabolism;(map01100)Metabolic pathways;(map01110)Biosynthesis of secondary metabolites;(map04138)Autophagy - yeast;(map04140)Autophagy - animal;(map04723)Retrograde endocannabinoid signaling;(map05130)Pathogenic Escherichia coli infection	-
negative	neg-M741T418	740.524576871074	6.96145	hmdb::PE(18:2(9Z,12Z)/18:1(11Z)); E20; true; HMDB0009091	740.52667	[M-H]-	87.9	70.5	92.4	100	117.92878:43 253.21321:51 279.23254:51 281.24887:153 419.23727:43 688.52924:51 738.12927:43 740.49963:369	PE(18:2(9Z,12Z)/18:1(11Z))	C41H76NO8P	Lipids and lipid-like molecules	Glycerophospholipids	HMDB0009091	C00350	(map00563)Glycosylphosphatidylinositol (GPI)-anchor biosynthesis;(map00564)Glycerophospholipid metabolism;(map01100)Metabolic pathways;(map01110)Biosynthesis of secondary metabolites;(map04138)Autophagy - yeast;(map04140)Autophagy - animal;(map04723)Retrograde endocannabinoid signaling;(map05130)Pathogenic Escherichia coli infection	-
negative	neg-M741T545	740.524335601917	9.08605	hmdb::PE(18:2(9Z,12Z)/18:1(11Z)); E20; true; HMDB0009091	740.52106	[M-H]-	86.9	87.4	82.5	66.7	279.23032:43 740.49219:51	PE(18:2(9Z,12Z)/18:1(11Z))	C41H76NO8P	Lipids and lipid-like molecules	Glycerophospholipids	HMDB0009091	C00350	(map00563)Glycosylphosphatidylinositol (GPI)-anchor biosynthesis;(map00564)Glycerophospholipid metabolism;(map01100)Metabolic pathways;(map01110)Biosynthesis of secondary metabolites;(map04138)Autophagy - yeast;(map04140)Autophagy - animal;(map04723)Retrograde endocannabinoid signaling;(map05130)Pathogenic Escherichia coli infection	-
negative	neg-M741T398	741.472943638878	6.62875	lipidblast::PG 34:4; PG(16:2/18:2); [M-H]-	741.47528	[M-H]-	71.9	64.4	58.7	42.9	231.18434:43 251.20488:153 279.23267:153 303.23947:102 480.30408:43 739.12823:43 741.45813:355 741.4696:721	PG 34:4; PG(16:2/18:2)	C40H71O10P	Lipids and lipid-like molecules	Glycerophospholipids	-	C00344	(map00564)Glycerophospholipid metabolism;(map01100)Metabolic pathways	-
negative	neg-M743T433	742.540266892093	7.21769166666667	hmdb::PE(18:2(9Z,12Z)/18:0); E10; true; HMDB0009090	742.54657	[M-H]-	90.3	77.2	92.9	100	279.22992:51 283.25565:43 569.47241:43 739.50073:102 742.53497:628	PE(18:2(9Z,12Z)/18:0)	C41H78NO8P	Lipids and lipid-like molecules	Glycerophospholipids	HMDB0009090	C00350	(map00563)Glycosylphosphatidylinositol (GPI)-anchor biosynthesis;(map00564)Glycerophospholipid metabolism;(map01100)Metabolic pathways;(map01110)Biosynthesis of secondary metabolites;(map04138)Autophagy - yeast;(map04140)Autophagy - animal;(map04723)Retrograde endocannabinoid signaling;(map05130)Pathogenic Escherichia coli infection	-
negative	neg-M743T545	742.541033042563	9.0869	hmdb::PE(18:1(9Z)/18:1(9Z)); E10; true; HMDB0009059	742.54089	[M-H]-	89.8	78.3	87.8	100	196.03987:43 279.22034:51 281.24835:203 356.1788:43 720.27393:43 722.48712:102 742.31769:51 742.53192:782 742.5434:1139	PE(18:1(9Z)/18:1(9Z))	C41H78NO8P	Lipids and lipid-like molecules	Glycerophospholipids	HMDB0009059	C00350	(map00563)Glycosylphosphatidylinositol (GPI)-anchor biosynthesis;(map00564)Glycerophospholipid metabolism;(map01100)Metabolic pathways;(map01110)Biosynthesis of secondary metabolites;(map04138)Autophagy - yeast;(map04140)Autophagy - animal;(map04723)Retrograde endocannabinoid signaling;(map05130)Pathogenic Escherichia coli infection	-
negative	neg-M743T413	743.489251526014	6.89125	lipidblast::PG 34:3; PG(18:1/16:2); [M-H]-	743.48944	[M-H]-	76.7	92.4	38.4	42.9	152.97939:51 152.99327:254 170.99104:51 251.19809:51 253.21123:1330 279.2327:1247 281.24664:102 415.22534:152 420.25504:43 463.24594:102 481.25934:303 507.25449:51 723.46765:51 723.50165:102 741.06708:51 741.10907:102 741.15875:102 743.43066:221 743.48804:17147	PG 34:3; PG(18:1/16:2)	C40H73O10P	Lipids and lipid-like molecules	Glycerophospholipids	-	C00344	(map00564)Glycerophospholipid metabolism;(map01100)Metabolic pathways	-
negative	neg-M744T438	743.527878144354	7.30298333333333	lipidblast::GlcADG 32:0; GlcADG(16:0/16:0); [M-H]-	743.52045	[M-H]-	80.7	65.3	82.6	66.7	235.11523:43 255.23015:102 281.24677:254 728.25073:43 743.4447:101 743.52509:804	GlcADG 32:0; GlcADG(16:0/16:0)	C41H76O11	Lipids and lipid-like molecules	Glycerolipids	-	C04046	(map00561)Glycerolipid metabolism;(map01100)Metabolic pathways	-
negative	neg-M745T545	744.55709786817	9.08516666666667	hmdb::PE(18:0/18:1(11Z)); E20; true; HMDB0008992	744.55878	[M-H]-	88.7	85.2	88.7	66.7	240.42586:43 281.23972:152 480.30478:51 698.4975:51 744.53979:436 744.57043:424	PE(18:0/18:1(11Z))	C41H80NO8P	Lipids and lipid-like molecules	Glycerophospholipids	HMDB0008992	C00350	(map00563)Glycosylphosphatidylinositol (GPI)-anchor biosynthesis;(map00564)Glycerophospholipid metabolism;(map01100)Metabolic pathways;(map01110)Biosynthesis of secondary metabolites;(map04138)Autophagy - yeast;(map04140)Autophagy - animal;(map04723)Retrograde endocannabinoid signaling;(map05130)Pathogenic Escherichia coli infection	-
negative	neg-M746T425	745.505877864738	7.09123333333333	lipidblast::PG 34:2; PG(16:0/18:2); [M-H]-	745.50677	[M-H]-	80	95.3	40.9	71.4	152.99486:203 253.21584:3283 255.23923:373 259.23105:43 279.23239:350 280.35242:102 281.24631:3847 283.26514:102 305.2565:43 417.23007:102 435.22955:51 463.25113:153 465.25949:51 481.2489:152 483.28665:51 509.28146:153 743.09515:152 743.13721:152 745.4696:1308 745.50024:50951	PG 34:2; PG(16:0/18:2)	C40H75O10P	Lipids and lipid-like molecules	Glycerophospholipids	-	C00344	(map00564)Glycerophospholipid metabolism;(map01100)Metabolic pathways	LMGP04010983;LMGP04010877
negative	neg-M747T545	746.514848620215	9.08894166666667	lipidblast::Plasmenyl-PE 38:6; PE(P-16:0/22:6); [M-H]-	746.51892	[M-H]-	76.8	50.6	83.1	100	221.21057:43 327.22693:102 436.26361:43 687.53223:51 720.479:51 720.4903:102 746.48688:101 746.51758:152	Plasmenyl-PE 38:6; PE(P-16:0/22:6)	C43H74NO7P	Lipids and lipid-like molecules	Glycerophospholipids	HMDB05780	C04756	(map00565)Ether lipid metabolism;(map01100)Metabolic pathways	LMGP02030001
negative	neg-M748T441	747.522261471031	7.35716666666667	inhouse::1-Palmitoyl-2-oleoyl-phosphatidylglycerol; false; [M-H]-	747.52106	[M-H]-	85.7	95.7	53.3	85.7	32.17693:51 57.35461:43 78.93434:51 78.95805:475 92.77991:102 94.87804:51 111.2618:51 129.1539:43 140.52287:43 145.96965:43 152.99232:3707 171.00641:1387 199.76405:43 209.01747:152 214.24124:43 223.02931:102 227.02826:254 229.23973:43 245.04657:102 253.21349:437 255.23465:24179 256.23587:203 257.22556:51 280.33844:101 280.35019:202 281.24643:81335 282.25024:511 283.26526:384 284.72726:51 287.3888…	1-Palmitoyl-2-oleoyl-phosphatidylglycerol	C40H77O10P	Unknown	-	NA	NA	-	-
negative	neg-M748T425	747.51925553432	7.08173333333333	inhouse::1-Palmitoyl-2-oleoyl-phosphatidylglycerol; false; [M-H]-	747.52222	[M-H]-	84.4	96.7	54.9	64.3	149.66745:43 152.9969:304 253.21524:203 255.22072:291 255.22969:1564 281.23425:479 281.25308:1902 282.24982:102 354.79019:43 391.22351:152 417.23138:102 465.25235:153 483.27649:153 491.29306:152 738.49316:102 745.09998:102 746.51074:102 747.43927:90 747.52368:18752	1-Palmitoyl-2-oleoyl-phosphatidylglycerol	C40H77O10P	Unknown	-	NA	NA	-	-
negative	neg-M748T545	747.567239183114	9.08605	lipidblast::SM 34:1; SM(d14:1/20:0); [M+FA-H]-	747.56635	[M+FA-H]-	74.1	54	75.7	60	168.03345:43 279.22775:51 642.4834:43 685.36206:51 687.5578:754 688.54834:152 742.45642:51 742.54053:203 745.10187:51 747.57159:611	SM 34:1; SM(d14:1/20:0)	C39H79N2O6P	Lipids and lipid-like molecules	Sphingolipids	-	C00550	(map00600)Sphingolipid metabolism;(map01100)Metabolic pathways;(map04071)Sphingolipid signaling pathway	-
negative	neg-M749T176	748.530348118809	2.92638333333333	lipidblast::Plasmenyl-PE 38:5; PE(P-16:0/22:5); [M-H]-	748.53107	[M-H]-	76.4	73.5	50.2	66.7	181.16019:14 303.24158:68 436.28781:14 644.18933:14 748.52814:284	Plasmenyl-PE 38:5; PE(P-16:0/22:5)	C43H76NO7P	Lipids and lipid-like molecules	Glycerophospholipids	-	C04756	(map00565)Ether lipid metabolism;(map01100)Metabolic pathways	-
negative	neg-M751T545	750.545755550994	9.08513333333334	lipidblast::Plasmenyl-PE 38:4; PE(P-18:0/20:4); [M-H]-	750.54602	[M-H]-	77.3	55.7	67.8	100	177.09093:43 281.2421:102 303.21249:51 303.22226:152 331.25903:102 464.30093:51 689.52954:51 743.16144:43 744.55511:203 750.51184:369 750.5426:1285	Plasmenyl-PE 38:4; PE(P-18:0/20:4)	C43H78NO7P	Lipids and lipid-like molecules	Glycerophospholipids	HMDB05779	C04756	(map00565)Ether lipid metabolism;(map01100)Metabolic pathways	LMGP02030003
negative	neg-M758T422	757.504508277274	7.03623333333333	lipidblast::PG 35:3; PG(17:1/18:2); [M-H]-	757.50311	[M-H]-	73.7	64	57.4	57.1	267.23676:522 279.22586:152 391.23074:43 489.26276:51 671.44781:43 749.9447:43 755.09338:102 757.4599:305 757.51013:2720	PG 35:3; PG(17:1/18:2)	C41H75O10P	Lipids and lipid-like molecules	Glycerophospholipids	-	C00344	(map00564)Glycerophospholipid metabolism;(map01100)Metabolic pathways	LMGP04010260;LMGP04010348
negative	neg-M759T546	758.580095197249	9.09335833333333	lipidblast::GlcCer[NS] 34:1; GlcCer[NS](d18:1/16:0); [M+Hac-H]-	758.5788	[M+Hac-H]-	76.1	82.9	52.9	50	179.05794:43 698.52631:51 698.54858:102 758.5329:51	GlcCer[NS] 34:1; GlcCer[NS](d18:1/16:0)	C40H77NO8	Lipids and lipid-like molecules	Sphingolipids	-	C01190	(map00600)Sphingolipid metabolism;(map01100)Metabolic pathways	LMSP0501AA03
negative	neg-M760T424	759.520325813355	7.06585	lipidblast::PG 35:2; PG(16:1/19:1); [M-H]-	759.52136	[M-H]-	79.9	95.3	39.8	57.1	148.96062:51 233.18797:43 253.20613:102 267.22897:1685 269.2384:153 271.36865:43 279.24359:153 281.24347:2037 285.6441:43 295.2518:102 295.26627:102 403.22281:102 417.23682:102 477.21573:51 491.28027:102 505.29977:43 685.5061:51 685.51715:203 723.96912:43 737.50494:203 741.47504:102 746.32996:43 757.09131:203 759.51898:27230	PG 35:2; PG(16:1/19:1)	C41H77O10P	Lipids and lipid-like molecules	Glycerophospholipids	-	C00344	(map00564)Glycerophospholipid metabolism;(map01100)Metabolic pathways	LMGP04010487;LMGP04010215
negative	neg-M760T438	759.520356796808	7.29335833333333	lipidblast::MGDG 30:1; MGDG(16:0/14:1); [M+Hac-H]-	759.52539	[M+Hac-H]-	74.4	82.8	52	42.9	152.99416:203 255.22134:713 255.23479:5934 261.3215:43 267.23206:354 281.24896:704 284.15213:43 400.62579:43 403.21497:153 491.27762:51 757.05255:51 759.43372:98 759.52264:7311	MGDG 30:1; MGDG(16:0/14:1)	C39H72O10	Lipids and lipid-like molecules	Glycerolipids	-	C03692	(map00561)Glycerolipid metabolism;(map01100)Metabolic pathways	-
negative	neg-M762T545	761.582748903259	9.09055	lipidblast::SM 34:1; SM(d14:1/20:0); [M+Hac-H]-	761.58362	[M+Hac-H]-	80.2	70.4	76.5	60	116.92712:51 168.03926:51 685.34827:102 687.54034:4080 688.54559:332 691.70978:51 701.56177:102 761.46252:101 761.58264:2930	SM 34:1; SM(d14:1/20:0)	C39H79N2O6P	Lipids and lipid-like molecules	Sphingolipids	-	C00550	(map00600)Sphingolipid metabolism;(map01100)Metabolic pathways;(map04071)Sphingolipid signaling pathway	-
negative	neg-M762T420	761.58349366852	6.99458333333333	lipidblast::SM 34:1; SM(d14:1/20:0); [M+Hac-H]-	761.58539	[M+Hac-H]-	75.8	58.7	73.8	60	78.95692:51 116.92499:43 215.05397:43 255.23727:102 281.23038:51 281.23746:102 282.2601:153 283.2728:102 327.2197:51 629.32996:43 673.48608:102 674.48468:254 685.33405:51 687.53717:5136 688.54608:290 701.48413:51 702.50696:153 711.75348:43 716.51776:203 760.51801:102 761.52484:1600 761.57526:4081	SM 34:1; SM(d14:1/20:0)	C39H79N2O6P	Lipids and lipid-like molecules	Sphingolipids	-	C00550	(map00600)Sphingolipid metabolism;(map01100)Metabolic pathways;(map04071)Sphingolipid signaling pathway	-
negative	neg-M762T233	761.585465428318	3.8842	lipidblast::SM 34:1; SM(d14:1/20:0); [M+Hac-H]-	761.58801	[M+Hac-H]-	78.9	74.6	78.9	60	59.01528:25 168.03903:127 642.51483:25 687.50641:308 687.5506:3248 688.54114:343 702.48718:76 761.5318:145 761.57831:2159	SM 34:1; SM(d14:1/20:0)	C39H79N2O6P	Lipids and lipid-like molecules	Sphingolipids	-	C00550	(map00600)Sphingolipid metabolism;(map01100)Metabolic pathways;(map04071)Sphingolipid signaling pathway	-
negative	neg-M765T442	764.525323621556	7.36904166666667	hmdb::PE(20:4(8Z,11Z,14Z,17Z)/18:1(9Z)); E20; true; HMDB0009422	764.52625	[M-H]-	86.3	78.1	88.2	66.7	61.98835:51 281.2439:76 687.54346:76 690.56512:76 705.49695:22 764.53345:394 764.5722:385	PE(20:4(8Z,11Z,14Z,17Z)/18:1(9Z))	C43H76NO8P	Lipids and lipid-like molecules	Glycerophospholipids	HMDB0009422	C00350	(map00563)Glycosylphosphatidylinositol (GPI)-anchor biosynthesis;(map00564)Glycerophospholipid metabolism;(map01100)Metabolic pathways;(map01110)Biosynthesis of secondary metabolites;(map04138)Autophagy - yeast;(map04140)Autophagy - animal;(map04723)Retrograde endocannabinoid signaling;(map05130)Pathogenic Escherichia coli infection	-
negative	neg-M765T392	765.473445885652	6.53853333333333	inhouse::Ginsenoside Rg5; false; [M-H]-	765.47021	[M-H]-	86.5	79.4	75	100	303.21643:25 303.22131:134 304.23416:76 765.45844:287 765.48175:582 765.52057:416	Ginsenoside Rg5	C42H70O12	Lipids and lipid-like molecules	Prenol lipids	HMDB0031830		-	-
negative	neg-M767T545	766.542115263603	9.08516666666667	hmdb::PE(18:0/20:4(8Z,11Z,14Z,17Z)); E20; true; HMDB0009004	766.54156	[M-H]-	91.1	80.1	93.9	100	281.25067:51 283.25296:203 283.26242:254 303.23117:638 331.25293:51 748.53802:102 750.53656:289 766.48431:193 766.5426:3152	PE(18:0/20:4(8Z,11Z,14Z,17Z))	C43H78NO8P	Lipids and lipid-like molecules	Glycerophospholipids	HMDB0009004	C00350	(map00563)Glycosylphosphatidylinositol (GPI)-anchor biosynthesis;(map00564)Glycerophospholipid metabolism;(map01100)Metabolic pathways;(map01110)Biosynthesis of secondary metabolites;(map04138)Autophagy - yeast;(map04140)Autophagy - animal;(map04723)Retrograde endocannabinoid signaling;(map05130)Pathogenic Escherichia coli infection	-
negative	neg-M767T426	766.541160559959	7.10133333333333	hmdb::PE(18:0/20:4(8Z,11Z,14Z,17Z)); E20; true; HMDB0009004	766.54413	[M-H]-	88.8	89.8	88.3	66.7	285.22018:22 303.22971:51 697.45184:22 766.50781:220 766.53894:461	PE(18:0/20:4(8Z,11Z,14Z,17Z))	C43H78NO8P	Lipids and lipid-like molecules	Glycerophospholipids	HMDB0009004	C00350	(map00563)Glycosylphosphatidylinositol (GPI)-anchor biosynthesis;(map00564)Glycerophospholipid metabolism;(map01100)Metabolic pathways;(map01110)Biosynthesis of secondary metabolites;(map04138)Autophagy - yeast;(map04140)Autophagy - animal;(map04723)Retrograde endocannabinoid signaling;(map05130)Pathogenic Escherichia coli infection	-
negative	neg-M767T177	766.54164934007	2.947	hmdb::PE(18:0/20:4(8Z,11Z,14Z,17Z)); E20; true; HMDB0009004	766.54462	[M-H]-	96	93.5	93.5	100	283.25583:43 303.23184:102 766.53687:515	PE(18:0/20:4(8Z,11Z,14Z,17Z))	C43H78NO8P	Lipids and lipid-like molecules	Glycerophospholipids	HMDB0009004	C00350	(map00563)Glycosylphosphatidylinositol (GPI)-anchor biosynthesis;(map00564)Glycerophospholipid metabolism;(map01100)Metabolic pathways;(map01110)Biosynthesis of secondary metabolites;(map04138)Autophagy - yeast;(map04140)Autophagy - animal;(map04723)Retrograde endocannabinoid signaling;(map05130)Pathogenic Escherichia coli infection	-
negative	neg-M767T402	767.489754290029	6.6996	lipidblast::PG 36:5; PG(18:2/18:3); [M-H]-	767.49115	[M-H]-	75	73.2	63.7	42.9	253.21065:25 277.21851:472 279.22757:391 303.20758:25 303.23447:181 304.23511:51 492.8504:22 767.49115:1965	PG 36:5; PG(18:2/18:3)	C42H73O10P	Lipids and lipid-like molecules	Glycerophospholipids	-	C00344	(map00564)Glycerophospholipid metabolism;(map01100)Metabolic pathways	LMGP04010351;LMGP04010352;LMGP04010379;LMGP04010408
negative	neg-M769T438	768.552897047478	7.29256666666667	hmdb::PE(18:0/20:3(5Z,8Z,11Z)); E20; true; HMDB0009001	768.56262	[M-H]-	78.2	42	91.4	100	96.96816:43 255.22563:51 283.26309:51 304.22308:51 305.24005:102 331.25198:51 705.5202:43 738.44:51 740.52429:51 750.52454:51 764.52271:152 764.54596:202 765.505:102 768.50256:200 768.52197:590 768.5531:667 768.57648:518	PE(18:0/20:3(5Z,8Z,11Z))	C43H80NO8P	Lipids and lipid-like molecules	Glycerophospholipids	HMDB0009001	C00350	(map00563)Glycosylphosphatidylinositol (GPI)-anchor biosynthesis;(map00564)Glycerophospholipid metabolism;(map01100)Metabolic pathways;(map01110)Biosynthesis of secondary metabolites;(map04138)Autophagy - yeast;(map04140)Autophagy - animal;(map04723)Retrograde endocannabinoid signaling;(map05130)Pathogenic Escherichia coli infection	-
negative	neg-M770T419	769.506255185641	6.9826	lipidblast::PG 36:4; PG(18:2/18:2); [M-H]-	769.50812	[M-H]-	80.9	90.5	53.5	50	78.95734:51 96.37925:43 170.99365:51 255.21329:101 255.22675:546 259.24115:102 273.04279:43 279.23386:153 303.23108:1509 391.23206:102 446.47919:43 465.25317:153 483.27435:254 696.495:51 697.46228:102 727.52386:102 766.52612:283 767.02368:152 767.07422:102 769.2998:102 769.50226:17481	PG 36:4; PG(18:2/18:2)	C42H75O10P	Lipids and lipid-like molecules	Glycerophospholipids	-	C00344	(map00564)Glycerophospholipid metabolism;(map01100)Metabolic pathways	LMGP04010956
negative	neg-M772T421	771.522411384301	7.021675	lipidblast::MGDG 32:2; MGDG(16:1/16:1); [M+FA-H]-	771.52405	[M+FA-H]-	81.1	88.2	42.8	80	124.99704:43 152.99945:276 245.04466:43 253.21156:393 255.22374:102 273.1091:43 279.23517:11310 280.22363:152 281.24915:10976 282.25293:203 283.26797:51 301.82581:43 305.2572:294 307.26675:714 333.25531:51 391.2352:43 415.21857:203 415.23859:102 417.24341:203 435.24628:102 438.29742:43 463.24445:51 487.08328:43 489.26065:203 491.26859:203 507.26834:152 509.2717:203 522.92401:43 700.20178:43 725.4…	MGDG 32:2; MGDG(16:1/16:1)	C41H74O10	Lipids and lipid-like molecules	Glycerolipids	-	C03692	(map00561)Glycerolipid metabolism;(map01100)Metabolic pathways	-
negative	neg-M774T376	773.53491931266	6.27378333333333	lipidblast::PG 36:2; PG(18:1/18:1); [M-H]-	773.53204	[M-H]-	71	49.8	70.3	50	200.40404:43 281.22693:51 281.24576:203 303.21915:51 405.16556:43 455.27896:51 670.42877:43 696.466:51 696.4845:102 697.5:43 713.90466:152 718.41272:43 743.88593:51 770.53528:203 773.5387:1075	PG 36:2; PG(18:1/18:1)	C42H79O10P	Lipids and lipid-like molecules	Glycerophospholipids	-	C00344	(map00564)Glycerophospholipid metabolism;(map01100)Metabolic pathways	LMGP04010033;LMGP04010985
negative	neg-M774T432	773.537570596488	7.19510833333333	inhouse::1-Stearoyl-2-linoleoyl-sn-glycero-3-phospho-(1'-rac-glycerol); false; [M-H]-	773.53815	[M-H]-	88.4	84.6	77.8	88.9	30.55377:102 39.29101:51 60.23484:43 75.37703:43 78.96162:203 117.02903:51 152.99486:1829 154.99644:51 171.00159:51 171.00526:153 194.28296:43 209.024:102 219.30528:43 227.03067:153 234.00638:43 245.03355:51 253.21136:254 255.23026:153 263.24475:43 278.33936:51 279.23706:3389 280.23257:722 280.36655:327 281.24866:150217 282.24774:2068 283.25568:288 283.71893:102 284.08319:102 286.08841:51 287.900…	1-Stearoyl-2-linoleoyl-sn-glycero-3-phospho-(1'-rac-glycerol)	C42H79O10P	Lipids and lipid-like molecules	Glycerophospholipids	NA	NA	-	-
negative	neg-M776T433	775.550469801713	7.222125	lipidblast::PG 36:1; PG(16:0/20:1); [M-H]-	775.55072	[M-H]-	78.2	97.4	35.1	42.9	53.00829:43 152.99242:717 160.00432:51 171.0067:203 185.38446:43 243.45061:43 281.25052:9387 282.25198:203 283.26465:2907 284.25784:102 305.24661:43 309.2674:152 350.90634:43 417.22369:51 417.23517:102 419.25919:828 483.26874:51 491.26666:102 493.29745:537 509.28259:102 511.29626:519 655.62329:43 685.49176:51 701.47656:51 701.52484:153 723.56189:43 759.47742:50 759.51996:438 772.99628:101 773.078…	PG 36:1; PG(16:0/20:1)	C42H81O10P	Lipids and lipid-like molecules	Glycerophospholipids	-	C00344	(map00564)Glycerophospholipid metabolism;(map01100)Metabolic pathways	LMGP04010534;LMGP04010970
negative	neg-M777T545	776.556276302931	9.08513333333334	lipidblast::Plasmenyl-PE 40:5; PE(P-18:0/22:5); [M-H]-	776.55933	[M-H]-	70.3	49.9	65.4	66.7	281.23941:43 329.23056:51 329.25861:102 331.26633:152 366.15411:43 462.29108:102 761.5423:51 774.07513:51 774.56738:152 776.58069:728	Plasmenyl-PE 40:5; PE(P-18:0/22:5)	C45H80NO7P	Lipids and lipid-like molecules	Glycerophospholipids	-	C04756	(map00565)Ether lipid metabolism;(map01100)Metabolic pathways	-
negative	neg-M779T545	778.567503697024	9.0869	lipidblast::Plasmenyl-PE 40:4; PE(P-18:0/22:4); [M-H]-	778.57617	[M-H]-	72.5	57.1	57.7	66.7	331.25098:51 444.28775:43 704.5498:51 718.60333:51 778.56927:660	Plasmenyl-PE 40:4; PE(P-18:0/22:4)	C45H82NO7P	Lipids and lipid-like molecules	Glycerophospholipids	-	C04756	(map00565)Ether lipid metabolism;(map01100)Metabolic pathways	LMGP02030061
negative	neg-M784T435	783.520141792993	7.2562	lipidblast::PG 37:4; PG(17:0/20:4); [M-H]-	783.52521	[M-H]-	72.5	59.7	59.5	57.1	79.54204:22 269.23325:25 282.2514:22 303.23801:237 392.23657:22 497.2684:25 723.49561:51 783.52429:864 783.58716:75	PG 37:4; PG(17:0/20:4)	C43H77O10P	Lipids and lipid-like molecules	Glycerophospholipids	-	C00344	(map00564)Glycerophospholipid metabolism;(map01100)Metabolic pathways	LMGP04010006;LMGP04010627
negative	neg-M786T440	785.535606394222	7.33021666666667	lipidblast::PG 37:3; PG(17:0/20:3); [M-H]-	785.53619	[M-H]-	71.7	76.2	39.4	42.9	267.233:102 269.254:43 279.24088:254 281.25021:687 293.25058:825 295.26614:254 305.2514:51 307.25854:153 319.26633:153 415.23398:43 771.51428:388 771.54163:454 773.51593:101 773.56281:203 785.45032:97 785.54474:6787	PG 37:3; PG(17:0/20:3)	C43H79O10P	Lipids and lipid-like molecules	Glycerophospholipids	-	C00344	(map00564)Glycerophospholipid metabolism;(map01100)Metabolic pathways	LMGP04010597;LMGP04010241
negative	neg-M787T373	787.458683185605	6.21893333333333	lipidblast::PG 38:9; PG(16:3/22:6); [M-H]-	787.46155	[M-H]-	71.5	58	64.7	42.9	107.08718:14 249.16908:17 279.24203:14 327.23172:51 701.49054:17 787.38409:17 787.4353:68 787.49042:68 787.58496:51	PG 38:9; PG(16:3/22:6)	C44H69O10P	Lipids and lipid-like molecules	Glycerophospholipids	-	C00344	(map00564)Glycerophospholipid metabolism;(map01100)Metabolic pathways	-
negative	neg-M788T437	787.550123017139	7.28690833333333	lipidblast::PG 37:2; PG(18:1/19:1); [M-H]-	787.55164	[M-H]-	79.6	65.9	61.3	100	131.6167:7 153.00157:25 255.21193:8 267.23608:25 269.24319:25 280.36377:17 281.25061:570 295.26617:552 299.25723:7 305.24625:25 307.26312:17 309.26199:8 309.28174:34 417.21225:8 431.24637:8 461.21625:7 487.25342:17 491.27136:34 505.27795:17 509.29654:17 523.28937:8 670.75415:7 701.48505:17 760.54547:17 769.44843:17 769.49121:70 785.02045:34 785.05585:42 786.60626:17 787.38995:25 787.55542:5104 78…	PG 37:2; PG(18:1/19:1)	C43H81O10P	Lipids and lipid-like molecules	Glycerophospholipids	-	C00344	(map00564)Glycerophospholipid metabolism;(map01100)Metabolic pathways	LMGP04010333;LMGP04010492
negative	neg-M789T409	788.547103748102	6.816575	lipidblast::PS 36:1; PS(18:0/18:1); [M-H]-	788.55298	[M-H]-	74.2	57.5	60.5	75	78.95547:43 116.92896:153 269.26004:43 281.23956:51 283.26544:102 304.2276:51 419.23441:51 419.24588:153 437.259:51 699.49548:51 701.50922:254 738.51868:43 753.53333:102 785.97461:51 788.54663:1346	PS 36:1; PS(18:0/18:1)	C42H80NO10P	Lipids and lipid-like molecules	Glycerophospholipids	HMDB10163;HMDB12389	C02737	(map00260)Glycine, serine and threonine metabolism;(map00564)Glycerophospholipid metabolism;(map01100)Metabolic pathways;(map01110)Biosynthesis of secondary metabolites;(map05140)Leishmaniasis;(map05146)Amoebiasis;(map05322)Systemic lupus erythematosus	LMGP03010034;LMGP03010025
negative	neg-M789T388	789.474690768356	6.46561666666667	lipidblast::SQDG 32:2; SQDG(16:0/16:2); [M-H]-	789.47638	[M-H]-	80.7	73.7	78.4	50	108.63868:43 251.18683:51 251.19572:254 255.23221:43 281.24622:51 304.21756:51 327.2291:300 419.24936:51 617.43988:43 701.46765:51 701.50482:102 702.53137:153 715.56952:102 736.65393:43 765.50293:102 786.89966:51 788.52289:102 789.41406:99 789.47717:1219 789.52844:870 789.55603:661	SQDG 32:2; SQDG(16:0/16:2)	C41H74O12S	Lipids and lipid-like molecules	Glycerolipids	-	C13508	(map00561)Glycerolipid metabolism;(map01100)Metabolic pathways	-
negative	neg-M791T423	790.550261499424	7.04745	hmdb::PE(22:6(4Z,7Z,10Z,13Z,16Z,19Z)/18:0); E20; true; HMDB0009684	790.53943	[M-H]-	84.6	59.8	91.2	100	126.55788:43 253.20218:51 267.23163:43 283.27429:152 327.20059:51 329.2377:102 403.26666:43 477.25031:43 700.51538:43 703.53931:51 716.50018:152 716.52649:203 725.48627:51 731.47644:43 767.48364:102 769.5072:102 783.04767:51 785.50079:101 785.53619:203 790.53296:2149	PE(22:6(4Z,7Z,10Z,13Z,16Z,19Z)/18:0)	C45H78NO8P	Lipids and lipid-like molecules	Glycerophospholipids	HMDB0009684	C00350	(map00563)Glycosylphosphatidylinositol (GPI)-anchor biosynthesis;(map00564)Glycerophospholipid metabolism;(map01100)Metabolic pathways;(map01110)Biosynthesis of secondary metabolites;(map04138)Autophagy - yeast;(map04140)Autophagy - animal;(map04723)Retrograde endocannabinoid signaling;(map05130)Pathogenic Escherichia coli infection	-
negative	neg-M791T396	791.489875232683	6.59991666666667	lipidblast::PG 38:7; PG(16:1/22:6); [M-H]-	791.48889	[M-H]-	73.9	60.5	56.2	71.4	152.99113:51 251.19785:51 253.21541:274 256.23328:43 283.2363:102 303.21637:51 327.22324:271 327.23846:336 463.21411:51 537.26355:153 718.52271:102 791.36151:101 791.44446:478 791.48792:6046	PG 38:7; PG(16:1/22:6)	C44H73O10P	Lipids and lipid-like molecules	Glycerophospholipids	-	C00344	(map00564)Glycerophospholipid metabolism;(map01100)Metabolic pathways	LMGP04010823;LMGP04010898
negative	neg-M794T407	793.506692762586	6.78455	lipidblast::SQDG 32:0; SQDG(16:0/16:0); [M-H]-	793.51111	[M-H]-	84.8	90.4	80.5	50	255.23712:795 279.21887:51 279.23764:152 281.25165:254 283.23978:152 303.2179:102 303.23013:152 327.23288:747 444.4838:43 701.49976:253 790.96429:203 793.50098:14480	SQDG 32:0; SQDG(16:0/16:0)	C41H78O12S	Lipids and lipid-like molecules	Glycerolipids	-	C13508	(map00561)Glycerolipid metabolism;(map01100)Metabolic pathways	LMGL05010004
negative	neg-M795T545	794.57184890775	9.08605	hmdb::PE(22:4(7Z,10Z,13Z,16Z)/18:0); E10; true; HMDB0009585	794.57043	[M-H]-	87.4	68.1	91	100	279.23209:51 281.25073:51 283.26718:203 331.24277:51 331.26321:582 457.23352:43 480.29114:51 722.47577:51 742.48602:51 742.52423:296 793.52747:51 794.57574:1190	PE(22:4(7Z,10Z,13Z,16Z)/18:0)	C45H82NO8P	Lipids and lipid-like molecules	Glycerophospholipids	HMDB0009585	C00350	(map00563)Glycosylphosphatidylinositol (GPI)-anchor biosynthesis;(map00564)Glycerophospholipid metabolism;(map01100)Metabolic pathways;(map01110)Biosynthesis of secondary metabolites;(map04138)Autophagy - yeast;(map04140)Autophagy - animal;(map04723)Retrograde endocannabinoid signaling;(map05130)Pathogenic Escherichia coli infection	-
negative	neg-M796T418	795.522915499619	6.9667	lipidblast::PG 38:5; PG(18:2/20:3); [M-H]-	795.52539	[M-H]-	80	93.2	38.2	71.4	36.92627:43 127.04057:43 152.99411:391 194.9292:43 205.19992:153 255.22923:102 259.22559:51 259.23914:312 277.22739:51 279.23413:485 281.25046:13308 282.25662:153 290.85648:43 302.27631:153 303.23383:14810 303.27295:91 304.23203:152 305.25394:420 307.25366:102 311.96414:43 333.26755:51 413.19888:43 435.24673:102 439.21832:254 451.65881:43 489.26172:51 491.26035:152 493.52188:43 507.27911:51 509.2…	PG 38:5; PG(18:2/20:3)	C44H77O10P	Lipids and lipid-like molecules	Glycerophospholipids	-	C00344	(map00564)Glycerophospholipid metabolism;(map01100)Metabolic pathways	LMGP04010359;LMGP04010602
negative	neg-M798T424	797.5384512811	7.06813333333333	lipidblast::PG 38:4; PG(18:2/20:2); [M-H]-	797.53833	[M-H]-	82.8	95.3	41.2	85.7	152.99992:396 227.03468:51 253.21782:254 255.22328:152 267.22705:51 279.23447:1401 281.23428:429 281.25076:8561 282.25455:203 283.24832:203 304.28574:153 305.25131:9480 306.25525:254 307.26331:1403 309.30658:102 319.25833:51 331.26071:316 333.28476:152 415.2392:51 417.23254:203 441.22986:102 441.24463:102 459.25595:153 489.2637:102 491.27475:254 507.24283:51 509.29996:254 515.27643:408 533.25616:…	PG 38:4; PG(18:2/20:2)	C44H79O10P	Lipids and lipid-like molecules	Glycerophospholipids	-	C00344	(map00564)Glycerophospholipid metabolism;(map01100)Metabolic pathways	LMGP04010571;LMGP04010358
negative	neg-M798T439	797.537107461882	7.32035833333333	inhouse::1-Stearoyl-2-arachidonoyl-sn-glycero-3-phospho-(1'-sn-glycerol); false; [M-H]-	797.54083	[M-H]-	80.8	88	51.9	66.7	123.95142:43 152.99635:352 210.91336:43 259.2442:102 281.2388:51 283.26706:1247 284.26968:102 303.23352:4074 304.22922:102 305.24622:254 419.26199:152 493.30209:102 511.28793:253 511.31018:326 513.25464:152 634.11584:43 721.47968:101 721.49854:152 727.50256:202 727.54041:253 728.56689:102 794.93158:152 794.99091:202 797.2724:102 797.52612:63023	1-Stearoyl-2-arachidonoyl-sn-glycero-3-phospho-(1'-sn-glycerol)	C44H79O10P	Lipids and lipid-like molecules	Glycerophospholipids	NA	NA	-	-
negative	neg-M800T434	799.552393519895	7.234025	lipidblast::PG 38:3; PG(18:1/20:2); [M-H]-	799.55316	[M-H]-	79.4	64	61.2	100	146.22142:22 255.23572:25 279.22662:127 281.24997:1252 303.23065:51 305.25317:51 307.26767:987 309.27151:127 333.28958:51 424.89825:22 491.28864:51 509.28577:76 517.28766:51 535.3186:51 783.51251:208 796.98492:51 797.00476:102 799.22961:51 799.54315:11249	PG 38:3; PG(18:1/20:2)	C44H81O10P	Lipids and lipid-like molecules	Glycerophospholipids	-	C00344	(map00564)Glycerophospholipid metabolism;(map01100)Metabolic pathways	LMGP04010570;LMGP04010334
negative	neg-M802T436	801.565365475784	7.27405833333333	lipidblast::PG 38:2; PG(19:1/19:1); [M-H]-	801.56946	[M-H]-	77.9	87.6	50.9	50	152.98909:51 281.25159:1632 283.25626:102 283.26096:102 295.27454:43 307.26193:317 308.29138:102 309.28055:1473 375.38885:43 445.24606:51 509.26868:51 509.30035:51 746.50311:102 747.51605:1199 748.53735:203 799.0293:203 800.53394:102 801.56696:22311	PG 38:2; PG(19:1/19:1)	C44H83O10P	Lipids and lipid-like molecules	Glycerophospholipids	-	C00344	(map00564)Glycerophospholipid metabolism;(map01100)Metabolic pathways	LMGP04010498
negative	neg-M803T545	802.564337926863	9.08516666666667	hmdb::PE(18:1(9Z)/18:1(9Z)); E10; true; HMDB0009059	802.56342	[M+Hac-H]-	73.2	28.5	86.9	100	112.54734:43 253.20676:102 279.22552:102 279.23254:102 281.23474:51 478.30002:43 701.53351:102 724.36749:43 728.51434:51 742.49786:50 742.52081:412 742.54755:564 743.55011:153 761.53778:51 772.54437:153 788.52216:295 788.56946:202 802.47882:50 802.55835:800	PE(18:1(9Z)/18:1(9Z))	C41H78NO8P	Lipids and lipid-like molecules	Glycerophospholipids	HMDB0009059	C00350	(map00563)Glycosylphosphatidylinositol (GPI)-anchor biosynthesis;(map00564)Glycerophospholipid metabolism;(map01100)Metabolic pathways;(map01110)Biosynthesis of secondary metabolites;(map04138)Autophagy - yeast;(map04140)Autophagy - animal;(map04723)Retrograde endocannabinoid signaling;(map05130)Pathogenic Escherichia coli infection	-
negative	neg-M806T406	805.503056699429	6.7742	lipidblast::SQDG 33:1; SQDG(16:0/17:1); [M-H]-	805.50574	[M-H]-	80.5	83.7	78.4	50	255.24361:51 267.23434:371 283.23492:152 313.22116:51 327.21765:202 327.23541:385 723.48523:152 723.51166:152 805.45056:188 805.50635:4160	SQDG 33:1; SQDG(16:0/17:1)	C42H78O12S	Lipids and lipid-like molecules	Glycerolipids	-	C13508	(map00561)Glycerolipid metabolism;(map01100)Metabolic pathways	-
negative	neg-M808T416	807.508035365136	6.93258333333333	lipidblast::PI 32:1; PI(16:0/16:1); [M-H]-	807.50916	[M-H]-	88.8	100	72.1	66.7	152.99689:102 240.99596:51 253.21591:203 255.23711:203 267.22534:102 269.24628:43 279.23294:102 281.25867:51 305.24283:43 315.22437:102 319.25742:51 391.21973:152 551.28076:102 553.27338:152 579.2984:102 757.43683:51 757.46393:152 757.49481:277 804.85883:51 804.91058:152 804.97034:152 807.43762:87 807.51343:27712	PI 32:1; PI(16:0/16:1)	C41H77O13P	Lipids and lipid-like molecules	Glycerophospholipids	-	C01194	(map00562)Inositol phosphate metabolism;(map00563)Glycosylphosphatidylinositol (GPI)-anchor biosynthesis;(map00564)Glycerophospholipid metabolism;(map01100)Metabolic pathways;(map04070)Phosphatidylinositol signaling system;(map04138)Autophagy - yeast;(map04140)Autophagy - animal;(map05152)Tuberculosis	LMGP06010881;LMGP06010175
negative	neg-M810T423	809.532759678041	7.05463333333333	lipidblast::PI 32:0; PI(16:0/16:0); [M-H]-	809.52637	[M-H]-	82.2	81.7	82.5	66.7	152.98991:25 240.99811:25 241.01118:127 255.23482:144 267.23907:51 269.26929:25 281.25394:237 293.23022:25 293.25186:144 295.27707:51 305.23541:51 307.26218:76 317.2514:164 391.22244:102 419.26883:51 553.26007:76 723.48712:76 746.50415:51 785.52905:908 786.53662:127 806.89911:25 809.42529:74 809.52911:7777	PI 32:0; PI(16:0/16:0)	C41H79O13P	Lipids and lipid-like molecules	Glycerophospholipids	HMDB09778	C01194	(map00562)Inositol phosphate metabolism;(map00563)Glycosylphosphatidylinositol (GPI)-anchor biosynthesis;(map00564)Glycerophospholipid metabolism;(map01100)Metabolic pathways;(map04070)Phosphatidylinositol signaling system;(map04138)Autophagy - yeast;(map04140)Autophagy - animal;(map05152)Tuberculosis	LMGP06010007
negative	neg-M811T388	810.533073774498	6.470575	lipidblast::PS 38:4; PS(18:0/20:4); [M-H]-	810.53296	[M-H]-	74.6	61	58.7	75	303.21707:25 391.21515:25 419.25238:127 437.254:51 457.23557:25 723.42444:25 723.47351:145 723.51508:223 724.48206:51 810.52075:997	PS 38:4; PS(18:0/20:4)	C44H78NO10P	Lipids and lipid-like molecules	Glycerophospholipids	HMDB12383	C02737	(map00260)Glycine, serine and threonine metabolism;(map00564)Glycerophospholipid metabolism;(map01100)Metabolic pathways;(map01110)Biosynthesis of secondary metabolites;(map05140)Leishmaniasis;(map05146)Amoebiasis;(map05322)Systemic lupus erythematosus	LMGP03010039;LMGP03010630
negative	neg-M812T431	811.551514624143	7.17706666666667	lipidblast::PG 39:4; PG(19:1/20:3); [M-H]-	811.55151	[M-H]-	79.8	93.6	40.5	57.1	150.98201:25 152.99652:102 267.19171:25 279.21509:25 279.24088:102 281.25021:1642 293.22894:25 293.23373:127 295.2565:179 305.25385:148 307.25854:127 319.26132:2027 321.28372:127 333.27283:76 417.23596:51 455.26224:102 491.28372:51 505.29401:22 529.30609:76 541.32031:22 789.52368:51 802.87274:22 808.98218:101 811.41565:51 811.55157:19848	PG 39:4; PG(19:1/20:3)	C45H81O10P	Lipids and lipid-like molecules	Glycerophospholipids	-	C00344	(map00564)Glycerophospholipid metabolism;(map01100)Metabolic pathways	LMGP04010607;LMGP04010502
negative	neg-M814T440	813.567704856785	7.32911666666667	lipidblast::AcylGlcADG 36:0; AcylGlcADG(12:0/12:0/12:0); [M-H]-	813.56604	[M-H]-	81.6	75.3	82	50	281.24643:234 283.27707:25 295.26434:102 303.23657:25 307.2662:76 321.25848:76 321.27859:316 326.19882:22 701.54236:153 750.52643:51 810.96375:76 813.48419:72 813.56024:3716	AcylGlcADG 36:0; AcylGlcADG(12:0/12:0/12:0)	C45H82O12	Lipids and lipid-like molecules	Glycerolipids	-	C06038	(map00561)Glycerolipid metabolism	-
negative	neg-M815T390	815.490497419581	6.49886666666667	lipidblast::SQDG 34:3; SQDG(16:0/18:3); [M-H]-	815.48987	[M-H]-	78.5	75.2	78.9	50	241.20061:22 255.22986:76 277.21591:144 283.2269:51 301.21286:102 303.2384:76 327.23849:190 718.48138:25 718.54163:185 741.52209:51 742.53925:102 792.46771:25 792.55072:194 792.57446:127 815.3974:50 815.48157:2505	SQDG 34:3; SQDG(16:0/18:3)	C43H76O12S	Lipids and lipid-like molecules	Glycerolipids	-	C13508	(map00561)Glycerolipid metabolism;(map01100)Metabolic pathways	-
negative	neg-M818T403	817.507032587376	6.7088	lipidblast::SQDG 34:2; SQDG(16:0/18:2); [M-H]-	817.50848	[M-H]-	84.6	94.5	77.9	50	137.133:51 205.18756:43 255.23686:102 279.23224:798 281.25089:102 281.25797:51 303.23383:739 327.20837:50 327.2287:717 531.26788:51 731.59448:51 744.54199:254 767.4801:102 805.43555:51 805.45947:152 817.49603:18464	SQDG 34:2; SQDG(16:0/18:2)	C43H78O12S	Lipids and lipid-like molecules	Glycerolipids	-	C13508	(map00561)Glycerolipid metabolism;(map01100)Metabolic pathways	-
negative	neg-M820T414	819.523903674843	6.8933	lipidblast::SQDG 34:1; SQDG(16:0/18:1); [M-H]-	819.52368	[M-H]-	89.5	95.8	78.6	66.7	116.92729:550 152.9953:203 194.12746:43 253.21548:51 255.22769:102 279.23468:152 281.23453:148 281.24866:1561 282.26187:203 283.23914:253 285.25323:51 303.23911:494 305.24451:293 327.22937:1840 328.23322:102 329.24878:203 417.24899:102 429.46378:43 463.21725:102 491.29047:102 537.25812:152 743.4884:102 744.53375:152 745.5415:509 745.55682:421 807.51672:478 807.54858:298 816.88232:203 816.93451:20…	SQDG 34:1; SQDG(16:0/18:1)	C43H80O12S	Lipids and lipid-like molecules	Glycerolipids	-	C13508	(map00561)Glycerolipid metabolism;(map01100)Metabolic pathways	-
negative	neg-M821T288	821.412677924834	4.79936666666667	massbank::Glycyrrhizin; LC-ESI-QTOF; MS2; CE	821.41364	[M-H]-	73.5	74.7	78.2	50	743.42334:43 758.01233:51 821.42291:482	Glycyrrhizin	C42H62O16	Lipids and lipid-like molecules	Prenol lipids	HMDB0029843	C02284	-	-
negative	neg-M822T420	821.537962454502	6.99851666666667	lipidblast::PG 40:6; PG(20:3/20:3); [M-H]-	821.54797	[M-H]-	73.8	93.6	53.9	75	43.21745:43 153.00174:271 251.20929:51 279.23697:552 280.35938:102 281.25092:5234 282.25235:102 285.25784:152 303.24118:545 305.25638:772 307.26346:405 311.55997:43 327.23126:102 329.24808:4646 330.25244:102 331.25833:693 407.85513:43 417.24136:152 439.22137:51 465.21692:51 465.23508:203 465.28656:51 483.24323:51 491.2688:51 491.27814:102 509.27808:51 515.27673:102 539.27368:291 557.28259:152 746…	PG 40:6; PG(20:3/20:3)	C46H79O10P	Lipids and lipid-like molecules	Glycerophospholipids	-	C00344	(map00564)Glycerophospholipid metabolism;(map01100)Metabolic pathways	LMGP04010611
negative	neg-M824T427	823.5525734931	7.10974166666667	lipidblast::PG 40:5; PG(18:2/22:3); [M-H]-	823.5506	[M-H]-	76	88.3	39.1	42.9	152.9861:152 153:203 205.57736:43 279.23151:203 281.24786:2555 282.25168:603 283.27145:203 285.26199:153 303.22885:203 305.25385:876 306.25537:153 307.26346:1271 308.27072:751 309.27719:254 317.25531:43 329.25122:285 331.2692:2562 333.2677:152 333.27795:323 437.27682:43 467.26471:153 509.3096:102 517.2735:51 541.30072:153 785.50543:152 785.54871:254 798.03516:51 800.50372:236 800.55139:3470 801.5…	PG 40:5; PG(18:2/22:3)	C46H81O10P	Lipids and lipid-like molecules	Glycerophospholipids	-	C00344	(map00564)Glycerophospholipid metabolism;(map01100)Metabolic pathways	-
negative	neg-M826T437	825.567616690635	7.28145	lipidblast::PG 40:4; PG(20:2/20:2); [M-H]-	825.57007	[M-H]-	80.2	88.4	53.5	50	152.98772:25 279.22647:51 281.24512:831 282.2489:51 283.26868:76 305.23343:51 305.24814:127 307.25522:127 309.2738:51 331.26279:51 333.2843:963 335.28629:76 419.25977:76 491.27905:51 543.27264:25 723.39703:51 723.49902:211 724.49243:76 751.56445:51 789.51593:127 789.53564:234 822.80756:25 822.93646:76 825.48352:113 825.56018:12965	PG 40:4; PG(20:2/20:2)	C46H83O10P	Lipids and lipid-like molecules	Glycerophospholipids	-	C00344	(map00564)Glycerophospholipid metabolism;(map01100)Metabolic pathways	LMGP04010579
negative	neg-M829T399	829.499882648505	6.64586666666667	inhouse::Ginsenoside F2; false; [M+FA-H]-	829.48944	[M+FA-H]-	77.6	67.5	74.1	50	169.42128:43 331.27301:43 439.229:43 733.54547:43 829.46423:294 829.50061:486	Ginsenoside F2	C42H72O13	Lipids and lipid-like molecules	Prenol lipids	NA	NA	-	-
negative	neg-M831T545	830.59310997872	9.08605	hmdb::PE(20:0/18:2(9Z,12Z)); E10; true; HMDB0009225	830.59369	[M+Hac-H]-	71.5	35	87.8	66.7	255.20979:51 279.24615:51 740.50977:43 744.43811:51 744.56836:203 756.55963:51 770.5589:295 770.57446:440 794.56787:51 794.58765:51 818.59564:203 830.52734:101 830.59607:437	PE(20:0/18:2(9Z,12Z))	C43H82NO8P	Lipids and lipid-like molecules	Glycerophospholipids	HMDB0009225	C00350	(map00563)Glycosylphosphatidylinositol (GPI)-anchor biosynthesis;(map00564)Glycerophospholipid metabolism;(map01100)Metabolic pathways;(map01110)Biosynthesis of secondary metabolites;(map04138)Autophagy - yeast;(map04140)Autophagy - animal;(map04723)Retrograde endocannabinoid signaling;(map05130)Pathogenic Escherichia coli infection	-
negative	neg-M832T412	831.511603921931	6.86446666666667	lipidblast::PI 34:3; PI(18:1/16:2); [M-H]-	831.51123	[M-H]-	82.2	91.9	71.4	55.6	222.99162:51 241.00027:102 279.23254:51 281.23471:102 283.24878:152 285.24396:43 293.25134:435 297.02075:51 327.23196:445 377.23468:43 417.22577:51 417.23724:102 553.28308:102 571.27441:43 579.28442:102 757.57373:102 761.53937:102 771.56293:102 781.45978:201 781.50299:518 781.53827:151 828.81976:102 831.50549:14429	PI 34:3; PI(18:1/16:2)	C43H77O13P	Lipids and lipid-like molecules	Glycerophospholipids	-	C01194	(map00562)Inositol phosphate metabolism;(map00563)Glycosylphosphatidylinositol (GPI)-anchor biosynthesis;(map00564)Glycerophospholipid metabolism;(map01100)Metabolic pathways;(map04070)Phosphatidylinositol signaling system;(map04138)Autophagy - yeast;(map04140)Autophagy - animal;(map05152)Tuberculosis	-
negative	neg-M834T418	833.52401899312	6.97141666666667	lipidblast::PI 34:2; PI(16:1/18:1); [M-H]-	833.52496	[M-H]-	92.8	100	72.5	100	54.53361:22 78.95544:51 78.96292:127 127.04501:22 152.99677:164 222.97961:25 223.00687:102 241.00728:655 253.22061:197 255.23955:223 270.24918:22 279.23508:228 281.2514:370 283.24188:76 293.24185:76 295.26218:421 297.04019:102 303.22705:127 305.25198:51 317.25809:76 319.26157:102 327.23438:360 363.20825:22 389.19876:102 391.23416:233 409.25473:51 417.23926:371 429.00586:22 463.16415:25 551.23901:…	PI 34:2; PI(16:1/18:1)	C43H79O13P	Lipids and lipid-like molecules	Glycerophospholipids	-	C01194	(map00562)Inositol phosphate metabolism;(map00563)Glycosylphosphatidylinositol (GPI)-anchor biosynthesis;(map00564)Glycerophospholipid metabolism;(map01100)Metabolic pathways;(map04070)Phosphatidylinositol signaling system;(map04138)Autophagy - yeast;(map04140)Autophagy - animal;(map05152)Tuberculosis	LMGP06010873;LMGP06010851
negative	neg-M835T375	834.531590169481	6.25065	inhouse::2-Docosahexaenoyl-1-stearoyl-sn-glycero-3-phosphoserine; false; [M-H]-	834.53424	[M-H]-	75.8	60.1	68	75	283.24649:51 350.40549:43 419.23792:51 419.26379:102 481.24249:43 634.33618:51 634.36804:153 747.4978:102 774.41058:43 834.53149:1025	2-Docosahexaenoyl-1-stearoyl-sn-glycero-3-phosphoserine	C46H78NO10P	Lipids and lipid-like molecules	Glycerophospholipids		NA	-	-
negative	neg-M836T429	835.537736208578	7.15091666666667	lipidblast::PI 34:1; PI(16:0/18:1); [M-H]-	835.54047	[M-H]-	94.4	100	74.6	100	57.18061:4 78.95979:38 116.92432:32 152.9904:70 221.09483:4 223.00261:56 241.01407:217 253.20769:17 255.22884:168 259.02405:30 281.25003:206 283.26889:43 284.26208:17 291.21527:4 293.25989:4 295.27792:4 297.03906:41 305.25101:17 315.04828:23 319.2608:8 321.27814:8 327.2337:8 329.23785:17 329.25058:13 331.25833:8 391.22073:161 409.23279:17 417.24304:129 419.24408:29 419.25558:44 420.24207:17 435.2…	PI 34:1; PI(16:0/18:1)	C43H81O13P	Lipids and lipid-like molecules	Glycerophospholipids	HMDB09783	C01194	(map00562)Inositol phosphate metabolism;(map00563)Glycosylphosphatidylinositol (GPI)-anchor biosynthesis;(map00564)Glycerophospholipid metabolism;(map01100)Metabolic pathways;(map04070)Phosphatidylinositol signaling system;(map04138)Autophagy - yeast;(map04140)Autophagy - animal;(map05152)Tuberculosis	LMGP06010001;LMGP06010933
negative	neg-M839T385	839.490526997921	6.41398333333333	lipidblast::PG 42:11; PG(20:5/22:6); [M-H]-	839.4873	[M-H]-	71.7	65	53.7	42.9	152.98891:43 283.2717:51 301.22043:153 327.23169:203 420.26288:102 751.54016:102 752.53339:283 838.54578:102 839.4566:198 839.48914:1033 839.52167:835 839.56641:1076	PG 42:11; PG(20:5/22:6)	C48H73O10P	Lipids and lipid-like molecules	Glycerophospholipids	-	C00344	(map00564)Glycerophospholipid metabolism;(map01100)Metabolic pathways	LMGP04010856;LMGP04010840
negative	neg-M842T399	841.506232657323	6.64736666666667	lipidblast::SQDG 36:4; SQDG(16:0/20:4); [M-H]-	841.50757	[M-H]-	89	98.3	78.3	50	52.81192:22 115.06123:22 147.12274:22 152.99332:102 182.50095:22 205.20088:76 229.18642:25 229.19916:76 259.23557:127 283.24429:435 301.21649:127 302.28458:51 303.23721:3721 304.2305:197 327.23007:2478 328.22626:51 329.24692:127 331.18054:25 419.25992:51 437.2384:25 463.20367:25 463.21878:76 470.28223:51 481.21933:25 513.25092:25 529.28546:25 531.27356:102 537.26019:76 555.2691:76 721.49805:51 75…	SQDG 36:4; SQDG(16:0/20:4)	C45H78O12S	Lipids and lipid-like molecules	Glycerolipids	-	C13508	(map00561)Glycerolipid metabolism;(map01100)Metabolic pathways	-
negative	neg-M844T408	843.522683261101	6.80386666666667	lipidblast::SQDG 36:3; SQDG(16:0/20:3); [M-H]-	843.52484	[M-H]-	87.2	93.7	79.6	50	283.2442:153 301.21613:51 303.23923:203 305.25195:703 310.15466:43 327.24194:559 329.23843:102 537.26514:102 769.55969:253 770.53357:102 805.50085:102 826.48071:43 831.51685:270 840.83282:102 843.52161:12664	SQDG 36:3; SQDG(16:0/20:3)	C45H80O12S	Lipids and lipid-like molecules	Glycerolipids	-	C13508	(map00561)Glycerolipid metabolism;(map01100)Metabolic pathways	-
negative	neg-M846T417	845.53839077634	6.94275	lipidblast::SQDG 36:2; SQDG(16:0/20:2); [M-H]-	845.53479	[M-H]-	88.9	93.6	78.9	66.7	255.21069:51 280.22855:51 282.25079:102 283.24927:397 299.23413:43 303.23962:283 305.24744:407 307.24466:147 307.26682:2133 327.21185:149 327.23218:1612 329.24902:644 331.26694:319 389.20193:51 439.21088:51 463.22205:203 513.28217:51 535.27948:51 537.25922:152 541.30804:102 553.27832:102 771.54395:151 771.57123:527 772.57758:102 807.40723:100 807.50696:2298 807.77026:102 842.77649:101 842.87024:2…	SQDG 36:2; SQDG(16:0/20:2)	C45H82O12S	Lipids and lipid-like molecules	Glycerolipids	-	C13508	(map00561)Glycerolipid metabolism;(map01100)Metabolic pathways	-
negative	neg-M848T423	847.551105135472	7.05258333333333	lipidblast::SQDG 36:1; SQDG(16:0/20:1); [M-H]-	847.54669	[M-H]-	83.8	95.9	78.1	50	31.69064:43 134.98386:43 152.99406:203 208.46782:43 231.21637:43 257.22104:51 267.25253:102 281.24408:203 283.23218:308 285.26047:152 299.24094:51 303.23428:254 305.24701:278 307.26147:650 309.28009:1404 317.25061:203 326.20422:102 327.23697:1182 329.24365:397 331.25644:203 333.27539:203 403.21753:51 463.2197:203 537.31903:153 579.29785:102 704.48669:43 765.28986:43 797.52087:564 809.53027:1743 8…	SQDG 36:1; SQDG(16:0/20:1)	C45H84O12S	Lipids and lipid-like molecules	Glycerolipids	-	C13508	(map00561)Glycerolipid metabolism;(map01100)Metabolic pathways	-
negative	neg-M848T444	847.576755573155	7.39365833333333	lipidblast::SQDG 36:1; SQDG(18:0/18:1); [M-H]-	847.57501	[M-H]-	70.8	77.1	73.8	50	241.0002:51 255.2325:102 281.24915:102 283.27271:51 333.27884:43 751.5061:51 751.52533:102 753.5163:152 753.55481:203 847.48877:143 847.52557:684 847.57867:4902	SQDG 36:1; SQDG(18:0/18:1)	C45H84O12S	Lipids and lipid-like molecules	Glycerolipids	-	C13508	(map00561)Glycerolipid metabolism;(map01100)Metabolic pathways	-
negative	neg-M850T431	849.564714298033	7.17588333333333	lipidblast::PI 35:1; PI(17:0/18:1); [M-H]-	849.55682	[M-H]-	82.7	91.3	71.5	55.6	55.41447:43 184.34273:43 240.9976:51 240.99979:203 267.22717:51 281.25354:203 283.25589:153 307.25201:102 315.04459:51 327.24014:102 329.24686:152 331.2648:153 335.2858:51 405.23727:153 417.22473:51 538.28644:43 567.29602:102 579.3158:51 581.28394:102 821.39655:51 821.54541:1154 822.51135:102 846.83289:152 846.86554:102 848.56586:102 849.4903:175 849.5517:22376	PI 35:1; PI(17:0/18:1)	C44H83O13P	Lipids and lipid-like molecules	Glycerophospholipids	-	C01194	(map00562)Inositol phosphate metabolism;(map00563)Glycosylphosphatidylinositol (GPI)-anchor biosynthesis;(map00564)Glycerophospholipid metabolism;(map01100)Metabolic pathways;(map04070)Phosphatidylinositol signaling system;(map04138)Autophagy - yeast;(map04140)Autophagy - animal;(map05152)Tuberculosis	LMGP06010295;LMGP06010864
negative	neg-M855T545	854.594198047584	9.081725	hmdb::PE(20:2(11Z,14Z)/20:2(11Z,14Z)); E10; true; HMDB0009297	854.59613	[M+Hac-H]-	71	47.3	82.7	50	654.41919:43 794.52539:51 794.58075:102 812.54321:51 854.5769:51	PE(20:2(11Z,14Z)/20:2(11Z,14Z))	C45H82NO8P	Lipids and lipid-like molecules	Glycerophospholipids	HMDB0009297	C00350	(map00563)Glycosylphosphatidylinositol (GPI)-anchor biosynthesis;(map00564)Glycerophospholipid metabolism;(map01100)Metabolic pathways;(map01110)Biosynthesis of secondary metabolites;(map04138)Autophagy - yeast;(map04140)Autophagy - animal;(map04723)Retrograde endocannabinoid signaling;(map05130)Pathogenic Escherichia coli infection	-
negative	neg-M856T401	855.506420689014	6.69053333333333	lipidblast::PI 36:5; PI(16:1/20:4); [M-H]-	855.50708	[M-H]-	71.6	50	75.7	44.4	241.01364:43 279.22314:102 284.26318:51 303.23169:102 601.2652:43 770.56012:51 771.57751:325 778.57312:43 781.54108:51 845.51569:102 845.57281:101 845.62177:203 845.66669:101 855.47198:385 855.50891:906 855.58691:150 855.61981:152	PI 36:5; PI(16:1/20:4)	C45H77O13P	Lipids and lipid-like molecules	Glycerophospholipids	-	C01194	(map00562)Inositol phosphate metabolism;(map00563)Glycosylphosphatidylinositol (GPI)-anchor biosynthesis;(map00564)Glycerophospholipid metabolism;(map01100)Metabolic pathways;(map04070)Phosphatidylinositol signaling system;(map04138)Autophagy - yeast;(map04140)Autophagy - animal;(map05152)Tuberculosis	LMGP06010870;LMGP06010594
negative	neg-M858T415	857.524367655909	6.92356666666667	lipidblast::PI 36:4; PI(16:0/20:4); [M-H]-	857.52563	[M-H]-	93.4	100	74.1	100	55.05204:43 71.01331:43 78.9595:448 82.824:43 96.96686:203 105.84669:51 106.95153:51 110.12952:51 114.91677:51 127.27107:102 130.21619:51 134.98309:51 145.49612:43 152.99861:1006 171.00589:51 177.09137:51 191.18338:51 198.50385:51 204.98189:51 205.19499:102 222.29607:51 222.99779:892 227.03032:43 231.20784:51 237.84636:43 240.9698:97 241.01122:4941 254.42139:51 255.23486:2616 256.70596:51 258.993…	PI 36:4; PI(16:0/20:4)	C45H79O13P	Lipids and lipid-like molecules	Glycerophospholipids	-	C01194	(map00562)Inositol phosphate metabolism;(map00563)Glycosylphosphatidylinositol (GPI)-anchor biosynthesis;(map00564)Glycerophospholipid metabolism;(map01100)Metabolic pathways;(map04070)Phosphatidylinositol signaling system;(map04138)Autophagy - yeast;(map04140)Autophagy - animal;(map05152)Tuberculosis	LMGP06010958;LMGP06010828
negative	neg-M860T424	859.538466730958	7.06258333333333	lipidblast::PI 36:3; PI(18:1/18:2); [M-H]-	859.54224	[M-H]-	92.2	100	73.4	88.9	62.96637:43 78.95988:102 122.98795:43 152.99754:102 219.25372:43 241.01654:403 250.03481:43 259.02438:102 267.21951:43 279.23169:253 281.25037:425 285.27872:43 297.03458:152 297.06122:51 319.25616:51 375.93536:43 415.21295:102 417.24066:319 417.26648:101 441.22104:51 539.00159:43 577.25476:51 577.29187:102 579.2937:385 592.82953:43 597.31213:102 687.5733:43 733.48883:51 771.53296:43 836.17316:43 …	PI 36:3; PI(18:1/18:2)	C45H81O13P	Lipids and lipid-like molecules	Glycerophospholipids	-	C01194	(map00562)Inositol phosphate metabolism;(map00563)Glycosylphosphatidylinositol (GPI)-anchor biosynthesis;(map00564)Glycerophospholipid metabolism;(map01100)Metabolic pathways;(map04070)Phosphatidylinositol signaling system;(map04138)Autophagy - yeast;(map04140)Autophagy - animal;(map05152)Tuberculosis	LMGP06010318;LMGP06010931
negative	neg-M862T436	861.554538659901	7.27101666666667	lipidblast::PI 36:2; PI(18:1/18:1); [M-H]-	861.55481	[M-H]-	94.2	96	81.8	100	78.95625:152 96.96621:51 152.98456:51 152.99672:387 222.99628:203 241.00983:1727 253.21016:51 255.22462:102 279.20605:51 279.23654:720 281.25055:2763 283.2529:152 283.26236:203 288.82758:43 297.02524:152 306.31226:102 307.2663:2913 309.27017:102 391.22803:254 415.2431:51 417.23648:708 419.25192:470 435.24249:102 437.28326:51 443.25986:153 480.0881:43 503.64246:43 509.30389:203 553.23553:51 553.28…	PI 36:2; PI(18:1/18:1)	C45H83O13P	Lipids and lipid-like molecules	Glycerophospholipids	-	C01194	(map00562)Inositol phosphate metabolism;(map00563)Glycosylphosphatidylinositol (GPI)-anchor biosynthesis;(map00564)Glycerophospholipid metabolism;(map01100)Metabolic pathways;(map04070)Phosphatidylinositol signaling system;(map04138)Autophagy - yeast;(map04140)Autophagy - animal;(map05152)Tuberculosis	-
negative	neg-M866T393	865.506660444034	6.55503333333333	lipidblast::SQDG 38:6; SQDG(16:0/22:6); [M-H]-	865.50629	[M-H]-	88.2	99.5	78.9	50	149.13536:25 152.99498:102 187.1458:22 229.20068:127 253.21718:283 283.24091:900 303.23846:76 326.19595:51 327.23376:5559 328.23251:226 463.21927:51 537.26019:127 555.27234:127 791.52655:127 791.53839:165 792.54974:148 862.70752:166 862.74048:177 862.76111:206 864.54333:51 864.99744:51 865.29468:51 865.50122:54729	SQDG 38:6; SQDG(16:0/22:6)	C47H78O12S	Lipids and lipid-like molecules	Glycerolipids	-	C13508	(map00561)Glycerolipid metabolism;(map01100)Metabolic pathways	-
negative	neg-M868T405	867.522674168872	6.74336666666667	lipidblast::SQDG 38:5; SQDG(16:0/22:5); [M-H]-	867.52173	[M-H]-	87.4	95.9	78.8	50	227.6506:43 281.22534:43 283.25354:203 285.25345:51 327.22693:999 329.24631:1295 330.24811:102 362.13135:43 537.25739:51 792.54968:102 793.53009:253 793.56964:374 794.5863:203 864.7453:152 866.58331:102 867.45135:219 867.51746:23086	SQDG 38:5; SQDG(16:0/22:5)	C47H80O12S	Lipids and lipid-like molecules	Glycerolipids	-	C13508	(map00561)Glycerolipid metabolism;(map01100)Metabolic pathways	-
negative	neg-M868T421	867.542020498333	7.01205	lipidblast::SQDG 38:5; SQDG(18:1/20:4); [M-H]-	867.54663	[M-H]-	79	88.6	74.8	50	119.29006:51 283.27737:51 303.22989:102 401.22577:51 401.25388:354 563.3233:102 803.45703:51 804.55566:152 864.76868:102 867.36725:102 867.46234:185 867.53674:8171	SQDG 38:5; SQDG(18:1/20:4)	C47H80O12S	Lipids and lipid-like molecules	Glycerolipids	-	C13508	(map00561)Glycerolipid metabolism;(map01100)Metabolic pathways	-
negative	neg-M870T411	869.537889233965	6.85460833333333	lipidblast::SQDG 38:4; SQDG(16:0/22:4); [M-H]-	869.53876	[M-H]-	87	96	78.1	50	152.99469:203 267.22931:43 283.23883:152 283.24591:254 285.25055:102 294.91422:43 303.22632:203 304.23917:102 327.23611:1092 329.23767:411 331.26321:957 463.22342:102 479.716:43 537.25732:51 541.29639:153 717.46991:203 794.57971:152 795.56537:557 796.56348:102 807.48413:203 807.52405:101 866.75354:152 869.46265:218 869.53717:36938 869.63239:140	SQDG 38:4; SQDG(16:0/22:4)	C47H82O12S	Lipids and lipid-like molecules	Glycerolipids	-	C13508	(map00561)Glycerolipid metabolism;(map01100)Metabolic pathways	-
negative	neg-M870T424	869.559870511737	7.06113333333333	lipidblast::SQDG 38:4; SQDG(18:1/20:3); [M-H]-	869.55829	[M-H]-	80	95.2	72.6	66.7	63.05909:43 78.95519:102 116.92341:51 138.34517:43 152.99991:204 194.91035:43 222.98495:51 231.21829:102 240.98923:50 241.0132:1048 255.2437:43 279.22116:51 280.35532:102 281.25159:856 285.24911:152 303.23257:1560 305.25513:339 307.26474:349 321.58698:43 329.24988:918 331.26529:153 334.50528:43 377.23645:102 401.23212:51 403.25644:1408 405.24066:102 421.28683:153 441.24655:43 486.18518:43 503.544…	SQDG 38:4; SQDG(18:1/20:3)	C47H82O12S	Lipids and lipid-like molecules	Glycerolipids	-	C13508	(map00561)Glycerolipid metabolism;(map01100)Metabolic pathways	-
negative	neg-M872T422	871.544901431388	7.02991666666667	lipidblast::PI 37:4; PI(17:0/20:4); [M-H]-	871.54016	[M-H]-	90.3	100	73.3	100	78.95863:102 96.96867:51 109.76496:22 142.90073:22 152.99405:127 218.91501:22 222.99867:102 241.00998:674 257.21329:25 269.24731:378 283.25974:51 285.2597:51 297.01038:51 297.02972:161 303.22879:586 304.23923:102 315.08099:25 327.22391:76 329.24585:193 331.25613:239 331.26892:127 333.27252:102 403.25745:51 404.2673:76 405.23886:531 423.24942:102 439.23282:102 566.33502:76 567.3009:579 575.80865:2…	PI 37:4; PI(17:0/20:4)	C46H81O13P	Lipids and lipid-like molecules	Glycerophospholipids	-	C01194	(map00562)Inositol phosphate metabolism;(map00563)Glycosylphosphatidylinositol (GPI)-anchor biosynthesis;(map00564)Glycerophospholipid metabolism;(map01100)Metabolic pathways;(map04070)Phosphatidylinositol signaling system;(map04138)Autophagy - yeast;(map04140)Autophagy - animal;(map05152)Tuberculosis	LMGP06010595;LMGP06010004
negative	neg-M872T438	871.574413919517	7.29438333333333	lipidblast::SQDG 38:3; SQDG(18:0/20:3); [M-H]-	871.57556	[M-H]-	81.9	100	73.7	50	178.89114:43 241.0155:152 285.10919:43 303.23245:102 305.24765:331 331.25992:51 377.24417:102 391.24182:51 403.26151:346 554.30725:43 565.29437:152 567.33557:102 836.42572:43 845.51617:101 845.5611:253 854.586:43 858.54254:152 859.55475:254 861.50256:102 868.77795:202 868.79865:152 869.07587:102 871.34521:152 871.4364:100 871.56903:49219	SQDG 38:3; SQDG(18:0/20:3)	C47H84O12S	Lipids and lipid-like molecules	Glycerolipids	-	C13508	(map00561)Glycerolipid metabolism;(map01100)Metabolic pathways	-
negative	neg-M874T422	873.557220244764	7.041125	lipidblast::PI 37:3; PI(18:1/19:2); [M-H]-	873.54858	[M-H]-	85.8	91.9	70.4	55.6	152.99287:25 222.99951:25 241.01088:171 255.23682:51 281.242:51 293.23489:25 305.22308:25 305.24271:51 319.26239:51 327.24805:25 329.24713:76 331.26764:102 333.27896:76 377.22534:25 391.21991:51 405.22913:51 417.23367:76 553.24121:25 553.26105:76 579.29596:76 747.50354:51 845.21252:25 845.40027:192 845.44519:239 845.51868:183 845.53906:308 846.57214:51 860.61536:22 870.73877:51 870.78851:51 872.5…	PI 37:3; PI(18:1/19:2)	C46H83O13P	Lipids and lipid-like molecules	Glycerophospholipids	-	C01194	(map00562)Inositol phosphate metabolism;(map00563)Glycosylphosphatidylinositol (GPI)-anchor biosynthesis;(map00564)Glycerophospholipid metabolism;(map01100)Metabolic pathways;(map04070)Phosphatidylinositol signaling system;(map04138)Autophagy - yeast;(map04140)Autophagy - animal;(map05152)Tuberculosis	-
negative	neg-M874T437	873.553333832268	7.277925	lipidblast::PI 37:3; PI(18:1/19:2); [M-H]-	873.54858	[M-H]-	85.8	91.9	70.4	55.6	152.99287:25 222.99951:25 241.01088:171 255.23682:51 281.242:51 293.23489:25 305.22308:25 305.24271:51 319.26239:51 327.24805:25 329.24713:76 331.26764:102 333.27896:76 377.22534:25 391.21991:51 405.22913:51 417.23367:76 553.24121:25 553.26105:76 579.29596:76 747.50354:51 845.21252:25 845.40027:192 845.44519:239 845.51868:183 845.53906:308 846.57214:51 860.61536:22 870.73877:51 870.78851:51 872.5…	PI 37:3; PI(18:1/19:2)	C46H83O13P	Lipids and lipid-like molecules	Glycerophospholipids	-	C01194	(map00562)Inositol phosphate metabolism;(map00563)Glycosylphosphatidylinositol (GPI)-anchor biosynthesis;(map00564)Glycerophospholipid metabolism;(map01100)Metabolic pathways;(map04070)Phosphatidylinositol signaling system;(map04138)Autophagy - yeast;(map04140)Autophagy - animal;(map05152)Tuberculosis	-
negative	neg-M878T438	877.59082046924	7.29645833333333	lipidblast::PG 44:6; PG(22:3/22:3); [M-H]-	877.6026	[M-H]-	70.7	54.6	63.9	50	99.92164:25 116.92737:76 223.03613:25 239.06284:25 313.04639:25 313.05634:51 331.25879:229 333.2854:102 867.59875:76 877.4801:127 877.56738:287 877.5882:684	PG 44:6; PG(22:3/22:3)	C50H87O10P	Lipids and lipid-like molecules	Glycerophospholipids	-	C00344	(map00564)Glycerophospholipid metabolism;(map01100)Metabolic pathways	-
negative	neg-M882T409	881.521845910094	6.81676666666667	lipidblast::PI 38:6; PI(16:0/22:6); [M-H]-	881.52386	[M-H]-	84.1	95.9	70.5	44.4	152.99626:51 198.29372:43 241.21349:203 241.23093:203 255.23445:102 283.24652:102 303.23227:43 327.22757:152 391.23083:203 415.22293:51 542.87567:43 553.28058:254 845.52234:253 877.5119:203 878.72247:152 881.12933:102 881.52527:23060	PI 38:6; PI(16:0/22:6)	C47H79O13P	Lipids and lipid-like molecules	Glycerophospholipids	-	C01194	(map00562)Inositol phosphate metabolism;(map00563)Glycosylphosphatidylinositol (GPI)-anchor biosynthesis;(map00564)Glycerophospholipid metabolism;(map01100)Metabolic pathways;(map04070)Phosphatidylinositol signaling system;(map04138)Autophagy - yeast;(map04140)Autophagy - animal;(map05152)Tuberculosis	LMGP06010011;LMGP06010815
negative	neg-M884T418	883.539248617959	6.96921666666667	lipidblast::PI 38:5; PI(18:1/20:4); [M-H]-	883.5379	[M-H]-	93.5	100	72.7	100	70.69101:43 78.95724:203 96.95731:51 113.55891:43 148.20239:43 152.9966:419 174.67809:43 198.91083:43 219.31227:43 223.00528:296 234.22638:43 241.01234:2180 243.66751:43 255.23592:43 259.01309:153 259.24359:153 280.37274:51 281.25018:1368 282.26105:102 287.49496:43 297.03427:254 303.23578:1376 304.63565:43 315.05563:102 329.3548:43 415.96411:102 417.24203:1670 421.96658:43 435.25076:102 439.20761…	PI 38:5; PI(18:1/20:4)	C47H81O13P	Lipids and lipid-like molecules	Glycerophospholipids	-	C01194	(map00562)Inositol phosphate metabolism;(map00563)Glycosylphosphatidylinositol (GPI)-anchor biosynthesis;(map00564)Glycerophospholipid metabolism;(map01100)Metabolic pathways;(map04070)Phosphatidylinositol signaling system;(map04138)Autophagy - yeast;(map04140)Autophagy - animal;(map05152)Tuberculosis	LMGP06010849;LMGP06010599
negative	neg-M886T432	885.554931017359	7.20715	lipidblast::PI 38:4; PI(18:0/20:4); [M-H]-	885.55353	[M-H]-	93.8	100	74.4	100	59.01104:25 78.96049:526 96.96914:127 105.76813:51 135.02452:51 150.9812:51 152.99393:892 168.9783:22 205.19504:102 222.99974:685 241.00871:5186 259.01605:400 259.24655:212 281.2485:51 283.2626:3627 284.25815:51 297.03973:735 302.26428:51 303.23398:6362 304.22726:51 305.23196:76 315.04379:176 415.13464:22 417.22522:51 417.91656:51 419.25781:6191 420.25296:51 437.26837:443 439.22559:737 452.53763:…	PI 38:4; PI(18:0/20:4)	C47H83O13P	Lipids and lipid-like molecules	Glycerophospholipids	HMDB09815	C01194	(map00562)Inositol phosphate metabolism;(map00563)Glycosylphosphatidylinositol (GPI)-anchor biosynthesis;(map00564)Glycerophospholipid metabolism;(map01100)Metabolic pathways;(map04070)Phosphatidylinositol signaling system;(map04138)Autophagy - yeast;(map04140)Autophagy - animal;(map05152)Tuberculosis	LMGP06010598;LMGP06010010
negative	neg-M890T437	889.578105025257	7.29025833333333	lipidblast::PI 38:2; PI(18:0/20:2); [M-H]-	889.58698	[M-H]-	87.3	98.8	70.6	66.7	178.87978:43 241.00627:203 283.25305:51 297.03:102 307.26605:102 331.27408:51 419.25827:152 581.29694:152 631.32806:43 723.47498:102 797.51038:593 877.45392:51 877.54126:152 877.61194:253 886.70551:152 886.80579:102 888.54993:277 889.56287:11941 889.5838:30925	PI 38:2; PI(18:0/20:2)	C47H87O13P	Lipids and lipid-like molecules	Glycerophospholipids	-	C01194	(map00562)Inositol phosphate metabolism;(map00563)Glycosylphosphatidylinositol (GPI)-anchor biosynthesis;(map00564)Glycerophospholipid metabolism;(map01100)Metabolic pathways;(map04070)Phosphatidylinositol signaling system;(map04138)Autophagy - yeast;(map04140)Autophagy - animal;(map05152)Tuberculosis	LMGP06010537;LMGP06010934
negative	neg-M896T417	895.538982575384	6.94201666666667	lipidblast::PI 39:6; PI(17:0/22:6); [M-H]-	895.53961	[M-H]-	73.4	53.5	73.8	55.6	241.00693:152 260.23547:43 269.24356:102 297.03732:51 303.23636:152 329.24561:203 403.24442:51 405.23422:152 567.26874:152 567.28882:203 567.31219:254 797.65009:152 820.56555:51 869.55444:253 870.58551:102 871.53424:9212 872.55402:253 892.7392:102 895.45502:100 895.57263:11631	PI 39:6; PI(17:0/22:6)	C48H81O13P	Lipids and lipid-like molecules	Glycerophospholipids	-	C01194	(map00562)Inositol phosphate metabolism;(map00563)Glycosylphosphatidylinositol (GPI)-anchor biosynthesis;(map00564)Glycerophospholipid metabolism;(map01100)Metabolic pathways;(map04070)Phosphatidylinositol signaling system;(map04138)Autophagy - yeast;(map04140)Autophagy - animal;(map05152)Tuberculosis	LMGP06010793;LMGP06010863
negative	neg-M896T425	895.574225645211	7.08959166666667	lipidblast::SQDG 40:5; SQDG(18:0/22:5); [M-H]-	895.57501	[M-H]-	78.8	98.5	74.4	50	241.00119:152 241.01643:203 329.23135:51 329.24155:279 403.2562:375 565.27661:51 565.29333:152 769.47754:202 769.51257:498 769.54761:101 892.70599:101 895.43439:151 895.48059:177 895.57306:38415	SQDG 40:5; SQDG(18:0/22:5)	C49H84O12S	Lipids and lipid-like molecules	Glycerolipids	-	C13508	(map00561)Glycerolipid metabolism;(map01100)Metabolic pathways	-
negative	neg-M898T437	897.589545968224	7.28271666666667	lipidblast::SQDG 40:4; SQDG(18:0/22:4); [M-H]-	897.58514	[M-H]-	81.8	91.1	74.2	50	78.95645:51 241.00018:101 241.00453:376 255.2415:102 305.20862:51 305.25275:254 331.26535:418 403.25372:629 407.72858:43 421.25812:102 565.27588:51 565.30927:372 583.31403:102 773.51483:51 795.57703:43 868.82672:102 871.4231:152 871.4563:249 871.57648:8486 872.55896:321 873.55859:102 894.70032:202 894.74231:202 897.09113:153 897.58734:84148	SQDG 40:4; SQDG(18:0/22:4)	C49H86O12S	Lipids and lipid-like molecules	Glycerolipids	-	C13508	(map00561)Glycerolipid metabolism;(map01100)Metabolic pathways	-
negative	neg-M900T438	899.569827617134	7.30001666666667	lipidblast::PI 39:4; PI(19:0/20:4); [M-H]-	899.57031	[M-H]-	86.7	98.9	70.7	55.6	100.92525:43 116.92524:102 152.98792:51 152.9966:102 222.99944:51 223.00572:51 241.01291:254 297.27722:152 303.22214:203 433.26941:203 595.32727:254 768.56793:102 806.50269:101 806.55457:339 806.57843:252 896.66138:152 896.716:203 898.59607:102 899.56842:48232	PI 39:4; PI(19:0/20:4)	C48H85O13P	Lipids and lipid-like molecules	Glycerophospholipids	-	C01194	(map00562)Inositol phosphate metabolism;(map00563)Glycosylphosphatidylinositol (GPI)-anchor biosynthesis;(map00564)Glycerophospholipid metabolism;(map01100)Metabolic pathways;(map04070)Phosphatidylinositol signaling system;(map04138)Autophagy - yeast;(map04140)Autophagy - animal;(map05152)Tuberculosis	LMGP06010604;LMGP06010440
negative	neg-M906T402	905.521504449726	6.69366666666667	lipidblast::PI 40:8; PI(20:4/20:4); [M-H]-	905.52484	[M-H]-	71.7	49.1	84.3	50	283.24426:51 303.22513:51 303.23001:51 327.23041:127 329.24472:149 601.2818:51 867.50122:374 867.53015:832 868.52692:127 905.38739:51 905.52679:1372	PI 40:8; PI(20:4/20:4)	C49H79O13P	Lipids and lipid-like molecules	Glycerophospholipids	-	C01194	(map00562)Inositol phosphate metabolism;(map00563)Glycosylphosphatidylinositol (GPI)-anchor biosynthesis;(map00564)Glycerophospholipid metabolism;(map01100)Metabolic pathways;(map04070)Phosphatidylinositol signaling system;(map04138)Autophagy - yeast;(map04140)Autophagy - animal;(map05152)Tuberculosis	LMGP06010827
negative	neg-M908T413	907.537566702838	6.88513333333333	lipidblast::PI 40:7; PI(18:1/22:6); [M-H]-	907.54193	[M-H]-	84.3	85.9	73.7	55.6	241.01834:153 281.25031:102 327.23953:203 417.25049:102 579.29663:102 819.52179:828 844.56635:43 873.57733:203 907.38214:101 907.44135:141 907.53864:10815	PI 40:7; PI(18:1/22:6)	C49H81O13P	Lipids and lipid-like molecules	Glycerophospholipids	-	C01194	(map00562)Inositol phosphate metabolism;(map00563)Glycosylphosphatidylinositol (GPI)-anchor biosynthesis;(map00564)Glycerophospholipid metabolism;(map01100)Metabolic pathways;(map04070)Phosphatidylinositol signaling system;(map04138)Autophagy - yeast;(map04140)Autophagy - animal;(map05152)Tuberculosis	LMGP06010013;LMGP06010797
negative	neg-M910T424	909.554080402577	7.06511666666667	lipidblast::PI 40:6; PI(18:1/22:5); [M-H]-	909.55566	[M-H]-	91.9	100	72.4	88.9	62.96266:14 78.9568:34 115.15556:14 116.9233:51 152.99408:51 222.99998:51 233.89662:14 241.01334:174 267.2388:34 281.24176:96 285.25577:17 297.03525:34 329.25388:179 391.20422:14 417.23434:219 443.25119:34 465.23111:34 577.28931:17 579.27087:84 579.29114:261 597.28186:17 605.2851:17 623.32147:17 627.30927:51 821.51685:51 901.57178:136 901.62659:68 906.65387:104 907.45715:51 908.5697:34 909.03943:…	PI 40:6; PI(18:1/22:5)	C49H83O13P	Lipids and lipid-like molecules	Glycerophospholipids	-	C01194	(map00562)Inositol phosphate metabolism;(map00563)Glycosylphosphatidylinositol (GPI)-anchor biosynthesis;(map00564)Glycerophospholipid metabolism;(map01100)Metabolic pathways;(map04070)Phosphatidylinositol signaling system;(map04138)Autophagy - yeast;(map04140)Autophagy - animal;(map05152)Tuberculosis	-
negative	neg-M912T434	911.569373064665	7.2264	lipidblast::PI 40:5; PI(20:1/20:4); [M-H]-	911.57153	[M-H]-	92.8	100	73.3	88.9	69.36226:22 114.25085:25 152.98933:25 217.71603:22 222.99643:51 236.45911:22 241.00311:221 267.24414:25 283.24716:51 283.25897:102 297.02881:76 303.23026:76 305.2626:25 309.2785:132 329.24966:150 417.24689:51 419.24506:102 437.24951:25 445.2525:76 445.2851:76 568.09943:22 581.25732:25 581.29114:102 581.31146:127 601.28351:51 607.30182:51 607.33295:160 625.31885:25 625.35394:76 759.51642:211 908.5…	PI 40:5; PI(20:1/20:4)	C49H85O13P	Lipids and lipid-like molecules	Glycerophospholipids	-	C01194	(map00562)Inositol phosphate metabolism;(map00563)Glycosylphosphatidylinositol (GPI)-anchor biosynthesis;(map00564)Glycerophospholipid metabolism;(map01100)Metabolic pathways;(map04070)Phosphatidylinositol signaling system;(map04138)Autophagy - yeast;(map04140)Autophagy - animal;(map05152)Tuberculosis	LMGP06010518;LMGP06010607
negative	neg-M914T441	913.585187139191	7.35475833333333	lipidblast::PI 40:4; PI(18:1/22:3); [M-H]-	913.58569	[M-H]-	89.5	100	71.6	66.7	39.21916:43 128.60533:43 240.99379:51 241.00468:152 255.23705:102 281.2467:102 297.02832:51 333.27594:203 417.22665:51 417.23813:203 579.28625:102 729.5686:51 738.495:102 792.54865:152 792.75421:102 910.61426:152 910.65234:152 912.55542:102 913.58197:31865	PI 40:4; PI(18:1/22:3)	C49H87O13P	Lipids and lipid-like molecules	Glycerophospholipids	-	C01194	(map00562)Inositol phosphate metabolism;(map00563)Glycosylphosphatidylinositol (GPI)-anchor biosynthesis;(map00564)Glycerophospholipid metabolism;(map01100)Metabolic pathways;(map04070)Phosphatidylinositol signaling system;(map04138)Autophagy - yeast;(map04140)Autophagy - animal;(map05152)Tuberculosis	-
negative	neg-M914T425	913.583320596574	7.0765	lipidblast::PI 40:4; PI(20:2/20:2); [M-H]-	913.58765	[M-H]-	81.8	81.2	78.4	50	97.4471:43 132.14203:43 206.09581:43 241.01631:203 259.02399:43 281.26385:51 297.04831:51 305.24069:51 379.16049:43 419.25104:102 547.55084:43 579.30981:51 581.30499:152 593.24908:43 794.42621:43 875.54724:102 884.5174:102 885.46118:97 885.54474:5017 886.54346:203 887.58032:102 904.92859:43 910.6427:102 913.58502:20941	PI 40:4; PI(20:2/20:2)	C49H87O13P	Lipids and lipid-like molecules	Glycerophospholipids	-	C01194	(map00562)Inositol phosphate metabolism;(map00563)Glycosylphosphatidylinositol (GPI)-anchor biosynthesis;(map00564)Glycerophospholipid metabolism;(map01100)Metabolic pathways;(map04070)Phosphatidylinositol signaling system;(map04138)Autophagy - yeast;(map04140)Autophagy - animal;(map05152)Tuberculosis	LMGP06010547
negative	neg-M916T436	915.598582590662	7.26721666666667	lipidblast::PI 40:3; PI(18:0/22:3); [M-H]-	915.60242	[M-H]-	88.2	94.2	71.9	77.8	78.95699:102 152.98013:51 223.00327:102 241.01486:262 279.2395:102 281.23703:479 281.25116:1205 283.26294:253 285.27478:43 305.24988:102 331.23178:150 331.25989:919 333.28143:584 384.54315:43 419.25504:307 469.27341:102 559.32098:102 581.31915:293 599.28986:51 631.33075:254 761.89386:43 769.49976:203 823.47656:141 823.5531:6956 823.64581:99 824.52026:101 824.57672:327 912.66235:202 912.67932:309 …	PI 40:3; PI(18:0/22:3)	C49H89O13P	Lipids and lipid-like molecules	Glycerophospholipids	-	C01194	(map00562)Inositol phosphate metabolism;(map00563)Glycosylphosphatidylinositol (GPI)-anchor biosynthesis;(map00564)Glycerophospholipid metabolism;(map01100)Metabolic pathways;(map04070)Phosphatidylinositol signaling system;(map04138)Autophagy - yeast;(map04140)Autophagy - animal;(map05152)Tuberculosis	-
negative	neg-M926T371	925.52295937594	6.18771666666667	inhouse::Saikosaponin C; false; [M-H]-	925.5257	[M-H]-	89	79.8	88	100	890.64111:43 925.50916:152 925.53479:253	Saikosaponin C	C48H78O17	Lipids and lipid-like molecules	Prenol lipids	NA	NA	-	-
negative	neg-M926T333	925.522746719267	5.5556	inhouse::Saikosaponin C; false; [M-H]-	925.52612	[M-H]-	86.1	77	87	100	776.47119:22 907.58533:25 925.4903:101 925.51166:101 925.5415:127	Saikosaponin C	C48H78O17	Lipids and lipid-like molecules	Prenol lipids	NA	NA	-	-
negative	neg-M970T319	969.669895391135	5.3168	lipidblast::AcylGlcADG 48:6; AcylGlcADG(16:2/16:2/16:2); [M-H]-	969.6662	[M-H]-	75.8	56.5	81.6	50	202.57126:22 775.95447:22 923.49603:51 969.6546:127	AcylGlcADG 48:6; AcylGlcADG(16:2/16:2/16:2)	C57H94O12	Lipids and lipid-like molecules	Glycerolipids	-	C06038	(map00561)Glycerolipid metabolism	-
negative	neg-M1056T438	1055.73503924777	7.29966666666667	lipidblast::HemiBMP 56:8; HemiBMP(18:2/18:3/20:3); [M-H]+	1055.73999	[M-H]-	73.6	48.3	72.8	75	279.21588:43 305.23474:51 867.65094:43 885.51019:51 922.44379:51 922.50775:102 923.44604:51 1055.71655:310	HemiBMP 56:8; HemiBMP(18:2/18:3/20:3)	C62H105O11P	Lipids and lipid-like molecules	Glycerophospholipids	-	-	-	-
negative	neg-M1098T272	1097.68250615144	4.53431666666667	lipidblast::HemiBMP 60:15; HemiBMP(20:5/20:5/20:5); [M-H]+	1097.68408	[M-H]-	73.1	57.6	69.1	50	578.3089:51 578.34937:152 678.0412:43 1097.67334:152 1097.71509:101	HemiBMP 60:15; HemiBMP(20:5/20:5/20:5)	C66H99O11P	Lipids and lipid-like molecules	Glycerophospholipids	-	-	-	-
negative	neg-M1152T400_1	1151.71193208718	6.66636666666667	lipidblast::HemiBMP 64:16; HemiBMP(20:5/22:5/22:6); [M-H]+	1151.71399	[M-H]-	77.3	95.9	55.2	75	87.01645:51 290.05426:17 290.08536:324 327.21277:17 327.23053:51 329.24231:34 765.21094:14 793.56415:68 867.51184:539 868.5127:51 1107.72864:34 1147.9458:68 1148.02185:85 1148.06946:51 1151.30139:51 1151.42529:51 1151.56812:82 1151.7063:36591	HemiBMP 64:16; HemiBMP(20:5/22:5/22:6)	C70H105O11P	Lipids and lipid-like molecules	Glycerophospholipids	-	-	-	-
