# Supplementary material for: Multiomics analysis of platelet-rich plasma promoting biological performance of mesenchymal stem cells
Source: BMC Genomics. 2024 Jun 5;25:564. doi: 10.1186/s12864-024-10329-8 (PMC11151483; doi:10.1186/s12864-024-10329-8)
Supplement: Supplementary file 1 — Supplementary Material 1. [file 12864_2024_10329_MOESM1_ESM.zip › Supplementary document-24 idms2.kegg.xls]

Level1	Level2	Pathway	Pathway ID	NumFeature	NumCompound	Background	Pvalue	FDR	Compound	CompoundID	Feature
Cellular Processes	Cellular community - eukaryotes	Gap junction	map04540	2	2	11	0.00197691740110974	0.0076071420942038	L-Glutamate;Dopamine	C00025;C03758	neg-M146T48;pos-M176T88
Cellular Processes	Transport and catabolism	Autophagy - animal	map04140	63	2	4	5.42450254018261e-05	0.000388280181823597	Phosphatidylethanolamine;1-Phosphatidyl-D-myo-inositol	C00350;C01194	pos-M530T282;pos-M558T319;pos-M745T544;pos-M753T544;pos-M753T177;pos-M769T544;neg-M562T390;neg-M691T409;neg-M691T425;neg-M698T439;neg-M701T424;neg-M710T428;neg-M712T439;neg-M715T438;neg-M715T411;neg-M717T426;neg-M717T545;neg-M719T445;neg-M739T440;neg-M739T406;neg-M739T545;neg-M741T443;neg-M741T418;neg-M741T545;neg-M743T433;neg-M743T545;neg-M745T545;neg-M765T442;neg-M767T545;neg-M767T426;neg-M767T…
Cellular Processes	Transport and catabolism	Lysosome	map04142	1	1	4	0.00338015693276676	0.00999350745339737	D-Mannose 6-phosphate	C00275	pos-M261T44
Environmental Information Processing	Membrane transport	ABC transporters	map02010	13	10	126	0.000191312390385303	0.00118265841329096	L-Glutamate;L-Aspartate;L-Arginine;L-Phenylalanine;Choline;L-Leucine;L-Histidine;L-Proline;Thiamine;Erythritol	C00025;C00049;C00062;C00079;C00114;C00123;C00135;C00148;C00378;C00503	neg-M146T48;neg-M132T46;pos-M175T50;pos-M166T142_2;pos-M188T150;pos-M104T50;pos-M132T93;neg-M130T52;pos-M156T58;neg-M154T245;neg-M114T52;pos-M265T138;neg-M181T51
Environmental Information Processing	Signal transduction	cAMP signaling pathway	map04024	12	4	40	0.00252914158188285	0.0090312565793547	AMP;Adenosine;Phosphatidate;Dopamine	C00020;C00212;C00416;C03758	pos-M348T138;neg-M346T90;neg-M346T52;neg-M346T138;pos-M268T141;neg-M671T433;neg-M673T427;neg-M699T425;neg-M702T425;neg-M728T426;neg-M730T438;pos-M176T88
Environmental Information Processing	Signal transduction	Phosphatidylinositol signaling system	map04070	38	3	29	0.00483346257512603	0.0136948106295238	Phosphatidate;1,2-Diacyl-sn-glycerol;1-Phosphatidyl-D-myo-inositol	C00416;C00641;C01194	neg-M671T433;neg-M673T427;neg-M699T425;neg-M702T425;neg-M728T426;neg-M730T438;pos-M635T541;pos-M637T542;pos-M637T439;pos-M639T528;pos-M661T529;pos-M663T513;neg-M808T416;neg-M810T423;neg-M832T412;neg-M834T418;neg-M836T429;neg-M850T431;neg-M856T401;neg-M858T415;neg-M860T424;neg-M862T436;neg-M872T422;neg-M874T422;neg-M874T437;neg-M882T409;neg-M884T418;neg-M886T432;neg-M890T437;neg-M896T417;neg-M900T…
Environmental Information Processing	Signal transduction	Sphingolipid signaling pathway	map04071	23	3	16	0.000471374238222049	0.00256427585592795	N-Acylsphingosine;Adenosine;Sphingomyelin	C00195;C00212;C00550	pos-M539T540;pos-M649T529;pos-M649T541;neg-M597T543;pos-M268T141;pos-M648T329;pos-M662T411;pos-M674T365;pos-M676T324;pos-M678T405;pos-M690T445;pos-M690T544;pos-M702T376;pos-M704T544;pos-M704T229;pos-M704T421;pos-M704T168;pos-M706T393;pos-M814T544;neg-M748T545;neg-M762T545;neg-M762T420;neg-M762T233
Environmental Information Processing	Signal transduction	FoxO signaling pathway	map04068	5	2	5	0.00013322675389092	0.000905941926458257	AMP;L-Glutamate	C00020;C00025	pos-M348T138;neg-M346T90;neg-M346T52;neg-M346T138;neg-M146T48
Environmental Information Processing	Signal transduction	Phospholipase D signaling pathway	map04072	7	2	13	0.00330804878477916	0.00999350745339737	L-Glutamate;Phosphatidate	C00025;C00416	neg-M146T48;neg-M671T433;neg-M673T427;neg-M699T425;neg-M702T425;neg-M728T426;neg-M730T438
Environmental Information Processing	Signal transduction	cGMP-PKG signaling pathway	map04022	5	2	14	0.00413685245091088	0.0119704666664655	AMP;Adenosine	C00020;C00212	pos-M348T138;neg-M346T90;neg-M346T52;neg-M346T138;pos-M268T141
Environmental Information Processing	Signal transduction	mTOR signaling pathway	map04150	6	2	3	1.38043541604833e-05	0.000125159477721715	AMP;L-Leucine	C00020;C00123	pos-M348T138;neg-M346T90;neg-M346T52;neg-M346T138;pos-M132T93;neg-M130T52
Environmental Information Processing	Signal transduction	AMPK signaling pathway	map04152	4	1	22	0.0982136814218098	0.13095157522908	AMP	C00020	pos-M348T138;neg-M346T90;neg-M346T52;neg-M346T138
Environmental Information Processing	Signal transduction	PI3K-Akt signaling pathway	map04151	4	1	4	0.00338015693276676	0.00999350745339737	AMP	C00020	pos-M348T138;neg-M346T90;neg-M346T52;neg-M346T138
Environmental Information Processing	Signaling molecules and interaction	Neuroactive ligand-receptor interaction	map04080	4	4	130	0.206288874882919	0.25227068961048	L-Glutamate;L-Aspartate;Adenosine;Dopamine	C00025;C00049;C00212;C03758	neg-M146T48;neg-M132T46;pos-M268T141;pos-M176T88
Genetic Information Processing	Folding, sorting and degradation	Sulfur relay system	map04122	1	1	11	0.0277401097223727	0.0477551255980088	Thiamine	C00378	pos-M265T138
Genetic Information Processing	Translation	Aminoacyl-tRNA biosynthesis	map00970	16	10	52	2.49331977064773e-08	6.78182977616184e-07	L-Glutamate;L-Aspartate;L-Arginine;L-Methionine;L-Tryptophan;L-Phenylalanine;L-Tyrosine;L-Leucine;L-Histidine;L-Proline	C00025;C00049;C00062;C00073;C00078;C00079;C00082;C00123;C00135;C00148	neg-M146T48;neg-M132T46;pos-M175T50;pos-M150T80;neg-M203T150;pos-M166T142_2;pos-M188T150;pos-M182T87;pos-M182T51;neg-M180T52_2;neg-M180T87;pos-M132T93;neg-M130T52;pos-M156T58;neg-M154T245;neg-M114T52
Human Diseases	Cancers: Overview	Central carbon metabolism in cancer	map05230	16	10	37	4.75740604150387e-10	1.61751805411131e-08	L-Glutamate;L-Aspartate;L-Arginine;L-Methionine;L-Tryptophan;L-Phenylalanine;L-Tyrosine;L-Leucine;L-Histidine;L-Proline	C00025;C00049;C00062;C00073;C00078;C00079;C00082;C00123;C00135;C00148	neg-M146T48;neg-M132T46;pos-M175T50;pos-M150T80;neg-M203T150;pos-M166T142_2;pos-M188T150;pos-M182T87;pos-M182T51;neg-M180T52_2;neg-M180T87;pos-M132T93;neg-M130T52;pos-M156T58;neg-M154T245;neg-M114T52
Human Diseases	Cancers: Overview	Choline metabolism in cancer	map05231	118	5	11	7.24130174772456e-08	1.64136172948423e-06	Choline;Phosphatidylcholine;Phosphatidate;sn-Glycero-3-phosphocholine;1-Acyl-sn-glycero-3-phosphocholine	C00114;C00157;C00416;C00670;C04230	pos-M104T50;pos-M566T359;pos-M594T430;pos-M626T355;pos-M632T368;pos-M634T345;pos-M679T354;pos-M707T544;pos-M731T237;pos-M733T244;pos-M733T171;pos-M733T544;pos-M735T544;pos-M735T173;pos-M735T235;pos-M747T544;pos-M757T235;pos-M757T527;pos-M759T240;pos-M759T544;pos-M759T173;pos-M761T238;pos-M761T544;pos-M761T174;pos-M771T177;pos-M773T544;pos-M783T544;pos-M783T241;pos-M783T174;pos-M783T442;pos-M785T1…
Human Diseases	Cancers: Overview	Chemical carcinogenesis	map05204	1	1	99	0.699276218042563	0.71504936581796	1,2-Dichloroethane	C06752	pos-M99T571
Human Diseases	Cancers: Overview	Pathways in cancer	map05200	6	1	27	0.13825806726713	0.174102751373423	Phosphatidate	C00416	neg-M671T433;neg-M673T427;neg-M699T425;neg-M702T425;neg-M728T426;neg-M730T438
Human Diseases	Cancers: Specific types	Pancreatic cancer	map05212	6	1	2	0.000581603229135087	0.00304223227547584	Phosphatidate	C00416	neg-M671T433;neg-M673T427;neg-M699T425;neg-M702T425;neg-M728T426;neg-M730T438
Human Diseases	Drug resistance: Antineoplastic	Antifolate resistance	map01523	5	2	17	0.00733187337216158	0.0184282452438303	AMP;L-Methionine	C00020;C00073	pos-M348T138;neg-M346T90;neg-M346T52;neg-M346T138;pos-M150T80
Human Diseases	Endocrine and metabolic diseases	AGE-RAGE signaling pathway in diabetic complications	map04933	4	1	10	0.0230558929366885	0.0418080191918619	N-Acylsphingosine	C00195	pos-M539T540;pos-M649T529;pos-M649T541;neg-M597T543
Human Diseases	Endocrine and metabolic diseases	Insulin resistance	map04931	4	1	20	0.0833068209914237	0.118017996404517	N-Acylsphingosine	C00195	pos-M539T540;pos-M649T529;pos-M649T541;neg-M597T543
Human Diseases	Immune diseases	Systemic lupus erythematosus	map05322	2	1	3	0.00171720097908429	0.00707694948955951	Phosphatidylserine	C02737	neg-M789T409;neg-M811T388
Human Diseases	Infectious diseases: Bacterial	Pathogenic Escherichia coli infection	map05130	37	1	1	0	0	Phosphatidylethanolamine	C00350	pos-M530T282;pos-M558T319;pos-M745T544;pos-M753T544;pos-M753T177;pos-M769T544;neg-M562T390;neg-M691T409;neg-M691T425;neg-M698T439;neg-M701T424;neg-M710T428;neg-M712T439;neg-M715T438;neg-M715T411;neg-M717T426;neg-M717T545;neg-M719T445;neg-M739T440;neg-M739T406;neg-M739T545;neg-M741T443;neg-M741T418;neg-M741T545;neg-M743T433;neg-M743T545;neg-M745T545;neg-M765T442;neg-M767T545;neg-M767T426;neg-M767T…
Human Diseases	Infectious diseases: Bacterial	Salmonella infection	map05132	1	1	4	0.00338015693276676	0.00999350745339737	L-Arginine	C00062	pos-M175T50
Human Diseases	Infectious diseases: Bacterial	Tuberculosis	map05152	26	1	9	0.0187373836783686	0.0353928358369185	1-Phosphatidyl-D-myo-inositol	C01194	neg-M808T416;neg-M810T423;neg-M832T412;neg-M834T418;neg-M836T429;neg-M850T431;neg-M856T401;neg-M858T415;neg-M860T424;neg-M862T436;neg-M872T422;neg-M874T422;neg-M874T437;neg-M882T409;neg-M884T418;neg-M886T432;neg-M890T437;neg-M896T417;neg-M900T438;neg-M906T402;neg-M908T413;neg-M910T424;neg-M912T434;neg-M914T441;neg-M914T425;neg-M916T436
Human Diseases	Infectious diseases: Parasitic	Amoebiasis	map05146	3	2	13	0.00330804878477916	0.00999350745339737	L-Arginine;Phosphatidylserine	C00062;C02737	pos-M175T50;neg-M789T409;neg-M811T388
Human Diseases	Infectious diseases: Parasitic	Leishmaniasis	map05140	6	2	6	0.000261770496289641	0.00154786032588657	N-Acylsphingosine;Phosphatidylserine	C00195;C02737	pos-M539T540;pos-M649T529;pos-M649T541;neg-M597T543;neg-M789T409;neg-M811T388
Human Diseases	Infectious diseases: Parasitic	African trypanosomiasis	map05143	1	1	10	0.0230558929366885	0.0418080191918619	L-Tryptophan	C00078	neg-M203T150
Human Diseases	Infectious diseases: Parasitic	Chagas disease (American trypanosomiasis)	map05142	1	1	7	0.0112807703839593	0.0251505700363684	L-Arginine	C00062	pos-M175T50
Human Diseases	Neurodegenerative diseases	Parkinson's disease	map05012	11	5	15	7.25211364710831e-07	1.40898208000961e-05	AMP;L-Tyrosine;Adenosine;Dopamine;1-Methyl-4-phenylpyridinium	C00020;C00082;C00212;C03758;C11310	pos-M348T138;neg-M346T90;neg-M346T52;neg-M346T138;pos-M182T87;pos-M182T51;neg-M180T52_2;neg-M180T87;pos-M268T141;pos-M176T88;neg-M154T52
Human Diseases	Neurodegenerative diseases	Amyotrophic lateral sclerosis (ALS)	map05014	2	2	10	0.00146334664508895	0.00641984334619668	L-Glutamate;L-Arginine	C00025;C00062	neg-M146T48;pos-M175T50
Human Diseases	Neurodegenerative diseases	Huntington's disease	map05016	1	1	3	0.00171720097908429	0.00707694948955951	L-Glutamate	C00025	neg-M146T48
Human Diseases	Substance dependence	Alcoholism	map05034	7	4	10	1.72243930647603e-06	2.34251745680739e-05	L-Glutamate;L-Tyrosine;Adenosine;Dopamine	C00025;C00082;C00212;C03758	neg-M146T48;pos-M182T87;pos-M182T51;neg-M180T52_2;neg-M180T87;pos-M268T141;pos-M176T88
Human Diseases	Substance dependence	Amphetamine addiction	map05031	6	3	9	3.71887347093375e-05	0.0002975098776747	L-Glutamate;L-Tyrosine;Dopamine	C00025;C00082;C03758	neg-M146T48;pos-M182T87;pos-M182T51;neg-M180T52_2;neg-M180T87;pos-M176T88
Human Diseases	Substance dependence	Cocaine addiction	map05030	6	3	7	1.07242317615903e-05	0.000112191963044329	L-Glutamate;L-Tyrosine;Dopamine	C00025;C00082;C03758	neg-M146T48;pos-M182T87;pos-M182T51;neg-M180T52_2;neg-M180T87;pos-M176T88
Human Diseases	Substance dependence	Morphine addiction	map05032	6	3	8	2.10506320392523e-05	0.000178930372333644	AMP;Adenosine;Dopamine	C00020;C00212;C03758	pos-M348T138;neg-M346T90;neg-M346T52;neg-M346T138;pos-M268T141;pos-M176T88
Human Diseases	Substance dependence	Nicotine addiction	map05033	1	1	7	0.0112807703839593	0.0251505700363684	L-Glutamate	C00025	neg-M146T48
Metabolism	Amino acid metabolism	Phenylalanine metabolism	map00360	12	5	72	0.00745259917949019	0.0184282452438303	L-Phenylalanine;L-Tyrosine;Benzoate;Phenylacetylglycine;trans-3-Hydroxycinnamate	C00079;C00082;C00180;C05598;C12621	pos-M166T142_2;pos-M188T150;pos-M182T87;pos-M182T51;neg-M180T52_2;neg-M180T87;neg-M121T177;neg-M121T150;pos-M194T156;pos-M216T156;neg-M192T156;pos-M165T87
Metabolism	Amino acid metabolism	Phenylalanine, tyrosine and tryptophan biosynthesis	map00400	9	5	35	0.000158961045711575	0.00102946201032258	L-Tryptophan;L-Phenylalanine;L-Tyrosine;Indole;Shikimate	C00078;C00079;C00082;C00463;C00493	neg-M203T150;pos-M166T142_2;pos-M188T150;pos-M182T87;pos-M182T51;neg-M180T52_2;neg-M180T87;pos-M118T150;pos-M377T160
Metabolism	Amino acid metabolism	Tryptophan metabolism	map00380	6	5	81	0.0130120232963234	0.0285425027145158	L-Tryptophan;Indole;Indole-3-acetaldehyde;Indole-3-acetate;Cinnavalininate	C00078;C00463;C00637;C00954;C05640	neg-M203T150;pos-M118T150;neg-M158T211;pos-M176T51;pos-M176T173;neg-M359T254
Metabolism	Amino acid metabolism	Glycine, serine and threonine metabolism	map00260	5	4	50	0.00673273573549935	0.0176086934620752	L-Aspartate;L-Tryptophan;Choline;Phosphatidylserine	C00049;C00078;C00114;C02737	neg-M132T46;neg-M203T150;pos-M104T50;neg-M789T409;neg-M811T388
Metabolism	Amino acid metabolism	Arginine and proline metabolism	map00330	3	3	76	0.111317753893311	0.145569370475869	L-Glutamate;L-Arginine;L-Proline	C00025;C00062;C00148	neg-M146T48;pos-M175T50;neg-M114T52
Metabolism	Amino acid metabolism	Arginine biosynthesis	map00220	3	3	23	0.00201365526023042	0.0076071420942038	L-Glutamate;L-Aspartate;L-Arginine	C00025;C00049;C00062	neg-M146T48;neg-M132T46;pos-M175T50
Metabolism	Amino acid metabolism	Cysteine and methionine metabolism	map00270	3	3	62	0.0621785383920517	0.0923356188564096	S-Adenosyl-L-homocysteine;L-Aspartate;L-Methionine	C00021;C00049;C00073	neg-M383T137;neg-M132T46;pos-M150T80
Metabolism	Amino acid metabolism	Histidine metabolism	map00340	4	3	47	0.0260884966529171	0.0466846782210096	L-Glutamate;L-Aspartate;L-Histidine	C00025;C00049;C00135	neg-M146T48;neg-M132T46;pos-M156T58;neg-M154T245
Metabolism	Amino acid metabolism	Alanine, aspartate and glutamate metabolism	map00250	2	2	28	0.0291654045129465	0.0483718904117161	L-Glutamate;L-Aspartate	C00025;C00049	neg-M146T48;neg-M132T46
Metabolism	Amino acid metabolism	Tyrosine metabolism	map00350	5	2	78	0.293096767070347	0.33217633601306	L-Tyrosine;Dopamine	C00082;C03758	pos-M182T87;pos-M182T51;neg-M180T52_2;neg-M180T87;pos-M176T88
Metabolism	Amino acid metabolism	Lysine biosynthesis	map00300	1	1	35	0.207752332620395	0.25227068961048	L-Aspartate	C00049	neg-M132T46
Metabolism	Amino acid metabolism	Valine, leucine and isoleucine biosynthesis	map00290	2	1	23	0.105929662579566	0.139868292338067	L-Leucine	C00123	pos-M132T93;neg-M130T52
Metabolism	Amino acid metabolism	Valine, leucine and isoleucine degradation	map00280	2	1	42	0.271002781039948	0.312342188317228	L-Leucine	C00123	pos-M132T93;neg-M130T52
Metabolism	Biosynthesis of other secondary metabolites	Monobactam biosynthesis	map00261	6	3	39	0.0139250332643561	0.0295906956867568	L-Aspartate;L-Arginine;L-Tyrosine	C00049;C00062;C00082	neg-M132T46;pos-M175T50;pos-M182T87;pos-M182T51;neg-M180T52_2;neg-M180T87
Metabolism	Biosynthesis of other secondary metabolites	Neomycin, kanamycin and gentamicin biosynthesis	map00524	2	2	81	0.313194098438744	0.346870574084178	L-Glutamate;UDP-glucose	C00025;C00029	neg-M146T48;neg-M565T43
Metabolism	Biosynthesis of other secondary metabolites	Caffeine metabolism	map00232	1	1	21	0.0906684003087129	0.12330902441985	Xanthine	C00385	neg-M151T52
Metabolism	Carbohydrate metabolism	Amino sugar and nucleotide sugar metabolism	map00520	2	2	108	0.490212728691576	0.512837931554264	UDP-glucose;D-Mannose 6-phosphate	C00029;C00275	neg-M565T43;pos-M261T44
Metabolism	Carbohydrate metabolism	Glyoxylate and dicarboxylate metabolism	map00630	2	2	61	0.183145680845859	0.226434659954881	L-Glutamate;Oxalate	C00025;C00209	neg-M146T48;neg-M89T547
Metabolism	Carbohydrate metabolism	Inositol phosphate metabolism	map00562	32	2	44	0.0896331914418012	0.12330902441985	1,2-Diacyl-sn-glycerol;1-Phosphatidyl-D-myo-inositol	C00641;C01194	pos-M635T541;pos-M637T542;pos-M637T439;pos-M639T528;pos-M661T529;pos-M663T513;neg-M808T416;neg-M810T423;neg-M832T412;neg-M834T418;neg-M836T429;neg-M850T431;neg-M856T401;neg-M858T415;neg-M860T424;neg-M862T436;neg-M872T422;neg-M874T422;neg-M874T437;neg-M882T409;neg-M884T418;neg-M886T432;neg-M890T437;neg-M896T417;neg-M900T438;neg-M906T402;neg-M908T413;neg-M910T424;neg-M912T434;neg-M914T441;neg-M914T…
Metabolism	Carbohydrate metabolism	Pentose phosphate pathway	map00030	2	2	35	0.0516476111475672	0.0780452790674348	D-Ribose 5-phosphate;2-Deoxy-D-ribose 5-phosphate	C00117;C00673	neg-M289T44;neg-M259T44
Metabolism	Carbohydrate metabolism	Ascorbate and aldarate metabolism	map00053	1	1	47	0.316264346959104	0.346870574084178	UDP-glucose	C00029	neg-M565T43
Metabolism	Carbohydrate metabolism	Butanoate metabolism	map00650	1	1	42	0.271002781039948	0.312342188317228	L-Glutamate	C00025	neg-M146T48
Metabolism	Carbohydrate metabolism	C5-Branched dibasic acid metabolism	map00660	1	1	32	0.181149561650941	0.226021471417688	L-Glutamate	C00025	neg-M146T48
Metabolism	Carbohydrate metabolism	Fructose and mannose metabolism	map00051	1	1	54	0.378481367758881	0.40530288200951	D-Mannose 6-phosphate	C00275	pos-M261T44
Metabolism	Carbohydrate metabolism	Galactose metabolism	map00052	1	1	45	0.298204290354737	0.335171764365655	UDP-glucose	C00029	neg-M565T43
Metabolism	Carbohydrate metabolism	Pentose and glucuronate interconversions	map00040	1	1	55	0.387196606674604	0.411396394591767	UDP-glucose	C00029	neg-M565T43
Metabolism	Carbohydrate metabolism	Propanoate metabolism	map00640	2	1	48	0.325258626175257	0.35388138527868	Propanoate	C00163	neg-M73T60;neg-M73T149
Metabolism	Carbohydrate metabolism	Starch and sucrose metabolism	map00500	1	1	37	0.225713222036401	0.269271914008338	UDP-glucose	C00029	neg-M565T43
Metabolism	Energy metabolism	Nitrogen metabolism	map00910	1	1	19	0.0761424727119507	0.109003960935003	L-Glutamate	C00025	neg-M146T48
Metabolism	Global and overview maps	Metabolic pathways	map01100	320	62	1681	2.14160992913844e-06	2.64780863966207e-05	AMP;S-Adenosyl-L-homocysteine;L-Glutamate;UDP-glucose;L-Aspartate;L-Arginine;L-Methionine;L-Tryptophan;L-Phenylalanine;L-Tyrosine;UMP;Uracil;Choline;D-Ribose 5-phosphate;L-Leucine;L-Histidine;L-Proline;Nicotinamide;Phosphatidylcholine;Propanoate;Benzoate;N-Acylsphingosine;Oxalate;Adenosine;Guanine;Hexadecanoic acid;Hypoxanthine;D-Mannose 6-phosphate;Inosine;Uridine;Phosphatidylglycerol;Phosphatid…	C00020;C00021;C00025;C00029;C00049;C00062;C00073;C00078;C00079;C00082;C00105;C00106;C00114;C00117;C00123;C00135;C00148;C00153;C00157;C00163;C00180;C00195;C00209;C00212;C00242;C00249;C00262;C00275;C00294;C00299;C00344;C00350;C00378;C00385;C00387;C00416;C00463;C00475;C00493;C00550;C00637;C00641;C00954;C00958;C01190;C01194;C01571;C01921;C02480;C02737;C03692;C03758;C04046;C04756;C05980;C06337;C06424;…	pos-M348T138;neg-M346T90;neg-M346T52;neg-M346T138;neg-M383T137;neg-M146T48;neg-M565T43;neg-M132T46;pos-M175T50;pos-M150T80;neg-M203T150;pos-M166T142_2;pos-M188T150;pos-M182T87;pos-M182T51;neg-M180T52_2;neg-M180T87;neg-M323T51;neg-M323T80;neg-M111T81;pos-M104T50;neg-M289T44;pos-M132T93;neg-M130T52;pos-M156T58;neg-M154T245;neg-M114T52;pos-M123T140;pos-M566T359;pos-M594T430;pos-M626T355;pos-M632T368…
Metabolism	Global and overview maps	Biosynthesis of amino acids	map01230	19	13	127	1.49134225357488e-06	2.25358384984648e-05	S-Adenosyl-L-homocysteine;L-Glutamate;L-Aspartate;L-Arginine;L-Methionine;L-Tryptophan;L-Phenylalanine;L-Tyrosine;D-Ribose 5-phosphate;L-Leucine;L-Histidine;L-Proline;Shikimate	C00021;C00025;C00049;C00062;C00073;C00078;C00079;C00082;C00117;C00123;C00135;C00148;C00493	neg-M383T137;neg-M146T48;neg-M132T46;pos-M175T50;pos-M150T80;neg-M203T150;pos-M166T142_2;pos-M188T150;pos-M182T87;pos-M182T51;neg-M180T52_2;neg-M180T87;neg-M289T44;pos-M132T93;neg-M130T52;pos-M156T58;neg-M154T245;neg-M114T52;pos-M377T160
Metabolism	Global and overview maps	2-Oxocarboxylic acid metabolism	map01210	12	7	134	0.0150704363581238	0.0297040484739832	L-Glutamate;L-Aspartate;L-Methionine;L-Tryptophan;L-Phenylalanine;L-Tyrosine;L-Leucine	C00025;C00049;C00073;C00078;C00079;C00082;C00123	neg-M146T48;neg-M132T46;pos-M150T80;neg-M203T150;pos-M166T142_2;pos-M188T150;pos-M182T87;pos-M182T51;neg-M180T52_2;neg-M180T87;pos-M132T93;neg-M130T52
Metabolism	Global and overview maps	Carbon metabolism	map01200	3	3	112	0.287455454409136	0.328520519324727	L-Glutamate;L-Aspartate;D-Ribose 5-phosphate	C00025;C00049;C00117	neg-M146T48;neg-M132T46;neg-M289T44
Metabolism	Global and overview maps	Fatty acid metabolism	map01212	4	1	106	0.73480733980486	0.745774613533291	Hexadecanoic acid	C00249	neg-M255T485;neg-M255T543;neg-M255T439;neg-M315T256
Metabolism	Glycan biosynthesis and metabolism	Glycosylphosphatidylinositol (GPI)-anchor biosynthesis	map00563	63	2	3	1.38043541604833e-05	0.000125159477721715	Phosphatidylethanolamine;1-Phosphatidyl-D-myo-inositol	C00350;C01194	pos-M530T282;pos-M558T319;pos-M745T544;pos-M753T544;pos-M753T177;pos-M769T544;neg-M562T390;neg-M691T409;neg-M691T425;neg-M698T439;neg-M701T424;neg-M710T428;neg-M712T439;neg-M715T438;neg-M715T411;neg-M717T426;neg-M717T545;neg-M719T445;neg-M739T440;neg-M739T406;neg-M739T545;neg-M741T443;neg-M741T418;neg-M741T545;neg-M743T433;neg-M743T545;neg-M745T545;neg-M765T442;neg-M767T545;neg-M767T426;neg-M767T…
Metabolism	Lipid metabolism	Glycerophospholipid metabolism	map00564	295	14	52	4.00796627746785e-13	2.72541706867814e-11	Choline;Phosphatidylcholine;Phosphatidylglycerol;Phosphatidylethanolamine;Phosphatidate;1,2-Diacyl-sn-glycerol;sn-Glycero-3-phosphocholine;1-Phosphatidyl-D-myo-inositol;Phosphatidylserine;1-Acylglycerophosphoinositol;1-Acyl-sn-glycero-3-phosphocholine;1-Acyl-sn-glycero-3-phosphoethanolamine;2-Acyl-sn-glycero-3-phosphoserine;Cardiolipin	C00114;C00157;C00344;C00350;C00416;C00641;C00670;C01194;C02737;C03819;C04230;C04438;C05974;C05980	pos-M104T50;pos-M566T359;pos-M594T430;pos-M626T355;pos-M632T368;pos-M634T345;pos-M679T354;pos-M707T544;pos-M731T237;pos-M733T244;pos-M733T171;pos-M733T544;pos-M735T544;pos-M735T173;pos-M735T235;pos-M747T544;pos-M757T235;pos-M757T527;pos-M759T240;pos-M759T544;pos-M759T173;pos-M761T238;pos-M761T544;pos-M761T174;pos-M771T177;pos-M773T544;pos-M783T544;pos-M783T241;pos-M783T174;pos-M783T442;pos-M785T1…
Metabolism	Lipid metabolism	Biosynthesis of unsaturated fatty acids	map01040	14	8	54	4.24286290980495e-06	4.80857796444561e-05	Hexadecanoic acid;(9Z)-Octadecenoic acid;Octadecanoic acid;(9Z,12Z,15Z)-Octadecatrienoic acid;(5Z,8Z,11Z,14Z,17Z)-Icosapentaenoic acid;(4Z,7Z,10Z,13Z,16Z,19Z)-Docosahexaenoic acid;(7Z,10Z,13Z,16Z,19Z)-Docosa-7,10,13,16,19-pentaenoic acid;7,10,13,16-Docosatetraenoic acid	C00249;C00712;C01530;C06427;C06428;C06429;C16513;C16527	neg-M255T485;neg-M255T543;neg-M255T439;neg-M315T256;neg-M327T448;neg-M327T313;neg-M283T493;neg-M283T545;neg-M283T412;neg-M277T375;neg-M301T364;neg-M327T384_2;neg-M329T408;neg-M331T440
Metabolism	Lipid metabolism	Glycerolipid metabolism	map00561	38	7	35	1.2123843806561e-06	2.06105344711537e-05	UDP-glucose;Phosphatidate;1,2-Diacyl-sn-glycerol;1,2-Diacyl-3-beta-D-galactosyl-sn-glycerol;3-D-Glucosyl-1,2-diacylglycerol;Acyl1-monogalactosyl-diacylglycerol;Sulfoquinovosyldiacylglycerol	C00029;C00416;C00641;C03692;C04046;C06038;C13508	neg-M565T43;neg-M671T433;neg-M673T427;neg-M699T425;neg-M702T425;neg-M728T426;neg-M730T438;pos-M635T541;pos-M637T542;pos-M637T439;pos-M639T528;pos-M661T529;pos-M663T513;neg-M719T425;neg-M760T438;neg-M772T421;neg-M744T438;neg-M814T440;neg-M970T319;neg-M789T388;neg-M794T407;neg-M806T406;neg-M815T390;neg-M818T403;neg-M820T414;neg-M842T399;neg-M844T408;neg-M846T417;neg-M848T423;neg-M848T444;neg-M866T3…
Metabolism	Lipid metabolism	Fatty acid biosynthesis	map00061	12	5	50	0.00116149404846859	0.00544700657212855	Hexadecanoic acid;(9Z)-Octadecenoic acid;Octadecanoic acid;Decanoic acid;Tetradecanoic acid	C00249;C00712;C01530;C01571;C06424	neg-M255T485;neg-M255T543;neg-M255T439;neg-M315T256;neg-M327T448;neg-M327T313;neg-M283T493;neg-M283T545;neg-M283T412;neg-M171T268;neg-M227T378;neg-M227T360
Metabolism	Lipid metabolism	Arachidonic acid metabolism	map00590	56	4	75	0.0342250939707944	0.0547601503532711	Phosphatidylcholine;15-OxoETE;5(S)-HETE;5-OxoETE	C00157;C04577;C04805;C14732	pos-M566T359;pos-M594T430;pos-M626T355;pos-M632T368;pos-M634T345;pos-M679T354;pos-M707T544;pos-M731T237;pos-M733T244;pos-M733T171;pos-M733T544;pos-M735T544;pos-M735T173;pos-M735T235;pos-M747T544;pos-M757T235;pos-M757T527;pos-M759T240;pos-M759T544;pos-M759T173;pos-M761T238;pos-M761T544;pos-M761T174;pos-M771T177;pos-M773T544;pos-M783T544;pos-M783T241;pos-M783T174;pos-M783T442;pos-M785T174;pos-M785T…
Metabolism	Lipid metabolism	Ether lipid metabolism	map00565	27	3	25	0.00277199283118115	0.00919490304977161	sn-Glycero-3-phosphocholine;Plasmenylcholine;O-1-Alk-1-enyl-2-acyl-sn-glycero-3-phosphoethanolamine	C00670;C00958;C04756	pos-M258T49;pos-M494T259;pos-M508T278;pos-M522T301;pos-M663T430;pos-M663T544;pos-M684T408;pos-M711T392;pos-M713T429;pos-M715T408;pos-M751T175;pos-M751T544;pos-M777T177;neg-M566T303;neg-M580T302_2;neg-M506T303;neg-M675T436;neg-M701T545;neg-M701T438;neg-M723T175;neg-M727T442;neg-M737T406;neg-M747T545;neg-M749T176;neg-M751T545;neg-M777T545;neg-M779T545
Metabolism	Lipid metabolism	Sphingolipid metabolism	map00600	24	3	25	0.00277199283118115	0.00919490304977161	N-Acylsphingosine;Sphingomyelin;beta-D-Glucosyl-(1<->1)-ceramide	C00195;C00550;C01190	pos-M539T540;pos-M649T529;pos-M649T541;neg-M597T543;pos-M648T329;pos-M662T411;pos-M674T365;pos-M676T324;pos-M678T405;pos-M690T445;pos-M690T544;pos-M702T376;pos-M704T544;pos-M704T229;pos-M704T421;pos-M704T168;pos-M706T393;pos-M814T544;neg-M748T545;neg-M762T545;neg-M762T420;neg-M762T233;pos-M701T490;neg-M759T546
Metabolism	Lipid metabolism	alpha-Linolenic acid metabolism	map00592	55	3	42	0.0179365169115463	0.0348480899995757	Phosphatidylcholine;(9Z,12Z,15Z)-Octadecatrienoic acid;(-)-Jasmonic acid	C00157;C06427;C08491	pos-M566T359;pos-M594T430;pos-M626T355;pos-M632T368;pos-M634T345;pos-M679T354;pos-M707T544;pos-M731T237;pos-M733T244;pos-M733T171;pos-M733T544;pos-M735T544;pos-M735T173;pos-M735T235;pos-M747T544;pos-M757T235;pos-M757T527;pos-M759T240;pos-M759T544;pos-M759T173;pos-M761T238;pos-M761T544;pos-M761T174;pos-M771T177;pos-M773T544;pos-M783T544;pos-M783T241;pos-M783T174;pos-M783T442;pos-M785T174;pos-M785T…
Metabolism	Lipid metabolism	Linoleic acid metabolism	map00591	55	2	28	0.0291654045129465	0.0483718904117161	Phosphatidylcholine;9,10-DHOME	C00157;C14828	pos-M566T359;pos-M594T430;pos-M626T355;pos-M632T368;pos-M634T345;pos-M679T354;pos-M707T544;pos-M731T237;pos-M733T244;pos-M733T171;pos-M733T544;pos-M735T544;pos-M735T173;pos-M735T235;pos-M747T544;pos-M757T235;pos-M757T527;pos-M759T240;pos-M759T544;pos-M759T173;pos-M761T238;pos-M761T544;pos-M761T174;pos-M771T177;pos-M773T544;pos-M783T544;pos-M783T241;pos-M783T174;pos-M783T442;pos-M785T174;pos-M785T…
Metabolism	Lipid metabolism	Fatty acid degradation	map00071	4	1	50	0.343155439808416	0.37038999852337	Hexadecanoic acid	C00249	neg-M255T485;neg-M255T543;neg-M255T439;neg-M315T256
Metabolism	Lipid metabolism	Fatty acid elongation	map00062	4	1	40	0.252852023230865	0.299025001386066	Hexadecanoic acid	C00249	neg-M255T485;neg-M255T543;neg-M255T439;neg-M315T256
Metabolism	Lipid metabolism	Primary bile acid biosynthesis	map00120	1	1	47	0.316264346959104	0.346870574084178	Glycocholate	C01921	neg-M464T188
Metabolism	Metabolism of cofactors and vitamins	Nicotinate and nicotinamide metabolism	map00760	4	3	55	0.0431363213301262	0.0659161764145749	L-Aspartate;Nicotinamide;Propanoate	C00049;C00153;C00163	neg-M132T46;pos-M123T140;neg-M73T60;neg-M73T149
Metabolism	Metabolism of cofactors and vitamins	Pantothenate and CoA biosynthesis	map00770	2	2	28	0.0291654045129465	0.0483718904117161	L-Aspartate;Uracil	C00049;C00106	neg-M132T46;neg-M111T81
Metabolism	Metabolism of cofactors and vitamins	Thiamine metabolism	map00730	5	2	31	0.0379970600769636	0.0596006876701979	L-Tyrosine;Thiamine	C00082;C00378	pos-M182T87;pos-M182T51;neg-M180T52_2;neg-M180T87;pos-M265T138
Metabolism	Metabolism of cofactors and vitamins	Porphyrin and chlorophyll metabolism	map00860	1	1	134	0.843463380076219	0.843463380076219	L-Glutamate	C00025	neg-M146T48
Metabolism	Metabolism of cofactors and vitamins	Ubiquinone and other terpenoid-quinone biosynthesis	map00130	4	1	90	0.647998640291846	0.667634962724932	L-Tyrosine	C00082	pos-M182T87;pos-M182T51;neg-M180T52_2;neg-M180T87
Metabolism	Metabolism of other amino acids	beta-Alanine metabolism	map00410	4	3	32	0.00692404919886681	0.0177673715291677	L-Aspartate;Uracil;L-Histidine	C00049;C00106;C00135	neg-M132T46;neg-M111T81;pos-M156T58;neg-M154T245
Metabolism	Metabolism of other amino acids	Glutathione metabolism	map00480	2	2	38	0.063235803313759	0.0924738629104433	L-Glutamate;Pidolic acid	C00025;C01879	neg-M146T48;neg-M128T50
Metabolism	Metabolism of other amino acids	D-Arginine and D-ornithine metabolism	map00472	1	1	10	0.0230558929366885	0.0418080191918619	L-Arginine	C00062	pos-M175T50
Metabolism	Metabolism of other amino acids	D-Glutamine and D-glutamate metabolism	map00471	1	1	12	0.0327701625395019	0.053056453635384	L-Glutamate	C00025	neg-M146T48
Metabolism	Metabolism of other amino acids	Phosphonate and phosphinate metabolism	map00440	1	1	56	0.395859598720341	0.417340352139274	D-Ribose 5-phosphate	C00117	neg-M289T44
Metabolism	Metabolism of other amino acids	Taurine and hypotaurine metabolism	map00430	1	1	22	0.0982136814218098	0.13095157522908	L-Glutamate	C00025	neg-M146T48
Metabolism	Nucleotide metabolism	Purine metabolism	map00230	19	8	92	0.000324647094158194	0.00183966686689643	AMP;D-Ribose 5-phosphate;Adenosine;Guanine;Hypoxanthine;Inosine;Xanthine;Guanosine	C00020;C00117;C00212;C00242;C00262;C00294;C00385;C00387	pos-M348T138;neg-M346T90;neg-M346T52;neg-M346T138;neg-M289T44;pos-M268T141;pos-M152T90;pos-M137T91;pos-M137T137;pos-M137T51;neg-M135T91;pos-M269T138;pos-M291T137;neg-M267T137;neg-M267T51;neg-M151T52;pos-M284T137;pos-M306T137;neg-M282T138
Metabolism	Nucleotide metabolism	Pyrimidine metabolism	map00240	7	5	68	0.00564095478296232	0.0150425460878995	UDP-glucose;UMP;Uracil;Uridine;Cytidine	C00029;C00105;C00106;C00299;C00475	neg-M565T43;neg-M323T51;neg-M323T80;neg-M111T81;neg-M243T113;pos-M244T83;pos-M266T50_2
Metabolism	Xenobiotics biodegradation and metabolism	Drug metabolism - cytochrome P450	map00982	1	1	87	0.629456244875871	0.653481292390217	3-Oxovalproic acid	C16652	neg-M157T182
Metabolism	Xenobiotics biodegradation and metabolism	Metabolism of xenobiotics by cytochrome P450	map00980	1	1	121	0.799164461431913	0.80508419818326	1-Nitrosonaphthalene	C14788	pos-M175T160
Organismal Systems	Aging	Longevity regulating pathway - worm	map04212	3	2	10	0.00146334664508895	0.00641984334619668	Nicotinamide;(9Z)-Octadecenoic acid	C00153;C00712	pos-M123T140;neg-M327T448;neg-M327T313
Organismal Systems	Aging	Longevity regulating pathway	map04211	4	1	8	0.0148052078678546	0.0296104157357092	AMP	C00020	pos-M348T138;neg-M346T90;neg-M346T52;neg-M346T138
Organismal Systems	Circulatory system	Vascular smooth muscle contraction	map04270	1	1	26	0.12997934408998	0.1667659509079	Adenosine	C00212	pos-M268T141
Organismal Systems	Digestive system	Protein digestion and absorption	map04974	20	13	47	1.58968704403781e-12	7.20658126630473e-11	L-Glutamate;L-Aspartate;L-Arginine;L-Methionine;L-Tryptophan;L-Phenylalanine;L-Tyrosine;L-Leucine;L-Histidine;L-Proline;Propanoate;Indole;Piperidine	C00025;C00049;C00062;C00073;C00078;C00079;C00082;C00123;C00135;C00148;C00163;C00463;C01746	neg-M146T48;neg-M132T46;pos-M175T50;pos-M150T80;neg-M203T150;pos-M166T142_2;pos-M188T150;pos-M182T87;pos-M182T51;neg-M180T52_2;neg-M180T87;pos-M132T93;neg-M130T52;pos-M156T58;neg-M154T245;neg-M114T52;neg-M73T60;neg-M73T149;pos-M118T150;pos-M86T90
Organismal Systems	Digestive system	Mineral absorption	map04978	7	5	29	5.23117451573781e-05	0.000388280181823597	L-Methionine;L-Tryptophan;L-Phenylalanine;L-Leucine;L-Proline	C00073;C00078;C00079;C00123;C00148	pos-M150T80;neg-M203T150;pos-M166T142_2;pos-M188T150;pos-M132T93;neg-M130T52;neg-M114T52
Organismal Systems	Digestive system	Bile secretion	map04976	4	4	98	0.0877847530029607	0.123079653694873	Choline;Glycocholate;Dopamine;1-Methyl-4-phenylpyridinium	C00114;C01921;C03758;C11310	pos-M104T50;neg-M464T188;pos-M176T88;neg-M154T52
Organismal Systems	Digestive system	Vitamin digestion and absorption	map04977	2	2	39	0.0673450341512092	0.0974353685591963	Nicotinamide;Thiamine	C00153;C00378	pos-M123T140;pos-M265T138
Organismal Systems	Digestive system	Carbohydrate digestion and absorption	map04973	2	1	27	0.13825806726713	0.174102751373423	Propanoate	C00163	neg-M73T60;neg-M73T149
Organismal Systems	Digestive system	Fat digestion and absorption	map04975	6	1	13	0.038126910494906	0.0596006876701979	Phosphatidate	C00416	neg-M671T433;neg-M673T427;neg-M699T425;neg-M702T425;neg-M728T426;neg-M730T438
Organismal Systems	Endocrine system	Prolactin signaling pathway	map04917	5	2	11	0.00197691740110974	0.0076071420942038	L-Tyrosine;Dopamine	C00082;C03758	pos-M182T87;pos-M182T51;neg-M180T52_2;neg-M180T87;pos-M176T88
Organismal Systems	Endocrine system	Regulation of lipolysis in adipocytes	map04923	5	2	15	0.00508102072991074	0.0141024248830176	AMP;Adenosine	C00020;C00212	pos-M348T138;neg-M346T90;neg-M346T52;neg-M346T138;pos-M268T141
Organismal Systems	Endocrine system	Renin secretion	map04924	5	2	21	0.0133718174771759	0.0288661456650147	AMP;Adenosine	C00020;C00212	pos-M348T138;neg-M346T90;neg-M346T52;neg-M346T138;pos-M268T141
Organismal Systems	Endocrine system	Adipocytokine signaling pathway	map04920	4	1	7	0.0112807703839593	0.0251505700363684	N-Acylsphingosine	C00195	pos-M539T540;pos-M649T529;pos-M649T541;neg-M597T543
Organismal Systems	Endocrine system	Aldosterone synthesis and secretion	map04925	4	1	24	0.113803852348906	0.147403084947154	AMP	C00020	pos-M348T138;neg-M346T90;neg-M346T52;neg-M346T138
Organismal Systems	Endocrine system	GnRH signaling pathway	map04912	6	1	6	0.00818628032988116	0.0195321776291901	Phosphatidate	C00416	neg-M671T433;neg-M673T427;neg-M699T425;neg-M702T425;neg-M728T426;neg-M730T438
Organismal Systems	Endocrine system	Melanogenesis	map04916	4	1	6	0.00818628032988116	0.0195321776291901	L-Tyrosine	C00082	pos-M182T87;pos-M182T51;neg-M180T52_2;neg-M180T87
Organismal Systems	Endocrine system	Thyroid hormone synthesis	map04918	1	1	21	0.0906684003087129	0.12330902441985	D-Ribose 5-phosphate	C00117	neg-M289T44
Organismal Systems	Environmental adaptation	Circadian entrainment	map04713	1	1	11	0.0277401097223727	0.0477551255980088	L-Glutamate	C00025	neg-M146T48
Organismal Systems	Excretory system	Proximal tubule bicarbonate reclamation	map04964	1	1	17	0.0624623304028653	0.0923356188564096	L-Glutamate	C00025	neg-M146T48
Organismal Systems	Immune system	Fc gamma R-mediated phagocytosis	map04666	6	1	8	0.0148052078678546	0.0296104157357092	Phosphatidate	C00416	neg-M671T433;neg-M673T427;neg-M699T425;neg-M702T425;neg-M728T426;neg-M730T438
Organismal Systems	Nervous system	Retrograde endocannabinoid signaling	map04723	91	3	19	0.000949366124640856	0.00478199233152431	L-Glutamate;Phosphatidylcholine;Phosphatidylethanolamine	C00025;C00157;C00350	neg-M146T48;pos-M566T359;pos-M594T430;pos-M626T355;pos-M632T368;pos-M634T345;pos-M679T354;pos-M707T544;pos-M731T237;pos-M733T244;pos-M733T171;pos-M733T544;pos-M735T544;pos-M735T173;pos-M735T235;pos-M747T544;pos-M757T235;pos-M757T527;pos-M759T240;pos-M759T544;pos-M759T173;pos-M761T238;pos-M761T544;pos-M761T174;pos-M771T177;pos-M773T544;pos-M783T544;pos-M783T241;pos-M783T174;pos-M783T442;pos-M785T1…
Organismal Systems	Nervous system	Dopaminergic synapse	map04728	5	2	12	0.00258984563672671	0.0090312565793547	L-Tyrosine;Dopamine	C00082;C03758	pos-M182T87;pos-M182T51;neg-M180T52_2;neg-M180T87;pos-M176T88
Organismal Systems	Nervous system	Long-term depression	map04730	7	2	9	0.00104259253105564	0.00506402086512738	L-Glutamate;1,2-Diacyl-sn-glycerol	C00025;C00641	neg-M146T48;pos-M635T541;pos-M637T542;pos-M637T439;pos-M639T528;pos-M661T529;pos-M663T513
Organismal Systems	Nervous system	Synaptic vesicle cycle	map04721	2	2	12	0.00258984563672671	0.0090312565793547	L-Glutamate;Dopamine	C00025;C03758	neg-M146T48;pos-M176T88
Organismal Systems	Nervous system	Cholinergic synapse	map04725	1	1	12	0.0327701625395019	0.053056453635384	Choline	C00114	pos-M104T50
Organismal Systems	Nervous system	GABAergic synapse	map04727	1	1	9	0.0187373836783686	0.0353928358369185	L-Glutamate	C00025	neg-M146T48
Organismal Systems	Nervous system	Glutamatergic synapse	map04724	1	1	8	0.0148052078678546	0.0296104157357092	L-Glutamate	C00025	neg-M146T48
Organismal Systems	Nervous system	Long-term potentiation	map04720	1	1	7	0.0112807703839593	0.0251505700363684	L-Glutamate	C00025	neg-M146T48
Organismal Systems	Nervous system	Neurotrophin signaling pathway	map04722	4	1	5	0.00554477705201732	0.0150425460878995	N-Acylsphingosine	C00195	pos-M539T540;pos-M649T529;pos-M649T541;neg-M597T543
Organismal Systems	Nervous system	Serotonergic synapse	map04726	1	1	42	0.271002781039948	0.312342188317228	L-Tryptophan	C00078	neg-M203T150
Organismal Systems	Sensory system	Taste transduction	map04742	5	2	32	0.041211509478146	0.0636905146480439	AMP;L-Glutamate	C00020;C00025	pos-M348T138;neg-M346T90;neg-M346T52;neg-M346T138;neg-M146T48
Organismal Systems	Sensory system	Inflammatory mediator regulation of TRP channels	map04750	1	1	36	0.216715121308577	0.260825278743066	5(S)-HETE	C04805	neg-M319T275
Organismal Systems	Sensory system	Olfactory transduction	map04740	4	1	8	0.0148052078678546	0.0296104157357092	AMP	C00020	pos-M348T138;neg-M346T90;neg-M346T52;neg-M346T138
Organismal Systems	Sensory system	Phototransduction - fly	map04745	3	1	11	0.0277401097223727	0.0477551255980088	Octadecanoic acid	C01530	neg-M283T493;neg-M283T545;neg-M283T412
