# Supplementary material for: Multiomics analysis of platelet-rich plasma promoting biological performance of mesenchymal stem cells
Source: BMC Genomics. 2024 Jun 5;25:564. doi: 10.1186/s12864-024-10329-8 (PMC11151483; doi:10.1186/s12864-024-10329-8)
Supplement: Supplementary file 1 — Supplementary Material 1. [file 12864_2024_10329_MOESM1_ESM.zip › Supplementary document-25 combine-norm-metaboAnalystInput.xls]

Sample	FBS_3	FBS_5	FBS_7	FBS_10	FBS_12	FBS_14	PRP_4	PRP_6	PRP_8	PRP_11	PRP_13	PRP_15	QC_1	QC_2	QC_9	QC_16	QC_17
Lable	FBS	FBS	FBS	FBS	FBS	FBS	PRP	PRP	PRP	PRP	PRP	PRP	QC	QC	QC	QC	QC
neg-M1000T301	9514.70762372063	9889.20477334864	3605.78361290784	4062.33942802637	6352.20529266867	3789.02818459009	4693.16677620344	4113.29190936564	7095.8753923615	3434.10387089099	2690.436516622	4420.37032412892	4303.68560803391	5242.62984362391	4618.35740416832	6068.42890451606	4539.92274772411
neg-M1000T47	2411.66901537374	2139.18155368833	2151.92498625157	2167.06745022041	2253.17690417888	2104.45757240927	2144.75932429502	2063.72000361453	2124.204879852	2079.650138472	2527.51092198423	2578.90591462557	2266.84479136534	2417.68069705881	2292.6132024898	2448.73766790056	2550.39341501356
neg-M1001T301	5321.90916985998	5387.0737439228	2278.43608842361	2517.37203926241	3550.82025305324	1792.64108526971	2816.13023574542	2339.66269024054	4014.30693098831	1946.61754795773	1668.61126471123	2499.52244722579	3238.05515163279	2256.31975654805	2418.40251454984	3551.2357357593	2443.61962104275
neg-M1001T347	44.9893789393468	95.9952396258775	228.897020547392	177.718521847609	219.028596687684	108.130908887806	697.439093410237	585.205943510949	721.390366248523	529.032394270224	477.254666309333	879.854892977184	462.397916340373	524.417513582033	464.195011130615	677.416584045561	472.241677362836
neg-M1001T348_1	3651.89336087671	1966.5262504455	1008.26516335063	488.497128293591	756.212191441529	554.534705503023	2927.98320145559	1655.49805502763	1305.40874946449	851.281265021815	798.163538018879	1336.70519802179	437.303226111979	679.516569026564	760.33662631465	944.888391578007	953.716748848764
neg-M1001T348_2	3851.15959293818	2227.02820564209	843.98966546097	299.141523584162	627.412760916118	410.442515535155	2217.4333988502	1435.99471559424	690.44625283422	933.21559022953	908.079860527991	747.596768752045	530.77146227202	521.443627995969	669.121245249694	907.256959580658	884.769806896975
neg-M1001T47	1708.47036984193	1413.59899742917	1585.52066916597	2162.99384280828	1822.88682823761	1527.1198225295	1885.17418070141	1765.58867181014	1926.5835523689	1950.16573298057	2033.12902545197	1870.18624001322	1852.44123014159	2033.03315157185	2056.37928256834	1819.78575238544	2161.38879914376
neg-M1001T48	516.757993992179	605.646262290021	587.039171211054	656.256780127383	696.341999137193	596.228793055346	1314.55638857486	1027.0135584995	986.067940385645	1243.95912078079	1034.54853137604	1106.78590392742	884.896275597762	903.6405062899	936.547926965692	822.531961946492	908.452912976598
neg-M1002T265	4214.41436609298	3797.47494612133	1881.05859189797	1690.79504112107	2558.16177896722	1591.53762161983	4743.16042059854	1961.92852705982	2624.22537459477	1508.13857131649	1309.6719366842	1247.99372960403	2079.88932860403	2562.54473657361	2779.69399666827	2581.22052550101	2476.25842552337
neg-M1002T301	2324.0161608307	2608.94979621404	1237.46012838007	1084.77735199134	1332.82033324953	904.544240315302	1272.73706274377	960.531475790777	1448.62900011346	874.108207717391	788.040964040773	967.216727276233	1124.21947542093	1146.88837504666	1051.23496349708	1328.63429333374	1021.985617724
neg-M1002T348	3321.29256677471	1661.70879802647	1297.28249403549	513.762710962256	597.111791032858	456.780754565927	2330.78511829078	1477.13418955985	1050.641982716	861.291920118966	574.493254148141	1017.36755752902	377.471433083342	645.021278260189	1020.88162693064	979.002622660332	812.994367736414
neg-M1002T47	2148.75215891808	2124.63784286752	1761.76977937895	2431.31459799208	1998.47761937954	2020.87776145171	1749.96964224866	1857.73008560426	2073.98308731476	2093.51447272849	1787.21738724449	2349.91648667533	2211.87124376819	1935.93770867923	2052.83502320507	1763.67000823795	1903.47983438579
neg-M1003T264	2310.76996866838	1818.39397245996	1181.44884416015	1071.14105275271	1288.66480041419	908.492353953499	2440.73474251132	1235.94173642277	1999.32987977448	1031.58634147972	958.609465502773	646.349124548949	1312.91525384092	1495.20351535713	1843.48616475232	1682.80043652138	1588.26240309943
neg-M1003T47	1486.29952192611	1138.14986101458	1370.30189381133	1572.12245094186	1440.5677377612	1475.94920395841	1413.2506930017	1485.35027222051	1308.48027709508	1262.43800766254	1142.00152432693	1594.40566260788	1559.9488572523	1669.23758139497	1699.27376048494	1673.58858333712	1404.91273054037
neg-M1003T48	617.627507115956	688.761235624421	563.711823818281	649.822890126134	830.41434653641	551.183712689719	906.615372158944	606.134173229849	691.234434016781	772.171171898428	937.711310374863	803.672876140416	858.847389873351	770.022212988052	777.823542566362	795.371876258119	780.720173866332
neg-M1004T264	1471.34857346186	869.614055017593	413.060879207465	581.874821343436	834.708733080751	526.215555749642	826.610393344791	516.002206940403	532.917418638162	537.962951023941	513.573162831788	401.094248541234	676.274028691421	735.135788420156	752.936988604248	531.334225629699	728.857569242465
neg-M1004T346	11228.9320012154	9738.42586934244	5952.287221945	6933.66479796745	9968.50304981054	7072.11660452022	59792.0698108419	40084.4449184809	83168.9765859978	55540.3470618458	41594.5407654569	63845.5098938951	29343.7869938647	27042.4872607057	30327.0085099989	31197.2789707977	30540.5732903315
neg-M1004T349_1	9699.08918857666	5074.14579627942	2989.17875648892	922.380538962071	1172.83745955466	955.04037947722	20607.919327669	9785.85530273693	7065.89268837758	3091.47243772492	2349.13882207974	3711.28980682206	1462.13410097972	1892.00771382545	2213.34113548352	2857.12982232962	2710.64738467242
neg-M1004T349_2	10610.07546909	6037.76474895234	2014.67207486127	862.885516906038	1011.0766978417	533.986476429472	24673.6433891496	10489.2904038202	7883.26132188889	3470.52314514534	2278.31955116005	4146.38072988188	1584.2870735183	1603.12235124705	2129.84008976796	2836.20363179408	2571.57290067046
neg-M1004T47	1391.27545539497	1271.11847178225	1278.03672982736	1743.69377056769	1646.58342327365	1675.50078248727	1121.46627325775	1210.46356939115	1627.6518782985	1360.88500826008	1278.26922560723	1379.32560724593	1423.2540079162	1398.9935611781	1472.99419137436	1497.79573946232	1713.7479349348
neg-M1004T48	678.138739292307	626.80829810143	935.203958698092	928.128518300917	903.838916161702	598.746374496316	1114.75389021453	395.147580680731	1022.40747733185	1030.5493217796	1008.91664558697	658.653776222147	569.735578618064	614.620279364655	596.710036332574	346.877765923969	971.775386705807
neg-M1005T349	6565.50212706197	3825.6516640725	3132.09635950372	492.305155001607	977.918847051168	762.827819609964	14705.2885360941	7440.5618558716	4756.79086552029	2720.17046583223	2037.59671962188	2812.22560044901	1135.24016424339	1018.29199585064	1545.05750971615	1953.26737088428	2035.18765937652
neg-M1005T48_1	905.512228004379	830.894488961807	794.368402779091	862.141260167346	779.539209083864	847.288353416561	944.650699639845	707.542917848814	900.897283704912	647.027633485484	675.4493481918	711.056701971866	912.461379468516	1000.41707521909	867.634692128113	826.711009403651	765.839109860194
neg-M1005T48_2	613.564900518419	815.429322410716	797.162788047555	1004.36381144067	997.627350143553	851.901083029564	826.254281219638	804.722790503126	778.434788017692	589.958128580834	981.851951935141	1085.95463941464	929.038370678582	907.824048362442	1084.58483589295	990.073848845749	973.953725512305
neg-M1005T48_3	1167.81852732006	1108.32416671689	1292.11558905096	1047.4679043473	1046.2989854506	1208.99248240911	1188.50303624576	1325.3193825212	1215.30280647468	1037.87159932983	980.869571521823	1333.2126730587	1582.95044479918	1275.51498205692	1172.96489429711	753.707906821818	1375.45411456002
neg-M1005T51_1	938.291433043667	908.246328678987	899.489672036288	1006.83570625313	1171.6634851425	1003.69870819934	1022.23180831489	1025.43823789199	913.654928738203	1095.9066255145	1125.68905142679	1184.46024031677	836.090321867218	1085.9995607667	994.516899336275	974.051924548486	858.39044587699
neg-M1005T51_2	903.167533563112	1020.48596437902	822.13426434203	1266.13805054383	991.840614843633	1069.72315011356	1012.14332974298	986.703754442315	1041.12705968931	1004.86971552826	1219.554681263	1073.42508862722	898.142796712209	1087.43606812221	767.099398578959	1046.71094809182	1095.03516510333
neg-M1006T346	2595.60800186074	2668.51515969488	1520.34770728251	1454.63429479651	2145.6010476594	1284.34398520934	11994.3938121372	8603.12977025919	12538.8667494749	10411.5220956211	7739.4444642397	10541.7218599894	5960.95653713134	5060.67221555116	5347.57440757664	6076.04529964142	5462.90364023294
neg-M1006T47	1061.61257057829	937.492939273	742.474334859467	828.283678358432	745.621821482795	836.569284888681	815.830624775759	1009.90528437552	789.756678643118	586.003929492869	887.979182322854	508.907432778992	883.4336371257	572.080928286911	1070.50495140862	1022.2763344197	1080.77277166771
neg-M1006T48_1	1733.33764169331	1556.39938194719	1688.51647585616	1609.346476887	1483.01240717566	1640.74799685712	805.442330768987	1543.73990808291	1541.43940048579	1448.73802574301	1487.73161585725	1457.33796001168	1384.68745845729	1866.06640296368	1524.43928601919	1582.41132571059	1553.10944156362
neg-M1006T48_2	512.91853109211	687.628429866738	604.139800957509	770.45832764955	759.148520726452	755.281421771543	940.548197819784	578.779393141819	589.123279135434	689.228831190707	608.330709088503	861.899622980643	682.818355707827	864.050276133487	908.314669538868	629.005015542131	645.300148339649
neg-M1007T346	1113.36152587892	706.912992313173	584.922152235528	1055.4777656357	701.763175375548	924.566580659011	3978.85955610732	2621.06106385052	4084.50343143015	3109.71922573198	2324.4126841012	3014.35686175699	1750.85504617035	1698.83505360686	1595.72585795137	2017.34439172104	1659.29341112805
neg-M1007T47_1	1003.33200357274	711.990622437962	808.392495547561	881.079126150957	726.093178100431	689.519717327164	787.18327407166	711.120938119659	892.743479833774	565.327294363208	863.268971357136	957.142088046966	911.505563173012	809.544198853754	871.301522908474	845.939849530415	701.904747829468
neg-M1007T47_2	910.559529745549	966.283960348972	830.893110170522	891.794929765437	718.085647510669	969.282147334185	835.308545135207	779.268068616934	717.61957020381	753.481521315408	927.840822641616	687.494052668176	1129.93630934161	1002.02636504476	976.561243581566	998.816887283514	981.245061401406
neg-M1007T51_1	1279.16213711393	1176.73918983712	1344.06684526943	1485.50798134582	1366.37706787953	1498.48945645761	943.027010117543	1080.68783895523	1019.69396404667	1200.55173167873	1479.4700196334	1345.78200428243	1197.79082298725	1224.62252057356	1317.90875821136	1183.52390075043	1261.83487888685
neg-M1007T51_2	1011.35100464876	1266.81288106226	1245.45463781042	1433.6969273374	1296.84584530405	1405.92185443496	986.267628248349	986.574179195959	1052.640116449	1141.88203333797	1183.3401764236	1123.08129375359	1369.49407405175	1221.03125218479	1220.76885237543	1254.78125092348	1290.29805598021
neg-M1008T299	1749.2598641387	1652.68162235692	632.676305670164	821.708686371356	848.773788128262	617.416296424239	1711.34473893276	1029.15622548906	1223.66161350152	723.915813294006	608.008637614993	651.868444095029	726.875548812608	824.576844454736	688.974955740808	822.490862420474	972.953551586487
neg-M1008T48_1	1137.49993838452	675.076067979287	923.002829441384	1246.66740001744	964.586020565142	876.005251801747	859.581793927772	833.189602148183	1031.51868336791	735.903009424888	1076.84758166178	1087.18507164197	953.737947872445	925.597604484721	981.137094509991	1070.3590136901	946.202734910202
neg-M1008T48_2	1537.29459226025	1927.24475495815	1493.77149088271	1699.07980897068	1678.25161706392	1911.62620388542	1483.81152550064	1482.09147159699	1625.36671609944	1489.06382004505	1566.3991213064	1845.06415395847	1826.28399005053	1832.83409381296	1986.10250270126	1764.21066389895	1822.33372567077
neg-M1009T319	69.3770022140316	143.304971110448	35.4110664033135	500.54841313056	2472.16606966288	2628.73300220449	9.22838827367332	24.4490753898163	130.905636619462	868.471658911996	1028.41882002395	2803.1591734395	2574.81550717305	2879.97161577914	2907.53814043669	1700.91829143525	3001.43873060389
neg-M1009T420	14807.1152620216	23546.1629038058	15064.7319976705	4854.60907574028	10366.1901541505	6785.85138142487	10702.8295121715	10873.2414023784	3982.38883682609	2163.83588040377	1379.2498401016	1014.29000486209	964.477203844954	2516.32171985533	4220.90303333475	4631.51380689955	3754.78335722903
neg-M1009T47	1284.17794548762	1110.14675809795	1419.71536135849	1203.34063471712	1312.752289997	1267.70408169946	1124.66240702526	1032.07226978015	1059.49294983814	1301.78801650318	1264.66681695372	1324.96596183621	1725.42171998045	1386.62168098981	1112.22893151782	1397.13625866626	1495.61353343568
neg-M1009T48	763.182539191079	753.30031204954	565.541188197685	580.727364408688	716.590502998219	657.51277922997	923.168742718026	546.623022148064	763.82049872052	785.987223973433	803.981511690855	738.821158598187	798.439732334155	746.448060538744	571.266096559298	776.663774075202	726.605522418
neg-M1009T51_1	1023.85477558254	965.092431511133	975.484976117917	1083.12930718562	1224.99980682578	1080.79630528734	865.848877677262	1030.56156298176	1041.4460726875	845.430385178843	1227.57980553856	1078.8148981956	960.690406608362	1070.19797985608	968.08917753573	1266.14959747771	1027.94941152967
neg-M1009T51_2	1080.33555190529	978.763682993552	1065.26468182736	1001.53652407335	1017.18039044745	1031.51875189522	968.342184638836	953.398892333823	863.996993540113	908.118832260866	1081.97257026438	1005.14560101858	989.4662909656	1074.99295687571	1000.12306748344	1085.42491466508	930.751738187727
neg-M100T380	47898.523851249	26833.6806441677	221758.887641129	37248.2436804244	58375.2928972402	43295.0295623566	36625.262952029	35279.4531287966	38184.9954666845	66293.0558869131	64005.0435758772	62202.9384091392	64479.7071857547	33617.2229524854	45226.6810502287	81829.9073804792	22977.470731786
neg-M100T425	583574.280028151	917701.501671423	611775.963475856	494801.187344021	419100.346190839	618830.973547457	851542.818350028	476327.02309016	842860.751934791	887070.326299473	575151.34669895	1032130.1373149	483313.829275184	1056357.01096719	981881.682849309	1198566.82734824	930903.776359285
neg-M100T442	805109.232616929	1626931.79053925	586959.021657475	536507.400266728	359812.343582329	356844.971898592	685707.485095392	672490.309764365	586362.733711214	395465.414765314	378740.053021179	416242.712933375	322823.876475529	432059.007513426	417723.099409845	492332.121771505	356497.36330156
neg-M100T493	15989.9589881499	10841.442373287	18470.7963548367	9269.79408925329	38245.8192644466	11436.1761553101	66405.0365929676	12965.3421887908	33388.8499411716	6795.94350202527	4701.96994183212	10512.2019211942	8546.80515876897	8156.35828918883	7517.6521354804	8135.84592424845	6320.86405480702
neg-M100T507	4120.65549604103	4983.67974303899	7630.88119912306	5389.56702384148	9119.73146394384	2196.09397555247	4029.1651331236	6782.17942223275	7696.15192891543	3112.47487603028	3678.24771577376	3759.61533804	1983.62926936503	3380.86021668421	2801.91162325756	1952.59738160008	2072.72373637303
neg-M100T540	391568.064003708	171178.092873958	171918.658307677	135087.436823674	137463.558753501	164229.084333946	215096.457192223	174486.202807382	175987.538009012	148228.235911869	162727.201095078	136730.91371238	93029.7264345864	152701.749171934	110520.349967519	137443.96457278	76741.7229010027
neg-M1010T317	1752.19304847894	1844.95082500506	476.43776146151	596.504816534952	693.413108198521	450.101534126433	1337.53235930168	866.371229175792	1386.76175492418	609.814374915686	912.637601994368	648.636664298812	803.916204987431	948.720499941782	751.017565391473	1344.78001897445	739.312651465822
neg-M1010T319	113.235714826653	116.162948714119	33.3204439108916	284.113703115824	1624.091162357	1703.52267811326	153.318910234288	55.6584969643238	61.7957342784005	567.578072049368	1168.66896248317	2876.56566631772	2042.67760566001	1883.3106758993	1704.36025167732	1225.03295525228	1922.40869684853
neg-M1010T401	2014.93536886741	2154.54841350475	26.6654498581783	3194.53727938095	7907.14363876114	9658.76084446747	652.784589452497	721.887232602158	117.187287192107	1133.6706344065	1613.72451942839	1523.79745568464	6838.08139227165	3481.06113209353	2795.69922132797	3226.03719193051	2466.64085841258
neg-M1010T425	1217.66256963007	136.977907774312	2530.18145150817	2869.39144838665	1931.55892680419	1960.43351844652	4501.62536429458	3533.22626976088	8350.42471527196	7602.08185748785	3356.52006236171	6012.78034318801	2414.60667277839	1096.15012530354	1682.04937159526	1819.63280691608	2665.68204623899
neg-M1010T439	4157.01411465844	130.559008958577	3964.64291389884	9316.6639626292	41692.0319373216	43195.0681855965	259.887125733423	6585.66515728277	13738.2548603688	27533.2719184187	45770.0178662321	40026.8658953427	51675.4319080915	49748.6217248442	42045.4000060041	30228.8708431176	37211.9950928513
neg-M1010T47	2161.66369940493	1811.62639752848	1937.77275853729	2434.42312922253	1852.46079438031	1592.22203196225	1788.98313772322	1959.57032944349	1972.34865160037	1875.29930523311	1938.77675426951	1657.81654074061	2105.13839361068	1959.01046083889	2300.08222314829	1865.43964858555	2419.17733074849
neg-M1011T364	63.7516074177021	83.9846069174893	83.4028691164671	1399.69567276116	3973.47267446309	4259.6482873615	44.2941692616219	90.9405669781343	425.88876627299	2346.74272121876	4611.77506651455	6293.79297187128	3616.23407174627	4031.94114981889	4697.82029238443	4826.16396165481	4247.43307995812
neg-M1011T378	36.0854778415434	61.5998696020097	918.030746884345	12412.2877273606	10094.6758159417	6590.26938835046	5540.87959701531	18.355970594974	5688.2238388123	19017.1096024346	7451.85546588934	7596.19345359729	9229.51037831272	8355.43353373024	8701.11756499765	3973.197025112	2544.59550456134
neg-M1011T429	62552.7408070646	37771.8107055025	19077.2068763969	15331.495460554	13404.3047710756	5120.49449967472	34628.4291102772	16957.3040809127	3008.00263612981	3168.17720051775	893.696273368965	856.068001876404	541.057795635029	676.032359213241	1702.31721827144	1493.09329004504	1729.62498800358
neg-M1011T439	2929.34629983907	145.71156638264	10621.2817141806	10793.7145117313	35560.8621819444	45755.2340049752	174.903530055317	5931.53943793187	15918.7056804494	32983.0472643023	19690.3717616822	46368.093110607	51837.3669252395	51523.3823036726	47897.7374956719	47925.0193533011	45804.6178167729
neg-M1011T47	1678.90405820915	1401.81255444981	1419.04378360951	1342.45371869204	1392.30598227386	1446.77042910177	1285.22583702323	1531.43673906973	1693.70959258184	1285.19059591969	1389.00866952291	1358.01904413131	1733.52921204358	1660.73651338797	1668.14765605848	1799.48388293693	1665.58157387117
neg-M1012T343	3727.36300951257	2439.15138533132	884.95088097271	942.754810242187	1046.59569107143	827.09898874576	691.706202331139	400.634690144849	478.277772762168	3212.65997253312	1974.34342017145	2212.49889932675	1440.66898010113	1211.87386211139	1426.43789319325	763.210126137679	487.543321560421
neg-M1012T346_1	2313.09162131078	1008.71611100522	653.757443671302	587.083683196581	693.56000631266	256.844573373823	3421.58961085239	1878.65635286531	2554.6879422449	2868.01545076073	1623.09281361225	1662.87785007427	713.154691207899	812.486091873249	765.219095288123	931.313770459835	904.63768321304
neg-M1012T346_2	270.613402038234	266.444240657284	154.797522336662	164.727284504707	219.987499873001	127.225595983312	3032.73579880122	1487.47880643398	2383.07309687897	2784.26437310309	1536.71757759419	1471.18339936883	401.735271358632	567.245681580806	710.255305624895	776.098757122901	496.141735619749
neg-M1012T440	1998.04397132339	502.00645123857	4630.29573302748	5093.38007538144	9085.30532741768	17803.3769750087	48.6133140377818	1197.47554636725	6752.54565374296	12047.7891680492	25638.1292439312	45175.3646071036	63803.8185368621	53645.4778944226	54104.5113097267	15674.2187115059	41835.7674573217
neg-M1012T47	1787.42018726262	1663.66574249608	1897.20714088824	2277.5970604421	1743.20299762907	1939.859178864	1667.54388472473	1740.16953566903	1896.51831984817	1636.18558927007	1637.13922783763	2063.27059741961	2323.70364689045	2001.76690496328	2138.39151249305	2133.46809161002	2194.93495844016
neg-M1012T48	825.343573754953	814.914354319837	787.043354458213	874.769213241805	960.144951302049	856.89755629809	839.76522182419	848.093334384223	871.564087429378	875.000209738122	846.656085969168	1106.44906541316	1004.59197109498	874.990445443955	944.252643275472	909.143161350206	959.134646712485
neg-M1013T378	42.9589021923135	151.785421999971	677.283603765081	3025.17104745511	7363.91717121542	12502.0472035332	590.369282329885	40.2647096922011	278.110018477487	5195.99219128337	6902.57606945049	7257.60357668408	9962.77805541339	14087.0085966717	10819.160647702	8984.18119043163	8828.85998653001
neg-M1013T393	62.3276042033242	2914.95854106583	198.677804895658	7522.4633740806	49063.6444860923	22330.2125937714	262.626885110035	44.1825396862056	276.919457116085	12262.4498138109	19302.4368627346	19184.0682374716	18443.8922593979	36406.9486205992	19926.3000671338	20641.4555190174	21002.7045811172
neg-M1013T47	1392.07563912495	1260.94712576086	1278.01245632224	1559.85885083534	1319.94479087547	1478.35114402295	1201.29481897271	1426.60326613642	1297.58590581681	1341.95434465584	1308.87235623872	1448.26966102728	1301.77788464952	1408.43534141441	1375.17263294815	1532.97300788988	1318.98478566788
neg-M1014T348	3597.34226042933	1711.60289322125	1042.06536545995	333.175276178615	599.10086868952	397.078024088	2431.83590944042	1173.84083108478	1148.52669281021	916.053038019284	661.39992224826	882.222990870646	377.266215630482	506.092969316368	789.299847702499	817.234834103002	784.171279708768
neg-M1014T393	45.8376003083518	24.8532486213441	118.00634564814	2754.42685271442	32468.8060743923	27735.2129678447	937.224979155234	53.5036150651181	37.5843952381172	7979.24308285497	13817.3734773521	12789.6493667933	11958.1947880985	10704.0607873033	12657.0249985304	14729.668654483	12118.7442765324
neg-M1014T47_1	1798.42689729732	1827.00476764361	1533.26314542708	1800.05613347132	1715.57077684024	1764.98535882098	1536.81611157519	1639.64797492412	1743.85708480808	1646.09175999119	1581.70378617066	1440.77355096496	2042.35095517549	1747.51119797975	1693.44712376966	1987.82587711647	2063.54998255936
neg-M1014T47_2	1226.59634625146	993.54829772207	951.01023514667	1172.51901888103	1163.64673941826	1267.14714508562	1059.65818887934	1183.43362974175	1283.07011017781	1244.77512576292	1111.72720053041	1243.52163658165	1209.56026451623	1354.62831236709	1022.16440036662	1379.77139751907	1035.84037366094
neg-M1015T348_1	4022.5395631569	1983.36586340358	1278.07603456742	460.5408644538	655.266331096879	490.969151300761	3008.33870546407	2016.61579785679	1208.11781241218	1021.02514046935	644.738779436448	1477.10878177003	494.998084721469	610.511103326164	862.629750812331	1105.82265575589	993.911510029436
neg-M1015T348_2	2737.73848948868	1045.45688235107	629.495054349342	261.539212740616	257.17643133397	190.809633775092	2853.8232368902	1341.95226043603	1652.01251332168	637.194225405074	334.544900494895	860.237588020571	187.891748162724	385.04819548045	503.321642013188	664.693997435915	675.214203442238
neg-M1015T48	1060.91139858528	840.300949135708	819.520177100555	950.609921088945	895.163966527353	1009.31965944857	725.362737101971	831.410025902464	1051.67286987426	1337.58595728453	1183.28448558267	1056.69955160636	1166.59942179406	1039.65685151208	1101.98019585448	1131.7307322418	886.184639782997
neg-M1016T47_1	1516.85843401646	1198.13898315707	1311.82619235779	1689.25444495487	1606.22570019917	1394.65810806858	1017.19881328251	1336.63993969105	1376.55824250056	1283.04628455853	1353.5948507532	1594.03195177006	1141.42153110111	1496.90328864195	1619.23752236973	1661.65307726443	1368.65408883214
neg-M1016T47_2	1510.73313283202	944.837025969012	1246.62636359467	1142.01547522167	1249.05074618283	1262.68205081554	1411.39079276472	1257.47046559946	1431.57131775675	1479.16702122397	1518.44199903568	1540.0989601395	1201.56910936173	1480.28264021393	1451.25443458203	1534.42399985191	1385.77608162768
neg-M1016T48	769.267950541048	867.251398807956	758.290564502584	673.007009302254	804.465340042667	941.116475152091	754.197828241184	720.052817847231	852.827370194938	855.847515621261	894.780467570843	892.282068064964	1127.12213833665	912.739400188107	1165.43394993439	939.920348740388	930.814830834484
neg-M1017T47	989.431734150766	933.696216687801	788.077362142412	1046.44569353353	1040.55241856592	831.756860272494	858.169205388911	1063.38705860461	1051.07269749161	687.530712957674	1060.32181209651	935.222193075745	731.281110893889	891.451589351607	954.626478046682	1049.46510143017	884.769009368009
neg-M1017T50	1011.27040895916	869.538348903008	870.575564019261	815.057476490625	994.71227897029	812.597706111112	735.122305406549	744.992674594542	754.190251678544	780.52335405713	859.957964703304	875.332273453217	910.812575114023	848.146324846831	868.853508230851	921.96594468909	918.236252039423
neg-M1018T47	1464.58607626165	921.561668374126	1026.52491566137	1228.98454888392	1074.88777218844	1065.91529900906	1426.45795830246	1226.60923580754	1399.01365845066	1289.12767787283	1360.73325278927	1748.24010265965	1667.75150387073	1425.58872022366	1367.7880353779	1696.45648292268	1347.61501437014
neg-M1019T50	904.947743170047	947.453416649353	756.095861742413	1012.37211626394	940.147924664088	906.486175907918	665.77834092587	738.388988964278	867.48174294516	1085.67308262067	689.951164286736	756.476387515587	923.804460326689	976.740912430081	969.981639544348	998.993453453233	884.811945760771
neg-M1019T53	1115.25254903274	1037.93784653756	980.743840614688	1047.26491556753	948.773134982106	1111.61307615253	962.323096538262	1141.22470559176	834.377840588702	1244.99006443341	877.01582340166	515.229228039141	795.207948340028	981.852777492117	1296.37549680716	1566.69759733129	978.473985852567
neg-M101T428	152555.664120133	110784.79956344	108557.085619898	67832.1087559685	114001.29797488	77637.3396493502	62653.2383618873	149955.147190845	77677.8234731348	59334.8834493483	62835.4118129495	121159.597277583	48146.6050569077	110798.977599988	121407.720011403	136679.716822821	70851.7260307615
neg-M101T541	24616.0384871555	13848.9181581882	14935.0700368567	11228.792819016	12096.776825051	15266.2164889247	16047.0787417946	13978.1958728622	22782.6730681197	12814.0491294108	20066.250316882	20497.8887086673	8850.00732016681	13125.035579464	10671.20196861	13503.1619554106	6989.32492920661
neg-M101T548	94066.0283784305	37898.3062987298	31913.9070846101	52400.8346335383	49242.5739326406	44977.5406235109	40765.8884413334	51690.0077024974	36819.7389369624	44447.8053048027	51529.14807781	48316.5452948727	54837.7430908165	45563.7743555383	46819.1660297631	61988.9912136824	50612.0184749536
neg-M1020T265	1398.58227480981	937.19794103613	516.128735373288	777.753685577585	1170.63999096878	652.570247993084	3163.78785622401	2823.97397723704	5650.57010506018	2446.894508414	2666.94123386001	3822.24704423273	2080.40763989073	2579.48267446358	2765.78440472329	1752.564449719	2812.36859532111
neg-M1020T47	1052.82055772475	975.24076931569	1039.71159878935	950.548478079396	913.813854090071	893.232204254344	1216.20006627168	982.177385214611	1247.73458043556	1301.55185283182	1364.53087458522	1366.03342231727	1197.20732956435	1286.36735002677	968.211009363179	954.860909988549	1221.76817012704
neg-M1021T265	835.734040875255	892.567898589623	682.22315948773	733.57192498549	766.086015090614	701.190448690007	2167.00868180239	1598.72674385342	3711.75916469591	1097.188429682	1729.41232145208	1687.12012259694	964.892090719198	1576.59067941238	1260.9495768121	1493.02555916498	1716.74036429588
neg-M1022T291	1748.7615921339	1367.29751404354	602.218874622219	729.869221838278	980.327793249044	545.364780531399	1762.62985111729	1356.05523058647	1640.95454728143	912.690929779814	1906.58210702096	1165.72041699676	1014.94453599385	937.694819832491	1064.97272699444	1092.17152636738	1027.26196964107
neg-M1022T47	848.763898320263	822.248730085307	521.160330886258	966.111173912557	855.863609274457	749.544768412435	704.102404516938	847.612555647532	812.977156282563	890.965901429586	877.926235418334	887.46983352557	654.170916861517	995.524391515275	724.684650603415	733.668234596729	907.378658227606
neg-M1023T291	1076.09987113043	1265.76552042644	474.944644635694	679.67730815729	670.913091243186	509.510219096828	1344.88314742876	1285.22736818029	1327.95671667549	940.775496975783	1312.06039573718	1033.9279166192	579.977777029086	669.600753473282	1000.75752386542	1175.84016203575	728.866826078665
neg-M1023T47	1444.6044713317	1009.96657710013	1250.47776861377	1298.33492212227	1281.38906344406	1097.37367864444	775.660163002662	1165.17905528023	1285.20323472913	999.671381067646	1256.79707944934	1245.46582823928	1381.0999138275	1369.83580362626	1439.67815335964	1301.21943204565	1218.66519817586
neg-M1023T48	775.645373334414	785.466925203154	780.762097710702	618.905835147624	658.970837723484	892.491547368561	1114.60440989062	1082.75890029198	651.312422740474	781.06112974076	950.664290528993	1084.74272817164	1200.1320175421	1038.4590787172	1193.30938110011	1200.44298757397	710.34574820238
neg-M1024T291	2812.91673492458	5618.42152989798	1598.8708949749	1504.99961926738	1833.88543049229	1369.22104627549	6995.89288113347	2585.47259558199	2383.15753172472	1457.09987651811	1933.07760117593	3369.26272939025	1090.62556134475	1464.50955171023	1893.99567903552	1987.41304820311	2465.8109251917
neg-M1024T47	1776.61125639	2003.11056307368	1440.48953851305	1433.57404131829	2127.56220197429	1329.65967803499	1912.93149335249	1896.04559141116	1470.36327268093	1445.68827064266	2065.33208949722	2519.97486488094	2287.32757226787	1946.97985133067	2464.48903927376	1714.71489353921	2390.68028906269
neg-M1025T228	13.5611852518205	47.9050292281717	230.042208344594	725.843101687667	460.363600871164	488.947204379991	58.9219026564548	100.518836176108	235.624884494451	463.524055350763	1482.56790752375	832.881474444643	670.088081080413	777.819250371002	802.705094864417	681.046440957386	404.090110750765
neg-M1025T291	2138.18836356814	2024.09705162429	940.569557392962	977.283251320615	1145.04289216995	995.268715577571	2587.41830169246	1715.44860290514	2928.83207587563	1011.70329768361	1339.55748962956	2124.39349316669	927.807857042567	754.138103276028	1179.79821722882	1449.25808819029	1393.30992258242
neg-M1025T48_1	1149.41184041365	894.884409064091	907.54376612713	1124.13537412583	1107.99341875389	907.617888484428	775.787560582198	818.408552246376	1139.4851337759	1074.31170773149	1289.15324334128	1102.81004878724	808.107755814485	844.534117330447	1072.67374362874	1158.62758924888	1005.5701832366
neg-M1025T48_2	1326.66366267649	1225.01125195283	1400.91118438686	1387.75807491569	1270.95506806757	1274.2571914502	781.825259891374	1214.13082165813	1186.32102253649	936.166033681362	1113.56785686964	1456.3875197321	1525.36705847012	1308.07208596648	1344.13919705339	1331.90311370032	1345.50496998439
neg-M1026T269	2644.06846056947	2733.54309463134	957.898706828134	942.463828382249	1059.13865639706	960.272824391652	2251.05960828002	1578.16858065542	1423.36407266853	732.605320096489	718.686978042883	568.494865086649	652.892101805919	1231.87391553358	1481.95252518631	1131.02347789823	986.006635017951
neg-M1026T290	4691.84609019529	3398.22095725322	927.827837236447	900.978744996238	1832.91271492826	933.004532214727	4198.23654941029	2811.09765093291	2431.00172353131	1638.02816294687	1714.56812257035	2836.42144907238	1521.82203032418	1349.70745260773	1627.38091596341	1659.53796464322	1802.75454464363
neg-M1026T47	2931.28945604816	2700.75402904997	2369.13473033419	2962.9815253987	2352.01494453248	2919.66944375673	3690.63462553887	3102.36823346494	3746.32351393957	3409.6200112847	3400.5135756422	3912.68180446314	3219.90147624729	3526.23697749351	2861.05926729206	3377.03693197724	3539.66451209514
neg-M1026T48	1105.29016796853	646.895855483385	1024.3235310049	950.238420019465	1049.28433391355	815.448940118954	1029.00695778854	956.822818428386	704.922547675097	992.394452042782	680.576653080654	710.627396185927	782.758902677896	996.97087083065	978.59789625465	1205.73791024969	1041.92561019085
neg-M1027T269	1784.87198255857	1464.44503488745	610.645395213562	759.974177945797	816.83058526962	437.07056393536	1242.59756266815	882.715023486017	1120.15794677017	563.561140432579	411.174454567019	436.958510759571	450.015081004539	626.59658744257	659.763285552082	531.695178846856	806.613759595331
neg-M1027T290	2054.50958464682	2307.48657860097	395.073112976117	553.625465237426	759.42826334016	520.264415401442	2313.10877223298	1782.10008543827	1554.12375626377	964.553169122025	1171.30857271558	1201.48705434319	1145.05482945592	827.200015782118	1027.03443111571	921.580016300094	1060.89256983766
neg-M1027T47	1392.75107611627	1313.23035001716	1278.44086174852	1113.74577907518	1494.21887095106	1157.7300073975	1430.22052050495	1133.76037145386	1337.67033865814	1415.89950859401	1634.61062553957	1574.25265177386	1496.51170997297	1504.12320982206	1537.06105466804	1601.43786652664	1482.8237469721
neg-M1028T290	1577.08718552028	1339.94482611982	418.642815738896	495.349909591944	621.95753319787	340.460435527525	2118.70596583148	1323.46696623415	1372.18783811582	815.449442143002	806.311471109391	1243.59685583439	636.361889535857	574.384028941171	607.662938788384	756.598012967595	597.419377973082
neg-M1028T421	95.4428045756337	135.777878738659	287.077715263869	680.567948609891	2423.80449421912	1061.86169050331	80.9654429684138	82.221767613233	160.42876490624	1076.02793608145	1153.93588365046	1606.35995758317	1606.18985185739	2463.31929310031	1767.32434751428	1713.19982465172	740.570484083011
neg-M1028T47	3909.77189385903	3232.07723526374	3543.81425932764	3327.46281590373	3773.61335171423	3389.24590934318	4367.98369498969	3778.64624508755	4674.76298714021	4235.79737011376	4653.3456553328	4949.1788556461	4347.63678707909	4162.77353102606	4418.3878043326	4181.96446758861	4499.6371589664
neg-M1028T48	706.906971877535	648.517507970939	721.274502412025	722.040982608332	637.315535793695	602.894705027393	831.785166667082	415.761648339348	822.867257755436	851.277005166946	916.542673440866	731.516581552447	613.410490285674	721.616420690119	794.136519344692	754.51582025815	741.213613010898
neg-M1029T47	1701.06565192693	1621.25679136863	1241.65302200741	1548.12470702263	1626.16537940674	1492.72135400338	1673.07606587743	1766.45793191797	1537.68509467942	1600.6349197893	1790.31432489788	1714.0361712684	1648.03202301422	1769.65069574178	1845.26650812555	1675.15381549417	1879.7552347702
neg-M1029T48	936.095516557601	836.784233653755	720.753649098016	668.784897643832	790.279010319103	705.23234500774	626.481408851405	694.074645708061	783.065461046205	612.432119168101	602.034919085	855.932334236771	925.850152815509	797.652849525867	769.664760173842	806.751530891406	730.156869057383
neg-M1029T50	1159.02755850565	1154.04364526641	1107.0406033759	1209.58834716939	1242.74905332126	1040.90648969259	816.484612940609	1175.09153827799	1156.46873126077	924.604020218246	1095.52938820971	1060.42172846762	1237.27014154428	1029.70151447652	1108.42186525323	1294.05017897652	968.550567219666
neg-M1029T51	964.251328103613	934.989486130109	936.166873637151	1177.67425661937	1019.21235257926	910.672974268666	1162.09048970491	1150.65410284143	743.806896561349	1228.50487647602	1089.64283186352	1245.88484272093	970.810546331852	769.864966420664	990.638896649468	1040.22199685163	1125.19365103013
neg-M102T425	13441.148003306	13277.7291893969	14352.8508569181	10650.0836862069	7268.45500983539	11302.0337086065	18989.8039024217	14512.0383200198	16484.5251516577	12756.9906053745	15064.159355245	11145.1292331922	9020.9804267747	13935.9034342497	17116.3178745766	23709.6886753102	13165.4973490583
neg-M102T48	904.50936861892	1200.4992788793	775.203960413843	849.855945600756	1028.22663015668	813.460441977248	1485.87514515542	1162.95150202958	793.863778311057	1422.60528282554	1455.68676871234	1282.00556894588	1009.62001214069	1006.96249243084	1010.46837484112	1060.7251584531	1190.96147969327
neg-M102T540	8271.61486491989	3617.8969886475	4602.71392204764	3498.89978490433	3450.83162307852	3821.40162154539	4410.24626258395	3543.40276637583	3601.47997247284	3134.23926526948	3346.35167756225	3120.81746369288	2162.45893667894	3749.7392405877	2671.04575202162	3592.38366174901	2092.04498202765
neg-M102T553	1123.21528078998	2934.62229399257	2899.46470631088	7490.6061869791	3144.37296937151	2345.68186961917	7943.65507682471	2996.7710215034	3794.06302995186	3065.51122032446	2341.75571719379	3127.73625723392	2797.10858014988	3014.23770959015	2993.75305831528	3395.64107330873	3151.23659272288
neg-M1030T346	1355.91845763663	474.450623200534	641.593087593419	446.682872828046	690.46880451014	371.235099957455	753.258359371819	568.098686401117	848.295397021395	595.133763557318	650.551034840951	851.848747424497	653.221355753379	528.136286859297	742.744444334792	646.082966823736	571.613349738817
neg-M1030T47	2774.16552381619	3485.81577071704	3222.53552330522	3428.12530580588	2740.08661357398	3306.82486502078	4051.93410888978	3991.5907652424	4484.34409830506	3701.52711085166	4066.27363936572	4952.2621673568	4332.80349882566	4112.88714276317	4195.69423423718	4229.87089277402	3934.50529496494
neg-M1031T47	1696.85286804197	1488.40290536684	1402.37135344863	1734.73759158672	1468.29507367191	1470.20391827933	1523.46510937178	1462.74865134031	1492.05481488988	1653.96539437931	1434.48836169714	1876.32399236138	1662.03587294144	1662.69725129808	1465.78171924598	1719.63475269819	1647.11457134637
neg-M1031T48	723.071626572849	632.016542268543	587.378543260643	788.736445377639	804.846365348027	753.761742115033	529.852419018873	712.266362192932	710.058249105301	772.75420934802	798.814242345129	726.756062413203	822.292433928689	690.654077132513	691.387773670991	741.308405670962	465.226409759325
neg-M1031T51_1	1205.04095203263	1247.04530757761	1405.665219857	1479.39898232601	1242.83614647089	1305.51975617252	1109.43913768289	904.628851228854	977.718613832667	1154.82791223638	1428.43758890905	1348.69711627499	1441.68785111838	1277.93012983375	1348.89542615257	1235.68365667992	1615.46955523335
neg-M1031T51_2	1147.68980545	907.697180079801	1120.35257135203	729.205094192516	1066.65100932837	1229.48699720844	997.98776022694	793.070699917613	1307.99534174829	1080.72263016612	1021.25756272436	1328.45359961651	1065.85676006508	1060.14242836749	1167.3133495551	1028.78781541901	1427.86663914174
neg-M1032T408	33.9573533867877	29691.3476862992	13057.6237512016	8777.33317458801	789.855818361265	2004.3672266824	521.443887980474	14580.2703362646	8011.99030154546	14050.6511893715	4353.78138285906	7784.26621801504	1659.60893138205	1258.97390668472	2171.10409874629	2019.28524016154	2955.74159628965
neg-M1032T47	2536.31518129969	2469.61233483563	2526.04265820016	2573.37375762353	1741.62849059952	2519.59494061337	2893.50652049397	2817.36808849544	3136.47547516006	2899.30404426491	2954.46334676669	3417.66509448451	3073.47653665889	2755.54681530761	2626.29618818191	2877.01483203955	2886.57213896633
neg-M1033T47	1136.22179580347	921.021607411497	1140.81278938681	963.221624968427	1161.53013920196	1036.37298429268	1273.83361130357	1089.11560616454	635.39643393696	803.161112058473	1280.68260045656	1013.60688763289	1149.54564943707	833.281828219365	1147.70966930028	720.179846673789	1384.57702450353
neg-M1033T48	1235.25501423191	1434.34328310185	1209.51152592557	1241.76982377478	1368.20041195519	1323.14502622442	1073.03932054889	1220.88406106269	1298.15505434449	1270.41083897535	1335.46619733625	1434.103209213	1534.12450362235	1130.14635089161	1206.63852762621	1451.61668742903	1186.54829292402
neg-M1034T438	14994.7280313935	1215.82416437869	13153.0165436006	37990.2224000629	26169.7896297241	23716.4682758859	489.38961194171	10232.465738756	6597.18010238175	20234.8111780048	17883.6131905565	13376.0301958616	47861.7929895103	48869.4772152456	42375.2140794653	33700.3121242401	33155.8067823234
neg-M1034T440	3648.97655595706	1261.73755946367	12347.8771104532	4312.79847591055	5404.80900891346	7250.65499736489	419.385887618956	9398.14912082926	24775.100152645	11622.3696479741	8542.82409642771	7750.91046588938	7798.49228038875	8203.50434941131	7491.73760904148	5968.03086111649	8403.32230679759
neg-M1034T48	904.755442361477	868.777657202231	707.152319842443	826.13758605803	979.343452767925	969.519863489997	793.276115525074	879.344312370202	765.767821578183	870.622092211055	698.990523564438	708.458645231138	912.311951534321	890.724467337455	850.960775587554	812.043219275619	820.361073697742
neg-M1035T438	12698.7512783771	1253.62861948295	15827.9316348345	55114.7383421476	33563.9957846679	38557.5236647354	8.39171299578998	11126.4902866515	21796.0657836659	35719.4663626495	18299.5885793206	29480.8172053748	21014.6052382512	40890.7878048756	36658.6266702882	31823.9593857767	32510.4797266174
neg-M1035T440	6657.89805532978	1266.85339097729	10160.119991807	4953.28074692014	9013.9307888035	10177.9181718915	9939.02812076454	6804.92511422668	18265.2125786513	9038.93771500814	6164.554640849	6273.48675245557	8470.82474605909	8522.75912221264	4900.29178135531	5595.70984879554	5178.78329831982
neg-M1036T290	9771.83495337894	7377.37619075969	2495.15084038009	3337.57236839465	3822.40590155651	2105.37993192195	12978.2487883063	9546.06157163316	10843.2944684783	6716.366543772	7110.05887216169	9468.99964470575	5184.72277657592	5325.53734965402	5780.32844899276	5555.7283490141	5487.98146359974
neg-M1036T439	5956.19762465185	3571.22118228318	6599.08612267924	22720.4531351885	45775.6001266605	42525.896830119	408.981812028891	6036.83562684781	7524.20519019083	9818.41240341589	53796.7358002618	46271.8889105675	15287.6559696701	56256.300317554	26081.2846472986	33818.7422816358	48194.6577164945
neg-M1036T47	804.445456670456	726.841011043211	715.852761231796	773.737222300562	466.065408132923	703.817439688549	592.101331536389	696.257257261221	671.410806710715	911.638149554742	745.460874356585	801.516329961149	508.854787179005	744.837189878264	534.161178534093	797.134694528928	444.280220035438
neg-M1037T290	5584.6190288916	4659.96052917986	1675.67989308313	2191.71348039489	2441.64180431786	1691.48961249479	7734.75971779447	6348.01149862309	6761.52784224993	3878.83152003708	4482.88196720524	5468.22354902587	3620.56949487927	3707.81702497986	3535.17702020696	3780.55434518551	3407.0601049138
neg-M1037T348_1	5987.25642362691	4707.85466576755	1660.81037695265	107.525006561008	731.587909002373	386.220501413304	11329.0512600956	5093.83881365082	3720.85603061907	1451.80036415408	1514.93745373242	2266.77083199795	695.247409822527	432.63757922271	1225.54670474139	1195.20531293783	1176.08056496574
neg-M1037T348_2	4143.04945632701	2810.08253866163	953.373291235867	32.477066454869	515.625293257197	209.431775493348	9872.02146274929	4652.71285504198	3412.82801903239	795.756095814974	1660.97480635257	1869.33435455745	607.118685702584	653.55588624877	1055.61043606816	950.590655127866	889.022011334913
neg-M1037T397	6243.1648985346	7476.54260270506	1788.05776716796	21466.3798081534	21648.0842441572	21150.9873637574	83.1431769619747	12394.9301950464	41011.2180852881	72111.2382061574	61004.9379684768	43922.0447611529	37632.2239211343	50655.2160256879	39202.0529268044	26623.5447782245	14664.7829386021
neg-M1038T290	2274.04682557855	1875.02106133101	689.133214111748	1042.45239144042	1089.86010218586	606.093833960365	3343.03603581503	2497.60811565847	3047.76793681428	1765.300297421	1782.64304360236	3130.13388455932	1443.48065782365	1469.78174013661	1511.90432143646	1612.98402204855	1501.2557263573
neg-M1038T347	8291.2104491714	3269.59076088028	1457.76458162653	412.517320768648	628.67469998235	426.782777744582	13222.7109600084	6010.59327813647	4800.42933083279	889.030908133691	2079.68964736872	1885.94547451796	747.729554159532	421.027248706846	1246.09069619044	1258.10819602022	980.116803319951
neg-M1038T348	7876.11540311438	2558.38567141005	1249.4926681553	201.151432444232	434.029759424001	207.544531477548	10895.6934927686	5471.25205333834	3423.45378938418	387.900907177966	865.019982442547	1589.61689168975	755.628084304173	138.268335561643	688.240962146168	1001.33270330212	940.600840485528
neg-M1038T397	21.2866012225378	83.1948226747279	298.108366359645	9132.78505588783	14291.5002198409	14107.6820817183	1508.02404555114	46.0017082606545	9409.70506838302	62757.5389736464	43831.2400754636	33863.9244240324	40557.2057679793	24861.0505270022	33612.7065693496	17218.6464253375	10631.1903443963
neg-M1038T47	764.985385327489	915.666605739547	857.889667845428	773.08001972328	842.571289470099	868.177791847937	750.91474954155	850.947003891573	956.635380612009	881.679755351479	1104.07813718818	1135.66708117264	1167.3797855446	986.472882751148	882.921571381366	919.481161936539	634.289289784126
neg-M1039T290	786.638898091636	798.644352554258	308.210440665425	219.933077233054	439.214187196354	240.095245539533	1139.84907268602	1071.27151370728	1006.38290212539	550.701844161472	1041.26710969153	844.337990364219	687.874459436309	466.696835701557	746.690036824913	505.027434931589	686.694394563713
neg-M1039T408	21.4760862871049	74.7398896003149	495.825937465941	3258.76571565029	15555.6406750454	13480.4382579161	40.0515788557374	38.28902544533	1858.59960398325	33473.99763829	43052.9900638007	32255.0864568923	21330.4240223949	21417.4072390491	21308.1298270672	20166.0214502081	21439.9427274793
neg-M1039T47	1019.36897953814	991.061260113801	740.078679383661	1053.18701913459	634.922791509699	1019.44286728755	921.60435656936	1068.14682823081	551.180270389557	896.723401216301	644.513156963239	977.634267934675	720.092704152456	973.81915249496	916.554225598735	857.27412183115	1029.48529900998
neg-M1039T48	1188.07314316527	1166.9061565784	934.207029888566	1156.39987274189	1289.21092005973	1385.92648244047	1097.49285332602	1274.87267777367	1440.17981046085	1030.056596562	1048.49422909679	1502.96156923537	1524.39749164482	1337.27242009593	1256.09672608683	1425.81114054505	1218.61527634749
neg-M103T142	699.776320342736	1025.01892882934	534.414961994794	728.894158617782	841.254185549442	698.223332272386	1350.22814661524	1229.672525701	759.815108593892	1316.60717575708	1042.99864679826	1156.20672376739	807.867623950992	1086.09674050594	977.912418317068	1178.03947427151	938.87133933758
neg-M1040T47_1	1940.41747472552	1540.34048284858	1603.82390156472	1764.31046888359	1750.12846704152	1552.92611883147	1366.2271573994	1601.18357923152	1660.25609989693	1193.55938840659	1568.45655690881	1750.66454690643	1757.3913211461	1783.33000641849	1640.99208519329	1934.17228539253	1816.74821613678
neg-M1040T47_2	1221.93722400837	1072.72762891768	1092.44471535376	1097.29358885535	1002.68704717228	1226.2114431968	1262.99330949118	815.706780962184	1092.5446620676	1012.08459816249	1280.6117685365	1132.59733116179	1135.04888883806	869.2123672453	1112.0410000321	1023.1981144235	971.79478670787
neg-M1041T393	2282.1877754279	149.15218175561	1049.54050040306	242.241733701222	5041.61880043904	4601.46262921002	2446.13317002467	2579.25448595604	58.2479700401678	479.950529209059	3886.63936413865	4536.80930498012	8488.76142938855	10821.1969193106	10708.2222017902	8453.88257159788	9288.44135667057
neg-M1041T446	5540.59002899182	5984.4780335266	7415.69010966533	4349.07077310632	31034.2609543007	26428.669283369	86.6848587938315	234.718299023217	785.87891296203	27345.5368239681	18322.9150090041	15842.5237013674	18042.4579337703	18306.3726038687	16537.4363658885	14808.9782366621	12990.4614512748
neg-M1041T47	1475.15438905817	1178.29989887061	1353.85465600482	1269.4003565865	1214.91740941222	1254.67276451647	1291.23923251065	1561.68971351862	1289.740622889	1177.74463214848	1446.3189185671	1308.30468208905	1307.55435953948	1300.13228732135	1410.69867888612	1373.36517499438	1176.09600021865
neg-M1041T49	1004.35042814868	865.908331704987	886.476487562992	955.724916505327	906.787553950196	1139.12279679511	919.379408749591	773.24553849365	879.677782824146	948.055343949831	773.727147368913	933.164177327369	1157.62504063371	975.393907025541	924.970263019053	891.138156491866	1002.39219350824
neg-M1041T51	1156.33371176885	923.00991269524	892.604930945392	809.769518498066	1066.24355868543	1133.47974292128	913.025715530864	1024.27765101237	957.610835962724	982.660551720322	1100.47358443934	1100.29461520753	1025.24062797702	880.579008928555	1068.45978661981	841.711779942191	887.488614984831
neg-M1042T451	2172.30593584142	2712.39735751753	473.88914599647	11317.5648274978	1616.28243907329	3059.80848101869	1596.72342838687	2908.62438367	1364.86477979191	2061.95715106802	3025.17341111674	3758.66410448093	5593.91543202984	9726.22878905332	6030.82416633872	8185.49523602368	6732.86103768074
neg-M1042T47_1	1818.9518176436	1618.82129282365	1378.70664811671	1550.21458051677	1378.86320373208	1414.89427278082	1478.66230145667	1258.33449238362	1587.29421126302	1599.0058419958	1595.98483398585	1603.0642534918	1699.06611713329	1732.04456154037	1453.85986829958	1736.2052429398	1540.59173995022
neg-M1042T47_2	1171.1066058895	1021.01019170235	991.71024119383	1068.04754072264	943.616788409406	723.269015470197	707.021479876232	830.725737815302	1098.15909306838	996.984861197766	1237.74546620528	1124.67203177071	1181.81188542643	1128.57029338545	903.786137633451	1058.61981289612	896.327235719511
neg-M1043T228	40.7202163844115	23.9260525095432	126.385881008563	1321.06756340307	665.835890141397	544.500515282855	427.007994024741	72.6070740603357	320.784030515003	680.086083100387	1333.17293422519	526.025921283425	513.845011903098	500.618764239959	990.09658556154	612.452032526962	660.997411451397
neg-M1043T442	4074.66999546453	3582.73919478558	4535.78500840299	534.266959759204	8621.8127205169	10120.6612049972	2324.23212234053	173.518498712866	144.263810450783	6849.55428723892	13315.4087081829	7153.38364226464	12633.4945980082	12584.8492579208	13800.1643180421	11949.8453336288	15173.3715458059
neg-M1043T452	2245.63546748478	2964.72318303031	501.101940422392	18728.0512481428	1318.46704465991	2583.91996026124	2294.16252567371	2598.77094774837	1392.16500996187	2212.76899400944	2352.89551125247	3346.19121237012	6348.09076662704	7631.3775027952	3493.50684334601	8542.77146496178	7624.19576282777
neg-M1043T47	1025.21685313998	1005.27021552574	921.404671610147	1372.30347955236	1140.16043486851	1148.19343849605	1012.50562966282	1182.36275739256	1234.93943684321	1109.71828313674	1036.59819140849	1132.08799839996	1129.55490049837	1118.49155850966	1329.34774742272	1251.61929125695	1439.69613204362
neg-M1043T49	1071.43333736229	748.539626591428	907.475959063718	981.981837728596	1003.40604979887	933.971119365254	1046.94734544976	965.627805964622	886.653442871713	931.976135269063	1096.22353489411	1046.68606270996	943.34159565381	997.267309332539	1012.28982988981	759.223900020021	1060.4151570816
neg-M1043T54	685.351993879074	846.628927102015	1275.39673681694	922.24876480186	1088.20605059191	463.713273797435	1117.61463717383	910.862458575205	1098.48065050261	870.795358335157	520.329214486378	862.48073925896	713.187009809696	1012.01943195786	992.742163945964	495.985561957919	998.230011389868
neg-M1044T266	2613.53614926902	1831.46038935603	1620.24376784781	1257.61987555352	2096.55131927676	1214.73685315722	5896.65971697553	3708.26152723395	6117.07132463478	2964.14405677725	2833.28477898459	3187.51387100933	3137.82070398241	2919.77005999297	3242.1869883517	2974.90651267154	2487.06294870527
neg-M1044T452	2137.10107748018	2554.52163600802	385.1283692206	11747.5461285674	1075.28562143224	2478.53151286465	2640.58629990346	2766.88366096001	1042.11098405236	2329.99673641393	3716.30993791814	2183.73521177666	2310.1164843116	6868.03558770136	7673.99044818107	5976.04681702941	5949.23787528234
neg-M1044T47_1	1099.75327819112	1333.30164658579	1639.32128527724	1463.11489532278	1304.2780128255	1324.30101396835	1009.61944794086	1411.27842806484	1113.61653456802	1374.28193861168	1307.30296492429	1347.98314215308	1527.91610791712	1267.6366471871	1388.64081852857	1512.71239758474	1371.50545151721
neg-M1044T47_2	668.709219865466	897.37702877142	786.070373953594	706.287734237267	740.743256761316	747.659984002219	850.95557850832	478.726280947436	881.766490667022	844.264986039338	865.519309910856	1035.8610147749	1128.96554829626	848.551390516578	927.83489299072	503.844450265223	918.606855081157
neg-M1045T228	731.312785953104	1075.00144747272	552.471214711733	409.557288662095	444.773153770432	436.463987303963	1140.69146660778	612.215787008075	513.980366187523	490.217630559731	314.815264986794	418.992291578385	464.759746624405	465.895477358694	433.974436726726	582.947013110873	385.903622762116
neg-M1045T268	1637.76541505284	1138.0898417124	799.184066414072	947.148541027211	1446.96638358786	796.794843628289	3563.99110526998	2474.0294050386	3611.97164601132	1940.25597756252	2144.65285612114	1928.78829164593	1975.7073759572	2135.23631268233	1955.34954800845	1874.18405257131	1747.55869186857
neg-M1045T452	8.32319542978331	2349.24109067866	189.115790810505	9535.79736706435	629.378570943951	1417.0524339329	63.8432607114916	2273.19631795279	651.9574495577	1809.13429712903	1776.38082446478	1269.19999530853	2496.09217119961	5547.92135091259	4453.62553183463	3353.12290896299	4598.51947849702
neg-M1045T47	749.451171477678	483.090617946505	993.780454343784	1083.35558756379	945.718372994474	1106.05441409627	768.862457891981	1025.78129574202	1091.96884323102	938.647308256427	1208.00056623702	972.733729939674	1037.0219393475	890.770373540155	1051.36189833358	1040.36123677903	882.154505223026
neg-M1045T48	1114.47103568954	911.321603134142	729.16231688521	1153.59623840007	1006.27453710223	1003.73373500915	1217.33519390828	1261.14294464053	1226.90029227037	1205.17679084776	1360.05901163766	1449.91788119429	1192.75537717361	1126.22176672103	1139.91991918172	1281.86244875902	1281.61741723007
neg-M1046T272	1257.88863424265	1106.64803380193	503.436090270375	698.248958971329	997.182964723913	595.303903536061	1848.72124034311	2567.80631942679	1852.20021397335	903.117109645121	1393.70976757746	1353.16553762229	1542.63119112895	1454.25850379333	1271.81910286453	992.662416826636	1350.75893471052
neg-M1046T48	497.552438693412	698.25141767811	517.045698542927	612.015059541633	445.984956802369	688.112125368936	680.506665143396	724.162322062748	858.405768682819	610.226628703857	858.987324691044	788.702821637483	663.177656748593	552.722341501735	805.551374557848	761.100285781688	600.015231719856
neg-M1047T272	666.614019690729	595.234874725033	149.46361972702	442.692556324061	357.033026731796	243.387297243871	1030.74199036066	1061.35454546787	1084.0444389393	505.233013006014	634.8338108625	781.632844240298	686.973751567974	602.504494477446	871.235895337935	537.1377993008	899.580646758298
neg-M1048T291	3471.32897556195	1267.16192611542	492.837267528334	735.027668250803	942.648617261879	442.480553344273	698.870788975427	633.05030973974	745.953368880934	310.063589323898	417.553299485544	418.864600243216	705.238090575219	634.116152869736	1107.88395537938	724.449432217249	724.355367367601
neg-M1048T47	1749.34170525585	1344.21272824812	1524.34504791137	1761.15425755594	1737.32762270183	1808.46303637721	1487.85828688695	1453.56674285773	1577.89712552356	1623.34007797404	1551.51683188773	1995.01400126399	1656.87655981036	1505.56255990682	1719.59673556563	1827.24490679337	1586.56978417123
neg-M1049T289	1843.13435246922	2541.09825663009	1018.74675728383	766.135247775006	533.817351805179	515.286640313692	2696.02861686143	2540.12520239294	1626.48770600008	1303.82729501307	1101.76166393035	1146.29874285213	336.367936556087	578.722261186375	768.231061093999	786.281366713482	610.265497871069
neg-M1049T48	640.152712874217	903.386873758287	1057.97503967148	1132.29590752179	937.175044047087	1004.9313235285	1368.57925385876	1207.65413165409	970.817942328042	984.853241171281	1343.68445085832	1610.93999591295	1263.1254707246	1159.51861275908	1145.69278199842	928.634855702338	1051.01013932062
neg-M104T138	1104.38397351928	945.277173197959	1003.36271555305	1277.08973536923	1726.68164722669	2682.12461169779	742.131208553796	1400.86816071704	907.647033188886	1132.13222018052	1331.41052107512	1222.75016552631	1196.63499849725	1658.18687276435	1739.37322538953	848.440447938551	1097.4694152904
neg-M104T36	6316.93203966174	2997.9220233531	2850.27957351926	2782.41685232931	1947.90289371486	138.843975473855	6189.3897870529	1910.47989237316	124.9648885112	3346.92787649569	3823.18551750749	5365.45102836909	9854.36024897271	2862.33689399268	7783.22364215785	7359.58873348256	6627.66622373904
neg-M104T50	870.939229841145	1451.6522182687	966.466952469225	1204.15687624453	1089.13581109932	941.317490060645	2387.7223496275	2249.38401617479	1427.44382044563	2898.1979862514	1937.48290047643	2340.52642125075	1811.40941836297	1700.94700674313	1522.41752912241	1553.1481229512	1344.74857533722
neg-M104T572	2512.28036953261	2372.30073334161	1703.72820592693	3235.62204347485	2310.78326456923	2484.79679847121	1835.04601819626	2186.10002408902	2038.68642065813	3183.25277485408	2469.79417267568	2431.23815022745	2091.48464138698	2182.48832889197	2169.37426766626	2248.09554299599	874.188281366981
neg-M104T592	1108.61477354775	843.680663242866	982.378836997246	634.884993291618	826.846518293512	1213.09882856607	813.17517814654	1141.90251210571	1599.1547816646	912.464594441311	1011.1017697166	1619.81036474136	1501.34547437175	667.692777876799	1177.84827031092	556.630537159952	782.603788778281
neg-M1050T289	1729.68347540824	2493.86644897445	1010.68661517514	859.298789440765	560.592466848908	523.879630321236	2461.22195641192	2149.1084112294	1480.46096121928	1022.53867468358	951.738400497919	941.409538370873	541.011752184049	478.957902347585	669.465891829917	784.032590131614	673.396263665575
neg-M1050T290	61482.7078023094	52858.0894360594	19720.4914281903	30416.8888881307	36713.6935015378	21903.1310637481	107836.303058553	88350.43444109	135176.581564643	74906.8273903869	82008.7992450543	109805.930381062	63049.4683586365	59365.1490366213	63249.4510638835	63794.4882437359	61709.8450714161
neg-M1050T47_1	993.975138839838	1000.65482851694	984.733104250201	878.358373284825	956.920364978921	605.053058021838	837.669921312186	874.837665866622	947.074681987819	821.221008702176	852.312636886529	716.869972738483	1050.19680834254	1112.06774847859	986.769138874906	1119.43717157208	935.186149811882
neg-M1050T47_2	2437.04778487568	1999.6723369098	2053.20675258424	2191.93806421294	2000.82621322265	2001.68441297535	1897.5719100918	1979.87637686581	2134.64453845236	1936.97872448889	1936.24883390364	2444.62627040609	2006.95655525655	2347.93488564923	2039.10737682095	2037.76880298078	2148.72702611221
neg-M1051T228	18.0650810531664	71.7769495474246	156.11212111245	491.465096147794	425.04754494965	504.328212376182	13.4637539486828	191.80054956388	190.646021568742	940.635460315459	994.097525264582	1049.02491288065	713.985772243242	547.278134320296	889.6428318899	541.792974193326	425.548403057082
neg-M1051T290	33270.3188176907	29024.7443718481	10831.3176390359	14378.8156155115	20609.8295849211	12157.7500818649	57526.6895525997	44720.1914746815	72633.5748976319	39993.794111612	41581.8586008986	58620.7094186841	32714.4291250417	31770.9078696203	34362.580314837	35638.3493151099	31613.266810423
neg-M1051T409	22.1077356453771	257.227000205099	192.963608719308	1563.9303083079	3760.17720565661	4067.03184669797	776.056165623902	143.016848673161	75.7845809515643	5750.41736558043	3774.9399335497	4001.16315762063	5999.18861297384	3987.12151760268	7417.23411521763	4831.49613705744	3355.64643066359
neg-M1051T47	1281.84664234378	943.414078640745	970.165869290065	1101.89741972332	921.450327653248	1167.99943188979	1075.88972204901	926.666456088117	1053.71102746461	1056.23033874699	970.531395362703	1194.00773458787	1181.4827070178	1076.43783988226	1152.90904452071	1145.06005764995	1252.51700923631
neg-M1051T48	873.98911384957	931.019884014423	910.659427626356	1081.69775645996	946.38721821401	934.708989858194	1225.48466350611	1018.48554091392	1007.25337632435	757.135650904717	1260.03974745114	1107.9919862001	945.628392454043	1050.81303556688	1051.39272869992	1081.83333893529	920.867584950225
neg-M1052T290	11303.9941621021	9126.10563365392	3895.6551607423	5039.78213797985	6782.82283254506	4143.30003116879	18286.8279830613	16257.0213743988	22036.22739261	12219.5759472796	14113.3724118645	18578.9694955915	10595.0833036526	10143.2547495244	10344.9674440122	11234.1868815509	10403.4686554595
neg-M1052T409	43.5173327396601	104.013013027105	118.710442101882	1021.54922594866	3591.4713760882	2429.67429376503	144.968265742052	34.0321531502391	23.8812908628132	3534.61743588806	3945.81513348254	2091.44544840297	3317.35525766101	3616.52693190411	3928.51473321605	3675.61299481163	2532.66452265905
neg-M1052T47	2506.75348800692	2296.54569373537	2245.92671021526	2795.85533244007	2586.84432787925	2253.53578437061	2355.07917384127	2233.65044876921	2562.20993058365	2389.06112521456	2193.61853487108	2517.69578680577	2724.85437794435	2180.50846127819	2514.11090286758	2914.79059594162	2797.84062617254
neg-M1053T227	203.240735260893	129.343578916063	237.50908346988	340.058584540745	647.197279186881	705.295524902111	8.97639168438203	604.495858654885	1326.2146182636	761.500928820273	1131.03857670148	1147.09814028654	708.904022974606	1002.19361736653	804.088421002862	966.212391952668	824.600585295218
neg-M1053T290	5920.61742041429	3520.99231791003	1139.20230020102	1352.04090570233	2054.85748847589	1363.32264556692	5588.57870364171	3529.96490806456	5879.54231338348	3530.58626360482	4265.28206655432	5336.96530534498	3127.49273187893	2952.71184370066	3083.50434719126	3176.40473335082	3139.44413073332
neg-M1053T47	1272.12456040819	1325.92751069494	1163.17266124546	1169.33166867554	1354.15801992901	1090.03574441941	754.440947464303	1134.31884792493	1008.26743840321	1155.97407084288	1079.57892093499	1296.57700537605	1367.95502446976	1361.84206684117	1179.81952028119	1297.91231004022	1434.83018231476
neg-M1053T48	844.296239158748	770.826492218763	889.876907702118	807.754244957747	1012.43117451019	832.81548275517	635.255551657062	706.74491752477	681.950984741016	712.017685671086	893.107792502537	862.639509962072	748.964142894745	635.614744738594	824.60524707851	879.587721979568	747.111690248011
neg-M1053T52	888.942772030709	1012.28478385312	1071.98726223985	1313.83553373584	909.999930589829	1232.26549889705	938.359611827611	1242.11993261827	1187.28689703105	1338.88396106022	1214.30015080031	1246.12808299941	1179.16502542156	806.598880119712	1133.12119235388	1145.01559560972	1115.30065316204
neg-M1054T227	365.708521094414	76.631312193342	319.470656354951	231.673378312619	459.874591978915	440.443124087085	8.97213117516478	626.261125359912	1336.65292718946	617.501166062352	718.943112771672	691.70432949824	426.467397953694	526.25331787282	532.693981510592	526.154819804319	904.538643029516
neg-M1054T290	4275.34849099756	2029.72055246338	595.480434208244	792.842329637768	1009.81723381042	517.313891349708	3975.93382972686	2202.05209512314	2083.67792333507	1452.92392564737	1474.66848488123	1506.78912860038	1197.02514409424	1179.8941099434	1209.55123454443	1187.25916267339	1288.02190281145
neg-M1054T345	1877.25400599452	1101.40013904482	2711.87076366896	671.302123634148	1040.52572794389	588.303843850696	3389.1613065985	911.412357649694	1628.57059522723	1261.09172126451	880.537147190239	1351.0189025941	791.540435988074	1278.70878563783	915.274879972097	924.619610703947	741.801329839092
neg-M1054T47	2733.09076242038	2375.61056454106	2230.8163973337	2118.47960823229	2059.00068316835	2502.54455462833	2097.09289933339	1999.89633203754	2222.14981823876	2217.53878801967	2273.29955684242	2423.79977892941	2658.52035197329	2484.43947135715	2533.2148712125	2550.11837327634	2529.42385858476
neg-M1055T290	1760.4273090169	1094.61102674292	325.17225108109	329.725100132434	390.300264540847	235.590478949469	1903.85445180775	901.672861819404	829.288908720869	510.715578542048	572.546144736005	775.769428325838	352.610119868799	472.479904812554	492.987304779912	601.826174472229	506.663992682525
neg-M1055T47	1051.66728295803	916.092592692934	1009.38135672744	993.682404309632	1126.78491148724	1048.9814409012	839.337733763786	1109.3068171213	969.279662821614	864.696636522571	1059.26666808942	1250.79678397524	922.630529363082	1140.92425023514	1158.23267971562	1206.21524688774	981.873987505594
neg-M1055T48	683.102255910506	800.045149394851	655.593682936864	748.338481312688	994.793930563848	707.370333917172	584.704305735475	700.52288696611	704.816366453519	674.963704069836	648.538466996593	682.559881619821	622.050677291558	843.184677830307	738.623651305142	782.070358512109	855.040770653245
neg-M1055T49	1423.74322070775	776.910123658807	1045.30379054119	1265.82509196315	1199.50155911296	1435.17099197131	1053.13209123126	678.193265375591	879.19840634664	1149.56482948536	1298.18203158223	1121.53844745237	1436.33697361235	1323.60353052491	993.98386489547	1146.84342657825	1393.60623366489
neg-M1056T47	1921.1013134919	1781.48674828064	1842.88515177347	1930.49268373032	1902.19422544663	2015.44728233757	1764.06679791672	1763.93526823439	1936.62720671402	1641.74850996483	1904.45636006678	1963.17587185999	1945.38575443678	1776.21847151979	1905.57783509188	2145.78870815377	2030.19834358272
neg-M1057T47	1194.89573072746	1147.52474020804	833.222532073212	1190.88094288004	1147.50978504065	1323.23513913137	1210.27103848871	1163.91051748128	1397.91932610363	1037.92316619214	1292.9183015893	1357.63809769804	1197.69769114405	1403.01842437569	1447.47552395883	1396.57976345859	1406.26065113581
neg-M1058T348	106.827914145318	512.536191047046	1256.42610595639	2315.89840989735	2037.02802695326	3681.56979790695	1135.21194382581	1689.15898921636	1832.22219516121	1169.5369678645	947.291337110217	1066.70889870047	1892.03152521447	1913.26576887247	2277.29218808728	2748.7025468653	2095.1004808074
neg-M1059T348_2	161.964014237099	673.867882795406	1331.47461275096	1842.69986576664	1643.75541976007	3061.66640052377	1286.93156232056	268.855530632321	2244.96065962233	1465.0788911505	738.068848702247	1360.23881488025	1418.67105113862	1526.02778706761	1818.25204636078	2147.69385998059	1793.98389657177
neg-M1059T47	1315.09548967452	1295.91732714032	1038.80879604726	1366.41988705781	1231.73670761779	1149.95674077919	1368.06141402522	1358.83412344091	1553.57169071331	1305.79136388527	1409.16732730594	1559.09777833445	1462.71959582555	1246.22718452296	1460.06826631849	1186.68627101941	1262.18698722247
neg-M1059T48	909.588051986394	905.040339514148	850.984806490267	1061.61970567957	951.248283388709	857.772540356497	1013.81879065631	715.643696696531	562.529344720052	1270.73360432523	1057.21395995597	1370.16194956947	1014.16561937887	1025.61134577656	937.449311994586	1041.62332530995	998.374400892356
neg-M105T576	990.153214696869	949.241498889173	910.465898145567	1129.26742628803	1081.40522862046	1099.37462966838	778.528488178632	1053.15931431867	879.336967536778	1194.92262094249	1002.34340617348	1009.64984743319	977.646359672968	1038.82158251414	1005.03960329779	946.065806359111	779.179479359074
neg-M1060T305	1545.61366438335	1228.99920482143	550.477199596309	666.804807572256	1022.56535012633	472.647666944741	1746.09793599501	1057.57309535055	1964.86130100322	849.19582049689	773.22556223952	1124.77373370406	1007.9412236017	918.835084287689	894.771047113613	979.736978865254	1034.74406463702
neg-M1060T439	5164.77514003307	2402.10099746004	357.796028546389	62212.8874620783	52106.8480116235	50657.9339470329	56.6927623036351	2182.55756696709	12335.3160497519	32018.19551566	26869.5851190972	46338.8630548131	28458.8302501245	58288.8399865973	54404.8517903288	58407.891666486	25711.6858581278
neg-M1060T47	1982.49636745285	1386.66217139579	1379.99575018286	1998.54851675947	1396.36521396179	1558.41501148241	1673.48222006447	1422.3459559023	1209.83800150217	1558.19002867158	1588.26772994864	1645.57215900083	1432.87229686934	1670.44723790029	1992.79587700226	1917.48587782912	1823.22898481731
neg-M1061T305	1009.42139173225	863.636416994762	328.380768801521	535.465338783161	623.237543511642	306.879435409425	1065.53889993685	739.63698108643	1230.33762507393	619.01915883627	540.837217669394	858.946141138525	606.897449913557	585.554508744359	558.045018731368	619.53161202276	679.681685698963
neg-M1061T364	115.862839279995	100.516348925641	143.528651195247	1640.45384972386	5875.37468652462	6670.55197649821	92.3482602840971	3574.17535653584	5280.3507738016	14382.3757108493	14070.3274144888	9541.77794182583	6666.84419897115	6319.12043388014	11252.355194177	7303.19963428178	6283.29736375688
neg-M1061T438	19617.7096274597	14544.6007497905	10091.7177753441	45745.194369285	26941.1652188631	28425.2516189867	17614.7722870684	7599.117381509	15671.3931165607	42924.8226667385	39906.3000501451	55135.9845702279	48635.2656626868	47955.3320106136	44626.522729637	40584.1637181057	41697.9534692535
neg-M1061T47	1076.53509620211	1085.62795119076	1134.18278221472	1129.60691103622	1353.307282187	1125.99461565385	1057.10537410233	1007.46657328207	1279.74874104137	1217.67270567005	1198.60622837796	1324.11935407035	1429.86678204275	1262.10530622437	1014.01459229358	1206.49981643202	1086.07713774011
neg-M1062T292	2075.31429758927	1512.93032151954	554.85160197132	693.312134497438	830.712236210383	559.156133858481	1372.54820508651	899.061502679651	1024.35566968608	542.858665157713	558.634741631185	787.181307964165	838.018521265535	660.716344802385	692.951405833787	962.341965725888	738.438394713255
neg-M1062T306	935.912699260712	889.423379758745	514.763164814412	528.122242807805	633.119612820741	439.155457542917	2095.2752134583	1206.54109283651	2097.59649568588	883.687730281419	929.04893970607	1533.83239489023	911.295004481065	926.309398002487	824.807836351959	894.943237101117	781.27354713124
neg-M1062T439	4672.04539678714	2611.21120347911	5850.09387937385	22462.3346366283	23520.1545566533	53931.6468096063	11.4537524851224	3614.33424060031	6538.34180560287	16618.6140446523	34651.417263136	40998.9161236263	35338.6605012598	51596.0644769758	51302.5584308469	41736.2326603105	47425.1276649689
neg-M1062T47_1	1505.15089530573	1364.60648780765	1426.85330944892	1568.25100789657	1436.11166285486	1688.44247309726	1048.26167685153	1269.22916331336	1382.05155519284	1379.71328069563	1481.06975559073	1019.381919888	1604.32086599578	1442.67075120559	1229.77986376225	1597.44242491062	1359.00916486394
neg-M1062T47_2	763.547431756254	718.458266659532	757.698986211383	701.46986516644	664.385329522914	799.448822479247	825.121855560387	434.528273008787	851.814482289993	600.582935258944	677.44629509841	769.906588950166	829.912369371203	785.340153479638	808.087611523411	644.294634866217	821.510614188061
neg-M1063T292	1599.70290231174	1098.38531973876	322.805521200989	409.548695355037	651.365987986908	360.388467346171	1149.90163677634	673.192921140619	790.08393774019	383.897676671095	349.500365244961	560.7984877901	553.391883812974	463.25499515453	680.834372866658	787.000801239874	498.939952696964
neg-M1063T397	134.568575512535	1126.78464096435	1425.71437434664	7434.72707399617	52298.2285600864	60094.6967869658	30748.3319654594	868.707192483411	14275.8024804401	66902.9599907732	111434.914457875	90348.6082888701	97502.6424955483	62822.9572956187	66781.7553339562	59828.9197411094	61687.6325355679
neg-M1063T48	820.885251114643	865.224359878996	812.447976294454	949.40607408215	1007.63918935162	814.710178484018	1024.98984305978	1303.61617075907	775.028549636301	1014.96890864915	1097.42985309255	1028.75907822797	803.358948104042	943.998638620915	1069.67470146522	1055.92461596974	1087.20415871141
neg-M1064T397	103.148038676766	265.018755338112	334.984014527239	11997.0061776145	41844.7513165125	37013.4335189243	12.885652416437	197.490859216671	4759.65472008196	64711.9171921185	73744.6392654652	60181.6183495064	57612.4420412153	51199.6655591045	49253.3308040317	44527.7375399087	42526.5984109564
neg-M1064T47_1	1048.84537137191	610.444403826364	785.980223677022	794.839574181768	795.716555373939	788.270692780941	649.190142270301	509.487361531981	785.906317099754	637.110097238382	683.932904576088	758.226506321055	708.28951410108	802.742703624938	701.72556044077	878.215031652374	834.514129635907
neg-M1064T47_2	1696.16252920225	1462.29581328549	1105.56735967648	1508.45000426424	1519.37512951672	1450.20618236319	1265.47273789198	1163.14912783229	1440.74421330327	1271.71683697865	1243.41852569189	1357.26480573782	1450.69559118504	1053.57011600962	1309.24940879136	1372.63839608502	1485.47124757293
neg-M1064T47_3	895.801972149633	691.218260213917	695.75454795052	866.751014185449	769.792522077366	906.205414135492	965.858803209962	859.112848075094	833.278412670512	834.603198198057	866.442373796366	811.83577407609	913.695514946502	854.529735766374	951.821801577257	881.477616936204	627.374256819302
neg-M1065T398	160.54264690874	615.456110285598	1449.37733870741	2675.44202603655	16636.430664975	25553.3544440773	91.1206725865352	703.877808871695	871.368904070259	19239.1958136695	53741.0234681436	93024.0166567979	41423.3317812145	32369.0764882544	25508.5684041653	46052.1042386416	42107.1353458978
neg-M1065T439	18701.5887011294	8921.23513586573	13645.2895407891	9684.0521185214	36220.948022232	27491.7877617406	13672.4710724671	97.1310881327911	7008.28418419245	42772.4511819434	26080.6403700463	26546.8003751141	67554.180794073	39165.32026184	39276.1562134543	29531.0906991649	31802.4550302644
neg-M1065T47_1	792.229156074139	989.305386842117	921.195928798096	1061.3578638251	683.423838083357	799.218714416043	1188.08434723335	787.371936512247	834.321995957991	1067.29997984778	706.123079927341	984.570314104393	1054.89869810802	1080.19570311481	986.432362056478	1220.69692438721	849.378248993289
neg-M1065T47_2	1139.46220436865	1034.38894593845	886.122543196364	1079.43290001908	1098.37856918083	834.290798047917	1023.21879365098	677.808211581817	1012.08842161142	1041.28447284195	929.48447334603	1008.23229729058	1341.38159221398	1119.75748362122	662.30983893385	1110.39715991484	1029.48529900998
neg-M1065T50	1079.66867810781	579.542058264107	1137.41877936273	978.893662399973	998.121566540052	1106.13661542074	829.838333245712	868.576276659429	858.325307349639	1026.75845089684	923.279088814739	1015.98517546813	971.533413454958	1083.85028878697	993.729388061479	1041.62475303161	991.61129501061
neg-M1065T51	677.921041195017	835.498226334856	859.366859943882	1062.91296692228	969.617393250653	863.297043060853	961.546806697059	774.852642740292	937.999570647248	864.87112041945	884.552416015619	1028.12273554048	1019.25039727541	1001.96388046928	952.716342253755	964.090838395325	932.834769934503
neg-M1066T408	21.4362059526903	202.722594219526	548.030598868184	1259.04208356886	4779.92332670784	5035.06574487618	823.047658315592	366.716535551344	135.554139734084	3231.77167702079	15866.2587215808	19290.1123269072	10340.4823599924	19066.4188026798	15801.0639602322	12430.0350529539	10306.153742663
neg-M1066T438	12488.8320267416	9582.66572316244	14128.7269907157	13415.8182594932	17830.250971287	19476.8848606333	11453.6623087346	11408.8407251436	971.296800241313	20396.4709602878	18330.8750929256	13763.3041800153	34566.6583721105	23742.9204280765	23107.3949541729	23579.3853650595	21302.2397220796
neg-M1066T47_1	1467.1660146671	1228.7150179582	1629.91919679142	1514.78659378864	1570.99553904375	1336.57764810758	1273.42682217981	1189.87132598897	1331.73452239762	1329.02236866586	1461.83612269495	1438.30573013271	1444.75635834846	1702.91975714638	1667.19081245144	1762.22973789139	1668.00186369364
neg-M1066T47_2	604.79968765387	641.466122869825	692.271639341637	526.471919063281	596.247782660269	602.66629708678	737.669362864659	724.310646056246	709.830545432174	692.400871882189	733.890039520782	643.390214203229	744.845907951642	675.262718229979	644.070370499192	729.849768350739	620.065123236475
neg-M1066T47_3	730.931100774728	807.657959113879	515.11702025442	492.930221640192	668.971683723866	764.358205218806	817.760823414819	689.995380744414	726.944081591136	758.509543106411	563.473205313542	774.605870530513	630.910291458037	737.780145729873	704.632560374754	766.878438555372	825.079227398308
neg-M1067T48	1079.85749619313	848.788081311018	1135.36007260881	1143.72584324609	1057.83495008535	1096.91284784468	1071.12699934066	1020.63442000085	1041.41210284556	1100.39031888273	990.779248375518	1110.59050048222	1186.19980084262	1126.47579527092	1154.72500957718	907.035955126888	1288.93149284732
neg-M1067T50	820.730706572031	727.504355437791	788.113554229447	879.898807427218	862.015213391306	945.748458195795	981.816388146655	782.145987595079	817.694577489852	801.43363670999	927.071461284081	1035.26247675951	1051.53346895469	800.469711157642	891.627416956054	741.123777963232	839.270729603766
neg-M1067T51	932.956442663887	901.968653287294	897.867156035711	971.62365666435	916.428596289534	1087.39224769371	852.665629952971	957.182659521684	784.162316321363	901.668106538412	1184.04869984827	1074.67884600172	1015.44790035638	1013.78110131568	860.298699233342	845.190517809791	922.647686652627
neg-M1068T269	2483.47741113886	1693.10173932785	949.499926299061	810.323529087296	1011.81419991234	687.483162806016	3461.86938347088	1952.00303408573	2502.13249936653	1242.02490957157	1106.27232780549	1345.7083700745	1370.37571374167	1221.62757739517	1340.08442272919	1375.79340624984	1393.54575811727
neg-M1068T447	3285.30031934393	4022.28146014326	4470.48223079604	59.635093647764	6802.717518427	11698.1200611812	2879.22775013987	70.4320231251247	4415.80836192643	1467.53747861565	15296.989835933	15562.6502727254	14042.5627855957	10954.5947412518	17450.4458027609	10436.0646130988	16340.0864188844
neg-M1068T47	1728.66693332455	1468.19140322722	1542.61408942311	1860.25293244054	1632.54573740181	1704.07017512348	1377.51842874204	1287.18678826533	1519.10956969896	1423.33624309875	1646.82801356791	1637.53739879058	1572.85346024702	1549.95409039442	1736.68708800153	2068.38904188075	1894.75821903677
neg-M1069T269	3006.23567892331	864.513996104133	326.403851207246	456.417974664588	621.372198475727	392.241056674862	2117.7156417912	1372.75557120809	1684.18942079713	765.360736052744	657.894834965208	809.438380456396	870.863923744783	797.678569088115	945.417343132399	938.036074456354	853.225367647286
neg-M1069T47	1176.17469691759	1168.63152919934	1106.89497060573	1207.40939750558	1073.0251247088	1100.23656051079	787.898475729233	879.503184659156	1348.3474541121	941.210808304741	1136.11437471451	1215.94636865181	1117.35981524578	1240.47015614506	1255.38545953752	1017.5845545244	1304.5034274122
neg-M106T455	980.4134067133	761.936696964142	958.395436905151	1373.59229939748	997.006886388615	1150.47283550948	872.324501559142	2343.81184700732	1068.71265486789	879.328884496963	1296.02622958332	1226.06065334784	1096.6587036036	1019.26124206358	1024.99655631647	1224.68262521353	1130.170771545
neg-M1070T271	1313.59676665803	844.49805429497	753.959664201905	440.91018606965	546.202840482718	319.775161667305	1260.06183670385	1035.83627884488	1516.99533740547	482.800683257445	519.393466498461	742.974439524234	609.325127143004	707.73839502516	609.054146899237	660.302974705981	653.547318248866
neg-M1070T47_1	2008.59799035186	1545.75026480999	1859.14005890812	1748.38742809276	2002.61333981441	1685.51411109884	1719.81430692724	1411.05451336057	1850.95053619022	1623.73302258312	1610.182490584	1655.35833163116	2098.09095442309	1687.18862208454	1988.21762783726	2023.9943481325	1796.2972936195
neg-M1070T47_2	2020.81789018105	1235.69848329673	1802.71707802301	1926.78889602999	641.745242326665	831.631274564801	951.263039429518	1040.44107378905	707.905146122683	1794.53716443282	1644.47252976606	1300.34950160634	1709.74347384041	812.024249682996	2050.01186108022	1072.69746361878	916.799493620234
neg-M1070T48	1137.83419497925	839.757426011743	877.752117925993	1153.95383962534	730.212170211028	731.818321728601	905.535118256778	923.41067418449	1019.34383703038	923.375793011618	792.717124326898	950.060988865892	1162.57552145602	1022.41130004097	853.974243613684	972.437938406233	1026.13302276961
neg-M1071T239	45.6648442724833	266.431704882305	164.950048802974	551.657214868921	1202.33977775144	1443.97591312302	103.79242662348	359.498709750034	1322.02739617363	1028.2398658807	2287.4352939005	1760.55712254091	3270.48453132681	3806.66110668306	4328.10486447732	2707.67747651014	3092.28733168581
neg-M1071T397	291.231501351853	23.900167754322	32.4080790354593	3919.44122540187	7629.08425153255	3716.55368426635	45.7536193805661	826.674242364059	242.763048765236	11575.8942071871	6269.89497539734	6437.4375557236	4858.08921033472	3133.11284891506	5186.92228321682	4674.00339036515	1313.39298098564
neg-M1071T47	1225.57983177108	1025.91911392328	1219.57982273821	1277.56243239652	1228.49994883976	1097.79357755086	848.091952423397	1121.23498341053	1060.88136526829	944.092031881055	882.984547991333	1153.06820687353	1109.52996135624	1387.65611774542	1332.21311858266	1293.91018311575	1342.08290891175
neg-M1072T239	9.12562509915828	77.4460885399307	195.812122760659	184.944310167339	913.17427234329	994.391231052895	130.177666224133	355.166260791446	718.886520200558	443.429948791606	1852.55062785798	1180.361024879	1439.50203668175	1651.61994448944	1988.83201067438	2035.74921793838	2030.77357566195
neg-M1072T47_1	1025.59093700476	860.991289925797	695.75454795052	885.309148458052	931.584269760986	909.024477981956	877.682464404817	722.81959140284	687.191980677521	622.081002065584	602.244632609954	940.291943344965	812.606226057237	847.097146488273	867.444032740377	1058.74899802809	1151.81578637342
neg-M1072T47_2	1695.74057486216	1332.33837299329	1533.13484684418	1479.13420263143	1637.67492059831	1608.02988556264	1658.04658313399	1368.35012192042	1574.97663516325	1411.93245670459	1271.29166964271	1316.19969833395	1238.57956916105	1572.89795471022	1795.03619874953	1715.98783076865	1620.12433688705
neg-M1072T47_3	1019.19947363893	1073.75277052614	799.177521294516	1195.31811638735	1701.60924918427	1024.32476669803	841.73690168948	1394.90189840076	1663.55439805199	1062.64850644989	1348.18452640136	1094.75108710385	1623.10044965955	1476.67043269755	1293.75154151822	1428.50158662336	1171.85937784664
neg-M1073T47_1	1070.92169259638	772.660399248755	693.068236954571	916.489531600777	987.641792712814	823.841504526879	1170.04453669836	1031.90525331154	561.630771656042	1027.42013858547	1089.94263868643	1136.29395220211	834.334637769273	955.790108835057	843.600698527903	969.021841024926	1042.11702047022
neg-M1073T47_2	1131.46535830789	924.554686775297	920.312856398897	1028.37266922477	951.259339048844	924.795352992286	694.713620602145	850.581550961748	785.081568444761	940.257862359208	935.179102303106	880.42871417284	893.298216410211	1108.94930309479	856.118112007693	1114.13192795211	1078.89910904491
neg-M1074T320	577.805645235083	866.557209698455	225.020240746345	396.077681526337	449.369094178275	226.654500817813	941.284608041626	602.465211426174	936.646457019802	553.724447951591	528.921450445328	618.030074407247	561.029469140797	453.281525180661	447.907600949193	517.267449537963	475.80138086824
neg-M1074T47_1	914.766575627758	868.268405818253	897.690499411821	877.036839383296	1071.08183709267	906.737717196017	602.409013668992	581.60280381434	806.992534622211	736.285972652993	576.093788852813	746.833105941535	984.661922737642	825.932434247172	855.316743089702	919.414610028465	850.086064200784
neg-M1074T47_2	1534.51244744171	1492.67174735164	1367.53728038558	1365.31187610107	1486.4112448053	1280.50681852211	1207.11085632165	1324.30306440248	1051.26802298183	1084.55029736628	1617.74565585498	1199.0405971223	1568.43119184895	1574.10040004214	1565.22001338778	1332.3378669265	1639.20742579072
neg-M1074T47_3	1317.80105855789	1278.51817444753	1143.02532877585	1476.06067519423	1359.74593442207	1208.70322470367	1641.96702584123	1463.45495199282	1540.16231730394	1326.13900804919	1522.01687870764	1769.0867157259	1798.43312934039	1632.17664033253	1270.59933484948	1376.06206340923	1371.979292963
neg-M1075T347	412.473835892751	4802.35513219393	4399.95964366454	1267.214908928	586.250935263043	421.037672120662	25573.4472412417	10944.5570485975	12442.3906544275	3631.66215052025	3777.50985556407	5554.06143402089	1328.52318461627	1330.54298200366	1380.5412640541	1466.58027040447	1974.01977591119
neg-M1076T292	8839.94515796949	5615.6775470711	2982.37535813925	3394.87139627492	4847.89799355143	3003.01751929043	6093.66426425668	3218.66192353679	5664.81710735407	3261.64814100682	3268.23402961804	3864.5644699217	4169.80976558567	3868.04630733472	3940.54225852983	4375.07070339687	4135.44130751942
neg-M1076T347	203.028308869752	764.277189538832	822.22425271759	280.752776358781	133.750644851307	148.405464128682	16518.7973031554	6936.62715966259	8852.66641612904	2769.59792829838	2615.89531833051	3758.11042675456	927.74411833806	833.529022958403	1168.59415927787	1365.73901790778	1280.7150799313
neg-M1076T47_1	1751.41750496506	1344.03211763443	1295.39977113906	1445.63112868396	1496.81446938703	1397.0483959484	1110.47139876123	1231.65180804226	1210.49522622271	1035.86513128733	1099.96677208916	1999.08968099228	1741.69986849917	1317.27724500406	1640.8880907661	1212.00045190879	1108.4536799834
neg-M1076T47_2	1728.17101845917	1198.38057256255	966.438256709214	1417.06377848289	1290.71013327025	1365.64831127774	1440.68986040633	1214.50544429026	1661.21568660026	1492.97960667545	1817.42760290616	1856.72063660788	1096.92166634084	1467.92200860707	1755.16146419585	1312.83567020148	1460.07914084432
neg-M1077T292	5574.72592278806	3493.27001066299	1786.61401330997	2131.5075273086	2725.25035927921	1585.17726984604	2960.74989717943	2929.56955944844	3281.24540395841	1919.37186647346	2334.10091310071	2185.44668899856	2366.37624702463	2470.88293207034	2977.23836874178	2695.26370847862	3023.12679698849
neg-M1077T347	161.588875023003	2611.76806807948	3522.84839258826	298.342106925837	84.0247709413316	166.719329914775	6791.14218924658	3125.0006026281	3239.33696887683	1119.68393883818	1493.36736440799	1813.78721222567	411.358806390724	353.060769828903	489.479421486717	453.075367283247	608.366089364658
neg-M1077T48	812.675841166713	756.251686819531	906.649386648183	1044.39714264712	995.185773327406	985.880145893466	867.615853388754	985.245512180247	943.125929791844	914.316359124711	1145.80116793465	853.314457045228	1025.74128292684	1006.32919976409	812.977665864804	1144.08900401814	1053.34521732377
neg-M1077T49	843.595353802586	757.840783198362	869.913025538272	837.246621070782	857.489659116403	918.481894713178	730.075079587173	858.826283281247	915.152490442038	649.704240979048	1008.75079625615	829.202870476463	855.151806634832	829.834026240457	828.91573345616	900.458185481724	925.507719385302
neg-M1078T292	2286.96056499627	1755.97978267469	913.113669691816	946.030307350332	1115.74332696169	759.438237457917	1863.98280727752	1165.74199880787	1772.20493896671	1244.00564485828	906.827796828259	927.766255411767	926.042055479997	1458.62054202768	1553.9340346179	1205.90216520425	1078.11918598051
neg-M1078T48	1246.64883443458	1331.20273689235	1220.94271335665	1028.32650210157	1222.00868789801	1060.31724079036	1118.7163651762	1341.26493910924	1274.61434288273	1151.58073580477	1484.63398815016	1560.76319493742	1350.26595087748	1075.76440425777	1375.17263294815	1192.02312265132	1617.56210921472
neg-M107T356	378.262942668605	406.63286885832	337.716113686318	133.480840532073	193.794358500603	187.921405444463	2515.6940505937	1396.1110996316	1643.91920905894	1554.70097584184	1172.17020845831	1303.90537930661	659.340996930683	915.357097173553	790.438287258164	864.364042342599	741.768798671864
neg-M107T454	1710.96078594707	1636.06920223149	1398.77757237578	1594.38407897188	2139.10645122624	2285.43571007552	1629.23209098251	1649.61657517788	1891.81137373133	2917.13822664791	2013.37858191536	1774.54318627618	1893.8585171858	2674.7244974173	1896.80316362061	2178.30772880474	2757.82996640538
neg-M1080T349	973.311626784145	2190.81649260239	3391.78199882732	1334.19156268115	1398.84080101755	1103.10865536516	2100.92118168068	916.153282784281	1644.72518120989	1347.0499261294	1226.1297877864	1563.21845905034	487.702613032383	486.216156202032	936.998257097691	1205.51048267247	847.653059085254
neg-M1080T48	1635.41271130652	1334.33719892345	1159.81477250053	1766.10280534281	1123.29112003455	1531.69313428729	1185.7853639288	1272.95408970673	1142.07741457998	1183.6227892885	1654.46826436212	1444.13177865983	1333.76180055413	1444.68624806843	1447.42742785204	1437.967518646	1289.85976192825
neg-M1081T266	1143.99361630417	1545.29764598123	664.697012432836	550.426847394153	649.918970970046	474.860459899821	897.502894797801	760.373353465179	716.949949933653	599.646656066835	423.349473770455	503.039991553891	726.469681494445	381.305890097275	545.414754155516	408.733594960688	441.844383908946
neg-M1081T47	1240.08283782556	1152.12728730575	1037.5876221849	1089.3132718455	951.979444528821	1075.43379815697	1141.54590047822	1017.28989806339	1115.85770059377	1233.19604702375	1286.70208196598	1393.12883180691	1059.998814502	1145.28447029973	1264.84483132626	1252.8356603231	1317.25672381607
neg-M1081T48	822.63714037007	868.495928994868	784.023426439652	921.560701539505	726.911015943286	844.348849792663	951.338240242801	757.12810012175	805.063119037362	1052.95970168951	1207.26144239198	1199.74554003367	1004.10131107085	1041.82732510605	1013.71667001155	737.304314130901	647.7836264274
neg-M1082T266	790.092170616509	528.132166860322	556.044505666487	394.687865895956	575.557009266594	342.064397097082	416.414652349024	816.944027078565	724.639584088851	497.497167838106	371.173235260307	385.309492543463	498.998356446581	468.298695489346	434.427666979693	276.238547565674	350.139312980605
neg-M1082T347	1404.97597005853	9428.3732765042	6689.02968153752	535.573053707012	1019.88620508383	845.219352947585	5919.62543882273	14048.3444042399	6570.21779567753	4369.31198159945	3305.44236887565	4320.15881281116	2309.13305657787	1985.02532819482	2146.18549647027	2044.57423161542	2228.32922921078
neg-M1082T47	1879.05501066181	1495.0167087294	1440.48968827653	1643.56241003262	1566.93338960606	1503.40778578612	1402.4643994091	1457.28295928251	1486.7300986443	1390.20171062322	1485.82982351945	1487.76315498539	1851.45636932545	1598.02065367328	1356.38530953997	1359.36682305296	1696.47568614863
neg-M1083T347	1233.73298059985	4162.70313176232	2986.08287401146	1159.23403366182	1262.00212875054	1090.538225598	5451.72226164458	4388.25746249568	4232.29062549474	1949.81264712486	2460.26256548238	3033.39948601466	1390.15129466532	1650.65054416313	1259.14950417854	1547.76940418105	1918.82110674313
neg-M1083T47_1	930.698313077979	779.385010579691	1017.66775757407	908.530896650565	885.026707460205	750.197826361389	918.428168370222	889.887496078831	922.15229445925	952.408341325001	938.747424272545	804.648835384809	830.649414104214	875.45490504024	1001.65489438024	772.334893187141	762.090452744176
neg-M1083T47_2	1452.18953135305	1096.52893148074	1088.62753110791	1164.08270352247	1203.26352538908	1316.14728603646	1095.21151175187	1264.98446863858	1234.38642649304	1394.39688596198	1293.78484571992	1244.7424505508	1137.71320903776	1271.17403486898	1470.86763575641	1262.09038469633	1400.3507302383
neg-M1083T48	776.169338281205	726.378079202762	842.748947817732	1010.33781231282	864.190582677833	1018.23534177484	1226.26279121403	957.763071115247	975.651112540748	1020.64815875254	1221.9444453039	1229.7831232391	933.944323053427	1151.36064544248	959.048114814491	891.783041808325	1105.06407063398
neg-M1084T347	1731.02892166993	2304.01311880599	1734.51090586724	1020.58585577344	1176.83252695802	932.213860673785	4815.82080771112	3135.61026706385	3688.40847200891	1997.09229424234	2435.58911390838	4232.48778732903	1216.01989275649	1163.28611404692	1501.46185696997	1711.78767239795	1588.20084662214
neg-M1084T439	315.243424433507	34324.410404234	12403.5530218303	83139.8705839538	52536.7997352329	59100.0242093731	159.971739897662	798.856867844838	39506.2325752945	75902.8455024946	59032.0785610594	58123.9487145179	64096.2559382251	48312.8549741039	50749.8340899033	32519.5178091114	25816.9259995165
neg-M1084T48_1	1056.48693294007	615.424719475297	832.708278975805	754.373602646428	999.320554984157	665.207827551855	910.249523866716	721.839266861323	833.387298133671	859.735467838383	786.841248512734	766.12538131626	774.824656328528	755.479772704992	644.095213080875	1117.26381076688	739.390370319783
neg-M1084T48_2	890.943393423127	867.808283762094	798.346134553044	980.192146487801	939.844767971727	871.911338012942	1165.56364011094	1028.86548592622	975.604125772174	1019.34776836381	1104.5332733661	1171.61937407454	585.202090197499	710.352887300442	1112.55582153447	867.187700661011	1004.87089938177
neg-M1084T48_3	1602.21044421297	1476.53298622326	1564.79788328654	1593.82012593689	1605.72665420456	1604.15526364437	1702.36338579141	1553.34586926992	1613.14417239469	1750.25571916494	1560.12131469542	1761.58539660605	1790.49240410775	1798.41093124965	1693.859443	1744.83103781789	2090.35063815661
neg-M1085T251	32.361447910664	9.88782110790032	13.9217148674648	448.489416318885	1294.18920328212	1615.59172104046	57.185046311241	841.431745952074	104.269931742741	1158.37204510191	2959.45691255086	2050.82188068589	2674.61546969766	4138.24946767431	3899.67603430257	3494.89687418146	3568.22455442947
neg-M1085T347	681.831770832946	2794.72343535344	1673.31278530488	861.383508808025	645.512791195294	591.175671964425	3991.40041800371	1734.38566512044	2157.26035033645	1249.77547193148	1414.00455170559	2053.79200342955	943.420193200009	744.419074511692	737.223997972956	1169.83960897145	1292.67717716647
neg-M1085T439	5256.88855309822	4604.45674875717	4068.1911612485	88186.1513765781	44058.6864937894	26301.2742019979	2346.84132880707	1793.04216122171	13232.0290625061	52263.9380098578	35280.8680994821	19864.0131874206	51197.6599509555	38935.0321779359	23865.599415935	44114.2006525852	18446.087404671
neg-M1085T48_1	660.434982592765	818.846021465181	740.055483264471	1050.47214214485	921.782032859005	974.682389489477	613.513327285011	981.436789765842	997.803169793956	1154.11373294619	1290.04458917033	1221.60972257623	944.864452952321	1026.58937615617	983.341972855262	1075.8684757311	1197.760225263
neg-M1085T48_2	876.287547445163	834.906649801752	919.200590478501	903.759118847664	722.290940566188	800.336388903931	992.348584917322	1246.77289481011	960.449113770772	748.459896118566	994.22431549658	1012.22178189152	870.244276811698	859.467023808933	1030.46618720141	870.589617864766	771.518576168904
neg-M1086T251	147.411967089907	14.8529122113163	23.1474895237191	107.333895128326	847.578846882483	1146.63631947653	24.6623335313761	9.78832192687053	72.3570777103063	486.116221623906	2022.60767667965	1318.05578335324	1787.50143645129	2431.61592987331	2630.44771711324	2560.17887426647	2817.42547788456
neg-M1086T265	2750.64863477562	2626.97564231528	754.809852695727	325.737908610507	344.026954107596	353.145295989632	4935.88836061047	2356.45075499914	767.282966983085	850.572182277842	496.255329412997	437.127577147536	569.37089836137	602.01908768352	594.789229389964	502.419368873937	563.053747580568
neg-M1086T438	4910.3404518537	2740.60363369506	1084.78954361849	56500.5890292406	37234.4765687563	58005.5525932976	2150.700054523	1978.31877311104	7418.82103147543	56572.8792058089	66870.1317326404	55675.3277289334	62782.1046704862	76801.1195114044	60337.5188804858	57239.0417558551	53130.747549584
neg-M1086T47_1	765.592648091316	926.968414977787	918.046782865213	607.397756348178	963.041316162688	850.064762250778	691.78219334638	516.215473074745	645.810880072698	728.843961503588	868.344434046081	705.049109520184	798.539670927506	791.352726902514	710.353214851703	795.465690393596	763.79883459175
neg-M1086T47_2	1803.1990687458	1047.37712651716	1793.11258979526	1721.2418253159	1568.38157203638	1850.14095313404	1970.84953590126	1867.08746236186	2129.53620572498	2133.55346124028	2116.73579167924	2348.53291456956	2242.82712255468	1704.23968067729	1962.35420331647	2026.21885218698	2058.69997237025
neg-M1086T48	858.524514796452	824.739075336977	490.684592416265	975.676290108751	893.182416170352	857.158185085481	1190.24709006754	541.221927679647	1058.80117320846	907.503917627548	1069.69778472089	1096.96315652082	1177.570576231	905.219203605689	1015.9651069906	1006.27138733833	1054.04697962712
neg-M1087T265	2187.90865530185	1622.31511606659	488.663474414501	287.114065728805	307.619986018399	204.436474749327	3409.92468792854	1639.68490029819	492.863335854364	554.497250049122	299.126018917608	255.208596153151	322.545119042576	388.00536258769	429.052317853935	411.054824712762	392.335797738421
neg-M1087T439	7778.36580480356	8015.05753089895	3951.34066601001	23929.7356275031	43298.3207130848	39329.7600648782	7045.18314792956	1345.41323644975	15699.3393765582	18403.4503914409	49537.5724781656	35448.8784640315	39991.3566186057	34395.2692408447	35316.0311878938	45332.875061616	39072.716011758
neg-M1087T47_1	1000.12263332973	990.896780428824	899.474463444492	1017.08298521653	1027.03261351946	1036.40899315413	947.713328775456	950.892460848997	792.998701133443	1105.49823150354	1154.66461985073	1161.65954189885	1212.0209564717	999.141344424621	1192.55255711305	967.065776208733	1077.29474580648
neg-M1087T47_2	1537.97002925158	1137.37186516595	1161.21087074337	1216.80944648619	1530.96372141639	1235.98403259407	1527.36060056751	1579.99455965634	1594.55069822957	1418.3023512586	1634.91395802965	1514.53951103016	1567.80881623322	1566.77240987704	1384.38770729265	1405.08166948614	1569.14051028378
neg-M1087T48_1	774.050792060741	528.111538771226	597.02287674555	772.32864979324	599.381693534415	653.56467468652	658.078566970256	691.693468223511	638.665899992193	555.303072062175	701.017025432505	708.611102084814	928.563844664451	617.087249201471	709.362424316582	629.864196666202	726.218402889262
neg-M1087T48_2	1104.09542979479	758.895694314029	873.6033591297	1021.69796860556	1065.54702082052	1125.94777475881	1112.53168259885	1107.86241311612	557.242358957331	1101.58877948358	1094.4269307854	990.573545010281	1171.33755670107	1329.48755752591	1108.68344967696	1080.70344431178	803.63142301776
neg-M1088T303	3807.51028438645	2801.13041599232	1051.00120405855	857.496508308441	1153.30718303316	583.376169473674	3147.34139639413	2370.51749565011	4212.47904888806	1627.72839925493	1720.83991454715	2253.53735430127	1228.23532692764	1220.43854082617	1663.34212431601	1971.78396537524	1085.02787556463
neg-M1088T348	311.045276862039	2766.81753304127	2539.19974114466	4971.14004025255	6427.96711607664	3436.97175354947	352.948465499624	1397.73156420641	2399.2087774322	7395.54108439835	3969.90268089498	1723.86698249383	3049.68047694774	3349.07188924961	2050.32239501764	1165.70997417695	1115.65389403157
neg-M1088T439	5580.07402619715	5464.03926032689	2328.25243753025	10163.4419607403	11652.7267943057	11088.5582994022	11365.745192733	190.240710873989	7496.28018847056	13255.9763608964	13967.3626948417	20258.3376650828	39337.7803869048	29460.0092487137	34394.071695094	30821.6761483884	39992.9766017953
neg-M1088T47	1752.08355550224	1910.40084257633	1895.70030231139	2111.88042532818	1730.34914216237	1844.61868795773	2188.5691733465	2142.63489752631	2369.03438989625	2161.37674040494	2106.72872992228	2506.1454767603	2436.10844672547	2186.10798891525	2338.13214460437	1934.86362340627	2270.20105132738
neg-M1089T303	2106.40239041866	1842.64181922386	689.570706871815	692.653409699581	804.864064392873	382.360488978525	2016.10121063453	1768.28626928454	3184.64874457325	974.355277214795	1178.96456864156	1490.63466621781	960.944156866297	921.11311655344	839.782475114326	1118.17318245343	1010.52221113968
neg-M1089T348_1	815.00464010709	3253.87792907392	2616.45172566538	2320.14667178119	4482.86868026531	2228.23710677117	1864.50551707814	2043.57292621192	2980.15473507235	4044.8096407847	1934.95045743154	1449.68929633796	2032.46066594402	2196.79864771794	1805.33940760693	1019.48484354469	1089.17063306333
neg-M1089T348_2	113.385853466833	3741.44518311486	2772.80759520181	881.563081898167	1802.51607201538	1074.9780122293	126.395580417167	2220.1013146117	575.360789919994	1908.87844188798	911.203388565603	735.785233242503	879.273671482388	863.386688284047	677.507044160175	396.854574893154	288.602409263359
neg-M1089T47_1	775.401666043394	643.103142263644	673.250162276613	852.463338808616	599.847864820354	627.336382258233	730.227471109874	565.948078486632	762.52368972439	671.78211643445	556.390441559601	513.107115971158	518.17754658129	630.691432360548	662.900423959753	680.48474060034	667.375950482949
neg-M1089T47_2	1286.29271761086	1169.61189234299	1204.81048168266	1310.53687122455	1073.05585025065	1188.89654632615	1373.96051866769	1029.29842076708	1454.72341453988	1325.93908449127	1540.7101484333	1718.37367317798	1680.46199126673	1457.85239093545	1431.77956376715	1448.81547409185	1316.5362859396
neg-M1089T49	1261.72522481778	1369.0846121437	1075.96249312578	1053.71356016303	1144.67972003013	1388.76797330896	1085.8461710802	791.988930293065	1244.00442395929	1298.73791441401	1184.35869843804	1264.44816989042	1135.97369947473	1039.31307171258	1085.53302641453	795.722810616754	1306.07576488712
neg-M1090T304	1211.58740349842	1260.72872164247	334.654226126883	480.867664124004	569.526016656112	325.195737910339	1342.15467128856	1230.46199811666	1918.52464560411	851.509149217388	949.521043876282	1401.66184774356	682.592032490439	634.935195729521	604.807050588426	711.409267386028	673.0150035684
neg-M1090T398	2696.64149022939	49.557341977582	593.550288729827	866.965016917048	11456.5639493098	12507.6399520435	29.8454936123586	483.377770498465	9073.32971831446	27671.5980610207	57410.2773888851	39563.6231950083	19960.0450941898	41572.6710370981	46911.1946442286	23537.0090912002	22446.1198754595
neg-M1090T47_1	887.452330976819	766.73560141006	681.164130138369	823.916947432229	928.561782734105	936.638522058584	636.820818885299	847.843173854888	992.324592676851	718.115149508932	662.631897868719	993.532130264886	1107.65044354327	1106.91500495299	1072.92248315735	781.119745052777	889.585044784007
neg-M1090T47_2	1787.48846816381	1588.55102929689	1697.07697169012	1702.22188906123	1781.54095746165	1650.33557088991	1920.42020651484	1648.84141402996	1826.46576431607	1464.10677665016	1815.54844226025	2304.67836261788	2191.23399124386	1849.50322022107	1940.33514652597	1580.54126482563	1835.10842325228
neg-M1091T398	20.4520082821686	201.358913330163	384.948563584559	1185.52313281516	3298.36001542061	5414.06353507096	343.964298221453	469.532164434764	819.038625168489	489.936567239409	19064.7434573162	32210.0589749154	21957.0172460809	27128.8244215328	20449.8990269233	23237.573729232	26228.8090261037
neg-M1091T47	755.138556303584	540.379832207063	564.818264770042	468.302428959095	498.82019025497	597.997271340844	543.850850427685	373.232264412848	594.831594068307	576.7835017537	540.049858635952	616.309963659407	683.240467501869	483.950090819597	600.42633665736	588.188718954859	503.93596164205
neg-M1091T49	907.615238359937	929.258288737085	1022.06434395925	1016.29212274044	793.753219657215	991.653371409551	972.278016500149	930.63179854103	1040.17679045389	1096.53705609586	1158.1084409686	1101.66207009651	1069.12047507432	1036.44005700155	1006.43032000693	1123.33474389016	926.530106610179
neg-M1092T347	5094.61197760579	2543.24283128752	1029.00972253207	1230.55161736671	1708.24326122097	1012.60242747798	30068.218623691	19314.6425571455	29843.3791142649	17690.1935117891	19228.8373030434	24476.0534210914	9562.85924819551	9757.91417882917	8851.16092745884	10141.0008174201	8871.04283887857
neg-M1093T265	2799.95934338734	2207.83199048983	893.713713111945	675.014599597674	1123.24748804138	616.775276846978	1579.29428786717	801.047042144947	723.348551246033	518.740151161593	496.507127393859	495.877760988346	785.73062149291	698.354323439866	903.47231403799	1084.0661925729	888.748131849288
neg-M1093T347	3276.15459789948	1681.40973994459	778.25435687524	880.173488047596	1076.33705847569	605.753244425956	20602.2510576356	13958.5845263732	17806.0380803094	11447.7774620648	13858.5158107593	15641.8302142271	6729.70574032068	6326.72986198107	6788.31417741825	6485.82654064366	6157.46999291544
neg-M1093T350	233.75788708927	12173.872802468	6042.03681026217	1179.90145290882	1343.37717102512	1203.38759081535	1352.35076670704	7465.62920676392	2430.69013613646	1043.10447144103	358.133560145181	967.126967737707	647.653423383613	371.589130919945	719.027228976325	680.27756771783	1319.89805203726
neg-M1093T446	3607.80675769306	4497.58825888158	9301.14379362207	159.026916394037	6233.68462115133	8212.84336702204	4343.03559162397	5094.34731398823	66.3059549298279	12784.4938427952	10209.1565795381	10386.7957857912	6290.40397275542	14458.1322956465	7321.87540311377	11688.8364897372	11221.4042200792
neg-M1094T265	2174.19065975752	1333.42648859311	916.384904285961	527.340104313595	765.028824156942	433.844239782397	727.193737928999	675.366889816297	708.238090491909	287.27355897052	306.693526682987	468.335661566086	553.638993466509	555.132254477139	637.958810831313	734.139793534334	656.830126741769
neg-M1094T347	1324.64279415495	12867.7364339156	404.88732928644	1923.99019552559	571.453335957794	1418.08764351076	8054.41667525851	5079.84097488448	7404.47375834315	5761.91482259499	5351.42334897982	7196.676262513	2551.82455488998	2839.66985752816	2826.65071886285	2383.6629103213	2694.6895455461
neg-M1094T350	462.686690460648	9234.68472194363	5385.62672574569	2342.03190761275	1644.54253120894	1066.9044166614	635.198692655374	6583.87811652129	2127.69242367419	2500.95156842844	548.471161404244	1683.67122267924	1136.46598700848	1017.79629624281	1053.97361939932	1945.9629217486	1589.76178349821
neg-M1094T47	967.848358332063	823.610824425454	762.115541289508	797.15567861037	815.127453754841	719.171280070659	531.030182111651	773.574673204019	773.15091220257	682.683758263695	836.524676578626	663.560789113547	752.451401275704	910.998735631902	700.689912455564	814.306695935105	752.175218221566
neg-M1094T48	473.023477448243	526.275797775356	490.503840834126	666.432453686076	653.65369067071	717.696522323764	695.246086356571	659.176064357622	618.278057348009	722.651268218637	764.297577552439	695.845567177034	668.12990308291	733.278125825837	542.087117588005	733.425707683535	672.990048909724
neg-M1095T348	575.256746389454	4810.51488703178	3333.63371266489	2455.41499489385	1207.70001592894	967.344888712493	3033.13929408592	1773.85373020554	3120.56162305448	2196.73486997821	2073.33491599223	2744.93845146124	889.61771533847	1171.54937359508	1133.07879763358	1480.72461988482	1331.53259409512
neg-M1095T349	788.475119943288	5707.45955547215	4177.10151628131	3131.53708711434	1642.8910609226	1725.3384570839	3093.11071463014	4889.76945804639	3242.65350926682	4694.7412601141	2921.27664804766	3052.38132860466	895.922430777091	1073.14824426762	734.358687735988	1415.63037787768	1058.9434383479
neg-M1096T347	1361.05229772607	3362.19978547473	2260.35179530506	3391.73874735663	3302.12610667826	2554.36512894927	1164.49836627583	1342.15256714329	1712.75392989542	4206.87395721914	1708.00792705557	1705.92477167863	1359.2257509681	1110.5427698422	1144.93325560959	1089.56869963245	1233.89203884187
neg-M1096T348	337.017911241877	2087.22226482513	1314.33396469329	3194.83212408107	2689.40506023484	2810.49571204499	231.580443011856	366.557964691004	1674.48606088173	2895.94654412803	1541.99005003341	582.802994459952	906.813445200636	1038.26742437449	1172.36661968734	959.517381401047	969.523082371339
neg-M1096T47	1471.1922836875	826.487908766139	1253.54147847577	1423.7232758954	1510.74399119101	1216.16641089442	1423.72402713047	1221.60976056962	1432.22598118576	1280.23534034563	1135.70050105411	1738.47046833315	1175.56639973735	1406.23376935852	1230.27684674135	1546.23682415422	1428.37108872372
neg-M1096T48_1	853.258805899056	860.213513414233	807.478247967649	841.291944247616	896.789363516429	730.211283567785	701.948905071257	528.453749121311	777.983652174242	782.447214110004	843.078334309527	702.854973287238	927.140614410205	950.648850835079	968.706299405766	646.115075828436	710.499499843706
neg-M1096T48_2	859.156325157678	817.334435996445	767.855245621559	749.097949625585	790.506573071036	833.185664829042	862.41925989641	904.651266446164	756.720657926232	690.981707438571	944.678321203471	918.650700548929	977.554804188817	944.45302499732	932.770184974714	937.739764429627	944.596536690553
neg-M1097T349_1	700.154855799418	1506.19431511916	887.976521445139	2005.75446114131	1909.73862030288	1797.06107824103	749.89814818413	385.037619737511	794.826068168537	2299.8172763073	947.367985576817	999.326885029764	1125.08881205859	798.7714340599	832.736890958486	1018.75081076575	1059.59243690748
neg-M1097T349_2	515.476207446795	877.434794684046	684.229844097243	1222.21880138049	1252.43519597973	1126.13808964618	134.265971827892	106.995129340182	200.96256362364	977.183001812885	553.584675536337	897.103019991225	613.938873488093	488.035066304023	948.54663832565	869.140015741776	802.822728282847
neg-M1097T48	941.481252906596	741.3130972459	1034.22973343996	1024.67270406565	1120.22960172422	1200.09142905992	959.809690945006	1175.28428577029	1107.64496885521	1093.46260529183	984.757425587889	1345.00551079629	1172.30473535803	874.243931339651	1045.0199029683	1005.53742969019	1028.59515976187
neg-M1098T272	363.537047767219	251.09994774333	128.938966549911	159.194135490219	312.560232286911	137.113665051443	2793.66648730238	4439.44934484992	9831.98145544423	1945.30765854939	4186.4385111384	6152.9430863092	1633.00329537576	1704.85493737735	1876.00876778665	1897.89144054181	1618.56398143447
neg-M1098T47	912.848224215736	969.579778212798	886.908650976093	987.232632775423	790.314251439891	1012.51370527238	880.29446190985	1180.17542037374	1072.90663418705	1182.8241577312	1120.96978041024	1226.06720644083	989.474926350225	920.66448653971	1132.03644062793	1043.2632207031	927.224066814467
neg-M1098T48	1413.14161801533	1275.10905641481	1334.90719286026	1491.23527887478	1350.67347210702	1529.37497165279	1142.91861899553	1439.02651663979	1527.03197925428	1413.72977799961	1699.50554574791	1528.62131457622	1658.7368305707	1625.84482364617	1323.577382811	1453.33972091247	1423.41638227125
neg-M1099T265	428.685250751986	55.4397756363996	18.3092130228302	436.514320202571	1182.28059529986	1601.14336100758	17.9320099055218	93.2360433923825	422.704591619901	974.015231273	2603.18828627842	1353.67477515675	2408.34510205701	2930.77173863268	3505.03041995408	3217.82109427492	2638.80565030544
neg-M1099T272	161.546564136153	422.129759088916	102.842340857452	206.598611391751	175.565747497329	167.068522436867	1828.37685458523	3150.64585644861	6201.89928108269	1362.54423674862	2692.1978431293	3938.51482483404	1049.01551203884	1115.12816033883	1436.3681458361	1103.48811019628	1214.26392563861
neg-M1099T48	1149.75549317037	1046.58468372147	1263.69946207343	1030.06196623268	1337.25133337446	1113.18868140557	1262.43772924353	1359.78814115495	1017.63756750255	991.730770538321	1047.81937860534	1302.86641185545	1381.95887439698	1286.55429962588	1425.45560678887	1429.97073264747	1253.36636513966
neg-M109T455	494.803448808769	1009.73355883802	1393.57746595623	1797.62212082694	1438.16880922271	1628.40774731466	1548.39414830556	1425.99816505335	1145.47046427678	1579.50796350613	1465.50171219768	1534.45747953076	1145.26508346737	304.310698863812	966.072463888472	1199.0447197995	1223.33547426605
neg-M1100T265	9.96683096001106	45.2941198875689	18.2908033633166	169.832130949805	983.646537382447	1090.14442888057	187.469366800683	58.8154317975019	369.416024286816	216.688099320577	1719.55624647396	1261.45856063815	1550.66805091744	2034.08960463173	2271.79435004743	2242.19823008306	1793.3449958166
neg-M1100T290	3286.3806896022	2203.96967779173	1008.61970619922	1272.58366151097	1620.29516652088	838.172825794073	6335.28631610592	4584.8208376622	6982.50963222839	2783.55966317785	3973.14666977031	5287.60867770973	2865.06533402295	2649.76847961595	2788.75495346142	2643.02807099479	2577.94260900651
neg-M1100T47	1645.76779390239	1158.31845886232	1470.08369253252	1429.64644120509	1601.77063822278	1441.3477509647	1378.26733854607	1522.07790615083	1041.18188140364	1529.6622834946	1435.44012079874	1277.39431237084	1498.74275771955	1575.49285000622	1561.61474563717	1568.82812900478	1426.22081037668
neg-M1100T48	1056.32809519628	940.033521325954	916.53864879807	855.01525832626	790.011910909964	1096.88084352498	1014.66439209047	969.505300557776	958.469862296687	1083.18517984841	968.110264899755	950.186796643817	1040.70716301256	1012.01943195786	1081.53398620651	912.306505422672	1043.03734647487
neg-M1101T265	6762.1071354076	9207.93451489279	3624.48780307771	2254.28050811146	3497.15843569362	3182.59993341079	12475.0886466834	5513.59999267744	4782.0074361869	4272.71979630229	2234.55141780859	2611.45444502836	3732.65861123291	3823.10050108175	4922.18303885325	5260.53383270336	4403.27530304891
neg-M1101T290	3442.34431283431	2847.03795030335	1098.61396434185	819.949806535869	1075.15325786114	596.962238237644	2821.35843224048	3095.23448043175	4637.99597553047	1885.88398618417	2516.91099385504	3379.00347270989	1910.81283927015	1773.83085768068	1685.83985563905	1772.3647916607	1676.999498688
neg-M1101T348_1	855.568671188814	1526.96727300765	1637.69028996583	8122.93303929397	11977.6911986184	10430.4728220951	3196.24102426371	1638.27057054011	1079.29808427569	8059.10627576261	8357.25621443338	10981.4045634993	4415.90344201562	5418.78588982298	6284.31154129215	6366.06092655161	6506.57961098723
neg-M1101T348_2	702.668778611785	1761.69119957633	2511.64121254297	4217.5796730328	11997.2049902495	11000.528205282	188.401009837144	1950.98574894967	813.310435358197	4232.23823244289	9302.85912491385	12101.8581206665	4169.74558488761	5912.75845975867	7168.78832625501	7177.91566212767	7082.31779551021
neg-M1101T47	1195.76981723256	1162.71204693125	1078.5538648731	1068.58192517365	1195.71915135524	1084.21640787171	1102.14126132102	830.723760071589	1034.25790080372	1024.42553291179	1273.25117337461	1099.45517007182	1304.63141160538	1111.85669316591	1219.84800100407	1084.28293025051	963.457957577928
neg-M1101T48	1185.96602587359	1067.66189329584	1013.6821571963	1272.07737080368	1364.22076530002	1186.42022103504	1015.92562812788	1034.45155573687	902.155491900855	1111.67506616938	1408.86448386373	1343.63104742956	1360.71467524702	1230.83262096865	1088.09028138711	924.957999936473	1290.6438159547
neg-M1102T265	4192.1496452595	5572.13946942132	2156.89994313582	1418.87481504691	2279.2170317568	2326.55204272381	7043.62238620513	3615.76187774782	3208.54219754914	2633.96443254389	1421.57428570468	1582.61977785014	2199.15001816783	2484.16986737785	3195.14875292129	3186.30187589396	3152.33394443261
neg-M1102T303	16674.371236324	9058.42080669028	5892.75682526217	4735.93554905692	7797.95579748465	3268.99099251454	16396.6705252365	14038.2787829087	26062.0535885181	10073.3504985329	11359.4518361247	16811.9859481305	11364.4066044785	8522.03568975913	9834.89133601993	11887.7151870198	8967.11845949863
neg-M1102T348_1	1215.77776558997	2665.4291260501	1326.24363627239	2523.83453881599	8466.46765931353	7424.99147667097	2921.10566736895	3239.34725220573	1855.46029210596	2320.22331496703	6461.48656605617	7893.49739463447	2874.82915786932	3917.3196352571	5489.75044608693	5954.98141375358	6026.79779055142
neg-M1102T348_2	589.31821919993	1733.97157024692	1484.60363509721	1154.86524336894	4292.72120433797	3943.55069947338	1459.85972402028	3807.95070964864	2022.1123468785	2379.40862358127	3475.85678173578	4857.30561743102	2277.43581933254	2538.00181523777	3313.82022539035	3499.19523433723	3689.01890557203
neg-M1102T411	705.143844527224	777.809263070063	2255.20578774753	499.424012243946	1122.24935425487	163.421740747672	1684.05756474692	1072.8562932283	629.080589080525	249.40404324702	232.845036363027	130.894867688938	569.246990319811	667.929429461312	402.646787918483	546.54030569982	579.89381217656
neg-M1102T47_1	1418.64631563314	1319.3057164695	971.875314430841	1136.64747276032	1137.40256849063	1164.42450034243	1109.35953508053	1217.13813261	1364.46631065896	1433.99638370385	1339.52876928055	1382.21727518565	1358.28667529393	1367.13525736387	1241.16012855125	1411.18582481733	1291.36149013932
neg-M1102T47_2	832.373830993774	662.483707422744	707.49067952178	747.815061553436	817.228617122612	764.357414495815	753.81502853665	711.017855288848	827.364139530886	708.64077737811	992.349869797368	978.414233917117	766.386788457344	929.984072853504	833.649789739145	759.581783573875	667.587224934196
neg-M1103T228	9.0330923118015	335.891439995982	86.6883680078616	83.1740032958545	525.636612570136	464.03900749175	469.655083353563	9.67299494992012	162.121327859379	456.888067536749	499.919046615225	560.010919502022	630.317935701822	752.768027288342	719.266497953449	501.817717479172	419.050032312636
neg-M1103T265	1858.99532418794	2346.68341552771	892.31796636626	777.33124231772	971.689395146476	738.060308204463	2879.95704963824	1441.50930839179	1121.57740292948	1048.72014433251	779.221431250511	813.934751813286	945.106555128541	977.700822812989	1192.81017697559	1235.98942126963	1053.61891017285
neg-M1103T303	10537.1313233624	5489.13820118594	3594.50984647956	3001.17313047075	5528.00874328766	2575.00911159679	8990.92443511053	8067.07098682618	14423.409226065	5360.94754018073	6611.82996756884	9562.64307478522	6764.85019704324	5826.95471920718	6733.78058193368	6149.53137553845	6175.30666271682
neg-M1103T348	617.057501371685	1686.55772148195	1408.5769217556	980.769450717513	2387.77141459919	1607.53592654474	1271.08818784173	1790.48337536226	1081.89097924123	871.086499251214	2289.64495835856	2436.51743906694	985.473516223626	1638.11481881936	1864.48335241326	2102.37667126106	1741.36196622281
neg-M1103T48	873.209603382579	979.605265445396	986.856330215606	1136.30563237017	957.454712149214	857.862396357302	1016.68256877065	1227.84341849616	812.895842607609	1093.67403319075	1187.5433894108	1369.40236581017	1230.77848536504	985.410210469401	1140.67196379949	1155.68359474247	1254.77306139684
neg-M1104T303	3987.98626060047	2346.42077845666	1707.36251972124	1554.26630426573	1688.79418687611	898.914886789045	3437.90947777969	3263.39921239635	6259.12552541493	2167.72551252634	2524.29661968754	3598.67578046909	2427.92841481302	2219.29970222835	2570.75984264831	2631.56528873234	2011.33462716793
neg-M1104T349	271.601129433882	2953.81638111621	1663.92365364414	2059.88609580051	2249.12177768609	1693.47949604173	166.223767111283	1062.9305597371	630.221395951838	1354.04413697673	854.809221708803	1055.13089356546	775.197320086738	692.351175145682	958.00246262646	425.941063904112	1033.99133352897
neg-M1104T47	1340.37053951407	1091.15704764906	1153.49987146298	1302.8627252529	1370.36072839512	1240.60028368659	1293.81784305984	1286.17348821377	1073.10650502054	1204.73767670782	1160.33689577101	1266.05183572487	1192.53837801297	1261.55700535553	1132.67713483489	1297.34525571023	1457.11858681847
neg-M1104T48	721.050613307829	555.660931688101	555.900566465764	762.227708461126	516.132466194596	654.119983635185	665.926174330254	691.468338803556	533.512954858907	672.785062340768	806.722695452005	798.614812362841	675.468319586107	764.932358888981	644.709771446795	753.406981969336	788.517283106072
neg-M1105T169	20.0905976406039	26.3963860679063	78.2522883485955	47.1315917090215	28.5218206436157	9.39215218590486	1097.10618526261	1267.7481992841	1519.22794697917	1181.82189019795	1132.51399677291	1219.78788266034	830.12144418035	893.224356093595	842.456778328775	793.581217561133	769.057951800259
neg-M1105T303	2546.60205404415	1400.45470690741	2624.21607303699	705.16384509523	624.786396820032	387.752521822493	1856.30836925446	1758.61102225141	2263.8493640288	902.082173367057	930.520280653917	1329.2628532779	889.036541877983	394.910367922547	694.725208136051	881.368848667166	928.367280035399
neg-M1105T348	460.747066397037	1943.63675294227	1428.74009835875	1307.07312476699	1586.36456363298	1509.00983610179	193.664579197783	2281.67120736864	693.88407747921	972.330850959732	1280.50302661176	1515.06723986689	1072.21369846659	1408.01014024886	1340.34616040481	1876.0991601324	1202.70756361776
neg-M1105T349	664.601510193899	2467.1586100765	2101.62101679674	1914.88677011731	2157.19238811661	1918.11509371345	1244.77188430839	1460.71611360075	958.623365555813	1642.26556385085	1464.51096823746	1610.95584255509	1231.38602900094	1344.91150025682	1788.66357174961	1446.12087832427	1563.58586801402
neg-M1105T48	891.518251153721	935.979655086037	745.703797543382	979.096054494238	908.892242675438	693.008686986737	1155.86217867778	1044.03629542334	997.788397333739	1108.00333142602	1192.484686511	1145.54679164494	930.053759963764	895.298519929736	961.650900284093	1049.03292689898	1050.80210410699
neg-M1106T169	44.1993148093285	37.7091229541519	71.5449493472873	26.1842176161231	38.0290941914876	82.7666459740496	1000.68083694851	874.689575884944	998.781275661045	692.306239462774	870.090454397809	970.936832235017	621.621808020551	596.896872966208	600.329621458296	636.524441867556	607.213190822325
neg-M1106T347	19425.5157648796	12518.6819991989	5614.8926804401	6664.48078426568	9219.6744595624	5925.47549632794	279844.220458978	180282.504059687	309240.762778463	169274.37498177	175421.761964657	250186.394390881	85430.5108143848	79843.0159709647	85942.5623009835	83006.4694649583	78378.0686888035
neg-M1106T348	376.441033509885	2391.7923844288	899.43323856099	1127.42836278765	884.585518113897	872.893698317489	258.916056801686	686.601846645518	386.345347374023	420.434590270588	615.745999785207	492.575888363182	588.547188628215	856.804557042557	832.409571261226	1000.84916711607	1027.22517965103
neg-M1107T347	11366.6959036331	7344.99131943089	3593.08741790388	4387.29832798907	5845.01554643596	3716.00117962424	156051.555558568	104537.942969193	168338.773436203	97890.3029732096	100515.935807468	149852.272832768	50230.9032712075	45372.9766970397	49797.72568543	46508.5859434855	44913.1763787748
neg-M1107T47	964.6116757436	815.399863442288	867.678451691188	1017.81497710407	993.247492137192	1078.45547899739	1107.74205265823	1064.25753024212	1174.37141552269	1046.90507782404	1297.66223113473	1276.32504258901	1177.71068244638	973.697880719291	972.081455095176	1066.64717575505	1022.46767597651
neg-M1108T347	4587.21036139023	3060.86700472698	1454.01014514416	1388.92751379468	2236.76114900099	1564.8454959294	51270.3546577621	31993.6712024119	56636.7243863654	29791.2208463714	32223.9132531546	45620.5692650494	16772.4877282543	16536.3477113563	16378.4576876933	16417.4276541571	15213.7076689219
neg-M1108T350	557.984508926151	5989.43711112792	3136.52939387576	2228.138145199	2218.83721736778	2115.70023025381	367.320373427862	2186.3111250426	1750.12733331415	3249.22961789815	1890.74498978469	1621.18610222004	975.379058311442	1329.57148217335	776.991197645533	817.38988572874	728.430528444097
neg-M1109T251	18.5016496213261	442.314792772507	434.009012586559	816.47711552895	907.7900711949	1072.78377338945	255.09015756485	384.948941190763	338.821475619822	1138.50841296654	1356.21593368892	527.046716864295	1624.52964238089	1704.49073736011	1061.16890024482	1215.20043367496	600.442653910984
neg-M1109T343	618.503256333185	2198.64738968614	7594.79810568986	3645.18552643553	3253.38992829382	2031.94534271117	396.023521077646	898.265346933221	946.309677002149	4066.32396733754	2806.36724635755	2422.51905505082	1423.43913200034	1086.82059644035	2188.02647944976	2117.79939755345	1318.61187916411
neg-M1109T345	2386.82498343814	3313.76159437103	9055.64100017284	1694.33093986613	3389.75964334517	2880.03207790553	9641.05324828004	2287.290944885	1411.0363531816	5340.96546753581	4216.02751005351	2521.25691740171	1313.52055592713	772.98475939545	1684.19579890198	875.403304955179	863.228089345903
neg-M1109T347	2101.69194448177	769.405854869921	918.233694959863	1952.47494285446	860.47782611898	530.960270951034	14570.7463988573	10040.3188744978	13430.2268818277	8295.28228016247	9828.07192105096	11080.1871915646	5056.23855331933	4407.38718086256	4713.82914425148	4937.34100884931	4508.12736673176
neg-M1110T439	12706.0308441256	10234.076186231	3610.84074122278	59868.9647947395	15527.6750514492	31619.5664144071	9768.17303299567	1227.14408133863	16105.2561968693	20646.5401544946	32012.6405265707	13876.6896257835	36441.934541591	44036.2528417122	30803.2077056928	27542.7016427266	20225.162566132
neg-M1110T47	1530.50355740428	1400.34372924167	1664.84123973874	1565.92859345767	1498.45423383604	1717.47708412853	1150.14012683536	1126.85445160673	1496.52581150942	1419.54057014986	1711.70537120983	1547.76526473456	1729.83310240071	1565.43169486381	1436.04716306303	1652.13753292834	1606.29794743826
neg-M1111T47	1115.58756499423	965.029742791206	1071.57952236381	1090.30179142455	953.034399603508	946.927637956267	820.380741211995	924.771693355143	1005.07821081239	1025.40221211227	989.501223751214	1106.06298694249	1013.45970659513	1148.91798702022	881.302139998784	1099.85190722246	1255.33799349134
neg-M1111T48	975.636365702121	1134.70925931957	1054.14805334984	1205.31919222077	1189.35308810868	1168.90137967457	1521.04206177104	1250.87862333309	1254.35979026981	1381.42534474992	1561.0712082646	993.464238339977	1212.76974465247	1338.10660165897	1353.1339541966	1427.04544408134	1331.28587863532
neg-M1112T440	11667.7840311679	11464.6354680914	146.449469191346	21365.491261329	16065.1709727352	22892.7833565868	11561.6936209197	911.530093980782	3420.6689320467	17184.5816430326	16764.4464568672	16541.813484884	18109.3839842171	23224.9657560849	26851.4440543009	13757.459580513	21965.5396288872
neg-M1112T47	1589.1330923427	1411.80434288252	1541.08268381977	1381.48618573463	1662.51343000716	1512.69648080738	1339.22565065492	1204.31214526663	1444.04948211789	1339.18384544358	1388.61861698068	1457.61335025597	1714.94360849318	1637.03157940562	1563.36387539006	1326.30216130171	1633.63749889709
neg-M1113T349_1	1008.24490538332	2799.71815089578	2036.67215935652	18157.5099325574	11550.2762141817	8141.62342408859	1151.00051300229	896.263512237493	5816.68088337198	8108.84218669029	3803.05965919705	3962.55793853349	4079.35820505563	4002.2336317211	2806.34819461246	2133.51152544274	1648.43985703514
neg-M1113T349_2	855.160113069961	2118.70624817865	1117.26048018168	12852.6809784579	8536.33962289597	5603.79848574957	452.176723304674	1244.87922353216	3488.57344250907	6701.12703688908	3687.02480048531	4932.73523532965	3321.10851868739	3578.15582382976	2915.42648608582	1883.3731818872	937.171604279729
neg-M1113T398	1688.22130475177	46.8786899186061	23.4596853369616	5076.11138002049	23721.2282410581	26569.1010810503	391.276203811263	3297.17677157061	2904.28623311528	33726.0351065917	39230.1806215309	30366.9437670138	61637.1999879221	40524.9715197381	40328.5190288565	37369.1357293082	36128.7923878086
neg-M1113T48	956.297025575422	685.495146216686	777.820176680832	601.07988550459	708.459410703554	628.01704661693	701.64516688257	780.824583092091	649.078111185447	582.146346325419	698.632602649373	503.749340872812	648.687413400265	712.190896187635	656.484641032949	678.548184955787	737.943289310222
neg-M1113T49	1262.01534823774	1138.28966326369	1096.21043730794	1270.40381258777	1249.00507570632	1340.61137975682	1085.21080175833	1107.17812502896	719.519066233424	1140.71721489496	1156.91722847866	1282.34675017211	1282.81394210019	1307.15171520541	1105.14505892603	1395.03731766162	1060.22787757137
neg-M1114T348	1415.2987099197	1703.6409917058	2094.48195723715	6768.01715993475	6774.88703437391	9199.76947050143	684.337322703522	1917.18989910099	2522.11808142353	4185.69556203115	5003.23086054683	5815.80176139881	4814.87472082174	5566.04563708683	5114.1842317251	4826.21064211836	4599.75442720387
neg-M1114T349	960.925628497903	1927.84033118737	1245.4601815047	3836.1161052082	5097.82699496161	9780.30154721716	516.396664359505	1199.59555515595	757.024954391424	2168.06844594073	5168.01409185343	5477.41226774378	3915.53107911018	5019.87973900697	4697.02436495838	5128.62662613971	5332.95946561347
neg-M1114T398	2531.81890667143	34.2575041712891	68.0903062219127	2765.47069679162	15728.7140288288	20201.5926642623	1871.44086891382	3436.13657231071	124.23328296601	24510.3011487095	25847.7709177679	25660.8723444363	42094.7469111454	29374.3387752625	30543.0610020041	28503.8719193706	28719.7859288795
neg-M1114T47	1764.47780446229	1396.27452954334	1433.81849408722	1434.44137219896	1398.24814159699	1512.09980803866	1255.27758995327	1383.6232080755	1485.02900602478	1589.29052687439	1606.01396382206	1743.82467247448	1782.42765650645	1622.20921357539	1454.22016539311	1843.86471382438	1586.68456786745
neg-M1115T348	1123.63561535552	2584.74015369198	1127.00053952312	1773.44140842846	2769.83281281749	6443.78279632656	470.285032128399	1029.55773581343	673.555845112199	2558.90240828972	3930.76666345967	4355.85317566812	3928.37217767435	4097.17625931575	4350.20670446465	4173.11997413351	4921.45428885506
neg-M1115T349	792.448290358613	1710.13908091312	1235.0284127716	1106.37919192032	1505.76080028175	3258.21890633262	363.809549825352	648.668292425632	437.050654667338	1418.36189754903	2215.21832476286	2229.14071567522	2753.57871480359	3106.41149709801	3660.29696386749	3200.88029178144	3974.80785084132
neg-M1115T398	2172.67403998742	138.837209616745	137.023632413082	806.562777884816	8593.09390487728	9375.36348221463	152.927219080602	566.091152279574	834.501259829151	10005.962082054	13482.6302750493	24469.9003133361	24628.8133906396	19977.8483169867	21871.6512086037	23831.7690098057	22730.9450435578
neg-M1115T47	1073.84312111478	865.859576702437	1003.9317162757	1060.76660066836	1066.58635993055	1034.40716460016	1096.99622653207	1185.18696696548	1384.35816911897	1288.77175711926	1114.93062942727	1221.00678754632	1160.70480583056	1140.54650444298	1218.36777628604	1349.15150607886	1307.60583262125
neg-M1115T48	1060.59670829816	1016.55461895869	1042.11508388381	1069.30103886367	602.233946667437	1008.60117042929	1132.98440881857	885.027355583661	874.231352406725	956.537862735448	1139.57585674558	895.323548866504	1043.98595295518	919.444433371278	907.595495083296	808.938442627289	954.134899702461
neg-M1116T47	1646.39914972442	1382.39332941099	1502.16801255451	1759.33929565129	1421.48821747345	1674.62521875545	1762.14445850744	1514.66491053318	1822.75796812493	1372.56909139153	1546.17971822474	1816.35016612152	1778.48894075729	1638.49732943153	1632.19847063904	1983.75103254966	1588.78985477749
neg-M1117T47	1347.93160409595	1060.82365866129	1139.63053153357	1210.98672503256	1222.81487195418	1165.76436203837	1303.57745835533	1135.52379966542	1447.25848096704	1297.41410409445	1348.96292393393	1620.05696322753	1420.28520051359	1371.91641472243	1175.72360601445	1234.59402286935	1233.72190666275
neg-M1118T349	525.199481241407	1245.81339079467	1140.84577259455	1537.18805751583	2018.69242791387	1737.27854469529	919.841095489344	475.260205911952	682.087368963693	2124.1077801442	1181.17470970855	1264.15673817736	578.730306979735	802.167744709408	1291.70476777079	1070.80247097197	881.562600341409
neg-M1118T47	1600.87850690637	1362.42482791974	1461.00481982732	1654.80386470363	1589.29843365556	1575.41045743997	1355.77320549552	1293.84781104293	1763.66916840822	1575.87588456501	1437.99613853775	1523.22296737625	1604.96178902067	1457.16451210908	1634.6124183394	1787.71749635604	1479.05946670026
neg-M1119T265	2422.58365321519	2089.68907388994	1049.12434773755	860.865755230565	1238.66369341837	940.586599576214	9161.4866431179	7120.97147115164	8041.32332322896	4857.40676413204	4055.75555401824	5991.94643306025	3443.07562775936	3469.06924864669	3979.29732686513	3485.22640432655	3526.09970767823
neg-M1119T349	579.68649611461	4449.71780819764	2976.87123736767	1680.25527009795	2046.06372971362	1524.41418314244	782.293472220355	1118.82101748515	1334.69223535704	1535.05164839049	806.87326368367	1254.70457487309	797.985990246929	1174.85733121394	1062.74760586491	1222.73129341962	1568.03338108834
neg-M1119T47	1076.23825112995	794.58837544534	1093.32857535082	1215.31307044588	1017.21448153075	1249.3489130885	1254.66489561043	1056.69985894924	1324.65296275337	935.356553042013	1102.78039774456	1062.64430583884	1248.03613346813	1249.19562031489	1283.90172839396	1450.9919620349	1265.91668444773
neg-M111T52	3310.01314609829	4563.42139341825	2562.12090492786	3230.79374821176	3142.37396152466	2947.39489057418	1609.5960609236	899.78632187108	855.73168935738	1030.07216187792	1324.96540069337	1066.63001662766	1878.02916231127	2048.22116655761	1382.07224892665	2154.39329272137	2077.01823826384
neg-M111T552	1021.38999450975	970.230955816831	812.293037155397	981.808256473089	884.874594492353	868.290505072721	867.421555010608	1101.02531939229	862.001049548643	962.649524832283	838.051721306519	824.507587150926	857.27647009209	1121.19330446114	963.906111049892	1187.24210070418	801.763475247211
neg-M111T81	931.399553765418	1166.37652563896	611.82705909885	890.897199062689	903.284205013287	752.446375046259	456.113916123732	289.966107728328	334.452099707039	456.552372126512	279.630342453989	411.422336448623	802.845732949124	684.405690582628	667.136968734785	708.185767363093	642.281534410837
neg-M1120T265	1807.55676352045	1579.03962676965	927.702964585062	647.778008218751	1032.99767284583	612.361067432437	5026.48114446435	4471.56094242295	4611.05415512232	3277.44938185989	2553.09195785178	3833.01419998232	2276.97382018063	2080.99394356378	2250.07711160536	2288.30049414977	2320.95497029897
neg-M1120T347	828.005780435486	6497.35704871789	2998.95329226766	3166.05226229833	2635.51511422089	3082.57323313583	1380.02564158664	1419.48983962756	3206.50704055819	2911.7050429263	860.082244383617	999.740111776751	1119.15368199655	986.77572574784	914.484838816429	1019.25387207193	984.983618636891
neg-M1120T47	1454.83055300701	1315.82170364038	1261.25451228407	1501.970408026	1225.61952691985	1314.99056866465	1366.66359107468	1367.39806325198	1343.21821985966	1351.99959906562	1058.47969433899	1763.91744322855	1320.06648746099	1602.57691919327	1542.63126585387	1408.91319513589	1598.61452702435
neg-M1120T48	629.71480522135	615.011612880152	588.392585024575	729.442278891588	641.778996933623	731.028346267858	660.224818067995	572.749128955031	651.950964331396	484.626467282748	918.1941016813	853.314457045228	821.917512933491	734.697080883898	705.743231855795	758.662405046206	644.111838819911
neg-M1121T265	834.883816980959	821.891211920317	383.239100403474	264.611602125142	363.440382299848	241.786112854528	2151.47537404251	2117.56926977799	1662.68444458009	1209.32711713143	1076.14372829012	1714.51655025365	842.714568960581	849.075476308463	875.798465864838	1211.2739135485	942.38158149449
neg-M1121T345	845.174836676602	6795.21314772928	3307.72264341054	4490.11390817382	2979.67145639132	2534.42145442881	1233.52407433674	956.291577211793	1641.34215337367	2615.6752736074	1053.80565559787	673.68165660993	1100.94714068687	574.414108714432	1048.94090480945	1096.57636703448	630.219432575237
neg-M1121T348	815.738557889164	8802.29536255426	3989.92813506333	2155.7692009959	2524.66473436645	1980.55118056353	664.75047741357	2229.44667858762	1569.71354273088	5001.75737847707	787.111277590894	2044.04759036039	896.891311409243	1067.80757771374	1051.05610835703	836.839957325319	526.306836480741
neg-M1122T272	619.074462890422	605.128364065191	468.566276216074	432.446883782467	630.695234547145	471.919641196831	2376.26521932518	4525.06441441562	10611.1854776622	2863.81948304408	3364.07296438028	6813.16966442208	1644.06320361837	2130.45451010599	2914.62482612054	1834.52955585743	2327.37021492245
neg-M1122T351	2543.12699185276	4772.70086769939	8772.35200792743	3885.71905396278	3058.99291422726	4426.27701309105	1515.38017395768	1822.84111061132	1829.24134201244	2509.73905784693	2458.04868681438	2769.16779533895	1804.39329458196	2049.34822921912	1572.94908694612	1641.92245332864	3300.9546226611
neg-M1122T352	790.026739016368	2324.82577638338	1914.50456886752	1571.1689523213	2267.81992574789	1528.0352194711	367.388565531489	496.777594753808	414.899400238876	1434.11006413514	3588.77186167906	3764.34330500474	900.149577125919	1068.84051424052	1124.28184140831	1523.40791614014	2235.4412512532
neg-M1122T47	1116.16751842187	1323.79252441407	845.880827928064	1463.42380217863	1202.694744434	1219.93749210342	978.538719928237	1240.55828326663	1189.89258001801	1137.51662245438	1139.6240055393	1370.94821092412	1388.36862573441	1466.87417509465	1285.85729699379	1332.73611712906	1491.28240334242
neg-M1122T48	636.78687113423	653.132823674362	639.414131093638	612.77704529481	795.913553301988	733.611916235416	756.98973444898	725.441241592337	797.578193096286	608.777989578793	879.770170817558	732.266585454864	767.263567065206	615.353716452203	786.826550590915	684.136803283519	718.821787414553
neg-M1123T272	688.880896404414	729.275112666609	465.648063628656	276.31605871689	551.193284081537	294.357484937741	1680.38388995399	2506.24250420748	6484.95114267053	1612.26700279155	2905.84640845866	4006.11352848761	1183.19959647913	1813.27483279868	2037.34905562137	1140.40720614105	1749.25429202454
neg-M1123T351	2303.66321387252	3309.48519849572	2517.37213417326	1379.6805799037	2768.37221260263	1295.62947947174	1295.48889182662	1465.2459475423	1041.36332120529	823.00381191341	2758.65639991723	3381.32488746477	1610.14582386733	2012.34401891164	2026.05582746958	2429.77958561775	1190.61806186319
neg-M1124T272	457.078006768469	497.916706753473	203.619686808916	141.18674974437	343.246051018182	242.045097567997	678.074726585983	1445.07000941386	2839.99147929901	896.676439389076	1155.60384906148	2461.02534380833	1142.32742174968	1079.7317375294	1237.4097436077	600.058704132402	927.376281445887
neg-M1124T373	101882.743209193	53189.6513719242	42068.503387063	15708.9841211156	16307.141391037	14846.112300399	18983.5374486044	10581.0396396734	8860.02705539506	5307.6884668314	4223.03789184717	5672.96306629493	6153.77015010917	7465.14462473509	8526.1005760767	10193.1307539872	11099.9618498201
neg-M1124T47_1	787.313332525938	784.238147214899	662.395188659372	772.951702277922	685.995670199955	779.644246276093	712.612458405672	655.491709993489	674.719893691788	880.714161424156	514.951195170479	801.826378577027	823.20830240913	895.52668389528	839.724987584559	685.997377578802	849.760439255296
neg-M1124T47_2	1334.41446874227	1170.47523501221	1096.11032290988	1446.24588037707	1201.54442757435	1208.30100973135	1114.45710904989	936.552848573632	1076.49803873239	1034.94425130873	1215.17300416756	1171.7033561931	1376.06352279974	1143.52273823809	1317.72570367547	1117.4444898426	1164.36125126641
neg-M1124T48	606.463454910566	736.299385477087	713.578725894325	668.829692728112	604.217072586469	649.916403698061	774.227817396549	586.65349599224	807.11657092545	508.620811571913	674.32373134706	908.863570230695	732.14675503028	682.040449275537	748.268386228548	778.794728995934	753.692713794623
neg-M1125T266	2288.4172438659	2672.98649369309	1185.66537670562	802.171623475818	1021.39961917196	729.919182386912	2523.0735584596	1886.51307566799	1248.7131098499	918.547269750674	528.367870342564	721.268062904521	738.070896508386	568.471112289839	895.188524371211	980.316020557001	821.771717626335
neg-M1125T373	60059.3246695834	30617.016223846	25464.5016390472	9123.60954167548	9267.35616425299	9279.88932736696	11552.5302838533	7107.15443321195	6172.40593444774	3092.34065598663	2537.64678110506	3577.36996729504	4179.74526283969	4455.03960157998	5351.72642545424	6328.01986318645	6733.81402959716
neg-M1125T47	878.458230512302	896.690227571827	886.361145702991	821.177336027426	1019.97471564781	916.060997232628	709.225510214322	825.128953768327	1123.03659064851	862.504656968141	940.4336317733	1026.54211860022	1198.05588784043	1023.74004515629	1070.25331881452	1025.85131715868	1267.43332771138
neg-M1125T48	947.554074258805	848.261542704114	815.879245336352	794.792674247091	990.98703068201	917.827544646683	1128.70731150279	1070.06799350379	1060.2247988622	1056.98534948042	1123.33553831031	1210.47242850091	966.319642198198	894.944082483671	1114.91589880068	1148.79051086693	964.752127814877
neg-M1126T266	1621.23246001895	1798.34703981371	934.44162860411	715.106866781779	733.685585638336	532.055690429873	2064.53625395233	887.000291652864	1038.42168203271	563.434626683065	347.257248092759	505.792707205712	567.867711823539	484.528437348359	684.249084105551	573.805038822641	612.114506332795
neg-M1126T348_1	1411.03789084092	17953.9328553328	8807.27471514727	5466.09531868883	9107.53252312698	11785.0476677652	2044.57694304224	2883.84489281511	1982.76270228733	4514.62792482488	3796.19369122594	3846.86727558542	5520.35048299775	4791.22325380404	4879.91410126813	4278.62614430195	4055.78664721748
neg-M1126T348_2	1107.31810639132	13982.3860364426	7320.05490378299	4088.85101167724	10478.7338858445	12186.2434023107	1071.35368429611	5036.8170834934	1325.57998697901	3540.06363476393	3424.12822978934	4052.75594667309	6164.54484256831	5327.44756557071	5633.49321542737	5225.10952038571	4332.79890147419
neg-M1126T372	19569.3432848034	14886.5136909519	11854.9813069885	3731.32236383908	3635.48204116226	4115.90027293833	7448.7232686188	4726.40706819757	2803.04716227137	1613.58086374398	1254.71938106309	1574.02257828831	1499.91484750247	1660.63618307271	2239.04253004055	2700.86130278458	2511.32180682728
neg-M1126T47	1642.81312278905	1380.2345215836	1308.90503277564	1756.42820204967	1594.39700791568	1511.92165715442	1233.43352956521	1325.65807256511	1573.38884802207	1459.06828985709	1653.31635916657	1403.10182125536	1719.52536211635	1505.86969131091	1532.15031647421	1748.39165463674	1703.71120443904
neg-M1127T349_1	1173.32402447677	8990.9896107218	5333.89568323919	1730.48102845307	7134.49401120146	8403.81319881554	2297.27682962711	5321.61011498369	1599.97117961898	2515.51770205358	3325.95654476251	3744.39592977642	4801.82955357372	4727.82111785106	5617.58976009608	4666.29107855153	5221.71103714439
neg-M1127T349_2	1007.84030823878	8563.8624205553	5367.19057796356	885.003680784405	3832.19995392995	4833.70273618245	646.604535296653	6585.21517100236	1742.71129432414	1825.81221007572	1860.55802869974	2779.24836213755	3203.10277279565	3114.85127580864	3423.71073448192	3245.04417673259	3065.06770670726
neg-M1127T372	6597.4308536555	2118.98210249012	3979.47316604528	1232.03571808077	2214.39164713629	2410.19747452001	1716.27963484534	790.617755520822	1263.61691250353	660.587843543221	619.690983291764	637.826402745895	476.08309794408	474.711253131758	851.825576239649	1082.54632636491	937.124729914051
neg-M1127T48	1324.53193999225	1085.44804679131	1052.0600127822	1142.07306023562	1164.24081012764	1037.77678403325	1377.58306473941	1179.47083803323	1206.93029111476	1225.16932719105	1154.68162452765	1427.6335706752	1365.00684553772	1179.74697485083	1279.77619073216	1460.42340978813	1234.42972187024
neg-M1128T379	23.5241761302949	160.183579219864	131.447581053476	813.864798327595	2195.04554647624	1965.82763955679	52.9311489560684	492.272837982546	196.596497866242	1205.98328121935	771.100684604067	819.040925576277	1997.41812123049	2428.44463397519	1468.06509216698	922.035208634134	1398.63171760462
neg-M1128T47_1	945.280285872633	702.736669875132	1031.59139761096	1047.96378368899	618.532060058288	933.48020715858	685.69136578913	940.564069739473	765.990312165057	766.536817088187	842.897762392369	766.248432823557	655.674758049703	838.362151847726	773.358595847509	887.273245750079	837.002358132121
neg-M1128T47_2	1950.8149925102	1676.63704043331	1655.31205819062	1931.59373567217	1700.04736601124	1745.34363050205	1650.95797296014	1482.35616337616	1632.92416563369	1662.59061052491	1682.06637381506	1795.00287358053	1600.47887017479	1713.10783137026	2028.2831610161	1791.24957713209	1866.68772690289
neg-M1129T377	175.008163693893	964.32804279958	781.664559980556	588.954940235292	1171.67042228499	2131.42058631452	223.461810907412	1300.11533237513	858.394929176394	1068.24535366633	914.172605620589	1526.33352964547	3146.93968887211	2871.20934221434	2645.34333831204	1195.82072085997	1598.33870186243
neg-M1129T47	1269.39760529477	995.676372535318	1042.45025442792	1143.76162276657	960.426279261885	1167.25147098722	984.867724271776	1129.8256152227	1338.76388970424	1066.00389466386	962.6280452376	1230.43958546625	1394.50828872763	1315.05269797235	1237.65536965334	1238.41466868533	1361.58630153989
neg-M112T43	609.308513151394	393.224828573563	511.736426844033	328.990592290331	380.670445136162	466.725892180933	415.124779497938	310.156541119935	398.662545362466	555.814001191034	430.481487672152	499.992775001579	616.847529180304	668.82638926473	729.658792134477	712.840454141686	532.636555218352
neg-M1130T47	1780.28702427767	1131.10306673448	1409.54627665232	1646.85417991324	1589.62909345811	1637.89950114311	1469.78906004201	1443.16760014091	1807.71124390027	1575.15200956061	1451.96656955794	1691.82674476278	1908.93198421492	1585.65002209118	1919.70841659589	1704.47113391785	1500.98755641751
neg-M1131T47	1167.60387699613	953.076292626197	1186.13001959125	1074.76217051292	1030.07449859899	1119.23405887566	1102.29746463581	1113.24009802419	917.131871087321	1147.27038994399	973.091540403228	1124.77961933603	1317.83726332824	1156.13893438852	980.743518714678	1219.35801744038	1233.67261753927
neg-M1132T290	1253.80804812854	969.169029981358	433.233584115855	397.919406952699	544.95719309876	500.482815952353	1443.7374559058	1107.82472136636	1405.9097614791	906.817988788623	786.579167498971	1251.38081586751	934.978627772805	710.042489000904	815.918514236212	827.836137565193	763.871552182819
neg-M1132T347	664.28626562794	231.356391341634	218.527602531571	202.22441209157	328.184007243267	178.758055113484	328.955169755363	992.141907525659	1399.01678905909	518.556367365158	509.908177893904	975.066495392764	873.310098616521	650.140141784852	603.422533712662	884.954200030792	475.370623868285
neg-M1132T47	1471.1922836875	1211.50793784389	1175.41350314147	1344.49279262581	1234.57552184766	1371.27694934585	940.130058458629	1215.24801037688	1299.85594344916	1221.50881203607	1204.3302629097	1358.44357858638	1329.06262750695	1310.50888694391	1308.43017570526	1421.97212279421	1352.63486152181
neg-M1133T290	650.382203243418	932.690243770604	345.169577299869	359.647173945413	483.302861889789	236.060413065957	1165.49393692705	834.591951132726	1078.66735576571	564.333348835751	826.757136830868	823.046469523882	597.960357677108	442.365800794241	612.894514461137	541.144881038685	631.779070899948
neg-M1133T352_1	768.309075673938	4642.7314372176	3718.23421268082	3297.20278738662	3333.53560599601	3101.02198728156	3116.33576840026	2106.42052653913	2290.04006182219	2552.55745456689	1269.29110978533	811.66603263616	914.405227258688	814.751326851253	580.901586825315	795.189778198835	1005.06303632281
neg-M1133T352_2	424.747358618416	3156.50548102641	2482.21215714424	4068.81831467839	1497.11360470803	2137.34311992237	2372.33808088202	963.440952640001	2511.87493634919	1588.08021860929	1177.55574363973	642.458566784245	623.938509277185	465.821639107148	233.975616899863	503.984382171073	540.276904535107
neg-M1134T346	515.381480606606	1715.01429326947	2765.21399721647	2493.94984181498	1825.43132867167	2880.32987876149	348.803281475933	1489.18959159066	1253.69128549885	2492.37664576092	1044.71137336384	1557.79546379139	1458.68490692549	969.674676685414	1055.87592768694	1097.93882399216	993.501602314749
neg-M1134T352	1602.42407884023	4672.96178828034	4455.37726689337	3519.84966266768	5111.80036704131	1320.03120078059	2655.48634211972	2881.85040627846	2169.39702129077	3364.72615089465	2414.25392099185	3498.37884718221	1857.67904712281	1172.29087969581	1891.96341513092	2065.06534108102	1651.4216873561
neg-M1134T47	965.06718488858	916.849109524097	863.908656755422	810.091267715609	929.288925868587	590.419130527916	613.803167220879	590.01446073361	837.09020700186	672.96433601648	936.85117090219	973.380564952551	900.560035156876	644.11588147614	947.780415715337	649.402293353265	893.212336505994
neg-M1135T351	1901.3735830298	3800.95760998223	3924.49837233195	3846.01492157821	4420.21473806911	4995.68482868212	2677.57730518292	2692.50251387371	1959.41960882498	1557.34019259318	2427.4837930334	2971.74865157162	1974.57961947549	2009.49005449537	986.702691809264	1081.89478445092	2161.88989111539
neg-M1135T352	996.204440174802	3201.51396948926	2820.68906485039	1188.32018829705	2818.71890891911	2200.74636434401	733.314718645279	2384.79021980305	1028.56656193257	1164.7596915848	1997.0411008896	1408.19098671552	691.187130196214	1574.90651266335	1995.88593477436	1783.93526487728	1902.43092407835
neg-M1136T348_1	7540.43468771558	7157.91543890038	4061.73044261096	803.617922892612	1433.96481409715	793.276790115022	5470.06151858158	2088.25295117467	1774.9940867065	1401.39776131736	520.63626075307	801.463591323516	578.571933143302	986.3671424679	1516.47478631926	1205.47143481361	1164.70901639908
neg-M1136T348_2	14055.5356512255	14514.3179376653	6135.83393577375	1419.73829763863	2208.16823313433	1583.48599790168	8552.4885605382	3876.86424536922	3525.62217057944	2895.8389302583	924.985845770389	2222.38020034584	1052.85192984017	1720.71609567565	2256.34790539655	2553.21945164349	2525.26491635904
neg-M1137T348_1	14263.6583178072	13046.139753239	7314.20856937566	1685.15870240365	2169.78380888881	1729.87154654045	8391.66028976875	4873.35155241135	3940.32501943887	2805.92885730461	1456.83268652199	3554.56739229998	1227.83004723375	1035.96621068495	2197.09333477381	2941.08758012889	2995.46757280748
neg-M1137T348_2	10011.7533154077	8053.41963564847	4985.33393501592	1156.94810732986	1549.44872184765	1119.05403338731	6455.04974097377	3247.52654520051	2141.46596017456	2220.92615506463	790.442292601201	1788.25567053807	822.502708126622	892.803539292171	1445.2936282041	1280.54210166712	2108.08774469278
neg-M1137T348_3	4937.80188979169	4248.38816222484	2454.27681115411	481.068019021478	832.679883273568	616.231981651687	3374.33896370439	1298.08309560942	1292.57643730303	1323.30559600912	263.570990248611	702.220444930736	305.170244653019	650.355828807377	316.674835688147	897.177761228257	966.060470547514
neg-M1137T384	69.3667745378878	374.140509117117	296.101708848255	1403.008349424	5930.64034052155	8689.39909554251	509.996960839785	517.427720158085	329.117304998518	1618.18986346305	1413.29671083285	1551.96284598668	5895.85631809187	4231.22144606864	4445.66410197984	4682.1718948828	3969.60725415054
neg-M1138T387	48682.1285974599	28132.8549546192	23569.2922957496	9375.1536680972	8796.86776481293	6806.18241792558	15574.0759903585	7268.55633114777	5756.45306920789	2858.77817180302	3085.05332745374	3264.1908067241	2887.19110850001	3784.17915696942	4482.62108192484	5541.23905753114	5563.58429528383
neg-M1139T349	203.901910271222	1117.43677432241	1133.82298709284	568.036037840838	1169.35353064736	1237.08765512856	260.045349075436	477.241598573618	279.883501844724	1143.51561482465	780.692787187264	1419.65869807201	637.883293872759	705.462634939042	1175.8238287638	971.877960260538	881.304197027756
neg-M1139T387	31219.1521552675	17877.5781794923	14753.4143172803	6391.35088706296	5683.24105346452	4812.85661350949	9029.19772003894	4946.23746222839	4472.77064885313	2329.44201418528	1679.00640057778	1907.10112301893	1870.6635031961	2628.14132546103	2992.37924564473	3249.08462886293	3881.8942606807
neg-M1139T408	53.2213507409704	171.757582256436	497.346334795142	1865.97328040143	8065.91311456509	6911.98268336889	96.2668238425644	2194.60484787045	1212.84071351999	17169.0279062158	16891.3274078884	12467.4039620701	10615.9009711455	6167.5503867762	12321.7461985127	7600.4378344512	10373.9735853473
neg-M1139T47	912.848224215736	927.038058909908	938.865693083809	1120.54540624135	1163.30866043239	925.443639324815	975.490620954723	998.113560185932	920.295847129342	852.680637986023	1072.69873237696	1128.27444058484	993.627430142001	1071.09014680062	1191.27620427114	1001.18445380408	1056.76810478915
neg-M113T454	2572.62721357752	1560.92390871511	1870.14030291883	2127.46817738678	1569.88016386809	1861.12251918522	477.147584695546	4737.06553691377	2781.90549735945	2230.24731114527	7564.05701375293	1795.23687301713	1418.10589416254	1911.98477561524	1471.02569638202	1296.98471511115	1731.44187638651
neg-M1140T386	13100.8746620287	7339.07984749979	8340.31270152677	3478.50980659597	3274.31075151254	2625.7286016735	3501.22601310366	6188.82194177306	2209.36492460473	1628.89737346661	1304.06286557316	1633.35113295692	880.23356222308	1205.93848836746	1855.28377108268	1739.56019587602	2165.75939721502
neg-M1140T408	93.4242893873076	44.2607733055211	78.6537365914079	744.234486373627	6446.44086560928	5291.10736597812	116.840378498028	365.241947803587	23.8797882772733	5965.17795785866	3903.61427602173	4815.13084842826	7586.15096453312	6545.64078543879	5110.8180533052	5504.6895350635	6249.28246026242
neg-M1140T47	1402.72737786943	1201.07589475109	1204.86190935355	1468.40767891346	1263.53917045405	1044.85572181834	1153.5070777837	1077.39003189792	1300.85344123117	1261.56051312372	1065.79092648597	1279.13388684028	1340.21711270315	1289.38239990819	1182.12500495827	1253.54447823558	1356.89342667266
neg-M1141T47	1174.63591510359	994.079830496374	1022.1413339582	1092.41873224183	782.956186681923	1119.4882733768	844.668122391792	1100.39849765315	1112.88080088552	1038.7606313049	1104.85950883516	1350.12506451878	1389.3293217271	1268.37278925863	1254.65721811502	1215.20576820423	1044.91002500962
neg-M1142T355	4160.38880790731	5332.57200822897	2186.85063690266	1054.86378421662	1106.11950672451	3512.19237462124	4189.95205189188	1070.14436834917	1753.13975204656	1417.50584341942	1349.78674930952	1070.87823391743	711.714034983531	827.030724951643	985.205063017139	1530.15026483708	837.664355630541
neg-M1142T47	1382.05835712776	1228.58656784812	1112.1387156536	1370.3700615364	1320.20715318732	1253.77912967384	1287.09137616946	1373.75476912453	1483.62512667016	1307.44756705457	1624.44767085554	1419.59301266679	1343.61806501034	1127.29280356023	1526.86861762012	1422.41393124419	1410.49212751836
neg-M1143T265	5864.11300628732	5500.53760335926	2581.15947538302	2246.2685140944	3261.4433104187	2353.32831591804	11603.6181345018	7241.7680858595	7933.21319532088	7267.18026792786	4227.59473326545	5734.11838335441	5065.35957015541	4335.28197049099	4893.71626688703	4490.42679804857	4050.07891775779
neg-M1143T48	736.901757537755	697.272266033885	730.715754388892	951.723095473938	826.216180708392	859.776255772677	509.133089124619	920.889119061783	808.516753089161	1170.41207572715	874.422174748166	996.349188381198	730.095794337431	821.162509719004	667.766790930584	846.597189063546	1017.13045316946
neg-M1144T265	3838.24819957184	3531.67880465462	1699.17160387805	1589.64562223836	2195.92825639595	1788.70667797015	7702.57998426874	5184.3310157124	4555.181861203	4719.86514906634	2913.25999662353	3766.20500600428	3284.19598225776	2705.31273327948	3233.95329867317	2913.27289170547	2434.32432648578
neg-M1144T48	742.305253468372	848.715933495857	696.910399203641	707.984597081371	701.423111747229	716.265574628229	1132.04586212764	568.199469018873	850.132328853513	912.127253715792	712.091846271821	922.454565498822	656.724673956025	878.657630881691	888.733465786222	969.999940252208	833.693616376176
neg-M1145T265	1441.58965549738	1708.18434716275	831.145339685332	635.068351401779	868.824905931149	746.544079749493	3588.40692661835	2301.2988387335	2091.6978998687	2014.77004389109	1291.09600799353	1455.83291178055	1384.83391094217	1317.51768850876	1345.14577939626	1515.01281284257	1199.51331187587
neg-M1145T47	1308.99688919172	1035.84425553012	1067.24805228867	1332.61946650867	1188.23368407743	1191.13552287291	1283.07662941404	1462.32364226631	1636.63137689806	1438.14179943125	1339.42932324532	1460.99153022928	1407.7554400524	1313.46546957453	1604.79294722621	1469.54631327357	1603.02430292462
neg-M1145T48	904.631411646122	764.803552212257	781.713228021243	936.770047408639	774.097140597539	814.84947390399	871.171277047222	1019.27719337851	859.587550448683	808.656820608173	895.157162448944	1111.65770780315	1224.57040329881	916.491692816343	900.242651205521	988.639998231925	867.837193327508
neg-M1146T266	1106.0833881884	1094.21934482526	606.669099616823	540.860173471311	635.200537793466	516.37409645987	2809.09657930543	2115.1386709307	3889.93427513143	1899.13999003779	1968.68632443189	2528.88156759513	1616.31190140155	1291.49841169143	1480.27827938462	1511.54443293331	1540.62179953445
neg-M1146T47	1922.97264076324	1587.0614891847	1512.05148049205	1755.74457349462	1432.98546694897	1717.55607257295	1883.07346883067	1991.42250734906	2121.14823928873	1654.68607646837	1892.50495495678	2293.81559318204	2039.70236378611	2090.74195600008	1628.98591365115	2228.39843134929	2171.29333531948
neg-M1147T266	720.416995051572	650.187659580278	218.036153287272	302.487322357873	625.724082237283	377.479110678888	1574.68643258343	1482.83735816018	2230.61352503961	1124.91876220245	1248.8469682955	1675.6720881504	862.653619668986	732.079215167263	870.278626390294	1125.11764013559	949.615248629942
neg-M1147T352	845.105734162961	1126.7678600752	821.797239008737	1133.32597738455	2722.33792748215	3057.89278118148	836.145012711147	705.378696379688	570.323852364232	1068.02983331787	1167.15758691014	900.870775974794	833.332667206792	909.00505974464	1501.76166413144	1141.32605070481	1600.25682773907
neg-M1147T353	512.716780046638	714.756250752736	649.751901100229	628.892333707813	2889.79458150743	1829.94715465816	220.159816688061	381.550615437056	236.952283211866	1176.90377339506	1022.73614883582	1173.79102006944	939.448278771255	795.841419490949	1786.85372181497	1109.58581174846	906.595681268488
neg-M1147T47	1024.91347580305	1140.27566552309	1193.64631479581	1233.77902696799	1189.11969809213	1279.09835881087	1383.37122887697	1257.16200500347	1568.23653087751	1142.1740378414	1303.67280188605	1542.6493669028	1348.14718459337	1553.5960203603	1401.0621695924	1427.77609064234	1348.78714703284
neg-M1147T48	1101.63773285434	1047.99898734812	762.240745100231	934.519041502597	988.916431751235	850.520995937555	1193.44495973456	1026.98870827818	1254.72647059591	686.884814696464	1182.45527431036	994.06859355057	1019.58595233914	1056.52065099513	1212.18305188035	1024.37861918098	1130.1722184496
neg-M1148T352	1700.54241426407	2967.31832255326	1527.68371208575	862.850045035126	1902.94206908821	1884.67844329377	977.386943342944	1002.49636737875	556.846987027518	932.739237293717	979.906403786964	1273.49629338288	965.000458375225	801.594491855588	1275.3814083436	980.473603778034	2136.8735634908
neg-M1148T48	823.540444251389	771.237451920488	980.74822826891	697.713337363843	834.488725656882	703.038635680626	720.930319470524	982.126970349362	830.4213501435	625.95734068611	1009.5815997359	657.509491139675	772.814318003481	885.919977167226	820.231400576604	701.25718808844	888.546929173918
neg-M114T455_1	4428.70303733761	6096.71440408444	5033.9208508716	2145.72197588476	2434.77577463111	2893.45568943008	6780.8606167467	5372.00480939472	3641.66999107826	1911.45282716234	2522.93266190424	1710.98264119046	2149.47260550131	1863.69165975456	2325.12863637457	1272.45785468161	1923.511751355
neg-M114T455_2	289.519850478755	1362.08182065931	1256.5285377154	1825.11511524536	1304.43856844661	1809.66665868203	743.551206738764	1405.77254952735	1300.29511969347	1841.56888707746	1415.68700659184	1654.66346373976	1590.26068764067	1654.42869511429	1330.05381741341	1069.38813212563	728.079569399691
neg-M114T52	2338.1205316184	3845.78206801693	2485.1510954956	2364.38175588955	2437.56997815054	2165.20983235171	7702.98814955487	5621.17014104181	3470.67178926594	6549.15253475057	6007.32511939328	6345.17056009658	5081.15928116358	4108.34749666615	3889.90640258808	5194.0636511753	4281.0270385114
neg-M114T532	6031.13617799993	5941.79908881735	5681.52274760889	4959.30345424448	4690.08237169069	4073.09006183191	5477.81952993891	6923.84241910594	4244.00862203838	4367.35007087495	5380.32852381998	4004.92952919634	3562.39152859367	4058.87586995371	4447.81209327031	4309.77112621299	4091.95939591918
neg-M1150T380	137649.348798905	74117.118759078	63014.6784163121	25539.1009794081	23504.6690516028	22186.6034781374	29025.9993255833	16269.8569555182	13809.0263842093	8721.18881304024	6403.86266564667	8210.16875793129	10809.8433009047	11908.5333142598	15557.5569481561	17041.132527349	18160.5605660306
neg-M1150T47	1141.67169854975	709.638776822425	755.369227329603	940.480318695246	837.668890923798	1031.88250956935	501.281945444326	838.746763174186	901.882321644004	696.436246099459	632.464699717271	585.303753475475	706.064520863065	959.386508003447	913.001211977949	975.689854068374	736.597873866458
neg-M1151T380	90399.1477596719	48105.1247354778	40285.2276331421	17474.6909668531	16285.3956997876	15715.1794467272	19833.1211274812	11552.9232195554	8626.01716829653	5931.45501028331	4335.35940906278	5827.69963887488	7139.3206577952	8128.95097049947	9710.22151631363	11661.5653286088	13067.2594684333
neg-M1152T400_1	3938723.04358637	3542815.00282387	2800754.49694946	1677884.69145398	1583301.73983501	1446805.84716878	1229694.80659881	977274.336478717	807704.595248383	576691.540005419	411269.597256055	511238.223298498	632767.241017803	708971.968204597	767532.36188882	826008.980223147	896730.441123567
neg-M1152T400_2	656365.649142663	519696.290383113	385728.181861208	151536.22231328	153616.445595153	127815.649366167	151941.837049648	90022.281653281	66857.2235254901	41318.7370052378	23490.7324093387	31892.7556530162	45796.9443646448	53307.1577164294	61451.0753231044	71781.6371923962	68679.1390534176
neg-M1152T47	591.676757233082	799.094566306505	709.616266528181	1012.13596202441	896.515498352472	830.791883712634	709.535896366384	715.569182504293	800.363251306444	763.461550921501	561.094433881657	719.761281062739	956.860373599659	679.578302652188	1083.30507368541	708.666293683504	849.44799074056
neg-M1153T400_1	2421025.29728956	2199443.66411755	1660857.86137633	967547.168305744	924845.086047396	840329.489178648	761430.258012486	598036.420337307	481104.861576012	376126.404476932	251490.577341292	302583.703334743	385500.715240374	424301.254921889	476905.977923324	492427.147735084	533730.447771561
neg-M1153T400_2	235121.919538505	180773.763741381	124273.417806027	48814.4953040491	53183.8554343735	42590.0887088605	58247.5036763644	34712.8022258596	28175.0946032783	14320.0874648546	6762.83924743472	9945.53025404414	17348.9920167866	19523.6470160201	23451.9002850958	21913.4938504017	26284.0767095233
neg-M1154T400_1	726768.797718535	654938.356124369	522638.489537569	337130.120093987	320153.712796144	283164.70637121	260623.16669739	227592.040966931	180524.682935029	135537.570746828	93570.6344610681	119548.389031762	131328.349922993	152976.967367508	170175.871955672	165903.716709387	187744.466988763
neg-M1154T400_2	37177.7834663644	31598.2483493923	21918.2187424313	9561.82437131146	11456.1836122266	8193.64417748237	8933.08298164316	4540.2642366025	3377.05287401066	2253.65218655622	1328.2072073396	1337.24425344939	2380.90956102954	2460.2496088412	4631.36811735944	3368.89240899606	3711.72948144449
neg-M1154T47	1224.20903732786	1121.6657906074	1092.87176702923	1410.83843046423	1396.11481820633	1238.15403035473	1159.35974347241	1279.30763157575	1082.01008441652	1091.85392128537	1431.47285727441	1458.23704832379	1422.51234350353	1458.55801798465	1521.90497058747	1415.8491057745	1428.99818336419
neg-M1155T400	160074.772982264	150986.955798539	117214.782268244	88223.2820292905	82742.3509501887	79544.9969422281	66658.6431082562	82230.1126008899	59516.3005630266	39613.7764575946	36181.0316219615	37206.7432744712	35183.4962960162	44154.3397969081	49285.9695806392	45365.0135219932	65436.8393765885
neg-M1155T47	1188.95242944902	935.14332508647	1087.23218843719	1299.21823075747	1184.8413183926	991.026665160808	1115.53736295205	1249.1974639223	1135.42587819023	1097.04192904522	1203.02450654287	1181.96927036011	1420.02697871639	1176.44544297342	1054.24180154317	1375.54038000909	1262.67100501323
neg-M1155T48	835.295568615289	706.493348484359	768.800262895853	877.529241518527	649.030560860756	942.911254039524	770.067618109539	906.69030010457	734.807071092467	842.894827733842	771.391954771221	1100.65185463103	1006.06565252082	1161.32029017984	814.635951240141	791.90634917638	990.599344172851
neg-M1156T400	36933.3906936883	39886.7998702105	28053.0294376466	18113.0664832029	19283.7647837971	17120.7800924831	20585.6807267143	16082.4379433129	11756.7746224641	9600.46575959824	7913.48819257163	9769.37408343491	13470.1902950634	15610.3968321793	18770.5983494465	19516.0600940993	14025.2492596829
neg-M1156T47	1899.32423649368	1483.07543559129	1599.21124119191	1728.14404980836	1566.06812495849	1941.55604429512	1579.43697180884	1616.01589293416	1561.87273139529	1565.13644532572	1715.34470667736	1653.61003366735	1852.39542037071	1785.81166675982	1855.0653507347	1862.5719473579	1811.77713779733
neg-M1156T48	586.248952190837	578.725587028683	608.786417274698	815.914133109957	647.374826498797	819.907172561823	872.572834700195	646.524426054123	772.937565992498	756.023105565951	813.328408413741	933.540602579395	731.328594111182	554.612176809796	692.414085329692	859.514302067639	558.27169171119
neg-M1157T401	18750.7188902804	8588.25471257416	7397.35917128697	4596.56614136673	7623.26418030522	7860.2775160608	6020.76914445857	7757.80747988036	6632.13461710224	4591.42021109747	3402.52297013472	3983.53547833593	2187.076988511	4050.21302176952	5709.35744138533	4334.78949475298	4126.44730216934
neg-M1157T47	1662.07914162656	1277.31895706763	1333.75340948816	1392.7120637188	1608.23599519316	1455.39078056367	1496.88342380915	1443.59312406144	1527.64099744104	1373.62006173724	1487.38038832765	1612.82779337823	1612.55891544881	1536.63307746951	1612.49529920838	1620.80516920979	1757.50516020862
neg-M1158T47	1763.86791442335	1822.36159945593	1897.94183055859	1799.0369054438	1584.44489003729	1699.71987688982	1553.16650489644	1878.91832425537	1862.45756344275	1748.33860645668	1564.78042249644	2022.31365303254	1943.16076119878	2143.28416222417	1583.99060532014	2027.91264357991	1951.72493656663
neg-M1159T47	1497.3449433617	1395.19985536539	1254.4366447812	1746.04059933022	1558.53895128081	1244.02476838291	1283.93828607595	1194.79912530087	1630.38166012083	1368.97525265116	1518.60768211522	1525.51251618054	1656.58352505017	1770.040440549	1520.49107518561	1710.71952323915	1638.80113960461
neg-M115T202	10892.3323503552	8898.44101607464	8278.45206662068	14131.4182365836	9282.69906977179	20674.2486225233	10809.9687239975	10117.7560159028	10441.4773256573	12776.9215849782	20154.6424932959	14344.4785857913	10708.9025380199	24714.5858260725	17360.0130464363	15937.5966666721	10737.2469240193
neg-M115T446	76262.6897114604	82337.801746063	63001.7403372411	107835.452589858	57018.2130617226	66171.2109368449	170616.778165196	151542.216106941	87412.3828583541	61203.8808642392	56247.3183523553	68599.2590522938	45253.6594110291	42703.3058878987	17405.1958989936	75202.0151676751	50420.7284161441
neg-M115T537	4081.76874416244	4879.67795623848	5426.64820223298	5238.58702053979	4603.05061606722	5978.07275319949	4920.27989558656	9330.66343259257	4524.60919525614	4648.90809000643	2982.87347812777	4180.24976953921	5079.05719811212	5495.4109246229	5580.72345347923	6394.04444761674	3758.94507650559
neg-M115T541	44539.5881582433	27914.0800092975	30421.4424513071	26385.2848051591	25449.480159856	31050.198310006	35835.221474163	30871.2762523937	44578.6311116304	27938.1159362696	26011.0273959415	41828.1264346454	18995.9421889129	30139.7607208285	22731.3791264579	26146.2176751362	17406.2638147982
neg-M115T548	2883.06778893515	3107.56801441308	7491.89802135555	3171.07818016874	5431.62324668133	4195.92749670218	9442.15935421243	4563.56306727047	2866.58364935055	5268.8390089296	3826.03998520111	3286.81061075137	3268.60235266895	3683.92900987193	3417.06568663596	2550.4822408594	3703.20786083256
neg-M1160T400_1	75983.4810003143	52908.5167074334	34965.9235003575	18385.6531808497	13792.5448536602	11236.6546987337	21689.1076447528	12222.9814306256	9855.4863550409	5620.05198013313	2940.37889545504	3644.23429505955	4063.88188317401	5588.32615139788	7566.24918186421	5672.04432607415	6192.29822681536
neg-M1160T400_2	90214.9606816091	70871.4470977577	43171.586704712	20590.4301402303	19324.2768075622	15633.1076635641	21559.0411154371	11369.6867067458	11105.7610467431	4839.32925564651	1823.92718419868	4303.75542257402	3845.24753888976	5506.68652666728	8128.89333825105	8069.51654684017	7727.20947338426
neg-M1160T47	1655.79323182941	1466.67515974875	1192.32103606029	1467.55743439456	1579.05568406683	1542.78829308606	1620.65673017063	1359.46473151834	1570.17377207728	1453.56599152148	1396.87840702729	1688.73407679586	1516.43992190846	1867.33082489549	1756.53494043584	1836.07944355395	1446.06646891107
neg-M1161T400_1	72456.3861935657	57812.1543229776	33230.034428069	16404.2172772193	14006.0056884498	12787.2866063008	22647.5721746154	9919.92770164479	8275.58272895745	5344.97821394261	2668.90560849656	2416.36135196916	4251.5579632249	3855.05821653821	7081.46444989965	6172.31688999606	6062.36089376245
neg-M1161T400_2	37886.4320650237	28734.1874627645	22028.2194114434	7576.91748109491	6511.33736746287	5828.57941851975	10606.9303445775	7963.18904435163	3404.07462689165	2544.35673351338	1268.61845776427	1028.51304587046	2416.75110934799	2217.02294480594	3624.88283519445	3369.10604711197	3370.00641811463
neg-M1161T425	3916.4223988738	9970.99902104975	9996.13943909098	331.054781283852	5192.75424310226	4388.14899184191	3632.69874882074	13581.916489012	6725.63341884965	2586.79690745276	6134.26270348246	4145.4495111916	5272.85860323911	4545.45873358216	10011.944971652	12459.1853266034	8834.53945705555
neg-M1161T47	987.839489834654	1155.17843178885	1200.89134489545	1059.59959838754	1194.36694432897	1107.2092461335	1182.7661845042	1391.85535017697	1395.2726996108	1174.96009384222	1126.54075369317	1289.52753066058	1394.48863485818	1290.93281681122	1300.80195863821	1286.48496655473	1317.2441011471
neg-M1162T47	1446.9146134828	1195.63814173144	1142.79301822991	1306.08695340881	1020.16889945412	1300.89482971897	1208.76222748292	1089.68271038085	1231.9830406771	1064.23764965641	1140.24823992418	1194.72046179678	1437.34563175695	1072.90564017156	1497.02642652437	1531.5678806163	1473.64824368681
neg-M1162T48	976.249930602639	608.114121406403	684.76067022748	703.805194939973	651.441503145392	615.762029952846	568.632735871405	571.329336778123	657.605834273517	638.543469966897	653.000147051064	687.433080450999	496.768150049903	670.795740729269	695.567249227518	745.865303666097	669.073706859976
neg-M1163T251	255.522163508054	1420.63427892603	1093.6838021342	1388.31347219335	1514.62455318229	793.126946517223	394.086174906111	1254.98898974679	638.253108073001	2147.15453530951	1528.7589274009	1052.90321002553	702.659305504284	1418.75890081055	1537.12707199916	1179.01341187847	1155.94468887997
neg-M1163T47	1032.74690422733	870.004561534395	850.390900126989	897.228030713732	1084.68864030955	963.893936604225	918.712066029042	1018.22444145825	954.634160199386	997.510097537988	1023.95850986226	1207.52743449565	1060.61021236426	1070.01438114781	1114.07718583471	1026.87389123537	1104.33071452507
neg-M1163T48	745.785935669463	752.490078205263	754.119461824835	700.528385618376	906.129908012401	923.96236483019	914.439192904332	871.621570068944	886.278453704062	1076.25763894217	1063.1009592484	1043.76835076555	1004.78530111785	758.388260761603	829.608227803242	923.90562073725	1074.01259235032
neg-M1164T251	193.965303267446	643.999944744473	541.367754170403	1380.11690305846	1236.30748594939	595.767642292641	252.754239404669	702.44281969712	540.343220001317	1602.48820101407	1083.36233414103	694.934128319169	552.123428744138	713.745067573315	813.139485968651	766.071324276489	1112.15567979532
neg-M1164T347	1546.61082421619	924.063760666814	769.434495856864	444.390613451084	560.092195919191	395.297811892849	3769.28374316671	2705.91817033256	3022.53390343119	2355.52943391174	2613.16555597962	3381.78873905588	1982.35577004899	1779.2529027365	1824.84985626378	1758.95249742541	1570.31477979759
neg-M1164T424	374.370153125578	13724.5770260594	10470.0472698205	4948.04370510308	4879.5066646456	13095.1145591481	4416.48395351892	19132.0672081792	6915.89947903372	5957.18307423782	5211.19602641371	7901.47482021059	5904.23485164907	5824.10324737039	4415.92535048601	4931.09201019603	8766.98120483515
neg-M1164T48	1035.3064887319	1075.86510553503	1142.70652013746	1281.43179573776	1285.26190690886	1162.02882776511	841.024519486536	879.320201926404	1065.75392329247	1117.05723803396	1050.60995683461	1163.89634573687	1318.42268475158	1287.50153482313	1236.68909623019	1282.51289343165	1347.60403225627
neg-M1165T251	211.489433066618	603.923099725399	520.194944023574	785.837814449068	1003.54773655255	702.592651360398	274.904621296845	830.475867074125	621.09386089547	1026.83773838448	1100.39461150487	1105.52435035996	812.130287512353	893.999194251737	1120.24145891935	1358.34714447428	1334.11332538016
neg-M1165T347	1137.9891250873	923.956791431708	733.42962344899	410.929644153424	793.605138272929	517.314453265189	3614.03611292638	2084.84184894462	2531.15577022974	1944.82806369759	2054.12141090869	2976.70461348919	1578.68734825151	1271.43908182433	1237.00655565317	1322.30242169516	1141.46047227359
neg-M1165T422	6182.63353495882	8826.07188181386	9855.34428759471	6798.94248720936	1764.38326760638	7152.37552771704	878.957864845241	6323.20536044386	3314.06649398561	3864.97361676228	3505.00273296204	2293.63180503751	2980.88438142931	3605.56650923175	1215.32720402739	3598.08005605512	4009.22586197613
neg-M1166T376	21597.6979326572	10637.397330913	9578.00500319762	4799.46631965203	4027.40826723911	3777.04295300505	12320.6871347773	6133.08503430686	6039.70203900375	4451.81210617136	2993.13751876348	3626.60124603201	2243.67728230571	2067.70052661219	3143.95741721966	3212.75383975388	3386.21211503081
neg-M1166T411	78560.852252891	70074.2616568691	46660.9053404981	18851.5762082806	17531.0960676878	16877.9914075471	37338.2329213288	25839.4329423562	18284.8430521235	8419.13129832051	8353.72951981027	7388.5504844673	10111.6370427204	10849.9790533663	10821.8540682565	14978.4423922945	14199.2496179794
neg-M1166T47	860.077887397099	522.096034871106	466.020710435679	687.842686099769	802.115048747321	735.131983941564	714.117251946802	657.184433285038	757.79073793908	860.068400391828	876.692440761925	717.108769914422	801.572857738806	709.23366365826	763.344653588923	774.829707726638	724.592430534759
neg-M1167T376	13344.674025198	7453.63355449507	6373.97844022636	2754.05202832078	2966.86870569567	2761.72134505202	8738.14753327132	4775.30608643488	4293.66064700932	2318.82821036889	2546.48659587755	2539.57749883399	903.985738577335	1573.18830136835	2032.24974749871	2380.5494837688	2505.04620592945
neg-M1167T411	53928.3156015115	49087.9318512427	31516.9947113107	11935.4034534024	10947.1742805352	11979.7295445393	26071.9955285442	17057.0467108992	12112.7769942837	6428.24611534563	5198.68176735737	5837.50647656208	6427.07016344293	6532.47099443814	6880.65383007966	8872.24117612636	8091.74495706822
neg-M1168T397	242753.843959783	241275.071357594	138648.564530216	72165.2563724798	70067.3928399327	61769.7325175469	215606.249572324	137814.176642033	96186.4258537833	68137.4677446035	58438.6210825068	55033.0597137292	44264.6898621874	43409.628738485	61264.1015148098	51930.1397151446	57432.6971958275
neg-M1168T47_1	827.554462245257	568.369791030688	884.094802822917	970.632564502452	887.016964140098	857.418093215751	651.767687692194	823.842039882528	625.229163703956	577.755383434577	834.620232588714	679.125612431911	754.734960057915	782.964641809157	744.228599634639	639.830044213802	983.619248202749
neg-M1168T47_2	1732.298235797	1430.06206490792	1563.44117890223	1592.24908589162	1634.27387261593	1922.41984181574	1299.24416543895	1562.76278017912	1579.59388486387	1545.9375810619	1636.79744801302	1712.8838438348	1666.51993527238	1771.11020147023	1760.33901293299	1705.19092747103	1705.11615419944
neg-M1169T397	154106.330487428	127521.113266054	104549.643842795	50673.4707009127	41636.2412698104	42394.7786645969	135998.500391218	91617.862351892	68475.8904298952	50468.1957896015	38596.6458171872	39998.5979991802	28231.062395122	33882.3368431379	35215.5122017158	37831.4808638724	42133.7305034203
neg-M1169T47	1409.63700089945	1181.04628246126	1153.75353680173	1495.49026388071	1346.08556898228	1288.90416541448	984.490901922931	1236.02278689837	1172.02230919804	1403.41376489524	1252.86221069715	1459.7901322505	1583.19778061858	1304.79812123147	1375.50832811471	1540.32386659409	1317.37104484095
neg-M116T150	700.987035971649	1164.77151834084	606.332383095755	824.317536008898	1108.92303542819	833.95605136439	2238.62191366039	1872.02005069555	1196.34686095194	2192.12857110582	1663.97365133931	2243.8428850815	1742.77162801657	1508.15381161533	1506.61143119461	1432.55785231237	1457.34177942471
neg-M116T202	651.228253768015	478.669994004619	670.20888762764	822.583509008218	791.390650413463	930.396276807351	492.013629136411	539.40235402104	774.652980583061	358.369340272387	746.117358583494	978.57284692094	779.833864569101	839.471182509162	1136.77334363699	713.681654223124	911.849951165043
neg-M116T452	189832.636279748	71957.473867451	179715.512212441	89766.9512686956	81356.803288389	114490.098664391	103014.047287933	205607.801669036	95550.1765150266	94588.5762687755	75854.7406078086	83694.3563944613	44286.0228104086	35537.15584084	54598.8396566013	61354.2021281043	67856.54076742
neg-M116T52	5523.63097744549	7331.45019721419	3882.98017310107	6849.8807635348	6807.00356259837	6599.43153669344	11899.6588208551	13221.8858661458	9869.79707984559	15841.4466477147	13182.2023452919	12704.7167952416	7518.51281502193	9654.32112091214	9873.66001652538	7756.2160939963	10185.6359674157
neg-M116T529	134413.667813423	131233.995472841	136833.541572991	101887.501541349	108046.749974213	90995.6763453348	124173.599607215	150786.598100227	97480.7301459972	88349.2060865071	123760.444513832	95410.356561576	78589.5970096094	87258.0050771682	90292.4324225588	92934.206719253	84162.3236674192
neg-M116T541_1	103007.791115124	79381.201535436	63627.5540881629	52635.1244217351	41611.0333289458	49672.0732984849	111137.774243195	77009.6291778507	52665.9738349743	49788.1450943861	48734.3996301325	39935.0366200561	41231.6569861879	49007.0235282967	33855.3043354535	43848.6278956347	31465.9577419584
neg-M116T70	858.98075218528	1747.45782378315	705.838437038728	1532.52797918925	1684.2052139264	1310.1292926979	3284.93837513222	3059.2814321217	2139.55176864923	3042.65950280316	2411.9551472177	3100.90755397379	2373.34265710135	2313.81707481316	2386.75361354259	1113.83525852417	2277.2167928092
neg-M1170T396	68902.8840212066	100345.002876841	40884.6250032469	23808.7045882912	19122.5557492193	23293.7147924528	43965.8303440925	76650.0941612594	55024.8486672345	40755.4376618358	32715.9271959428	32867.6840322455	6066.16328703996	25498.6499057658	25876.0261158733	18430.5074250265	35453.6192393669
neg-M1170T47	1816.83384431287	1689.03847865243	1677.99088591462	1815.95854332897	1869.95364535431	1904.99319256936	1453.23039379159	1596.91927853738	1575.95722406446	1392.73550845341	1726.25803727689	1503.41722872782	2035.55027302794	1598.82010051634	1915.18909864826	1900.43984941306	1788.50401769328
neg-M1170T48	920.486742009988	611.883551616597	616.603054180302	908.374216976213	745.530797823584	960.520938557289	548.594601268899	520.211225191327	662.514838907589	703.174888477846	722.130620805726	659.703627372621	812.074241621192	721.458645587474	660.624084143089	743.65571724181	750.381811839767
neg-M1171T387	81907.5750904986	49448.0043062196	35676.5721332873	14931.3735237338	11592.8832239552	10251.8880320831	35121.357227285	20373.7003712853	12870.7783890007	8711.45676418211	8163.76931141315	7096.10488087409	3419.02735547673	4598.91882917051	7199.84480492339	7800.2449919433	9772.37298249189
neg-M1171T400	26625.7839219587	22523.8543970257	18825.2372963382	9005.11127195814	7946.37475899554	12606.4076452029	31656.2011134688	16838.8233764444	14310.4078061633	9200.76590490515	4411.49984041861	7687.95163794111	5335.70842972825	7512.79517456886	4238.54054360461	5384.11777846704	7253.94060513564
neg-M1171T47	1283.51154416738	1071.31055146865	1225.46899607011	1306.08695340881	1426.66282354382	1547.08361315082	1325.5429809234	1125.68644531273	1254.74323125131	1069.01498995871	1047.19920582454	1397.35491803663	1468.93015289237	1208.6470062341	1454.22016539311	1273.99595976944	1325.02426886175
neg-M1172T387	30218.2437330518	19531.1926781571	12835.5057556768	4567.40198491682	3613.65062332504	5238.10644380796	12938.335615194	9104.25375245288	6986.34383224814	3743.04486069985	2838.01734565026	3138.78604978973	1623.45848896154	2270.09583669306	2501.72493959289	3720.0511927921	3115.32034087703
neg-M1172T404	11681.21250924	4665.030707397	7777.57271054388	2268.34883622212	1239.46379815217	1419.75072962802	4842.47549801205	3488.38113285036	1930.41621201731	1407.94999076683	1446.65303369314	1269.03716633435	945.725535734183	1243.08560380157	1109.64766277942	1612.09584975067	1396.39716978031
neg-M1172T47	1591.17830867777	1523.97658857351	1719.91061515568	1499.55772322007	1667.7172793207	1735.23429136725	1292.43623980524	1255.57401297094	1448.85086980209	1442.80719037871	1266.13143912465	1520.28510466055	1594.83647706537	1701.03120200454	1642.31446236381	1600.30718152331	1563.27939143206
neg-M1173T387	10179.094777834	5892.64442608285	4288.9545301575	1290.71734679467	1306.68220490602	1848.10702299783	4243.01502340488	2716.33540396333	1976.4492139962	1000.46796602531	1177.19800931916	686.068751959495	579.632070851757	639.84007464067	1040.34260260417	1090.82568441552	1174.34953659565
neg-M1173T47	1044.90102558287	1101.77771662285	938.23852518308	1161.9291071061	1034.72634646352	990.954531824344	1011.23123617048	887.442617961574	1062.14071568432	886.669963022967	1064.58126185143	1018.64960529038	1022.2423280422	1099.40848539937	1048.39702574255	1187.63692092557	868.154440435174
neg-M1174T47	1448.28755218264	1097.58005620384	1508.63883784461	1425.91087152678	1353.37162342062	1433.34824250366	1103.71396165691	1205.74547940993	1369.6007088176	1344.95991622854	1364.26919379861	1390.78622371407	1615.87364225778	1220.11073974878	1562.88005923274	1435.26834503049	1434.74142559116
neg-M1175T47	927.374989091969	972.266416249001	1053.66751433895	1065.55204283123	1089.28281380156	1091.12790378458	890.801051144506	1034.0351365672	1185.93182696081	927.132159192445	1027.78771807191	1018.04073087252	889.670055190937	1272.05349961632	1071.21957420662	1038.626717652	1259.91106934005
neg-M1175T48	872.905636148257	951.064925239169	943.953444807252	970.881812024678	974.676900679431	977.370551197768	967.909669669844	526.901827115142	914.536293160597	958.926725410115	1071.07500480848	996.973103685122	823.465459771141	990.459450048737	861.726919914708	1081.83333893529	944.572060304994
neg-M1176T388	5129.58003213646	4715.15628436951	2426.2684975297	1373.58392536085	1059.32722248057	821.023740574157	2991.34467764192	1690.29708971692	1425.57839923594	900.217942555548	652.619499325314	945.134916524708	229.009754339656	334.049932776089	721.340820505135	743.064449930185	774.223661993191
neg-M1176T47	1488.62308562424	1128.15415527142	1191.75953566108	1347.07970969831	1253.14901207304	1147.71426444053	1358.95041352126	1304.43142142109	1278.45850219375	1157.25016763099	1225.01926939103	1262.7832332206	1484.40809228561	1322.47896804415	1397.66861115883	1523.54156013665	1359.71301359676
neg-M1177T47	1061.61257057829	924.279018022119	979.831935772015	1029.39544856945	956.920364978921	1036.5724637989	852.464978765204	969.191045396186	1040.32976311153	923.859419652253	1165.47267679875	962.925423926404	1271.40589982977	938.851815321584	1063.34122291245	1048.97375346277	1260.48368540641
neg-M1178T406	52053.8572213631	37311.0770567225	30217.9515876425	11671.8630169686	12034.7330080998	10339.9801541799	33968.7244787912	25452.540986851	20985.4180907971	10749.7054029557	9032.24949162683	11062.5348016735	8435.35823745337	9904.85989448309	10993.041856249	11269.648230146	11340.8987072703
neg-M1178T47	1254.96097506935	1128.1163411414	1158.47161700255	1371.48672882874	1155.91962154509	1125.80693893454	1019.53667820899	1026.22841968166	1200.19672591824	1227.98704428334	1189.05409483648	1150.55796585664	1298.67281956666	1200.64771867721	1267.56909068807	1249.67955740772	1114.45284451291
neg-M1179T406	34284.7571997172	24135.9539183959	19358.3141198156	8742.21760573724	7545.63773375085	7442.4772574662	24808.8916024496	16574.7855780785	13881.6642698692	6794.92501170962	6107.18015862499	9083.96721287546	5106.47095833018	7024.50592608841	6024.05698322822	8383.56846010664	8057.09013343869
neg-M117T357	91873.2068557315	70340.7099129472	119575.022879216	83565.5623631452	92664.3152047526	97989.4813490631	73299.2111363982	136104.643317572	117285.814059721	74904.3071089403	75106.7384989733	178008.306426303	113888.680320723	105026.259226911	113022.185045185	103176.99236467	100274.817579716
neg-M117T372	146530.03629294	129739.47950105	150997.081618571	188351.349679057	155732.237132724	145062.556718577	129796.287480873	114783.879601436	119313.810828593	103917.114158493	125020.884649277	129601.835201869	127024.697251949	150154.21101956	152286.141008471	132746.365394527	146269.639591531
neg-M117T387	270469.94404661	265490.144332705	260772.789227713	266454.835649183	205164.11737145	254925.82816033	192485.036336137	290765.308752868	246833.825858304	289786.182881131	270103.963175594	259266.138120703	271752.962441192	263538.670824323	267564.584612057	289599.496874417	266737.521649347
neg-M117T423	6502.56523575879	3467.6673649995	6919.64826875311	3678.69202888681	3996.9774889869	6206.85889229908	7098.08297510624	8617.54682330968	6538.89836437602	3408.79106937647	3767.15381686169	3307.80769542672	5382.23227032379	3220.63208079621	2905.3525561741	4636.81796233318	3213.99531070259
neg-M117T425	2400346.79054927	3545121.9258627	3049293.33039589	3177206.14226526	1711167.51307286	2677174.90947822	2842055.50169203	2581783.72504072	3288925.66761343	1795311.46859091	4638970.55413043	4367157.32373808	2748426.52576851	2519512.55764759	2742207.19395769	4966019.04656096	2701571.60454706
neg-M117T448	2588356.18265037	3787186.94363753	3112630.4715646	251771.256026858	1088946.92252182	1746456.87081345	1082629.26257149	3577602.12116193	791417.290537262	1696202.83467283	711275.494392782	810947.311291734	597362.529717654	1142659.66336062	909226.655132669	1103408.91159954	737266.912606944
neg-M117T50	88846.9694718964	89898.7847121205	84144.6782545058	86057.2711918133	88050.931481187	84512.1152099961	72123.949327431	77438.9895091511	77009.1928162765	75327.0999919931	84089.1823541386	83668.7611732943	89209.5785042742	84478.7748505433	85050.1306792129	88728.7453379707	85150.612680508
neg-M117T510	13986.4357573691	23829.131112022	24780.2124436789	16679.5849011969	35580.7665458271	22382.9106721005	19211.7772348729	18630.2272780504	18415.2564755418	7836.98939361321	8744.85105995249	9095.97809948837	4941.7185557607	11739.0958427096	8276.38844469418	8562.56654536994	8440.69462411283
neg-M117T540	1575065.92435649	891369.123603011	817942.887951731	736201.908801647	634958.519253257	824446.9617432	980625.585323034	805208.218707492	1282333.72643085	775523.19825009	629658.390729925	719591.613918631	449607.669371673	821585.946671862	555744.722372179	640689.4427675	360146.557952132
neg-M117T541	2567.03526557031	1368.81962983538	1686.24904910965	1015.55944585254	1295.61589110711	1427.91640180074	1793.4544345248	1225.10215147232	2631.5825510928	1200.96913961542	2531.70054697374	1139.41468831888	763.110976579798	1585.56980531106	1099.22811495747	998.121422280782	584.538350140591
neg-M117T74	526.237404432856	2300.71694036168	2928.03715222652	445.282154579349	866.477271350583	478.271440403186	195.405592431232	510.354128880067	339.180119165126	603.348692264638	529.776427747772	362.495654731691	495.087153483701	511.179484074104	459.021801575185	638.103735828201	827.807148458371
neg-M1180T421	224648.791232542	277396.792552078	184133.648727228	45679.7578306955	47374.4595696719	40621.7691791048	172024.04879493	130446.196655281	58509.2959094807	36629.827468967	33568.4274352065	34724.8808994317	30988.7555531387	31507.7788288926	36231.7613308692	42200.1420639226	38934.4077389081
neg-M1181T251	1190.93429847192	890.328283007058	597.346515784882	700.105615532156	708.213360095126	880.077390838782	1221.89211441776	972.391824155171	598.957310573982	940.501815131	2999.33353147695	545.746172794461	1070.11130969716	1764.19910326611	1414.68476923739	1418.08636973129	2747.76471290072
neg-M1181T421	151644.142054563	186689.615386782	123816.682705691	31879.4597297071	34871.653795846	28339.5494211918	115782.043637267	83769.3117618481	38521.3139664087	24293.1797348375	22118.2341354572	23135.0532836127	21322.9741777709	22103.2189690071	25398.7588837959	28562.4262489327	26268.0372139768
neg-M1181T48	873.49836238209	761.223272681962	775.832561237865	815.896492904298	750.192816858488	763.410466024475	801.859109749304	909.487672067112	643.718898682145	868.952195982265	557.133916624395	821.250706255132	898.060021846324	921.112916677776	837.152072477845	892.566968939155	889.489063335851
neg-M1182T251	1010.76177887734	772.307335142919	404.583218745643	727.45381022933	681.099745160523	759.570846654903	987.038704336157	1448.57162427939	426.531727452736	694.793185194469	1895.02773626651	1260.72652067386	927.617191495928	1282.1167521465	2297.72769168934	1122.72976344204	1171.45506434967
neg-M1182T421	59992.2951873763	74967.7413182204	48973.6769300049	14642.4548192158	15821.6122927177	13075.8714525114	48522.2217675008	34618.6493813836	16723.3760491892	12300.4693320326	11508.239395387	12798.9214229866	10046.3955277905	9789.87950534663	11441.0592189938	12253.1708864311	10693.6899145475
neg-M1183T421	19477.7182337244	28184.8155376286	16866.5599488888	5142.45543947885	4867.77234961849	4819.41161565718	17525.0827919667	13101.6111706192	6244.83016143961	4941.50782299029	4119.07643597078	3894.78951494767	3081.97667100016	4135.68897910542	3559.91907901159	4869.24311484293	4264.87575989417
neg-M1183T49	1016.57375993142	906.492495471811	828.305407174826	858.576482355988	854.003942207607	829.047325434196	917.265045862326	829.357161640977	930.956016819197	973.129394291192	881.146006862786	1141.86494327124	1089.81948259711	1019.86562395148	981.312323551157	882.744107765135	948.816625462067
neg-M1184T394	7228.61122333739	6226.79180503904	4273.92340378603	2076.13634490643	884.212961651339	1451.28242264122	6405.30159735408	3543.28855167648	2484.70808116214	1665.55627047154	1601.23324809304	1396.57476932709	615.989778537891	417.156660638087	1057.19598674419	900.275095396693	1571.07910173046
neg-M1184T421	8146.96145544242	9117.2818087552	5632.24985127818	1295.4458348932	1644.12935953141	1960.81418281664	5104.74609803881	3422.6084845066	2472.80688995291	1265.00682186005	2611.35573556635	1935.02039864241	1074.59115637983	1741.69272749638	2158.51339509799	2173.64855768864	1877.97730112
neg-M1185T47	1064.14229100812	908.469393435031	1107.14624390209	1029.81674968126	1068.636532285	974.659293686755	662.588284649449	821.314894389137	1111.30411084299	1101.12002068571	1061.35121265829	1064.09042122135	1076.08531019712	1145.79222419683	1244.03503650722	1068.10314284901	1104.92336950429
neg-M1186T47	1453.40011896314	1492.43321440278	1590.70468764599	1576.61649061996	1526.49197150982	1403.89888416147	1119.88549902905	1420.11930143828	1456.6285362963	1321.79575802283	1650.44057811459	1657.64864644388	1589.80548910629	1672.11358383413	1626.1540827696	1618.58153364993	1870.84940962758
neg-M1186T48	690.348165211867	623.535889472422	669.182304489394	723.070582685176	798.687097741458	794.332215064279	604.402874147702	687.093449194875	763.738305848352	814.330919791882	886.075447679682	772.897742979973	800.084328755076	608.99926174225	582.892618648642	682.150410575723	715.56075452263
neg-M1187T47	1230.18381238845	1068.89204896839	1142.90365188655	1092.38107718197	1125.75579247962	1172.80966277405	1214.50525517271	877.219521654279	1271.07880073689	1072.53739278849	1162.6066871531	1146.85981445111	1143.8934256342	1105.22546151259	1048.33624817303	1343.61855684432	1440.31996616764
neg-M1188T47	1719.95310380192	1480.91561699577	1330.75479932457	1530.13235317648	1318.13990474925	1596.01778661572	1199.3105611861	1379.96947860007	1439.58825445921	1552.94955113255	1278.31260148462	1514.53951103016	2232.20597016649	1499.18899887584	1575.06886103649	1648.92820589806	1749.49342224394
neg-M1189T47_1	593.56560649914	788.878734253052	752.838656614413	971.517390188577	909.493221210213	667.589103325399	710.115637839649	625.993789252896	860.002489724555	1046.20524535568	1032.96836439146	1144.31656675553	793.692728986782	988.317060591918	1035.46422486993	1163.54935985754	996.502470752668
neg-M1189T47_2	1080.31248555564	929.84277433828	1070.52785576836	1138.39277106473	987.706828457729	1086.9569071529	1068.17993175705	1068.20882024877	1182.5790263876	869.971472900547	1188.20261899226	1025.37147020054	1250.480202054	1068.25391582526	1092.93720128377	1411.81517905996	1101.36046286129
neg-M118T443	729892.756552893	444742.112365248	253079.600448165	241569.905262583	175030.3456116	122982.194600295	778978.075245687	718123.148477652	305105.57211651	166385.427812096	163884.463968534	161925.935322088	62509.0610747249	127604.627496031	166629.363588923	218118.954015288	131169.280789036
neg-M118T451	15885.6805333017	10351.6434063131	10833.7348747958	18246.4711729764	13437.5884449778	15954.4115940393	15370.8534553612	17009.2028215877	16327.2508685799	16486.8517544332	15183.5662548432	18004.0073632005	13608.8906434255	13838.0540454426	14113.7909663338	16593.9344609933	14296.8402914522
neg-M118T50_1	1993.58701785161	2060.47022618868	1604.07495185681	2497.62097450644	2188.84345056852	2062.48489903123	2043.38462700688	1486.03774453318	1720.50112848375	1920.92981011417	2016.99397157477	1797.91541214643	2394.48913918873	2069.10335246436	2100.61488796226	2276.07172804357	2188.26871907568
neg-M118T50_2	1246.78965789127	2024.86891572541	1478.32773119793	1417.28937473786	1484.46844859836	1373.19190638955	4135.00036854324	4218.21695548489	1973.40327655064	3525.65851888783	3294.71343258334	3214.8524911333	2647.09391738089	2573.22476426226	2600.42349879483	2520.38716229391	2468.7519313357
neg-M118T540	148808.270707582	68342.0497463342	77652.6056608068	66184.5304184702	56598.4402619398	76386.1081125145	88668.0878715049	72757.84697867	120159.622717019	72536.2674695841	60184.9494332066	61308.1312238823	43032.1507571129	79924.5389494169	54541.2925553209	62055.3052511981	36111.769342944
neg-M1190T425	994.13423290911	10486.2515064407	46393.2503140829	8595.98802803901	9639.94948293705	14465.1890447792	8763.91521263051	15816.5033025146	11751.4233451093	16160.3245035005	12889.4348045797	19374.5791563729	8540.18426112223	13225.4626183958	10645.1504791717	10189.352064249	16558.8155480608
neg-M1191T423	255.061597862842	5904.83730167998	16006.0412381357	8973.40615539164	7174.73200941146	8893.37824148813	4106.46547765527	10198.4334499043	11708.7545713841	6039.65125722363	8736.97117829896	13832.2762681673	7943.11443852483	9508.76001756082	4213.30526081941	2923.77218905294	7391.69227645629
neg-M1192T422	1623.14138532614	3000.73609565138	12246.9969665052	5527.36504734843	7057.94432334933	5149.13635167457	1900.0029166331	3837.6089609635	5867.95606922799	3443.66938821412	6330.01889989298	9002.0876920516	5322.71922582689	6756.90211447926	9299.71293430655	5851.32256386372	6968.07408841763
neg-M1192T47	716.833232699913	657.949026890804	627.555316536032	645.626442711885	714.672646812585	737.688633096208	496.224014715818	577.806341083352	716.71659824319	626.625821243781	627.441432528029	619.943866747022	644.171374026278	603.638606440255	729.229827804862	741.146832143998	786.921011814568
neg-M1193T423	1062.12282103657	2170.05633198484	5516.10776810672	1939.73072508214	1179.93514316116	2836.297508735	1022.70284520159	1587.06139821105	3606.09890345552	1123.68024957885	3069.35699089306	1918.78733955728	2269.80310358118	2399.66481880525	3157.30564937177	6592.96680141032	5410.63213923508
neg-M1194T403	4266.10798831118	6166.60039531236	8180.32798681068	2448.08095823332	2014.8100619766	1814.33291146061	4964.09440848588	3949.08051025405	3758.92000140497	1717.04186428004	1875.10099410437	2293.48976503486	1250.98650916203	1856.07032464854	1489.89946415965	1438.15174450253	2165.15598863286
neg-M1194T48	862.192250376791	846.634167889463	645.555689322091	930.952344757467	715.312691839503	747.933568894683	559.116649308209	599.363394192517	704.167284898544	755.143448691709	665.68797374247	595.405565922669	639.119747918623	773.013490602141	673.182019305781	802.416938785384	569.656957405847
neg-M1195T403	3707.65025274454	3633.74279749881	3315.07270179676	1813.36907580685	1402.59873538257	980.027506169164	4951.55224530273	3077.62564828194	2544.46925042799	1147.60263784865	1175.98365381846	1513.6934077683	911.446552544328	1294.44444371351	801.218708260317	1132.84008439381	1500.38634828193
neg-M1196T303	277.80594702929	662.345164198274	760.164615069749	1000.95611431364	2454.93539600165	2883.89366065262	494.526253550845	996.638218459594	653.215997858805	1051.02488782252	1694.77756528845	3381.77429077872	1634.82106761921	1710.50866174136	1967.10252069395	2027.74087256649	1649.82042673989
neg-M1196T422	5475.97746188688	17309.9374032377	8677.78739671265	2651.4471359184	2058.75378149274	2553.3369556502	12427.8458649188	9001.20357756363	4349.16107495711	2930.53736340701	2559.77047576903	3956.78341070099	1456.21725186328	1716.33020981555	3007.07094459802	2181.4890472127	2249.62197907873
neg-M1197T303	333.046239344848	2670.35068291246	320.546732521775	665.102064484609	1898.32028521476	1642.15950991472	384.113965114764	866.996116576928	433.044338610554	668.22378850649	1555.3014033337	1341.36729345893	1280.61059884606	2012.91857137047	1489.80149267866	1487.38047518938	1388.07303867869
neg-M1197T317	409.963916233938	704.958299423727	224.089454104913	1023.48232436583	2608.49056641437	1090.97395667561	585.002756905917	464.194510683312	467.95175097612	1806.25857281372	1039.91753414068	616.609505179831	1253.63065625234	1236.29307081349	725.575858804985	731.239490867174	656.317092948939
neg-M1197T423	3811.25136502938	8658.91429454154	4311.3882264161	1476.94654420668	1732.53491196251	725.902797730226	7220.96577479656	7785.74471278341	2980.99723447452	1312.6457083082	2263.80281560815	1247.90634256113	512.823729037929	595.271961704749	1669.66143486326	1348.60397898745	1349.27938372396
neg-M1197T47	1077.82900857736	1022.61917706958	929.280780916049	931.357589505534	928.262077355406	990.37395918067	978.081565499094	832.094313989627	882.485384635256	936.996953040495	863.742278169361	726.966098690994	986.165852769688	1106.18388539887	913.001211977949	881.477616936204	1035.66761771573
neg-M1198T413	6172.94220331559	12574.8262567123	5055.64009889252	1931.87797378912	966.283109387328	1940.3225642416	5698.20238898358	5529.43547264051	2567.47749517932	1464.58543997154	1088.99151758748	1498.36175420229	669.44921431779	533.73356235493	633.126195196132	1376.02644146878	1404.49827284165
neg-M1198T47	1502.80017250209	1166.48243904772	1370.10393689954	1577.10728655612	1498.14472416586	1370.95589558441	1047.56053561149	974.534983930639	1205.14761309516	967.009184891584	1073.1745076955	1329.15099468156	1333.30544221018	1355.88082172711	1393.51445610601	1244.54223015216	1324.32225322204
neg-M1199T412	5437.92074987068	5372.92656822126	2957.60862573292	641.673670447017	826.677893335128	879.160182237089	3403.04414455567	3377.41221672708	1613.88371015476	754.281674593067	812.978993716652	749.053367732616	382.17772220748	304.427539419482	521.079123543914	570.118925082887	917.441821965725
neg-M1199T47	1187.31486507734	1005.41645008863	1102.18951442899	1363.03814528359	1059.50730221687	1155.63904709558	874.233935744108	917.18543368437	976.976158659737	1148.71471865118	1035.65745557629	1106.52735700486	1030.38853675039	1098.04875293331	998.063436696391	1193.73275497297	1193.96274016096
neg-M119T174	1287.22410043618	1609.22172293026	1340.1554090982	1976.50487106603	2333.93747813814	2090.2703558574	1338.19211168488	1711.26081271289	1064.91490881325	1799.050683403	1869.23378937207	1654.10819631804	1934.15945787795	1920.54636135508	2526.14733271641	2031.88635265912	2150.96386286052
neg-M119T427	67967.0606014781	78601.996750419	74785.2130990634	173938.662419801	55474.5420740566	81684.1542484705	59351.2558487514	92542.092013112	69175.0543827316	58685.1207998563	69427.3927194534	143465.229386813	85241.0945336491	66268.8732294503	89947.9270965537	104345.49425745	62309.9329600699
neg-M119T454	3704.09636877489	1946.76435388688	3045.76338658456	4001.7305733713	4697.32741248768	3998.56649812007	2875.64354036982	2382.8006411442	3789.71496428229	3345.66416847546	3482.03785559851	4357.29787827252	5028.55944593082	4405.78037622313	4352.85970415297	3274.3540598306	3136.57403680064
neg-M119T50	29849.1420801944	28954.3684620001	27621.4213832633	28939.1725759667	27647.4937932425	29885.593314546	25181.659818988	27701.9251003475	24483.9514839158	27060.7309902179	28106.7966015973	29546.3750248304	30283.1087512806	29228.2509663851	29283.0890995452	29746.4687049479	28384.7260394796
neg-M119T540	35860.6297891147	16993.3600455524	17719.865599419	15517.6486670411	14651.5555967972	16945.9338418144	21137.1477928347	18183.4844878649	28719.7915615018	17849.0796582317	14609.2097171891	14349.8117564899	10587.9346806968	19710.4083029444	13991.0797648465	14666.0253941642	8821.10980291262
neg-M1200T265	29466.6215820933	26578.8975136869	7211.79689082877	4120.72642296067	5540.22415030876	4514.25415442099	36701.3530179848	19670.3860399304	6780.28220047532	9290.96362730509	3754.54046344143	4745.49315761521	5436.89702725714	4913.92590795339	5667.72504555767	5430.47466452123	4824.16223451012
neg-M120T51	2530.33027443949	3001.79720723986	2078.28950922008	3463.47094644523	3038.2320099623	3052.97106978393	2262.82581281972	3333.40380397429	3128.91935395526	3737.14235418836	3764.57304379224	3390.95901460991	3822.7834930744	3315.03859002205	3022.39348319449	2761.66570468605	3091.3804345116
neg-M120T573	781.767490081131	776.602603939092	779.114651785706	849.472389141236	873.231833688392	933.599804207982	777.312546157722	498.909224680002	678.481536440923	826.856534368513	921.170071667419	947.163357738387	719.016344202557	737.513140399443	796.966036056516	710.206510604695	823.249387175631
neg-M121T150	10722.3941963042	7194.71315124045	6479.51989186686	7632.02478382261	7220.94859972773	7451.82693311136	7090.06644454583	7912.88115524477	6257.18562405548	6765.33231721249	7795.25764967085	8233.18696766192	5109.63251665738	8700.2650941728	9712.33458835977	7582.18241250415	5062.10293504741
neg-M121T177	13294.901321733	13085.5534972273	14516.2216122729	15346.7355916625	15668.8742370015	15195.1308294712	18199.1944497498	18755.9915101675	19067.2784870401	19748.444839752	22009.2489003918	23152.0123652294	19231.0285919386	19859.2247574091	18606.1242081203	24637.0315846197	18201.0714707663
neg-M121T456	850.97513848866	1059.69295845174	1356.0767929525	991.075462280475	1112.46019662037	1674.81405898175	866.629989194496	3053.40360813223	2011.49093660729	1102.08426460228	1009.47252255122	1090.62544205496	867.734513441389	1164.56730729275	1341.73786573769	968.535334184991	1095.78329286127
neg-M121T546	2914.12527762154	3472.59830410432	2709.88453038169	2880.02341204648	3311.4950410572	3016.69246654738	2033.49266918979	3519.63645055125	2799.0209891542	2632.20686554129	4065.98213513034	3248.83717347037	2961.67356756499	3085.179613411	3625.63758888019	2144.14395627795	3385.68449139636
neg-M122T177	1111.52079871361	1074.94702945908	1179.51096798862	1289.04255993759	1353.25434954947	1223.08757853165	1481.49525054619	1668.78146368177	1403.80094191948	1535.72217578604	1922.71693162532	1604.54429483557	1365.23732943656	1757.79934136357	1373.88523962208	1416.74844749295	2101.97706235585
neg-M123T10	641.224016668773	870.982285260618	1441.47773844074	1139.61847473118	1798.63948959611	2089.02498360488	1452.30408685076	3259.76902693203	1235.9381574332	1081.29184427814	1831.4430448425	921.375558287353	3276.63477210963	2651.68117482843	1703.11353537227	1605.30641001344	1336.27573286644
neg-M123T138	494.864245299109	545.890743467733	506.280996969142	748.898939695778	572.342022017844	750.369242261635	589.077777415976	805.035229060897	598.228434929346	815.87210103686	2462.75152358155	1031.62299919363	675.329065339713	681.654878631015	836.429711759458	467.524977816506	568.485967626084
neg-M123T455	892.523112182906	378.25708630511	1014.32897658558	1208.78969459475	975.701765951661	1130.85226697974	812.008144890502	950.703007656941	657.129996467324	940.14087928415	953.822424887296	928.390181425653	940.716868359983	1074.7972627683	831.408729749023	823.202083600349	821.480731779545
neg-M124T543	1621.26011623061	1393.72836068734	1560.77184888636	1777.37198538105	1532.51453441691	1559.3857401113	1841.53249469951	1606.69640487481	1804.32948165139	1261.11046301303	1466.99479476716	1468.91223219138	1136.58057437622	1349.29661438738	1292.37419972345	1662.01169790857	1130.31524148438
neg-M125T138	300.016951727759	474.06167023794	539.780696552236	301.082262884863	641.892746166416	401.858967692632	352.296620120292	264.113775075495	276.151344077111	229.336369189456	375.107562979496	503.378616007413	500.558172850562	471.981344646517	441.660005577001	344.083106974545	381.254503093603
neg-M125T177	3082.74687522577	2924.30383412563	2765.66534771186	3018.76278469478	4536.11970799964	3465.66295083687	6109.27135535588	7389.04905485896	6198.53685566779	9538.98432605181	3579.76479183481	3386.60513319412	4146.01002978178	3848.36863782772	3657.72974922033	3676.23321605928	3613.25944552632
neg-M125T208	2357.27680443457	2685.30265556518	2421.28144362301	3348.44987848837	3841.70299316216	3361.56439853769	3568.39791285521	3396.19468715834	3200.52347802211	4138.07067911665	3604.76241199602	4523.48463004994	3410.75102403226	3478.33165248294	3378.04877643117	3274.07541157975	3743.44242947444
neg-M126T454	4308.87930513309	6186.0190678667	4951.83641713933	5825.00755921111	4308.87930513309	4484.50858847667	4022.09415450899	4403.53112102623	4464.66539713121	3466.26245983871	4669.28481645785	5712.29593629043	1890.15986255566	4823.70435099511	2697.13288828437	4915.86112616771	3673.71526422018
neg-M126T543	1386.59924574827	1119.40113448394	1357.47621956623	1344.39124422412	1213.65517279754	1206.35153392154	1238.93199224495	1281.2403555802	1285.28484831525	1103.89286008037	1080.88535874029	950.829298197765	858.896353528888	984.917224209768	794.10078746747	1003.6199256181	792.018930296733
neg-M127T153	2219.06039520543	2552.10268558093	3204.8588167445	3657.93966155931	3038.4691784748	2352.3697557411	2250.07372161689	2138.42104122929	2734.75449168354	2370.47856699256	3591.97041608867	2871.02724590987	2363.51227433272	3109.79047079196	2470.3589356536	3194.56894808331	2323.52142813644
neg-M127T194	900.605733513145	1288.50332463136	2502.09121692465	1962.01501836054	1969.16540144765	3144.69992625223	3249.91288332158	1969.43858901709	3331.66248765569	3415.8873696588	3790.80014252218	4070.41793921529	3707.00698175932	3783.35696073688	2015.73248487357	3699.08588379843	3746.13422392592
neg-M127T204	1787.65712894628	1402.54433004935	2831.10144341562	2840.39159421933	3120.43538495251	1977.86881007174	6936.89076596207	3364.67244159337	4358.76838201067	3740.2279587289	3207.81931626661	4524.78408942837	3028.74004672265	3563.55396913447	2650.45077218566	2289.37136513325	3895.07850444759
neg-M127T55	5287.45962419142	6144.31163223081	5221.15268801539	5422.91753891407	5960.37498573247	5963.54298139703	4907.64081814788	4990.97572110511	5005.63230013224	5550.25684875488	5730.20335351204	5253.66120313271	5230.45774351569	5482.50392437127	5159.44501664602	5467.12363802504	4851.60119410442
neg-M128T50	6630.55198437634	8983.53750494794	9341.64869215296	9258.16921390485	9219.66685743788	7777.7426415926	22090.529971554	15543.8227353368	12490.5116601706	17755.2645918606	19951.9070485729	21260.439702615	13758.7508154332	13645.4782755597	13694.5146733355	14224.1178348468	13466.9303776982
neg-M129T153	3954.0263346488	4460.4087038723	4500.33467022551	4910.84499422071	6439.2461260483	587.46177319168	4420.68410107867	3158.38308843779	5403.15011711533	4305.60879362831	4635.46510382427	4724.69538474646	5512.95941758233	5517.65228836396	5372.08338934666	3493.46994758462	5838.2898849693
neg-M129T216	11318.7151284126	11139.7583744468	11476.1654282734	18088.8483488026	18562.7263766889	21624.4610888625	15566.3490584207	17995.972484846	12170.1900625567	17409.5107961292	25077.1459919696	29401.0892699849	12394.5531239516	18030.7442128323	12597.3984832644	12343.7183972517	16954.6578501421
neg-M129T383	5722.5733506892	6874.03179524221	4806.31109763822	8635.69515394944	8334.10578895068	7195.75836022845	5830.41349843517	9746.89333061813	6054.86199855602	8009.11008133661	11470.7360683913	7658.34561318032	12890.4052631924	7350.69904209635	5053.01725471125	7627.8002809613	7405.88246449659
neg-M129T50	474.302490226438	581.152675599203	476.45240708516	598.08815953931	555.727460031668	561.587987535548	1351.85889862606	919.431762347674	763.051087455746	1102.9434773906	1224.4592539014	1350.50116139733	808.414209811703	734.243286272144	785.60906420713	816.437058594882	853.864628103002
neg-M129T545	1030.10924191768	2537.96611088632	907.474370865003	3419.10190250319	1072.36706006217	1327.52077136654	1172.16314325706	1118.05841236806	1272.36211257321	808.52156389433	1648.19927224095	897.44023172379	3413.02084224213	1256.15279254784	3443.23086133197	2807.23223872843	1126.74397611709
neg-M130T138	488.0559798297	698.154712204779	534.024458565291	765.256304132955	1039.76386322625	796.060051155618	1579.0633257931	1013.68329811595	815.388349472337	2824.31791561443	1845.70932310434	1151.11074308958	798.329942083996	984.234490934675	939.566433668267	1726.50081202348	812.191558331279
neg-M130T216	701.372855170389	781.321222890993	886.669709996847	1217.72264820745	893.167961950396	1102.46037884048	634.221634149128	830.847818540794	707.52047789788	1000.13238056445	1036.07920920412	1692.92614295446	883.306382932942	879.544865630379	914.178202327388	853.708632835191	1137.58520065066
neg-M130T455	2026.01417454349	1069.80578364668	1610.52785679796	2214.94621951048	1738.11872383505	2291.78301635282	2274.96505042481	2043.45810710533	1723.43359961696	1744.54648646033	2668.09136353457	1397.24210305154	1488.33582739247	1889.64904689403	1393.51820640819	1270.52598886022	2101.87297566512
neg-M130T52	10434.7836070495	16465.8537907976	8202.99379644196	8808.81007044389	8637.74831782666	10123.3933130026	22924.4938931452	25438.0497976644	12809.6771028577	24514.2333303805	18930.3027237834	18421.9523952058	18733.1386839376	12234.1687510491	16619.336268516	18270.5845633386	11711.9805404019
neg-M130T535	485.705102519424	778.717092288019	920.793898208319	826.29203607018	857.001689463516	777.027269261498	587.932581285755	740.249968141617	534.017023900716	747.286518113686	869.800030726258	651.627628545479	574.632539871488	646.697618901128	689.115886263699	864.867123339894	587.105901803428
neg-M130T90	57416.7703173957	78676.9424994977	42991.653246612	55420.1609500196	70638.9168205238	53411.8676648131	129448.842323323	114750.955921321	81588.2804006007	136079.762259306	102989.430813375	118175.568658175	92166.8797844752	91327.7980435149	90647.8740640211	88041.2997555661	101572.649410103
neg-M131T154	2391.63577103905	1053.50152005725	813.721584991172	1971.91872520964	2255.53569128366	1889.5116926402	1142.1792730299	2381.86303473053	2538.9948112021	2385.40144529687	2133.91860236469	2731.16634447293	2762.53703504776	3348.09428479603	2243.06822015605	1279.63638989006	2122.26254340911
neg-M131T453	9069.02950764407	7575.8446637812	7054.78013478301	5728.70135197166	3081.42113452095	3717.05546029917	7812.00683363724	9294.63219333856	4793.5440549515	2791.62426814262	2970.02536049957	2860.2606444067	1885.37790487688	2943.51913878709	2888.79835238613	3413.72739945663	2317.32803330654
neg-M131T455	952.511229818912	517.320512025338	820.646386031683	1211.8564321622	1018.88268486885	1171.15135599206	977.480954533232	1041.99490016668	1157.01360577072	866.488300726958	854.600005066067	864.196115641634	666.308222840018	906.712335650923	775.667085970666	647.363791357481	852.337510692193
neg-M131T49	1202.13514558726	1523.18867868806	623.125602568412	1200.82874300481	967.814377937493	1285.08592157818	2748.2020124665	2452.06118036012	1571.42230377588	3045.22747778028	2498.47156761311	2396.84568766658	1686.41904023589	1649.47464627781	1492.93133399553	1838.96444143378	1611.90354753084
neg-M131T51	1723.31171684878	2286.57490729085	1817.20338709986	1829.38731119844	2090.16114501229	1769.29443135377	2863.43661085847	3385.03323058819	2180.20794434735	3367.43827365807	3004.04552667741	3237.57408065188	2816.33847939156	2548.97692231499	2596.55782964255	2683.31172178445	2425.61312395233
neg-M131T531	2098.23212990384	2120.79103058556	2087.61194117676	1663.65481079483	1742.4668943539	1685.34012978755	1956.29776666972	2719.82147039952	1507.47958331414	1463.40651657406	1925.2228870516	1537.52619743131	1511.08170111993	1326.66802527848	1492.68891633684	1356.98324909234	1523.09514405404
neg-M131T532	5027.62033220332	4762.82587180828	4561.11963231176	3586.51868728231	4354.27209099221	3692.64094249738	4669.35480869979	5447.49220802816	3546.16235826396	2816.84049333967	4690.20576273565	3946.29120158985	2849.71669801152	2956.44445813428	3236.1846098444	3606.49616312498	3850.42343721253
neg-M131T90	3492.57721262173	5168.0752204077	2933.84840342825	4151.05590685932	5310.70087433539	3864.82892141273	7686.79045655374	7601.69530095145	5118.29317496952	7911.56626169939	6424.11906855055	7768.1933624648	5930.70714681135	5452.79424254148	6022.83082118932	5495.85393754622	5952.21215294318
neg-M132T426	85545.0343975087	74250.9732700811	74895.6283911112	88738.9473101748	55211.8126970771	58382.3642238726	91128.2036464643	79938.6566694621	87591.0117979357	53564.4905901061	120231.81730277	124310.054899561	55370.3840260322	132295.188314349	115677.269955496	131823.863934783	58484.3212727046
neg-M132T441	93423.8542518366	94020.9185361171	85342.1232501251	66040.4739112906	49534.9118903243	45482.8434992585	183516.916067033	160508.055565848	67838.7127238128	41850.8406037519	49300.3527329906	52013.4986428961	40052.22004513	51879.7948036483	50275.5385128162	57792.1857514699	32513.6061007443
neg-M132T453	3102.00347624487	3744.87185806184	3047.59868659091	3860.04535353552	2876.29571255307	4794.04297511088	3243.913655382	3842.17638929564	3524.55296385596	5872.01305191413	3917.8504592582	3241.1890985128	3955.69218730521	4076.67102217053	3558.55607337682	3955.32341466809	4768.56979305763
neg-M132T46	2420.67594678353	3328.13661212092	2080.53581849347	3068.25728831285	2689.15754667797	2388.33889629741	6048.97073938582	6260.70340576378	3144.08549974294	6413.93256013989	4938.27553658984	5673.57354429346	4370.30338847611	4532.21626155482	4650.29395208798	4392.60684862442	3871.226204
neg-M132T540	33543.5263479581	14124.2874322302	16209.5340112708	13806.2000059616	11894.9674698351	15532.4359107218	18285.2387739642	15513.6307270174	15368.0763820618	14165.1613937467	12409.2619370773	12429.0082827941	9496.92917738138	15468.8732047859	10429.9537050422	12957.129331854	8062.53660268252
neg-M133T138	1293.04588399082	1317.90468150818	1951.84892337512	1512.07485238983	1434.12760755177	1322.61411733471	1253.49142272675	1522.53722948125	1539.00614140559	2443.75558309069	3585.22158011192	1796.58406759251	1694.32823420132	1618.12631280749	1568.03442312334	1587.54625406542	1697.20491913401
neg-M133T196	1036.42404848629	1460.55271461326	1028.62416983497	1011.97748410458	1177.29380578153	1342.97972516316	1122.43510835466	1218.61696133142	931.208381112163	1258.33591758338	1108.08709984779	1382.6154476807	1267.95341002635	1089.31302501937	907.125863253022	922.915990677095	975.556882488164
neg-M133T424	7226.58194085831	681.223595056859	3998.47727007346	6591.59027608173	3949.16052430748	6961.03275981272	8669.9363891121	8369.08746885328	7459.46165621024	4394.30106367492	7318.23324209451	4603.25780745493	2268.24038125434	6689.50492166334	5513.63633541937	4156.91580913115	3395.96978659122
neg-M133T452	56254.3197477048	78733.9786226819	43061.2344632006	43320.2536719402	26937.4971382256	32792.5585758717	41724.06335117	74172.7672966931	40008.2890048491	33919.8599796345	30226.9842371	27310.9598509036	15552.3935705396	26992.4843781622	21178.4097227683	32877.3987241203	20268.8889761209
neg-M133T46	4500.91032769863	4572.36705042492	4228.67520725106	4967.35508297145	4207.19021613654	5018.63005173315	4685.34503235578	4822.06978746176	4135.37595657774	5051.24732664581	5048.02468838504	4607.58142757586	5191.7338832934	5469.16491503585	5408.79598402253	5125.51835308947	4948.47581516722
neg-M133T529	48007.4925632638	47662.9661468331	51185.0856866146	34676.0268506806	37647.9237785035	34612.0438011701	42439.9958740377	55425.2175179042	34846.7101207342	29541.6146738997	41037.0062678509	33370.9732559291	29630.6670558489	30691.9275016163	32466.2417115914	32707.9298126768	31336.90837075
neg-M133T541_2	35647.483276327	28615.1281204357	21960.1679018158	17028.5388630899	13529.5150255456	16159.8839315213	36543.6101847188	27557.1721428048	17923.2529817739	19086.0312264157	16732.3252778125	14752.7430190623	13770.0694981573	17503.074449361	12045.3970984878	14964.0165193297	12099.8023505569
neg-M133T552	1303.65283629946	2282.24908283112	1377.17432151731	1035.89491993548	1253.87058948925	2088.71221187998	1750.62249627466	1061.42422522609	1007.40977754461	1059.95787189454	1063.01988254788	1021.71077419737	1459.40691451228	1487.35055260157	1393.50048180705	1786.43236445935	1233.206690117
neg-M133T59	2076.60842846701	2823.4080970418	2109.38698831761	2848.9495740164	2393.15579388732	2195.55829520765	1092.98943525536	1545.97432229066	1011.0669820109	1799.07480495549	699.387470188613	729.923856620363	1888.29135917198	2022.61196775844	2162.36637440668	1143.88776865647	593.822614007078
neg-M134T454_1	4941.38242195791	6101.46315424802	3644.65328202815	2929.22718518591	2021.49677975017	2525.58725285675	5042.32850590315	6001.49097115726	2924.34364051942	2256.19257372638	1744.92536342491	1812.10721304225	1603.48841052149	2098.41149459146	1311.81102364606	1505.87676379617	1678.48405359043
neg-M134T454_2	1964.69649258754	1242.18472641562	2950.47396059136	3534.49960916323	4352.27945751968	3044.88470575244	3672.04072168291	675.663719930786	2934.64130345555	2359.56448330645	4399.89835848026	4792.01759969543	2441.43417465862	3782.13771030507	2642.41283118222	3975.16441243906	4000.97563829172
neg-M134T529	5685.80075054979	5896.0690032376	5635.94097549292	3694.89559962484	4071.72064527341	4018.24506934061	4994.5158540244	6728.1899581208	4237.09268120807	3713.96173232508	4792.9206922141	3696.68235178989	3197.0293965134	3474.17986171927	3591.71882492892	4034.34531582361	3580.88064875891
neg-M134T541	4043.70560890856	3279.30583348913	2100.97964860845	2102.89927104044	1882.71505000072	1832.47369017955	4257.5043051679	3346.47577922796	2102.49373420728	2140.20116234827	1875.79037611266	1851.75660812136	1569.5908686617	2143.91831849512	1414.7044996106	1950.11748939743	1483.19086597282
neg-M134T544	449.004846374291	624.342747990768	844.827324738167	500.563801570496	655.354234949258	594.572653419335	619.752946229409	498.355868507167	665.76612240749	458.041811091117	601.926762889687	779.21035043371	528.571854402433	507.753740882766	696.484597390182	753.335052715972	590.523259856931
neg-M135T111	1938.83568502345	2569.52472569109	1807.70072090302	1919.4416357245	1476.64047079606	1920.12728577194	2836.91540036386	1301.33947652556	2408.18470606377	1549.91951127084	1870.75466199664	967.727260297694	2288.78122473719	1896.01499887572	1525.44874397807	2093.36293331508	2660.39462527122
neg-M135T138	2019.50099251588	2629.88330518888	1659.02028975491	1651.65280378219	1910.28577363213	1456.88323570563	3101.00912759863	1781.2702431935	1752.99389708717	1419.76658809123	1679.81147284002	1828.8798358039	1400.81169976698	3041.95074746786	1532.28362871311	1544.62541843557	1764.5005755286
neg-M135T190	1778.25757865189	1961.72958834604	4316.14752174776	2648.8297223463	2357.89156388944	3849.73719865605	4484.20209357515	2812.89873160285	4766.01053003101	5244.40602522855	7129.36544063223	6835.23585334886	2661.63377212035	2510.78669027809	2575.97294678576	3517.68331552329	2317.10088654558
neg-M135T394	26812.0532834682	10618.9674417001	16663.5987023836	13350.0695202131	9392.55412074989	7530.09704268695	34627.8152747266	15004.9795779645	13520.0328144671	13409.2995657271	11978.7429728587	14973.7984901658	9050.87070623986	13607.3786111916	11988.6032251411	10953.7492026705	13612.7155114993
neg-M135T410	47234.3563781991	22613.7722814247	23368.7526747069	17475.3661260054	14913.0717368707	9841.42175381216	65045.4801334471	74150.4166503369	32594.0532939393	14179.9895664791	20688.2529590755	13890.9202420154	13370.860211961	13633.3044202339	14848.206566868	16365.2658576912	15826.3709796033
neg-M135T452	122808.669712611	37687.2672675439	31776.5300162972	25039.256337955	37708.9934269714	17548.6042813883	111231.968709972	104745.66821525	39100.336445394	23663.7695512666	23676.4924620239	29935.3813580837	7432.24586902728	15384.8999813301	8386.61388754553	8177.87836957199	10573.3174779788
neg-M135T453	1731.47149226263	1458.20926108027	2308.56756944245	2896.77494598188	2869.7939275848	2512.23840211526	1772.49686152808	1810.30909517493	1935.20478073934	2067.41424189891	3547.95154561916	1876.23238834558	2208.21251259965	3509.1312910753	1766.74355071667	1770.58540284362	2234.58654573264
neg-M135T46	1717.22140010511	1657.60925392285	1675.50036691798	1661.76636319341	1860.04595603653	1671.51595489759	1250.1186592808	1627.79389602484	1474.59180536339	1701.37946007128	1859.15651936102	1733.90034051392	2363.46008688598	1495.24300207327	1796.53228246047	1894.83250035719	1948.14269948977
neg-M135T51	6537.06215439788	9396.222488769	8351.44705555339	8583.01258974676	9219.28118026522	7606.42032612066	14632.1341159766	9601.11199201196	7434.23214027877	12883.7943950181	11430.6127015342	10701.5216300458	9672.61018233865	9690.93360616037	10226.8242359957	10237.1692907537	8429.66126283198
neg-M135T532	68240.1673277153	44376.8680615902	47836.4330326006	29828.6233108632	32343.0353496755	49739.4880355878	43946.930868415	56072.5916447543	26554.8721015497	31551.8691871443	37758.9867669243	26824.4484776198	23688.2392523461	26780.2931625647	32154.5188884304	29114.0824889794	31148.6631794521
neg-M135T91	6916.57103666306	14199.7097163476	7214.32985209759	11298.2343089811	13248.2238016547	10253.2651500925	6321.61023985747	18437.5851497577	8513.51543555609	19197.7248946437	14421.0424666865	12903.7639228607	10914.2448338975	15883.4301392376	15347.3258835646	14953.2827923922	15619.2139753954
neg-M136T184	931.536320303483	1022.54337669567	1815.0191710672	1588.72997429495	1955.16319677752	1350.82930136496	1026.87767147746	1588.47202385205	1215.16229811607	1475.222959995	1511.27645637417	1360.32183633775	1554.10900711469	1427.45665387626	1529.20443519698	1387.15665473963	1555.27764277169
neg-M136T452	12821.4584631165	11643.9669956068	16556.2746817434	14662.9992240138	10269.7776043877	13655.3748627533	16206.8411271399	16219.8920746783	14920.8838742961	13964.7458510235	11898.2940297546	8130.97868716662	11903.9648717084	12674.922254479	7697.90307345122	13267.855978207	6472.65826437832
neg-M136T457	4407.82723664053	4200.99895998248	3225.80861319346	4655.65506801921	3521.28282366785	2554.48818125236	4887.29495490837	11102.472877467	4358.81486455609	3980.60892101185	1909.90514016227	2348.19126660829	1605.23502674829	1289.59570721711	1535.19571366442	1505.31726408371	1538.81170912182
neg-M136T51	471.973000398784	520.382045914141	480.453992515905	542.342942572529	726.515219476993	562.684594041335	980.310885371163	782.662126928183	605.18093772065	968.76770238126	534.570521404114	643.758211063684	538.138097985255	580.668173472363	657.759757422219	620.452577809792	667.658297647483
neg-M136T91	771.691897519968	806.781516760776	439.242367487576	775.000012909061	761.784483042316	762.667511107196	946.689709325554	1030.16126648486	620.29952364717	1232.29149156842	1000.39144770681	1097.29408406613	435.788800141654	941.743162105165	1108.35373413162	859.175115061329	1075.05845974443
neg-M137T138	823.315362242026	507.15356539304	726.180353803493	708.07036228173	979.821600566432	593.911065512639	516.034666524093	606.134415952941	722.440078460338	994.037257320541	623.985860261792	748.460627636508	636.371457362928	665.648643055277	639.14195653159	686.238572271005	770.559425870082
neg-M137T157	1289.84051647625	1915.8310564238	1381.64877362916	1699.35171974774	1835.67737292584	1722.02871488038	1501.1920967517	2201.91341749114	1463.55511829984	2092.47948613441	2151.86431800246	2063.43456242465	1909.48173795277	2106.10916639643	2191.71926192331	1739.35573327854	2713.10130503711
neg-M137T455	24086.1163144546	11462.8734805601	11065.0345659877	9597.23857924067	10494.6132183358	5575.39918159371	15863.5463222848	35251.529378619	16055.5800961687	4209.59221927397	9288.28765022396	10866.7329109485	5158.31640983999	5436.81758062554	4770.60826393122	3056.1127308129	5265.56168073397
neg-M137T47	7992.30808110341	7586.00019381235	7087.94012805105	7269.47618049664	7907.31389955007	7148.08429301665	5541.12802625726	5940.68359506698	5923.16101152653	5941.63811171643	6023.64190736514	5870.64357176469	7259.89271198084	7142.66334674756	7094.93504058912	7326.92841694919	6913.94330296358
neg-M137T51	568.403263881662	791.124272226374	676.91591731692	955.147811642124	759.765275387564	632.157812722974	1099.79450392415	963.610712395449	890.14054428836	1919.76893466613	1015.39544528374	1086.91822452227	1018.66011232646	979.048419982487	788.46266650453	1006.96182167718	655.728021898081
neg-M137T534	19650.1317648196	15769.0387824264	15039.2727806672	11778.9975511958	11329.6025867605	10952.068563383	11057.4922342802	18985.2549508016	10107.5835306353	10452.3946749805	13302.8113701879	9069.12484262351	15146.9457261809	7484.51641160175	10961.8723814586	9667.48032761538	10809.9338852433
neg-M138T152	517.288777413125	656.714867131827	563.072134530173	530.738671179406	592.97598629657	654.504713776401	2723.53227145887	1808.04989045792	2232.26406622067	1685.76615373876	1240.32215986289	2188.39196309548	1592.60489300825	1508.65839300546	1636.77014474227	1848.78858781408	1701.07420573353
neg-M138T200	3550.27864078256	3893.65770610759	9423.05279347285	4456.39421442127	3615.63693049122	6271.1417425486	8499.47830238434	10164.7688293251	4794.30140081092	6110.34516562668	4873.50498560505	5620.57380821108	4507.87960681275	9812.21339378785	8271.87578760929	4318.07086819354	4659.4583718382
neg-M138T533	2413.17707720362	1629.88621471345	1618.6135208852	1356.32585292765	1429.16060768715	1332.14541231309	1539.67879784191	2465.65717196423	1700.15517291622	1045.84865531794	1571.0451039897	1111.11369074708	1014.75014879033	1153.57871382489	1273.09370533025	1997.87211359489	1704.49947492683
neg-M139T179	1605.95192311438	958.372946759652	1558.96167795743	1377.31980351682	797.417943483129	974.603401296875	1256.50752032203	1570.46774399568	1072.891585089	1954.03513151847	1796.3309993909	1370.36091274419	1285.16830161514	1894.69762934611	1847.23651616692	2020.35112291784	1137.93867808378
neg-M139T221	1114.24638107411	2803.61287626731	1811.8556539612	1816.45995355344	2150.29223849277	2393.72530512442	5538.50483699765	2186.24123583267	4961.74840268111	4432.76216562999	2823.06455245214	3104.75974221119	2923.54713933602	2823.36482336206	2737.02482275445	2882.74327937533	3071.39909110512
neg-M139T244	1065.65944384778	1371.48161296846	911.289162783857	898.788630022776	2432.62094763184	1239.80714633755	890.043087758391	861.333282646028	981.860531545976	1055.02605127559	2121.05749785342	954.894870917001	880.093467110903	1510.89415810356	918.155435259325	905.082240939279	941.575103863044
neg-M139T356	771.436792899219	802.630418005628	659.159596685429	719.527044963421	826.407554808042	690.320586652645	2831.67215522625	2417.02195709782	2385.27560564411	1994.85088874936	2163.52041461385	2410.51243875813	1548.89417986281	1370.34171356216	1488.79999933528	1479.95134327718	1500.12291648922
neg-M139T47	2402.83134832667	2382.95399792986	2348.45777569971	2472.11295312386	2667.35070396452	2505.40995185396	1366.61517477324	2237.85215534734	2154.32992270204	2061.00782060417	2088.48966594366	1944.276527258	2490.07365863771	2624.77002156281	2523.57606398972	2566.26418690694	2500.57508283665
neg-M139T552	1440.15953449683	1281.17361580326	1025.51454313113	1309.46068247005	917.278187746389	804.323394807851	546.271307999999	1492.6794574052	1084.45305466683	1027.15523592535	942.945357618712	650.350180607403	376.134185089733	851.822682388622	870.297205239221	752.371928825828	697.639982389472
neg-M140T455	1058.99075743673	761.936696964142	1541.08104927139	1826.82750388604	1119.56705469312	1199.49743526838	1100.67921745947	1208.37929442785	1272.46202854919	1628.5899012517	1874.85095121416	1355.11966948973	942.062514325146	1930.90728588009	1589.21532333269	1589.10443736373	1087.21270544287
neg-M140T51	1418.5912673748	2639.85503728883	2515.93156034553	2400.85205039087	2306.17021106433	2005.85438964987	2069.72401287708	1707.61974309373	1294.74529753688	2475.32331880518	1875.03883511299	1764.89374822601	1790.99481508604	2112.52580379977	2040.76781720736	2065.56749489137	1964.44159012887
neg-M140T531	1688.970814695	1308.1933531746	1383.7183205574	1050.45313465425	1179.74883593548	1036.83395352867	1149.79673172028	1523.16357786475	1215.69529820263	1152.56458141889	1195.4823937137	964.865640757721	931.540612300323	1104.89128543473	1014.12063433871	1030.41118953885	979.69310806381
neg-M141T196	1442.15774331994	1457.04772006222	1747.96017068503	3035.90625969166	2838.76671719996	2177.69529144359	1651.49292887683	1513.0379241634	1777.52649458257	2485.27637399972	3357.82658611417	2131.79839083826	1644.87399170318	3324.76507450231	1881.35339589292	2028.8918141412	2140.25537431896
neg-M141T219	2976.19335687112	5520.36357109375	3560.04551586349	4215.34829145733	5486.60581203732	4126.28613238321	9452.42697437107	4335.42995007336	9477.79630061939	7706.84312952517	4243.94978883588	7339.1591455783	10275.6795152018	4596.34401009697	4800.3039270241	4352.21867773858	4791.60806169596
neg-M141T251	5296.59125880172	5542.95353382095	8626.83601751986	6361.08166922252	6070.01069569172	6787.8693422217	8048.86899584084	7222.77830090512	6417.88061421501	6251.59601748987	6160.93642297314	6554.77638493071	6920.40199607293	6561.39045737103	7537.23172693982	7739.21301206089	6804.78081777366
neg-M141T452	2249.48589708647	4426.72183941137	4287.91934389005	5278.146425246	4584.96665358339	6332.60371597185	4034.66067149352	2685.66676190859	4861.26320630441	5136.58975912148	8348.89804780995	8015.83198113888	4004.06328263433	5808.17688013886	6335.28487857625	6804.20152568852	4879.27448389519
neg-M141T53_1	1159.18760617359	778.713831883596	2352.67982920198	1783.33555562726	2031.55624470712	2240.2006778518	1711.14686334144	1515.90939150137	1735.33501049846	1693.43282137751	1772.08584895973	2379.95753053752	2313.41777109099	2428.4898232671	2210.32038462498	1213.70229645444	2373.38599043992
neg-M141T53_2	876590.859370569	774027.716401717	728710.119339615	1165602.86170543	1133791.50466815	1130022.17220953	865665.028559446	886413.733316255	900969.10331566	1002688.26565823	1122943.83023312	1092777.83470128	836968.932693904	1124537.87615356	1108878.17550235	997784.344396304	1029234.04161789
neg-M141T547	1825.15019480219	2489.01823409141	1116.92901593433	2049.45611792521	1893.22828263952	2041.8068159525	1709.6625212961	4944.51625855819	1573.04877409248	1789.78608293016	2000.94678241608	2113.50582866511	1955.36044316703	1795.5111382406	1791.00164196867	2847.8312512073	1823.67731270326
neg-M142T150	529.870682872363	702.67538557425	438.843258437915	474.729183070505	731.816566502555	578.494034208702	1312.90724257141	1286.76220504551	813.092578212343	1423.54435953349	1176.62951760343	1266.79711621266	1009.10004661227	967.292406546968	905.319685111826	1038.23345637702	946.820063031248
neg-M142T36	647.974545356405	5023.0072353833	2686.80380645094	4676.65416275991	2227.40926103419	5606.93802278787	3652.98384346546	4142.05438718869	4145.71798852857	2259.93010903485	4091.2109813285	2485.0700077653	4811.172873808	1443.6196161562	4460.89823599161	5698.44828026523	5124.00718963612
neg-M142T454	11657.1798822287	14911.0801833925	12871.6276533609	11724.7187464116	10062.2956662387	9936.55947166663	13400.6684915313	6233.82736178447	9408.43780994171	8321.28654118813	10273.7284272074	6343.48192798679	6492.44021272294	9419.51054305176	7018.40178915265	6803.481608502	9153.5482967346
neg-M142T532	30553.2960581732	24673.7356509047	26182.8800818913	21019.5326647085	23050.8631599537	20007.5654246518	21613.4880736882	27419.1325935825	20505.2540230694	19825.5900902347	24423.4567297568	19706.3318610234	22925.5595850687	19403.835195285	19988.7727621253	20568.5288912942	18689.1938820674
neg-M142T54	31640.0314340285	33044.4075899836	29863.374583841	40381.2253912428	35988.414490227	38600.2856204791	27522.5059410145	28678.6891626519	32499.5816189777	34783.3107965354	39696.4493328089	38436.7188311097	33841.6974011795	39454.4227531946	38836.8503765114	31473.3003741123	37367.4048006299
neg-M142T89	907.38723098861	780.717792490206	1039.34905122458	2261.98145216609	1275.99664803415	1039.04694169717	724.58762203353	918.640088125948	929.639711471175	1033.00792193612	1607.29823544219	1191.78613424431	1453.32339609502	1039.63624896009	1060.45288267089	990.951892463972	998.560485833363
neg-M143T168	3393.2678127792	5329.88500737093	2848.88871137206	5164.0602305437	3153.76625262385	4070.3374025506	3248.0524581411	3171.12469392663	3521.07219972481	7813.79536110061	9589.74355431514	6920.06424462748	3468.21239109783	6814.44314258669	4374.1931187713	7103.55987793884	6932.42132670383
neg-M143T231	48322.0794616666	108045.14419265	70581.5430077727	93433.497411726	80185.6710342245	123183.917942975	59214.8296908335	111314.579760083	39857.2364727665	82920.4054546357	91222.6399157092	103521.234812622	61764.4026386509	98031.2030020453	90753.7520448836	55667.2096821957	115675.910682055
neg-M143T455	1236.64174595068	688.711399023891	1313.07199980786	1571.37492781586	1223.82979699187	1597.49009115172	1346.5705548774	613.555094650025	1400.488754642	1750.74314364949	1484.31107962662	1407.56809699504	797.614171255332	1186.54211012855	1053.09531493444	1835.774202174	1671.75966122497
neg-M143T53	6159.91138000577	6573.1111641284	6471.78028099558	7704.95073030675	7756.98078932931	7975.60728257069	5784.38989476029	6665.09659149536	6289.54764423219	6979.66504894396	7821.34777346888	8027.39444445184	7074.11340441438	7456.87652653037	7596.32128814891	7405.457408502	7179.54538429837
neg-M143T532	2765.05412931225	3206.03997429432	3432.2037454367	2649.53830294004	2743.41110140953	2545.29804882557	2951.06537882873	3984.83067381601	2436.29608343553	2411.18153635187	3274.40012110521	2467.14427492141	2919.22490612997	2377.82847170385	3003.11034905948	2407.98814227214	2265.31415281169
neg-M143T541	908.777269796424	1320.79595115744	1944.15668320847	1461.64512018983	820.985990074899	1075.50710259015	1442.20450183894	1046.49433350887	1026.50321063052	705.957459426552	1950.24835554552	800.900211037932	1218.24416913391	991.866608867976	935.479902876401	687.668585455477	915.515592598383
neg-M144T137	754.816111961838	559.063928148508	775.438504840338	781.866492068018	732.263126040301	694.571251591285	720.801470393979	377.389330796136	910.344524160194	1958.39717218659	398.978885161656	1205.27496480043	977.110388271923	1382.09384733079	835.660156793211	934.903116656146	795.45936334448
neg-M144T138	444.564194754609	580.816164660203	790.998642930481	484.272347136551	385.181056369306	419.819958734201	441.024463468452	412.732102401374	406.128670605964	511.518757439175	387.832355562141	485.932583634154	577.817029714664	490.318922929324	409.293863877423	413.171555416577	489.69229212919
neg-M144T159	859.956542172397	1064.14730475061	887.105780851114	862.63658408358	928.786093698487	957.132635786388	2771.72857189423	1226.40886666928	1917.28220697153	1551.40716618407	1591.51251084277	1528.75839790607	2083.30878392361	1957.57979287132	2468.52950562395	1052.88613707201	1906.08157105456
neg-M144T191	4593.20570347355	4825.5751302061	4749.50721705615	5247.12598510692	5099.13226055296	5815.88796836288	17697.521737095	15405.5523363919	18236.2894913703	13970.5718929342	16559.1797175063	20562.008274134	15965.0624234883	11625.3022530296	11334.4132271354	11583.3035157263	11005.5921967655
neg-M144T231	8923.65050464662	4908.73992616573	6046.53912283378	6697.34330567307	7224.26251373043	10927.8698219754	5020.95286194479	10353.2818140099	4075.57914844022	4261.49736964746	9154.7456907887	7747.62161029816	5430.8970658346	11568.1257649076	8573.12088809189	6656.61192744153	8197.13095163485
neg-M144T453	3236.25571995436	1702.94496374712	4245.6248067567	7257.44060384207	4485.49801244121	5757.39279105022	3396.68751321838	3816.42549315637	3643.19625142667	3420.20547210599	3061.20600691788	3826.51830430389	4779.84138404703	6259.05303509021	5386.92553159711	4718.37408584913	6203.42599473023
neg-M144T54	1903.16663228913	2350.88314395013	2473.17824375414	2415.61632598376	3113.39827113804	2551.71229791789	2079.32538993636	2501.69381278405	2390.53668451654	2707.3583042236	3356.7930552987	2411.64594152557	2510.25884662378	2850.53054460705	2664.90641236558	2435.72715870616	2379.98176883962
neg-M145T147	707.723435107502	586.17986768069	763.533042595124	745.77606057584	796.130148578671	807.895684470264	720.8123295662	801.440176438714	726.014109148809	966.01995746607	1062.36215771374	836.510899476352	941.128611015084	889.585503492112	896.97450183052	611.766056317024	1639.21270792537
neg-M145T169	2119.57358361644	1911.14337714294	4040.07721375072	4591.83008703351	4295.01266427615	4658.65721298891	1901.56453426369	2395.23918825909	3449.3116992429	7203.93816218544	7388.48068418859	4900.35423869349	7906.7949232778	5507.55742477189	7281.02124970471	3337.51932406814	7244.44547433719
neg-M145T191	1683.65443335181	1091.78731421761	2210.17576921029	1463.9352388537	1183.31942708358	850.953246174733	2360.2877745164	2379.427928815	2552.94915919531	2318.77074761986	5127.52085899722	2858.77240604072	1860.48346455164	2027.10178787392	1893.4709269711	1520.61853007848	2265.54848846984
neg-M145T204	341.562906836892	389.376130797518	357.404594640547	439.066644929587	309.424559119942	312.279053405804	4380.55667698073	3661.98305507851	3449.05246193071	3694.72908850132	4413.97038236947	5459.52609695765	2311.24677380412	2279.3308709194	2297.78286085894	2278.28941402321	2254.73490684439
neg-M145T336	8122.4996701936	738.180677511879	4882.65185003841	4326.63220765023	4100.55624378696	4145.62588159999	3162.10357668314	3880.62706010175	2640.83366917824	3214.16767263547	3228.11790263687	2739.63542112156	8347.74768733535	4694.18160613648	6105.71442970232	3219.07751773748	3439.05144512886
neg-M145T454	1413.81608143512	1022.34045708726	1412.65385237947	1824.47400918324	1460.04118111065	1656.67892819983	1472.32973326281	1772.57444254975	1517.36533382806	1310.81899909193	1701.1574355577	1756.096542768	1480.00011173342	1746.86269619795	959.865645360791	1555.55782286446	1603.11060325242
neg-M145T49	1980.58100612318	2836.29589805314	2208.09882855197	2777.54743913106	2565.47819296607	2448.72618972331	2214.70755011483	1867.31963527394	1770.18872158502	3027.31169365856	2297.80849939643	2572.74966856426	2122.570566131	2334.49077919657	1787.25674058796	2301.09604730923	2337.43536720597
neg-M145T53	2539.51901410103	3849.77683274102	2237.27710536088	3345.38978141265	3492.74712360206	3133.19500276452	4548.10409292475	6015.01131197637	3768.08948428456	5002.28789929635	4978.73735506666	5508.37948620771	4513.06297986392	4340.41906667754	4262.81081034668	4370.38923294352	4009.40555984796
neg-M145T542	1681.71708365855	1765.8431477734	2232.60469341877	2017.53799618182	1247.57367439233	1645.97250813159	2085.32626626203	2229.05762814599	2077.91232855673	1228.37594523742	1286.52140076612	1073.22230608841	760.255887440593	1149.80941284633	936.29027630187	896.509127113193	1087.07164545415
neg-M146T138	518.043558545646	508.495638766319	447.482163945865	693.684109604344	492.741408525511	515.562530749385	437.822905607275	564.268679747486	362.181302795463	606.817901792899	579.069334249797	657.975681318527	554.35555024555	624.89168228927	443.251475782689	499.948365677509	552.11450477274
neg-M146T178	1036.52334643122	1227.16870945241	1282.71598684038	1171.2737244374	1693.04700186704	1074.12318550237	1012.08722259587	1343.32533148243	1197.40903957101	1375.15808763914	1363.83792148563	2955.52735919497	2182.86817591936	2299.48044798794	1483.39616184369	1464.92767444673	1290.15652924002
neg-M146T455	1314.83062530935	1934.80366973037	1498.68693161174	2305.40856662572	1644.84940541727	2479.52991559217	1814.08420367653	1406.89872863723	1981.67128373539	2109.6845405122	1429.32843511376	1268.53622215204	1534.81858939893	2148.44901298593	1524.13783272502	1490.99430940204	1288.42549192614
neg-M146T48	9198.2119452762	12672.3209772445	9819.2658412074	10855.0234895225	11040.6657504382	9439.03656070361	15077.1556074474	14031.0361281149	7232.11817707115	14911.4241500636	11628.1003641016	12981.1675864342	12176.564792517	11059.201875722	11906.4617959396	11854.501250096	12056.7180472088
neg-M146T50	1073.817029973	1530.98569518884	1022.68031243318	1170.00186141396	1434.49873528335	1160.46574490873	1863.65253537299	1865.28352973435	1276.28864520437	1976.48853938315	1876.3946313212	1955.43788174434	1707.0550083122	1666.83474170972	1610.58694668544	1581.11685864744	1110.66990967141
neg-M146T531	1078.17815622312	1345.27766556306	1550.56384012025	1297.11149335755	1613.95744427213	1268.49608586285	1192.81369147748	1472.09911814289	1156.33261785104	1139.50034238146	1619.38881787587	1254.79435932329	1026.02479060356	1030.37148577456	1368.85736539532	1401.70808981074	1084.23343547622
neg-M146T572	839.807039054229	844.877841780812	676.210344559278	842.14996023225	861.03178655707	652.19711904592	671.074415892847	713.289387779088	568.707410947822	733.617521046379	742.653025601726	655.280340340815	562.052639689591	578.130903853205	609.545268160804	615.100197095606	555.022487103488
neg-M147T142	11146.5618323402	14250.0952317931	8703.28303947081	11264.7657489621	14934.0653023467	13371.6953551819	24958.2954857811	21142.3324612955	13896.291993175	24093.0789746358	17873.089102513	20380.8703357521	18318.7211916278	16577.9290624938	17054.3257171526	18104.0171799846	17237.0311846453
neg-M147T152	48370.3373629022	62349.2086039514	45720.093237611	56712.3967150823	21180.8153556809	76208.959434904	16813.0902611476	17148.28375389	19527.6595864869	32772.4253514646	24971.5742034523	34941.5860275052	37991.7527205276	37649.4101332891	23326.3504630575	39146.5299844641	33592.3478114787
neg-M147T185	37343.0124056704	117479.972484821	86517.3970006023	96360.5628259752	40590.6042273179	30765.6493389384	16988.5877314339	14395.7470782649	34867.8870749905	23320.0078401444	20448.5808751743	22809.4932397181	21121.0641351391	20670.502889024	19176.1807980724	23523.4555546327	20061.0063821744
neg-M147T52	13220.9601286152	14447.351467375	17459.7649429312	10190.5224841249	13448.9239563014	10414.3629293415	30745.8568153982	15626.7857215439	14453.3464804243	19079.1341732352	22265.3039428258	27542.8734355214	23341.0703613964	17897.1524382745	15541.9787740735	22685.5999470635	16449.4831111525
neg-M147T565	3627.67638737211	5479.46934292727	6833.25731731946	13154.425189601	19834.6357928143	14849.5287917125	5256.94019626129	7668.3020985358	9088.50025997105	20366.614455956	13692.6301188967	14175.4508212122	20615.4248859541	18767.6079780594	26428.6437971595	24671.7227159926	27560.315913008
neg-M147T590	643.842870537992	644.482836732244	847.539481672365	1469.47640164834	1436.49731142741	1366.9954660993	674.115132614671	816.132124285169	1499.24029928875	2014.25163727911	1759.57422181893	2858.93099458374	1547.54865680666	1491.33164666373	1467.97371651794	1129.11879035328	2228.81314737904
neg-M147T60	1185.79938759914	1247.78410165818	1301.24712438068	1358.28741513217	1255.46986815815	1356.6294459226	1177.10116172582	1286.10314506754	1397.74980838821	1453.32244902553	1572.05272334582	1083.50869468006	1487.68413125528	1358.94498769361	1308.01971085955	1417.39381428937	1479.87086166972
neg-M147T61	5910.28442504693	2226.30422679268	2420.35077918251	1762.92152243273	4198.13336630651	2994.33419070589	1493.42654531117	1744.49702238848	5355.26100986828	5098.7980971392	10868.0551093035	8671.79131744802	1439.1102579081	1976.31444461945	2353.77075680628	2812.80279082352	1758.52663771442
neg-M148T139	634.100112047486	704.833939278711	573.39760593069	776.821828990374	754.093090033309	661.111922736403	729.704842678791	654.104306509908	604.085217827079	765.321003468194	706.141730408405	730.791656717776	647.09156895905	813.16134666339	551.744718412623	634.661647087759	695.443347592141
neg-M148T142	1172.32232499409	1717.30004733374	822.654846500917	1203.2642349175	1635.3969473323	1491.13640302132	2402.16233109769	2283.90380995869	1459.50370608187	2318.67296007666	2064.58303393063	2636.46754547871	1864.18599064726	2105.41704304627	1984.38583464955	1768.58132714145	2124.26220047426
neg-M148T453	4026.47572537531	3173.88736383002	4938.55806643961	5197.48326225916	5790.50212946352	4900.53106226358	6501.12103934006	5211.1463820995	4032.01963230488	5307.58228367814	6068.15422917882	2974.5713566923	4255.68353599031	4550.41849471373	3418.26760025012	4738.78930913785	4371.6517664131
neg-M148T51	426.742254527234	784.280613238606	844.356374483047	564.22528135345	741.392430496985	620.764278835146	1172.31388440203	841.252493250264	661.690029938274	989.936821753302	1038.07130104719	1368.27507123532	965.728888007057	877.879948748283	836.500322068438	788.684491967577	866.474153241316
neg-M148T52	1850.62860946841	2636.29311107936	1504.69173722561	2342.9228315551	2843.31425384716	2073.75267757588	3595.85835914971	3452.81845504019	2168.71266571911	4259.15226127966	2857.7553236275	3150.64385853019	2774.30505276909	2558.61194893355	2684.03085031465	2462.48260933421	2297.17990075867
neg-M148T572	1234.55977980836	1207.66435311241	919.263859967565	1016.79220356009	997.239028325037	888.346192453378	900.565687157718	1044.92208326763	878.454980902907	1142.22443386386	970.922740698033	976.359639681733	858.030563004489	827.448130545893	825.88632589758	854.338720453594	442.153322603379
neg-M148T80	1318.61524944176	1503.12314826222	792.181230532447	1679.14976479278	1893.35236566869	1508.78079765726	2345.5918969781	2460.73381001575	1593.35116652146	2869.70110040511	1945.25764579181	2095.40091841163	2032.07317928198	1949.66252798507	2071.35793192574	1850.34149011886	1919.20861531263
neg-M149T181	870.939246199117	932.236596475016	8290.94251350271	1429.92055873301	1137.46709521078	993.587044503057	3734.83568566786	2475.78244849036	1374.24339859894	3260.38160840713	2937.28977781216	1737.42616061565	2911.14424724117	2617.70190521881	2538.29270799199	2524.9789886095	2838.34493312049
neg-M149T190	3782.83864083609	4716.58776041002	4785.53424366934	5080.07996266914	5308.66172223532	5477.64356007761	3582.62576147629	6417.20235169985	6014.53802770971	5188.2417448542	9225.80984037738	3605.99471190155	7046.25173014372	8424.4106773565	9064.62645130165	7324.6161587717	9047.76630800853
neg-M149T204	1557.93004758781	1669.25505537715	4944.95384414588	3812.42773160901	2255.8721147281	2119.15606287722	3888.86305594472	4193.58062233538	2097.19715711973	6053.67222310633	4674.23826317199	2253.79207278116	3679.09809115935	4685.29293260133	4766.46377640501	3623.80651085661	4806.89945780694
neg-M149T244	2604.82745474835	1622.32608288147	8288.86755049537	5107.5773320812	3357.2210209047	1458.91356378107	2820.72080672932	5271.31844413875	2978.72584463722	2990.81414884305	7623.99115647758	1739.58143094181	5246.16286473837	2906.16453942474	3055.56261086384	3239.29509125163	2839.70363558486
neg-M149T256	2551.30724641717	2692.47302916825	2808.47691944342	3097.55431371719	2810.83161719276	8744.798961451	2505.64976261422	8886.69729120657	2670.67370089761	9826.68399568936	3909.12835937474	5875.20354538439	2647.95519033128	4135.74243659033	3250.0025624496	3005.29434942248	5576.81283106535
neg-M149T328	37570.4020230185	48162.8277801497	43533.1019025355	48035.2919500341	42144.119972281	53226.1285903357	25768.2717864214	38918.4425884827	72903.2126766021	48368.9353621601	61879.2899993513	24093.4112147026	102534.309997036	103941.379307645	100203.712040726	98575.4271528908	95090.8852015223
neg-M149T388	11211.63533512	13992.597671349	11806.424095452	21561.4292385818	11512.9030101986	12728.8513882425	6347.10531291618	11491.0818347765	21929.1942692848	13434.8281352774	18512.113685464	4736.49852600878	27169.2778521838	29862.839101515	28211.8141317448	27525.3611508206	26949.6218389896
neg-M149T52	4540.54531638264	5126.85376327759	5888.98646564943	5002.43486079284	4451.9251038784	3228.84391819833	10736.900909552	5450.73050784172	5678.29815266686	6181.34921503043	7719.55603277769	8511.15222252465	8117.85386738717	6467.40636343493	5618.58735182423	7764.27492751212	5352.68777734357
neg-M149T527	475.74653691149	6827.64805542703	3150.58012763529	4036.15234208403	4858.11937622856	4295.72053360593	1654.75252030902	3112.97826662066	2804.68224109577	3440.42362739054	2913.93236182512	3731.303681151	3638.97960441369	4479.87693295537	5610.68826685783	3614.43602394727	6157.56667224259
neg-M150T178	2310.59001619214	2770.4915961904	2871.75027260067	3479.37573704828	3255.47416781495	3346.42382891533	2468.59386320762	3161.15566170691	2428.00542024062	3237.2848271846	3723.10865705871	3546.08589891191	3318.55636940082	3644.77657751171	3370.84632558519	3287.24064492962	3288.29964700237
neg-M150T201	1462.79445498104	2018.39721345864	1545.54691709494	1820.81396589075	2051.98459118611	2263.04480747237	1755.31262121328	1928.92698527024	1687.02223262668	2518.21447884936	2371.1636501297	2460.88061591415	1791.02648326962	2191.00600793651	1879.35438582473	1693.04410621197	2048.12263996958
neg-M150T329	3937.6404012056	5120.67102136954	4651.11308416502	4961.65986337213	4365.31958896531	5543.1941224347	3078.71652218752	4361.20488830665	7944.53204298162	4928.29879614111	6332.79775349042	2408.32338870174	10084.4043106458	10582.9670667052	10251.9962159146	10439.9056980284	9546.32651568658
neg-M150T51	387.555973761471	454.206703321583	565.768252869196	713.367030728936	662.140453194221	387.146270330258	1136.3150876981	1103.8050822638	733.691817091926	1086.14225149744	864.949371906812	982.321581008596	872.063561548917	840.138574192632	862.926413442526	813.395805353027	719.430391221356
neg-M150T90	705.103914113064	813.111657089035	666.902688230757	788.279733384524	821.042683616045	601.18908687218	2038.49211614966	2465.2281690363	1144.17906296787	1965.80538898643	2014.61627215893	1997.56843660491	1178.09687647629	1439.08394243498	1517.01845190909	1218.64894242233	1579.79204590833
neg-M151T106	2268.5663414524	4946.03350954622	3381.16553527569	2757.5622685879	3502.95767002402	3865.69356648731	7594.3854357251	4290.31837400212	3687.55916122298	5308.43219881797	5889.13535469738	7990.59854818406	3624.60371018596	5687.58543257126	4906.96124927401	5676.15733527686	6290.98418815865
neg-M151T183	1313.8718923712	1593.70419179118	2126.748523974	1888.90048733133	1664.56199955111	1723.76482393707	1562.29451094615	2082.36145492595	1684.33523498102	1719.80260528994	2045.58566783665	1872.7286922766	2135.77975327919	2425.22156174189	1913.894318144	2314.81019789054	2106.39662394858
neg-M151T197	1581.20387753412	1347.32219842218	1452.4343126552	1784.43119379498	2554.01486945534	1830.28426135144	1411.46892026111	1221.42503113096	1669.09158971477	2098.0001921871	2040.15225010302	1521.96215109494	4785.76227779554	2354.97078613218	2356.30344571043	5417.03433179393	2367.15046054108
neg-M151T328	2727.96464332861	3239.61548564229	3111.44991997891	3303.50243931847	3213.24415027104	3704.22441333113	2081.5675968293	2587.00059384766	4679.91059273311	3568.57818702945	4042.98195212779	1619.07710360004	6545.68224949642	6542.27427797348	6509.22561019373	6264.38118652865	6054.45583255845
neg-M151T388	721.447789730311	952.347608863943	939.260533481423	1129.80183888972	667.375229168825	1092.54191874275	325.924068065472	850.184846690194	1465.45682409571	951.17555636117	1385.24683269652	807.684284415124	1791.95795985026	1883.1866681917	2063.19826436873	1902.43228295698	1732.79066599054
neg-M151T47	36815.5843171887	33113.2677152402	32667.4391287663	34510.7786357586	27052.5227930337	32097.4638458726	36871.1316540556	34304.9305913199	38336.4149135954	35377.0535940987	28426.319942894	32945.9003792296	39820.9132385008	29901.63547626	36959.1397025535	39011.229517527	41075.5340773587
neg-M151T52	2110.61575598461	3053.31381098972	3579.86605602294	2263.54182217112	2754.92137673343	3116.18447885993	6916.05507522958	3235.48885747615	3007.4194184424	4066.2082988987	4020.01778686578	6225.0195731888	4575.37748219381	3254.16096708803	3585.10316054967	4843.96382884097	3105.46522073346
neg-M151T555	581.845736450803	700.414651192644	743.761116574601	947.272635070424	966.925036768438	976.109905777148	629.295678551198	787.066644678585	792.869988580403	392.169204296091	1179.94167796979	1008.85852853113	1016.75959936537	1477.39653394166	1276.51077157781	1251.15236255584	895.389338218043
neg-M152T214	2652.94847337473	4662.10070333067	3618.85970968375	5255.92370490998	2429.77157584264	2623.93097288165	2137.19473535706	2841.4924883037	1995.29454108766	2575.26038095999	2434.55237627732	3420.32793754144	6199.27617703355	2535.53745592257	5211.51566192563	5210.14372460132	4149.009859652
neg-M153T210	1571.28064471173	1941.65312194473	2678.45377490237	2490.66834224094	2266.27963109302	2506.08771870195	8033.74979088199	2569.86002809855	4589.55203292498	3500.10403743705	5279.79628179112	3242.78977465698	3239.72657449078	3078.71217872668	3570.60222513038	3557.46954415832	3600.10489775018
neg-M153T47	36767.1170726542	32005.6736426291	31977.3895373135	29029.6534848371	26877.4466732597	33146.3189093143	34302.8496332714	34119.4851974339	36662.762693006	33542.9125475243	27338.67639121	32864.7875263066	39930.2632858386	31146.3021682041	37053.1606531205	38430.280527716	36789.5201380232
neg-M153T49	633.759524302649	659.937730977866	604.588778269965	666.721888176487	787.828379747257	867.587152267425	655.986061726383	520.29330344854	695.357245052645	709.129306387932	644.112417448185	816.655623129511	652.269220276113	709.811163262841	794.818700768252	701.146000964912	559.375110260015
neg-M154T245	2770.45589094942	3089.31346511323	3280.51864423155	4058.77902283081	7489.61231455133	3750.36839524988	3030.59471017711	3394.63282334201	5241.97126425662	7763.39441938456	4493.59679076451	3581.52384902792	4421.7032877516	4567.71496317397	8768.37463222993	4145.00493816037	7710.35922846954
neg-M154T52	5903.67495872529	8287.38359517837	4819.13280147801	6753.49657375305	6651.26848705802	5658.72393760838	20881.0931311684	20423.4931895585	13828.6746488606	18159.8348611423	17641.5230510808	17690.1496406015	12496.7307133337	12039.3490655886	11648.2566735588	12225.5617788353	11324.8248397532
neg-M155T194	2985.91681565169	2725.77017643244	8652.54946041182	3175.85487160671	3537.81830876377	3424.97907911439	3657.88408074338	7772.23652335498	2579.98590949712	3531.64237694795	3927.82060519212	5897.71259857686	5151.09746064065	3497.55434602482	4140.14200221871	5079.6486943804	3418.60128774303
neg-M155T206	1968.56357464838	2678.67461435017	2083.86372897474	3063.76820871562	3035.78462985349	2704.12700928553	1910.90636412361	2703.82258538746	2641.86869260215	2581.93590535455	2600.68569328207	3183.83836053989	2651.39967461975	3139.85985969353	3206.71438590719	2796.47248891936	2861.64153273439
neg-M155T232	2949.83951726405	3834.9253883878	3512.00808474001	4086.74484035984	3647.67722545156	4057.90292966045	14252.0846902379	3748.3273284985	4790.21653216018	8661.40951280107	5610.16329222852	4820.96890705492	9719.14325966218	4707.11944339732	9373.09192062604	10152.6302590468	4704.58029567057
neg-M155T239	8711.31946629488	5323.80066065066	4931.17895782053	6108.46921358565	13796.5439402011	14283.3637954903	12387.052115709	20632.3685840035	6705.28755921476	8856.2911683631	15357.2582926311	27359.0092460967	10875.7984479394	16866.8683570836	12976.9065620641	9467.46713074675	17335.9011379276
neg-M155T47	9328.00747517481	8132.85545470766	8426.70761920399	9285.54402394245	9128.35158282829	9360.92371114218	9679.2651003739	9748.64025422129	10298.3987783906	9315.32020000544	10285.2105777102	10652.7796343211	10711.2016368866	9196.78629317801	9787.08630034275	11090.4052620682	10752.1954093886
neg-M155T48	43793.2423403906	42275.8225626119	40569.7702355948	42547.237418538	44567.0552058889	41210.5195357188	28911.2508567945	30866.268391006	31380.1076201222	32091.358845831	32312.3064287365	32653.5843751504	39437.611753876	39766.7762125723	39661.4869521137	38733.6138190843	38345.6617138705
neg-M155T542	1251.89990302704	1424.56353859982	2051.37008933715	2329.80802145056	2034.53397869088	2793.31660619441	1002.46662117701	1455.28287465169	1817.37074436839	2510.71201105025	2815.96734554836	2209.16891847278	1532.83541048837	3351.79962702645	3304.46609128579	2575.34006669476	1698.00692113732
neg-M155T549	4638.77444490511	3161.87321020578	2998.85992236317	4791.04492233672	4268.38480456314	4089.27391622404	8157.69420776147	3270.89593291884	2879.40446546182	4982.70162142415	5694.8672724527	8896.7137777605	4908.61391322875	6562.05627763869	5424.47412319176	2796.61675153938	4644.24582282877
neg-M155T60	2860.64516941402	1886.62287543015	900.315132818433	3455.90194784069	2340.22055003606	1893.7721791846	1377.36992640822	1502.57316322994	1483.38555046073	1933.67343123579	1515.26963571623	2489.83766329806	1368.5715230073	3507.39220718481	1574.24849500539	1287.36930692423	2097.53891431453
neg-M156T457	2615.29175543108	2609.22722572277	1336.56553222671	2574.44240942313	2328.71023291789	2736.15115973902	2431.73974242637	3761.40532046432	2805.53023069613	2748.07862730087	1939.26887054315	2273.10472478202	2174.40619060197	1908.9402235553	2835.58368395858	1729.21660493368	1849.45056136961
neg-M156T52	985.854372019277	1271.31622168088	1048.80550819599	1491.4923946903	1025.08159804781	1337.39248116267	1962.93059151956	1797.71060084663	690.71487125318	1337.4230869892	1638.63345275638	1800.63091421281	1491.4736208715	1606.58738859041	1499.23394281533	1158.86326933483	1328.71553610996
neg-M156T546	709.606369076792	894.053676322373	603.8904254337	654.540160023248	714.805556407699	559.222198040489	741.243743746729	867.599485075877	557.442935945293	612.333050419804	419.84201040352	569.757692122104	552.486568101013	487.972288215563	440.053370665601	440.714712536007	489.637337141661
neg-M157T182	7833.44028014602	7784.77275847573	8884.13941385967	10918.4499993644	11595.8954556313	14011.7997771992	8051.73086277886	13481.351214843	8523.09930786187	16949.2924047307	17870.4990489579	10217.0742449875	13869.4808167347	17099.3882349071	16068.2920865113	10377.4278001995	17023.9704856163
neg-M157T239	4835.79086704725	2504.10046110439	2017.93776279156	3012.50347086405	3561.54201870853	3412.92036554254	3050.66172757663	2573.72716953974	2277.17926903595	8682.79614030927	6421.35506318316	4688.73580917948	5583.83557571257	6907.93126289706	4928.67701862632	7397.2850538224	8878.78575489391
neg-M157T248_1	551.845876686414	529.274350672005	723.614964442308	593.026351180991	776.807406956975	736.860011860159	484.204187346376	642.568568884981	326.729014300704	580.116245241445	800.698634607668	882.429856959725	694.577679766332	820.255388957023	711.776905652307	928.625673893334	647.270257719605
neg-M157T248_2	165462.339452053	343439.482620251	215130.748496528	198224.559998545	214333.571236096	247181.155474156	158073.914752087	240172.154146898	138480.662780977	195989.652894057	229397.956757021	318440.23515914	257836.084456787	319264.913847987	253791.545132811	246329.755544636	248602.301871215
neg-M157T441	38829.2271989909	20140.7034900444	15705.4185484885	51990.9850414927	30168.2475337132	25053.3642008643	27230.8365285116	62196.428858163	25073.9968918315	30855.7643559785	41599.0563862595	46047.4904464449	41977.6975390697	69198.4910373351	37274.5995980107	39584.4679363443	56011.2981979623
neg-M157T453	1035.60315747501	2492.34084022111	2145.85222207122	1851.4874256599	1649.14718402713	1791.83682697678	1342.63264830141	1643.6054850405	1384.43863999049	1168.41520639678	970.343554398192	1496.49566079594	781.517154130458	1421.72338641416	1511.40831951467	882.22822816353	1049.17816606834
neg-M157T47_1	1292.03620229882	777.172862520311	930.185534748231	1100.4857156593	1270.01502187539	1315.42325375171	1204.93904700591	1194.35942766057	1183.47877556684	1093.99541118422	1087.30417288419	1020.05824063026	1363.95959045905	1283.93745449472	1278.24062385424	1385.673088425	1079.41819142897
neg-M157T47_2	15592.0013220924	14621.4528108223	14659.6210954112	15014.5028803228	16606.6713619146	15048.9465418882	10573.0426449842	11160.4044436697	11077.6868498211	11806.2958244861	12233.6290006353	12000.5670781262	13595.3900150173	14400.0115247647	13161.2860390616	13502.5041150569	13341.7417962797
neg-M157T53	664.940734855161	962.506582706122	904.275347099197	1166.47691299911	712.266201565152	848.448827706603	897.612245410667	785.083213152987	817.037616114741	1222.80173716811	1289.58882151889	1225.25119204843	756.912591187061	955.630486675923	808.192429751731	897.131814770515	938.185749062285
neg-M157T540	12380.3177801526	7297.6283985119	9299.8343253798	7210.65584148138	6707.44314567455	8289.55413834279	11753.6292095608	7499.01316656434	9139.07282405366	7170.24729768986	7112.58982817869	7320.74287049722	5316.17719440567	8761.76544197062	4339.13375540742	6466.8898007943	4684.87554583725
neg-M157T546	2043.57220837427	2260.95674373105	1911.11295038289	2219.91023906898	2219.49714667686	1992.22284853156	2062.20976161595	2420.86761678964	1974.15970749331	1964.14083890434	2120.84467038333	1809.0396396513	1852.6866389769	1651.65509858967	1663.52360335199	1672.58095003016	1808.28206802551
neg-M158T182	1100.6214837628	949.061226201728	870.679877659619	806.332188058701	742.462895958598	1657.54270757301	1309.84855421764	1379.40003533984	989.5644940374	1028.46302813097	1836.76811629479	1498.99887793038	1208.90253496352	1219.14818442125	1670.98443964516	1792.2773631052	1701.55021351391
neg-M158T211	1027.59162071149	1247.55987446661	651.339027255406	735.330317262747	1264.86198251178	1222.96738534119	6489.85484039438	2083.9069585192	1879.0719202159	2285.8244213062	1815.73936779164	2146.95459902186	2728.96297514894	2932.60545973238	2537.79085303897	2652.2040399727	2651.83061266186
neg-M158T248	15295.4119732157	31320.062448381	19231.6651643825	17565.2444607431	18139.3744699426	18784.0932263919	14150.9169434885	17680.8973639701	16931.1322829061	17487.3006626691	20103.6940982709	25541.464357682	21859.6676915982	27822.3191404604	21178.6012274499	21242.6613080954	19538.936228873
neg-M158T455_1	3077.36371031384	2672.44656300612	3280.54949254698	3339.64046526476	2683.58822363422	2114.11442075873	2369.6977043409	1877.81995268861	1924.6279404642	1588.04904816845	2679.45407445299	2857.6015239819	1852.90914835054	2368.25322714875	1305.31224053167	2639.22308350839	2470.76587604782
neg-M158T455_2	1162.93750682294	793.47797094523	1137.24190292906	1841.34479547696	1362.92135436716	1914.79205696056	1524.36887726061	2238.72800829493	1589.886927877	1238.0648304613	966.359922988977	1510.26909159665	1718.65906640782	1369.58942589787	1086.12355588954	2149.40544016491	1012.64645381285
neg-M158T531	1346.61220278645	1069.24595562895	3068.28944087892	1039.5051015318	1168.41892174096	1030.02208125822	1193.69259897333	1485.58649322786	1998.25299118052	852.151236573046	1139.23670463893	1614.77742320444	328.634038405449	1006.38754189092	993.594049720396	979.625749806931	899.114923371095
neg-M159T150	674.794196554768	668.84158603856	718.119113297067	503.717051598055	701.486421310967	627.634072878987	1847.67633479394	1264.61866065662	919.37385473155	1465.57357877425	1376.74254736961	1421.40357154317	1086.08661759475	1012.41561134572	973.012639460239	881.788376259969	1014.69978171012
neg-M159T155	1054.74804355979	814.457578297525	1145.23659568691	1310.14354889373	629.098711632442	1116.20204837062	1671.96160865993	1580.96320607289	1105.29862819956	2665.48059457509	2369.06560260086	2356.56724235205	1470.23592770963	1462.91814276512	1697.5863386344	1403.63910342331	1708.30551140197
neg-M159T180	4116.63185079525	7951.1276006144	9516.86646048964	6210.09290500442	5221.71268438244	6575.51311518668	9463.83760905572	4197.5300564509	4309.94730053686	8682.75846175442	6413.00845853599	6293.70828480902	7069.60581983334	6037.40254117848	5791.34122991852	6511.26298045788	6034.52544344666
neg-M159T248	1125.76887947119	1472.65200027995	1819.69626502076	1555.61121901715	2228.59020470591	2682.51313808306	1321.95521422816	1541.64867938546	1026.02830455678	1343.3384710984	1605.84163983019	1869.33746543389	1807.29037586913	1671.16049589891	2253.44939739321	2212.08227690724	1686.23667588829
neg-M159T425	51263.6242493911	51025.7919078569	39216.2833914528	38993.9724733052	28368.6459343446	6457.03549855008	47192.7141914307	43146.9914684843	39571.8035934778	30075.928638397	39181.5413072102	43575.5606968162	30047.5895722317	33711.006742848	48096.2392904923	54905.3531727875	27072.5521609323
neg-M159T454_2	3359.28777875384	4932.88968897697	3903.78613852765	1563.42294908212	707.648290677127	1138.34268986771	2897.96089992127	10667.6826114994	1844.69341503903	1553.5800743614	850.775696905981	827.333000261876	727.266258600977	1321.89776721879	761.627106467077	1212.65529147786	1070.47971652761
neg-M159T454_3	881.931813304912	3297.37298998466	442.234254762922	1269.53476946855	1263.14470439069	1025.46348439861	2420.32666393077	1245.34100144745	1197.15931069629	1268.46426193701	995.545664136061	1009.31172219207	697.475270919139	1085.34473400913	941.048896908624	1440.22064479949	865.209591338125
neg-M159T492	2761.23363484264	15635.3743496766	4035.22578413418	3604.58170602668	3094.12270666917	10985.4498902944	3594.99594534421	3608.91988635796	2437.48028917716	2909.89738301245	3384.4974339932	1972.677271145	3719.74330373766	3180.86543169438	2208.17502767936	2614.12358839476	3706.78280449795
neg-M159T530	2955.73765746881	3072.59865486096	4996.97547050007	2912.74792353599	3381.03933351638	3484.7483373403	3862.39884095372	3684.22012851827	2805.41617652641	2642.91536362498	3579.66301930732	3334.03012091682	2948.75738302474	2692.70614786677	3097.58905782615	2907.37813598428	2773.44625669978
neg-M159T540	348298.091746702	158321.363667332	215451.37291772	180709.177081201	169896.441653099	200957.41752734	300243.406429882	199116.338170706	196910.403816833	205936.05423442	155596.184760234	228189.164940193	123736.420270328	223421.163412871	135951.053096879	161636.223258378	105499.409788295
neg-M159T546	1617.54760581461	1642.73669234705	1106.31702431056	1461.50514438681	1290.9174809756	1167.48221009687	1352.24803282898	1574.12286961993	1319.06722351723	1219.81758273795	1334.09229323295	1199.65212247687	1220.60935409573	1112.72284641941	1166.39305024686	1075.8605056433	1209.33977219082
neg-M159T571	808.260863209657	910.54043764869	921.950389134158	1043.50472704503	932.897842300799	976.295277833235	874.232682653166	901.184655503176	817.173611433237	909.508499426335	1095.97826615961	959.341459018392	1207.21393217743	978.52093241408	1120.41192192973	924.188597089803	1027.34939531633
neg-M160T423	6643.87998172109	3635.02697412773	4152.504352528	3594.26384561315	2071.07902625287	2358.5828046751	5630.66243166245	7834.57388337263	3946.90753329737	2562.79370465011	4940.71765885648	3067.73191800024	2622.32908628136	2515.2359314389	3668.96548959969	4272.38117726519	3603.28263317349
neg-M160T450	11256.7129885007	9076.73575681299	3653.17448031072	6366.0075930635	4966.58879450571	5978.36308266442	7750.96953445049	9629.4850123413	1303.83995564095	5914.39337813338	3005.94490988928	2854.22696665258	3497.0925398661	2793.64533947116	3034.99272233407	7720.60876055806	4298.09300649622
neg-M160T455	1785.59971997538	941.813664526166	1387.63238988801	2222.06242687517	1429.92278338479	1991.84758902654	1231.9935562155	1904.58707480718	1563.6389102638	1916.69127178736	2976.5107672834	2611.35384087237	1587.47711527213	2001.80598745049	1707.883221099	1434.33363356344	2015.2965530631
neg-M160T529	662.870332482382	695.281930263974	793.887715617327	684.979217372305	725.163647250865	603.669618151039	717.248878418769	945.428917404247	585.235418263629	524.180272581583	699.373532070504	750.809018952469	556.410863889643	708.909557394742	681.002945067348	699.394514219546	708.817890244672
neg-M160T541	36636.509218367	23359.5226325173	22952.5835364074	19570.5645292074	17857.9656435001	21136.6288668048	32193.8790751068	21836.6356246917	21817.2490166087	21917.2109271438	17955.4897298294	18892.2906817957	13410.8425502431	22673.8963446544	14814.315557724	16855.0465503596	12229.6404542761
neg-M160T546	2449.24671190894	2508.84350954341	2103.91694065771	2230.71638941462	2195.97413990551	2068.37920448251	2395.22892381116	2236.97751782349	2155.00732671476	2330.30430681159	2165.08636417101	2269.14268444967	1704.52628018768	2101.07699284103	1930.28094420017	1934.57052639762	1941.38035598877
neg-M160T61	846.960777936112	632.305289697169	601.351331145437	1047.87503097229	746.31205768324	624.476831180436	716.481314047679	633.575988695944	567.99296963735	648.464369517001	856.006474030639	556.425734924482	632.474585124515	611.561989955241	611.001115370096	637.468548218859	568.914833418941
neg-M161T107	4538.62492282979	3138.41175738431	3188.00265204797	3566.64437900092	4757.25460180856	4687.12145094541	4737.04307656374	3874.36204175808	4260.51562487108	5128.62376209731	12503.6653585396	6013.44282472513	6327.31451510761	6064.78798174972	11609.1175766096	4335.76296917102	5522.55626993168
neg-M161T150	1949.64860409656	2446.98427309676	4451.92625459641	7973.48695097675	1638.98054373854	3147.17706748446	2826.86450208115	4356.8505599744	3653.37463375622	1842.01021490446	2461.13429453463	4901.11422330305	5654.65317501201	3361.17645768024	3735.9444928683	3954.8347112856	3773.2552298869
neg-M161T204	169.546300572619	191.420004773168	253.550017050568	202.071281317568	295.833536983069	340.875820980835	1790.47197229232	1225.38825774747	1263.28983435569	992.151549097089	1243.03446496466	1773.53788079114	855.248232517462	884.123402329908	744.154301140286	760.280803121104	873.781156894702
neg-M161T450	22679.2733505274	15922.6571058149	12864.6944893687	24967.3167378511	16703.0547500875	22461.5131276555	28809.3185320901	19016.088383896	22200.0517127549	19945.9535440538	20789.5495225796	20826.575128251	15613.4126856286	18264.0051539381	17727.7539107903	8905.53821829762	17999.3564693704
neg-M161T455	1431.10788882826	1186.26894148421	1499.63088329906	1817.43042002328	1677.37966500707	1492.16838029756	1401.2563715411	4467.15538138044	1103.3867319908	1678.47707666517	1782.24849645327	1613.27587033654	1555.02780081158	1725.87941537125	1446.99579951776	1511.09543567686	1281.15097068879
neg-M161T46	4305.79820000493	3655.70293232508	2110.22421415417	3470.34571705906	3276.34955404573	2984.78464181736	4313.60006390098	4386.52003494414	3788.822892242	4255.30242394677	4210.06094386624	4238.62696373577	4250.81786164283	3876.65514498306	4436.54463555048	3507.94104019528	3251.00437612994
neg-M161T51_1	1299.4812555427	1583.64863926406	1533.59925133675	1527.04583701813	1471.29186369107	1433.1101851564	1316.51451547839	1167.61551881171	1292.4312762114	1175.58023679052	1470.91426599872	1264.3898974618	1833.12276655145	1171.60185103415	1401.15348466293	1587.79628610945	1424.93161226793
neg-M161T51_2	1173.93264773224	1451.6522182687	1870.94528154125	1072.20642907068	1069.60427544468	2116.93648508742	1309.84482613877	1143.63215491833	1317.6449019618	1249.5086344584	1456.06956545784	1297.40069493681	1162.09937942428	997.014667063923	884.386903296483	1010.19134660696	1098.87026412223
neg-M161T530	5905.40443749211	1014.60802923354	2411.00009213752	1245.2185732295	1652.87976087916	1359.59000602275	864.832072692569	2116.3540673131	1129.48793661829	1049.46770359831	2006.93735829434	1570.91614416351	1401.86527225412	1949.76717406572	892.157608128451	1119.98496454574	921.702188994764
neg-M161T540	9609.78734062504	5158.27625572203	5940.03459320763	5407.13376328717	4809.64896447057	5751.68724547375	9030.37585735025	6128.22566953649	5711.91069041585	5723.43381196535	5052.90488605956	5223.32483541566	3186.98740215794	6055.85646270319	4053.3588655393	4310.14413047109	3285.44148355737
neg-M161T546	2869.79158701635	2615.1084820314	2429.1245928953	2581.27621051174	2124.6797147082	2109.0892678237	2503.93391544932	2617.52933894024	2009.48094959308	1954.03788240806	2203.89978921281	2089.03795537094	1958.20095298499	1824.62405223487	1811.18331721415	1979.70594396962	2018.59712943837
neg-M161T61	830.163828656859	702.946213686874	622.802122673877	852.476488315479	640.972877355581	607.765404908335	806.735697283078	865.171290969765	634.566893301176	773.55185915436	770.231997820324	831.390153326235	635.392752909889	691.192648850586	670.788358124518	709.242812343577	654.6549517405
neg-M161T89	4880.72335067631	3437.48934586099	4178.492563543	6958.23397911811	5862.64941512442	4646.30138420566	3875.81555973961	4513.10582769753	5110.5632684601	4448.46646270677	7027.58076624074	5137.70173450236	9780.674768236	5665.61311848948	6237.10988197846	5287.71203593641	5079.0546020568
neg-M162T208	247.091389140912	228.049707737502	241.032139307412	315.180363312935	371.569756394239	469.339991517679	1056.75540370234	677.589775571087	1318.75810563758	1254.08937495618	974.866078931321	902.186043844687	1421.40882738534	979.82227562086	760.520847076079	1091.8709075812	1318.25575838998
neg-M162T49	2064.92832488123	3122.58992692269	2103.26481969571	2539.86235332807	2603.61799213884	2096.75862672209	5249.46687577523	4837.45491408709	2998.89177039277	5363.7931500096	4581.89474868142	4844.33581868392	3969.56865576837	3903.07768285588	3501.89344992008	3341.8399320469	3609.50271283367
neg-M162T536	6235.474261456	9262.04478746234	11314.2425540106	7082.12322063495	6687.64085424166	10709.7619292285	15739.1576888655	9122.87332256653	5540.337271837	6489.59876022963	6663.92086664927	4973.685949477	3314.20311753245	3704.27684719708	3855.00708167416	4224.13306862948	3228.01763152625
neg-M162T546	1792.4492169062	1719.81628820938	1316.3646522585	1769.90152734625	1382.28002042973	1415.90757321326	1519.39000233114	1474.97804758593	1209.24913350376	1220.14469322629	1106.6606256906	1290.6936856999	1174.44194033289	1205.94067978924	1234.06682603134	1246.70896026694	1300.54434512029
neg-M163T147	1782.11819074403	1917.53180724072	2078.33236763259	2704.11517842243	2382.89214191592	3297.07913285561	2108.88181113105	1942.76448907873	2936.53195399677	3958.92415587046	2083.07223008868	1024.75246879435	1925.04580533861	3140.39502982421	3129.76902843925	2473.73884940591	2530.75999180351
neg-M163T181	684.174588682229	768.427847799985	2775.57217711489	1028.24979872403	851.420843365021	786.75985584975	983.158130737161	887.228954217598	763.706395070288	1081.18316572962	975.19121960313	867.269943405081	914.512949682623	757.77802514795	870.834124640046	696.110674535941	794.184328223839
neg-M163T217	1162.88790453565	1806.20844151285	1667.13295967497	2043.97350610168	2646.69198059122	2762.85738042188	1392.18560764973	1835.66377237172	1659.1586359876	2537.57970043639	2317.6325889327	2474.23893015874	1806.56186499981	2109.15655966009	2310.56309139111	3260.48784399066	2235.7040011514
neg-M163T260	779.504587709624	708.93260562407	616.48089525615	801.578615536123	976.289281832916	1131.76997795505	1649.55396287304	602.52366723748	1467.06928801271	635.280853459078	809.331532930272	763.968008939487	761.007067907489	788.250777729681	1178.85868078442	801.976860466336	840.612225975717
neg-M163T356	792.039371462842	864.573774494249	872.038040902236	703.874813909483	756.925449562509	676.381090602865	3257.4049945575	2260.4127320069	2373.89551730068	2741.2310194447	2063.99733779404	2135.72990906013	1136.31838595639	1199.51710104662	1203.1100925673	1198.70872621059	1416.27372275343
neg-M163T46	4347.64387641763	2604.0182105483	1747.93988424938	3221.28147414814	2829.72584562179	2676.58984457867	4484.03520943684	4147.70815595419	2836.75406052326	4063.36233016581	4134.16407810615	3934.8794243318	3794.23909228292	3616.60201756508	4287.44635750248	3419.66804407636	3069.78756110668
neg-M163T546	3992.02116579823	3830.42618047657	3141.18468461622	3169.99718701541	3598.16342811305	2986.86066715275	3523.19050448227	3548.79829094859	3066.46372009987	3176.96615590816	3157.9072674285	3109.06406633907	2878.08027880794	2837.03596246933	2877.53948334696	2807.81954915432	2709.37595492991
neg-M163T61	999.106908764808	943.701557893098	1061.65787075766	1542.36664082383	986.778798208372	923.989592701882	949.134890750795	1593.73028591021	912.257010853991	1264.50271094666	862.34365140018	1090.89639871144	946.917412391693	796.160572472096	928.910356540901	997.399458807333	839.205022306781
neg-M163T87	864.499647178456	1522.4812407941	1050.36690078469	895.353855362473	1372.23797233072	1053.07432362813	2856.9366644912	2168.18481175569	1597.5954622038	2169.40866488429	1889.39342737469	2548.90455365349	1584.47508202247	1838.84982534499	1602.51461865437	1673.39023173906	1708.90220279426
neg-M163T89	4376.1046806915	3594.68856982633	4140.51971916392	6010.01378374367	5730.03275116887	4574.77868990124	3788.7051604371	4944.65192419771	4562.28757501846	4206.73809827194	6170.67469782252	5089.51376018235	6332.13316116835	5471.83548517762	4881.51688617839	6881.66206181359	5393.85514106991
neg-M164T142	83172.9348796969	112773.026557104	62603.3497962591	86628.7712576047	112804.439594049	92743.3354210964	201233.337439884	166848.707450193	103233.396485908	172198.479452434	130807.392377858	159168.522036801	141086.296951883	130944.954888866	133850.485135014	143442.556265074	134932.122015681
neg-M164T49	771.228737252194	1075.63960870225	915.628180726499	891.532637139036	752.061566894166	748.695254874681	1808.89645937117	1413.49822922314	1172.96902769804	1899.47282022525	1870.61411518719	1540.43052786259	1371.62107128846	1246.0607112531	1325.55888820625	990.226128877014	1110.38186272456
neg-M164T57	678.902131831654	1443.99297172115	640.304633191127	1072.76981594524	1044.39073208357	1198.40889726885	1523.04790011234	2124.65478502696	920.896334358643	2175.70895211601	1951.90143321576	1318.90414849792	1348.6812776097	1144.1727467691	1169.03532525953	1118.97947720652	1359.60429338884
neg-M165T142	7491.77400916725	10089.2483059213	5877.84575004661	7746.7619333624	9797.13265420888	8191.50388777145	15801.9825683527	14260.8686011653	8674.5108040788	15363.2270202667	11584.0104264421	13809.7620755218	12700.6490211502	11109.0446484428	11752.7144186401	12178.8810295851	12793.2345953835
neg-M165T148	18460.5554558509	1160.21187453053	1256.64042503698	1602.49909894515	1953.57679104452	2137.39857903791	1490.71951231344	2843.01376592809	1247.25705998477	3212.49468077129	1300.30755412736	3603.5094171707	4067.40046294901	4494.09493598101	5083.85656256464	3815.45414668781	4829.72040466897
neg-M165T152	3034.59499627506	3722.41569365654	3902.40972412585	3517.1870039172	3597.96177699542	3772.92329893061	3111.24787492993	3417.04463304536	2834.91824023223	3456.27695236723	4129.07955189835	3652.44994167614	3820.0585957867	3487.435270246	3546.90895630843	3612.59522926706	3695.49959732715
neg-M165T190	11186.6751649835	12003.1277664131	11984.8411456529	13898.2437479677	13555.3362829702	13802.9273910541	10101.4457990933	12419.2708560038	21407.3980469391	13278.5278291242	14957.836300247	10223.4086921656	19401.3552384778	22922.6214011184	22972.5762702128	20778.3604624618	20863.5389571896
neg-M165T256	22014.7418072267	4881.11145249987	22421.3762016499	29265.5915132406	27647.1402626271	7817.37784560333	20813.4672228063	23863.4839346913	21597.2513603605	21683.6792836822	29499.3808985576	24501.0792765367	23585.0071082192	26528.603147081	23867.9411835577	4622.19524882268	21867.7808221886
neg-M165T328	195016.855806144	242162.984425688	193917.340512131	199326.343652377	173307.992328796	213419.53811745	128757.103631542	170124.389832696	320638.673291794	208209.291813895	251364.601703449	96525.5011999778	423181.639684389	442992.404022727	435855.14811831	415810.577652786	400620.772254106
neg-M165T329	499.36333167123	414.907600182263	471.248608154313	496.667642626043	473.105970179213	458.525654390938	445.755776855516	477.312712832459	811.191025793277	507.08756449852	481.747052100506	250.12131334617	987.612041200144	846.010090088053	898.200995582583	768.814056701017	907.442977875208
neg-M165T388	45804.9614116961	39701.578819233	34735.067789683	36785.7956976994	30390.9987555415	33682.6249309001	27980.7401541491	32253.4304654816	57740.0368549477	35887.45885575	49325.3962054915	20310.7945342768	65619.8860339246	71104.2360120635	67450.1824229759	66494.466927972	65512.9658273603
neg-M165T442	12500.6427267069	3752.28802483074	3849.34480369408	13089.2309534361	4652.70278543195	5479.58467028263	7554.77933926226	14171.9825019151	11655.1537067362	11683.8286883225	19867.7195122092	6517.76424474513	12203.5013026681	11380.8770813676	11133.9235048244	11474.8735485769	8230.60189712035
neg-M165T46	1417.25968545379	1271.93232853926	1111.16368676898	1190.87023880914	948.959052627903	1270.09265072049	1514.25771382667	1608.85133455565	1333.13948954071	1472.9650939286	1543.80856770668	1591.3402770399	1153.49293700916	1673.28270883472	1515.99027920624	1290.74556843464	1149.18637846582
neg-M165T528	5328.29640199374	8846.26113318997	3714.98097748493	6715.43511496893	7749.87548938707	6178.41109202908	4446.15199017498	5157.34171258894	5269.6060382831	4643.18423847925	5100.16472736595	4746.92510570324	8330.00803099072	8132.14102633608	8934.67210033748	7006.98972266117	10018.082223774
neg-M165T547	1698.60921703994	1571.65990931464	1149.21409081481	1462.56655677761	1529.3310864329	1375.55101295935	1506.29779056489	1411.56668037602	1360.49831819486	1237.30849941978	1378.51538061446	1314.8091703186	1240.19024611249	1388.45115630562	1323.66887328743	1366.26171527649	1226.11809637115
neg-M165T57	863.758738105334	705.639856116553	1025.00899324826	767.374725111132	557.182021807403	659.651909244294	815.876863831676	849.044408175424	724.254162579233	799.444088119604	799.673500814519	658.566674710956	954.161941086102	828.179239617745	667.546549738326	728.329152350939	650.828969021851
neg-M165T89	1548.5708745557	1261.7956219544	1396.70206868541	2218.01373630244	2310.27688193005	1670.89695132189	2419.95391267961	1374.02236013994	1702.6649862437	1810.33673135536	2311.93309912913	2063.15479397234	2564.34451853452	2102.58556090665	2438.0756051406	1775.16730281889	1996.32642105174
neg-M166T137	1073.9542001437	1189.63453769811	1639.95158666991	1741.67780618806	1501.47767317193	1364.6946293945	1660.3296109232	1763.32660981416	1383.13075063491	1848.25771612162	1658.92779546556	1234.10135986908	1424.07430891714	1727.0514102209	1005.82634529198	1630.29220161556	1992.97720672727
neg-M166T138	730.242170026844	640.576914666233	794.158626652939	682.935029302437	721.264466761274	560.587672278385	843.337484394287	754.87670438405	612.618597961617	759.439112283177	875.758224247139	858.983579050835	962.307031186726	764.785428043575	751.832162601004	812.716119910893	897.172307724603
neg-M166T142	602.544268528814	868.847767415884	461.020767992148	649.069125088725	764.503162525001	789.974039806341	1230.0673279469	1257.30561616619	855.277720291406	1316.95405683852	997.480950789293	1198.18556288859	1035.3845602143	1087.68460123768	1022.90849927563	875.192069859284	950.593509455937
neg-M166T176	730.026194312714	749.438009717476	969.347236028987	864.643488353324	608.993148038923	657.482570825258	829.309802980038	764.382616452951	835.628056587945	753.038242714286	1265.45116929698	940.832893965661	576.814523653446	724.574193133186	724.03340503243	1020.70346904617	712.968724167556
neg-M166T190	1532.53862881704	1271.44432127772	1336.19924794332	1564.81391575617	1596.26398266983	1464.58208745603	1098.764892109	1405.2790522344	1794.39848779055	1595.83276649697	1722.85433352135	994.512319614335	2264.83829694745	2435.14433407039	2338.3900277021	2131.05779646085	2514.69013810089
neg-M166T329	21907.8553579076	26674.1276338137	22713.0692985826	23228.911139718	19428.8586843403	24802.8495183662	15074.4170266485	20376.4899850581	34540.2529921546	24034.9359328046	28119.2019212879	10220.2073967553	46730.555094989	48203.3494381992	47114.6566359703	46621.6874544764	45854.6699896853
neg-M166T388	4029.24499157795	4358.62793018407	4138.16783953618	4471.3099484302	3996.16428811051	3394.21384590982	2897.41859964057	4040.41784915511	6674.51012785995	4723.9051917658	5407.63400449467	2091.06344967794	7918.08099227168	8298.22930165137	8881.54678163201	7921.20673329395	8004.89380893274
neg-M166T527	738.199390329475	117.177851841785	576.70140899437	874.499518638304	671.434796893482	852.386707027277	605.636016221367	731.363127369836	558.352234438938	583.477361430064	611.296852368631	608.502109220164	1107.2837344802	1111.86536259133	1082.43977175041	1032.68772159519	1047.70034847451
neg-M166T572	1376.10910496669	1584.34502333443	1285.39468320404	1656.31437569473	1304.50584780279	1511.19558332876	1392.46285402158	1364.46400850314	1176.79170307447	1504.75124009961	1381.83806124397	1281.22233689062	1551.48153466242	1319.77669861906	1433.44429180331	1278.42359157868	1253.34118654519
neg-M167T156	625.174424957513	2259.78510679738	578.033833656281	760.271808781559	2201.53408667284	827.853726887414	1987.18870622672	2241.90595343932	656.130642299864	2229.79980054743	2321.13112412889	2108.66697607839	1228.12384666292	993.252361095591	1106.24564370889	1218.95479859789	1218.97764720029
neg-M167T187	873.352510068287	1085.72343975795	1479.10286830999	1227.72079562466	1218.65997355495	1249.08391397041	2297.91013107412	2099.30020526836	2213.16660403227	2253.06814629934	2399.95865673935	3662.69180597829	1490.09535618474	1658.87347407967	1485.48771828542	1526.99607022945	1462.51717369245
neg-M167T190	932.444744529982	926.426333693629	1341.20518457041	1108.45877783551	1965.25446466617	1323.58386849667	1119.53648472118	1370.49912554645	2253.28017083951	1509.53856748282	2382.86925211691	704.615479448478	1625.72196826847	3012.48956900182	2939.75040046482	1646.27268676448	3137.30882985027
neg-M167T194	1425.72404340258	1792.59751133828	3066.53232029765	2069.70450625661	2635.49226701973	2170.17372200252	2815.19173897709	2176.40494551005	3489.24384354817	2448.69146835097	2539.00517490187	3610.88677654503	2090.23334727145	2051.38523443121	2198.0925141605	3874.5919841532	3358.78276476295
neg-M167T221	1394.45813806131	2447.58416459129	1874.81839932735	3776.55961993329	4016.85700519774	5750.19534484833	8238.58791149376	3350.38296107838	7418.39865693528	4416.68941367053	4360.72060161164	6248.34623977388	3817.95070323797	4372.84713625769	4166.434731517	4041.37586078694	4514.89058649445
neg-M167T222	2093.04174845442	921.004583609089	2786.27839212893	3082.04394434687	1100.345864044	3970.87437579512	1429.25665149289	1335.532890663	2311.48346718136	1696.30387606106	1856.18753940114	1761.99209817376	1096.96645131454	1696.12091146677	1354.4952810027	1143.21099652166	1760.43998351421
neg-M167T238	1221.33360482077	1612.44118766363	2823.44296037734	2770.95853481156	3091.16204881823	3140.01867270794	2826.62415758885	1921.50518735002	3043.09874875917	2408.39411858478	2352.78590103471	3898.45010247029	1787.3640721316	2238.89740030586	1904.29562345706	2071.52681918748	2270.80230600428
neg-M167T253	4571.91749972294	4813.81094424229	6443.88988354667	6046.47013348412	5559.83697517546	7832.92848285481	5828.40632778342	5432.36099520473	4535.45545849379	6055.16292101064	7225.55674316059	6128.62356920081	6676.96299740671	6727.34173732198	6630.32357085517	6412.16233460384	6355.98387854759
neg-M167T256	1993.12912254132	1915.65985517436	1605.29707112535	2323.39806814411	2604.64202347556	2670.50057234005	1844.1806107467	2142.592137197	2028.56312822283	2089.40086768017	2508.25656069343	2152.29501641463	2189.53300384815	3097.93400035818	2756.00112065095	2008.21695320885	2660.06355289241
neg-M167T329	12882.0039906241	15130.5553647124	12664.3164413711	13006.2466494104	11420.3614425397	13657.7128120123	9164.20666416669	12337.545990953	19627.3083967533	13654.1180155351	15996.1459845057	7125.39952773127	25346.3395023095	26439.0029832628	25963.8902143488	24900.8841369654	24432.6699729563
neg-M167T388	2648.74141467787	2740.3361667394	2452.57265595075	2511.71947519946	2009.63340369509	2581.59551308559	1860.89245004951	2929.61491499115	4471.71473680893	2477.465869648	3749.55506704464	2251.34007283147	4563.68477397529	4670.11877337428	4843.06731870678	4227.43603375268	4626.89815218284
neg-M167T549	2640.52934724572	2662.36296490547	1439.07385045557	2165.62793367071	3687.51785713506	2934.39742550759	2761.06192404728	2775.15846844616	2181.29151092643	2370.67393893163	2309.48000086662	2746.86820968523	5872.78704310944	2677.66540808566	3035.66175146776	5099.05727610652	2646.99835094685
neg-M168T253	490.900616041761	627.236089739669	770.036187611158	839.859481008403	677.020323657904	656.388463366657	467.808023759486	619.562828290544	420.377742687436	777.286669130409	771.411399326182	663.339960202406	768.879814594419	829.236554626003	683.967418252019	794.767087798081	605.905642301068
neg-M168T328	1166.94604081412	1108.6433742877	1067.04735957618	1089.7505206693	874.761673683071	1136.13775177045	704.58171180388	1062.04332723916	1531.34772615098	1179.9176127281	1316.02052502179	644.921237949235	2076.11851947994	2017.63266309004	1972.04085338188	1910.71388708677	2113.03699379091
neg-M168T455	1140.39455717094	720.96631869024	842.593238615415	1736.06715417847	1518.78806469262	1393.48741318072	344.75038113287	1258.10484582085	1202.88703255669	1165.61409695049	1258.89985577349	783.510675579757	1589.77091011795	1338.27142971681	959.996934924931	857.04802516592	1479.1153438408
neg-M168T49	3460.96657781647	4856.91269219031	3796.09169708968	4089.16637386438	4016.9492168472	3460.83815064822	4921.23103860566	4662.90413755956	2917.65015513205	4781.85625427308	3702.52899626388	4464.14798120569	4202.34466002767	4473.38013075441	4342.19664053884	4488.36350883817	4297.83888158135
neg-M168T52	1923.59413700308	2666.18663594501	2266.56792137022	1975.54198545742	2138.66337606048	1883.86937871642	1492.99177170169	1465.83256414984	1055.92396217844	2085.57089573017	1200.75291425775	1681.64866192502	2192.32241826459	2087.25245590588	1636.03831419529	2055.04515378593	1950.57462773442
neg-M168T534	683.007376325643	818.534055637351	1160.81373089634	1095.39610226678	762.58669385898	760.037489778799	696.769848863125	930.250320702514	709.005978326799	719.640208112096	496.120733105973	967.434081360769	682.716572542966	742.160457162715	819.853242508162	794.926519709432	853.234910617941
neg-M169T191	4414.55405055782	4749.5544241564	5929.16606922759	6085.33848030131	4892.61052956428	5429.15434470519	5118.61837870476	5000.06233496988	5381.41179253936	5883.08002798872	6280.265829134	5340.28825659094	5422.73050860975	5625.57253852996	5644.28980896876	5554.22247351676	5558.71225269297
neg-M169T215	3173.5527384545	2588.00496776427	3333.36054577471	4005.37635817944	3737.22003343232	3903.9764020616	2525.93013590796	2853.21362318893	2036.25448688101	3392.53037475556	4264.14071278625	3845.74487924199	3825.20630472588	5383.81823039352	2854.8301211601	2940.45698520876	5231.3382013885
neg-M169T246	3601.54586173666	4237.73217010244	4903.66825380943	4084.88608583916	7623.43511570472	4433.59933247244	6923.33484434364	3994.20754969327	7740.23991753786	7582.72252988221	8484.19549091241	4784.40119028582	5108.48788810808	5249.37742053383	5129.96882228589	4702.63591124652	5074.43307157329
neg-M169T453	2577.32736460283	2348.78341844518	1701.82708008853	3589.60074746752	3132.26658568324	1681.40022178765	3854.92120566475	4892.78653072432	2765.71614007166	2150.39497134543	4656.75220417914	4482.92928340433	1725.21214921267	3705.98412586967	3319.38309784101	2858.32421525813	2486.3693736924
neg-M169T454	805.881137429431	1254.94011424344	749.19887427577	1309.30906371471	2081.89873898807	572.655667035769	386.15481282355	1129.39054672226	1994.00027443103	1059.45664671048	781.779285259531	1090.58147759241	1992.37396137976	2711.1324488949	1085.03570800332	2631.27574898226	2180.69272855547
neg-M169T51	1192.47446820979	1647.68560228126	978.289254555293	1444.9155382744	1170.54153794012	1304.18634959724	529.088562443682	542.531932213271	965.146317598669	590.901732160797	585.672952954609	667.893540748557	959.155377443735	1112.96363593331	821.289544832185	801.0468956573	938.178909288868
neg-M169T580	4048.72617737621	4080.42124682625	3619.52868719477	4085.00234771938	1774.95323832609	1703.49431657952	2582.98219564749	3573.62219585885	1981.61205923509	3831.82933738419	4328.87079064219	1972.63724698629	4627.18809352193	3638.17870228554	3775.85036723964	2860.49313926948	1879.05135220554
neg-M169T598	848.497654318873	627.497842782769	813.340190370038	1454.37649463878	1744.45190248549	1928.72939072889	1255.40916450262	1872.81808713909	1409.36425156763	1353.48338320954	1437.53080447815	778.316737832234	1226.66371279682	1474.29266484803	1326.35499460448	727.605293406707	1796.05594509296
neg-M170T455	957.778504680169	809.450405339818	1089.68196778605	1580.0211510732	1175.3153248607	1299.77780744943	799.209053623095	1406.57420862162	849.396175839265	1153.9681515261	1274.13588268447	1158.81783896633	980.708386894527	1202.85777363071	1156.35507208649	1118.16264829102	1177.49735727522
neg-M170T51	1341.40357268427	2551.11289955857	1518.24593055666	1920.35663936966	1940.4924300594	1925.63978230862	2777.88118876932	2637.23036532862	1608.7328912774	2878.64610330954	2860.85486339792	2414.64121739586	2344.59806576045	2511.01788163982	2343.1404104634	2594.95024514529	2166.20896493079
neg-M171T152	4385.9431508878	5582.78955028264	4674.00788929102	5116.01724369375	4831.91409291581	5183.03691457697	4549.77680383543	4504.45393283449	3679.97316859349	5264.5083296024	5159.75615125687	4500.64010939352	5048.6032506001	4879.63767383882	6637.78587290079	7039.38775613325	4920.98519806658
neg-M171T195	31147.8342172201	28195.6116233621	42206.379719872	39682.678599974	35189.9265804861	41149.8653974915	27346.727739909	41118.700662908	38721.0905736701	54938.6515423063	61590.6853953286	48357.1576179919	53111.5049865023	56731.0750362516	54409.1928866939	39849.4264884571	60869.4095070168
neg-M171T212	277.276627351981	316.866566892932	376.78156662107	326.481796600867	342.034547417833	376.833533594904	682.715274791781	652.887191792379	566.618528710664	613.864212827167	826.953725511752	899.856790325553	468.006329418818	476.050333123525	574.947775595699	533.986268661518	542.935659751678
neg-M171T268	81877.2256990578	87108.5191428843	108838.233506232	85309.1217280118	81302.5545161074	82909.5283526096	57929.9654182202	69989.4333652568	53570.534761805	90883.505184879	85332.0980769934	132752.035108193	97962.259082299	129670.446697078	106469.867835175	96446.6030923169	119445.419056627
neg-M171T36	604.181856383502	757.762952102882	712.485803931222	859.412959803763	320.919081156055	98.9134122842968	592.184803659494	707.799052726326	682.985432215236	1094.7861857754	814.866177464445	761.940827264772	1494.74883609	911.625787249973	1797.83571949494	1906.92535588607	769.228635497224
neg-M171T379	14813.2703543285	9021.86179189998	24881.703879518	12472.4584360144	24742.8062131405	9623.00169506783	10364.2853131442	11545.8410382496	23501.8816196204	26031.6493536982	24636.4430905155	23778.2971884404	10369.3714611837	22817.1371590687	25194.4119530925	10660.8903376793	10838.3953786659
neg-M171T52	18908.5903103563	24537.7073090328	26994.5177055329	18912.7405882745	25788.5801338895	18295.5032770561	36143.6551750631	25676.1290827389	22684.3938073747	29885.3654901443	40986.1714983082	34780.0875411838	29829.5438382919	29207.6539539454	24904.6395280511	29362.9237884109	27191.232562711
neg-M172T155	989.394650339689	924.228323479138	607.298441483188	1000.6978261099	1080.3913277149	1020.40723644407	382.224183357812	1000.49126172163	1016.93483261304	808.86072565029	1315.11053558356	1162.03912507891	593.571662000523	744.319554305652	563.303673671904	653.47769852742	762.636535952645
neg-M172T165	458.51454581088	664.029184836847	451.589635632984	441.660782226983	637.248666587879	315.941338051442	9945.23443410062	1672.84221187946	3031.47793354863	2162.31903837659	1722.08270466298	1925.49930475161	3017.87612247786	2952.28625888379	3132.18511441932	2880.36199951239	2585.29611626222
neg-M172T195	3550.08359266195	4224.81366181546	2868.83145517859	5035.10766418231	3880.95140892403	4617.01084559927	4514.92719595345	4542.35524023126	5059.22271308447	6330.10057271561	5490.54948097551	5591.41283838145	4371.63453291481	6291.38810583303	5883.96950993287	4166.06827828354	6224.97991689865
neg-M172T268	8563.89243921934	9433.12960890014	11973.5839807624	9314.01216635445	8498.57099393249	10634.5416867687	6202.432043729	7701.8319878157	6739.38941174996	8916.10728692604	9244.66771319929	11385.6172466162	10273.5677252525	10694.0310881173	12142.2775994593	10342.1344486245	17231.6644386213
neg-M172T455	1140.26435024594	667.165222851834	1086.79912529416	1116.49440162026	1002.45543153509	1376.43518923958	827.84712406018	851.667423687819	1392.07551571196	915.002350909111	1077.35480594241	972.358142738378	458.511094252371	1184.859050932	1216.68424159508	1436.01074611654	1239.23804423192
neg-M172T51	1808.7990658537	2582.3762341743	1539.63883563987	2220.87956047492	1967.85785881745	1759.3142927157	4992.51831988384	4949.71717509284	2601.92659929389	4092.63648086586	4415.5753815295	3401.34435159082	3391.24548629925	2222.93675270226	3444.81989887905	3374.0996107859	2238.54241468561
neg-M172T52	961.874232341287	1614.49779383793	1505.75995488657	1311.8377402624	1830.56694948348	1374.66076417263	2427.98051993502	1064.28862144548	1638.44098959503	1510.85885509942	2412.63051732455	1628.79546369518	2148.48991685838	1801.81258212904	1567.29728411125	2089.62900888659	1969.69360662022
neg-M172T548	2253.29098880617	2694.10800430068	2200.01540034234	2012.68147898526	1827.11664711241	1749.9997145286	2264.51211520738	2326.34610012019	1833.1856364331	1837.47061639125	2057.26045143491	1902.17599525473	1594.00498959453	1552.7137749244	1611.35591547726	1604.38826195567	1798.00996415616
neg-M173T157	422.722763457527	509.814247557561	285.835673587712	419.190286568503	472.697804515953	459.112753006539	926.179567830042	619.04330280389	508.781788051898	659.947500208612	699.520653049992	1133.18165773731	573.111868193853	568.924678693352	673.329997018708	539.876309794436	455.225188551222
neg-M173T166	6403.34059816134	3128.00771248075	4451.80427206298	3128.45406521614	4601.55507158349	5078.43418303085	3581.98254134979	6995.02034985098	3152.61272386677	10661.5360748796	7266.95647967635	3834.26278727607	5747.07816899614	5940.80992739564	8446.37526091848	5259.33557033658	5472.44717004482
neg-M173T193	9533.42825911174	9185.21042095972	8512.92163090083	11527.4821249395	15040.7544887027	12795.6822554357	13644.0087521864	14689.8123889251	13783.0757473986	10549.6446314335	13353.4764041148	19085.3459928809	12441.3294601016	12710.5570011078	12906.2608553571	12532.5008330139	12730.7121237236
neg-M173T268	903.715521685904	756.246274483178	903.00229005206	586.576183059473	852.365979304664	822.434189031087	394.876462510295	807.400547203582	1580.59709826754	767.12282137596	617.473446312552	1050.6140115706	964.563918128991	931.844782574228	743.143503426527	724.474449320041	925.8671571433
neg-M173T374	1201.10442317318	1077.21644191353	747.682003604595	1749.29154320249	1054.64555158799	895.073383168514	2419.34322008272	760.232168749997	2469.65920823766	2412.83768279276	1291.85401987205	1340.91298342652	2320.54222883005	1377.6696176725	1981.90844726808	1630.97381237584	1656.45347790819
neg-M173T51	4763.29335029485	5542.89312744084	4059.27959431119	5955.52361477622	4169.79401047472	3817.78569962835	7018.84724031337	8029.03715775318	5045.36198074189	7553.01042057247	7554.04582197809	8002.28183142029	6804.96616424451	6462.28875672303	6789.00926512773	5971.28603857433	6777.63974379081
neg-M173T571	6779.46519593955	7014.46308751013	6022.1615960966	7334.46993592913	6324.05912371869	6010.78449561453	5766.52423589605	6020.95848339001	5343.02908475565	6422.60126150595	6792.74527217093	6483.66768484301	6863.99846854744	6366.87502767781	6103.27337449309	6236.7800419725	5933.7075088082
neg-M173T593	1411.72089874906	1201.38328218639	629.348756991701	668.474732483681	643.019943005888	500.047253923671	306.756663642507	615.402828357338	346.505482628655	484.445948027159	702.440716854478	1489.71464683462	644.146661115674	748.683360944943	271.719570389133	430.624977541007	259.461919027162
neg-M173T81	529.37760895821	578.483499237228	324.427568550973	570.327720504469	1239.37548895177	773.745377065224	339.199775627353	347.213966810078	392.8371335128	364.343347033541	418.093404312709	368.46835260987	456.618342605889	340.036722215931	421.541530855355	573.924677057271	379.372918134689
neg-M174T184	887.359929458361	803.325888218156	856.878224771416	898.827917370847	856.703268520164	839.262642899331	1725.62769330438	1370.288003134	1557.59334270147	1419.08464987876	1988.67900438235	2637.02425908121	882.233497483586	1291.13042847981	1092.70507351305	1122.49020985052	1173.42408083587
neg-M174T186	11488.2841446075	26205.4695991617	14962.2282179313	22200.5900288428	16675.3467752716	16836.9429973736	16658.1331771308	19030.133208122	3117.02412863593	14564.3819934161	8197.66721181352	13817.4369575165	10483.7878947902	4094.63988869683	4266.24682558383	8053.78685651015	10376.9684733338
neg-M174T194	1556.25403413114	1035.16453373813	862.724076540568	1775.46372165794	1638.33515160803	1823.99318043741	1377.9212177391	1844.54204368965	1487.40753307302	1201.05697576802	2057.57741218512	1900.36846634751	2076.91316369181	1906.43516949894	2091.92835579107	1196.16709666534	1244.08709890981
neg-M174T52_2	3410.14316216677	4592.70187966439	2645.55611213909	3023.78502725374	3492.57998847001	2890.38450622057	7488.33723505809	7459.25481292381	5057.85633022691	7504.44399854081	6254.72728276866	7031.16760911064	5599.07194895878	5119.28233447595	4959.54497403406	5465.17609023945	4954.71458395618
neg-M174T559	3504.01755732212	7323.56217889911	5901.59582422634	19258.5124476623	17070.3461620945	16927.0424071511	4661.80021858412	16068.0707912956	15838.7371441886	17910.4386846018	19671.1601138088	19081.7620274519	18093.6081462633	10418.8309216261	4161.71256002093	8652.4895720522	15246.601224147
neg-M174T571	659.066166552499	724.421217131065	643.133575167279	774.680775937224	708.213157556459	747.912100151124	688.870206901586	604.942185020086	691.343296185226	660.695443801703	612.346569642456	663.08319476167	868.377874137135	695.556610653148	676.389663026836	630.276370807713	721.72444987803
neg-M175T12	718.747454893005	928.684754045429	1379.42030856034	2051.43611928182	955.214383764233	879.94482968786	510.734918440264	761.130846713028	1338.39665362585	1178.02769515789	959.001244501625	772.316422984404	1215.38378405194	855.12623743064	683.22896410237	1435.94017487701	785.363868773008
neg-M175T37	890.351428877586	2473.90633021126	1659.14478215243	5406.34205916431	3107.28641438792	1760.91253343798	3015.27114514418	3056.77792973092	2631.51054934197	2954.83358748476	3369.63394079585	3240.29965536858	1237.29535920156	2504.48971589241	3810.40880333562	3442.41553616556	4040.58923968077
neg-M175T455	1343.83043793178	1106.97544702904	1431.27731775063	1690.11879581785	1457.04030959598	1941.91195583541	1499.32760902709	1703.24941745261	1457.39599326848	2256.92011969876	1132.64033012106	1174.35175667593	1133.022887412	1175.56200209743	1638.04720939754	1296.77950435434	999.547295915129
neg-M175T48	18480.28512815	18152.0707248402	17822.5974368681	18871.8272836968	17585.5776858752	18749.9012716354	16035.1806228293	16760.3473678634	17751.8283531595	17031.6342090402	18757.4238475331	19279.1509846285	19782.4066519528	19028.229076667	18741.3505159489	19272.1883605602	18399.2763808005
neg-M175T540	1283.36812439555	1847.43984203885	3054.11731119015	2454.99558488709	2575.31493937591	2075.67755003721	3016.43334902437	1698.14479491357	2470.05539221744	1364.25908795626	1103.19382173779	1180.37677973193	1713.89592284633	1418.71254142444	2203.24766217945	1024.20455643986	1909.53847624125
neg-M175T571	6061.17213076804	6579.3113046995	5801.55422040316	7098.29534862775	5130.51711451805	5988.69851906276	5368.06539782952	5615.48199916633	5882.94288819929	5659.0073537335	6626.61823539868	6120.18926031734	6323.27324665251	6704.29840824423	5911.31013937435	6239.2667963752	5975.12946042262
neg-M175T572	7600.41644513092	6537.35188807084	5568.5347123021	7426.85390816306	5071.17634692499	6839.04851606071	5237.43869429665	6911.0543286421	5753.44561527026	5641.25265698278	6877.87379628147	6226.27979317188	5840.6245310709	5352.36157905572	6134.684305182	5229.00385350734	5475.16771563494
neg-M175T573	2188.51115393437	2103.98606091334	7886.53926028007	9159.08472753103	2086.76607586128	2099.79672988964	2232.18337574218	2125.83328429853	1990.96061461451	1938.32942984868	2505.10699191467	2234.0405805979	1853.93309421666	1894.29363105637	2063.05975278243	1874.26065408477	1909.84377450196
neg-M175T598	1217.61978855694	529.284241716694	3100.14974881719	3783.61828866956	3251.19581443809	3940.9535253539	4215.00982675068	4073.87499398727	2898.0029124926	4349.97882969297	3840.99621837186	4196.50651120274	1319.63080962093	2322.14093117408	3558.65014280928	2620.16375938845	3373.8980838676
neg-M176T138	373.526807093729	418.577300906159	415.493304207732	431.396253109139	401.722254883948	400.287013568074	390.920203774789	456.948537586725	240.930555175132	371.380457908245	334.1800657321	370.577712671977	496.915332410542	403.208627241727	326.969771251897	325.020680961328	465.813666019431
neg-M176T142	386.546130804737	452.269168521064	660.80055953077	445.299215911283	447.927426974268	293.795105680767	2159.26406944602	1429.24458640784	935.978339770907	1393.18972437021	873.315863025785	1731.30078977851	1073.92180058152	986.84759225985	1066.98611111537	992.660814168485	932.862024582274
neg-M176T50	2906.65427919159	4158.32722115559	2435.37596034249	3263.38828033183	3121.14987353932	2925.21379611559	7545.26080154866	6675.41261351885	3924.36505591675	7386.21841391178	5666.81252292207	6580.19418778634	5449.98429004978	4954.27321578544	5167.33629345329	5544.67318091998	5127.2704073974
neg-M176T52	1166.01829425769	1727.51506493786	2059.47294277091	1350.55551698605	2636.69411587325	1013.77786308681	2878.04700178081	2368.59348205247	1879.1910631456	2691.56885626174	2013.86941214371	2251.97981556678	2048.37151754024	1873.69033007989	1759.67563747076	1905.59124044912	1667.21873535081
neg-M176T572	2429.24777499091	2631.40885552333	2057.41007096991	2960.38879274813	2345.03956407415	2405.67746927331	1932.91016298667	2241.53713478263	1790.18657872035	2174.8704759056	2202.354151472	2299.22230681199	2405.53961945473	1965.60466980576	2042.36585775196	1930.79156509225	2049.17180489531
neg-M176T573	2023.27366208357	2079.93107153576	1599.86014605654	1971.92363717681	1722.25086833983	1956.44265738422	1984.59440332402	2274.0650308621	1754.79506973111	2012.74617431628	2204.87841057447	1901.16829968208	1783.61548922968	1475.94136047053	1738.95216346399	1610.31963545231	1781.09382843725
neg-M177T211	1998.7019592522	2154.12194996055	2092.56472219876	2353.84669349409	2522.45862371324	1157.79254554918	4286.17444387354	937.587132587155	1179.02658893548	2433.15156559054	2371.74663807041	1080.95911485859	991.145415912696	2264.44236821639	835.17925094944	1525.85107927726	1353.33852687367
neg-M177T223	5061.50443760257	4937.49737652634	10027.6424316329	8884.3227040214	4677.0300672639	6161.55322695027	5476.41352609461	6441.2742867562	4198.69572268994	8207.73464761312	12596.2301230994	6497.44927847602	9698.29771034048	6916.75422879639	6975.73682534341	6637.5384577825	7192.71070359618
neg-M177T277	678.84678933352	790.342136788063	743.568003825787	590.273794889567	707.984194085036	691.088517058031	784.085633252524	645.822432798068	414.728573303315	669.240161788255	585.930287053013	504.155320530788	754.355572237685	778.55947461494	764.390327927116	720.202605288138	686.812219231932
neg-M177T359	600.622418808032	416.948751938831	474.306241472834	384.644713671934	445.209552107869	507.987653292259	4046.15342134174	3223.06595705417	3034.24105663875	6973.61877887059	2816.39467054272	4168.85544707075	1844.48172208594	1735.6132126085	1853.80094099064	1950.70239923797	1839.54672196884
neg-M177T384	3548.01987198861	2958.64014893431	4348.52638912858	2246.44192560357	2678.24980738641	2289.54540609763	1706.53581446288	1461.49964091329	1190.17296847644	1752.83695800914	907.435506043213	1234.11797253993	1686.36220902819	1763.61309243458	1777.6570625439	2151.98246453735	1920.89362322922
neg-M177T48	13029.9758794221	12417.5456704294	11841.9616220496	12463.2650366218	12386.520784202	12189.8683529603	10986.9080334778	10751.8244807753	12172.9551896207	11152.9576955107	12440.6318652902	12761.6440768173	12780.5238112392	12205.2847461035	12029.9878468565	12706.076894512	12949.6468695149
neg-M177T49	9122.72313208815	8868.79108461401	8968.84114016855	9137.60672853208	9678.67477359294	8910.03995909189	6106.87495815351	6050.65023346134	6533.06961221146	6812.91537200674	7069.91855234859	6982.65332881192	8324.00574692526	8162.3630293726	7964.55707520488	8284.57445010645	8153.94367822861
neg-M177T573	1196.16281042092	1178.17066022047	805.085639586679	1251.44561321188	1270.62690735415	1140.89287149789	1008.03715210174	950.615466010038	1006.296070398	1028.9815824227	1132.69504562192	1161.30687089398	1137.25891162218	1017.88605580269	1086.17575124759	1048.12832554928	994.939780758815
neg-M178T223	579.642383150212	628.558150619931	1629.97554333282	879.662317512415	656.535449584717	748.528432900012	600.016879921129	1477.60859025659	709.687504222023	1148.16259887582	1080.48163901418	925.859152973726	848.059650134116	1001.98424998434	1089.7291721361	772.859759792959	850.314191681912
neg-M178T480	2067.4922777905	4220.57620846578	3356.51552466555	184.112563681584	3274.38878306146	3145.38349522061	1969.48773931542	1162.21553504464	2088.2107010867	7625.27728840419	2373.26240268215	3235.06513643016	1772.6028622221	5626.58309771235	3039.07802537475	2197.63617834056	5416.74007618165
neg-M178T50	951.470520058896	942.185489390372	946.583595397705	1202.29983766033	1168.05067702289	1177.2334618731	3045.32097355144	2537.25488884171	1595.77572752637	2685.99713996176	2283.03057916732	2601.21699958008	1798.74406937204	1793.28793047385	1877.24000593486	1817.49286542244	1809.09628390993
neg-M178T504	2478.81242417608	1973.78061228235	1831.16298044466	2913.88470833548	4120.35767295311	3761.3707833318	3630.42007872678	1418.6360313735	1303.65633574321	2864.75858257466	2576.69473511386	2228.85830519294	3992.6609728047	2232.7268071464	2414.59677379967	1802.34906337807	2231.06564808458
neg-M178T522	2238.19272235613	3588.75402820716	3154.60859429965	4379.07172751403	4746.04859199697	5128.03809478657	3072.11327553393	2243.63786943171	3080.86116182681	3992.41290208563	2443.18595553805	4511.79285132605	5043.04998681813	4802.67958008301	4061.51943015814	2147.68408479909	2980.28667790651
neg-M178T539	2403.78294675625	3013.58617753802	1194.49321233135	1515.00385526677	1972.45592846262	2063.38733099174	900.603757850793	2073.78480808987	1932.07466627574	2908.92234907641	2247.00819099781	3427.65924592197	2600.90321937227	2458.9191243446	2122.835933512	1279.78153268906	2681.31840169656
neg-M178T573	872.236947797941	988.83644798833	632.685857547053	956.313580615478	826.480187717981	621.027016395023	865.278971914904	743.722364694681	738.448288642358	1015.80883885113	1039.93122723047	1107.85888311261	881.040071767931	704.145162139977	678.235862300393	1000.52775485575	839.944474849286
neg-M179T138	739.077967713558	742.814900310292	738.231016373707	943.528688817593	1148.03799533505	848.678366823705	695.553567463416	950.238908102157	706.294615993374	837.479636281142	1099.51479214216	1209.9013295347	894.367306485655	1016.35249800934	1231.54863050749	1212.26742609077	1044.1407819211
neg-M179T253	1214.99103982002	2716.24993942666	1492.38527110864	2437.13906149099	3228.54612038157	4124.26097457347	9364.17254290462	4954.88604558342	9987.5668691694	5910.19396736241	5631.42576890625	5251.86803882402	4263.67779824879	5149.37017351072	4657.72173536299	4659.64468818419	4333.63769566527
neg-M179T255	2594.92811154875	4113.07155039763	3019.90195366261	3798.66449842508	4232.36216560733	4326.39264565521	3091.03068005097	5284.61113461717	3454.26717595586	5536.27119175143	5297.75656523669	4410.41634843603	2725.90562188008	4798.42447410685	5541.59579353143	2447.25761752568	2010.50496779512
neg-M179T48_1	3266.00073067964	2904.93886868939	2898.05823701139	2923.19951901788	3466.6157445465	3076.30438079921	2155.19942018644	2398.50582854306	2050.21904613137	2383.04291508663	2390.9816080075	2520.65595555555	3028.9710751745	2840.46184296232	2862.58279383416	2458.75600863548	2509.45078423768
neg-M179T48_2	1971.55330064058	1960.49210875497	1899.61283594345	2066.25576582823	1996.534165293	1783.7174950582	1640.99295789782	1798.71569314001	1882.97831725277	1872.53193693822	1907.93477630679	2098.09628217242	1625.09298651239	2027.92937147354	2032.8481795524	2030.64124508298	1921.0645094937
neg-M179T51_1	43823.9308281939	40835.9664146964	42231.7578041	44194.6318283903	45241.8729392826	44872.2597768615	29021.7398944563	30621.1532806695	30269.4496356829	33930.8275796094	33831.9502754004	33564.2529541382	40110.2213632719	41501.5181370323	39471.2050596233	41245.9044744086	38138.1661876257
neg-M179T51_2	6836.20377382055	8861.85207011613	8443.23104228834	7396.79260267953	6045.44773941623	7999.75977976264	2059.39168907248	1074.83972163142	1439.20544302753	2158.10168370241	1909.77954085522	1046.49829611031	4988.88417381563	4053.16611729859	4354.4979877678	4904.61659533176	4596.93136432855
neg-M179T538	27939.3101889267	13576.0899910556	7142.03172808556	13641.033986764	11465.4851114232	9221.81144740492	4503.34200616225	8787.80528218301	10120.2653598059	10732.2783626452	11451.6731933666	16678.1563549532	9858.81618739676	8543.36972723038	10000.740534695	5938.48140841326	10912.0845494277
neg-M179T548	6715.28717539786	4532.60557369158	2951.18967857934	1941.34616620912	1240.46901988642	1144.66682189872	5020.73443252919	3864.71779671331	1993.93184874271	1401.99325583469	1258.01412954124	947.284565837482	604.349584539469	718.703313765692	675.284423972384	722.608748980637	678.627804923761
neg-M179T561	3464.04143204245	1929.06859203569	1432.17264994903	967.331941655603	572.563746802165	364.125266735107	2678.36270414779	2275.50178879794	1375.64456005859	710.113308629343	668.590993856671	566.621343503375	388.428182979751	383.580432079291	359.786710037499	410.196563409809	342.676415183005
neg-M180T112	657.810303321948	850.483979810582	600.286612635232	647.519833950523	486.70517979622	715.348813197004	724.787803312193	3776.77373756797	1148.11479110361	921.785174605299	2818.7349203118	3716.41669243982	1062.17062172946	591.021436962168	759.930196765055	1009.39769341039	967.159732091193
neg-M180T455	1019.55512109231	747.219577282128	1259.23489078321	1229.5466458869	833.306694946812	1008.58497162404	1687.77706148571	1120.01041757896	1060.36210149914	1160.87335179017	683.428541653124	196.433536245158	898.195225502404	1321.71296575974	881.389333014686	1651.82942784897	1517.71851822595
neg-M180T481	2601.13442073878	309.152652601646	1514.90405979749	1386.04073685089	1415.88118131948	1094.82607504134	1902.74178449459	984.671684071975	1885.09605275072	4352.14381498339	1578.01474040025	2403.9782818806	1408.94149734103	1773.47897601463	1875.41725438115	1188.20390336733	2529.0640060901
neg-M180T52_1	1341.21444247085	1289.56053333044	984.790275115355	1363.28534047601	1325.05500325867	1293.49749003207	965.480948377368	912.772520608388	899.298866891734	954.15432362905	1110.06522787989	994.695129045202	1133.72198108179	1205.76265604391	931.332548756982	1101.95350515271	1124.9545047851
neg-M180T52_2	5066.39260127965	7661.9181246972	5246.85341531158	5542.7747827208	6124.40199452304	5827.84357286863	15080.1125517097	12600.0460390453	9459.76168870854	11810.1669322051	12101.6482930013	12345.7904535333	10221.0035117741	10615.5660900357	8491.80203349188	10198.477052493	8636.8559687901
neg-M180T522	1618.05379981476	3250.97460258426	2516.90080597639	2945.69027699819	2849.97898721128	2972.07907058849	1381.80482821056	1283.75932846025	1771.54784325276	1604.79389367178	1295.62488690401	1735.33758573295	1483.73139143634	2647.39399464916	1487.45430790247	1098.7363419413	1723.71724282421
neg-M180T87	16524.2046139735	23607.8172632404	15194.5380408965	16492.3194398341	20754.5933849701	18201.4224866801	47996.2510613515	38360.9289996064	32106.8336172114	39660.0221059505	32180.0771021482	40425.1514147826	25594.8658195355	28398.0168004482	28277.0502845136	28366.898141567	31268.0734921627
neg-M181T152	2128.88671967628	2466.40776178394	3232.31794622297	3081.88850571198	2566.09997406508	2521.26990670186	2214.53855445607	3184.47677330441	2229.21035340778	2559.57046014573	2629.42213923695	2438.01186382116	2814.41246359854	2831.41966457643	2569.45849020751	2490.49506006914	3066.94649675267
neg-M181T169	1147.07419020729	1151.3702982619	1723.68002007234	1938.1404394852	1807.49663906939	2191.02223782188	1272.43439428934	709.45431403837	2615.14066242176	3194.72336159541	2106.20397291777	1819.43111740221	1240.08640803931	2166.30515035536	2030.46486229116	2602.10849251523	1980.62226625272
neg-M181T199	1301.71573099678	986.680223298699	4076.35590944509	1597.57971166807	2982.48311539261	2024.5523729479	2369.80287197022	1789.26450586972	270.714462568353	2066.09631829666	683.432264423931	2103.82531754844	2541.15969243871	2891.3382411388	4949.5332253627	2538.48042424553	4517.30113592979
neg-M181T231	549.213666399909	591.072426855428	1358.03107886734	1151.24200300548	727.718899030174	874.963387944121	891.856466993986	890.51896186064	617.891872954706	890.251216423502	1268.91559835511	1332.51905316014	1378.76302715527	685.337554054182	1153.2731421808	1528.81058780803	1261.60414021244
neg-M181T251	1112.7493007662	1412.57739003415	1838.58033239444	1998.36062729746	1714.36484738331	2208.44445390715	3244.0625578296	2749.34458801257	3720.71501086056	2573.9457172464	2410.05659783669	2121.6817953111	1298.9701755809	1562.31700584261	2619.10018609944	1922.84880011146	2265.09370214756
neg-M181T269	913.044493221926	1216.54795806251	569.471415693658	965.067313106168	1025.88805968388	1782.35164102826	1501.65023375864	769.273653430624	1553.71808177929	1568.36512974716	1176.98721659301	902.741906347327	1810.75064048456	1329.88444135593	1633.91100427833	2159.37335815268	1518.62549097847
neg-M181T51	3174.87696904445	4211.79585738428	20215.9351575687	4798.2414481647	3809.48949260846	3442.15332804381	20573.1658328119	7433.43992492979	1842.25020498897	8530.09612224202	6943.19391390847	4897.53497930823	9229.59566150786	6518.85471101965	7510.84703741094	8939.90812711862	6261.5012344939
neg-M181T566	584.34387213123	652.79151873696	328.079693301869	628.416844633516	542.589973261292	551.377687878713	632.428749358354	710.338317318281	474.443155860362	613.029219217208	581.571143733757	596.512379972073	472.354924391888	624.814759013647	639.911242605267	573.994135696404	642.231257271434
neg-M181T577	1686.88128533933	1369.8617676834	1054.0904028954	1936.06791638848	1554.93344345705	1332.40488534776	1375.19163856621	1084.96918686152	1322.79901880766	1247.65188492615	1487.05252577655	1624.43549178905	1444.45414477502	1448.47375988319	1192.60272739593	1517.82282276616	1600.76288164801
neg-M181T87	1743.57921969431	2072.95895247899	1813.87756397171	1403.8926993819	2260.29867802429	1832.51379778531	4797.02350136709	3870.99106648602	3025.16720819417	3972.05259835916	3230.06667080426	3549.93192513619	3344.65984281228	2736.7665845131	2783.96291069376	2637.87474016308	3362.84924296726
neg-M182T244	895.694702639814	1177.75040348741	1192.35109512789	1451.03806826243	1257.30238793034	1626.05037390877	1132.3639353082	1102.50029560982	1204.66458596894	1573.73996470521	1813.9676260934	1307.26887836953	1465.51586911951	1565.71958655776	1433.3716427474	1579.97677635233	1513.8771304604
neg-M183T175	1711.10058666539	1957.93334173115	1909.55912577743	2110.8605012425	1682.20706255942	1614.63437444408	1572.8273395109	1851.61310674205	1766.82758442169	3019.55564764618	2466.2711598626	2623.46184083296	2505.14000993787	2648.80147243032	2685.44135724665	2662.71404388846	2545.62044815446
neg-M183T197	10836.5606480073	10888.1183352856	9626.8449373873	10772.4299138466	8700.99770257398	9566.19548505685	10162.6974503856	8629.32850806948	8396.29782217481	8224.39531541925	11412.5727814724	10255.355628187	11312.2905842627	9801.28402893047	8077.02207677441	10031.1640588478	9156.80597716826
neg-M183T198	5286.38614883512	2142.38566029215	3807.44495222351	3751.71197486971	3980.41558585871	4783.63670146758	12266.265060824	3886.98192147528	14187.7338833159	10164.3973617099	5087.97250426433	4662.25057175098	9488.96808924719	5047.86751116179	4544.39114378939	5761.68116470945	6419.48021744906
neg-M183T221	1735.35571667676	2110.91103984196	2362.63003322427	1925.87816434892	2433.86631599155	2676.38907762871	2783.28864914614	2022.75766453075	2708.03938377514	2677.59039411339	2547.06200927866	2763.25050001448	2128.55848905877	2522.35389270226	2504.62474637443	2707.35175730184	3347.91960693273
neg-M183T225	3286.68212869447	2989.19249975246	2732.18951924216	4120.5375342497	3525.13070391601	3754.30192858535	3312.99401034797	3223.14264337254	3105.62289448491	3700.63775874931	4368.44224765842	3839.00984008234	3890.52148951369	3746.85876601179	3718.80695491849	3334.64424224634	3771.54847075457
neg-M183T264	2975.08217947396	10876.5096622678	4837.64793418211	5757.02237297056	3873.08924035972	11747.2754717166	8830.07514658839	5086.43673179543	4011.71027630306	5561.91060476766	6130.86391079647	6533.68765885459	6573.47475562608	4121.09897882827	7305.04288771933	6096.48177703773	6434.95743628423
neg-M183T53	3012.62290471391	3485.21024453934	3487.41987518317	3452.48469187428	3128.89693346804	3576.40262152782	2944.36127265011	3206.33299330213	2959.64020905682	3164.88748606273	3103.13839302477	3318.7381413549	3512.79367866501	3398.85270435567	2990.65923273434	3387.10586952129	3269.37801614619
neg-M185T171	3656.80707145812	2609.73008465675	16267.6491409808	4009.25541722151	2712.95488953391	2941.83838234029	3439.45099323863	3078.00315270615	2935.47350264795	5757.31122021735	4802.33168610405	2985.78837347486	4842.68286436052	5036.48729541326	11324.241376122	4172.30058279265	5579.86751799815
neg-M185T207	14158.1586347082	7813.29053010938	8669.97080504048	15995.841727395	16239.8365210926	17706.0821326181	9280.36418205341	9873.47923258802	16004.8614392332	10656.6458158203	13957.803774647	16230.6432633139	10692.8121831394	20549.5139688434	19584.1300642579	9832.32458807128	20348.1953440768
neg-M185T292	54113.2345736169	56297.5286090246	90105.1659423114	54539.9499560338	54686.1502656386	57843.0010126005	32956.2144185568	44388.2179674309	28158.6093154561	45610.5323927713	47873.1434142381	58414.8442711384	57853.0274711871	64569.0248229051	62993.4000324538	56370.8337503827	59309.4591003593
neg-M185T50	626.504024270848	950.106661064659	674.463860225218	572.750379641239	788.110148541212	1022.62238062668	511.059107810307	611.5514733174	836.176409228691	468.282131467075	1153.35081785451	453.795438315682	777.281519127386	701.159975868028	594.722310954545	693.062349624696	774.241780074308
neg-M185T53	954.942101127213	890.606335634184	479.420657430638	939.860062422413	764.662453928619	786.016690885514	1204.2791939279	847.029425425475	728.707425834737	891.295883137595	896.533312013121	864.333269852212	968.655294983482	892.490959641868	837.099688739313	889.886009514607	779.1812467331
neg-M185T55	1213.85399862556	487.318956182413	1227.19251563876	584.015714261615	1358.68946433717	1133.8128049403	669.697226223905	963.748896575354	869.821162289747	642.499851920313	830.314282963417	831.104988202722	654.046622967045	610.12266384202	650.771700526219	721.426011106701	645.039958311355
neg-M186T165	1016.61207446367	1219.94672550481	4060.49520886213	970.949379911187	1746.50609957258	767.014315015728	2153.49867673931	1783.75329264429	1771.16914680884	3017.28733362687	2305.29791740441	4514.30117571855	3070.04478551641	2808.07112831462	2958.73583442493	2985.55339959529	3025.89868602724
neg-M186T207	809.229055761436	1423.32233995497	1175.87193855261	2039.90072329735	1998.5037903672	1893.62297070032	1088.88615927338	1152.03078584456	1498.82544460863	2919.07428842038	1492.36869609892	2407.09665592524	1560.24146034	2548.21857489729	2814.04829547635	1511.22156357011	1611.93495532156
neg-M186T292	6223.84037149585	7602.31457013008	9142.43909102984	6471.9858418774	6393.5855880428	6751.07695619301	4329.30426823224	6315.22523198913	4197.73743479386	4993.11714158797	5760.85811757273	7842.89031631521	6904.73268337143	7817.0340046293	8355.20073701032	7392.38749195149	7093.76375479864
neg-M186T51	3077.16375096581	3315.6140035861	3823.02911352837	3396.76587516751	3566.52390758371	3073.43465153184	10132.2994755703	6359.02186306511	5649.27231502803	7049.51476605038	9896.74559279378	9917.63993360455	5995.91704023839	4968.22726714215	5043.36951381177	5800.60317044672	6199.0681113398
neg-M186T52	1326.72243618111	2233.84776715651	1376.81986749163	1690.87810072219	1658.90223155873	1609.01885476759	3228.02551777644	3146.60895133226	1757.53167043392	3729.58808268929	3213.76933354687	1878.72894938177	2589.97068150037	2328.02405179176	2120.76876971743	2317.01336024508	2317.58966619781
neg-M187T138	2761.19982616445	3536.33349592507	1255.16374943494	3529.81493499088	5598.55609440529	5160.9057085323	1238.12261826272	587.867507562461	1088.56304255039	1413.51698145639	1284.89940903346	1100.06026645262	2425.25862028899	2778.2771598458	2900.24730433015	2490.1817961396	2755.77865150265
neg-M187T155	3123.6573677792	3194.3016901395	3788.93748087417	3196.02631713378	3138.82946855536	3810.413121272	3533.24947047018	3329.41004284675	3201.32220464534	3848.01855473863	4495.1131936793	3471.72210672966	3874.15474241794	4109.96656959145	4015.58925754433	2216.95362801081	4092.4072538825
neg-M187T168	438.52846917608	409.319386025294	725.777491169937	597.807978040043	586.065690722429	773.041206500129	1231.45266968991	802.017192156426	615.389039389509	593.176796375353	739.101407153905	796.885573802229	937.690380123903	1305.65192371935	1039.88544867421	1013.54963066864	905.160700234026
neg-M187T177	27519.2079095656	9279.51970992558	11824.7620659817	9061.567301444	7630.27699350419	7220.22138574073	14134.4194600737	33115.7430043286	13264.2567752878	56903.2687833812	19446.2809485069	16658.2029058897	26025.1100649806	26480.36812099	25355.278073354	25114.4412135377	25056.8555068378
neg-M187T205	11097.2456961228	15283.9650233668	17493.1969129413	19293.6804373093	18438.8063235914	20833.2789822533	14820.2660916628	16831.1491542098	15958.4812660015	20991.3556706452	23361.9141623919	21712.3494580675	23038.2242167328	22835.197016294	21889.4281594141	21993.4624627761	21752.9960665522
neg-M187T370	3002.74432145766	2308.00601528188	1780.66653874334	2489.2578351143	2599.91605991875	4764.10917796895	1687.6129194108	2761.65157737283	3515.32171226454	3991.11039479991	3318.73395981344	1854.06033001839	5759.75260249464	3087.20304746315	3898.92806686992	1705.30519676703	5165.06320546029
neg-M187T453	5781.74019741062	1608.63026596343	3766.4774482737	3772.92461206943	3131.44045774224	3373.48381849717	4809.55759939454	2621.39437007367	3429.46056880868	2492.77625276672	3786.04410071542	2621.5257359221	2496.26029907914	2844.57762453543	4499.53929680416	3651.24054545961	2912.82178523074
neg-M187T52	2083.60147465785	2501.9071672801	1085.22490929894	2593.396280434	4153.52122545816	3648.98397308266	843.759457606602	480.211455832124	748.024824320696	717.368967589018	1231.60149737984	660.623386924339	1967.87681632971	1888.30628951338	1754.11443788995	1748.07698953239	1883.15290204677
neg-M187T549	6168.10244929328	4732.24344628165	3859.47307030894	2561.17090073455	2300.55491841116	1999.58017203421	4552.31775900168	4550.2234532598	2839.00231462502	2138.67750379674	1956.07323234763	1640.07349850225	962.378357533617	1326.6485395875	1251.55450450802	1248.62861753662	1186.7918750589
neg-M187T569	3703.92730705945	925.346663382148	815.729599757386	1224.92173847215	1208.11113760449	1634.8583827037	2512.91853553724	2068.3917970626	1558.93974190257	953.669284184194	955.074929930929	870.198481305997	1016.94238227655	922.36019533442	587.703723693925	898.974807611802	972.042328189668
neg-M187T573	1559.1933570803	1029.18696905638	880.511540331526	1205.23280783993	1105.51154453403	1080.86003375315	1540.72693010026	1530.42249366089	1150.88416278505	1160.11302170706	1370.51532965399	1345.3871168013	1033.35375615097	1043.10962675371	1129.69870385453	1007.79153479832	1170.0139549468
neg-M188T12	567.20666359036	496.785969136358	599.163329377308	167.355821591012	665.959636148636	790.757782725292	563.702962171491	491.71653038932	692.860330183342	680.00064078192	1196.13984151803	775.703114552102	789.340028026355	790.865093329172	769.424585542309	756.141931939741	562.873185141052
neg-M188T138	704.790845500042	665.136661392304	591.748424737372	769.55331318222	717.240710500172	640.55361638587	713.549692115284	699.177541446718	618.25268955077	769.049154619814	652.717577716591	794.722366651891	707.672385607224	775.171464033858	659.903387760627	706.525530921337	724.998259728119
neg-M188T147	1442.45096341377	1967.95371469765	4725.29137026823	3709.12269379827	2137.5935829402	2447.41788997848	2190.18729860853	1334.84309787609	1626.83771510085	2713.82910930531	6037.84524636077	1824.13505254405	2187.23523050839	1414.97888160009	819.566826973101	2664.86085803243	2429.64753807069
neg-M188T177	2678.54791433462	1082.58049540266	1140.15982695113	1072.19104002961	923.405935962283	729.977488733832	1387.90316934091	2913.38064828168	1507.63433145296	5252.64361061646	1879.90346514192	1580.50558290644	2326.83695051646	2527.36549031264	2499.8489629533	2335.5017376727	2249.73132974196
neg-M188T205	1816.85770517012	1906.06375704379	2246.67814486457	2494.56268939037	2267.14794715332	2489.87531480248	1681.53286992746	2162.11044755099	2160.18240249057	2376.63024592368	2852.77338089352	2823.58003654277	2757.47758406089	2035.65350870429	2162.03517686905	2637.97699172067	1891.41033054173
neg-M188T35	283.213766778978	3442.74480596027	1452.66746876605	3468.67727603977	1661.66224581632	1717.94336252275	1354.75809020841	1876.36095092537	835.213451651333	1613.15799209333	1278.38975393176	1699.37642324263	1917.62025045529	1879.33345750089	571.025486567141	1134.85593010735	2519.46787203553
neg-M188T51	901.449905991675	953.193029470118	1356.51947599281	4584.66725020062	1042.82515599206	1089.04170909724	3089.75581148568	2312.04781373172	1927.74932942934	2221.25356871377	2691.23569029233	2147.06003410623	1971.02875004807	1868.95323314074	1858.67216557883	1932.60246219222	1555.3315340663
neg-M188T52	3317.01625795609	5291.20551316656	2834.18062259279	3975.82988841285	4106.54512858847	3647.72782411566	6996.47747653923	8112.28744894393	4690.76029937745	7453.72087758484	6313.70114609447	7068.65735963665	5943.69372427809	5308.76515351033	5348.49600851431	5386.62842467996	4843.05935054155
neg-M188T571	773.040516098449	1063.85864722925	894.453420707297	1014.32566321583	931.763783804846	571.124183262685	835.28598949818	1234.31670532234	470.549460395983	512.561474370073	867.925840649669	566.096030085099	808.946820736459	815.932132199347	841.458456554641	878.140952481294	549.887194932307
neg-M188T572	1074.95340365513	966.664971564137	782.892332973515	870.140625355666	956.450641146051	893.138175144747	765.92910624655	783.29856710213	803.364184996236	825.388387768527	834.331887052925	853.395167477417	817.673667562423	712.118652037307	865.909132801605	848.122001067567	612.48361659869
neg-M188T579	2097.23878129706	1944.49241061214	2355.07938937304	2781.87396115838	1011.64943893293	1806.1687032939	2563.61204387467	2681.57303072796	1587.80491460736	2370.59868500811	2635.48691299849	2621.58519135262	2682.53685144619	2545.21686179764	2577.3981424511	1594.29353290612	2401.92954373506
neg-M188T598	618.128821639668	515.564187053466	1002.4214220369	533.922779779324	806.436034371739	1015.31775776779	832.115042858683	875.600761825392	769.865788883254	886.064846965989	1073.66865811102	960.562873088027	1009.74131818431	942.733997315269	627.024745440802	263.197722020613	1259.34004153393
neg-M188T87	748.478509935951	996.793852467943	647.24327271566	771.520025292034	1282.74870333324	804.324158444564	1130.92002721399	1354.45287892495	1192.46517511765	2041.07341007124	1204.35598387164	1423.27601108286	1220.10411483059	1040.80542375488	1265.56865776439	1006.90207790161	1072.64504173513
neg-M189T161	816.999322991842	1111.73414480483	756.175261600195	1024.94613286345	1183.16448001936	1213.51467444589	802.436812789746	995.866605829809	750.971127884749	1266.87527481979	1067.95955262397	1241.93585952505	1175.99206330134	1035.86353824674	1398.2638061754	1320.22666364292	1198.36185631022
neg-M189T174	342.392223173047	705.699667080232	562.585232128065	951.487735305793	819.3697148253	981.71967236947	1130.97206453965	809.936617363815	921.72433573342	832.66560314747	1018.77807429948	1593.59570303341	1404.07768715642	1212.42512954828	1246.95030297402	1443.85406338497	1279.50741344446
neg-M189T204	249.879482024213	298.373802520593	352.270788680942	311.830308684713	326.960959654503	355.472956205623	4037.41933957822	3367.80457214979	3686.19691632735	3925.13012561422	4494.07653217114	5144.67910533276	2520.21912668948	2417.7797007127	2522.57340732562	2440.82620842045	2511.07932914562
neg-M189T330	682.126578153524	623.376483956785	741.425810435737	882.857359440425	816.665602810809	839.758015674262	555.705551474431	461.379266633282	642.420443690915	580.493730028433	795.138251297604	681.703606565613	898.144160424029	810.709192734335	887.485890297271	763.766350057057	858.763322965592
neg-M189T38	10872.8205717075	3831.32330310915	2276.10068488161	7253.28360566972	6100.59739678824	9803.15648603265	1977.01873758421	5528.00628241394	8908.45292529269	8112.69259751142	12212.1282511507	5356.55084095738	11894.6166487695	8135.92050313075	4536.46220294002	5644.63959718774	6689.20813710619
neg-M189T384	601.478645890746	845.118707232388	672.787048398832	777.533704389237	488.772776983939	790.970704103899	433.170044664098	437.641112383859	284.637973691753	326.902685406314	348.086074922144	368.306604561794	514.293994960874	320.458143297043	476.4633909576	442.398443315137	472.492550748522
neg-M189T4	1587.86497352692	1950.27413017035	2609.27192774367	3481.34054569055	2313.32165678377	1461.96585567329	3798.32573356166	3270.43630196762	3373.20300655063	505.649040976349	5015.13845919789	5394.18685558628	2821.25689992996	3591.78069512	2027.5147020599	3195.8377224501	4764.94400127903
neg-M189T49	1055.57002001453	1076.74480145574	944.736890576799	1019.2206141399	977.324737313126	1017.0458539885	1771.35347015037	1810.85838258869	870.164300000351	1999.83299678113	1614.90186955293	1796.80883038411	1113.16006904121	1566.2271855767	1281.22723664542	1245.94386545514	1270.61005104671
neg-M189T554	439.620122616876	1795.49336591543	432.330288356372	1720.76637888129	1189.7017335481	1688.40233338517	544.322444571291	391.638369806244	1963.66593130006	1288.72218732416	1637.46653414458	1758.59538587328	2315.31640856065	2211.16315983093	2223.5794371874	2285.47180979314	2128.57945488077
neg-M189T555	1449.60368351749	1659.00023014262	1540.0724554921	1352.8206319654	1439.00846606946	1744.84937329716	1680.99280861448	373.07676993208	868.647040292025	1640.9548196605	1728.84946679923	1892.30408111999	2776.16086041926	2069.61051831671	2328.18669772927	2446.96361300687	2267.07553409899
neg-M189T573	15822.6432093353	14970.1240053595	12579.2168919997	16073.6682737192	16971.7559028398	13981.633937637	12452.2277133202	14199.1323314744	14866.3671191894	14881.1271355729	17430.1945661892	14727.7250131765	14789.5951097551	13379.5705888907	15609.4262261921	14134.5160285087	12985.2928958783
neg-M189T584	4345.49428889947	3824.34405929703	2698.44257705807	4956.76020497236	4627.19533876507	5070.2651262111	1199.15634556162	5597.23946855409	4129.62182051635	4658.637781888	4785.79912060936	6731.37386424079	5083.19919640295	4274.04925884025	4138.36620979113	5010.00005677571	4425.20499829283
neg-M189T88	1912.58647103576	2377.15931661648	1654.21489067986	3745.45475110494	2452.7159357779	2126.50030983322	2313.67689234073	1960.5996705717	1916.63698547295	2393.45776753774	2913.8396945031	2355.50577801251	2885.74548784415	2403.72843510082	2285.33381138619	2205.54687151617	2164.87044522776
neg-M190T111	6668.76872985686	5902.11671296243	1561.71400883402	3687.23584322142	3353.8316538166	5135.41340818359	4392.14094468925	4784.80528550953	2100.65457338867	2687.3212004045	8489.28866995529	7679.94414292428	5760.17641617562	2832.72124236176	3448.49286173244	3441.50615065152	2224.161540435
neg-M190T138	10682.7667074382	10710.4975503453	9335.5909966841	11358.917441107	10874.8903902357	13034.5913532273	10400.0799984205	11112.3114173765	12400.9582687072	10720.1219767054	14293.9139645243	11671.749320839	10718.6362709788	10978.3081350955	11875.5401243655	14777.4447768257	10516.7098778041
neg-M190T143	921.256685425063	1427.68412486178	606.160491066964	924.081477385711	1188.04458002414	907.320575632206	2284.67927138988	1774.65050246633	1059.81366806421	1971.36676811109	1257.81300873224	1807.13903507973	1503.42557534673	1451.57338046127	1542.5894533061	1498.76930675033	1546.2202979814
neg-M190T46	2306.59947455134	632.49899692895	568.416822837135	2837.69031077262	639.659225821443	2590.40279792137	996.338827355631	1055.02067295019	517.677002087497	1039.37856474607	976.329890511049	729.806817043307	834.950152909657	805.186190675177	716.103764251979	996.953894940982	622.668287000831
neg-M190T52	1256.06932573309	1864.87307098508	1112.38670296129	1398.12515891371	1786.76788173244	1368.52516624156	3653.0589078609	2634.85639654955	2323.38366758169	3318.35461411231	2172.52689640852	2979.99626621532	2043.779633038	2038.07096374101	2107.88321190056	1999.04426154523	2315.66630134216
neg-M190T571	3145.0300557631	3212.36902269464	2651.00613623005	3573.60063156391	2626.56991683968	3083.88722514478	2811.78657710884	2807.16537502835	2295.8942582643	3350.31018626752	3723.51436842731	3282.14447407863	3353.30611817992	3023.54132810743	3007.65269437094	2978.51714833167	3174.38556788223
neg-M190T572	13944.1635161299	13864.5111376002	11253.173821991	13569.3222362217	12043.2978623037	10451.3122646673	9914.19492382961	9633.72575143247	8719.59271129478	10587.8010604348	10921.2864142543	10048.851763667	10286.5643197735	8870.64486924548	10908.6556855055	9453.97220990892	9250.0594590143
neg-M190T90	1248.21612058168	1280.97654632218	3299.54390079713	2033.95054476007	3969.46753451905	3598.69909357766	1786.42769958147	1777.36870098095	1304.6377577653	3852.84335995432	2446.09187429652	1835.64388562807	2628.56465318438	1465.59156302375	1709.84223764208	2080.55319116248	1856.13354053198
neg-M191T138	696.73313582742	759.982745318475	646.467452897477	771.322899014382	982.276671810951	704.354400517173	695.488970625137	562.362097640009	629.071109912319	864.147722285352	777.167633696147	622.616323375092	814.559298546971	1110.32409322685	836.834428530277	873.863101422074	751.008478872427
neg-M191T221	2637.27048494982	3677.3695235791	3518.18648588161	3869.6687774101	4661.76499500323	5165.14598509683	9405.15705171551	4060.61852580503	8775.19867480904	5538.71385048628	6865.31854007811	6519.94637961405	4585.73066911777	4395.26915303888	6732.60250379014	6350.45503419116	6933.6496473817
neg-M191T244	5313.56887322211	6891.58768722848	5696.64283838939	11592.9356817764	8797.79779350068	10227.2274760941	8695.24393133989	14300.947240373	16285.9839879081	20711.6645618538	9464.0487381483	6300.77133661723	11304.7403379302	18143.4667921746	16177.6985551073	12416.2534764991	16247.4651458337
neg-M191T384	10416.2439423159	7677.63251163909	11579.3460206344	5891.84011532816	5772.52772452375	6265.17224813478	4968.8024591346	3988.90117921643	3670.22319650071	3847.76963831959	2840.58055871402	3411.00847154129	4903.92909217041	5750.05838427379	5600.1370385241	4982.58639371287	6133.9088005005
neg-M191T555	2883.11147102982	3108.48250789273	559.179892228282	2610.18660130455	4638.34596107999	2267.08041290708	2492.34345140639	3967.30740843823	2092.4340452351	1705.45927958622	1959.79875780083	1827.64839763749	1431.8745983194	3165.31291631637	1618.13727031615	1530.47928004133	1733.00545807772
neg-M191T572	1722.2668284173	1840.63569622669	1304.6808189369	1745.98946422312	1673.25597416734	1569.19964308345	1253.72505726179	1436.90421484945	882.551367523471	1444.96705113222	1757.35549656747	1498.74769217723	1344.8170752303	1365.10996739207	1499.22721889998	1370.18476033818	997.997040970888
neg-M191T573	4176.60338648989	3965.51477414604	3164.44059458154	4452.30055553466	3719.60664495082	4084.90934359293	3350.10105207651	4218.81984424808	3574.72247261143	3882.57011883394	3959.01102264565	3896.97794676175	3540.9988669662	3755.31690095101	3828.36369342303	3428.64609853664	3419.8077881127
neg-M191T596	506.271715349798	589.27338368886	439.916617360865	472.88363920502	1281.32177241817	1462.03226308218	1474.95128249731	405.145294269767	691.849742980385	762.212538500432	560.249316560584	767.689477351491	489.529500808291	1357.69692445094	687.812542585608	772.105379178308	534.871901946694
neg-M192T156	1329.06505274065	1645.06927304393	1971.57181965547	1272.789498679	1579.05750454002	1525.21660722042	4559.1469907414	2560.45321183511	2430.71842180149	2836.75195597909	3226.61079066591	3964.77187498995	2643.21146541193	2658.36868463564	2811.36842771221	2561.76070748896	2821.08470523587
neg-M192T174	356.119381458365	379.445740997062	416.302272652156	465.623897404531	467.272352778095	435.883755789966	89814.4059285573	60756.4001460896	59364.5064795647	55629.8812869084	82848.9854902766	91811.4942040424	40007.2056171431	37982.8625270693	37522.1802483012	37773.9280268833	36702.2880252811
neg-M192T223	909.290892153448	1133.73708027884	1109.75690999556	1475.27809751185	1504.20053770094	1792.35095874118	2362.1519983668	1160.19315733156	2233.40902936957	1608.35096159311	2131.7331319079	2297.65952962003	1921.10966264184	2001.20309971549	1978.26528468027	2010.7264545288	2009.36086398184
neg-M192T227	1032.84285202905	1069.49357860819	1139.44834821402	1034.99672806115	1368.05106444371	1544.65421843879	2301.79910149955	918.043783445109	1131.13289687289	3280.67047229277	2197.72380383323	1577.16831566961	1939.06396761318	1567.53049362169	3544.7887387266	2107.87009536843	3429.02716932373
neg-M192T244	866.38545400833	1016.62095092858	584.724012456326	849.780264495229	891.333970456254	1180.68725050581	1292.77740449511	860.474777613897	1965.88256818028	2195.12675828804	1472.16497791853	851.542524023796	1570.08828707199	1739.44091278725	1821.53164114718	1600.9611542489	2095.36991416753
neg-M192T384	1462.68353445862	1160.11080988786	901.792293579058	1260.79335644215	710.142316183578	1034.80054505736	806.23693157377	589.966092452516	558.601998162842	706.842413321634	333.332065380152	580.736444656262	1103.25048193997	616.187048842415	504.422347495773	659.552461622167	781.912833779884
neg-M192T572	542.843189564072	846.546400841757	699.858700807846	995.753331160387	961.236851873188	818.203167233861	314.920394520969	493.319514142232	429.162455660371	630.11046156102	487.910652220593	412.162901122488	493.671978739761	601.896043458583	671.080809934116	423.069809519078	669.026491835734
neg-M193T138	418.323760770135	505.048403511648	411.95938291393	486.404691139235	421.697442511809	576.693593636314	317.626088427655	371.045509149496	313.755353279069	542.393855365583	555.878551698502	482.021916614413	483.747239883907	558.615458534988	499.868922687721	516.627703349141	540.19433342141
neg-M193T174	524.702110047578	714.648820367671	639.229004637915	751.417597594347	690.385240017017	761.781974342631	9407.00798498107	6785.21578023573	6374.43726560566	6682.47766787966	9367.71970299473	9884.30919510849	4778.30390767462	4551.32873399422	4915.62702011402	4685.32427466171	4381.49405317313
neg-M193T193	1307.82806711105	3521.176930948	5256.27928727259	2125.01913974316	2030.1018243354	1712.61970120765	5208.03482879728	1661.31383365799	2251.39485372856	2337.05643213945	2314.69355474761	1852.8166294233	2184.57672323386	2278.69300407789	2474.62611722094	2477.75210363101	2421.46513919615
neg-M193T220	1214.73608222013	1196.12633447066	1790.91470797176	1764.19701450497	1995.59690177005	3359.35129923089	4742.28427102161	3091.50245305138	4672.20458821769	4312.32213569046	3598.29710465035	3097.74479914205	2760.21851743687	3635.11838872592	3180.5498539667	3812.02794525857	3084.01787171915
neg-M193T245	1085.80371611103	1321.17314516593	1735.50130464974	1752.06394507189	1921.70094796505	1988.5025322201	2594.22876147885	1574.46772663986	2517.61219697085	1794.6323271562	2433.58063054078	1806.73560559727	2004.95954244741	1881.61340578627	2114.8686841741	2465.32214526305	1987.4564995032
neg-M193T51	1413.3459367504	1530.39825887501	1585.05324923887	1762.97973653251	1787.32556133574	1504.65944399202	2461.55739607586	2311.59699950219	1674.72006525415	2671.48909371499	2166.27728722306	2732.82619301121	2012.53858629934	1966.6690050436	1951.15824944453	1898.06978881991	2163.15328240558
neg-M193T571	572.758892606991	801.863159190226	454.01668202596	701.37982706268	1146.56911581426	1413.28977949516	629.342276774193	1309.27496536408	532.427294164017	606.790442118827	1469.17494121049	1498.3183343851	1119.36866387108	698.832714161271	1345.70121328664	1441.50532962674	594.009615812228
neg-M193T573	1638.85315362153	1475.24422693202	1475.96179168374	1762.51883275402	1532.43710790303	1659.23411526193	1463.69833317959	1492.52278091353	1352.84572357647	1429.83514565834	1559.07260092881	1666.33750179342	1264.13319760295	1362.24488247593	1606.345206857	1622.00118918547	1414.38971659393
neg-M193T574	2201.34687181977	2158.17971258175	1897.79189700189	2209.3329128913	2218.41081197934	2156.10515701352	1744.56252404771	2058.55903966002	2006.75399032162	2252.57190673922	2014.08974588135	2177.48911136895	1829.7762211534	2082.14913084417	1937.05154236991	1845.33183200709	1759.78421748283
neg-M194T174	40.6171877530522	72.9693172383807	85.7541021548187	104.603587693054	78.1412613918517	50.0374265751713	3367.54407804833	2540.9750055002	2389.68343200932	2419.62338417629	3655.92365054331	3730.21460705653	1701.09412097797	1646.29003907626	1570.30242902807	1859.3430037987	1504.36280460484
neg-M194T254	2315.35036788388	2203.41832431985	2162.55727709389	1729.38782944836	3573.39416332632	1880.78280857337	6464.88139286038	6343.59147066531	6892.81279566345	4958.86936135763	5760.99976273029	7123.48285482628	4051.66722653924	6364.9930958673	4190.80192316025	4290.82345278109	4081.36294426133
neg-M195T166	891.712595605445	518.552202646696	774.958344526287	999.281333228941	964.312033123015	1043.9186612395	423.390082029569	887.868921281585	856.51989384227	902.40702091769	1220.7350997405	919.15654886739	729.15710471258	816.811396855607	712.479532012685	539.91970813905	916.072453043432
neg-M195T179	2631.28309242363	2787.07162544924	3429.80971702392	3212.22594815883	3124.29100504579	3081.89147155118	2939.1906599922	1572.94775696823	2511.43976750863	3641.7238079397	832.396225239076	2097.88243765226	2741.35776537965	2679.49998525205	1885.04516618278	2398.32127422773	2379.29412339784
neg-M195T202	1456.23298706533	2641.86167065736	2113.32542881599	1984.52486467064	2490.52540770087	3655.8952809815	4197.49152988406	2273.72002552162	4281.8154047056	4156.21336365068	3598.32650838639	3369.01216363074	2725.3400312976	3547.93544568927	3341.88428988063	2642.57494003395	4137.17156118989
neg-M195T244	44965.6545979759	53514.5593012916	64310.4284833116	70454.0770757143	68976.6903990349	71802.0864323376	54026.2734064788	63498.2517815596	56647.7103306819	76383.2743080999	88743.3147242224	75931.0351453842	78663.4446611006	75902.333578687	78957.4705802323	77674.440757283	80445.8392709211
neg-M195T254	2532.16112483169	3233.03576773652	3268.25541311348	3095.79941122729	3330.62419906789	3403.64183775137	836.347420184197	740.363609389939	691.582476653237	493.617967374341	569.725152768273	756.308364747538	456.324427362202	533.548828870641	438.992715967168	464.176305732847	430.099836010982
neg-M195T423	8746.04007266682	7760.70734159851	14728.62919985	4458.069881358	2019.7325411517	6181.37970119374	9030.46349853103	8211.29811710631	5327.99330246892	2970.44329428692	6686.50909861831	4248.62826702637	1349.98439318893	3194.59217703191	4224.25985911731	5258.43552320653	4060.93978434083
neg-M195T43	1409.65010097793	1818.13588276675	1818.02388780529	1444.15932079642	2132.71012533592	2148.4514741131	1243.93268287557	589.239479093998	932.364812267622	1337.07761987207	1472.29732395909	2160.9306586461	1731.35277326046	1734.45695943949	2181.17512670104	3109.36485322179	1978.5696880903
neg-M195T457	941.909384859402	877.207361464573	775.643072138663	981.399445637229	936.548068778675	813.211655851124	676.618987338266	1039.68725947206	967.555312624558	968.950179432287	1039.18470269979	918.461494094082	965.702195571676	1101.10902224954	1251.23011745408	894.774092297362	930.70629887668
neg-M195T51	698.729317783268	924.814416372745	635.323216662451	1240.17029170576	892.418064838989	830.302417066172	1019.0353157077	1249.94503179702	822.867529893513	1180.2280662882	1149.36911386663	830.737737425685	944.060811649167	893.865509407451	931.739386338576	946.292119293387	870.982575318284
neg-M195T570	2172.46415161906	1082.65960941168	1092.39764117906	1035.83968016026	939.645198598905	1137.87027143198	807.814416438732	917.505159797774	1045.41372767853	1120.93904187005	932.169749755476	983.998872201757	859.673416968162	1177.485776077	1156.09180537458	1041.45274385091	839.951374725044
neg-M195T572	1288.23852773837	1307.40936222158	1115.62225453327	1347.86474315569	1251.38871564132	1197.92568721694	1171.53978746997	1215.7779104678	1068.04538361292	1211.40962503231	1184.68078413712	1267.16631852106	1135.06596488169	998.013517242331	1223.70669561341	1249.38451624673	1136.89190525028
neg-M196T244	5868.17225288659	7293.73182975999	7688.86000138927	8841.18212429401	8487.86862531817	9122.94155353078	6730.72512125654	7802.52092940006	7373.8043925356	10205.7249930575	11046.8480714526	9409.77232095954	9120.10533107596	9399.20361218528	9528.90682448531	9678.97426492278	9334.02182957223
neg-M196T35	8242.49144316386	9592.53339832279	9972.35284308125	15429.9906194858	9637.23843616744	5912.71072185593	7568.40629470558	8475.40613324633	9039.94173680937	2744.12159114672	6726.96627191496	12384.4181306769	17774.7500954349	18228.0572138982	11691.9901515139	10892.7855381221	12829.8073184585
neg-M196T52	2692.72495206508	4555.50120054087	2822.51220681051	3347.85311221107	2776.16295320002	3152.83165260732	8067.35378981489	5971.96084997164	3686.0428951205	6093.87591386347	5868.23229029307	5572.81160867479	5335.430464529	4340.30878463083	4092.6994968346	5445.77359576691	4196.008997782
neg-M196T6	4765.74362570925	1701.97531762971	3814.72744880431	3801.22410400199	2970.82490876909	2527.21227665648	1914.60660742814	2282.27140216026	357.41607871577	3196.69654887799	3055.97426972737	7043.49916248501	4475.17794457129	7355.2214190123	10492.9058744226	6427.89496038514	3726.50834325299
neg-M197T174	554.139324884383	1030.31327300121	893.281443225063	798.402225125888	1731.00899169553	873.542586664173	596.382659293355	1239.90479770616	590.07365805976	747.376033608621	894.837880559755	1021.23239003166	844.704547845066	1438.42174289782	833.742817817778	818.582151719789	1343.9290002139
neg-M197T192	1710.1417255005	1640.2150536095	1403.26720579395	1386.6617237224	869.780422851427	1191.02870715915	1033.68276697679	2248.7582266105	1027.96709283207	2461.49617796337	1604.87622690626	2324.66624722852	1437.88215494909	1472.6657355172	1508.437781251	1784.69134859842	1393.30339798272
neg-M197T199	1210.23629753315	1253.09007641463	1148.07689542944	1535.99767451366	1843.86456551632	1755.92462146409	1846.88706651079	1354.74357863092	1358.224575925	1258.78829788313	1738.75348988605	1574.05893234421	1826.54034913903	2128.41037929928	2036.14830143743	1750.56207386219	1712.24751844714
neg-M197T208	2937.82616972916	6397.90291435794	3683.32883779782	6214.42143434521	6088.17272886792	4944.73706602949	9719.39262388065	3536.86590987953	9689.2718321959	8279.0810903208	8747.86112781307	6336.78145369777	8996.34047602077	5286.30334849327	9396.78945451275	9530.13858328228	9380.57371640198
neg-M197T217	1361.81784289084	1501.65946857274	2153.24946055079	1534.09371564042	1826.20510465802	1868.37553886081	1422.78310565593	1287.7029898174	1978.51865309196	1905.21391736435	7848.07112066836	1918.81345396444	1423.06944942683	2623.61483585756	2558.32996533155	1940.64808599193	2932.76655461479
neg-M197T235	3088.62086548444	1500.64271961349	3271.08846202304	2564.89048663351	2703.43954313019	3978.88804546245	2787.06664578308	3678.91196316919	3116.53632232212	3311.81293323629	3256.39198928738	2486.96971456586	3486.88761792326	2755.77337314533	3606.73989018541	3516.61411821923	3985.12083667304
neg-M197T261	780.93933002066	1015.7872871197	843.532452253226	1076.56652913066	807.165480509544	926.6737272392	741.156751330094	1342.46683339091	712.875304400571	1096.00196930685	973.999883782989	1191.31764553464	1014.52942550475	1416.45097412683	1214.13742130986	980.063921127392	1066.82390741472
neg-M197T286	39500.6286542552	39968.6862748136	65769.5673251408	26691.6720810013	32956.4990471687	36883.5678346913	14212.835560741	13205.4915440902	11984.9955010132	14563.4607815213	11918.8841276581	13528.1417678582	33533.6782599331	31111.4951719448	31292.9045052259	33142.4636205863	29592.8148715721
neg-M197T549	12286.6223176058	7662.6843695231	4731.11749159958	2699.70459501643	2251.97646646216	1861.41509201617	8501.71770121439	6620.99402888641	3245.02858528326	2186.23868993535	1894.09017625591	1525.76592491247	953.493980086109	1254.29756315067	1209.60914107177	1065.33783569202	989.390264226336
neg-M197T562	7317.93757088106	3099.01662822974	3253.79650912234	2351.57966729846	1715.28679393048	735.789257423062	5206.8748680019	3778.37443856801	2789.76408177192	1447.92666657583	1079.14151469286	1176.48202543586	667.628656153742	724.221438340604	395.914918019328	666.378420457427	605.914838781178
neg-M198T135	862.849610776302	452.723291118455	839.634909206528	2033.71362608144	2212.08966182898	2019.77383268645	1015.88239649023	1231.89014863392	1114.5568123924	1215.40504257324	1807.37589304002	1217.46512117161	1046.29044639411	1032.44775004669	935.36438080285	1186.26532351893	814.223651644168
neg-M198T286	5305.32526008819	5453.17982972958	8477.45520369463	3597.25897384645	4485.28962580528	4728.01458607528	1988.91678189859	1846.51971435995	1563.66242447951	2104.48554493258	1698.17059557095	1972.12901756641	4571.08144268848	4220.98412664963	3809.17928911755	3577.77092183617	3870.03568209417
neg-M198T52	5357.93173877991	9389.10658344507	5204.39108702152	6489.87713983678	7576.07628812055	5935.04531870103	12919.8819051049	13687.7235617711	9179.61865268825	13455.6372084753	13384.805868578	12366.7782191582	10283.8392929462	9400.49043603243	9868.12978556673	9968.39780695572	9718.89546834034
neg-M198T574	1936.25582016651	1873.30847783411	1719.41414577153	2184.96736043729	1936.4786125754	1970.66001129438	1912.96352650692	1819.87492079865	1854.46826703535	1942.56515015257	2202.77644088602	2048.94037258235	2112.51257632534	1994.49897047839	1857.24286261106	1937.98001004864	1680.9366199627
neg-M198T69	521.859224713649	640.550954781501	444.244168057186	536.014651786496	598.894527325016	502.316680237794	1293.37884949877	1237.41886891571	928.250082664443	1301.8219070822	1001.00501054003	1182.20231290687	1047.76188141105	902.980375318115	967.982494616556	861.637863130186	1016.42330726753
neg-M199T175	26.5470160302488	97.9657953693809	72.2586123160352	47.0453664911355	49.0068374556845	56.8056297953695	802.825608353723	1024.46169119892	1044.26318422961	928.879137003147	1199.94179914792	1439.91613779679	647.452424120098	619.608199582709	621.128610135247	509.185317426421	632.982459606422
neg-M199T219	7967.62069675165	8461.29346104744	10194.6794836131	12932.0425430352	13343.519112458	15534.832725527	7926.41143015334	18687.180183488	9168.03732143621	10941.0952228217	14175.367863567	17072.2638618049	12520.1809074504	13750.7114182152	25232.8155874136	12648.8094858429	25147.5284473554
neg-M199T249	4202.25477999533	4636.52593056848	2988.75254740646	2998.36228866563	3580.14654267735	3309.79600673514	1917.62688872483	2611.45441699543	2989.03069213329	3405.99811993209	8269.94398090632	4266.31346010971	2549.66201464806	5662.75588605654	3369.58016206961	5650.96012031546	3528.37491269747
neg-M199T318_1	2141.30325460768	1679.49620836753	2250.9156638873	1166.78111757504	1527.21506752415	1865.94826970311	1012.33679408562	772.331055466604	451.698678006474	748.643636959273	1072.22623322245	903.23902604648	1810.14091087898	1769.37918130422	1626.07832533545	1402.39991884384	1550.94073589201
neg-M199T318_2	872785.147540125	877939.473395287	1152366.38862762	727279.267735348	764690.587721462	759413.127788766	559331.698254636	455238.969796018	349156.396444175	526331.053723846	470689.806255243	418870.897641192	772539.378593239	706445.992537401	764391.317585932	737796.47820011	725672.243851518
neg-M199T46	7805.64995141522	6250.30063146791	5557.27649825667	6932.41437919222	6597.23607909722	7436.26713634863	3632.89695021571	4280.52041465428	2317.6229516763	4420.54860362715	4505.39091019108	3728.4280441064	5567.88676223702	4274.46426759886	4505.75937417345	4032.70546454541	4558.8778683646
neg-M199T51	41259.6219556503	41657.3846695116	40907.9995739267	41474.1488795305	44739.0460553946	43382.1897255383	18666.4400530342	35385.1212557136	35676.6164605057	35201.9595344163	39823.4215681921	40109.2412508851	41817.706547295	37542.1652607298	39331.8854608985	42343.1567725786	40894.771048493
neg-M199T52	802.20472263037	982.909531248591	944.75822397683	684.138287431203	1035.98953395944	460.968861638742	992.548712565053	1160.09493694294	909.202887611156	1150.36538762847	1143.32388240556	812.879421147844	614.615903728917	805.198907612896	1166.70940483537	545.08693115656	865.162546271073
neg-M199T531	3386.64674373485	3404.60782318991	3219.3365343996	2133.45244645899	1722.46962853413	1850.35053525605	2913.75974750019	3293.71642301311	2426.22673529295	1559.00259439059	1424.38263249294	1563.39426612297	441.52328493751	852.273568340826	982.012991991319	971.456109364692	947.492994776136
neg-M199T546	912.586777394233	864.653487380367	815.027604897218	847.276802065741	918.117383184288	812.571214480029	832.333289531825	848.994999530062	798.616488006148	701.250699282465	604.198933450601	706.480275484348	581.070349541911	549.306044004632	644.369950813896	691.318275354239	622.16251728942
neg-M200T107	2099.55693563679	1056.80372737076	1810.23140063352	2057.8419028002	1183.87820960949	915.208258738617	1668.88242080988	1680.4593169418	2840.34191659074	2005.70188967061	2358.52041678493	1440.22553217879	2573.90379142868	2170.67441295503	3328.5387127514	2642.14914671073	965.570813299123
neg-M200T174	360.289581359553	303.264998611784	526.704450778871	489.132773714732	325.762653686224	393.829424514514	611.182871818173	507.815317934039	491.505020388291	827.651713540172	897.533291851435	735.061511831631	755.70579895292	615.901141978367	560.719887467579	662.071817893687	697.194837921742
neg-M200T219	1145.84798794201	1414.9987344603	1491.80304789323	1565.4560502582	1392.40906151105	2440.04332673518	1186.68551326624	1421.99243193444	1811.66318930233	1379.01684737354	1899.63394582213	2391.34835897098	3912.77951230659	3762.21690807264	3721.50583009083	1640.0095756607	3456.13860715708
neg-M200T245	2587.14812215261	1256.98122120308	1704.90069524433	2269.50571099137	1940.16419874428	2260.35205250878	2481.16148720774	1311.51149783356	1303.66627889727	1896.31503448139	3180.03294121368	2175.68554875889	1908.90070185167	2427.57866499033	1349.36997525885	1588.45252839639	2022.52003948318
neg-M200T318	98986.714652661	99497.9084919777	132619.152742424	77522.8495584207	78431.6975904244	82410.9956455372	58439.1302170554	46594.0709412464	39360.2114669856	61228.8437408788	47502.072801626	46000.6485143504	84404.4634057183	77857.6575187221	85030.5971424913	79354.977121183	78875.1296899703
neg-M200T422	11604.548808463	11791.8481177927	14112.2611827327	10347.5060189396	10434.5285482992	11073.7420618157	15635.4482716349	2841.79858909185	13262.0596214426	6445.77424501398	11389.73667333	12693.1139743109	3998.20760234559	5200.91433097595	9990.80761193236	7281.80906039129	11565.7588297025
neg-M200T51_1	2164.16600023906	2159.03793687791	2187.40648573572	2138.6970002907	1917.39925363616	2086.16291511264	1660.84757154013	1910.57181931747	1801.61285071926	1898.70114412965	2031.68300076562	2164.91884724408	2312.91083425548	2102.41117159035	2103.90738778666	2027.91478098364	2162.78757566329
neg-M200T51_2	2437.58209184612	3943.25338068274	2826.47596885228	3560.28158140399	3348.54229426424	3263.03758250464	6133.00112436539	6233.47823684431	3437.7577159104	6209.43557363105	5655.70637718136	5243.9155805722	4373.98953584529	4492.3049556323	4474.7864420228	4752.18382207982	4305.09644895035
neg-M200T538	23319.2818351207	14768.6236071756	10269.8120399625	6261.51365293213	2576.72163863792	5099.10497876285	20547.2511573409	15527.2602641111	16115.4993855905	5113.53046332173	3306.22188618088	4192.47694176014	1054.69273483256	2421.13063653254	2168.93289747434	2023.42003154013	1325.79934522644
neg-M200T82	1418.83110119204	654.538666209168	969.939684229304	1121.83801401265	1260.02477363371	1361.07814591695	852.266525982604	1599.10178474198	1366.84741783998	1246.42091519084	1610.5726404233	1660.56935333225	1605.55975547693	1458.57777841965	2128.45112558498	1170.4887846606	1294.78887448449
neg-M201T139	424.379143150105	426.891354791379	295.115197403567	843.577697753427	2267.95035794341	1534.78200228438	237.520047286222	165.317054691294	210.709101551246	198.488640683782	248.613832503441	216.668799168301	545.855893726593	626.980496441499	559.850792775733	421.121751550346	573.224953493681
neg-M201T169	3239.84093475404	3656.86257796037	3056.30883473355	4014.64915044397	3319.21830067948	9400.56464766594	3206.99192586889	2165.48124452931	3243.96508473559	4418.533663031	863.581297323616	3727.75418286503	2894.87452502409	4164.76501235375	2789.12712701808	4449.86039729433	2977.91186426986
neg-M201T187	5475.03879361239	2861.46249945682	4761.64859300964	2729.16717946526	2658.09919198521	2886.31101355981	3634.95073836687	4168.79814965761	3037.12017901273	5550.63946890186	5015.06769162069	3552.58163130408	4301.48886234209	5425.68419774563	4656.35575029896	6134.29220913298	4438.40741614186
neg-M201T216	19613.8060582313	20865.3810204226	15371.8287791654	25066.9135747248	24543.3599146633	26848.1622228068	18827.6358038184	20937.8351668742	20967.9355433881	25017.3697084985	28629.9516894382	26073.7226540703	22058.9550974488	29828.9523824062	28458.1517426753	19067.0599334418	27870.165802086
neg-M201T318	8373.28194917325	8177.36305591794	10235.3912697595	6070.87790283032	6297.43349833156	6762.65142025309	4527.27967760628	3559.95284039868	3311.30810364386	4905.88604279834	4403.20055394456	3782.30092908326	6657.81707047995	6103.58267244948	6634.64790085634	6423.75301892298	6140.46418333872
neg-M201T422	2702.16679176885	731.275348173253	3793.38065502516	1932.14933504076	1906.66234931812	1731.99512897959	3840.93679415124	3609.2145404908	1346.62547450429	1876.83649463141	2295.98816326666	1289.17779598167	614.795354651669	895.263404472485	1674.05040728833	1114.00427217115	1549.87172605195
neg-M201T51_1	12822.3303055003	13000.6126337706	12420.5453911958	14026.876248637	13641.9844773601	13600.7657657295	10494.2055298522	10848.47572479	11163.7068672359	11903.2262295879	13359.5505368202	13471.9140702175	13219.6462659679	13963.7920090756	13155.7784779901	13053.8097011198	12455.5252728728
neg-M201T51_2	2505.83801021884	3369.35757642371	4483.59809384952	3757.71281051944	4324.83139303847	2453.36915755251	12587.931616648	4716.21470049761	4161.04960719793	6066.73130706014	7788.63180056028	6519.48019566288	5317.268669129	5010.77480343119	5135.63220989234	5474.86786088842	5268.46898662074
neg-M201T52	15150.2445840966	14706.1499196572	14690.1694712994	15221.5334148708	14604.4007283073	14956.4877618741	9207.20902961227	10691.2767830989	10141.2880758734	9722.51455905826	9772.64617089477	11414.8128277947	11457.761875143	11174.0554421409	13120.5694314645	13617.9619221008	12346.9131876787
neg-M201T533	17092.5244595977	36251.9844640281	31995.5237606953	18516.4917606463	15722.2208285161	15769.2657101107	30137.2142027825	33129.5281776591	21500.3040187549	13369.8974199028	13301.2186799973	14819.5464758706	4326.95599768036	8631.59078206144	9067.03109785538	9199.59563477304	7772.85050687702
neg-M201T553	7134.37081339231	13403.794080664	14289.9695945945	10778.5837531992	8750.57577142467	7971.30853637838	9719.32505250987	12656.091171941	9092.11210876154	9160.5965905085	13978.1652348608	7968.81486346857	7144.96736426636	8744.01204641743	7916.79491132692	6836.17879757597	6428.30361943978
neg-M201T570	7384.97368020282	7413.13106539807	6436.12943347612	7373.15032655587	6382.02593341406	6956.16135259514	6062.51867362922	6146.70423631589	5591.76648949137	6207.24418415578	7138.3844348142	6950.03989413454	6885.4428180099	6540.72903222431	6230.87847338989	6290.21672763071	5666.16769661751
neg-M202T187	597.246585833813	377.64746982872	644.661767730342	340.334102260053	380.257989812872	346.93605752572	417.509711439349	474.773125434832	499.59475622888	676.125556138952	929.473039397399	694.790530844447	731.219748087878	564.485589842541	431.153912148854	577.856159041356	413.178071947287
neg-M202T216	2747.35219227252	1490.1966314122	1544.52442397293	2114.84420571125	2226.6699357677	3782.95473728938	2745.77943167565	2976.80214670891	2862.12245051731	2645.91832611923	2531.9357518092	3489.83687264641	3908.47065123301	3941.82442603692	3831.29471136188	3822.18131512099	3797.78330159051
neg-M202T318	541.756121371861	570.074833338915	714.548155766133	419.453046636899	532.647581087329	547.870203845877	306.709672732021	242.412306800945	206.672083099658	280.905237913572	271.256361058335	245.884271112554	533.180057630075	394.423985847649	428.272823228104	418.586747087395	589.149625953155
neg-M202T51	1261.83262788374	977.152406516301	745.08484394085	968.973805533979	1233.69547940506	1533.69372225654	2110.32746606127	1933.01731183313	1470.59237936361	1702.47965198726	1889.35754174128	1791.32117346562	1358.84490776179	973.667484745158	1347.76723742286	1624.69613052443	1380.21827717101
neg-M202T531	7569.71947615901	7256.54708782421	7341.42304427194	4746.23135090013	3473.21452706312	3748.90985202198	6416.85853226412	7059.15433832477	5602.08514659915	3346.31879891606	3142.67130820738	3400.9878587178	708.26261211036	1944.43230168565	2333.62834791723	1964.9057961746	1908.89288786127
neg-M202T541	1759.95891020742	784.8724979755	1194.35445579674	959.810565117292	857.849812943358	1237.35956854899	1115.00502306614	723.240199057038	1501.9052160727	939.365198375801	1595.85345556608	1279.41479335044	843.011423292835	889.82889156709	862.934831832308	1246.34827071227	696.117415074006
neg-M202T546	1273.1652146022	962.548164020999	813.406472691895	1035.59210018891	1098.16103117121	934.931354337194	1320.25662097117	1045.67389148426	990.51686126912	921.202698185076	949.555556835061	1287.67164933704	735.651612452563	905.810156849774	856.851809232647	1020.72276370509	665.301402414266
neg-M202T560	1354.72599056207	1272.74503491265	1436.51436275455	3217.37425056251	1310.94270175331	1442.3434468957	1437.59811656129	1506.98686199921	1397.4808432761	1624.69557934858	3047.94218542288	1513.21209690663	1392.98235215038	1302.5697210986	583.09999609174	1243.68586399506	1055.99536714973
neg-M202T569	1380.22008719144	1551.48554194544	1381.00129546443	1381.27114032702	1294.05134133741	1376.55084549221	1211.61679713782	1177.93288957807	1075.4218490658	1249.0086592436	1321.31713564713	1452.23417825065	1326.91759506088	1297.9829600077	1162.88827833182	1233.51974678021	1109.00574740921
neg-M202T86	546.579505817161	765.79357938859	562.239789188932	613.718832239407	731.165095895365	610.312442167783	1288.8669353013	1044.78182793553	1003.41721946424	947.21529051053	901.98912374889	955.98944471554	827.708248547228	884.49410334309	1001.6425767474	920.411489594077	923.549046560498
neg-M203T13	559.615154467484	737.304540530123	782.311475429832	802.846272404881	469.803446404496	1396.33589073847	1367.98239880924	1118.95345376953	924.767075245645	997.977280731707	722.796248123954	892.246363275949	943.578186023831	931.821204851314	1022.57152396337	973.395268330812	985.09948917063
neg-M203T150	25729.5326725707	34538.3957299749	21853.354288174	28294.2605872428	32962.735148465	27780.9203638351	82489.3397714936	70004.8845960567	44291.3364745127	81502.3528563762	63258.4611667133	78987.9956910448	56521.7929843814	55451.4291519023	55139.9881365762	53050.3091953909	52044.7095707277
neg-M203T162	713.761757554979	797.122029006529	705.121023680858	785.361550401146	714.103311976584	775.383463834544	3278.17309163623	2123.41020380735	2230.91276694868	2029.95318239242	3220.60870398437	4141.44601010597	1738.90966922007	1798.70448526531	1833.71649363414	1742.90485988668	1853.82122801003
neg-M203T363	4308.55942355917	4091.31711180515	4405.98403868988	2948.57296992723	3578.44969167642	3085.88849109726	10269.3663225442	6424.39064520141	6274.0143881946	7220.95792153137	6461.35349727785	6454.86541517606	4518.92924035409	4512.3931839047	5419.72393713368	5397.67133594273	5173.754213491
neg-M203T37	1693.21032724571	4155.8186402294	2392.23869766944	5361.21153186556	3902.45625180091	2188.73137402386	3797.41600382994	4728.36489371087	4426.81562982572	108.290410845947	4335.76818973941	5373.18479068553	4838.81460122855	2292.26779058289	3320.43233184139	5248.85529789495	3258.09080312168
neg-M203T50	994.306025625475	1671.69832719133	740.473396371613	1043.74843724269	1278.01342958505	1072.65991825314	883.298079597326	1309.70548632771	823.550525647133	1081.60525578977	1140.8087500477	1281.25148137861	1100.93273242765	1126.26617431191	1280.51136992308	1206.65617332448	1374.84474497724
neg-M203T51	1680.93495411078	2361.14725026389	1646.61577067722	1943.63203935535	2141.40139106893	1707.14419302004	3025.73276148515	3246.91524151814	2092.89280155422	2832.61226616051	2631.11141287611	2589.264878417	2356.10374742531	2279.79204531826	2189.46977364676	2250.70313816293	2256.05879265802
neg-M203T532	2488.89617827271	2626.95369872777	2201.41290457381	1571.2151470564	1353.28772994805	1172.39877014838	2230.39548907553	2327.03362826097	1491.83792702719	1143.64145905385	1067.72556593967	1157.01418768503	388.03706358013	668.342701720232	746.901334568526	665.210670100564	583.315845285724
neg-M203T546	938.405590726886	848.554512937903	971.157683050488	1013.88982283426	918.518834855323	838.495854292803	1024.69050701118	944.261647286321	843.359710891115	774.462979342828	795.24734704155	779.501275339456	708.624076477387	741.686197848057	672.950642322187	949.981059484671	820.916697020792
neg-M203T569	1044.74694236724	1233.51927556749	1085.96060680301	1198.87090094092	1012.78954704178	1055.66906367043	959.24778579979	999.992399719501	890.168258257329	932.797539611217	995.022633991337	1024.42454739627	1006.37236209354	1079.63416740187	921.823631661719	798.501644874092	959.031201367025
neg-M203T571	12915.2957299525	13250.4438915326	11602.1756400635	14483.42309482	11728.5794409204	12642.9187488659	11621.6433722604	12852.8309335681	11710.4250800532	12379.3895442817	13797.4270705492	13795.9071509531	14086.4136654077	13510.3031996519	12173.0892906773	12009.0343615206	12263.1806607324
neg-M203T579	1419.40804646458	2280.11913604046	942.118307962725	2578.94441010963	2146.91035220097	2051.07448542474	763.39980726717	1482.25345840621	1393.86661838882	2182.40075952575	2191.6145265487	1825.86638523015	1929.52591175163	2380.16845850343	2049.07898100592	1587.15319021075	1789.84892797972
neg-M203T58	501.507822157918	574.784695537906	485.629224116982	673.744455249301	540.682688769275	488.477589366936	470.14494975104	518.043239084984	445.514501980642	492.820792306906	597.216036346763	469.062615732869	533.15576103451	605.638772307419	669.937444770869	740.708580094511	496.902338994486
neg-M203T597	498.039949990552	334.734514145425	483.80920434385	564.574934985263	801.895429961055	563.087704712284	604.939217365665	463.887793585488	648.05178482938	398.336737067072	591.798292871279	588.252310015654	264.038324568639	634.337153574669	386.226772331148	529.101421953021	557.416209280877
neg-M204T147	750.904639372525	938.841655412501	834.635993178752	759.523236359344	610.184809529056	747.79267933424	587.944488484792	2233.91280602549	271.855685837231	926.043231485866	415.455180702184	332.40120342156	641.128951714806	548.902728459684	519.194245673819	608.86025411232	525.803981562695
neg-M204T150	3062.83861144723	4018.57717544219	2575.27931072905	3150.91522677283	3799.07639231587	3336.56598308031	9757.3389228803	7672.67269716709	5173.50956110188	9238.1260169897	6919.29712854845	8417.96251607583	6530.09649233094	5840.83580130808	6262.04175643977	5841.62379974055	6324.94154788827
neg-M204T363	609.401911364028	609.748008222008	534.823813166857	488.843929159921	395.965991872557	455.229217529272	1464.62983584089	928.415826609202	1043.46502217062	1158.59299247243	1050.06996277558	1054.74510168375	1128.19726863345	846.650328181767	778.438768768545	914.197902631802	800.119779950323
neg-M204T48	2218.204742909	2625.61168487141	2058.64007640101	2260.47477849873	2479.06318107011	1996.77422281679	3063.20659861661	3158.39059407149	1654.7317591657	3115.66166636636	2803.65930748688	2602.83773594559	2943.67726004597	2581.30603890395	2548.35756174287	2914.23721517516	2654.22258720385
neg-M204T571	654.923719738546	915.186800618243	774.937792218495	1135.8497320286	849.1076972755	713.064664254086	811.60569215307	824.017492861835	696.108040695676	847.826436663552	787.484799818166	893.651118066179	673.432513860235	896.720656802489	1032.31240510652	796.173947024933	762.910225787154
neg-M205T150	444.241566563836	471.05676915757	496.31564789618	617.613835693831	595.621481899459	642.844005418926	900.109681991989	896.499918305362	743.343125162461	958.714044338539	834.389675707693	917.461105071259	663.92373305416	816.393677068241	695.177209438924	623.886337616946	659.841739716639
neg-M205T216	1440.45117630444	1116.30330358836	1561.79713744652	1683.23591032746	730.635079406002	3680.20865159967	2683.46919957987	1944.07779437967	3776.39816969934	2245.8209919332	3144.26452086965	2152.1320109896	1914.82456737464	3378.73474829641	5402.98205312995	5157.5297655949	2071.07845373384
neg-M205T244	3473.40804032009	3089.57211269544	1872.57047974677	2398.21879361175	3002.79215113206	3016.55977895156	3937.28387814711	2217.11228086928	4798.8749699195	3144.14607142959	4089.20809126274	2057.83157215044	4195.69898818235	6599.21678478114	4841.18485697065	4306.97782273845	4282.93208749029
neg-M205T329	720.044010745146	813.380628994939	1305.07583077939	1218.70571414078	1193.08783435792	1265.09704321046	818.414901645576	911.818511480888	893.575626941099	569.50186817557	1184.17600062321	1217.23399092786	1306.17674463779	1407.4147897566	1278.88565469222	1251.50325433362	1246.8287638209
neg-M205T330	482455.356510788	501480.022844227	664962.44067532	650347.926168324	597084.264841147	579390.261141473	387565.558986463	418403.857240228	425480.092014657	470981.328052663	531095.105415734	491871.141505513	678083.009967527	605280.301608786	621187.271501248	624017.648287679	584451.777822207
neg-M205T398	16742.7293243057	13374.9392171819	15105.7821890032	10120.7142250102	13164.2232236729	11202.7732282837	44421.0574746054	42048.2795297546	36425.1868146308	37451.116894909	37048.4589138069	32894.3125045094	30421.2647875035	30895.0364688547	29205.7684672743	27303.359066261	25139.1445636851
neg-M205T504	505.191159386106	1808.88522930251	1293.74773875808	1630.24569474986	1431.84804248956	1217.98315908769	1235.55418907746	1352.12051090095	1189.99569473152	1392.40614097324	83.5335004568833	1525.88495455751	1114.96763367129	1615.40788408548	839.754076086945	2192.58293067002	839.107434682447
neg-M205T52	502.55618490152	510.54446712871	667.811638711121	700.783192625255	717.094727547041	549.518263896038	1221.17937418883	836.311768176558	639.430509269091	791.496314707437	966.70739786517	1055.95345688479	1095.41496468078	804.642867053689	768.842507930668	1082.59531819122	822.185841509081
neg-M205T546	1461.56109070752	1409.9563836805	1238.81932288398	1279.35480985111	1372.73957020247	1292.31524272701	1308.91838556999	1300.24587822171	1241.53454422895	1099.0112598914	1154.84727281153	1352.00185565247	1030.55959957492	1010.97202174945	1047.02218972383	1302.20274316935	912.775289542104
neg-M205T572	2113.30819920916	2007.94102621997	1802.25498434645	2185.73076068129	2216.08245936545	2223.95195422306	1772.42195801675	2027.53678107611	1911.65519147506	2168.83829220162	2248.57325866994	2234.57285526272	1884.15242147028	1848.23140184742	1956.44475775971	1945.32544589874	1690.46403223694
neg-M206T330	56580.0332553809	57920.8034873555	78201.1434682412	74576.7395441437	69611.9549428862	70038.5846791724	45610.3085634273	50738.7825053307	49733.4272878108	55242.8697455223	63570.8407062848	60878.485071719	83830.7471305907	74618.2234946903	77801.2642498711	76804.2472503142	70106.4454614638
neg-M206T50	2038.8949470217	3057.17909380753	1774.86576611574	2374.21026346563	2705.16210651749	2413.28313552971	3779.69826593335	3498.99192451574	2364.08076917166	3990.54394939377	2828.26315849282	3897.70040735901	2638.15292465498	3018.01104458302	2945.3149985967	3120.6659905549	2923.69134875785
neg-M206T571	1498.91567806552	1579.85364051161	1349.08818827054	1539.80432701376	1360.76183431192	1573.0497362011	1227.87791298688	1436.22928049335	1185.59637054687	1505.87992148679	1360.51123474088	1693.48743624788	1400.4421120882	1481.83005164889	1596.37318921235	1492.01867637109	1414.69244942237
neg-M207T139	1002.20898502229	1161.1421950129	1078.91766270368	1374.17673320704	1265.95705229793	1470.9234040438	1033.90059120639	1311.24155079142	803.279954720904	1820.23686937066	1395.97454418506	1582.68011829681	1769.34920185697	1802.14704443613	1736.03822337922	1467.07733370369	1504.69477315651
neg-M207T166	858.287396206145	880.847538531473	719.299039882411	871.580270147376	849.412560271418	1238.73237838861	2195.08640146023	1411.46333519579	1202.32223811932	1815.21082379404	1441.19713459179	1225.33890695054	2148.85663216445	2050.24208820019	2364.27204067717	2162.42244183934	2018.5558899882
neg-M207T180	1074.96867614152	885.051847139433	825.836229594328	2060.04722928	2010.5075831361	1568.01782497142	1881.37101898727	1339.18609186591	1587.65028367226	2084.32147778496	1916.68399533951	2185.52423642696	1154.81843578874	2184.07800045084	2108.58924641997	1623.19416621545	1644.45121306042
neg-M207T206	1050.20495327846	3250.57556623332	1543.18578328907	1730.09126335183	2214.35700321772	4279.60723824591	3242.1982857597	2688.2876231347	3816.14181870319	3062.60352063922	3262.86653251384	3438.53343735855	3548.36499008267	3184.11064298511	3136.86936359104	2556.41193021512	3297.65691155779
neg-M207T208	2059.05206628217	2731.79895536041	2989.30453626501	3170.14753310232	2606.87200126641	3609.12767713922	3267.72613881323	1541.4776334779	3415.38137480881	3154.50358344115	3057.3784699712	3232.30081890716	2004.70153642086	3098.10266272525	4626.75221895782	2667.15305288001	4763.51682784414
neg-M207T227	1432.93894692153	2288.90474102144	3877.23089159923	3348.69571542044	3215.67844233708	3608.69081010746	3808.99399075596	2757.57666436235	6343.12177045536	3512.91469907499	3998.78815715489	3521.95908919816	3720.83598613446	3903.2296089013	4874.41342811922	3112.27972959142	4146.53130622937
neg-M207T232	567.092715823121	733.849320035313	555.426861417678	992.325379432147	1819.08427349971	703.089869661114	419.798624449377	647.841016142943	758.504297951138	519.829844938577	817.191881052875	414.161339930061	1326.92737497678	1446.02784711502	1203.59354608102	1285.85455702509	1471.71981139081
neg-M207T239	1605.9084867125	1501.20082300463	1554.7646728105	1812.11134864081	1492.14563053858	2506.24242250757	2152.28816459661	2324.14242375414	4340.82023238577	1727.52996358547	1817.00398310949	3573.5389634225	3311.9475483433	1673.60495453069	1755.97838530804	1983.70735166938	1907.44012604938
neg-M207T247	364.912136398375	530.840588693036	494.275703407065	510.899118315114	532.038378442797	877.980057204636	1076.32671920836	688.799028402849	1576.48307483992	1205.87183235654	1742.21726906362	1518.49421406587	574.154946029176	699.307647892293	833.222333102813	704.971079725398	814.693240252091
neg-M207T253	5593.53451500757	7011.50973284274	4129.1786935518	8830.0630612164	10249.0122770645	10674.556967471	13398.5346919581	12685.5946665214	14734.5844428354	18051.1847761406	13422.4800472442	12378.415076598	14832.3373176604	7525.73772802648	9168.70757141858	7028.96668631796	9607.26204556895
neg-M207T330	4578.46197065139	4611.25741621364	6303.32872074798	5954.48517023051	5556.15168005753	5639.78764463502	3973.56634221864	4091.33149504082	3813.62327293856	4434.74625575007	4865.25206422442	4987.64224592237	6716.74884498961	5572.43773530161	5704.33957185394	5695.44723009234	5502.65784924825
neg-M207T388	532.782101658629	576.039253775241	513.352080949283	416.715995761617	478.681287299482	538.485481637916	357.774225246373	472.703221521938	782.459041799079	579.16112202638	704.159560064525	164.881601848877	1126.4425628505	1187.59813818702	1170.0849533114	1184.34951726159	1157.26652009134
neg-M207T52	535.150775007142	531.877510061289	570.333886490879	480.340478339817	446.12671473285	488.71007571014	736.758032894451	624.814826987911	574.769233462139	796.43665043996	853.000628886905	902.283327645215	780.864300391113	742.845759587102	582.55143313092	728.16530588554	656.337114502476
neg-M208T138	929.994987428877	962.197178674184	674.012224938299	927.733880708956	927.025792265554	879.110169998968	818.357279041598	814.683328690827	671.362495685721	717.818750861837	983.499904375675	1005.75331467518	766.772454482243	918.120477471167	650.335041940994	911.213987696084	659.021816422843
neg-M208T165	542.852538573652	568.602170013137	664.385478251738	653.442421420486	643.48854588982	634.147769656284	1047.23724736126	514.283787656813	868.846508024679	647.145687894665	653.824443531314	623.337180388836	585.525990205072	564.98228748189	712.131778565909	511.47168839078	870.682840549011
neg-M208T254	971.797312157279	695.229396122744	1168.61782019468	1372.490982774	1424.36878837383	1073.85957691167	2582.01473943831	1413.30503451364	2422.64236759437	1495.8251484569	1606.74345029171	1619.7657098821	1162.34515113943	1926.65653690793	1436.68020320056	1205.77411999345	1759.15622685786
neg-M208T51	806.530928925206	1136.16756786765	751.936054802814	919.821001880354	1089.33046112073	865.067095389847	1689.55174871375	1586.05280590667	818.851523161367	1641.12908438896	1420.34620296367	947.540389577103	1222.19254198945	1204.79945581156	1110.15756670128	1181.71753326226	1205.88576661251
neg-M208T572	887.429619494097	1061.26832361608	850.194630857424	980.474508781933	976.988119633016	882.081738733545	918.330547894794	835.075282501366	777.346874389094	1018.25145757305	1052.99826255291	767.096057294903	1041.68591138126	789.940840685818	867.191141158333	826.264970344714	735.886817128187
neg-M208T573	1614.40540135213	1417.70557509731	1221.12565704032	1619.00560423582	1449.78107669343	1544.60338916905	1245.89162549311	1483.4397857308	1307.25768751435	1440.86135321677	1493.64483902776	1523.18818518995	1309.54195941414	1356.0568170852	1303.00146330859	1376.79614922254	1315.57941847832
neg-M209T138	562.460869359004	456.771370836732	485.439397366945	555.790639194386	418.248067966447	505.148720532287	399.892460259048	447.551558031608	383.093354747553	554.211636981094	550.268161439908	627.993865896393	697.766584511213	526.468146735232	466.951885439213	525.331922305897	543.308226165159
neg-M209T152	26817.0460461071	26546.5086548602	23827.5985087936	29611.9549999711	26097.5124947322	28273.3708293072	25248.4181890259	27647.5548165731	23667.8011562835	28157.728519988	29012.67050544	28571.6715550649	28129.5358888739	28006.410350555	28637.309490263	28101.0227222437	28314.6359766791
neg-M209T177	2118.37353785938	2277.30780045974	1855.88917478755	2096.973289046	1340.93253804647	1383.74864146465	1915.0036974042	2459.35949633704	2506.94177146537	3806.00137120221	1852.45514852956	2029.60363352199	2056.36222505024	2183.4816426742	2444.43972199426	2802.63087621645	2629.02726064082
neg-M209T205	2298.27725700078	3743.37494514356	3536.21362160022	6614.82317552071	8140.29471714884	9526.83765056229	8942.96167010538	4803.60056724946	9633.02529480508	6731.86013481814	6767.58222201426	6930.64075139701	4530.81292158968	7353.44243786259	9066.63917215371	6086.20923828928	7509.79090131707
neg-M209T218	1235.83008639868	2955.1680533813	8578.78835499409	4029.08382466108	3888.19116529196	4078.41911193273	2591.18124429756	4529.63924368893	3365.43951639684	8275.56623515758	8382.38563422464	3997.58443409561	6041.32216160052	6572.08272888854	6531.35169141799	6059.1889555176	6077.58460679139
neg-M209T223	3038.75905673325	7104.67657138423	5000.37437734767	7527.42872956484	7964.50249062556	9266.58529058534	24704.55229561	9996.10098516225	22549.7714710993	12309.8303767235	13758.129628549	13809.1042537596	11808.3577672654	11487.473012705	10863.0881963023	15421.3128277898	11376.780775739
neg-M209T244	2696.30035359454	4673.63255245205	4498.78227978848	2294.85227634075	5054.58034195144	5838.96626615971	9346.0397567671	6084.35224917514	10734.8464199721	7460.52212446356	7773.71257978215	7284.92409794078	4645.29804889948	5793.72689531084	7571.93964360367	6997.70847710343	7706.920889263
neg-M209T269	1086.10726517165	1888.04314783061	1690.54988292956	1798.31052156671	2534.71729196082	2445.56659918174	1609.44786867954	1200.816064175	2205.28456767276	1349.76667288797	1765.96794700553	2061.23334706951	2067.02673945084	2132.56665745909	2005.25441434158	2016.94509849602	2310.81638371344
neg-M209T286	1761.09417654766	1393.83506402081	2227.98629509578	1796.60019453482	1335.20501228702	1357.43086480412	1552.76795932098	2344.9717706286	1205.89258745191	1415.35152086336	1517.78387521115	1414.95053164571	1271.75435784501	2059.16647858181	1674.1033318988	2083.85392983572	1711.22917835845
neg-M209T369	1800.03905967543	1772.47133415606	1360.4343365642	1830.68726352723	1778.69100988855	1591.91293623255	985.754226445242	1645.90583797987	1865.9494040278	1270.9596774125	1633.25160102024	1391.14910727164	2370.13493325237	1919.46756576975	1887.42775852208	1820.00048251775	1909.98289895717
neg-M209T47	62648.6256540894	57155.6492025668	58017.2975081324	51706.7896997971	46932.361821909	53686.8019306116	63719.0374201713	60652.4526978897	67674.8469546067	55926.2910839536	50195.7871724568	57332.1416402869	67579.7872553366	49922.3474858456	60148.3444206232	65295.8920653723	66034.2552915378
neg-M209T52	1226.46928683523	1401.25907485284	1629.05142144245	1410.24538660963	1214.24677698619	1031.48582304536	1868.86853516572	1173.56882654534	1287.93902723362	1731.90063264058	2036.44476921599	1853.13725787966	1609.58960648227	1325.11755697249	1551.79014609964	1490.22633646523	1292.26172079953
neg-M209T54_1	1805.90849343348	1668.79677058742	1244.86908828518	1610.92725919843	1305.68030814869	1149.64666799766	1632.98082950338	1313.47850787746	1418.37716699067	1387.51240476636	1775.58057196538	1548.06268050652	1573.66907119999	1541.92476387667	1293.76098778055	1201.27358730152	1400.86307897988
neg-M209T54_2	2175.17333393033	2724.48141896353	2879.74854567272	2779.61428352771	2849.17136671683	3127.36092014796	2009.46395946094	2178.03614796282	2226.98836272943	2420.62962736219	2772.28435451233	2510.62178816234	2827.86907688162	2733.36664918367	2592.30643491027	2864.6228985557	2267.33424118728
neg-M209T545	586.625181097982	644.837568272946	575.094347739369	392.872027264023	544.273298535493	546.283413446279	618.017464793582	508.733302329591	570.373984100906	438.882997953091	570.377644515026	715.345161172956	503.606903305851	504.308783958131	435.409461926164	588.692111036867	575.939199292479
neg-M209T552	3415.8881837057	3717.665265992	3227.92774282889	2787.11133793136	2794.15265625641	2300.56918754284	3561.96640134131	3584.82692868273	2732.87964149076	3928.09108983146	2308.57272197067	2078.05708997233	1564.10303306027	2108.54465569196	1599.54293507693	1909.13796997681	1971.11367386302
neg-M209T571	1989.00210322343	1148.86890188631	1948.63939652885	1950.38240945169	1805.51424075628	1703.38309130073	1836.36098620383	1120.94883985438	1646.36242727368	2080.04356149962	2019.65724538596	1481.81773639614	1622.29680660305	1920.70504573712	1634.3548965666	1590.00157846668	1589.31329328633
neg-M209T60	593.019139046807	773.540459973375	625.889129814351	747.888063316993	698.96713926752	767.884487445084	826.889653612812	654.988235636945	614.302815046827	770.057948318071	809.330424086697	596.932137345919	724.528769217592	556.945282777707	806.599046889471	661.90687378142	688.979607974455
neg-M209T88	866.781532719159	640.58561706321	591.322116315206	1355.68603091439	1305.82935441668	800.134261942097	890.667183438719	1032.40722796857	849.880448097068	1018.47200497649	927.831298482553	1624.58327251313	958.014073797146	779.535124504275	808.638949843725	2179.78453268377	1431.7192976147
neg-M210T152	2918.08211571184	2982.31405769811	2926.00878850835	3180.84007451479	2925.07166989292	3348.84749625032	2701.61879341265	3235.52635767521	2666.40023778615	3250.83236011798	3403.3622074533	3090.85705290417	3168.18958105304	3233.07637890249	3231.72566749134	3259.9966260446	3184.84322398234
neg-M210T218	180.936328574049	233.414000440808	1484.20248506581	385.668047611489	384.137386629474	313.795180870613	312.144954711388	445.050333700884	319.274187447403	985.017638375637	1313.27702369072	308.283371295598	713.067784743733	778.921042040879	811.410592781383	613.216890735193	806.251919666572
neg-M210T223	780.043033888448	1174.59699891737	1396.43336436801	1306.51202485616	1075.78405181947	1668.87565153522	3369.7858871205	1501.06222053282	3531.38691893016	1032.26411891567	1792.01921108251	2414.57284511503	1566.38295414393	2028.06945596462	2166.74482806692	2482.21594256759	2374.26980412541
neg-M210T51	1682.08210654695	2515.05921921602	2682.0840990484	2503.05628256721	1682.75602378802	2210.51536252747	4697.29292888953	3755.89515580746	3209.97070748449	4170.84191544092	4598.00655275609	4967.66171453536	4003.87926579579	3325.56653768737	2947.26362900315	3479.09525968094	4102.27586760825
neg-M211T194	1299.86307605987	1615.76249064711	2856.28750844955	2059.98585499389	1834.33077779184	2062.42650031594	2786.37006178487	2320.27094339859	2571.87948194658	5204.7224416041	4045.54180992977	2667.76630808242	2194.68478522428	2724.77070187904	2550.34848520468	2757.38242674615	2539.5663425922
neg-M211T220	5087.79639851695	6119.15911839149	4250.20994345901	7131.92584700873	6944.73609681371	12024.7004945897	9182.91868272751	13444.4142775347	9893.38446572168	15388.3039473888	8745.21171551274	4889.72309012588	14891.8172127643	13294.448827122	8671.17457323124	10456.4556226738	9469.61692625167
neg-M211T253	44307.4630938908	49346.8114606887	60882.8052315479	59921.5441224402	55004.7482234276	55809.5032467791	50147.9852790112	53273.3837642522	45129.9355833101	59560.794896423	68599.0204496522	59163.0745636676	61374.4417169932	58737.3773347948	61787.5637862066	59406.0088718688	60933.4598326224
neg-M211T312	14380.2731530816	10536.9013347102	15236.4612229737	12031.8938764675	11912.5310946935	13667.1525815151	9863.36445317928	6414.68812722409	8001.248153725	9421.86273006523	6329.03650971704	7405.07838369932	9827.72949626454	12645.2807157961	9611.0520975255	9455.11705960756	9795.46557238523
neg-M211T42	282.350572716761	303.242454152693	273.516506118973	323.360942975877	344.190796694174	274.938565294759	229.721217440618	267.083538765741	171.960811517957	329.641384828999	295.012084669795	303.003365117937	432.149128060362	411.652894701996	398.608748267645	418.412086604002	338.387247305619
neg-M211T47	79938.6419856063	74101.2762830233	76347.1133642492	67496.6895618243	61644.736744162	75049.9389901172	77509.7505588249	77238.0467775443	86738.4122182302	73865.7641229858	54967.3996363345	77360.2569078395	88194.4581794419	64842.4385920273	78746.1582043325	87570.626791551	87677.7417963357
neg-M212T253	5365.31201171698	6234.86734888441	7009.72220297183	7437.09450361507	5933.95939194733	6165.7226560549	5862.08652138084	6620.94643337756	5706.53743071405	7243.32201418557	7556.68800535826	6574.60916007734	6829.99129178772	8161.40016989043	7197.18209584036	7423.80108978502	7333.60943462338
neg-M212T312	1486.9531103305	1626.10092355421	2457.33459404673	1459.57583378267	1488.1094874705	1932.19786527726	1030.9763087462	920.449235598265	936.89853259829	990.066092059133	1045.27144148192	973.596904249559	1535.55527388471	1505.19724758276	2083.69720567509	1316.91901794362	1975.84028542499
neg-M212T47	514.291317005214	797.210805065013	588.676295021833	2178.52749008051	1887.64294984151	1788.40196817327	1661.83135637351	1489.67467194545	897.046963789658	1593.95208475769	1382.68486900214	1417.53483881353	1006.93260699546	1177.55894140513	1093.79347340877	1008.28316095973	1086.76570753708
neg-M212T51	1627.10932981889	2135.41073582514	1561.94644138226	1850.25783041953	1903.64377721955	1675.42987913376	5185.85094341858	5304.57656446341	3839.51270621952	4809.98755722581	4833.20284630587	5094.797288477	3741.46190713684	3571.7290399131	3263.51295700772	3287.92959171452	3399.91860206356
neg-M212T52	6399.82278179628	9944.98283026526	5179.97342765827	7498.21215419381	7401.44402771611	7240.78579909308	11832.5353753009	12914.8453110133	8256.9321936289	13228.199103815	12465.9711047779	8476.80505868037	10116.5302185965	9449.88353400111	9417.3088705424	10634.1769630599	9606.08549113838
neg-M212T572	2240.96978758857	2316.58067649033	1950.44239603643	2393.10805645848	2142.21382974103	2247.69827404794	1890.92296477775	1940.25614177168	1954.2087790321	2085.298583612	2252.44356196199	2314.1934262104	2179.31471967092	2311.77946924237	2253.08795522659	2228.6685971071	2213.39486017717
neg-M212T88	4348.50956486757	3789.58076109818	1306.2393782064	2769.47748184347	3634.6108459048	3407.68086031913	6168.72943854064	5333.11567666042	4939.2413124914	6525.41062555525	5102.99892405987	6723.35389217015	5094.59113871333	5165.70102504373	5034.65556532616	4626.16041494208	5109.50174667354
neg-M213T141	902.034743423498	949.057642665342	506.738993730288	827.925883153651	1468.95203226332	1207.96192798907	605.670886077231	412.750617816721	532.893424046625	798.909147132261	499.986378141641	605.571988880512	894.485855244408	842.330278636429	769.739793393545	869.123424538185	974.190091675951
neg-M213T172	2284.40643066316	1420.8631377647	2393.49349788094	2480.00101981482	2916.35785454394	2871.67386926429	2820.50523190822	2372.41471459887	6082.16688359089	2758.84555933261	3130.69921367175	3040.16440276468	3370.98785233569	3573.14890109449	3271.80618818809	3243.98574960412	3102.37574112453
neg-M213T189	2065.99843341948	1296.07598000829	5085.04681759451	1871.83483550115	2018.11027278207	2171.82547811119	2106.06381322021	2512.60486591717	2122.87329309548	3552.10574837938	3208.38018203598	2791.43263133964	2704.84492228302	3090.60728035335	4432.52570856103	3890.65133853145	2925.41070693684
neg-M213T220	7233.97400317647	7412.51419620418	27457.5088927388	14443.3358519824	20879.908690727	9726.32075931455	11019.777212048	12337.8686508498	9041.04232527406	33491.6719124608	23644.8678760652	25327.105804028	15861.6037094261	16451.076175459	15675.0631655787	14865.222122243	14124.585777101
[truncated: 18,325 more rows]
