# Supplementary material for: Multiomics analysis of platelet-rich plasma promoting biological performance of mesenchymal stem cells
Source: BMC Genomics. 2024 Jun 5;25:564. doi: 10.1186/s12864-024-10329-8 (PMC11151483; doi:10.1186/s12864-024-10329-8)
Supplement: Supplementary file 1 — Supplementary Material 1. [file 12864_2024_10329_MOESM1_ESM.zip › Supplementary document-27 PRP_FBS.significant.xls]

ID	FBS-1	FBS-2	FBS-3	FBS-4	FBS-5	FBS-6	PRP-1	PRP-2	PRP-3	PRP-4	PRP-5	PRP-6	ratio	t.test_p.value	wilcox.test_p.value	t.test_p.value_BHcorrect	wilcox.test_p.value_BHcorrect	VIP	cv	regulated	MZ	RT	IsAnnotated	IsMS2ident	MS2Metabolite	MS2superclass	MS2class	MS2hmdb	MS2kegg	MS2keggPathway	NumberMS1hmdb	MS1hmdbName	MS1hmdbID	NumberMS1kegg	MS1keggName	MS1keggID
neg-M1098T272	363.537047767219	251.09994774333	128.938966549911	159.194135490219	312.560232286911	137.113665051443	2793.66648730238	4439.44934484992	9831.98145544423	1945.30765854939	4186.4385111384	6152.9430863092	21.701295324988	2.03382769435388e-06	0.00216450216450216	6.30388405358572e-05	0.0128367003367003	3.27101329912344	0.0761273523785031	up	1097.68250615144	4.53431666666667	1	1	HemiBMP 60:15; HemiBMP(20:5/20:5/20:5)	Lipids and lipid-like molecules	Glycerophospholipids	-	-	-	0	-	-	0	-	-
neg-M111T81	931.399553765418	1166.37652563896	611.82705909885	890.897199062689	903.284205013287	752.446375046259	456.113916123732	289.966107728328	334.452099707039	456.552372126512	279.630342453989	411.422336448623	0.42390397406566	4.89226626569848e-05	0.00216450216450216	0.000716049880706778	0.0128367003367003	1.68494326027184	0.0882128988539067	down	111.019401089907	1.34753333333333	1	1	Uracil	Organoheterocyclic compounds	Diazines	HMDB0000300	C00106	(map00240)Pyrimidine metabolism;(map00410)beta-Alanine metabolism;(map00770)Pantothenate and CoA biosynthesis;(map01100)Metabolic pathways	2	Propylene glycol;(S)-Propane-1,2-diol	HMDB0001881;HMDB0006213	4	Propane-1,2-diol;Propane-1,3-diol;(R)-Propane-1,2-diol;(S)-Propane-1,2-diol	C00583;C02457;C02912;C02917
neg-M114T52	2338.1205316184	3845.78206801693	2485.1510954956	2364.38175588955	2437.56997815054	2165.20983235171	7702.98814955487	5621.17014104181	3470.67178926594	6549.15253475057	6007.32511939328	6345.17056009658	2.28293597248844	0.000207538023153408	0.00432900432900433	0.00215457814523216	0.0216087174155789	1.62648746577536	0.130795748997664	up	114.055569930224	0.860233333333333	1	1	L-Proline	Organic acids and derivatives	Carboxylic acids and derivatives	HMDB0000162	C00148	(map00330)Arginine and proline metabolism;(map00332)Carbapenem biosynthesis;(map00401)Novobiocin biosynthesis;(map00404)Staurosporine biosynthesis;(map00970)Aminoacyl-tRNA biosynthesis;(map01100)Metabolic pathways;(map01110)Biosynthesis of secondary metabolites;(map01130)Biosynthesis of antibiotics;(map01230)Biosynthesis of amino acids;(map02010)ABC transporters;(map04974)Protein digestion and ab…	8	L-Proline;D-Proline;Acetamidopropanal;4-Amino-2-methylenebutanoic acid;Pterolactam;2-Furanmethanol;5-Methyl-2(3H)-furanone;5-Hydroxy-4-pentenoic acid d-lactone	HMDB0000162;HMDB0003411;HMDB0012880;HMDB0030409;HMDB0034208;HMDB0013742;HMDB0029609;HMDB0040145	6	L-Proline;D-Proline;Proline;3-Acetamidopropanal;Furfuryl_alcohol;Tulipalin_A	C00148;C00763;C16435;C18170;C20441;C20578
neg-M1152T400_1	3938723.04358637	3542815.00282387	2800754.49694946	1677884.69145398	1583301.73983501	1446805.84716878	1229694.80659881	977274.336478717	807704.595248383	576691.540005419	411269.597256055	511238.223298498	0.301119902159311	0.000711469224113563	0.00216450216450216	0.00548026607844651	0.0128367003367003	1.86909749356972	0.133217615519929	down	1151.71193208718	6.66636666666667	1	1	HemiBMP 64:16; HemiBMP(20:5/22:5/22:6)	Lipids and lipid-like molecules	Glycerophospholipids	-	-	-	1	Ganglioside GM3 (d18:1/16:0)	HMDB0004844	0	-	-
neg-M116T52	5523.63097744549	7331.45019721419	3882.98017310107	6849.8807635348	6807.00356259837	6599.43153669344	11899.6588208551	13221.8858661458	9869.79707984559	15841.4466477147	13182.2023452919	12704.7167952416	2.07382076250059	0.000146247664324518	0.00216450216450216	0.00163401400606495	0.0128367003367003	1.57184400420319	0.139909700551913	up	116.071266665951	0.858366666666667	1	1	3-Aminopentanoic acid	Unknown	-	NA	NA	-	23	Betaine;L-Valine;Vaporole;N-Methyl-a-aminoisobutyric acid;5-Aminopentanoic acid;Norvaline;Amyl Nitrite;Senecioic acid;Tiglic acid;2-Ethylacrylic acid;3-Methylbutyrolactone;Glutaral;Angelic acid;Dihydro-2-methyl-3(2H)-furanone;2,3-Pentanedione;4-Pentenoic acid;2,4-Pentanedione;Isopropenyl acetate;Methyl methacrylate;2-Pentenoic acid;Dihydro-5-methyl-2(3H)-furanone;Ethyl acrylate;Dihydro-3-methyl-2…	HMDB0000043;HMDB0000883;HMDB0001382;HMDB0002141;HMDB0003355;HMDB0013716;HMDB0015550;HMDB0000509;HMDB0001470;HMDB0001862;HMDB0002167;HMDB0029599;HMDB0029608;HMDB0031178;HMDB0031598;HMDB0031602;HMDB0031648;HMDB0032351;HMDB0032385;HMDB0032459;HMDB0033840;HMDB0033978;HMDB0035143	16	L-Valine;5-Aminopentanoate;Betaine;D-Norvaline;L-Norvaline;2-Amino-2-methylbutanoate;D-Valine;Amyl_nitrite;4-Methylaminobutyrate;Valine;5-Valerolactone;Tiglic_acid;Glutaral;Methyl_methacrylate;Pentane-2,4-dione;Ethyl_acrylate	C00183;C00431;C00719;C01799;C01826;C03571;C06417;C07457;C15987;C16436;C02240;C08279;C12518;C14527;C15499;C19238
neg-M125T177	3082.74687522577	2924.30383412563	2765.66534771186	3018.76278469478	4536.11970799964	3465.66295083687	6109.27135535588	7389.04905485896	6198.53685566779	9538.98432605181	3579.76479183481	3386.60513319412	1.82901698721436	0.0195034057886865	0.0151515151515152	0.0717523687022627	0.057089211702678	1.19993923871853	0.0578043593738951	up	125.096448550534	2.95429166666667	1	1	2-Ethyl-2-hexenal	Organic oxygen compounds	Organooxygen compounds	HMDB0061945	null	-	25	N(tele)-methylhistaminium;(E)-2-octenal;2-Octenal;(3xi,5Z)-1,5-Octadien-3-ol;2,4,4-Trimethylcyclopentanone;2-Octen-4-one;1-Octen-3-one;3-Methyl-3-hepten-2-one;5-Methyl-5-hepten-2-one;6-Methyl-3-hepten-2-one, trans-;4-Octen-3-one;3-Octen-2-one;(S,E)-Filbertone;5-Octen-2-one;Sulcatone;2-Ethylidenehexanal;6-Octenal;(Z)-5-Octenal;2,5-Octadien-1-ol;(3E,5Z)-3,5-Octadien-1-ol;(2E,4E)-2,4-Octadien-1-ol;2…	HMDB0062574;HMDB0013809;HMDB0030961;HMDB0030966;HMDB0031197;HMDB0031301;HMDB0031309;HMDB0031590;HMDB0031591;HMDB0032403;HMDB0032451;HMDB0033547;HMDB0035242;HMDB0035390;HMDB0035915;HMDB0037152;HMDB0039769;HMDB0039770;HMDB0040146;HMDB0040149;HMDB0040151;HMDB0061945;HMDB0062471;HMDB0062529;HMDB0062536	2	Sulcatone;trans-2-Octenal	C07287;C21138
neg-M128T50	6630.55198437634	8983.53750494794	9341.64869215296	9258.16921390485	9219.66685743788	7777.7426415926	22090.529971554	15543.8227353368	12490.5116601706	17755.2645918606	19951.9070485729	21260.439702615	2.1302415623296	7.62269793985045e-05	0.00216450216450216	0.00100083578164801	0.0128367003367003	1.59583698187313	0.0205160163286647	up	128.034676721471	0.828933333333333	1	1	Pyroglutamic acid	Organic acids and derivatives	Carboxylic acids and derivatives	HMDB0000267	C01879	(map00480)Glutathione metabolism	12	(3R,5S)-1-pyrroline-3-hydroxy-5-carboxylic Acid;Pyroglutamic acid;Pyrrolidonecarboxylic acid;Pyrroline hydroxycarboxylic acid;N-Acryloylglycine;1-Pyrroline-4-hydroxy-2-carboxylate;5-Oxoprolinate;dimethadione;3-Furoic acid;2-Furoic acid;3-Hydroxy-2H-pyran-2-one;2,3-Dihydroxy-2,4-cyclopentadien-1-one	HMDB0062585;HMDB0000267;HMDB0000805;HMDB0001369;HMDB0001843;HMDB0002234;HMDB0060262;HMDB0061093;HMDB0000444;HMDB0000617;HMDB0032994;HMDB0039437	6	4-Oxoproline;Pidolic_acid;5-Oxo-D-proline;L-1-Pyrroline-3-hydroxy-5-carboxylate;1-Pyrroline-4-hydroxy-2-carboxylate;2-Furoate	C01877;C01879;C02237;C04281;C04282;C01546
neg-M130T52	10434.7836070495	16465.8537907976	8202.99379644196	8808.81007044389	8637.74831782666	10123.3933130026	22924.4938931452	25438.0497976644	12809.6771028577	24514.2333303805	18930.3027237834	18421.9523952058	1.96316699251207	0.000973044170445814	0.00432900432900433	0.00702408437923435	0.0216087174155789	1.42163991469141	0.214744818058455	up	130.08681308244	0.869533333333333	1	1	L-Leucine	Organic acids and derivatives	Carboxylic acids and derivatives	HMDB0000687	C00123	(map00280)Valine, leucine and isoleucine degradation;(map00290)Valine, leucine and isoleucine biosynthesis;(map00966)Glucosinolate biosynthesis;(map00970)Aminoacyl-tRNA biosynthesis;(map01060)Biosynthesis of plant secondary metabolites;(map01065)Biosynthesis of alkaloids derived from histidine and purine;(map01100)Metabolic pathways;(map01110)Biosynthesis of secondary metabolites;(map01210)2-Oxoc…	0	-	-	0	-	-
neg-M130T90	57416.7703173957	78676.9424994977	42991.653246612	55420.1609500196	70638.9168205238	53411.8676648131	129448.842323323	114750.955921321	81588.2804006007	136079.762259306	102989.430813375	118175.568658175	1.90495277442151	0.000236040469572939	0.00216450216450216	0.00236787890875979	0.0128367003367003	1.45052109519187	0.0557083896806092	up	130.087040506026	1.49881666666667	1	1	L-Norleucine	Organic acids and derivatives	Carboxylic acids and derivatives	HMDB0001645	C01933	-	31	L-Isoleucine;L-Alloisoleucine;L-Leucine;L-Norleucine;Aminocaproic acid;Beta-Leucine;D-Leucine;3-Aminocaproic acid;(±)-erythro-Isoleucine;6-Deoxyfagomine;N-(2-Hydroxyethyl)-morpholine;N-methylvaline;3,3,5-triiodo-L-thyronine-beta-D-glucuronoside;Delta-Hexanolactone;Gamma-Caprolactone;trans-Hex-2-enoic acid;Allyl propionate;2-Methyl-4-pentenoic acid;2,3-Hexanedione;3,4-Hexanedione;3-Hexenoic acid;4…	HMDB0000172;HMDB0000557;HMDB0000687;HMDB0001645;HMDB0001901;HMDB0003640;HMDB0013773;HMDB0029168;HMDB0033923;HMDB0036382;HMDB0060650;HMDB0061716;HMDB0062203;HMDB0000453;HMDB0003843;HMDB0010719;HMDB0029487;HMDB0031158;HMDB0031491;HMDB0031492;HMDB0031501;HMDB0031559;HMDB0031560;HMDB0031561;HMDB0031562;HMDB0032490;HMDB0033568;HMDB0039581;HMDB0040328;HMDB0060476;HMDB0061929	16	L-Leucine;L-Isoleucine;D-Leucine;L-Norleucine;6-Aminohexanoate;(3R)-beta-Leucine;D-Isoleucine;beta-Alaninebetaine;Isoleucine;Leucine;N,N-Diethylglycine;D-allo-Isoleucine;L-allo-Isoleucine;2-Hydroxycyclohexan-1-one;epsilon-Caprolactone;3-Hydroxycyclohexanone	C00123;C00407;C01570;C01933;C02378;C02486;C06418;C08263;C16434;C16439;C16647;C21092;C21096;C01147;C01880;C03228
neg-M132T46	2420.67594678353	3328.13661212092	2080.53581849347	3068.25728831285	2689.15754667797	2388.33889629741	6048.97073938582	6260.70340576378	3144.08549974294	6413.93256013989	4938.27553658984	5673.57354429346	2.03313512896144	0.000581941919075386	0.00432900432900433	0.00470391077139042	0.0216087174155789	1.4833899394847	0.0681739635571198	up	132.029755690347	0.761266666666667	1	1	L-Aspartic acid	Organic acids and derivatives	Carboxylic acids and derivatives	HMDB0000191	C00049	(map00220)Arginine biosynthesis;(map00250)Alanine, aspartate and glutamate metabolism;(map00260)Glycine, serine and threonine metabolism;(map00261)Monobactam biosynthesis;(map00270)Cysteine and methionine metabolism;(map00300)Lysine biosynthesis;(map00340)Histidine metabolism;(map00410)beta-Alanine metabolism;(map00460)Cyanoamino acid metabolism;(map00710)Carbon fixation in photosynthetic organis…	6	1-deoxy-1-(N6-lysino)-D-fructose;L-Aspartic acid;D-Aspartic acid;Iminodiacetic acid;Fumaric acid;Maleic acid	HMDB0062186;HMDB0000191;HMDB0006483;HMDB0011753;HMDB0000134;HMDB0000176	7	L-Aspartate;D-Aspartate;Aspartate;Iminodiacetate;Fumarate;Maleic_acid;Formylpyruvate	C00049;C00402;C16433;C19911;C00122;C01384;C02150
neg-M144T191	4593.20570347355	4825.5751302061	4749.50721705615	5247.12598510692	5099.13226055296	5815.88796836288	17697.521737095	15405.5523363919	18236.2894913703	13970.5718929342	16559.1797175063	20562.008274134	3.37717299248986	3.93524183734437e-08	0.00216450216450216	3.41748132626271e-06	0.0128367003367003	2.08567196442057	0.167614814505935	up	144.045138335682	3.18643333333333	1	1	4-Hydroxyquinoline	Organoheterocyclic compounds	Quinolines and derivatives	NA	NA	-	1	1H-Indole-3-carboxaldehyde	HMDB0029737	7	3-Methyleneoxindole;Isocarbostyril;Quinolin-2-ol;4-Hydroxyquinoline;2(1H)-Quinolinone;Indole-3-carboxaldehyde;8-Hydroxyquinoline	C02796;C06324;C06338;C06343;C06415;C08493;C19434
neg-M145T204	341.562906836892	389.376130797518	357.404594640547	439.066644929587	309.424559119942	312.279053405804	4380.55667698073	3661.98305507851	3449.05246193071	3694.72908850132	4413.97038236947	5459.52609695765	11.6605350147187	2.14588162633559e-10	0.00216450216450216	9.8021876522055e-08	0.0128367003367003	2.97865754773596	0.0093964455345148	up	145.065158038857	3.39611666666667	1	1	Benzofuran, 4,7-dimethyl-	Organoheterocyclic compounds	Benzofurans	HMDB0059897	null	-	6	7-Methoxy-6-methyl-2H-1-benzopyran-2-one;Methyl (Z,Z)-10-hydroxy-2,8-decadiene-4,6-diynoate;7-Hydroxy-2,5-dimethyl-4H-1-benzopyran-4-one;Avenalumic acid;Coixinden A;(S)-2,3-Dihydro-5-hydroxy-2-methyl-1,4-naphthoquinone	HMDB0032991;HMDB0039359;HMDB0040326;HMDB0040731;HMDB0040938;HMDB0041122	4	7-Ethoxycoumarin;1,2-Dihydroxy-7-hydroxymethylnaphthalene;1,2,3,4-Tetrahydro-4-oxo-1-naphthoic_acid;Coixinden_A	C11052;C14105;C15102;C17916
neg-M151T52	2110.61575598461	3053.31381098972	3579.86605602294	2263.54182217112	2754.92137673343	3116.18447885993	6916.05507522958	3235.48885747615	3007.4194184424	4066.2082988987	4020.01778686578	6225.0195731888	1.62753214384775	0.0223086004978168	0.025974025974026	0.0796411361283385	0.0855005560887914	1.03834913940225	0.203767775329679	up	151.025524546048	0.862033333333333	1	1	Xanthine	Organoheterocyclic compounds	Imidazopyrimidines	HMDB0000292	C00385	(map00230)Purine metabolism;(map00232)Caffeine metabolism;(map01060)Biosynthesis of plant secondary metabolites;(map01065)Biosynthesis of alkaloids derived from histidine and purine;(map01100)Metabolic pathways;(map01110)Biosynthesis of secondary metabolites;(map01120)Microbial metabolism in diverse environments	4	Paraxanthine;Theophylline;Theobromine;Adrenochrome o-semiquinone	HMDB0001860;HMDB0001889;HMDB0002825;HMDB0012883	3	Theophylline;Theobromine;1,7-Dimethylxanthine	C07130;C07480;C13747
neg-M154T52	5903.67495872529	8287.38359517837	4819.13280147801	6753.49657375305	6651.26848705802	5658.72393760838	20881.0931311684	20423.4931895585	13828.6746488606	18159.8348611423	17641.5230510808	17690.1496406015	2.85301466821732	1.0480224356905e-06	0.00216450216450216	3.84771152931455e-05	0.0128367003367003	1.95027246581572	0.038917098133171	up	154.061521876797	0.8666	1	1	4-Phenylpyridine	Organoheterocyclic compounds	Pyridines and derivatives	HMDB0033123	C11310	(map04976)Bile secretion;(map05012)Parkinson's disease	7	L-Histidine;L-2-Amino-3-(1-pyrazolyl)propanoic acid;Urocanic acid;Nicotinamide N-oxide;5-Oxo-2(5H)-isoxazolepropanenitrile;(E)-Urocanic acid;2-Aminonicotinic acid	HMDB0000177;HMDB0034267;HMDB0000301;HMDB0002730;HMDB0031338;HMDB0034174;HMDB0061680	7	L-Histidine;Histidine;3-(Pyrazol-1-yl)-L-alanine;D-Histidine;Urocanate;4-Nitroaniline;para-Benzoquinone_dioxime	C00135;C00768;C01162;C06419;C00785;C02126;C19345
neg-M158T211	1027.59162071149	1247.55987446661	651.339027255406	735.330317262747	1264.86198251178	1222.96738534119	6489.85484039438	2083.9069585192	1879.0719202159	2285.8244213062	1815.73936779164	2146.95459902186	2.71582147660152	0.00386780887821274	0.00216450216450216	0.0206121140980039	0.0128367003367003	1.55539257487641	0.0542485918106463	up	158.060530572197	3.52075	1	1	Indole-3-acetaldehyde	Organoheterocyclic compounds	Indoles and derivatives	HMDB0001190	C00637	(map00380)Tryptophan metabolism;(map01100)Metabolic pathways	4	N-Hydroxy-1-aminonaphthalene;Indoleacetaldehyde;MG(10:0/0:0/0:0);MG(0:0/10:0/0:0)	HMDB0062503;HMDB0001190;HMDB0072866;HMDB0072874	4	Indole-3-acetaldehyde;3-Methyl-quinolin-2-ol;Echinopsine;N-Hydroxy-1-aminonaphthalene	C00637;C06345;C10663;C14789
neg-M164T142	83172.9348796969	112773.026557104	62603.3497962591	86628.7712576047	112804.439594049	92743.3354210964	201233.337439884	166848.707450193	103233.396485908	172198.479452434	130807.392377858	159168.522036801	1.69501726225598	0.00258175402354513	0.00865800865800866	0.0150790403004678	0.0368975061967034	1.22916559252919	0.0381364740833469	up	164.071971227185	2.36973333333333	1	1	L-(-)-Phenylalanine	Organic acids and derivatives	Carboxylic acids and derivatives	NA	NA	-	17	5-(3-Pyridyl)-2-hydroxytetrahydrofuran;L-Phenylalanine;3-Pyridinebutanoic acid;Benzocaine;Norsalsolinol;Gentiatibetine;Ethyl 2-aminobenzoate;Methyl N-methylanthranilate;Benzyl glycinate;4-Hydroxy-1-(3-pyridinyl)-1-butanone;Cinnamic acid;trans-Cinnamic acid;(E)-3-(2-Hydroxyphenyl)-2-propenal;Di-2-furanylmethane;1-Phenyl-1,2-propanedione;3,4-Dihydro-2H-1-benzopyran-2-one;(E)-3-(4-Hydroxyphenyl)-2-p…	HMDB0062407;HMDB0000159;HMDB0001007;HMDB0004992;HMDB0006044;HMDB0033485;HMDB0033589;HMDB0034169;HMDB0059934;HMDB0062402;HMDB0000567;HMDB0000930;HMDB0031725;HMDB0032947;HMDB0035243;HMDB0036626;HMDB0040986	17	L-Phenylalanine;Phenylalanine;D-Phenylalanine;Benzocaine;Tricaine;Metolcarb;4-Hydroxy-1-(3-pyridinyl)-1-butanone;5-(3-Pyridyl)-2-hydroxytetrahydrofuran;L-beta-Phenylalanine;D-beta-Phenylalanine;trans-Cinnamate;Dihydrocoumarin;4-Hydroxycinnamyl_aldehyde;3-Hydroxy-1-indanone;3-Isochromanone;Cinnamic_acid;Pyruvophenone	C00079;C02057;C02265;C07527;C18090;C18747;C19565;C19578;C20487;C20488;C00423;C02274;C05608;C07720;C07728;C10438;C17268
neg-M172T165	458.51454581088	664.029184836847	451.589635632984	441.660782226983	637.248666587879	315.941338051442	9945.23443410062	1672.84221187946	3031.47793354863	2162.31903837659	1722.08270466298	1925.49930475161	6.89106258975266	0.00088190057109744	0.00216450216450216	0.00649748350243658	0.0128367003367003	2.24568775846347	0.0705556530463396	up	172.039998748039	2.7505	1	1	8-Hydroxyquinoline-2-carbaldehyde	Organoheterocyclic compounds	Quinolines and derivatives	NA	NA	-	4	Quinaldic acid;1-nitronaphthalene;Glutamyl-Lysine;Lysyl-Glutamate	HMDB0000842;HMDB0062188;HMDB0028824;HMDB0028950	5	Deisopropylatrazine;2-Quinolinecarboxylic_acid;4-Quinolinecarboxylic_acid;1-Nitronaphthalene;2-Nitronaphthalene	C06556;C06325;C06414;C14040;C19474
neg-M179T253	1214.99103982002	2716.24993942666	1492.38527110864	2437.13906149099	3228.54612038157	4124.26097457347	9364.17254290462	4954.88604558342	9987.5668691694	5910.19396736241	5631.42576890625	5251.86803882402	2.70154255251554	0.00149399443724019	0.00216450216450216	0.00982754143880506	0.0128367003367003	1.78930255728515	0.0760255400890326	up	179.143407491442	4.22136666666667	1	1	Homodihydrojasmone	Organic oxygen compounds	Organooxygen compounds	HMDB0031181	null	-	5	Homodihydrojasmone;2-trans-6-cis-Dodecadienal;cis-Quinceoxepane;Tricycloekasantalol;(2E,4E)-2,4-Dodecadienal	HMDB0031181;HMDB0032531;HMDB0038108;HMDB0039339;HMDB0039590	1	(3Z,6Z,9Z)-3,6,9-Dodecatrien-1-ol	C08375
neg-M180T52_2	5066.39260127965	7661.9181246972	5246.85341531158	5542.7747827208	6124.40199452304	5827.84357286863	15080.1125517097	12600.0460390453	9459.76168870854	11810.1669322051	12101.6482930013	12345.7904535333	2.06927387073493	7.20909545916277e-06	0.00216450216450216	0.000166752133426946	0.0128367003367003	1.58383910371888	0.102842413076537	up	180.066308021703	0.8666	1	1	L-Tyrosine	Organic acids and derivatives	Carboxylic acids and derivatives	HMDB0000158	C00082	(map00130)Ubiquinone and other terpenoid-quinone biosynthesis;(map00231)Puromycin biosynthesis;(map00261)Monobactam biosynthesis;(map00350)Tyrosine metabolism;(map00360)Phenylalanine metabolism;(map00400)Phenylalanine, tyrosine and tryptophan biosynthesis;(map00401)Novobiocin biosynthesis;(map00460)Cyanoamino acid metabolism;(map00680)Methane metabolism;(map00730)Thiamine metabolism;(map00940)Phe…	15	L-Tyrosine;4-Hydroxy-4-(3-pyridyl)-butanoic acid;L-Threo-3-Phenylserine;Beta-Tyrosine;o-Tyrosine;Meta-Tyrosine;4,6,7-Trihydroxy-1,2,3,4-tetrahydroisoquinoline;Methyl Phenylglyoxalate;Phenylpyruvic acid;m-Coumaric acid;4-Hydroxycinnamic acid;2-Hydroxycinnamic acid;Enol-phenylpyruvate;cis-p-Coumaric acid;Coumaric acid	HMDB0000158;HMDB0001119;HMDB0002184;HMDB0003831;HMDB0006050;HMDB0059720;HMDB0060280;HMDB0062605;HMDB0000205;HMDB0001713;HMDB0002035;HMDB0002641;HMDB0012225;HMDB0030677;HMDB0041592	18	L-Tyrosine;Tyrosine;L-threo-3-Phenylserine;3-Amino-3-(4-hydroxyphenyl)propanoate;D-Tyrosine;gamma-Hydroxy-3-pyridinebutanoate;N-Hydroxy-L-phenylalanine;3-Hydroxy-L-phenylalanine;(S)-beta-Tyrosine;Phenylpyruvate;4-Coumarate;trans-2-Hydroxycinnamate;2-Hydroxy-3-phenylpropenoate;cis-2-Hydroxycinnamate;cis-p-Coumarate;3-Oxo-3-phenylpropanoate;Caffeic_aldehyde;trans-3-Hydroxycinnamate	C00082;C01536;C03290;C04368;C06420;C19579;C19712;C20807;C21308;C00166;C00811;C01772;C02763;C05838;C06738;C07114;C10945;C12621
neg-M180T87	16524.2046139735	23607.8172632404	15194.5380408965	16492.3194398341	20754.5933849701	18201.4224866801	47996.2510613515	38360.9289996064	32106.8336172114	39660.0221059505	32180.0771021482	40425.1514147826	2.08286601240142	1.20564904239699e-05	0.00216450216450216	0.000242885728110377	0.0128367003367003	1.60162280583481	0.0707094259369443	up	180.066311421917	1.45575	1	1	L-Tyrosine	Organic acids and derivatives	Carboxylic acids and derivatives	HMDB0000158	C00082	(map00130)Ubiquinone and other terpenoid-quinone biosynthesis;(map00231)Puromycin biosynthesis;(map00261)Monobactam biosynthesis;(map00350)Tyrosine metabolism;(map00360)Phenylalanine metabolism;(map00400)Phenylalanine, tyrosine and tryptophan biosynthesis;(map00401)Novobiocin biosynthesis;(map00460)Cyanoamino acid metabolism;(map00680)Methane metabolism;(map00730)Thiamine metabolism;(map00940)Phe…	15	L-Tyrosine;4-Hydroxy-4-(3-pyridyl)-butanoic acid;L-Threo-3-Phenylserine;Beta-Tyrosine;o-Tyrosine;Meta-Tyrosine;4,6,7-Trihydroxy-1,2,3,4-tetrahydroisoquinoline;Methyl Phenylglyoxalate;Phenylpyruvic acid;m-Coumaric acid;4-Hydroxycinnamic acid;2-Hydroxycinnamic acid;Enol-phenylpyruvate;cis-p-Coumaric acid;Coumaric acid	HMDB0000158;HMDB0001119;HMDB0002184;HMDB0003831;HMDB0006050;HMDB0059720;HMDB0060280;HMDB0062605;HMDB0000205;HMDB0001713;HMDB0002035;HMDB0002641;HMDB0012225;HMDB0030677;HMDB0041592	18	L-Tyrosine;Tyrosine;L-threo-3-Phenylserine;3-Amino-3-(4-hydroxyphenyl)propanoate;D-Tyrosine;gamma-Hydroxy-3-pyridinebutanoate;N-Hydroxy-L-phenylalanine;3-Hydroxy-L-phenylalanine;(S)-beta-Tyrosine;Phenylpyruvate;4-Coumarate;trans-2-Hydroxycinnamate;2-Hydroxy-3-phenylpropenoate;cis-2-Hydroxycinnamate;cis-p-Coumarate;3-Oxo-3-phenylpropanoate;Caffeic_aldehyde;trans-3-Hydroxycinnamate	C00082;C01536;C03290;C04368;C06420;C19579;C19712;C20807;C21308;C00166;C00811;C01772;C02763;C05838;C06738;C07114;C10945;C12621
neg-M187T138	2761.19982616445	3536.33349592507	1255.16374943494	3529.81493499088	5598.55609440529	5160.9057085323	1238.12261826272	587.867507562461	1088.56304255039	1413.51698145639	1284.89940903346	1100.06026645262	0.307345383887088	0.0023716628952279	0.00865800865800866	0.0141421380048775	0.0368975061967034	1.81228862597476	0.0759143259613066	down	187.108064158449	2.30435	1	1	Isoleucyl-Glycine	Organic acids and derivatives	Carboxylic acids and derivatives	HMDB0028907	null	-	11	N6-Acetyl-L-lysine;N-Alpha-acetyllysine;Glycyl-L-leucine;Alanyl-Valine;Glycyl-Isoleucine;Isoleucyl-Glycine;Leucyl-Glycine;Valyl-Alanine;3-Pentadecylphenol;Malonoben;2-hydroxydesipramine	HMDB0000206;HMDB0000446;HMDB0000759;HMDB0028700;HMDB0028844;HMDB0028907;HMDB0028929;HMDB0029120;HMDB0033872;HMDB0031799;HMDB0060992	8	Glycyl-leucine;N6-Acetyl-L-lysine;6-Acetamido-3-aminohexanoate;N2-Acetyl-L-lysine;Crotanecine;N-Butyryl-L-homoserine_lactone;Pregnan-21-ol;Malonoben	C02155;C02727;C03846;C12989;C10284;C11837;C00892;C19039
neg-M187T177	27519.2079095656	9279.51970992558	11824.7620659817	9061.567301444	7630.27699350419	7220.22138574073	14134.4194600737	33115.7430043286	13264.2567752878	56903.2687833812	19446.2809485069	16658.2029058897	2.11650922230461	0.0412561887353597	0.025974025974026	0.123850536319721	0.0855005560887914	1.22051641364627	0.0242804870347669	up	187.097551444657	2.94448333333333	1	1	Azelaic acid	Lipids and lipid-like molecules	Fatty Acyls	HMDB0000784	C08261	-	10	Azelaic acid;Nonate;cis- and trans-Ethyl 2,4-dimethyl-1,3-dioxolane-2-acetate;(+/-)-Ethyl 3-acetoxy-2-methylbutyrate;(+/-)-Methyl 5-acetoxyhexanoate;Butyl ethyl malonate;2,4-Dimethylpimelic acid;3-Methylsuberic acid;Diethyl methylsuccinate;Diethyl glutarate	HMDB0000784;HMDB0011717;HMDB0032200;HMDB0032258;HMDB0032387;HMDB0036233;HMDB0059760;HMDB0059783;HMDB0059814;HMDB0059879	2	Azelaic_acid;Eucommiol	C08261;C17878
neg-M189T204	249.879482024213	298.373802520593	352.270788680942	311.830308684713	326.960959654503	355.472956205623	4037.41933957822	3367.80457214979	3686.19691632735	3925.13012561422	4494.07653217114	5144.67910533276	13.0121695495919	3.27304392433655e-11	0.00216450216450216	6.42891287618184e-08	0.0128367003367003	3.02593892075265	0.019908879589009	up	189.055151992753	3.40058333333333	1	1	3,6-Dimethyl-4-hydroxycoumarin	Phenylpropanoids and polyketides	Coumarins and derivatives	NA	NA	-	6	7-Methoxy-6-methyl-2H-1-benzopyran-2-one;Methyl (Z,Z)-10-hydroxy-2,8-decadiene-4,6-diynoate;7-Hydroxy-2,5-dimethyl-4H-1-benzopyran-4-one;Avenalumic acid;Coixinden A;(S)-2,3-Dihydro-5-hydroxy-2-methyl-1,4-naphthoquinone	HMDB0032991;HMDB0039359;HMDB0040326;HMDB0040731;HMDB0040938;HMDB0041122	4	7-Ethoxycoumarin;1,2-Dihydroxy-7-hydroxymethylnaphthalene;1,2,3,4-Tetrahydro-4-oxo-1-naphthoic_acid;Coixinden_A	C11052;C14105;C15102;C17916
neg-M192T156	1329.06505274065	1645.06927304393	1971.57181965547	1272.789498679	1579.05750454002	1525.21660722042	4559.1469907414	2560.45321183511	2430.71842180149	2836.75195597909	3226.61079066591	3964.77187498995	2.10006830144718	0.000252590367110081	0.00216450216450216	0.00249566397926369	0.0128367003367003	1.53266274850938	0.0418866516174402	up	192.065954637576	2.6	1	1	Phenaceturic acid	Organic acids and derivatives	Carboxylic acids and derivatives	HMDB0000821	C05598	(map00360)Phenylalanine metabolism	16	Phenylacetylglycine;Methyl hippurate;2-Methylhippuric acid;m-Methylhippuric acid;p-Methylhippuric acid;Methyl n-acetylanthranilate;Betamipron;3-Carbamoyl-2-phenylpropionaldehyde;4-Hydroxy-5-phenyltetrahydro-1,3-oxazin-2-one;4-Anilino-4-oxobutanoic acid;Herniarin;10-Hydroxy-2,8-decadiene-4,6-diynoic acid;1,4,5-Naphthalenetriol;7-Hydroxy-6-methyl-2H-1-benzopyran-2-one;3-(3,4-Methylenedioxyphenyl)pr…	HMDB0000821;HMDB0000859;HMDB0011723;HMDB0013245;HMDB0013292;HMDB0032388;HMDB0034250;HMDB0060366;HMDB0060389;HMDB0060758;HMDB0029758;HMDB0031054;HMDB0032883;HMDB0032990;HMDB0033813;HMDB0059622	10	(3-Arylcarbonyl)-alanine;Phenylacetylglycine;5,6-Dihydroxy-3-methyl-2-oxo-1,2,5,6-tetrahydroquinoline;Gentioflavine;Cichorine;3-Carbamoyl-2-phenylpropionaldehyde;4-Hydroxy-5-phenyltetrahydro-1,3-oxazin-2-one;1,3,8-Naphthalenertriol;4-Methylumbelliferone;Herniarin	C03450;C05598;C06726;C09962;C10581;C16587;C16595;C01173;C03081;C09268
neg-M194T254	2315.35036788388	2203.41832431985	2162.55727709389	1729.38782944836	3573.39416332632	1880.78280857337	6464.88139286038	6343.59147066531	6892.81279566345	4958.86936135763	5760.99976273029	7123.48285482628	2.70789278178749	3.21318886127389e-05	0.00216450216450216	0.000517002138938165	0.0128367003367003	1.86690902934953	0.216159550319473	up	194.081854569713	4.23873333333333	1	1	O-Benzyl-L-serine	Unknown	-	NA	NA	-	14	Metyrosine;Tyrosine methylester;N-Acetyldopamine;N-methyl-4,6,7-trihydroxy-1,2,3,4-tetrahydroisoquinoline;2-Phenyl-1,3-propanediol monocarbamate;1,2-Dihydroxy-3,4-epoxy-1,2,3,4-tetrahydronaphthalene;Ethyl Phenylglyoxylate;4-Methoxycinnamic acid;3-(4-Methylphenyl)oxiranecarboxylic acid;(Z)-10-Hydroxy-8-decene-4,6-diynoic acid;Di-alpha-furfuryl ether;(S)-Isosclerone;(E)-10-Hydroxy-2-decene-4,6-diyn…	HMDB0014903;HMDB0029217;HMDB0041943;HMDB0060065;HMDB0060351;HMDB0062273;HMDB0062729;HMDB0002040;HMDB0030903;HMDB0031055;HMDB0033248;HMDB0038712;HMDB0038965;HMDB0039471	13	L-Tyrosine_methyl_ester;Metyrosine;Damascenine;alpha-Methyl-m-tyrosine;2-Phenyl-1,3-propanediol_monocarbamate;L-Homotyrosine;3-Methyl-L-tyrosine;Vermelone;Coniferyl_aldehyde;3-Acetyl-6-methoxybenzaldehyde;1,2-Dihydroxy-3,4-epoxy-1,2,3,4-tetrahydronaphthalene;2-Oxo-4-phenylbutyric_acid;(3S)-2-Oxo-3-phenylbutanoate	C03404;C07921;C10588;C11820;C16586;C18622;C20800;C01624;C02666;C10667;C14784;C20327;C20646
neg-M203T150	25729.5326725707	34538.3957299749	21853.354288174	28294.2605872428	32962.735148465	27780.9203638351	82489.3397714936	70004.8845960567	44291.3364745127	81502.3528563762	63258.4611667133	78987.9956910448	2.45697791020579	3.75760491205867e-05	0.00216450216450216	0.000583453562708746	0.0128367003367003	1.7353821738979	0.0337640439423211	up	203.082672347812	2.4986	1	1	Tryptophan	Organoheterocyclic compounds	Indoles and derivatives	HMDB0000929	C00078	(map00260)Glycine, serine and threonine metabolism;(map00380)Tryptophan metabolism;(map00400)Phenylalanine, tyrosine and tryptophan biosynthesis;(map00404)Staurosporine biosynthesis;(map00901)Indole alkaloid biosynthesis;(map00966)Glucosinolate biosynthesis;(map00970)Aminoacyl-tRNA biosynthesis;(map01060)Biosynthesis of plant secondary metabolites;(map01061)Biosynthesis of phenylpropanoids;(map01…	10	L-Tryptophan;D-Tryptophan;3-Hydroxymethylantipyrine;Ethotoin;(±)-Tryptophan;Nirvanol;4-Hydroxyantipyrine;S-nirvanol;6-Chloro-N-(1-methylethyl)-1,3,5-triazine-2,4-diamine;Indoleacrylic acid	HMDB0000929;HMDB0013609;HMDB0013840;HMDB0014892;HMDB0030396;HMDB0060533;HMDB0060878;HMDB0060967;HMDB0033249;HMDB0000734	9	L-Tryptophan;D-Tryptophan;Tryptophan;Ethotoin;Vasicinol;Idazoxan;Nirvanol;Deethylatrazine;3-Indoleacrylate	C00078;C00525;C00806;C07839;C10743;C10968;C14916;C06559;C21283
neg-M205T398	16742.7293243057	13374.9392171819	15105.7821890032	10120.7142250102	13164.2232236729	11202.7732282837	44421.0574746054	42048.2795297546	36425.1868146308	37451.116894909	37048.4589138069	32894.3125045094	2.88903596517753	1.81161974921884e-06	0.00216450216450216	5.80226918635408e-05	0.0128367003367003	1.94980359831485	0.0831493730612941	up	205.195915656461	6.6286	1	1	1,1,2-Trimethyl-3,5-bis(1-methylethenyl)cyclohexane	Lipids and lipid-like molecules	Prenol lipids	HMDB0061780	null	-	2	1,1,2-Trimethyl-3,5-bis(1-methylethenyl)cyclohexane;N-Hexadecanoylpyrrolidine	HMDB0061780;HMDB0032740	0	-	-
neg-M207T253	5593.53451500757	7011.50973284274	4129.1786935518	8830.0630612164	10249.0122770645	10674.556967471	13398.5346919581	12685.5946665214	14734.5844428354	18051.1847761406	13422.4800472442	12378.415076598	1.82135298028147	0.00647690011732855	0.00216450216450216	0.0309085717870427	0.0128367003367003	1.33036586880819	0.321952976184562	up	207.138396900779	4.22216666666667	1	1	5,9:6,9-Diepoxy-3-megastigmene	Organic oxygen compounds	Organooxygen compounds	HMDB0037776	null	-	14	Eremopetasinorol;(S,E)-Lyratol propanoate;(5alpha,8beta,9beta)-5,9-Epoxy-3,6-megastigmadien-8-ol;(5R,6S)-5,6-Epoxy-7-megastigmen-9-one;Theaspirone A;2,2,6,7-Tetramethylbicyclo[4.3.0]nona-1(9),4-diene-7,8-diol;3-Hydroxy-beta-ionone;Acetal R;5,9:6,9-Diepoxy-3-megastigmene;Carvyl propionate;5,9:6,9-Diepoxy-4-megastigmene;2,3,5,6,8,8a-Hexahydro-2,5,5,8a-tetramethyl-7H-1-benzopyran-7-one;(3R,8E)-3-Hyd…	HMDB0029668;HMDB0031869;HMDB0034672;HMDB0034984;HMDB0035228;HMDB0036686;HMDB0036821;HMDB0036824;HMDB0037776;HMDB0038047;HMDB0038529;HMDB0040233;HMDB0041636;HMDB0001365	1	4-Heptyloxyphenol	C14236
neg-M209T244	2696.30035359454	4673.63255245205	4498.78227978848	2294.85227634075	5054.58034195144	5838.96626615971	9346.0397567671	6084.35224917514	10734.8464199721	7460.52212446356	7773.71257978215	7284.92409794078	1.94293712721815	0.00405443375486897	0.00216450216450216	0.0213393303355536	0.0128367003367003	1.41167693669789	0.199017829562428	up	209.117778282731	4.06325	1	1	Jasmonic acid	Lipids and lipid-like molecules	Fatty Acyls	HMDB0032797	C08491	(map00592)alpha-Linolenic acid metabolism;(map01060)Biosynthesis of plant secondary metabolites;(map01070)Biosynthesis of plant hormones;(map01100)Metabolic pathways;(map01110)Biosynthesis of secondary metabolites;(map04075)Plant hormone signal transduction	9	Jasmonic acid;Sedanonic acid;Dihydro-3-(2-octenyl)-2,5-furandione;(R)-8-Acetoxycarvotanacetone;1-Benzyloxy-1-(2-methoxyethoxy)ethane;4-(Butoxymethyl)-2-methoxyphenol;Isoamyl 2-furonpropionate;Dihydro-3-(1-octenyl)-2,5-furandione;3-Ethenyl-2,5-dimethyl-4-oxohex-5-en-2-yl acetate	HMDB0032797;HMDB0032871;HMDB0033102;HMDB0037104;HMDB0037135;HMDB0037642;HMDB0037735;HMDB0037816;HMDB0041573	2	(-)-Jasmonic_acid;(+)-7-Isojasmonic_acid	C08491;C16317
neg-M223T307	39829.0435779444	41807.3360966656	62685.984013213	30521.1727479969	34016.1353082882	37827.2023070956	125983.990883048	103173.112540322	85158.8584877482	112389.918700423	76114.7026774653	107128.177792713	2.47256269077014	4.02306290687373e-05	0.00216450216450216	0.000616869645720639	0.0128367003367003	1.76357471012309	0.0382286417380367	up	223.17003752021	5.11911666666667	1	1	Goshuyic acid	Lipids and lipid-like molecules	Fatty Acyls	HMDB0039129	null	-	13	5,8-Tetradecadienoic acid;Linalyl isobutyrate;Linalyl butyrate;Ethyl (2E,6Z)-dodecadienoate;alpha-Terpineol butanoate;Isobornyl isobutyrate;Terpinyl isobutyrate;Allyl undecylenate;2-Propenyl cyclohexanepentanoate;Bornyl butyrate;Neryl butyrate;Geranyl 2-methylpropanoate;Goshuyic acid	HMDB0000560;HMDB0030426;HMDB0030427;HMDB0031015;HMDB0032053;HMDB0032342;HMDB0032524;HMDB0036424;HMDB0037814;HMDB0038246;HMDB0038259;HMDB0038260;HMDB0039129	0	-	-
neg-M225T217	1808.23108755172	2360.67632779794	1913.56787928189	3313.88272688593	3389.94374879195	4402.51928786257	8006.22898236454	3351.67953492836	6879.71253844555	4614.78565344603	4379.84685989541	4593.46256764507	1.85153571783762	0.00961233663348304	0.0151515151515152	0.0416183934625486	0.057089211702678	1.24335701121129	0.163656806074196	up	225.112275691989	3.62124166666667	1	1	3-tert-Butyl-4-hydroxyanisole	Unknown	-	NA	NA	-	2	Allixin;3,4-Methylenesebacic acid	HMDB0040705;HMDB0059729	4	Butopyronoxyl;trans-12-Hydroxyjasmonic_acid;Perazine;Xamoterol	C19142;C21385;C16903;C11775
neg-M227T147	7714.11507694886	8594.00285131463	4439.15825263608	7975.64899037887	13479.5982187601	12240.3859121889	5989.2022171588	4696.3378575532	3477.93371898963	7786.67380631	5245.78795220033	6004.55073614959	0.609822045035408	0.0425221997573714	0.0649350649350649	0.126357193288092	0.161062576771631	1.01270458932765	0.0315074978302198	down	227.139724471257	2.45635	1	1	Ile-Pro	Organic acids and derivatives	Carboxylic acids and derivatives	HMDB0011174	NA	-	7	L-isoleucyl-L-proline ;L-leucyl-L-proline ;Isoleucyl-Proline;Leucyl-Proline;Methoxamine;Orciprenaline;Isoproterenol	HMDB0011174;HMDB0011175;HMDB0028915;HMDB0028937;HMDB0014861;HMDB0014954;HMDB0015197	5	Mescaline;Isoproterenol;Metaproterenol;Methoxamine;L-Isoprenaline	C06546;C07056;C07144;C07513;C11703
neg-M227T360	84822.7723666266	70464.3755191527	66145.8167761019	56107.2586183768	40891.4574459003	48658.9203797475	105288.91970946	82743.5865756601	90880.8945496442	93539.7020359775	100769.388376495	122066.485731489	1.62164047563556	0.00371408106462344	0.00432900432900433	0.0200114637883825	0.0216087174155789	1.18781040341563	0.0997727479207688	up	227.20107358999	6.00035	1	1	Myristic acid	Lipids and lipid-like molecules	Fatty Acyls	HMDB0000806	C06424	(map00061)Fatty acid biosynthesis;(map01100)Metabolic pathways	16	Myristic acid;2,6,10-Trimethylundecanoic acid;12-Methyltridecanoic acid;Hexanal octane-1,3-diol acetal;Undecanal propyleneglycol acetal;Ethyl dodecanoate;Heptyl heptanoate;Hexyl octanoate;Decyl butanoate;3-Methylbutyl nonanoate;Nonyl isovalerate;Dodecyl acetate;Isobutyl decanoate;10-Methyltridecanoic acid;MG(P-18:0e/0:0/0:0);Propylene glycol stearate	HMDB0000806;HMDB0002221;HMDB0031072;HMDB0032318;HMDB0032548;HMDB0033788;HMDB0034461;HMDB0036216;HMDB0037312;HMDB0037495;HMDB0038034;HMDB0038969;HMDB0059865;HMDB0061781;HMDB0011153;HMDB0029764	2	Tetradecanoic_acid;1-O-Octadec-9-enyl_glycerol	C06424;C13860
neg-M227T378	10710179.8224445	9175272.00271901	8933956.93277941	6710500.59039267	7110751.97597275	6742525.61175513	5336386.33241774	3604141.16679779	3336764.92461007	4071344.77149882	3023934.39164049	3045055.59180595	0.453952621725184	5.6539617016021e-05	0.00216450216450216	0.000801841990923238	0.0128367003367003	1.63748723705031	0.0234534613490578	down	227.202885605866	6.30566666666667	1	1	Myristic acid	Lipids and lipid-like molecules	Fatty Acyls	HMDB0000806	C06424	(map00061)Fatty acid biosynthesis;(map01100)Metabolic pathways	14	Myristic acid;2,6,10-Trimethylundecanoic acid;12-Methyltridecanoic acid;Hexanal octane-1,3-diol acetal;Undecanal propyleneglycol acetal;Ethyl dodecanoate;Heptyl heptanoate;Hexyl octanoate;Decyl butanoate;3-Methylbutyl nonanoate;Nonyl isovalerate;Dodecyl acetate;Isobutyl decanoate;10-Methyltridecanoic acid	HMDB0000806;HMDB0002221;HMDB0031072;HMDB0032318;HMDB0032548;HMDB0033788;HMDB0034461;HMDB0036216;HMDB0037312;HMDB0037495;HMDB0038034;HMDB0038969;HMDB0059865;HMDB0061781	1	Tetradecanoic_acid	C06424
neg-M229T145	10794.2548253547	9828.29406119134	5340.67568436585	13949.4765338989	35299.2299080302	29047.3946049855	2747.56950057171	1261.31370763986	4958.9981890562	2465.49827691244	4041.12648869843	2370.82323022667	0.171162908328405	0.00115007001067019	0.00216450216450216	0.00803307768617425	0.0128367003367003	2.21980339729375	0.0408429595551134	down	229.155443385724	2.42328333333333	1	1	Val-Leu	Organic acids and derivatives	Carboxylic acids and derivatives	HMDB0029131	NA	-	4	Isoleucyl-Valine;Leucyl-Valine;Valyl-Isoleucine;Valyl-Leucine	HMDB0028920;HMDB0028942;HMDB0029130;HMDB0029131	1	N-Heptanoylhomoserine_lactone	C11844
neg-M229T206	3442.87358426197	2820.10343415623	9155.9273326006	3780.99256970851	3096.63263571864	3136.23203405261	6576.83730544001	7709.3967173367	5418.22609541719	8366.46695506767	7633.69326880099	5932.4280350347	1.63714224383138	0.0212157048870483	0.0649350649350649	0.0767806843210107	0.161062576771631	1.20252189391383	0.0878151604375852	up	229.143938778716	3.43824166666667	1	1	Dodecanedioic acid	Lipids and lipid-like molecules	Fatty Acyls	HMDB0000623	C02678	-	4	Bis(1-methylethyl) hexanedioate;Dipropyl hexanedioate;Dodecanedioic acid;Talaromycin A	HMDB0041613;HMDB0041614;HMDB0000623;HMDB0030143	3	Dodecanedioic_acid;Diisopropyl_adipate;Dibutyl_succinate	C02678;C14523;C19143
neg-M231T139	1210.32498249444	1229.95012915097	1798.39517169855	1620.12606632578	3079.74263528213	2909.88010423744	1026.36432821522	456.28506709816	443.282413366511	1338.31032966715	590.097505093233	720.725981050626	0.386133001377818	0.00289004215241873	0.00865800865800866	0.0164016781155183	0.0368975061967034	1.68370875325933	0.0768574011179192	down	231.134177112471	2.32146666666667	1	1	Thr-Leu	Organic acids and derivatives	Carboxylic acids and derivatives	HMDB0029065	NA	-	7	Spermic acid 2;Isoleucyl-Threonine;Leucyl-Threonine;Threoninyl-Isoleucine;Threoninyl-Leucine;Propenoylcarnitine;Bexarotene	HMDB0013075;HMDB0028917;HMDB0028939;HMDB0029064;HMDB0029065;HMDB0013124;HMDB0014452	7	Piperazine_adipate;2-Amino-9,10-epoxy-8-oxodecanoic_acid;Arotinoid_acid;9-Fluoro-17beta-hydroxy-6alpha,17-dimethylandrost-4-ene-3,11-dione;21-Fluoro-11beta-hydroxypregn-4-ene-3,20-dione;9alpha-Fluoro-11beta-hydroxy-4-pregnene-3,20-dione;6alpha-Fluoro-17beta-hydroxyandrost-4-en-3-one_acetate	C13811;C12027;C15634;C15091;C15098;C15312;C15414
neg-M231T341	2961.84103795919	1416.39606595404	2946.07954087539	1436.41743499353	1510.72710551347	1328.90045140872	3487.52260922619	2716.05729034955	3168.28671959989	3224.87183464257	1981.92340315585	3041.30257591211	1.51891509805482	0.030437206648223	0.025974025974026	0.0998409507321972	0.0855005560887914	1.01051117898162	0.261804286470007	up	231.211073309671	5.687	1	1	6-Phenylundecane	Benzenoids	Benzene and substituted derivatives	HMDB0061857	null	-	1	6-Phenylundecane	HMDB0061857	4	Aplotaxene;5alpha-Gonane;Gonane;5beta-Gonane	C17535;C19638;C19639;C19640
neg-M237T50_2	4289.59525248355	5319.66122497429	3289.67308478625	6271.3104972113	9521.06465271557	4297.68140223452	1004129.24269048	537794.603235423	451809.471688018	551378.7881128	716615.467453234	803229.589967627	123.221645825984	5.08022009510505e-10	0.00216450216450216	1.63583087062383e-07	0.0128367003367003	4.11904749996493	0.193345526871214	up	237.09196706433	0.840616666666667	1	1	15(R)-hydroperoxy-EPE	Organoheterocyclic compounds	Diazinanes	HMDB0062295	null	-	5	15(R)-hydroperoxy-EPE;Cinnamyl benzoate;4'-Methoxychalcone;Benzyl cinnamate;N-lactoyl-Methionine	HMDB0062295;HMDB0029700;HMDB0032585;HMDB0040286;HMDB0062182	0	-	-
neg-M241T410	1497673.55005564	1246295.89459949	1240765.04667593	879420.859707013	806428.616120305	887683.360314102	620019.801663135	523920.706595003	471352.985436343	436964.457975106	393846.35124281	376960.50281223	0.430458940564812	9.37380510166403e-05	0.00216450216450216	0.00116827588709952	0.0128367003367003	1.67984895550481	0.0293009189158227	down	241.21726604992	6.83571666666667	1	1	Pentadecanoic acid	Lipids and lipid-like molecules	Fatty Acyls	HMDB0000826	C16537	-	13	Pentadecanoic acid;Methyl tetradecanoate;Dodecyl propionate;Hexyl nonanoate;Heptyl octanoate;Octyl heptanoate;Pentyl decanoate;3-Methylbutyl decanoate;7(14)-Farnesene-9,12-diol;Isopropyl_laurate;Ethyl tridecanoate;13-Methylmyristic acid;2,6,10-Trimethyldodecanoic acid	HMDB0000826;HMDB0030469;HMDB0032250;HMDB0032328;HMDB0036218;HMDB0036220;HMDB0037306;HMDB0038907;HMDB0040998;HMDB0059820;HMDB0059833;HMDB0061707;HMDB0041588	2	Pentadecanoic_acid;12-Methyltetradecanoic_acid	C16537;C16665
neg-M242T202	33816.9202745311	42948.8420605844	63159.4241725006	45418.1957150165	28407.7687453036	37297.6004176632	129061.162370035	96690.9534189445	99451.6489418684	157930.985909237	178383.829469975	143141.691013088	3.20519527255974	1.65035574446829e-05	0.00216450216450216	0.000310651315026186	0.0128367003367003	1.92624029224362	0.0305301095363785	up	242.176513631243	3.37096666666667	1	1	N-Undecanoylglycine	Organic acids and derivatives	Carboxylic acids and derivatives	HMDB0013286	null	-	4	N-Undecanoylglycine;Methyl dihydrojasmonate;Riesling acetal;4,5-Dihydrovomifoliol	HMDB0013286;HMDB0031740;HMDB0037562;HMDB0040615	0	-	-
neg-M243T113	5078.7591162277	5344.99533205409	4331.99646458888	4480.72128748335	9391.17711891464	7596.40413832705	356.610380370463	389.713276984037	381.510319762278	496.188280640498	306.28262679811	375.680431261464	0.0636589529804074	1.41524274817033e-07	0.00216450216450216	8.88121343755961e-06	0.0128367003367003	3.09806799940261	0.12072386698202	down	243.061652626163	1.88785	1	1	Uridine	Nucleosides, nucleotides, and analogues	Pyrimidine nucleosides	HMDB0000296	C00299	(map00240)Pyrimidine metabolism;(map01100)Metabolic pathways	6	Uridine;Pseudouridine;5-(2'-Carboxyethyl)-4,6-Dihydroxypicolinate;Armillaric acid;10-Hydroxymelleolide;Atovaquone	HMDB0000296;HMDB0000767;HMDB0006794;HMDB0037040;HMDB0038786;HMDB0015249	8	Uridine;Pseudouridine;Spongouridine;5-(2'-Carboxyethyl)-4,6-dihydroxypicolinate;Stizolobate;Stizolobinate;Erioflorin_methacrylate;Atovaquone	C00299;C02067;C16745;C05655;C06047;C06048;C09413;C06835
neg-M243T154	18627.440814723	15740.5978501094	11359.1156492143	19698.3115353854	46186.396257746	40110.9124682915	1336.07794363128	656.745393328905	1197.62603428629	1312.03813205776	1642.80546425675	1019.55676175942	0.0472232975528435	3.02510677510223e-06	0.00216450216450216	8.57929126433038e-05	0.0128367003367003	3.1868984334695	0.0384006556254282	down	243.170788028714	2.56443333333333	1	1	Isoleucyl-Leucine	Organic acids and derivatives	Carboxylic acids and derivatives	HMDB0028911	null	-	4	Isoleucyl-Isoleucine;Isoleucyl-Leucine;Leucyl-Isoleucine;Leucyl-Leucine	HMDB0028910;HMDB0028911;HMDB0028932;HMDB0028933	3	N-(6-Aminohexanoyl)-6-aminohexanoate;Leucyl-leucine;N-Octanoyl-L-homoserine_lactone	C01255;C11332;C21199
neg-M251T247	16787.4615214939	10127.2234464442	4488.37057024913	12204.3002613548	6831.39679210385	7299.09733292519	20109.4224449997	7358.41622677415	21185.2429029899	14690.4945278395	17592.6324270967	16529.5334064982	1.68807363044394	0.0480786746418857	0.0411255411255411	0.137662001066461	0.118932255416354	1.06100505769123	0.413115707700634	up	251.164265868239	4.10979166666667	1	1	Zedoarondiol	Lipids and lipid-like molecules	Prenol lipids	HMDB0036448	null	-	16	Urodiolenone;1-Hydroxyepiacorone;Acorusdiol;3(4->5)-Abeo-4,11:4,12-diepoxy-3-eudesmanol;(4R,5S,7R,11R)-11,12-Dihydroxy-1(10)-spirovetiven-2-one;Apotrichodiol;6alpha-Carissanol;alpha-Carissanol;Epioxylubimin;Dihydromyoporone;Piperalol;Zedoarondiol;Hydroxypelenolide;Toxin FS2;Bisacurone B;2,3-Dihydroabscisic alcohol	HMDB0037969;HMDB0030918;HMDB0030919;HMDB0032122;HMDB0033149;HMDB0034574;HMDB0035309;HMDB0035597;HMDB0035613;HMDB0035729;HMDB0035767;HMDB0036448;HMDB0036663;HMDB0037063;HMDB0038502;HMDB0040685	6	Cuauhtemone;Juvenile_hormone_III_acid;Sugetriol;Kikkanol_C;Kikkanol_E;Indicumenone	C09645;C16504;C17502;C17605;C17607;C17612
neg-M253T393	17594987.9472136	14972528.2528581	18203335.9529577	11049622.3026446	11724373.2703547	11833639.5585348	11061181.1110983	7780934.46134418	7949734.76797298	9070998.68976864	6119030.27891684	7422771.04323719	0.578654552494871	0.00118770321096044	0.00432900432900433	0.00822597548296364	0.0216087174155789	1.29584841586713	0.020015476690514	down	253.218377694645	6.55175	1	1	(Z)-14-Methyl-6-pentadecenoic acid	Lipids and lipid-like molecules	Fatty Acyls	HMDB0041422	null	-	13	Hypogeic acid;Palmitoleic acid;Trans-Hexa-dec-2-enoic acid;Palmitelaidic acid;(E)-6-Hexadecenoic acid;5-Dodecyldihydro-2(3H)-furanone;15-Hexadecanolide;(Z)-5-Hexadecenoic acid;(E)-3-Hexadecenoic acid;(Z)-13-Hexadecenoic acid;(E)-11-Hexadecenoic acid;Citronellyl hexanoate;(Z)-14-Methyl-6-pentadecenoic acid	HMDB0002186;HMDB0003229;HMDB0010735;HMDB0012328;HMDB0031053;HMDB0031145;HMDB0031711;HMDB0032638;HMDB0033791;HMDB0035877;HMDB0037647;HMDB0038958;HMDB0041422	1	(9Z)-Hexadecenoic_acid	C08362
neg-M257T226	3693.35998348963	2993.91210172733	11070.590079629	4502.93930101683	3549.121590076	3662.07366989524	10454.8344481022	11270.8242515875	9896.28784842415	11264.1338070666	11818.5268278873	11887.5547304286	2.25950628771359	0.00452041250781845	0.00865800865800866	0.0232278451900058	0.0368975061967034	1.68605072336254	0.0196538730532472	up	257.175116437473	3.76256666666667	1	1	Tetradecanedioic acid	Lipids and lipid-like molecules	Fatty Acyls	HMDB0000872	C11002	-	5	Diisobutyl adipate;Tetradecanedioic acid;Diethyl decanedioate;2-Hydroxypropyl 2-isopropyl-5-methylcyclohexyl carbonate;1-Hydroxypropan-2-yl 2-isopropyl-5-methylcyclohexyl carbonate	HMDB0041618;HMDB0000872;HMDB0040429;HMDB0059946;HMDB0059947	3	Dibutyl_adipate;Diisobutyl_adipate;Myxalamid_C	C14253;C14260;C12160
neg-M259T44	7496.25546772237	10283.8657538326	10820.3778622477	6292.47825438409	6535.58318932333	7077.81710835887	2387.19775033223	2326.23719652082	1751.62134819933	3028.330967074	2036.19931471385	1971.07186693401	0.27832749221395	1.58079710175845e-06	0.00216450216450216	5.23978449816422e-05	0.0128367003367003	2.09941276626257	0.187803707717316	down	259.022233966927	0.741566666666667	1	1	2-Deoxyribose 5-phosphate	Organic oxygen compounds	Organooxygen compounds	HMDB0001031	C00673	(map00030)Pentose phosphate pathway	21	Fructose 6-phosphate;Myo-inositol 1-phosphate;Galactose 1-phosphate;Dolichyl phosphate D-mannose;Fructose 1-phosphate;Mannose 6-phosphate;D-Myo-inositol 4-phosphate;Glucose 6-phosphate;Glucose 1-phosphate;Inositol phosphate;Beta-D-Glucose 6-phosphate;Beta-D-Fructose 6-phosphate;D-Tagatose 1-phosphate;D-Mannose 1-phosphate;Sorbose 1-phosphate;Beta-D-Fructose 2-phosphate;1D-myo-Inositol 3-phosphate…	HMDB0000124;HMDB0000213;HMDB0000645;HMDB0000994;HMDB0001076;HMDB0001078;HMDB0001313;HMDB0001401;HMDB0001586;HMDB0002985;HMDB0003498;HMDB0003971;HMDB0006328;HMDB0006330;HMDB0006797;HMDB0006800;HMDB0006814;HMDB0006873;HMDB0060467;HMDB0062705;HMDB0029219	39	D-Fructose_6-phosphate;D-Glucose_6-phosphate;D-Glucose_1-phosphate;D-Mannose_6-phosphate;alpha-D-Galactose_1-phosphate;D-Mannose_1-phosphate;beta-D-Glucose_1-phosphate;alpha-D-Glucose_6-phosphate;Hexose_1-phosphate;D-Fructose_1-phosphate;D-Tagatose_6-phosphate;D-Galactose_6-phosphate;alpha-D-Hexose_1-phosphate;beta-D-Glucose_6-phosphate;Inositol_1-phosphate;Sorbose_1-phosphate;D-Allose_6-phosphat…	C00085;C00092;C00103;C00275;C00446;C00636;C00663;C00668;C01002;C01094;C01097;C01113;C01171;C01172;C01177;C02888;C02962;C02965;C03251;C03267;C03384;C03546;C03606;C03654;C03735;C03811;C04006;C05001;C05345;C06019;C06155;C06312;C15924;C15926;C18096;C18984;C10056;C10086;C10088
neg-M263T151_2	1598.30734847427	1188.05554870359	885.452135950242	2076.5757666887	4743.88773350959	4158.53424921677	1053.75176313199	785.692527952389	649.861766024344	588.080269843469	588.330867616983	553.645298433998	0.287995113692986	0.00918194966221308	0.00432900432900433	0.0401943069456629	0.0216087174155789	1.74492891262668	0.0453302847153323	down	263.13933709025	2.52351666666667	1	1	Suberoylanilide hydroxamic acid	Benzenoids	Benzene and substituted derivatives	HMDB0015568	NA	-	5	Vorinostat;Phenylalanyl-Valine;Valyl-Phenylalanine;Subaphylline;Citranaxanthin	HMDB0015568;HMDB0029008;HMDB0029134;HMDB0033463;HMDB0036883	2	Feruloylputrescine;Fagaramide	C10497;C10455
neg-M265T144	1220.78725913283	1204.99002620643	724.254696405873	1838.31025984355	5210.95090487375	3676.85721155677	613.445404059857	430.609368398595	662.85742609685	684.992455659977	669.769114068232	556.910010765168	0.260777210226571	0.0131547520280577	0.00216450216450216	0.0531146294042671	0.0128367003367003	1.76000180479	0.0235344712652977	down	265.118795593865	2.3962	1	1	Dienestrol	Phenylpropanoids and polyketides	Stilbenes	HMDB0015027	C08090	-	3	Phenylalanyl-Threonine;Threoninyl-Phenylalanine;N5-(4-Methoxybenzyl)glutamine	HMDB0029005;HMDB0029068;HMDB0033598	1	gamma-Glutamyltyramine	C20926
neg-M265T229	45381.3648064727	52299.8467116832	40634.1166565467	47241.4419834562	37896.7311941077	60413.7937666692	119614.268197491	96668.435633622	68920.3899361532	131210.425689888	74204.0889154812	175711.027951943	2.34732442863979	0.00141227043036957	0.00216450216450216	0.00940014089912542	0.0128367003367003	1.49897253054692	0.0671401309461554	up	265.148145812181	3.81015	1	1	Dodecyl phosphate	Lipids and lipid-like molecules	Fatty Acyls	NA	NA	-	1	Epinastine	HMDB0014889	0	-	-
neg-M265T259	2984.35220636675	3267.08271106025	2388.24011019052	3341.28582339173	3349.28118954104	3541.55394789783	5869.29580371752	16168.5952413753	16719.0749012039	5338.79769593939	5399.27599176264	6584.97631428565	2.97163110403548	0.00647692095893838	0.00216450216450216	0.0309085717870427	0.0128367003367003	1.7076639172614	0.0394821385509497	up	265.179968873457	4.31068333333333	1	1	4-(1,1,3,3-Tetramethylbutyl)-phenol	Benzenoids	Benzene and substituted derivatives	HMDB0013825	null	-	2	4-Hydroxy-3-methoxy-2,10-bisaboladien-9-one;Tetranor 12-HETE	HMDB0033917;HMDB0060055	3	Juvenile_hormone_II_acid;Juvabione;Juvenile_hormone_III	C04834;C09693;C09694
neg-M267T137	28201.3728442212	26722.6557608777	38988.9655328517	27881.6303818842	46452.6506201103	47698.2374285017	11932.8252650439	9272.27408118175	7231.30110388231	14101.9163644022	8515.63464823949	11357.070355204	0.289012821223463	8.60836923085877e-06	0.00216450216450216	0.00018913376782162	0.0128367003367003	2.06028820354799	0.051231488642579	down	267.073419303522	2.2868	1	1	Inosine	Nucleosides, nucleotides, and analogues	Purine nucleosides	HMDB0000195	C00294	(map00230)Purine metabolism;(map01100)Metabolic pathways	5	3-Deoxy-D-glycero-D-galacto-2-nonulosonic acid;Inosine;Allopurinol riboside;Arabinosylhypoxanthine;Mono-(3-carboxypropyl) phthalate	HMDB0000425;HMDB0000195;HMDB0000481;HMDB0003040;HMDB0061748	4	2-O-(alpha-D-Mannosyl)-D-glycerate;2-O-(alpha-D-Glucopyranosyl)-D-glycerate;3-Deoxy-D-glycero-D-galacto-non-2-ulosonic_acid;Inosine	C11544;C19792;C20934;C00294
neg-M267T51	17330.9308867346	12095.6003728456	17930.684569891	12071.1834330724	17083.4748497246	15357.1573976011	7894.3121480499	5844.66606444585	4924.5740435002	6623.85300459289	5541.99502317667	6418.93481839142	0.405450394871698	4.16608277369214e-06	0.00216450216450216	0.000108528113847296	0.0128367003367003	1.74569123055195	0.194818552508096	down	267.073192427208	0.857416666666667	1	1	Inosine	Nucleosides, nucleotides, and analogues	Purine nucleosides	HMDB0000195	C00294	(map00230)Purine metabolism;(map01100)Metabolic pathways	5	3-Deoxy-D-glycero-D-galacto-2-nonulosonic acid;Inosine;Allopurinol riboside;Arabinosylhypoxanthine;Mono-(3-carboxypropyl) phthalate	HMDB0000425;HMDB0000195;HMDB0000481;HMDB0003040;HMDB0061748	4	2-O-(alpha-D-Mannosyl)-D-glycerate;2-O-(alpha-D-Glucopyranosyl)-D-glycerate;3-Deoxy-D-glycero-D-galacto-non-2-ulosonic_acid;Inosine	C11544;C19792;C20934;C00294
neg-M271T181	524.222215680793	508.531565686869	3035.64075494143	677.188082093271	589.385222304744	569.324002865785	6046.18887748513	4814.51104533172	5116.95491554384	4615.36291105518	6882.86801691757	8549.63574479323	6.10158211443125	0.00040959739742636	0.00216450216450216	0.00358138921735814	0.0128367003367003	2.6168140925764	0.060824990849865	up	271.099504624089	3.0118	1	1	2,4,6-Trimethoxybenzophenone	Benzenoids	Benzene and substituted derivatives	HMDB0033800	null	-	10	5C-aglycone;Isovestitol;1,2-Bis(4-hydroxy-3-methoxyphenyl)ethylene;2,4,6-Trimethoxybenzophenone;1-(2,6-Dihydroxy-4-methoxyphenyl)-3-phenyl-1-propanone;Marminal;3'-O-Methylequol;4',7-Dihydroxy-3'-methoxyisoflavan;4',7-Dihydroxy-6-methoxyisoflavan;6-O-Methylequol	HMDB0004810;HMDB0030526;HMDB0032847;HMDB0033800;HMDB0034435;HMDB0035035;HMDB0041660;HMDB0041669;HMDB0041670;HMDB0041701	8	1,2-Bis(4-hydroxy-3-methoxyphenyl)ethylene;5-O-Methylalloptaeroxylin;2',6'-Dihydroxy-4'-methoxydihydrochalcone;Eleutherin;9-Methoxy-alpha-lapachone;Vestitol;(-)-Vestitol;Deoxyshikonin	C04547;C09014;C09644;C10340;C10372;C10540;C16225;C18133
neg-M271T229	1185.40200565333	1243.9334338408	778.15744365932	612.65451812216	940.457508904312	759.847005801403	16161.4436309915	15091.9069994727	13213.2101014509	10631.637093863	12303.2154339684	16162.4737702368	15.1371460709714	2.00303556707302e-08	0.00216450216450216	2.02802188703341e-06	0.0128367003367003	3.14466682209222	0.0272986093125839	up	271.075707334884	3.81956666666667	1	1	Anigorufone	Benzenoids	Naphthalenes	HMDB0033935	null	-	1	Anigorufone	HMDB0033935	3	Thienamycin;5-Chrysenecarboxylate;4-Chrysenecarboxylate	C06664;C18282;C18283
neg-M271T289	76411.3099638029	70693.8504586044	56363.2015323407	47824.9108395642	64866.8157539322	59433.5582737896	29420.4237454275	21209.1121316282	21991.505803146	30939.344783249	21268.0087174241	22551.1496934489	0.392390941969676	2.40262427649442e-06	0.00216450216450216	7.18300548537344e-05	0.0128367003367003	1.83053111948359	0.0331485842975267	down	271.227246417886	4.81968333333333	1	1	16-Hydroxyhexadecanoic acid	Lipids and lipid-like molecules	Fatty Acyls	HMDB0006294	NA	-	3	(R)-3-Hydroxy-hexadecanoic acid;(R)-2-Hydroxyhexadecanoic acid;3-hydroxyhexadecanoic acid	HMDB0010734;HMDB0031057;HMDB0061658	1	16-Hydroxypalmitate	C18218
neg-M277T161	4608.46449302232	3372.07623258437	3760.62360293404	5371.22769983537	14927.8390963119	13095.1253067613	732.069735934562	564.504845296475	1111.77232031005	1450.44003746508	1129.58828569927	741.281295799775	0.126943863381411	0.000220512459896973	0.00216450216450216	0.00224769368827003	0.0128367003367003	2.50856630804501	0.0463606055134151	down	277.15512522743	2.6858	1	1	Ile-Phe	Organic acids and derivatives	Carboxylic acids and derivatives	HMDB0028914	NA	-	4	keratan sulfate I;Leucyl-phenylalanine;Isoleucyl-Phenylalanine;Phenylalanyl-Isoleucine	HMDB0062483;HMDB0013243;HMDB0028914;HMDB0028998	3	Zinnimidine;Cochlearine;cis-1,3,4,6,7,11b-Hexahydro-9-methoxy-2H-benzo[a]quinolizine-3-carboxylic_acid	C10626;C10853;C15462
neg-M277T375	1114280.09920374	798732.030243914	1029304.31252063	503497.231961636	618583.974631146	545073.442457568	5887397.68395924	3803288.36597696	4225724.9591208	4726203.15727767	2943257.76800542	4239200.58375858	5.6026108002755	2.50005722625597e-06	0.00216450216450216	7.41784351028999e-05	0.0128367003367003	2.49230385531909	0.0285465098386615	up	277.218008411586	6.2548	1	1	Alpha-Linolenic acid	Lipids and lipid-like molecules	Fatty Acyls	HMDB0001388	C06427	(map00592)alpha-Linolenic acid metabolism;(map01040)Biosynthesis of unsaturated fatty acids;(map01060)Biosynthesis of plant secondary metabolites;(map01070)Biosynthesis of plant hormones;(map01100)Metabolic pathways;(map01110)Biosynthesis of secondary metabolites	5	Alpha-Linolenic acid;Gamma-Linolenic acid;Calendic acid;Punicic acid;Linolenelaidic acid	HMDB0001388;HMDB0003073;HMDB0030962;HMDB0030963;HMDB0030964	6	(6Z,9Z,12Z)-Octadecatrienoic_acid;(9Z,12Z,15Z)-Octadecatrienoic_acid;Crepenynate;(9Z,11E,13E)-Octadecatrienoic_acid;Punicic_acid;5beta-Estrane-3alpha,17beta-diol	C06426;C06427;C07289;C08315;C08364;C15201
neg-M279T253	4714.45275364747	5645.33977004381	3328.61808877534	5760.09960409468	7395.42836743649	6307.0288289672	28724.9364957414	28747.1215033846	32928.0161103673	27201.5681839981	23729.8674847765	30195.1615736984	5.1741075672164	4.55680976042347e-06	0.00216450216450216	0.000116694729223257	0.0128367003367003	2.44304671504292	0.0746729260342669	up	279.195995633084	4.212725	1	1	2,6-Di-tert-butyl-4-methylphenol	Benzenoids	Benzene and substituted derivatives	HMDB0033826	C14693	-	5	12S-HHT;Dihydropanaxacol;Fauronyl acetate;Valeracetate;3-Methyl-5-propyl-2-furannonanoic acid	HMDB0012535;HMDB0032675;HMDB0036422;HMDB0041388;HMDB0094642	4	Juvenile_hormone_II;12(S)-HHT;Juvenile_hormone_I_acid;Pinacidil	C04867;C20388;C20992;C13729
neg-M279T274	1285.17914039389	1631.61669445584	1514.75075590891	3452.36426653887	1773.06502836882	1500.90127435837	6926.41249844582	5537.63336196191	6225.84767773672	5160.11819738215	6645.88669463715	7275.32366916989	3.38516203016256	0.0001108578705909	0.00216450216450216	0.00132691669356884	0.0128367003367003	2.10965253417196	0.0272575270435438	up	279.195577685013	4.572525	1	1	2,6-Di-tert-butyl-4-methylphenol	Benzenoids	Benzene and substituted derivatives	HMDB0033826	C14693	-	5	12S-HHT;Dihydropanaxacol;Fauronyl acetate;Valeracetate;3-Methyl-5-propyl-2-furannonanoic acid	HMDB0012535;HMDB0032675;HMDB0036422;HMDB0041388;HMDB0094642	4	Juvenile_hormone_II;12(S)-HHT;Juvenile_hormone_I_acid;Pinacidil	C04867;C20388;C20992;C13729
neg-M279T408	9358190.2460532	8116810.45396589	9081017.38330208	5123119.52343033	5822330.95561276	5944698.17492076	25414299.6476885	18573374.7653872	19634967.9850256	17639495.1957092	14826481.0566857	15385260.0726629	2.56579318947127	4.1180110832702e-05	0.00216450216450216	0.000629462830331465	0.0128367003367003	1.81168256927413	0.0156147850731998	up	279.233924892096	6.80236666666667	1	1	Octadecadienoate	Lipids and lipid-like molecules	Fatty Acyls	HMDB0062784	null	-	11	Linoleic acid;Bovinic acid;9E,11E-Octadecadienoic acid;10E,12Z-Octadecadienoic acid;Linoelaidic acid;Mangiferic acid;Linalyl caprylate;Ethyl 2E,4Z-hexadecadienoate;5-Octadecynoic acid;Octadecadienoate;6Z,9Z-octadecadienoic acid	HMDB0000673;HMDB0003797;HMDB0005047;HMDB0005048;HMDB0006270;HMDB0029800;HMDB0030430;HMDB0031051;HMDB0031097;HMDB0062784;HMDB0062238	5	Linoleate;9-cis,11-trans-Octadecadienoate;Chaulmoogric_acid;Malvalic_acid;Stearolic_acid	C01595;C04056;C08282;C08321;C08459
neg-M285T250	4162.60237198149	7041.10718498429	5984.67939327251	8582.73112418566	6267.52689906294	5816.44722021704	12439.5155876285	14714.1129474773	11171.3993391139	14468.1802486826	13690.0474293726	12437.5625004876	2.08481367524608	0.000217231392575468	0.00216450216450216	0.0022231234421427	0.0128367003367003	1.53912424801425	0.127403906790411	up	285.206450593614	4.16323333333333	1	1	Hexadecanedioic acid	Lipids and lipid-like molecules	Fatty Acyls	HMDB0000672	C19615	(map00073)Cutin, suberine and wax biosynthesis;(map01100)Metabolic pathways	3	Hexadecanedioic acid;16-Hydroxy-10-oxohexadecanoic acid;2,2,4-Trimethyl-1,3-pentadienol diisobutyrate	HMDB0000672;HMDB0041287;HMDB0059777	2	2,3-Dihydroxycyclopentaneundecanoic_acid;Hexadecanedioate	C14987;C19615
neg-M285T398	6356.27972499999	6102.02706925867	6168.5496189182	4891.34627816015	4641.25610516794	4307.42975993111	21393.8061200075	14155.3677956451	15430.0901444535	17220.2038752985	15000.1696463471	14868.0347701336	3.0205442132657	3.37577042676154e-07	0.00216450216450216	1.66182663464787e-05	0.0128367003367003	1.97314680813741	0.213637201367431	up	285.221316127821	6.6286	1	1	ent-19-Trachylobanal	Lipids and lipid-like molecules	Prenol lipids	HMDB0036841	null	-	9	Vitamin A;11-cis-Retinol;9-cis-Retinol;13-cis Retinol;(x)-p-Menth-1-en-4-yl 5-isopropyl-2-methylphenyl ether;Abietinal;ent-16-Kauren-19-al;ent-19-Trachylobanal;8,13-Abietadien-18-al	HMDB0000305;HMDB0006216;HMDB0006217;HMDB0006221;HMDB0030403;HMDB0034735;HMDB0036728;HMDB0036841;HMDB0038709	13	Retinol;11-cis-Retinol;Ferruginol;Kaur-16-en-18-al;Neoabietal;Levopimarinal;Abietal;9-cis-Retinol;Retinol-(cellular-retinol-binding-protein);Palustradienal;Isopimaradienal;13-cis-Retinol;9beta-Pimara-7,15-dien-19-al	C00473;C00899;C09092;C11873;C11885;C11886;C11887;C16682;C17276;C18220;C18222;C19962;C20148
neg-M287T440	4856.56621425582	4060.70358833296	4745.99749769825	2444.9805811799	3230.94502494325	579.99143032831	12810.4280015372	12315.2387274589	11312.5311307459	11849.2345654573	8718.04288857629	7776.28072927015	3.25222935577556	0.00814382914888534	0.00216450216450216	0.0367943526957128	0.0128367003367003	1.98083684757555	0.245609731551444	up	287.272875640377	7.33185	1	1	Pentadecylbenzene	Benzenoids	Benzene and substituted derivatives	HMDB0040180	null	-	2	5b-Pregnanediol;Pentadecylbenzene	HMDB0005943;HMDB0040180	1	Pregnane	C01523
neg-M289T44	1515.25617745263	2454.1921169484	1464.82630523472	2177.19577241893	2277.57866059833	1348.45511891133	758.768944579664	899.035081259748	907.887160359664	777.710022833356	573.263904092319	807.052853235545	0.420352945160222	0.000115618773676147	0.00216450216450216	0.00136559467982374	0.0128367003367003	1.680389001458	0.133198488507436	down	289.032241423745	0.7396	1	1	D-Ribose 5-phosphate	Organic oxygen compounds	Organooxygen compounds	HMDB0001548	C00117	(map00030)Pentose phosphate pathway;(map00230)Purine metabolism;(map00440)Phosphonate and phosphinate metabolism;(map00710)Carbon fixation in photosynthetic organisms;(map01100)Metabolic pathways;(map01110)Biosynthesis of secondary metabolites;(map01120)Microbial metabolism in diverse environments;(map01130)Biosynthesis of antibiotics;(map01200)Carbon metabolism;(map01230)Biosynthesis of amino ac…	7	D-Sedoheptulose 7-phosphate;Sedoheptulose 1-phosphate;Stepronin;Limocitrin 3-glucoside;Spinacetin 3-glucoside;4',8-Dimethylgossypetin 3-glucoside;Clomocycline	HMDB0001068;HMDB0060509;HMDB0015492;HMDB0029517;HMDB0037468;HMDB0037753;HMDB0014596	8	Sedoheptulose_7-phosphate;Sedoheptulose_1-phosphate;D-glycero-beta-D-manno-Heptose_7-phosphate;D-glycero-beta-D-manno-Heptose_1-phosphate;D-glycero-alpha-D-manno-Heptose_7-phosphate;D-glycero-alpha-D-manno-Heptose_1-phosphate;D-glycero-D-manno-Heptose_7-phosphate;alpha-D-Sedoheptulopyranose_7-phosphate	C05382;C06222;C07836;C07838;C19878;C19880;C19882;C20956
neg-M293T296	26076.8644281504	30617.1174119291	27446.7561716213	23762.6684757396	17960.1890966741	25959.0738009729	80903.6687601866	71797.2978442844	83758.6963248723	37399.7320874943	60230.5744905176	46835.9593069973	2.50901878064178	0.000370413009622257	0.00216450216450216	0.00331313858606575	0.0128367003367003	1.65944961028276	0.302428929755612	up	293.211459891285	4.92808333333333	1	1	9-Oxo-10(E),12(E)-octadecadienoic acid	Unknown	-	NA	NA	-	20	13-OxoODE;9-OxoODE;A-12(13)-EpODE;13-HOTE;15(16)-EpODE;9(10)-EpODE;9-HOTE;17-Hydroxylinolenic acid;10-Oxo-11-octadecen-13-olide;Squamostanal A;15,16-Epoxy-9,12-octadecadienoic acid;(2'E,4'Z,8E)-Colneleic acid;12,13-Epoxy-9,15-octadecadienoic acid;2-Hydroxylinolenic acid;(9S,10E,12Z,15Z)-9-Hydroxy-10,12,15-octadecatrienoic acid;(9Z,12Z,14E)-16-Hydroxy-9,12,14-octadecatrienoic acid;Sterebin D;3,4-D…	HMDB0004668;HMDB0004669;HMDB0010200;HMDB0010203;HMDB0010206;HMDB0010220;HMDB0010224;HMDB0011108;HMDB0029786;HMDB0029969;HMDB0030950;HMDB0030995;HMDB0031088;HMDB0031103;HMDB0031934;HMDB0034586;HMDB0036832;HMDB0039603;HMDB0061644;HMDB0062288	11	(9Z)-(13S)-12,13-Epoxyoctadeca-9,11-dienoic_acid;8-[(1R,2R)-3-Oxo-2-{(Z)-pent-2-enyl}cyclopentyl]octanoate;8-(5-Hexyl-furan-2-yl)-octanoic_acid;13-OxoODE;9-OxoODE;13(S)-HOT;9(S)-HOT;2(R)-HOT;17-Hydroxylinolenic_acid;Juvenile_hormone_I;Colneleate	C04594;C04780;C13798;C14765;C14766;C16316;C16326;C16342;C16346;C19613;C19827
neg-M295T284	30171.9284874058	32715.6353377382	38855.9546368501	25742.5701674868	49046.0391687502	39219.5109585691	79299.4651538266	53817.4016520966	53493.7755522871	48560.8396963196	39545.7307750884	54603.2725316312	1.52638694778336	0.0090973428807639	0.00865800865800866	0.0398814299241589	0.0368975061967034	1.05021678323493	0.0144986377156821	up	295.227103821105	4.72815	1	1	13-HODE	Lipids and lipid-like molecules	Fatty Acyls	HMDB0061708	null	-	10	13S-hydroxyoctadecadienoic acid;Alpha-dimorphecolic acid;9,10-Epoxyoctadecenoic acid;12,13-EpOME;9-HODE;(Z)-13-Oxo-9-octadecenoic acid;Avenoleic acid;12-Hydroxy-8,10-octadecadienoic acid;13-HODE;(10E,12Z)-9-HODE	HMDB0004667;HMDB0004670;HMDB0004701;HMDB0004702;HMDB0010223;HMDB0029796;HMDB0029978;HMDB0029998;HMDB0061708;HMDB0062652	7	(9Z,12Z)-(8R)-Hydroxyoctadeca-9,12-dienoic_acid;Vernolic_acid;13(S)-HODE;9(S)-HODE;9(10)-EpOME;12(13)-EpOME;18-Oxooleate	C08318;C08368;C14762;C14767;C14825;C14826;C19617
neg-M295T320	46357.8007543706	46347.0854251305	44270.9834899316	34545.7403364273	13996.1720485644	28992.8634404961	112612.187709021	41249.269682946	73493.8614615839	79013.3182519588	64144.0941652602	85612.6353754994	2.12635305624993	0.00818702147214983	0.0151515151515152	0.0369422181842332	0.057089211702678	1.42109647983122	0.233518660904731	up	295.226953209632	5.3277	1	1	Avenoleic acid	Lipids and lipid-like molecules	Fatty Acyls	HMDB0029978	null	-	10	13S-hydroxyoctadecadienoic acid;Alpha-dimorphecolic acid;9,10-Epoxyoctadecenoic acid;12,13-EpOME;9-HODE;(Z)-13-Oxo-9-octadecenoic acid;Avenoleic acid;12-Hydroxy-8,10-octadecadienoic acid;13-HODE;(10E,12Z)-9-HODE	HMDB0004667;HMDB0004670;HMDB0004701;HMDB0004702;HMDB0010223;HMDB0029796;HMDB0029978;HMDB0029998;HMDB0061708;HMDB0062652	7	(9Z,12Z)-(8R)-Hydroxyoctadeca-9,12-dienoic_acid;Vernolic_acid;13(S)-HODE;9(S)-HODE;9(10)-EpOME;12(13)-EpOME;18-Oxooleate	C08318;C08368;C14762;C14767;C14825;C14826;C19617
neg-M297T384	5992.5160008437	5015.97753135429	7039.59679516335	3043.61607227589	2820.60474214753	4182.21051635984	2684.58558969564	2107.19297115291	2123.83163086806	2088.38094935905	1626.71323591296	1942.18956469038	0.447521196291097	0.00242967102219314	0.00216450216450216	0.0143924556224544	0.0128367003367003	1.52948914953287	0.134203594533023	down	297.221847775936	6.40705	1	1	3-(8,11,14-Pentadecatrienyl)phenol	Benzenoids	Benzene and substituted derivatives	HMDB0033862	null	-	1	3-(8,11,14-Pentadecatrienyl)phenol	HMDB0033862	1	3-Methyl-19-nor-17alpha-pregna-1,3,5(10)-trien-17-ol	C15117
neg-M299T324	38475.8329293259	32641.5612751936	79891.5758530262	37953.7507025021	27319.3232519192	27378.6501475872	52034.6830422244	77499.8656752913	56014.8981894994	88723.5761243464	72242.7750527256	55230.7305383711	1.64879497699939	0.0176457670929578	0.0411255411255411	0.0663607456550729	0.118932255416354	1.05022833945674	0.266024037772368	up	299.25855872303	5.39725	1	1	2-hydroxystearate	Lipids and lipid-like molecules	Fatty Acyls	HMDB0062549	null	-	6	(R)-3-Hydroxy-Octadecanoic acid;xi-10-Hydroxyoctadecanoic acid;9-hydroxyoctadecanoic acid;13-hydroxyoctadecanoic acid;12-Hydroxystearic acid;2-hydroxystearate	HMDB0010737;HMDB0037396;HMDB0061661;HMDB0061662;HMDB0061706;HMDB0062549	3	(R)-2-Hydroxystearate;(S)-2-Hydroxystearate;(R)-10-Hydroxystearate	C03042;C03045;C03195
neg-M299T330	9190.57550860632	8189.27622273956	11380.0123376247	5198.28072484927	5950.05815563654	5952.89797640066	19588.7802902061	12726.3237423361	11740.4919630584	12628.3854795378	9316.09295840345	11676.4181635763	1.69373370959185	0.00729901085380188	0.00432900432900433	0.0339009626839386	0.0216087174155789	1.22151001226399	0.020784943473194	up	299.200997135384	5.49966666666667	1	1	ent-6,16-Kauradien-19-oic acid	Lipids and lipid-like molecules	Prenol lipids	HMDB0036697	null	-	13	All-trans-retinoic acid;9-cis-Retinoic acid;13-cis-Retinoic acid;4-Oxoretinol;4-OH-Retinal;9,13-cis-Retinoate;Sugiol;ent-6,16-Kauradien-19-oic acid;Yucalexin B16;Yucalexin B7;Trilobinol;Metandienone;Dehydroabietic acid	HMDB0001852;HMDB0002369;HMDB0006219;HMDB0012329;HMDB0012788;HMDB0012874;HMDB0036564;HMDB0036697;HMDB0036710;HMDB0036711;HMDB0038702;HMDB0041925;HMDB0061925	17	Retinoate;13-cis-Retinoic_acid;Spruceanol;Dehydroabietic_acid;19-Norprogesterone;19-Nor-17alpha-pregn-5(10)-en-20-yne-3alpha,17beta-diol;17beta-Hydroxy-17-methylandrosta-4,9(11)-dien-3-one;17beta-Hydroxy-2-methylandrost-1,4-dien-3-one;A-Norpregn-3(5)-ene-2,20-dione;17beta-Hydroxy-7alpha-methylandrost-1,4-diene-3-one;17alpha-Methyl-17beta-hydroxyandrosta-4,6-dien-3-one;9-cis-Retinoic_acid;4-Oxoret…	C00777;C07058;C09188;C12078;C14489;C14652;C14684;C14925;C15263;C15307;C15353;C15493;C16683;C18195;C18196;C20428;C20429
neg-M299T367	16315.1028911332	19316.7096062248	9058.0079882696	12046.3919542641	14042.8936167686	15771.6845807654	10283.4635956895	3152.37642541651	5707.49319753784	4011.93482014067	2489.89387079756	2972.67052540011	0.330647845319711	0.00128105573026289	0.00432900432900433	0.00872183592853507	0.0216087174155789	1.95956848143413	0.0771961787457873	down	299.200618208977	6.11235833333333	1	1	Metandienone	Lipids and lipid-like molecules	Sterol Lipids	HMDB0041925	null	-	13	All-trans-retinoic acid;9-cis-Retinoic acid;13-cis-Retinoic acid;4-Oxoretinol;4-OH-Retinal;9,13-cis-Retinoate;Sugiol;ent-6,16-Kauradien-19-oic acid;Yucalexin B16;Yucalexin B7;Trilobinol;Metandienone;Dehydroabietic acid	HMDB0001852;HMDB0002369;HMDB0006219;HMDB0012329;HMDB0012788;HMDB0012874;HMDB0036564;HMDB0036697;HMDB0036710;HMDB0036711;HMDB0038702;HMDB0041925;HMDB0061925	17	Retinoate;13-cis-Retinoic_acid;Spruceanol;Dehydroabietic_acid;19-Norprogesterone;19-Nor-17alpha-pregn-5(10)-en-20-yne-3alpha,17beta-diol;17beta-Hydroxy-17-methylandrosta-4,9(11)-dien-3-one;17beta-Hydroxy-2-methylandrost-1,4-dien-3-one;A-Norpregn-3(5)-ene-2,20-dione;17beta-Hydroxy-7alpha-methylandrost-1,4-diene-3-one;17alpha-Methyl-17beta-hydroxyandrosta-4,6-dien-3-one;9-cis-Retinoic_acid;4-Oxoret…	C00777;C07058;C09188;C12078;C14489;C14652;C14684;C14925;C15263;C15307;C15353;C15493;C16683;C18195;C18196;C20428;C20429
neg-M301T364	2112615.12383922	1850997.54775317	1955201.20434968	1204059.36919394	1381653.39148119	1249976.43103643	4751957.1764871	2856391.12396505	2836357.66222308	3203523.94699866	2478359.31431646	2552096.35485654	1.91487823103837	0.000913905195632972	0.00216450216450216	0.00668314439784915	0.0128367003367003	1.42145555486869	0.0219284228077403	up	301.217861341626	6.05963333333333	1	1	Eicosapentaenoic acid	Lipids and lipid-like molecules	Fatty Acyls	HMDB0001999	C06428	(map01040)Biosynthesis of unsaturated fatty acids	14	Eicosapentaenoic acid;Retinyl ester;Methyltestosterone;8,15-Isopimaradien-18-oic acid;Siderone;Yucalexin B14;Yucalexin A16;8(17),12-Labdadiene-15,16-dial;Isopimaric acid;Cascarillone;8,13-Abietadien-18-oic acid;(ent-15beta,16beta)-15,16-Epoxy-3-kauranone;ent-8(17),13(16),14-Labdatrien-18-oic acid;Methenolone	HMDB0001999;HMDB0003598;HMDB0015655;HMDB0035692;HMDB0036703;HMDB0036709;HMDB0036775;HMDB0036805;HMDB0036811;HMDB0036826;HMDB0038172;HMDB0038687;HMDB0039486;HMDB0041928	28	Abietate;(5Z,8Z,11Z,14Z,17Z)-Icosapentaenoic_acid;Methyltestosterone;Isopimaric_acid;Oryzalexin_A;(+)-Pimaric_acid;Kaur-16-en-18-oic_acid;Levopimaric_acid;Neoabietic_acid;Palustric_acid;(5Z,7E,9E,14Z,17Z)-Eicosapentaenoic_acid;Mibolerone;Stenbolone;17beta-Hydroxy-7alpha-methylandrost-4-en-3-one;17beta-Hydroxy-6beta-methylandrost-4-en-3-one;17-Hydroxy-19-nor-17alpha-pregn-5(10)-en-3-one;1,2,3,4,4a…	C06087;C06428;C07198;C09118;C09148;C09159;C11874;C11888;C11889;C12077;C12083;C14255;C14490;C14588;C14890;C15003;C15008;C15017;C15036;C15070;C15184;C15188;C15259;C15318;C15412;C15460;C20149;C20208
neg-M303T398	18884445.8153389	17095022.0739956	20160400.6142985	14358931.9112493	16163135.6946309	14568914.3058985	66551348.762347	55636744.7686944	51881887.3976277	62454860.0956339	48028008.9614326	50226683.0643533	3.30708999950396	2.46921443049285e-08	0.00216450216450216	2.41295073849455e-06	0.0128367003367003	2.08076201229714	0.0232312803828541	up	303.23407914536	6.62848333333333	1	1	Cis-8,11,14,17-Eicosatetraenoic acid	Lipids and lipid-like molecules	Fatty Acyls	HMDB0002177	null	-	13	Arachidonic acid;Cis-8,11,14,17-Eicosatetraenoic acid;Mesterolone;Drostanolone;Sideridiol;ent-17-Hydroxy-16beta-kauran-19-al;Yucalexin P21;Copalic acid;Junicedral;7,13-Eperudien-15-oic acid;Oryzalexin S;Oryzalexin E;Arachidonate	HMDB0001043;HMDB0002177;HMDB0006036;HMDB0014996;HMDB0036702;HMDB0036721;HMDB0036754;HMDB0036829;HMDB0036830;HMDB0037824;HMDB0039687;HMDB0039702;HMDB0060102	12	Arachidonate;Acutilol_A;2-Ketoepimanool;Taxa-4(20),11(12)-dien-5alpha,13alpha-diol;Methandriol;Metholone;3alpha-Hydroxy-2alpha-methyl-5alpha-androstan-17-one;17-Methyl-5alpha-androst-2-ene-1alpha,17beta-diol;17beta-Hydroxy-4alpha-methyl-5alpha-androstan-3-one;3beta-Methoxyandrost-5-en-16beta-ol;Dihydroabietic_acid;Abieta-7,13-dien-18,18-diol	C00219;C09057;C09124;C11897;C14493;C14605;C14956;C15176;C15252;C15367;C17920;C20329
neg-M305T426	8374513.75217125	2342030.9694943	7171446.97324507	4043649.74970744	1871489.56447116	1995450.05622872	12375969.8562243	13162883.1755547	6156569.51176184	9161508.91578504	6504424.00015318	5258969.75246745	2.0396596649529	0.0278152502952571	0.0649350649350649	0.0936753885258862	0.161062576771631	1.42610091551799	0.0463072730843656	up	305.249159592614	7.10829166666667	1	1	5,8,11-Eicosatrienoic acid	Lipids and lipid-like molecules	Fatty Acyls	HMDB0010378	null	-	5	8,11,14-Eicosatrienoic acid;5,8,11-Eicosatrienoic acid ;Sciadonic acid;Sagittariol;11,14,17-Eicosatrienoic acid	HMDB0002925;HMDB0010378;HMDB0031058;HMDB0036835;HMDB0060039	8	(8Z,11Z,14Z)-Icosatrienoic_acid;2,7,11-Cembratrien-4,6-diol;Plaunotol;2alpha-Methyl-5alpha-androstane-3alpha,17beta-diol;2alpha-Methyl-5alpha-androstane-3beta,17beta-diol;17alpha-Methyl-5alpha-androstane-3alpha,17beta-diol;17-Methyl-5alpha-androstane-11beta,17beta-diol;Icosatrienoic_acid	C03242;C09072;C13273;C14882;C15058;C15376;C15399;C16522
neg-M311T249	10420.9334457763	9752.01446610401	32167.7551896647	17248.7888273593	7842.82446908448	14250.6155299006	79254.0906106701	62281.8687102087	70619.6565586815	45696.668461021	60706.9341423344	70513.1978207332	4.24367336561251	0.000320058769796251	0.00216450216450216	0.00296537469638583	0.0128367003367003	2.24121145092385	0.0973261686487757	up	311.221708757095	4.15035	1	1	15,16-DiHODE	Lipids and lipid-like molecules	Fatty Acyls	HMDB0010208	null	-	9	11-HpODE;(10E,12Z)-(9S)-9-Hydroperoxyoctadeca-10,12-dienoic acid;13-L-Hydroperoxylinoleic acid;8(R)-Hydroperoxylinoleic acid;9(S)-HPODE;12,13-DiHODE;15,16-DiHODE;9,10-DiHODE;(±)-(E)-13-Hydroxy-10-oxo-11-octadecenoic acid	HMDB0062281;HMDB0062434;HMDB0003871;HMDB0004706;HMDB0006940;HMDB0010201;HMDB0010208;HMDB0010221;HMDB0040900	13	(9Z,11E)-(13S)-13-Hydroperoxyoctadeca-9,11-dienoic_acid;(9Z,12Z)-(11S)-11-Hydroperoxyoctadeca-9,12-dienoic_acid;(7S,8S)-DiHODE;9(S)-HPODE;8(R)-HPODE;12,13-Epoxy-9-hydroxy-10-octadecenoate;9,10-Epoxy-13-hydroxy-11-octadecenoate;9,10-12,13-Diepoxyoctadecanoate;Octadec-9-ene-1,18-dioic-acid;(8E,10R,12Z)-10-Hydroperoxy-8,12-octadecadienoate;5S,8R-DiHODE;(8E,10S,12Z)-10-Hydroperoxyoctadeca-8,12-dienoa…	C04717;C07338;C07354;C14827;C14831;C14832;C14834;C14836;C19618;C19937;C20186;C20703;C16260
neg-M313T290	2949.57301583646	3540.08217744937	12574.0830535991	7267.25804259004	7553.20225494952	5049.12859088452	13913.307447343	14289.5442713298	9183.94884567399	15555.1401586442	15065.8422203913	7536.96234045829	1.94036191721535	0.0180971568075925	0.0151515151515152	0.0676302043407024	0.057089211702678	1.3720209988949	0.156243947121302	up	313.237695602336	4.83955	1	1	9,10-Dihydroxy-12Z-octadecenoic acid	Lipids and lipid-like molecules	Fatty Acyls	HMDB0004704	C14828	(map00591)Linoleic acid metabolism	5	Octadecanedioic acid;9,10-DHOME;12,13-DHOME;(9xi,10xi,12xi)-9,10-Dihydroxy-12-octadecenoic acid;Dibutyl decanedioate	HMDB0000782;HMDB0004704;HMDB0004705;HMDB0031679;HMDB0041220	5	(9Z)-(7S,8S)-Dihydroxyoctadecenoic_acid;9,10-DHOME;12,13-DHOME;9,10-Epoxy-18-hydroxystearate;(8E,10S)-10-Hydroperoxyoctadeca-8-enoate	C07355;C14828;C14829;C19620;C20702
neg-M317T261	5477.31965443824	6426.25230229428	4402.8195064399	4113.03121365994	5671.74356865463	5753.38909365048	9180.41706318001	10217.8770969066	11243.8245739723	7872.29750147641	8336.60326169143	15958.3980937227	1.97237540050546	0.00057792075555381	0.00216450216450216	0.0046752551402751	0.0128367003367003	1.26851446538692	0.271017805294011	up	317.211218918874	4.35005	1	1	Atractyligenin	Lipids and lipid-like molecules	Prenol lipids	HMDB0061114	null	-	36	Leukotriene A4;5-HEPE;Oxymesterone;12-HEPE;14,15-EpETE;15-HEPE;15-KETE;17,18-EpETE;5-KETE;11R-HEPE;18R-HEPE;12-KETE;Methyl [8]-Shogaol;(ent-7alpha)-7-Hydroxy-8(14),15-pimaradien-19-oic acid;Galanal A;Ineketone;Steviol;Yucalexin B20;Yucalexin B22;ent-17-Hydroxy-15-kauren-19-oic acid;Yucalexin P17;Yucalexin A19;Aframodial;(ent-15beta)-15-Hydroxy-19-trachylobanoic acid;Grandiflorolic acid;Galanolact…	HMDB0001337;HMDB0005081;HMDB0006027;HMDB0010202;HMDB0010205;HMDB0010209;HMDB0010210;HMDB0010212;HMDB0010217;HMDB0012534;HMDB0012611;HMDB0013633;HMDB0030101;HMDB0035116;HMDB0035311;HMDB0036698;HMDB0036706;HMDB0036712;HMDB0036713;HMDB0036724;HMDB0036752;HMDB0036776;HMDB0036806;HMDB0036839;HMDB0036930;HMDB0037523;HMDB0038521;HMDB0039012;HMDB0039716;HMDB0041058;HMDB0060053;HMDB0061114;HMDB0062222;HMD…	23	Leukotriene_A4;4,5-Leukotriene_A4;15-OxoETE;Cyathin_A3;Ineketone;ent-7alpha-Hydroxykaur-16-en-19-oic_acid;17R,18S-Epoxy-5Z,8Z,11Z,14Z-icosatetraenoic_acid;11alpha,17beta-Dihydroxy-17-methylandrost-4-en-3-one;4,5alpha-Dihydro-2-(hydroxymethylene)testosterone;Oranabol;11beta,17beta-Dihydroxy-17-methylandrost-4-en-3-one;5-OxoETE;12-OxoETE;7alpha,17beta-Dihydroxy-17alpha-methylandrost-4-en-3-one;17be…	C00909;C02645;C04577;C09079;C09110;C11875;C13843;C14555;C14628;C14665;C14683;C14732;C14807;C14891;C14929;C14945;C14980;C15354;C15434;C17498;C17956;C18177;C20212
neg-M317T299	5504.16222830663	6531.68189248742	4079.8374108222	5014.66016804689	7693.23758732277	5460.23741598758	34280.5270711549	18146.4132311094	27621.5607375597	18776.1755302838	14118.0282284966	16682.0791255196	3.78093212454031	2.88666492341795e-05	0.00216450216450216	0.000478076496001479	0.0128367003367003	2.12875361880726	0.0586171979556365	up	317.211330483311	4.97625833333333	1	1	15-KETE	Lipids and lipid-like molecules	Fatty Acyls	HMDB0010210	C04577	(map00590)Arachidonic acid metabolism	36	Leukotriene A4;5-HEPE;Oxymesterone;12-HEPE;14,15-EpETE;15-HEPE;15-KETE;17,18-EpETE;5-KETE;11R-HEPE;18R-HEPE;12-KETE;Methyl [8]-Shogaol;(ent-7alpha)-7-Hydroxy-8(14),15-pimaradien-19-oic acid;Galanal A;Ineketone;Steviol;Yucalexin B20;Yucalexin B22;ent-17-Hydroxy-15-kauren-19-oic acid;Yucalexin P17;Yucalexin A19;Aframodial;(ent-15beta)-15-Hydroxy-19-trachylobanoic acid;Grandiflorolic acid;Galanolact…	HMDB0001337;HMDB0005081;HMDB0006027;HMDB0010202;HMDB0010205;HMDB0010209;HMDB0010210;HMDB0010212;HMDB0010217;HMDB0012534;HMDB0012611;HMDB0013633;HMDB0030101;HMDB0035116;HMDB0035311;HMDB0036698;HMDB0036706;HMDB0036712;HMDB0036713;HMDB0036724;HMDB0036752;HMDB0036776;HMDB0036806;HMDB0036839;HMDB0036930;HMDB0037523;HMDB0038521;HMDB0039012;HMDB0039716;HMDB0041058;HMDB0060053;HMDB0061114;HMDB0062222;HMD…	23	Leukotriene_A4;4,5-Leukotriene_A4;15-OxoETE;Cyathin_A3;Ineketone;ent-7alpha-Hydroxykaur-16-en-19-oic_acid;17R,18S-Epoxy-5Z,8Z,11Z,14Z-icosatetraenoic_acid;11alpha,17beta-Dihydroxy-17-methylandrost-4-en-3-one;4,5alpha-Dihydro-2-(hydroxymethylene)testosterone;Oranabol;11beta,17beta-Dihydroxy-17-methylandrost-4-en-3-one;5-OxoETE;12-OxoETE;7alpha,17beta-Dihydroxy-17alpha-methylandrost-4-en-3-one;17be…	C00909;C02645;C04577;C09079;C09110;C11875;C13843;C14555;C14628;C14665;C14683;C14732;C14807;C14891;C14929;C14945;C14980;C15354;C15434;C17498;C17956;C18177;C20212
neg-M317T315	5673.08618320315	5616.77157490266	4068.81751569798	3851.91814446464	4419.34237378457	4161.92167551364	23402.4179794196	13478.728268204	15887.3611801914	14330.0660572538	10407.2311017724	11723.395552598	3.21062383986283	2.42874512514838e-05	0.00216450216450216	0.000420172551000532	0.0128367003367003	2.00840898515119	0.0276949557398925	up	317.211369973671	5.25736666666667	1	1	5-KETE	Lipids and lipid-like molecules	Fatty Acyls	HMDB0010217	C14732	(map00590)Arachidonic acid metabolism	36	Leukotriene A4;5-HEPE;Oxymesterone;12-HEPE;14,15-EpETE;15-HEPE;15-KETE;17,18-EpETE;5-KETE;11R-HEPE;18R-HEPE;12-KETE;Methyl [8]-Shogaol;(ent-7alpha)-7-Hydroxy-8(14),15-pimaradien-19-oic acid;Galanal A;Ineketone;Steviol;Yucalexin B20;Yucalexin B22;ent-17-Hydroxy-15-kauren-19-oic acid;Yucalexin P17;Yucalexin A19;Aframodial;(ent-15beta)-15-Hydroxy-19-trachylobanoic acid;Grandiflorolic acid;Galanolact…	HMDB0001337;HMDB0005081;HMDB0006027;HMDB0010202;HMDB0010205;HMDB0010209;HMDB0010210;HMDB0010212;HMDB0010217;HMDB0012534;HMDB0012611;HMDB0013633;HMDB0030101;HMDB0035116;HMDB0035311;HMDB0036698;HMDB0036706;HMDB0036712;HMDB0036713;HMDB0036724;HMDB0036752;HMDB0036776;HMDB0036806;HMDB0036839;HMDB0036930;HMDB0037523;HMDB0038521;HMDB0039012;HMDB0039716;HMDB0041058;HMDB0060053;HMDB0061114;HMDB0062222;HMD…	23	Leukotriene_A4;4,5-Leukotriene_A4;15-OxoETE;Cyathin_A3;Ineketone;ent-7alpha-Hydroxykaur-16-en-19-oic_acid;17R,18S-Epoxy-5Z,8Z,11Z,14Z-icosatetraenoic_acid;11alpha,17beta-Dihydroxy-17-methylandrost-4-en-3-one;4,5alpha-Dihydro-2-(hydroxymethylene)testosterone;Oranabol;11beta,17beta-Dihydroxy-17-methylandrost-4-en-3-one;5-OxoETE;12-OxoETE;7alpha,17beta-Dihydroxy-17alpha-methylandrost-4-en-3-one;17be…	C00909;C02645;C04577;C09079;C09110;C11875;C13843;C14555;C14628;C14665;C14683;C14732;C14807;C14891;C14929;C14945;C14980;C15354;C15434;C17498;C17956;C18177;C20212
neg-M317T340	13009.36771299	10662.2115938327	5438.83488953482	7629.07509630816	11848.2652655861	8868.96778174061	6616.11958774213	4204.23145319747	5747.28952291353	4076.08805674738	4002.19260760304	3937.09454513902	0.497470350017643	0.00219815496281768	0.00865800865800866	0.0133218635543551	0.0368975061967034	1.43119722513538	0.0925036459175504	down	317.211251900052	5.666	1	1	9,10-Dihydro-15-deoxy-.DELTA.12,14-prostaglandin J2	Unknown	-	NA	NA	-	36	Leukotriene A4;5-HEPE;Oxymesterone;12-HEPE;14,15-EpETE;15-HEPE;15-KETE;17,18-EpETE;5-KETE;11R-HEPE;18R-HEPE;12-KETE;Methyl [8]-Shogaol;(ent-7alpha)-7-Hydroxy-8(14),15-pimaradien-19-oic acid;Galanal A;Ineketone;Steviol;Yucalexin B20;Yucalexin B22;ent-17-Hydroxy-15-kauren-19-oic acid;Yucalexin P17;Yucalexin A19;Aframodial;(ent-15beta)-15-Hydroxy-19-trachylobanoic acid;Grandiflorolic acid;Galanolact…	HMDB0001337;HMDB0005081;HMDB0006027;HMDB0010202;HMDB0010205;HMDB0010209;HMDB0010210;HMDB0010212;HMDB0010217;HMDB0012534;HMDB0012611;HMDB0013633;HMDB0030101;HMDB0035116;HMDB0035311;HMDB0036698;HMDB0036706;HMDB0036712;HMDB0036713;HMDB0036724;HMDB0036752;HMDB0036776;HMDB0036806;HMDB0036839;HMDB0036930;HMDB0037523;HMDB0038521;HMDB0039012;HMDB0039716;HMDB0041058;HMDB0060053;HMDB0061114;HMDB0062222;HMD…	23	Leukotriene_A4;4,5-Leukotriene_A4;15-OxoETE;Cyathin_A3;Ineketone;ent-7alpha-Hydroxykaur-16-en-19-oic_acid;17R,18S-Epoxy-5Z,8Z,11Z,14Z-icosatetraenoic_acid;11alpha,17beta-Dihydroxy-17-methylandrost-4-en-3-one;4,5alpha-Dihydro-2-(hydroxymethylene)testosterone;Oranabol;11beta,17beta-Dihydroxy-17-methylandrost-4-en-3-one;5-OxoETE;12-OxoETE;7alpha,17beta-Dihydroxy-17alpha-methylandrost-4-en-3-one;17be…	C00909;C02645;C04577;C09079;C09110;C11875;C13843;C14555;C14628;C14665;C14683;C14732;C14807;C14891;C14929;C14945;C14980;C15354;C15434;C17498;C17956;C18177;C20212
neg-M319T275	6599.15711363357	21019.2329548977	8374.74952269392	14848.445821244	19602.4400377422	17118.4561129083	31691.5908314265	35838.5445749123	28162.1073321877	43583.7717091456	30163.7156963783	35622.7476819264	2.34189888369206	0.00395366948868719	0.00216450216450216	0.0209320690287854	0.0128367003367003	1.67207768305337	0.140839619962124	up	319.226981112655	4.58016666666667	1	1	5S-Hydroxy-6E,8Z,11Z,14Z-eicosatetraenoic acid	Lipids and lipid-like molecules	Fatty Acyls	HMDB0011134	C04805	(map00590)Arachidonic acid metabolism;(map04750)Inflammatory mediator regulation of TRP channels	32	5,6-Epoxy-8,11,14-eicosatrienoic acid;8,9-Epoxyeicosatrienoic acid;14R,15S-EpETrE;15(S)-HETE;14,15-Epoxy-5,8,11-eicosatrienoic acid;11,12-Epoxyeicosatrienoic acid;8-HETE;16(R)-HETE;11(R)-HETE;20-Hydroxyeicosatetraenoic acid;12-HETE;18-Hydroxyarachidonic acid;9-HETE;11,12-EpETrE;5-HETE;19(S)-HETE;10-HETE;13-HETE;17-HETE;Annoglabasin E;Ucriol;8alpha,13R-Epoxy-14-labden-19-oic acid;2-Hydroxy-6-tride…	HMDB0002190;HMDB0002232;HMDB0002283;HMDB0003876;HMDB0004264;HMDB0004673;HMDB0004679;HMDB0004680;HMDB0004682;HMDB0005998;HMDB0006111;HMDB0006245;HMDB0010222;HMDB0010409;HMDB0011134;HMDB0011136;HMDB0012508;HMDB0012567;HMDB0012598;HMDB0036262;HMDB0036705;HMDB0036810;HMDB0038520;HMDB0038688;HMDB0038689;HMDB0038694;HMDB0060101;HMDB0062287;HMDB0062294;HMDB0062302;HMDB0062431;HMDB0062433	20	(15S)-15-Hydroxy-5,8,11-cis-13-trans-eicosatetraenoate;5(S)-HETE;20-HETE;19(S)-HETE;5,6-EET;8,9-EET;11,12-EET;14,15-EET;8(S)-HETE;12(S)-HETE;16(R)-HETE;9(S)-HETE;11(R)-HETE;12(R)-HETE;8(R)-HETE;3beta-Hydroxy-16beta-(hydroxymethyl)-5alpha-androstan-17-one;17beta-Hydroxy-2alpha-(hydroxymethyl)-5alpha-androstan-3-one;17-Methylandrost-5-ene-3beta,11beta,17beta-triol;17beta-Methoxyandrost-5-ene-3beta,…	C04742;C04805;C14748;C14749;C14768;C14769;C14770;C14771;C14776;C14777;C14778;C14779;C14780;C14822;C14824;C14961;C15035;C15041;C15138;C15349
neg-M319T287	24996.7976644272	75882.215683916	21398.7291679059	34740.7968590867	45690.4492924166	36365.3756426251	75181.0286649923	58205.2719972525	66620.8822610106	72015.0095616465	48561.4871431108	55242.5136301092	1.57200540652785	0.0337203240194996	0.0649350649350649	0.107641820712408	0.161062576771631	1.01856948685045	0.37628221113361	up	319.227131611076	4.79088333333333	1	1	17-HETE	Lipids and lipid-like molecules	Fatty Acyls	HMDB0012598	null	-	32	5,6-Epoxy-8,11,14-eicosatrienoic acid;8,9-Epoxyeicosatrienoic acid;14R,15S-EpETrE;15(S)-HETE;14,15-Epoxy-5,8,11-eicosatrienoic acid;11,12-Epoxyeicosatrienoic acid;8-HETE;16(R)-HETE;11(R)-HETE;20-Hydroxyeicosatetraenoic acid;12-HETE;18-Hydroxyarachidonic acid;9-HETE;11,12-EpETrE;5-HETE;19(S)-HETE;10-HETE;13-HETE;17-HETE;Annoglabasin E;Ucriol;8alpha,13R-Epoxy-14-labden-19-oic acid;2-Hydroxy-6-tride…	HMDB0002190;HMDB0002232;HMDB0002283;HMDB0003876;HMDB0004264;HMDB0004673;HMDB0004679;HMDB0004680;HMDB0004682;HMDB0005998;HMDB0006111;HMDB0006245;HMDB0010222;HMDB0010409;HMDB0011134;HMDB0011136;HMDB0012508;HMDB0012567;HMDB0012598;HMDB0036262;HMDB0036705;HMDB0036810;HMDB0038520;HMDB0038688;HMDB0038689;HMDB0038694;HMDB0060101;HMDB0062287;HMDB0062294;HMDB0062302;HMDB0062431;HMDB0062433	20	(15S)-15-Hydroxy-5,8,11-cis-13-trans-eicosatetraenoate;5(S)-HETE;20-HETE;19(S)-HETE;5,6-EET;8,9-EET;11,12-EET;14,15-EET;8(S)-HETE;12(S)-HETE;16(R)-HETE;9(S)-HETE;11(R)-HETE;12(R)-HETE;8(R)-HETE;3beta-Hydroxy-16beta-(hydroxymethyl)-5alpha-androstan-17-one;17beta-Hydroxy-2alpha-(hydroxymethyl)-5alpha-androstan-3-one;17-Methylandrost-5-ene-3beta,11beta,17beta-triol;17beta-Methoxyandrost-5-ene-3beta,…	C04742;C04805;C14748;C14749;C14768;C14769;C14770;C14771;C14776;C14777;C14778;C14779;C14780;C14822;C14824;C14961;C15035;C15041;C15138;C15349
neg-M319T450	276005.168871581	168660.982317568	220715.230713224	192103.139015641	186392.779736834	195899.403839682	136551.147801062	115275.513223163	93463.2752403377	122911.633542021	79087.9959653214	75630.7563522679	0.502445577389796	0.000276324430318244	0.00216450216450216	0.00266915286088298	0.0128367003367003	1.51513696069926	0.0866539922484973	down	319.263464695131	7.50538333333333	1	1	Adipostatin A	Benzenoids	Benzene and substituted derivatives	HMDB0031009	C10809	-	6	3a,20b-Pregnanediol;Pregnanediol;7a,17-dimethyl-5b-Androstane-3a,17b-diol;Adipostatin A;1-Hydroxy-2,12,15-heneicosatrien-4-one;5alpha-Pregnane-3alpha,20alpha-diol	HMDB0002156;HMDB0004025;HMDB0006013;HMDB0031009;HMDB0036741;HMDB0060409	7	Pregnanediol;5-Pentadecylresorcinol;6alpha,17-Dimethyl-5alpha-androstane-3beta,17beta-diol;6beta,17-Dimethyl-5alpha-androstane-3beta,17beta-diol;11,17-Dimethyl-5alpha-androstane-11beta,17beta-diol;3-Ethyl-5alpha-androstane-3alpha,17beta-diol;5alpha-Pregnane-3alpha,20alpha-diol	C05484;C10809;C14878;C14982;C15047;C15198;C18042
neg-M323T51	5766.97609213541	6623.03476085182	4706.91594238768	7350.87150490595	7482.90215796997	6866.34552634159	3844.23845844702	2073.95702076318	1761.75995563766	3459.33299026435	2665.50513612848	2862.03367948123	0.429590109704251	0.000254426821248358	0.00216450216450216	0.00250750206872064	0.0128367003367003	1.69390510997995	0.0649453113770966	down	323.02766908979	0.857416666666667	1	1	Uridine 5'-monophosphate	Nucleosides, nucleotides, and analogues	Pyrimidine nucleotides	HMDB0000288	C00105	(map00240)Pyrimidine metabolism;(map00550)Peptidoglycan biosynthesis;(map01100)Metabolic pathways	5	Uridine 5'-monophosphate;Pseudouridine 5'-phosphate;Uridine 2'-phosphate ;3'-UMP;2-oxobrimonidine	HMDB0000288;HMDB0001271;HMDB0011641;HMDB0060282;HMDB0061101	5	Chlorobenzilate;UMP;Pseudouridine_5'-phosphate;3'-UMP;Uridine_2'-phosphate	C14574;C00105;C01168;C01368;C03031
neg-M323T80	1727.40898426798	1757.02764163981	1323.76486808315	2254.92970998279	3161.67360350558	2217.33715487177	580.824570315606	284.618044122212	340.864209936131	407.419201810668	366.245401088596	302.654061966653	0.183459206312459	1.19389880308402e-06	0.00216450216450216	4.22532617841013e-05	0.0128367003367003	2.44614434970204	0.0614088358131826	down	323.026994943064	1.3324	1	1	Uridine 5'-monophosphate	Nucleosides, nucleotides, and analogues	Pyrimidine nucleotides	HMDB0000288	C00105	(map00240)Pyrimidine metabolism;(map00550)Peptidoglycan biosynthesis;(map01100)Metabolic pathways	5	Uridine 5'-monophosphate;Pseudouridine 5'-phosphate;Uridine 2'-phosphate ;3'-UMP;2-oxobrimonidine	HMDB0000288;HMDB0001271;HMDB0011641;HMDB0060282;HMDB0061101	5	Chlorobenzilate;UMP;Pseudouridine_5'-phosphate;3'-UMP;Uridine_2'-phosphate	C14574;C00105;C01168;C01368;C03031
neg-M327T384_2	6218047.63532543	4922099.2799642	6530372.06059409	3281156.50263177	3403994.14184314	3622726.20789917	3230366.3387342	2158061.07938541	2203845.60663734	2191014.7375159	1475592.20303466	1862899.22216553	0.468996838418456	0.00115037396399153	0.00216450216450216	0.00803307768617425	0.0128367003367003	1.52092679207156	0.0165750197881295	down	327.23405990345	6.4069	1	1	Docosahexaenoic acid	Lipids and lipid-like molecules	Fatty Acyls	HMDB0002183	C06429	(map01040)Biosynthesis of unsaturated fatty acids	5	Docosahexaenoic acid;Neogrifolin;Grifolin;Retinol acetate;(Z,Z)-2-Methyl-5-(8,11,14-pentadecatrienyl)-1,3-benzenediol	HMDB0002183;HMDB0030053;HMDB0030446;HMDB0035185;HMDB0038908	5	(4Z,7Z,10Z,13Z,16Z,19Z)-Docosahexaenoic_acid;6alpha-Methylprogesterone;2alpha-Methylpregn-4-ene-3,20-dione;16beta-Methylpregn-4-ene-3,20-dione;7alpha-Methyl-4-pregnene-3,20-dione	C06429;C14586;C15116;C15265;C15299
neg-M331T440	3894532.61571644	2905762.72125998	3953032.96943089	2584765.06986847	2222214.9190971	2057503.74520029	14620816.3383876	13044190.8804307	10553497.6908314	11859192.7952903	7869352.23629551	7459761.57118828	3.71253884204204	8.63659472892922e-06	0.00216450216450216	0.000189508345656151	0.0128367003367003	2.14780848769392	0.116906313155155	up	331.264250945122	7.33038333333333	1	1	Adrenic acid	Lipids and lipid-like molecules	Fatty Acyls	HMDB0002226	C16527	(map01040)Biosynthesis of unsaturated fatty acids	5	Adrenic acid;1-Hydroxy-1-phenyl-3-hexadecanone;3-Hydroxy-1-phenyl-1-hexadecanone;2-Methyl-5-(8-pentadecenyl)-1,3-benzenediol;Ethyl Arachidonate	HMDB0002226;HMDB0035676;HMDB0035677;HMDB0038910;HMDB0062725	2	5alpha-Androstan-17beta-ol_propionate;7,10,13,16-Docosatetraenoic_acid	C15373;C16527
neg-M335T258	7408.8416820368	11074.9204725191	10716.0758977869	4866.91120560785	10271.7910902071	4906.18266370183	75794.1159590883	53463.1489200083	72702.2478653265	54644.7224226207	42724.5726489245	56921.1555277404	7.2342769246141	4.27972117762219e-06	0.00216450216450216	0.000110753996536041	0.0128367003367003	2.66816325248887	0.0199552198078714	up	335.221777567994	4.29221666666667	1	1	8-iso-Prostaglandin A1	Unknown	-	NA	NA	-	38	5,12-dihydroxy-6,8,10,14-eicosatetraenoic acid;10-hydroxy-11S,12S-epoxy-5Z,8Z,14Z-eicosatrienoic acid;5,20-DiHETE;5(S),11(R)-DiHETE;(5Z,9E,14Z)-(8xi,11R,12S)-11,12-epoxy-8-hydroxyicosa-5,9,14-trienoic Acid;8,20-DiHETE;15-HPETE;5(S),15(R)-DiHETE;Leukotriene B4;5(S)-Hydroperoxyeicosatetraenoic acid;8-iso-PGA1;Prostaglandin A1;Prostaglandin B1;12(S)-HPETE;15(S)-HPETE;Hepoxilin A3;Hepoxilin B3;12(R)-…	HMDB0062409;HMDB0062479;HMDB0062614;HMDB0062615;HMDB0062619;HMDB0062687;HMDB0062688;HMDB0062749;HMDB0001085;HMDB0001193;HMDB0002236;HMDB0002656;HMDB0002982;HMDB0004243;HMDB0004244;HMDB0004688;HMDB0004690;HMDB0004692;HMDB0004693;HMDB0004696;HMDB0004699;HMDB0005050;HMDB0005087;HMDB0005088;HMDB0005089;HMDB0010204;HMDB0010211;HMDB0010216;HMDB0010219;HMDB0011135;HMDB0012498;HMDB0012839;HMDB0034686;HMD…	19	Prostaglandin_B1;Leukotriene_B4;(13E)-(15S)-15-Hydroxy-9-oxoprosta-10,13-dienoate;(13E)-(15S)-15-Hydroxy-9-oxoprosta-11,13-dienoate;8(R)-HPETE;(5Z,9E,14Z)-(8xi,11R,12S)-11,12-Epoxy-8-hydroxyicosa-5,9,14-trienoic_acid;5(S)-HPETE;12(S)-HPETE;15(S)-HPETE;Diterpenoid_SP-II;Portulal;15H-11,12-EETA;Hepoxilin_A3;Hepoxilin_B3;12(R)-HPETE;11H-14,15-EETA;11(R)-HPETE;9(S)-HPETE;8(S)-HPETE	C00959;C02165;C04685;C04686;C04822;C04849;C05356;C05965;C05966;C09087;C09175;C14781;C14808;C14810;C14812;C14813;C14820;C14821;C14823
neg-M335T513	44782.8861964906	37814.0565245292	37261.5642920992	24069.9674736246	24266.589875023	29799.4763640766	29215.9317819272	13570.5762638882	21442.8229809963	23952.0990596193	17821.1497855806	20719.8307659747	0.640029821900266	0.0134781316204162	0.00865800865800866	0.0539619774333908	0.0368975061967034	1.05075140622635	0.100756950833679	down	335.294686438448	8.55705	1	1	7,7-Dimethyl-(5Z,8Z)-eicosadienoic acid	Lipids and lipid-like molecules	Fatty Acyls	NA	NA	-	2	Docosadienoate (22:2n6);13Z,16Z-docosadienoic acid	HMDB0061714;HMDB0062219	1	13,16-Docosadienoic_acid	C16533
neg-M339T405	34530.2160762009	22004.0791994218	44402.1595251233	17011.4675324124	13280.533167582	10765.9218907066	18097.4911884009	3083.42942710217	15560.0303210469	1175.19318117815	1415.65502240864	1570.05102978528	0.28805260406308	0.01581632762839	0.0411255411255411	0.060974348827642	0.118932255416354	2.16104285199505	0.122291897209872	down	339.231968762585	6.75453333333333	1	1	2,2'-Methylene-bis(6-tert-butyl-4 methylphenol)	Benzenoids	Phenols	NA	NA	-	3	Plastoquinone 3;1,1'-[1,11-Undecanediylbis(oxy)]bisbenzene;N-Jasmonoylisoleucine	HMDB0033786;HMDB0039762;HMDB0029391	6	Dimethisterone;5alpha,17alpha-Pregn-2-en-20-yn-17-ol_acetate;(3alpha,5beta,11beta,17beta)-9-Fluoro-17-methylandrostane-3,11,17-triol;(3beta,5alpha,11beta,17beta)-9-Fluoro-17-methylandrostane-3,11,17-triol;Lycofawcine;(-)-Jasmonoyl-L-isoleucine	C07628;C15186;C14616;C14883;C09878;C18699
neg-M340T159	2871.88590301645	3065.70246515433	4076.95411691938	3252.153472712	4770.21713603537	3659.87692564034	287.096772364292	324.779795424169	224.337865938544	379.596091412969	312.401411260214	379.503334941691	0.0879261526534231	9.68095852680921e-10	0.00216450216450216	2.60484092306283e-07	0.0128367003367003	2.93910283682306	0.0347819086906598	down	340.186938999563	2.64788333333333	1	1	1H-Indole-1-pentanoic acid, 3-[(2,2,3,3-tetramethylcyclopropyl)carbonyl]-	Organoheterocyclic compounds	Indoles and derivatives	NA	NA	-	0	-	-	0	-	-
neg-M343T289	17018.1337578139	20059.6353173824	7186.44199089715	8382.4983860972	10110.3672360747	9502.27255698992	8251.53724987677	6964.7989815595	7718.93707596912	6096.32885943175	6225.71057037473	8333.01079385058	0.603248216132042	0.045327825094741	0.0151515151515152	0.132174753638792	0.057089211702678	1.00731844808254	0.136150268025217	down	343.226755884246	4.81981666666667	1	1	delta6-Dehydroferruginol	Lipids and lipid-like molecules	Prenol lipids	HMDB0035151	null	-	16	Medroxyprogesterone;17-HDoHE;19(20)-EpDPE;16(17)-EpDPE;Medrysone;Testosterone Propionate;Anacardic acid;3-Hydroxyneogrifolin;10-HDoHE;11-HDoHE;16-HDoHE;20-HDoHE;4-HDoHE;7-HDoHE;8-HDoHE;4-Hydroxy-all-trans-retinyl acetate	HMDB0001939;HMDB0010213;HMDB0013620;HMDB0013621;HMDB0014398;HMDB0015489;HMDB0033896;HMDB0039885;HMDB0060037;HMDB0060040;HMDB0060047;HMDB0060048;HMDB0060049;HMDB0060050;HMDB0060051;HMDB0060112	11	Lamtidine;Medroxyprogesterone;Testosterone_propionate;Medrysone;16-Propyl-3-methoxy-estra-1,3,5(10)-triene-16beta,17beta-diol;17-Methylandrosta-4,6-diene-3beta,17beta-diol_3-acetate;11alpha-Hydroxy-12alpha-methyl-pregn-4-ene-3,20-dione;3beta-(Acetyloxy)-5alpha-androst-16-ene-16-carboxaldehyde;17beta-(Hydroxymethyl)androst-4-en-3-one_acetate;17beta-Hydroxy-5alpha-androst-1-en-3-one_propionate;22-H…	C11804;C07119;C08158;C14643;C14934;C14954;C14964;C15001;C15064;C15273;C20855
neg-M345T308	17049.6914614288	18798.4664389634	5209.07157474078	11976.1940667426	15007.086209887	7243.37202150724	35385.2539737603	31921.0677406448	30875.7294907815	23311.5496924085	28391.5242558963	32839.2328153014	2.4271378370087	0.00448508101015685	0.00216450216450216	0.0230927761970721	0.0128367003367003	1.73377826883834	0.130223339185031	up	345.24268885997	5.1367	1	1	Ginkgolic acid I	Benzenoids	Benzene and substituted derivatives	HMDB0033897	C10794	-	7	Methyl-[10]-shogaol;Ginkgoic acid;Siderol;ent-17-Acetoxy-16b-kauran-19-al;Volemolide;(R)-3,4-Dihydro-8-hydroxy-3-tridecyl-1H-2-benzopyran-1-one;6-Keto-decanoylcarnitine	HMDB0031465;HMDB0033897;HMDB0034944;HMDB0036722;HMDB0041001;HMDB0041302;HMDB0013202	3	Ginkgoic_acid;Taxa-4(20),11(12)-dien-5alpha-acetoxy-10beta-ol;3alpha,21-Dihydroxy-D-homo-5beta-pregn-17a(20)-en-11-one	C10794;C11898;C14976
neg-M345T333	7624.94868286469	10592.4652896326	8779.96673759475	7096.43563485741	6715.62012563246	6761.7513999397	26404.0688062707	16769.9292873538	26160.0530122101	16859.2670191986	13220.011936714	22740.6199045599	2.56781374261209	0.000106235336244585	0.00216450216450216	0.00128331763500378	0.0128367003367003	1.75467519625321	0.207074281679792	up	345.242402704545	5.55199166666667	1	1	Cardanoldiene	Benzenoids	Benzene and substituted derivatives	HMDB0029816	null	-	7	Methyl-[10]-shogaol;Ginkgoic acid;Siderol;ent-17-Acetoxy-16b-kauran-19-al;Volemolide;(R)-3,4-Dihydro-8-hydroxy-3-tridecyl-1H-2-benzopyran-1-one;6-Keto-decanoylcarnitine	HMDB0031465;HMDB0033897;HMDB0034944;HMDB0036722;HMDB0041001;HMDB0041302;HMDB0013202	3	Ginkgoic_acid;Taxa-4(20),11(12)-dien-5alpha-acetoxy-10beta-ol;3alpha,21-Dihydroxy-D-homo-5beta-pregn-17a(20)-en-11-one	C10794;C11898;C14976
neg-M346T52	2983.07073766715	3398.51102072912	3105.08762302003	3191.18636407106	3803.02962714715	2699.21981809486	7259.28163064195	4066.23627795543	3041.86217408139	7044.23869965892	5965.9008106765	5521.86466710463	1.71528695661276	0.0134384725158452	0.025974025974026	0.053858085524634	0.0855005560887914	1.15203364189108	0.165696113805717	up	346.055187569545	0.860233333333333	1	1	AMP	Nucleosides, nucleotides, and analogues	Purine nucleotides	HMDB0000045	C00020	(map00230)Purine metabolism;(map00908)Zeatin biosynthesis;(map01060)Biosynthesis of plant secondary metabolites;(map01065)Biosynthesis of alkaloids derived from histidine and purine;(map01070)Biosynthesis of plant hormones;(map01100)Metabolic pathways;(map01110)Biosynthesis of secondary metabolites;(map01130)Biosynthesis of antibiotics;(map01523)Antifolate resistance;(map04022)cGMP-PKG signaling …	11	Adenosine monophosphate;2'-Deoxyguanosine 5'-monophosphate;3'-AMP;Adenosine 2'-phosphate;2-hydroxy-dAMP;(±)-Fenarimol;Malathion;Inosine 2',3'-cyclic phosphate ;Blighinone;2,3-Di-O-methylellagic acid;2,8-Di-O-methylellagic acid	HMDB0000045;HMDB0001044;HMDB0003540;HMDB0011617;HMDB0059594;HMDB0040599;HMDB0014910;HMDB0011680;HMDB0030643;HMDB0041395;HMDB0041396	11	AMP;dGMP;Adenosine_2'-phosphate;3'-AMP;7-alpha-D-Ribosyladenine_5'-phosphate;2-Hydroxy-dAMP;Fenarimol;Triarimol;Malathion;3',5'-Cyclic_IMP;NS_1608	C00020;C00362;C00946;C01367;C04378;C19970;C11226;C18932;C07497;C00943;C13835
neg-M346T90	2172.02625217967	2194.05797034901	3147.78019120545	3117.09968380668	4216.05106594847	2613.00932266399	7148.22487916666	4509.35736340429	3754.64832167829	7352.16404475178	5888.62991501981	5498.55175907345	1.95598673473673	0.00112747599276101	0.00432900432900433	0.00792906675610878	0.0216087174155789	1.43458832114594	0.041389170781162	up	346.054730045394	1.49709166666667	1	1	AMP	Nucleosides, nucleotides, and analogues	Purine nucleotides	HMDB0000045	C00020	(map00230)Purine metabolism;(map00908)Zeatin biosynthesis;(map01060)Biosynthesis of plant secondary metabolites;(map01065)Biosynthesis of alkaloids derived from histidine and purine;(map01070)Biosynthesis of plant hormones;(map01100)Metabolic pathways;(map01110)Biosynthesis of secondary metabolites;(map01130)Biosynthesis of antibiotics;(map01523)Antifolate resistance;(map04022)cGMP-PKG signaling …	11	Adenosine monophosphate;2'-Deoxyguanosine 5'-monophosphate;3'-AMP;Adenosine 2'-phosphate;2-hydroxy-dAMP;(±)-Fenarimol;Malathion;Inosine 2',3'-cyclic phosphate ;Blighinone;2,3-Di-O-methylellagic acid;2,8-Di-O-methylellagic acid	HMDB0000045;HMDB0001044;HMDB0003540;HMDB0011617;HMDB0059594;HMDB0040599;HMDB0014910;HMDB0011680;HMDB0030643;HMDB0041395;HMDB0041396	11	AMP;dGMP;Adenosine_2'-phosphate;3'-AMP;7-alpha-D-Ribosyladenine_5'-phosphate;2-Hydroxy-dAMP;Fenarimol;Triarimol;Malathion;3',5'-Cyclic_IMP;NS_1608	C00020;C00362;C00946;C01367;C04378;C19970;C11226;C18932;C07497;C00943;C13835
neg-M351T228	8974.80455563723	4993.77395663847	5342.59747900286	4132.27665641719	4392.40071066162	3855.27333182122	80362.037312824	48053.6409619309	72372.5584508897	54256.4593607023	37374.6622617188	50230.5048848774	10.8121704407289	6.77358286556037e-08	0.00216450216450216	5.07735904394559e-06	0.0128367003367003	2.87324177627166	0.0231103346635498	up	351.216643034722	3.79995	1	1	11,15-Dioxo-9S-hydroxy-5Z-prostenoic acid	Unknown	-	NA	NA	-	0	-	-	0	-	-
neg-M357T454	143657.578469547	85411.7900985562	130591.474306775	123630.031112946	125783.628551782	128555.180774678	834274.927429282	931926.488740889	566179.877166558	819477.398906066	512903.247573387	746884.128870329	5.98084129269894	9.18591798647627e-08	0.00216450216450216	6.30873430385898e-06	0.0128367003367003	2.55987068004571	0.0729092229641736	up	357.280189790884	7.56698333333333	1	1	Tetracosapentaenoic acid (24:5n-6)	Lipids and lipid-like molecules	Fatty Acyls	HMDB0006322	null	-	3	Tetracosapentaenoic acid (24:5n-6);Tetracosapentaenoic acid (24:5n-3);1-Phenyl-1,3-octadecanedione	HMDB0006322;HMDB0006323;HMDB0035583	1	Bufanolide	C19660
neg-M361T335	15716.1395514533	15943.3400818591	17594.1748129701	21624.3556870303	22352.9922216482	21489.7757314789	7166.53287354077	6341.72630200153	9742.98051268743	7774.22544446751	8916.50531133317	8725.93693898482	0.424229230265026	3.15321928299033e-06	0.00216450216450216	8.88601623479139e-05	0.0128367003367003	1.67239221842465	0.0367949753357657	down	361.186151608186	5.58481666666667	1	1	.alpha.-Hydroxyfarnesylphosphonic acid	Organic acids and derivatives	-	NA	NA	-	0	-	-	1	Pefurazoate	C18480
neg-M363T286	2059.56893827707	2680.77323127727	1814.50482297611	2861.68599175648	2780.99125914412	3261.43371643718	16845.9567291967	17900.1787189667	22588.9553279886	13980.5919213494	9159.32674344605	14729.2402489156	6.15851663074673	7.84171063176996e-07	0.00216450216450216	3.12427748943662e-05	0.0128367003367003	2.51765966991151	0.0721466724620209	up	363.252921346661	4.7592	1	1	16,16-Dimethylprostaglandin A1	Unknown	-	NA	NA	-	2	6-O-Acetylaustroinulin;7-O-Acetylaustroinulin	HMDB0036803;HMDB0036804	0	-	-
neg-M391T271	877.109620225864	645.943951054664	715.181712565454	686.360941266208	541.500507173033	553.89982287334	13979.2532285327	14639.3826934321	15959.3630630989	9258.25723612266	11972.0743263348	16883.9161655378	20.5702282522969	3.15904549867299e-10	0.00216450216450216	1.2409994336987e-07	0.0128367003367003	3.29209765772294	0.0205100637799726	up	391.224572680745	4.522575	1	1	CPA(16:0/0:0)	Lipids and lipid-like molecules	Glycerophospholipids	HMDB0007003	null	-	2	CPA(16:0/0:0);Methyl (9Z)-6'-oxo-6,5'-diapo-6-carotenoate	HMDB0007003;HMDB0031977	0	-	-
neg-M415T258	1623.65231194747	1157.79406859843	2027.07829326092	1469.25687543073	1410.01183743482	679.382876661136	7203.0768319362	7622.83601803354	10420.6746188165	4980.64723984684	7678.66258356606	9046.10381670892	5.61145117913439	6.67189530456296e-06	0.00216450216450216	0.000156945350385899	0.0128367003367003	2.49753813827887	0.040556450887619	up	415.224556149242	4.30255	1	1	CPA(18:2(9Z,12Z)/0:0)	Lipids and lipid-like molecules	Fatty Acyls	HMDB0007007	null	-	3	Ramipril;CPA(18:2(9Z,12Z)/0:0);Quinacrine	HMDB0014324;HMDB0007007;HMDB0015235	1	Quinacrine	C07339
neg-M417T280_2	2199.93091255103	2114.73842464464	1831.83102371973	1385.90765123999	1419.50170528557	1218.76952313013	10875.30424515	11395.5006014674	13022.632980258	7283.10467585357	9661.98141735678	12489.336635676	6.36416300472448	8.16668763371159e-08	0.00216450216450216	5.81355514676501e-06	0.0128367003367003	2.59029716575104	0.0531466339926457	up	417.240185996265	4.67171666666667	1	1	CPA(18:1(9Z)/0:0)	Lipids and lipid-like molecules	Glycerophospholipids	HMDB0007006	null	-	2	CPA(18:1(11Z)/0:0);CPA(18:1(9Z)/0:0)	HMDB0007005;HMDB0007006	0	-	-
neg-M419T310	2182.07481932215	2605.22398512403	2245.01156202655	1321.84730526919	1477.72104895334	1392.95767856664	38482.4824812209	33402.2845381766	38253.9866564318	20305.9497856994	25869.3183028974	33334.6811318942	16.8954536307354	7.48080844127803e-09	0.00216450216450216	1.03316532535153e-06	0.0128367003367003	3.20565530581241	0.0362179414745121	up	419.25600043694	5.16353333333333	1	1	CPA(18:0/0:0)	Lipids and lipid-like molecules	Glycerophospholipids	HMDB0007004	null	-	1	CPA(18:0/0:0)	HMDB0007004	2	Tingenone;Testosterone_phenylpropionate	C08638;C14667
neg-M424T246	6282.30440770552	6306.16941554286	4860.07348540304	5072.45167338503	6397.63388461413	4987.31161032409	2200.63417967929	1902.30635990896	2422.5049875705	2165.84935858868	1993.48785055875	3982.31156257466	0.432581794288054	0.000164570615400327	0.00216450216450216	0.00179629311360871	0.0128367003367003	1.70614575935849	0.0349704552350307	down	424.245819711924	4.10099166666667	1	1	LysoPE 14:0	Lipids and lipid-like molecules	Glycerophospholipids	HMDB11470;HMDB11500	C04438	(map00564)Glycerophospholipid metabolism	7	LysoPE(0:0/14:0);LysoPE(14:0/0:0);1-palmitoyl-dihydroxyacetone-phosphate;1-(9Z-hexadecenoyl)-glycero-3-phosphate;cis-Methylbixin;trans-Methylbixin;Heterophylol	HMDB0011470;HMDB0011500;HMDB0062190;HMDB0062323;HMDB0032021;HMDB0039078;HMDB0041126	2	Diprenorphine;Palmitoylglycerone_phosphate	C11794;C01192
neg-M448T201	7508.08801813323	7962.26132698228	8725.76854428074	6168.76306427517	8538.4713181075	7118.57623073461	450.490291821096	497.136886406129	521.96234673641	551.190173183072	629.416280857792	570.819876268082	0.069988719727307	5.23112160921807e-12	0.00216450216450216	1.88546218728041e-08	0.0128367003367003	3.09000755836914	0.0444758878831417	down	448.306204901411	3.353625	1	1	Glycoursodeoxycholic acid	Lipids and lipid-like molecules	Sterol Lipids	HMDB0000708	NA	-	5	Deoxycholic acid glycine conjugate;Chenodeoxycholic acid glycine conjugate;Glycoursodeoxycholic acid;Chenodeoxyglycocholic acid;Latanoprost	HMDB0000631;HMDB0000637;HMDB0000708;HMDB0006898;HMDB0014792	2	Glycodeoxycholate;Glycochenodeoxycholate	C05464;C05466
neg-M450T257	31435.579260886	30177.9207168433	23000.1114303585	25457.5232192909	32198.7339282492	29424.3827955484	15606.8012674376	10486.6309317696	18015.4961621967	10249.8746480678	14791.4098498722	10498.8244650387	0.463900431712602	0.000156530680085962	0.00216450216450216	0.00172341682637246	0.0128367003367003	1.630705201859	0.0192192673864806	down	450.26175406332	4.27968333333333	1	1	LysoPE 16:1	Lipids and lipid-like molecules	Glycerophospholipids	HMDB11474	C04438	(map00564)Glycerophospholipid metabolism	5	LysoPE(0:0/16:1(9Z));LysoPE(16:1(9Z)/0:0);Cytochalasin Opho;LPA(0:0/18:2(9Z,12Z));LPA(18:2(9Z,12Z)/0:0)	HMDB0011474;HMDB0011504;HMDB0035366;HMDB0007852;HMDB0007856	2	Terpendole_G;Oleoylglycerone_phosphate	C20586;C03630
neg-M450T279	4560.22771880356	4503.25923276139	3420.70461015093	3589.3531207207	3986.77942500192	3313.55989925068	2607.84883480838	1986.31988702531	3107.84899824796	2034.06092564233	1983.69405322029	2012.68279014571	0.587512776445712	0.000304489763621848	0.00216450216450216	0.00286299087461002	0.0128367003367003	1.3243798694971	0.0960132730323874	down	450.261609775706	4.64791666666667	1	1	LysoPE 16:1	Lipids and lipid-like molecules	Glycerophospholipids	HMDB11474	C04438	(map00564)Glycerophospholipid metabolism	5	LysoPE(0:0/16:1(9Z));LysoPE(16:1(9Z)/0:0);Cytochalasin Opho;LPA(0:0/18:2(9Z,12Z));LPA(18:2(9Z,12Z)/0:0)	HMDB0011474;HMDB0011504;HMDB0035366;HMDB0007852;HMDB0007856	2	Terpendole_G;Oleoylglycerone_phosphate	C20586;C03630
neg-M451T290	117.964177409124	96.4476440837797	166.371772123178	101.970146549366	258.533045506795	70.2402086374795	31354.28826083	30889.6369635007	28338.6273965041	27153.3957263966	29041.2271429677	37430.9686431623	226.989546158039	2.73597606920824e-07	0.00216450216450216	1.41049978875035e-05	0.0128367003367003	4.37049263549301	0.0389557767561305	up	450.924981546969	4.83921666666667	1	1	Fipronil-sulfone	Organosulfur compounds	-	NA	NA	-	0	-	-	0	-	-
neg-M464T188	997.26862460697	1009.07739323773	1529.17430629307	822.721218941414	1301.89876146039	972.644360033311	252.34531004289	222.735070315654	173.532156330635	170.402960595173	243.902586381255	189.666324039351	0.188847440562224	1.07973199472062e-07	0.00216450216450216	7.13105792983662e-06	0.0128367003367003	2.44384568596222	0.117332478701221	down	464.300919054385	3.13665	1	1	Glycocholic acid	Lipids and lipid-like molecules	Sterol Lipids	HMDB0000138	C01921	(map00120)Primary bile acid biosynthesis;(map00121)Secondary bile acid biosynthesis;(map01100)Metabolic pathways;(map04976)Bile secretion	4	Glycocholic acid;3a,7b,12a-Trihydroxyoxocholanyl-Glycine;Sodium glycocholate;(ent-2b,4S,9a)-2,4,9-Trihydroxy-10(14)-oplopen-3-one 2-(2-methylbutanoate) 9-(3-methyl-2E-pentenoate)	HMDB0000138;HMDB0000331;HMDB0032596;HMDB0040993	2	Glycocholate;16-Feruloyloxypalmitate	C01921;C18217
neg-M464T277	5531.51348530324	8375.19532800659	3674.03461545898	7398.08024571563	5431.10730875073	4367.96206753958	4280.95558895428	2731.49645112105	4847.33943942189	3003.26183101191	2186.52085340888	2544.19568585727	0.563397265647143	0.00927159280969548	0.0151515151515152	0.0405140922394572	0.057089211702678	1.19884699585986	0.190986119363983	down	464.278665755967	4.6167	1	1	LysoPE 17:1	Lipids and lipid-like molecules	Glycerophospholipids	-	C04438	(map00564)Glycerophospholipid metabolism	1	LysoPC(14:1(9Z))	HMDB0010380	1	16alpha,17alpha-Dihydroxyprogesterone_acetophenide	C14674
neg-M466T294	9498.62072230534	9101.26731286494	5743.45187996214	11000.1763152536	11887.6542957733	9231.63353699793	5346.48064521973	3762.01657931911	5104.00293044654	5077.04975889036	3892.87800983817	7125.26235000546	0.536772673206564	0.00133049316717288	0.00432900432900433	0.00899556527119808	0.0216087174155789	1.27808129274538	0.35112150186193	down	466.292338790075	4.907825	1	1	LysoPE 17:0	Lipids and lipid-like molecules	Glycerophospholipids	-	C04438	(map00564)Glycerophospholipid metabolism	5	LysoPC(14:0);1-Heptadecanoylglycerophosphoethanolamine;N-Arachidonoyl tyrosine;Buprenorphine;Celastrol	HMDB0010379;HMDB0061691;HMDB0062331;HMDB0015057;HMDB0002385	1	Buprenorphine	C08007
neg-M475T357	6761.50565587633	4532.25558423542	2583.7513042498	4873.66424985912	3024.38738908175	5046.78278786397	3983.66700638801	1027.49235869393	1937.99642153274	940.028839519361	701.585020378583	854.398281679782	0.35213801157467	0.00456243211671403	0.00865800865800866	0.0233555620631996	0.0368975061967034	1.8799092888994	0.0618965256667557	down	475.305464357518	5.94278333333333	1	1	24-Oxo-1alpha,25-dihydroxyvitamin D3	Lipids and lipid-like molecules	Sterol Lipids	HMDB0060128	null	-	8	MG(0:0/24:6(6Z,9Z,12Z,15Z,18Z,21Z)/0:0);MG(24:6(6Z,9Z,12Z,15Z,18Z,21Z)/0:0/0:0);7 alpha-Hydroxy-3-oxo-4-cholestenoate;Australigenin;Barogenin;Schidigeragenin C;25-Hydroxyvitamin D3-26,23-lactol;24-Oxo-1alpha,25-dihydroxyvitamin D3	HMDB0011560;HMDB0011590;HMDB0012458;HMDB0030066;HMDB0034403;HMDB0036249;HMDB0060127;HMDB0060128	7	Nuatigenin;Convallamarogenin;Hecogenin;Ruscogenin;2,22-Dideoxy-3-dehydroecdysone;7alpha-Hydroxy-3-oxo-4-cholestenoate;Cryptogenin	C04715;C08891;C08902;C08909;C16498;C17337;C17891
neg-M478T259	21331.8197832758	19811.8350043559	15353.3221969446	19283.1776704474	25042.6046949966	20202.2819656093	10384.0367913941	9033.54428016119	13073.3528528123	11998.530900425	13331.1152233377	13951.5916776015	0.593035713481412	0.000249081606071473	0.00216450216450216	0.00246720166740084	0.0128367003367003	1.27661782092788	0.0315545479697487	down	478.292541906088	4.32178333333333	1	1	LysoPE 18:1	Lipids and lipid-like molecules	Glycerophospholipids	HMDB11475;HMDB11476;HMDB11505;HMDB11506	C04438	(map00564)Glycerophospholipid metabolism	5	LysoPE(0:0/18:1(11Z));LysoPE(0:0/18:1(9Z));LysoPE(18:1(11Z)/0:0);LysoPE(18:1(9Z)/0:0);1-(11Z,14Z-eicosadienoyl)-glycero-3-phosphate	HMDB0011475;HMDB0011476;HMDB0011505;HMDB0011506;HMDB0062303	0	-	-
neg-M478T300	514401.3317426	574785.02615905	336255.857313529	357797.153033383	428819.887126554	336951.325700639	247552.841838054	219992.46102318	249639.878797336	252458.783708426	194324.907096582	226947.532281605	0.545669137300394	0.000750663035395407	0.00216450216450216	0.00571050477971982	0.0128367003367003	1.37359894582935	0.139960901230338	down	478.294161260971	4.9972	1	1	LysoPE 18:1	Lipids and lipid-like molecules	Glycerophospholipids	HMDB11475;HMDB11476;HMDB11505;HMDB11506	C04438	(map00564)Glycerophospholipid metabolism	5	LysoPE(0:0/18:1(11Z));LysoPE(0:0/18:1(9Z));LysoPE(18:1(11Z)/0:0);LysoPE(18:1(9Z)/0:0);1-(11Z,14Z-eicosadienoyl)-glycero-3-phosphate	HMDB0011475;HMDB0011476;HMDB0011505;HMDB0011506;HMDB0062303	0	-	-
neg-M479T226	4194.57327241181	3574.65077010717	3903.12532386417	2524.18996817681	3422.1246008035	2836.33192246366	1922.5131991528	2443.37960026918	1833.01179638689	1945.81799390492	1553.05024813349	1986.76239216231	0.571231366225796	0.000293784527659993	0.00216450216450216	0.00278231229136817	0.0128367003367003	1.3365864812577	0.0884133160584679	down	479.240535693731	3.77076666666667	1	1	LysoPG 16:2; LysoPG 16:2	Lipids and lipid-like molecules	Glycerophospholipids	-	C05980	(map00564)Glycerophospholipid metabolism;(map01100)Metabolic pathways	0	-	-	1	6'-Oxogentamicin_X2	C21267
neg-M481T231	14988.1761318863	13449.0639357165	12708.1015827858	9275.18506957176	11291.071639708	9330.1448413848	5111.35471955753	4165.12286356893	5289.14357907878	4275.01947362925	4115.09871112717	4370.10751123056	0.384644937285085	8.29000026298826e-06	0.00216450216450216	0.000185247082099676	0.0128367003367003	1.83130068792671	0.0500264128019544	down	481.255920605835	3.85486666666667	1	1	LysoPG 16:1; LysoPG 16:1	Lipids and lipid-like molecules	Glycerophospholipids	-	C05980	(map00564)Glycerophospholipid metabolism;(map01100)Metabolic pathways	0	-	-	1	Gentamicin_X2	C17702
neg-M483T250	24303.2127982782	23564.7396349828	16498.2116000117	15374.5450593768	18544.9088190382	18628.2803728948	10495.6665589825	8631.78189607949	12265.0662249642	10647.7933631575	7803.95807581695	8462.53332108863	0.498715724097776	5.44359844648563e-05	0.00216450216450216	0.000778188942400807	0.0128367003367003	1.53800785546992	0.037095078003717	down	483.272504131056	4.163	1	1	LysoPG 16:0; LysoPG 16:0	Lipids and lipid-like molecules	Glycerophospholipids	-	C05980	(map00564)Glycerophospholipid metabolism;(map01100)Metabolic pathways	0	-	-	1	Stigmatellin_Y	C12150
neg-M489T357	13173.5576410187	8111.49065110762	11739.142577613	15019.7392559067	17276.6834800023	5854.36053895667	9929.01715484052	2886.28326287023	5238.72967143514	6383.25901741375	1810.63962081811	2434.36543079521	0.40298285321326	0.0107446146152973	0.0151515151515152	0.0452402401444094	0.057089211702678	1.65545251356406	0.0423530463961426	down	489.321363663652	5.95031666666667	1	1	24-Oxo-1alpha,25-dihydroxyvitamin D3	Lipids and lipid-like molecules	Sterol Lipids	HMDB0060128	null	-	0	-	-	1	Homaline	C10599
neg-M491T308	36663.5970652471	34663.2913476718	11915.8964492241	16760.8187244902	19879.7398859057	17739.6780854254	9424.09351147711	4404.84246384947	5210.92028638493	3614.67067745369	2653.92799414156	4775.33180362915	0.218595598297231	0.000116464313263583	0.00216450216450216	0.0013714580582274	0.0128367003367003	2.25222994937349	0.106144990055533	down	491.336813370001	5.14134166666667	1	1	4-cholesten-7??,12??,24-triol-3-one	Unknown	Unknown	-	-	-	2	Homodolicholide;Dinoprost Tromethamine	HMDB0033907;HMDB0015291	1	Dinoprost_tromethamine	C12786
neg-M498T247	14170.4148409491	15522.3599945654	10884.5519493995	11544.139016033	14770.0019503303	11344.7721341929	5989.48776525817	6685.39240942409	6044.74080250265	8347.28836213213	4726.37640673768	6424.81520050411	0.488496136860695	2.91960997595195e-05	0.00216450216450216	0.000482312692579043	0.0128367003367003	1.54956367694978	0.0639725526959401	down	498.262040884165	4.11203333333333	1	1	LysoPE 20:5	Lipids and lipid-like molecules	Glycerophospholipids	HMDB11489	C04438	(map00564)Glycerophospholipid metabolism	3	LysoPE(0:0/20:5(5Z,8Z,11Z,14Z,17Z));LysoPE(20:5(5Z,8Z,11Z,14Z,17Z)/0:0);1-(4Z,7Z,10Z,13Z,16Z,19Z-docosahexaenoyl)-glycero-3-phosphate	HMDB0011489;HMDB0011519;HMDB0062307	0	-	-
neg-M504T313	39321.1331992211	29194.3273704474	22926.0031734049	21815.906891017	24084.4506295234	19146.6935309608	14296.4888391072	13065.5618428563	18827.1961262475	14250.6716774509	11379.0599559864	11210.9744482103	0.530581768245763	0.00094333161669175	0.00216450216450216	0.00684821470120773	0.0128367003367003	1.38930029327232	0.0711607795018981	down	504.308692126697	5.22444166666667	1	1	LysoPE 20:2	Lipids and lipid-like molecules	Glycerophospholipids	HMDB11483	C04438	(map00564)Glycerophospholipid metabolism	2	LysoPE(0:0/20:2(11Z,14Z));LysoPE(20:2(11Z,14Z)/0:0)	HMDB0011483;HMDB0011513	0	-	-
neg-M506T356	33024.556331381	23405.0560343327	17756.37542162	32993.0534589359	18651.8076843694	13467.7046508809	15326.8884116871	9241.76934804155	11960.0226670476	8982.31714664541	7479.4131383448	8232.99853953848	0.439512167766164	0.00167840417789287	0.00432900432900433	0.0107877011983546	0.0216087174155789	1.47420723005115	0.413081932546636	down	506.324243096614	5.93445833333333	1	1	LysoPE 20:1	Lipids and lipid-like molecules	Glycerophospholipids	HMDB11482	C04438	(map00564)Glycerophospholipid metabolism	4	LysoPE(0:0/20:1(11Z));LysoPE(20:1(11Z)/0:0);Gymnodimine;1-(13Z,16Z-docosadienoyl)-glycero-3-phosphate	HMDB0011482;HMDB0011512;HMDB0041430;HMDB0062306	1	Gymnodimine	C20025
neg-M507T239	33965.637894345	30727.4189013757	30302.0987773831	22765.6789465633	26030.0630177099	21150.016413292	48375.3487211215	36762.3708045148	43693.4468787082	42654.781293829	37837.923483409	39767.5464975699	1.51018574902314	0.00134192460696315	0.00216450216450216	0.00905153953639089	0.0128367003367003	1.15521363384355	0.0242986670912356	up	507.272609296151	3.9794	1	1	LysoPG 18:2; LysoPG 18:2	Lipids and lipid-like molecules	Glycerophospholipids	-	C05980	(map00564)Glycerophospholipid metabolism;(map01100)Metabolic pathways	0	-	-	0	-	-
neg-M509T253	320192.363704734	284762.177126023	261576.136108263	189329.1308192	240703.39335986	186108.427740161	104834.149204169	83142.4856074136	92243.7307082013	88351.8976828816	73540.8561759413	87459.6105044251	0.357174656596646	1.17185054613639e-05	0.00216450216450216	0.000238367573498779	0.0128367003367003	1.90149152037232	0.021225654620555	down	509.289405883239	4.22045	1	1	LysoPG 18:1; LysoPG 18:1	Lipids and lipid-like molecules	Glycerophospholipids	-	C05980	(map00564)Glycerophospholipid metabolism;(map01100)Metabolic pathways	0	-	-	0	-	-
neg-M512T250	6901.47746184937	5530.64063216672	3412.52317181421	3940.1673605252	4533.18187894368	3105.79420471345	2292.13390942914	2218.99905767024	2304.63926024664	2286.48710649824	1989.15497687128	2165.10279530329	0.4833948795251	0.00217900937153345	0.00216450216450216	0.0132273297078897	0.0128367003367003	1.49391177980531	0.0631931074201496	down	512.297032484433	4.17266666666667	1	1	LysoPC 14:0	Lipids and lipid-like molecules	Glycerophospholipids	HMDB10379	C04230	(map00564)Glycerophospholipid metabolism;(map05231)Choline metabolism in cancer	3	APGPR Enterostatin;Absinthin;Anabsinthin	HMDB0006117;HMDB0035742;HMDB0036415	2	Antibiotic_G-418;Absinthin	C17703;C09286
neg-M522T242	68497.4982291171	70449.6401937891	55168.338658936	57171.3404148307	74026.126607443	51420.6219695111	44694.8857902896	37929.7739792954	46853.9658463037	37069.0904737201	31420.4398953401	37446.6763875507	0.62488414511621	0.000254902841182773	0.00216450216450216	0.00251093360406821	0.0128367003367003	1.24028885209369	0.028483176741679	down	522.283424225893	4.02638333333333	1	1	LysoPS 18:1; LysoPS 18:1	Lipids and lipid-like molecules	Glycerophospholipids	-	C05974	(map00564)Glycerophospholipid metabolism	1	1-Stearoylglycerophosphoserine	HMDB0061698	0	-	-
neg-M524T262	52506.9354360682	38736.3237029745	24224.9341968771	32007.6588008328	29912.3477519181	31041.9189831898	7813.98476109898	5633.22719786878	19091.250860863	2836.24006210152	6451.13414711608	6794.38193915265	0.233268681279657	0.000721505417273966	0.00216450216450216	0.00553920593743005	0.0128367003367003	2.28461819598955	0.0979743251187588	down	524.279372344705	4.37045	1	1	LysoPE 22:6	Lipids and lipid-like molecules	Glycerophospholipids	HMDB11496	C04438	(map00564)Glycerophospholipid metabolism	2	LysoPE(0:0/22:6(4Z,7Z,10Z,13Z,16Z,19Z));LysoPE(22:6(4Z,7Z,10Z,13Z,16Z,19Z)/0:0)	HMDB0011496;HMDB0011526	0	-	-
neg-M526T165	10785.4179081794	12156.646341779	13322.9218516679	13472.1104554566	15813.3982165732	16863.2584847865	90435.526415823	50582.8707643082	42318.7239991242	56995.7415269197	77935.7304418669	88893.4419250552	4.94046222838889	8.01675942748552e-06	0.00216450216450216	0.000182040680548752	0.0128367003367003	2.32811287793673	0.0102893027747935	up	526.166531044001	2.74331666666667	1	1	Daunorubicin	Phenylpropanoids and polyketides	Anthracyclines	HMDB0014832	C01907	(map01057)Biosynthesis of type II polyketide products;(map01130)Biosynthesis of antibiotics	0	-	-	0	-	-
neg-M526T248	61427.1937774591	47327.1871365096	24681.9070864836	34279.0574815856	49672.3364413731	28520.3215694675	7592.01921927169	11543.5489038502	17793.3362283893	11615.3647781005	12741.5563380344	15427.7612527314	0.311960512186417	0.00013020944735036	0.00216450216450216	0.00148863784975247	0.0128367003367003	1.9108613447079	0.0247273396790937	down	526.315011072769	4.13226666666667	1	1	LysoPC 14:0	Lipids and lipid-like molecules	Glycerophospholipids	HMDB10379	C04230	(map00564)Glycerophospholipid metabolism;(map05231)Choline metabolism in cancer	0	-	-	0	-	-
neg-M526T272	80482.9750879381	87868.6106297266	61972.2315351982	69567.4130889598	85321.9426588593	70625.2399186789	58065.0563791317	40878.1076942746	54966.7165880265	39930.1383133323	33383.384905787	35791.8808092542	0.576992366670806	0.000732391128955172	0.00216450216450216	0.00560406176662933	0.0128367003367003	1.32468921397467	0.033480718442279	down	526.295838767446	4.5339	1	1	LysoPE 22:5	Lipids and lipid-like molecules	Glycerophospholipids	HMDB11494;HMDB11495;HMDB11524;HMDB11525	C04438	(map00564)Glycerophospholipid metabolism	4	LysoPE(0:0/22:5(4Z,7Z,10Z,13Z,16Z));LysoPE(0:0/22:5(7Z,10Z,13Z,16Z,19Z));LysoPE(22:5(4Z,7Z,10Z,13Z,16Z)/0:0);LysoPE(22:5(7Z,10Z,13Z,16Z,19Z)/0:0)	HMDB0011494;HMDB0011495;HMDB0011524;HMDB0011525	0	-	-
neg-M528T298	79112.0154289391	174370.234976208	74161.8482271513	77036.194958133	92631.0221008717	100917.815681509	299251.082980962	176991.67264597	183236.510562689	171697.00344724	128115.199428605	131005.441925177	1.82254065175435	0.00740913837538961	0.0151515151515152	0.0342746811044283	0.057089211702678	1.2677454459606	0.222645737974647	up	528.310756666141	4.95845833333333	1	1	LysoPE 22:4	Lipids and lipid-like molecules	Glycerophospholipids	HMDB11493	C04438	(map00564)Glycerophospholipid metabolism	2	LysoPE(0:0/22:4(7Z,10Z,13Z,16Z));LysoPE(22:4(7Z,10Z,13Z,16Z)/0:0)	HMDB0011493;HMDB0011523	0	-	-
neg-M530T332	69648.0091308219	110436.212026925	116128.584406597	92392.9094676748	53678.8046976062	58588.8067740362	61024.4908071199	37974.7713946058	72709.2772789135	30286.8721670609	32927.4542825411	47834.9223909783	0.564529539424681	0.0143542231922941	0.0411255411255411	0.0566269636358789	0.118932255416354	1.18322724719454	0.319408448525262	down	530.324945820448	5.53605	1	1	LysoPE 22:3	Lipids and lipid-like molecules	Glycerophospholipids	-	C04438	(map00564)Glycerophospholipid metabolism	1	Flavidulol C	HMDB0039150	0	-	-
neg-M531T239	12771.7400475695	11972.3696370912	19059.7306104134	9462.25414009834	10927.9055427994	8515.2546797204	59937.6963831401	55291.5255738575	53563.7927400383	61525.5323970946	46658.4672261278	67312.0035220597	4.73514712072343	4.96294520144758e-06	0.00216450216450216	0.000124181107830361	0.0128367003367003	2.39405402606314	0.0316865924416765	up	531.273028897382	3.9866	1	1	LysoPG 20:4; LysoPG 20:4	Lipids and lipid-like molecules	Glycerophospholipids	-	C05980	(map00564)Glycerophospholipid metabolism;(map01100)Metabolic pathways	0	-	-	1	Triamcinolone_hexacetonide	C08185
neg-M535T263	46450.5193615589	38435.6636784156	38735.625786168	25864.4983178911	28801.3437590107	25381.7678978696	7233.28668411781	9622.80996312778	11707.9747440781	10347.3991540544	6570.13543443246	7206.63281522669	0.258694894428602	2.30220451398812e-06	0.00216450216450216	6.96762728255079e-05	0.0128367003367003	2.19026824265225	0.0186545538872105	down	535.30341959436	4.38105	1	1	LysoPG 20:2; LysoPG 20:2	Lipids and lipid-like molecules	Glycerophospholipids	-	C05980	(map00564)Glycerophospholipid metabolism;(map01100)Metabolic pathways	0	-	-	0	-	-
neg-M537T289	11101.7459187262	10211.8908565589	9396.94768832449	6306.58965189743	7697.30540022313	6488.44499971644	2071.94515417203	2504.88486293319	3512.95568212763	2718.64371614308	2284.76382126206	3249.00080163324	0.319165246769083	5.55823071562062e-06	0.00216450216450216	0.000134617469440469	0.0128367003367003	1.99056952520298	0.0772441306477146	down	537.321143439973	4.80953333333333	1	1	LysoPG 20:1; LysoPG 20:1	Lipids and lipid-like molecules	Glycerophospholipids	-	C05980	(map00564)Glycerophospholipid metabolism;(map01100)Metabolic pathways	0	-	-	0	-	-
neg-M538T259	29203.5945213259	13075.9712360605	19024.128564801	18124.4033334736	22808.3471431616	16194.2352592195	6351.00904570658	5225.60174426451	5826.04515415298	5189.345149078	4554.36951971207	5045.09179756041	0.271816917666079	2.25579718509848e-05	0.00216450216450216	0.000396947187165069	0.0128367003367003	2.11125206344102	0.061168731343972	down	538.314556490223	4.32085	1	1	LysoPC 16:1	Lipids and lipid-like molecules	Glycerophospholipids	HMDB10383	C04230	(map00564)Glycerophospholipid metabolism;(map05231)Choline metabolism in cancer	0	-	-	0	-	-
neg-M544T230	14929.4501374035	14625.6071518246	11973.0227606343	13942.7636122285	21241.3318590237	13617.4523431533	31813.0313463662	28019.9208990712	30569.6497784273	26369.1417151874	22920.5390181496	30126.3351834162	1.87998801673126	9.82522529662216e-05	0.00216450216450216	0.00120843503616939	0.0128367003367003	1.47540596405757	0.0228519557693421	up	544.268363154818	3.83251666666667	1	1	LysoPS 20:4; LysoPS 20:4	Lipids and lipid-like molecules	Glycerophospholipids	-	C05974	(map00564)Glycerophospholipid metabolism	0	-	-	0	-	-
neg-M547T422	8555.071755684	6948.13606995105	7887.36368413606	1552.89582272108	1628.33690453732	1867.19472908031	2952.60822140823	1567.46077892431	1076.87583379804	863.201465604617	252.260848948523	247.271129898988	0.244723039895898	0.018635585812131	0.025974025974026	0.0690772176867102	0.0855005560887914	1.94575417677708	0.0983589976053526	down	547.47211551595	7.02535	1	1	FAHFA 35:2; FAHFA(18:2/17:0)	Lipids and lipid-like molecules	Fatty Acyls	-	-	-	2	Cohibin A;Cohibin B	HMDB0031168;HMDB0031169	0	-	-
neg-M550T246	27340.4111428217	14894.9383509879	21946.8985472888	14156.9951376109	18635.2952260352	13239.898500196	8231.76090747129	6639.24664105535	10050.5690959025	9053.31248908708	6894.53169618014	7837.10996333312	0.441925143028573	0.000357969947133748	0.00216450216450216	0.00322682225865125	0.0128367003367003	1.56228264654478	0.204691959628435	down	550.31515567811	4.10051666666667	1	1	LysoPC 16:2	Lipids and lipid-like molecules	Glycerophospholipids	-	C04230	(map00564)Glycerophospholipid metabolism;(map05231)Choline metabolism in cancer	0	-	-	0	-	-
neg-M552T260	224552.718130739	178275.672972204	130041.235964115	153496.8664736	217060.883009792	140855.584356898	70441.9224127425	62300.9133122571	90058.9361798501	68157.012928559	65359.6384069684	79656.5402310245	0.417487385883032	3.89872668837049e-05	0.00216450216450216	0.000601561583762554	0.0128367003367003	1.71221456974003	0.011888851875627	down	552.331763198786	4.33	1	1	LysoPC 16:1	Lipids and lipid-like molecules	Glycerophospholipids	HMDB10383	C04230	(map00564)Glycerophospholipid metabolism;(map05231)Choline metabolism in cancer	0	-	-	0	-	-
neg-M554T290_2	1719442.17325069	1585189.13411876	877099.478774804	1192666.49046605	1385033.448596	1031578.57785285	2617709.29248622	1994554.86597688	2558394.95502674	1946575.91521216	2081888.7928095	2364374.50917321	1.74091671606129	0.00155559327525981	0.00216450216450216	0.0101612780554218	0.0128367003367003	1.35064137023853	0.0223081579451702	up	554.349184418495	4.834375	1	1	LysoPC 16:0	Lipids and lipid-like molecules	Glycerophospholipids	-	C04230	(map00564)Glycerophospholipid metabolism;(map05231)Choline metabolism in cancer	0	-	-	0	-	-
neg-M555T238	187808.882467801	174360.999902171	160898.154608885	131656.639886181	144765.341270624	130816.552473756	65439.7752718786	54023.9600970336	57003.119406448	61502.1840006217	48960.7108270783	57743.4535550601	0.370494215613606	3.79861213523682e-07	0.00216450216450216	1.77648427524575e-05	0.0128367003367003	1.89937649759818	0.0314692567341119	down	555.274300775188	3.96563333333333	1	1	LysoPG 22:6; LysoPG 22:6	Lipids and lipid-like molecules	Glycerophospholipids	-	C05980	(map00564)Glycerophospholipid metabolism;(map01100)Metabolic pathways	1	5,9,11-trihydroxyprosta-6E,14Z-dien-1-oate	HMDB0062413	0	-	-
neg-M556T354	4342.38650637915	11431.9977851365	3764.95930447215	3323.20588301143	7816.4781638527	7792.02546972898	1971.43192640657	2577.7671628061	2760.58468440147	3844.6771180384	2277.69936936915	2105.18635745118	0.403871102072633	0.00711692451422837	0.00865800865800866	0.0333162946207984	0.0368975061967034	1.51549361580135	0.11364763188424	down	556.340954438414	5.90416666666667	1	1	LysoPE 24:4	Lipids and lipid-like molecules	Glycerophospholipids	-	C04438	(map00564)Glycerophospholipid metabolism	0	-	-	0	-	-
neg-M559T258	11269.1102322917	9554.44408461515	10785.0699296376	9648.66192329474	11030.414014751	7779.55095931758	28605.2414545662	31182.4649042318	26213.5001126508	28227.3937387015	21635.6211989699	29427.6520680691	2.75178021849521	1.30027411959354e-07	0.00216450216450216	8.21221358747792e-06	0.0128367003367003	1.9176009392772	0.0763526005575129	up	559.304392586419	4.29944166666667	1	1	LysoPG 22:4; LysoPG 22:4	Lipids and lipid-like molecules	Glycerophospholipids	-	C05980	(map00564)Glycerophospholipid metabolism;(map01100)Metabolic pathways	0	-	-	0	-	-
neg-M559T408	68626.4394915115	52906.5809251988	51997.940697776	17780.7724853707	23973.2341619677	21989.5580849373	457866.655327656	270846.709291644	315565.604643508	234744.289794757	144058.488421784	154531.344715854	6.64889366679871	7.57121681451487e-05	0.00216450216450216	0.000996073949569331	0.0128367003367003	2.57415097912907	0.0566366405917837	up	559.473114307662	6.80236666666667	1	1	FAHFA 36:3; FAHFA(18:2/18:1)	Lipids and lipid-like molecules	Fatty Acyls	-	-	-	0	-	-	0	-	-
neg-M561T278	11256.1277136591	9256.3478098235	9871.30555350462	6615.52588241745	7444.13372534786	6422.52063751711	5220.12071593774	4620.62939000885	5316.03394439851	5798.61288693513	4211.84100130935	4578.77478654691	0.584792107568276	0.00139620000788818	0.00216450216450216	0.00931843715764174	0.0128367003367003	1.23873214128114	0.172754841025535	down	561.3199998079	4.63358333333333	1	1	LysoPG 22:3; LysoPG 22:3	Lipids and lipid-like molecules	Glycerophospholipids	-	C05980	(map00564)Glycerophospholipid metabolism;(map01100)Metabolic pathways	1	Americine	HMDB0034441	1	Americine	C09996
neg-M564T272	8545.07037511003	12258.1081129091	7200.87293520636	6043.36984708709	6860.01272409811	4691.85597275806	17714.3825029668	23800.0770053759	29151.7924630498	14464.6304120932	22737.507930832	27193.6117689093	2.96193213053254	8.93865429730155e-05	0.00216450216450216	0.00112908712352152	0.0128367003367003	1.9259460469522	0.133598115809307	up	564.330847608586	4.53521666666667	1	1	LysoPC 18:2	Lipids and lipid-like molecules	Glycerophospholipids	HMDB10386	C04230	(map00564)Glycerophospholipid metabolism;(map05231)Choline metabolism in cancer	0	-	-	0	-	-
neg-M568T316	42362.2713936895	43824.5361752654	18991.3482889332	26187.9947766023	26765.4839314845	22224.5039866978	141962.679267318	117149.884809404	165581.85395489	104297.922574349	102811.360219211	131102.685753063	4.22999955920785	1.78384173615785e-05	0.00216450216450216	0.0003290837801468	0.0128367003367003	2.29938113613668	0.0393765798834086	up	568.363013167844	5.26818333333333	1	1	LysoPC 17:0	Lipids and lipid-like molecules	Glycerophospholipids	HMDB12108	C04230	(map00564)Glycerophospholipid metabolism;(map05231)Choline metabolism in cancer	0	-	-	0	-	-
neg-M568T334	15991.7313704717	9789.05709251393	6617.07689301031	6730.92200961991	8373.38519663788	5073.8294306571	51002.9828417119	39592.7208375709	54522.1198145326	26765.2472823753	31319.3501496053	44725.2627984211	4.71560549160141	2.25735672570707e-05	0.00216450216450216	0.000396947187165069	0.0128367003367003	2.35673140347816	0.0456144151195583	up	568.362612617816	5.56283333333333	1	1	LysoPC 18:0	Lipids and lipid-like molecules	Glycerophospholipids	HMDB10384;HMDB11128	C04230	(map00564)Glycerophospholipid metabolism;(map05231)Choline metabolism in cancer	0	-	-	0	-	-
neg-M568T347	99126.5097081167	58320.032972361	35013.3891407929	44472.0293059912	50631.1088674259	36055.232641458	247945.40057873	192044.243740207	209072.46152934	167056.644334313	183740.554479422	211959.908225043	3.7445941809093	0.000136765206969271	0.00216450216450216	0.00154639332233069	0.0128367003367003	2.19934038466781	0.0216760490839379	up	568.362750265629	5.7896	1	1	LysoPC 18:0	Lipids and lipid-like molecules	Glycerophospholipids	HMDB10384;HMDB11128	C04230	(map00564)Glycerophospholipid metabolism;(map05231)Choline metabolism in cancer	0	-	-	0	-	-
neg-M569T224	13857.5742801062	15164.785721144	12271.2733655111	10555.9765939925	13135.885703801	10628.1555188591	4663.3333151121	4470.58331304468	4922.20561331368	4474.78284442018	4149.13325061963	4621.03390709852	0.361060097169298	1.95419459797226e-06	0.00216450216450216	6.15132857265562e-05	0.0128367003367003	1.92744177251691	0.0212973703012979	down	569.273167391914	3.73343333333333	1	1	LysoPI 16:1; LysoPI 16:1	Lipids and lipid-like molecules	Glycerophospholipids	-	C03819	(map00564)Glycerophospholipid metabolism	1	Ganoderic acid F	HMDB0035988	0	-	-
neg-M578T272	90358.2829348635	73319.5874544867	63184.4135142109	65588.0627161283	82355.8325441879	62465.9350700738	349726.620185531	492124.110668163	770230.014924209	360783.175180753	564812.172211563	705233.15776461	7.41622697943138	3.18800606966929e-06	0.00216450216450216	8.9491345634196e-05	0.0128367003367003	2.6501842910714	0.125088915629865	up	578.347908774967	4.53706666666667	1	1	LysoPC 18:2	Lipids and lipid-like molecules	Glycerophospholipids	HMDB10386	C04230	(map00564)Glycerophospholipid metabolism;(map05231)Choline metabolism in cancer	0	-	-	0	-	-
neg-M580T302_2	1313329.33011429	264737.092778139	453407.432222298	656487.639803777	830825.149921834	716670.587453899	1070181.29488154	1003331.40972339	1536447.91397205	1008824.65012158	1077720.314824	1185676.28667564	1.62489702828856	0.0451843027891299	0.0411255411255411	0.131893308869682	0.118932255416354	1.15187281758524	0.106403940201474	up	580.364213705183	5.0393	1	1	Plasmenyl-PC 18:0; PC(P-16:0/2:0)	Lipids and lipid-like molecules	Glycerophospholipids	-	C00958	(map00565)Ether lipid metabolism;(map01100)Metabolic pathways	0	-	-	0	-	-
neg-M582T334	129069.139083455	87317.9250360237	55962.4103682482	71737.8935456018	104166.088096378	54521.7810986719	619935.1273257	519625.441524388	901743.458726277	429649.762739499	492138.862536363	718889.634344299	7.32331669215451	8.67797010069735e-07	0.00216450216450216	3.37530076669104e-05	0.0128367003367003	2.66407357672835	0.0314469853177038	up	582.379807819617	5.560725	1	1	LysoPC 18:0	Lipids and lipid-like molecules	Glycerophospholipids	HMDB10384;HMDB11128	C04230	(map00564)Glycerophospholipid metabolism;(map05231)Choline metabolism in cancer	0	-	-	0	-	-
neg-M582T347	1266636.90950893	938903.471431893	587239.678673577	689915.602432368	797312.123824956	622791.977030616	5238809.32803226	4068849.74180566	5119812.61109473	3624727.5572122	3840731.49594467	5451731.17255141	5.57735645529475	1.03583327177185e-06	0.00216450216450216	3.82440547446292e-05	0.0128367003367003	2.50880139358998	0.0254059959505436	up	582.380679951013	5.78936666666667	1	1	LysoPC 18:0	Lipids and lipid-like molecules	Glycerophospholipids	HMDB10384;HMDB11128	C04230	(map00564)Glycerophospholipid metabolism;(map05231)Choline metabolism in cancer	0	-	-	0	-	-
neg-M583T408	5317.96640138582	3631.5407621428	4379.37343371323	1801.53673409733	2727.30142157779	2721.34842385242	31852.5296906768	23138.2082444868	20152.9927577483	16639.1061486797	10983.6721441007	12825.8769361046	5.61698860929338	1.7365866521128e-05	0.00216450216450216	0.000323213291442668	0.0128367003367003	2.45266291529513	0.0933433238219087	up	583.473221668605	6.79951666666667	1	1	FAHFA 38:5; FAHFA(18:2/20:3)	Lipids and lipid-like molecules	Fatty Acyls	-	-	-	0	-	-	0	-	-
neg-M588T269	12610.0668795411	7392.50140542277	6131.55494669719	6737.68936567083	8930.36757889827	5130.7171376939	8264.27909178662	14909.8134705926	18579.99952195	11097.3626883938	13910.9394071303	16323.6605786467	1.77031590874851	0.0079286719225823	0.0151515151515152	0.0360651988618278	0.057089211702678	1.24941289792977	0.108314198917856	up	588.330857733552	4.49071666666667	1	1	LysoPC 20:4	Lipids and lipid-like molecules	Glycerophospholipids	HMDB10395	C04230	(map00564)Glycerophospholipid metabolism;(map05231)Choline metabolism in cancer	0	-	-	0	-	-
neg-M595T231	17996.7948099825	18315.1105311981	13994.4688761431	12149.8247800353	14940.3675401147	11476.3918319666	68356.6559402007	66324.0215491588	87072.7816753972	48878.7533214444	69626.3293433888	71913.546341605	4.63776716487615	7.12054101255709e-08	0.00216450216450216	5.24495067086995e-06	0.0128367003367003	2.36783243654178	0.00452332348791591	up	595.289824835926	3.84703333333333	1	1	LysoPI 18:2; LysoPI 18:2	Lipids and lipid-like molecules	Glycerophospholipids	-	C03819	(map00564)Glycerophospholipid metabolism	0	-	-	1	Salannin	C08780
neg-M597T244	279696.046173005	279243.132679088	215834.903172439	153183.689679911	194293.870904706	151764.824845811	141195.581147239	122318.886212589	110627.067340378	107414.269490416	82640.9526349014	93141.7752641836	0.51595764174292	0.00106232764765315	0.00216450216450216	0.00754957303909111	0.0128367003367003	1.42454259342733	0.036352876975927	down	597.306446451499	4.0695	1	1	LysoPI 18:1; LysoPI 18:1	Lipids and lipid-like molecules	Glycerophospholipids	-	C03819	(map00564)Glycerophospholipid metabolism	1	1-Oleoylglycerophosphoinositol	HMDB0061693	1	N3'-Acetylapramycin	C02856
neg-M602T269	142356.169788498	106020.673937732	87228.8193314807	116075.578138668	171307.455690873	99527.213963636	307833.758799144	296538.211387141	466650.687520848	284591.685889744	340880.20424982	395763.418933402	2.89579500652948	1.12315132699162e-05	0.00216450216450216	0.000231069407134693	0.0128367003367003	1.90124788270015	0.0298229228118397	up	602.347648767744	4.49066666666667	1	1	LysoPC 20:4	Lipids and lipid-like molecules	Glycerophospholipids	HMDB10395	C04230	(map00564)Glycerophospholipid metabolism;(map05231)Choline metabolism in cancer	1	Janthitrem E	HMDB0030529	1	Inuline	C08659
neg-M604T289	43457.0586002721	34643.6501126771	27413.7532919871	69438.7989334571	41073.8140845746	29369.0143052437	70323.4239390154	78966.3190359067	111612.930688642	59801.9763126988	80607.6386122893	99088.3255802336	2.03915480290931	0.00163858374384881	0.00432900432900433	0.0105941612563128	0.0216087174155789	1.43992452980819	0.182423840485813	up	604.362972896162	4.81953333333333	1	1	LysoPC 20:3	Lipids and lipid-like molecules	Glycerophospholipids	-	C04230	(map00564)Glycerophospholipid metabolism;(map05231)Choline metabolism in cancer	1	Hydratopyrrhoxanthinol	HMDB0036842	0	-	-
neg-M606T44	7298.72360451944	11381.7181254877	6755.21425932337	9383.67434655169	11035.2261573087	9966.9530420601	823.615662619616	738.972071516489	939.566416150331	989.979435135817	637.985078368003	786.350919263625	0.0880748231996334	2.72350490685181e-09	0.00216450216450216	5.29654290894884e-07	0.0128367003367003	2.91965352555626	0.051917215848229	down	606.075723720225	0.729533333333333	1	1	Uridine 5'-diphospho-N-acetylgalactosamine	Nucleosides, nucleotides, and analogues	-	NA	NA	-	4	Uridine diphosphate-N-acetylglucosamine;Uridine diphosphate-N-acetylgalactosamine;UDP-N-acetyl-D-mannosamine;UDP-N-acetyl-alpha-D-galactosamine	HMDB0000290;HMDB0000304;HMDB0013112;HMDB0060522	3	UDP-N-acetyl-alpha-D-glucosamine;UDP-N-acetyl-D-galactosamine;UDP-N-acetyl-D-mannosamine	C00043;C00203;C01170
neg-M607T398	520219.350987185	472854.316417623	521747.998075123	236485.700390052	253259.526497894	225939.562193312	2488103.58336042	1780162.24495313	1716889.36408553	2100335.32359729	1382360.28666618	1604315.04883785	4.96396942894238	3.81286899743614e-05	0.00216450216450216	0.000590168422755245	0.0128367003367003	2.40564860401722	0.0441784830544508	up	607.475163943593	6.6286	1	1	FAHFA 40:7; FAHFA(20:4/20:3)	Lipids and lipid-like molecules	Fatty Acyls	-	-	-	0	-	-	0	-	-
neg-M613T283	3608.21234926369	4253.39154634516	3306.63158150956	2480.32773860492	2933.12684453595	2634.60211057745	8156.76084486881	7701.6265787314	5347.23293039961	5553.50667175114	4129.62662030445	4652.08582415583	1.84951598124373	0.00174278948824799	0.00432900432900433	0.011103428844686	0.0216087174155789	1.33611322417467	0.0780323582499145	up	613.336458861182	4.72035	1	1	LysoPI 19:0; LysoPI 19:0	Lipids and lipid-like molecules	Glycerophospholipids	-	C03819	(map00564)Glycerophospholipid metabolism	0	-	-	0	-	-
neg-M619T229	237734.780730167	263898.095052363	186783.582433499	192043.175664611	228620.695954707	190840.256142506	645382.792012892	542904.668442619	575616.860222813	546852.812047079	470771.106213915	545844.989430127	2.55967423261203	3.39389130014806e-07	0.00216450216450216	1.66657032293771e-05	0.0128367003367003	1.85953191407517	0.0176351057553847	up	619.291782260362	3.82286666666667	1	1	LysoPI 20:4; LysoPI 20:4	Lipids and lipid-like molecules	Glycerophospholipids	-	C03819	(map00564)Glycerophospholipid metabolism	2	1-Arachidonoylglycerophosphoinositol;1-arachidonoyl-sn-glycero-3-phospho-1D-myo-inositol	HMDB0061690;HMDB0062722	0	-	-
neg-M623T252	16584.1711221345	24204.7854519185	11952.3380317751	14826.6542462094	17373.2270301097	9520.8833833837	9051.70352627554	9209.1658518958	10859.1976291535	6360.87393591913	7373.25548875391	8738.3659349935	0.54617232323896	0.00528908076485586	0.00432900432900433	0.0263408023284226	0.0216087174155789	1.26275246375871	0.217589250878596	down	623.320665649935	4.20061666666667	1	1	LysoPI 20:2; LysoPI 20:2	Lipids and lipid-like molecules	Glycerophospholipids	-	C03819	(map00564)Glycerophospholipid metabolism	0	-	-	0	-	-
neg-M625T273	13276.5898078947	13365.3329165327	7641.64017516011	6118.24747439989	6845.55689278359	6363.05062854551	5278.63011832602	4871.45217173724	4194.1929602016	4042.8741068866	2910.10520319841	2881.79985374937	0.45101410067933	0.00218416790002289	0.00216450216450216	0.0132452688768909	0.0128367003367003	1.51566868553306	0.107517994125107	down	625.335977101338	4.5476	1	1	LysoPI 20:1; LysoPI 20:1	Lipids and lipid-like molecules	Glycerophospholipids	-	C03819	(map00564)Glycerophospholipid metabolism	3	Ganglioside GM3 (d18:1/18:0);Ganglioside GM3 (d18:0/18:1(11Z));Ganglioside GM3 (d18:0/18:1(9Z))	HMDB0004845;HMDB0011917;HMDB0011918	0	-	-
neg-M628T280	19557.955751554	15769.0425877666	13564.0790454701	15041.5258423306	18954.2111123773	13752.9410096992	31434.5253971186	32038.3533387196	46750.0565435607	25575.8715675943	24706.0812503782	39691.1945765502	2.07157066934342	0.000271620813222364	0.00216450216450216	0.00264117624421469	0.0128367003367003	1.43131988172747	0.369114592911559	up	628.362615003778	4.67246666666667	1	1	LysoPC 22:5	Lipids and lipid-like molecules	Glycerophospholipids	-	C04230	(map00564)Glycerophospholipid metabolism;(map05231)Choline metabolism in cancer	1	Janthitrem G	HMDB0030531	0	-	-
neg-M630T306	14782.1288118705	8415.92152178816	8929.67516009169	13582.3913053612	16512.6016633737	14860.9593298618	26675.0431784546	24839.3360233258	40119.6656333865	24879.1983896766	26285.4482060767	32698.2204614906	2.27670652099885	0.000242871721918469	0.00216450216450216	0.00242033808316721	0.0128367003367003	1.6667606472713	0.0220055744211461	up	630.378606388059	5.10823333333333	1	1	LysoPC 22:4	Lipids and lipid-like molecules	Glycerophospholipids	-	C04230	(map00564)Glycerophospholipid metabolism;(map05231)Choline metabolism in cancer	0	-	-	0	-	-
neg-M632T335	25380.2504055252	21366.2572050063	15960.4151251367	23329.0124489892	16646.4313085984	20824.8930772413	8871.87737020126	5109.98599456961	13270.9471359982	6031.08827787416	5576.6823534986	4785.27867027424	0.35338699890352	0.000433581888544131	0.00216450216450216	0.0037373728527476	0.0128367003367003	1.92053409528438	0.0730641223723842	down	632.394165352232	5.58068333333333	1	1	LysoPC 22:3	Lipids and lipid-like molecules	Glycerophospholipids	-	C04230	(map00564)Glycerophospholipid metabolism;(map05231)Choline metabolism in cancer	0	-	-	2	Calebassone;Tabernamine	C09085;C09242
neg-M647T246	9875.94640730334	10029.1939681736	7787.40230704969	7818.45112844359	9794.73477547661	7192.33363469444	16901.8670796964	15424.6123538953	15853.4533156668	13407.1780732783	11360.6797153165	15786.2640953167	1.690234855896	0.000105714675526581	0.00216450216450216	0.0012786007738258	0.0128367003367003	1.32604377800729	0.0631802572605341	up	647.321123124274	4.09471666666667	1	1	LysoPI 22:4; LysoPI 22:4	Lipids and lipid-like molecules	Glycerophospholipids	-	C03819	(map00564)Glycerophospholipid metabolism	0	-	-	1	Mesaconitine	C08698
neg-M649T262	11299.8076217678	12352.9504065195	9042.38105285323	7909.74186824078	8357.80331153599	6979.95469583114	2970.75248531761	3700.70625085684	4468.01160368279	2281.02118632695	4461.51947764137	1831.57388839514	0.352389255491899	0.000244531862421608	0.00216450216450216	0.00243194675528366	0.0128367003367003	1.90351313306052	0.0392122373557666	down	649.336956383591	4.36073333333333	1	1	LysoPI 22:3; LysoPI 22:3	Lipids and lipid-like molecules	Glycerophospholipids	-	C03819	(map00564)Glycerophospholipid metabolism	0	-	-	0	-	-
neg-M664T440	36454.0148430502	41551.9229184433	52687.2204902442	23614.9367927414	19701.9301179769	17372.0599290701	300213.193510101	239834.455242841	246139.790038161	267644.290081045	134348.478857885	171372.339509384	7.10386526821059	8.77265738783259e-06	0.00216450216450216	0.000191549479697199	0.0128367003367003	2.67243318067831	0.149032911198669	up	663.538358998932	7.32833333333333	1	1	FAHFA 44:7; FAHFA(22:4/22:3)	Lipids and lipid-like molecules	Fatty Acyls	-	-	-	0	-	-	0	-	-
neg-M665T404	4493.67093143738	3925.52520917476	3217.68581969343	2064.97280577305	2970.0758307326	2560.60485384562	446.432445966491	655.693677542751	193.464525025696	358.12887919562	348.317918087764	601.679120188145	0.135380827592211	8.15373168546343e-06	0.00216450216450216	0.000183609182886673	0.0128367003367003	2.69230249015784	0.0796051915877507	down	665.441140544093	6.74126666666667	1	1	PG 28:0; PG(14:0/14:0)	Lipids and lipid-like molecules	Glycerophospholipids	-	C00344	(map00564)Glycerophospholipid metabolism;(map01100)Metabolic pathways	0	-	-	0	-	-
neg-M693T424	72641.0507631106	92175.9465103732	91691.3468748495	64193.4723330736	63634.2276306141	69093.4479641913	32429.7097499868	23021.0749404046	28038.401707985	17168.2904050405	18529.986184717	20642.8174883264	0.308383735332676	4.73777949621561e-06	0.00216450216450216	0.000119307006236752	0.0128367003367003	2.04656879065818	0.141703743985279	down	693.473295619381	7.058875	1	1	PG 30:0; PG(14:0/16:0)	Lipids and lipid-like molecules	Glycerophospholipids	-	C00344	(map00564)Glycerophospholipid metabolism;(map01100)Metabolic pathways	0	-	-	0	-	-
neg-M701T438	47268.2757139819	122814.396982491	86503.7906664569	105521.957368724	111835.910419763	109891.21018926	70491.0486463722	50055.4426063886	41585.7503044829	29375.8403272222	24044.1477742305	41089.2351973549	0.439578351579486	0.00273133796817277	0.00865800865800866	0.0157236050324881	0.0368975061967034	1.43517920936751	0.306467741723073	down	700.52972379145	7.29754166666667	1	1	Plasmenyl-PE 34:1; PE(P-18:0/16:1)	Lipids and lipid-like molecules	Glycerophospholipids	-	C04756	(map00565)Ether lipid metabolism;(map01100)Metabolic pathways	10	PE(16:0/P-18:1(11Z));PE(16:0/P-18:1(9Z));PE(16:1(9Z)/P-18:0);PE(18:1(11Z)/P-16:0);PE(18:1(9Z)/P-16:0);PEP-16:0/18:1(11Z));PE(P-16:0/18:1(9Z));PE(P-18:0/16:1(9Z));PE(P-18:1(11Z)/16:0);PE(P-18:1(9Z)/16:0)	HMDB0008951;HMDB0008952;HMDB0008983;HMDB0009048;HMDB0009081;HMDB0011341;HMDB0011342;HMDB0011372;HMDB0011404;HMDB0011437	1	1-Hexadecanoyl-2-(9Z-octadecenoyl)-sn-glycero-3-phosphonoethanolamine	C13878
neg-M717T411	119147.70347539	148536.454775619	123597.088663211	110079.851425167	83433.1014707171	97230.3273474498	19991.706443775	13907.9178298036	21096.3348484997	13294.387808674	12107.9644897185	11876.8224704776	0.135295917106559	5.26214611820758e-08	0.00216450216450216	4.18457789691632e-06	0.0128367003367003	2.70232740866965	0.146660050932113	down	717.473134285522	6.854175	1	1	PG 32:2; PG(16:1/16:1)	Lipids and lipid-like molecules	Glycerophospholipids	-	C00344	(map00564)Glycerophospholipid metabolism;(map01100)Metabolic pathways	1	PG(16:1(9Z)/16:1(9Z))	HMDB0010586	0	-	-
neg-M719T425	296370.59943133	482092.549637737	541520.095865435	454112.108796127	529948.211265975	547616.788573377	125531.569749319	112174.627117578	175660.234319255	126766.51875328	154822.347935571	119485.416112946	0.285602285338208	1.96647872348156e-06	0.00216450216450216	6.17021966240013e-05	0.0128367003367003	2.04123312755416	0.130847627550849	down	719.489080306007	7.08468333333333	1	1	MGDG 28:0; MGDG(7:0/21:0)	Lipids and lipid-like molecules	Glycerolipids	-	C03692	(map00561)Glycerolipid metabolism;(map01100)Metabolic pathways	2	PG(16:0/16:1(9Z));PG(16:1(9Z)/16:0)	HMDB0010571;HMDB0010585	0	-	-
neg-M731T420	81482.1969449659	99823.329850176	79731.5268122213	39912.2122000167	66824.0996323718	52693.7800631108	23466.2783094892	23123.6587142986	26998.169941059	24943.3159327403	21266.6205788203	15643.9928075736	0.322122757348847	0.000110170344803375	0.00216450216450216	0.00131949141013896	0.0128367003367003	1.90906776496128	0.349899334286255	down	731.488033174029	7.00568333333333	1	1	PG 33:2; PG(16:1/17:1)	Lipids and lipid-like molecules	Glycerophospholipids	-	C00344	(map00564)Glycerophospholipid metabolism;(map01100)Metabolic pathways	0	-	-	0	-	-
neg-M734T433	202197.605002026	233904.160667678	219773.221053229	173908.469265502	219096.074032058	188389.366980903	99273.1975797829	78845.9394431776	104201.648842039	72498.149603247	113004.420261826	94500.3569436267	0.45448787570473	7.00850394973564e-06	0.00216450216450216	0.000163298973405347	0.0128367003367003	1.64468553553423	0.054208974304516	down	733.505312441699	7.21070833333333	1	1	PG 33:1; PG(15:0/18:1)	Lipids and lipid-like molecules	Glycerophospholipids	-	C00344	(map00564)Glycerophospholipid metabolism;(map01100)Metabolic pathways	0	-	-	0	-	-
neg-M737T406	3444.89956006122	14308.1272911346	19366.8287772864	13073.2333047883	42080.5118304973	26247.7199284693	28279.351726641	28871.9093618299	100110.551808767	29012.359148023	35470.4967799684	97862.3242585737	2.69662024703321	0.0345443030033872	0.025974025974026	0.109526908731644	0.0855005560887914	1.55369398383857	0.334833723760018	up	736.52562622276	6.76038333333333	1	1	Plasmenyl-PE 37:4; PE(P-17:0/20:4)	Lipids and lipid-like molecules	Glycerophospholipids	-	C04756	(map00565)Ether lipid metabolism;(map01100)Metabolic pathways	2	PC(18:4(6Z,9Z,12Z,15Z)/P-16:0);PC(P-16:0/18:4(6Z,9Z,12Z,15Z))	HMDB0008258;HMDB0011214	0	-	-
neg-M743T413	674064.748346751	803055.844643262	721138.057964193	464698.135452702	481192.83057716	564198.012651476	181629.978860486	158653.394632998	225695.453130318	183558.764507922	158296.653446954	158829.696360042	0.287638605511089	2.05778285328133e-06	0.00216450216450216	6.35518408870313e-05	0.0128367003367003	2.10225719280182	0.111156019457283	down	743.489251526014	6.89125	1	1	PG 34:3; PG(18:1/16:2)	Lipids and lipid-like molecules	Glycerophospholipids	-	C00344	(map00564)Glycerophospholipid metabolism;(map01100)Metabolic pathways	6	PG(16:0/18:3(6Z,9Z,12Z));PG(16:0/18:3(9Z,12Z,15Z));PG(16:1(9Z)/18:2(9Z,12Z));PG(18:2(9Z,12Z)/16:1(9Z));PG(18:3(6Z,9Z,12Z)/16:0);PG(18:3(9Z,12Z,15Z)/16:0)	HMDB0010576;HMDB0010577;HMDB0010590;HMDB0010646;HMDB0010660;HMDB0010675	0	-	-
neg-M746T425	1397731.11258272	1380408.32413563	3712431.44164397	1880652.05114384	2417643.13087689	2466532.5471134	1150356.69689892	483490.580821495	739731.209676237	677276.852986619	656636.222825891	680958.203881472	0.331068864621604	0.000313764252495472	0.00216450216450216	0.00292360410223722	0.0128367003367003	1.77438225645698	0.252871291540232	down	745.505877864738	7.09123333333333	1	1	PG 34:2; PG(16:0/18:2)	Lipids and lipid-like molecules	Glycerophospholipids	-	C00344	(map00564)Glycerophospholipid metabolism;(map01100)Metabolic pathways	6	PG(16:0/18:2(9Z,12Z));PG(16:1(9Z)/18:1(11Z));PG(16:1(9Z)/18:1(9Z));PG(18:1(11Z)/16:1(9Z));PG(18:1(9Z)/16:1(9Z));PG(18:2(9Z,12Z)/16:0)	HMDB0010575;HMDB0010588;HMDB0010589;HMDB0010616;HMDB0010631;HMDB0010645	0	-	-
neg-M758T422	69349.847293044	166211.814345331	100519.568004674	107797.185818318	125773.081558875	124774.662763891	29697.809200488	18851.8554282501	28407.4610178472	25837.6112353091	24631.3165629002	35876.5208311683	0.235161898749216	3.93539021088608e-06	0.00216450216450216	0.000104458019624627	0.0128367003367003	2.22090917302544	0.305383823693077	down	757.504508277274	7.03623333333333	1	1	PG 35:3; PG(17:1/18:2)	Lipids and lipid-like molecules	Glycerophospholipids	-	C00344	(map00564)Glycerophospholipid metabolism;(map01100)Metabolic pathways	0	-	-	1	(3R,2'S)-Myxol_2'-(2,4-di-O-methyl-alpha-L-fucoside)	C15937
neg-M759T546	4298.50012440638	1924.12659404007	1598.47576368309	196.640276074133	1414.70730935514	1098.24468386084	8145.68636883789	5908.35545989926	4443.87863795956	2770.75783023559	3680.16294083698	3351.33771510449	2.68739903880118	0.0290513543769312	0.0151515151515152	0.0966836161761576	0.057089211702678	1.68215324422029	0.41181777305352	up	758.580095197249	9.09335833333333	1	1	GlcCer[NS] 34:1; GlcCer[NS](d18:1/16:0)	Lipids and lipid-like molecules	Sphingolipids	-	C01190	(map00600)Sphingolipid metabolism;(map01100)Metabolic pathways	0	-	-	0	-	-
neg-M760T424	420823.066932436	457885.520088642	475950.893082074	352168.907003487	400928.800608097	411754.980034427	94450.837123865	62893.2756300879	82085.8374939475	68230.9178288197	81551.1760308027	73316.83855277	0.183578745354303	2.09038792206282e-09	0.00216450216450216	4.34701208438953e-07	0.0128367003367003	2.46966092706004	0.138969397168534	down	759.520325813355	7.06585	1	1	PG 35:2; PG(16:1/19:1)	Lipids and lipid-like molecules	Glycerophospholipids	-	C00344	(map00564)Glycerophospholipid metabolism;(map01100)Metabolic pathways	0	-	-	1	Pseudoargiopinin_I	C20096
neg-M760T438	99410.3239803779	301303.249189921	334040.380816355	298326.830127838	261408.509398715	294397.942711437	104175.156022383	122697.847681284	128600.330962056	119636.019310541	108893.395560515	199860.474554508	0.493341003829715	0.0140513627579527	0.0649350649350649	0.055768209192101	0.161062576771631	1.30256898595851	0.115992081874685	down	759.520356796808	7.29335833333333	1	1	MGDG 30:1; MGDG(16:0/14:1)	Lipids and lipid-like molecules	Glycerolipids	-	C03692	(map00561)Glycerolipid metabolism;(map01100)Metabolic pathways	0	-	-	1	Pseudoargiopinin_I	C20096
neg-M767T402	85730.7939855792	87877.0708807027	72148.6300460815	57718.761296013	51323.0394984688	53967.2993017047	161181.66061254	97359.478895465	110540.614620395	128594.135869769	88498.4410862194	102431.316946721	1.6845978635181	0.00253304989837994	0.00216450216450216	0.0148621789260729	0.0128367003367003	1.21919553110993	0.0926313148762104	up	767.489754290029	6.6996	1	1	PG 36:5; PG(18:2/18:3)	Lipids and lipid-like molecules	Glycerophospholipids	-	C00344	(map00564)Glycerophospholipid metabolism;(map01100)Metabolic pathways	5	PG(16:1(9Z)/20:4(5Z,8Z,11Z,14Z));PG(18:2(9Z,12Z)/18:3(6Z,9Z,12Z));PG(18:2(9Z,12Z)/18:3(9Z,12Z,15Z));PG(18:3(6Z,9Z,12Z)/18:2(9Z,12Z));PG(18:3(9Z,12Z,15Z)/18:2(9Z,12Z))	HMDB0010595;HMDB0010651;HMDB0010652;HMDB0010665;HMDB0010680	0	-	-
neg-M772T421	5260243.55390377	6265234.45125909	5927241.04197889	4890229.76541362	6397293.89479444	5422280.29591242	3861909.87390111	1928854.59149473	3354368.81546375	3169012.79358911	3626609.62805522	3147980.79473816	0.558762492319998	0.0010403441045565	0.00216450216450216	0.00743340811265868	0.0128367003367003	1.31128228420938	0.271249856952619	down	771.522411384301	7.021675	1	1	MGDG 32:2; MGDG(16:1/16:1)	Lipids and lipid-like molecules	Glycerolipids	-	C03692	(map00561)Glycerolipid metabolism;(map01100)Metabolic pathways	10	PG(16:0/20:3(5Z,8Z,11Z));PG(16:0/20:3(8Z,11Z,14Z));PG(18:0/18:3(6Z,9Z,12Z));PG(18:0/18:3(9Z,12Z,15Z));PG(18:1(11Z)/18:2(9Z,12Z));PG(18:1(9Z)/18:2(9Z,12Z));PG(18:2(9Z,12Z)/18:1(11Z));PG(18:2(9Z,12Z)/18:1(9Z));PG(18:3(6Z,9Z,12Z)/18:0);PG(18:3(9Z,12Z,15Z)/18:0)	HMDB0010578;HMDB0010579;HMDB0010606;HMDB0010607;HMDB0010620;HMDB0010635;HMDB0010648;HMDB0010649;HMDB0010662;HMDB0010677	0	-	-
neg-M774T432	16971449.4655002	14790852.0117628	14536885.2266159	17531650.0279837	16620907.1833078	20033050.9599482	3727147.66024348	2097756.01974728	2784188.349345	2861930.16098369	3201971.70976086	3420061.14404527	0.180057640229165	8.22633134089217e-08	0.00216450216450216	5.83327076526368e-06	0.0128367003367003	2.39094539985586	0.0969245354761216	down	773.537570596488	7.19510833333333	1	1	1-Stearoyl-2-linoleoyl-sn-glycero-3-phospho-(1'-rac-glycerol)	Lipids and lipid-like molecules	Glycerophospholipids	NA	NA	-	6	PG(18:0/18:2(9Z,12Z));PG(18:1(11Z)/18:1(9Z));PG(18:1(9Z)/18:1(11Z));PG(18:2(9Z,12Z)/18:0);PG(18:1(11Z)/18:1(11Z));PG(18:1(9Z)/18:1(9Z))	HMDB0010605;HMDB0010619;HMDB0010633;HMDB0010647;HMDB0010618;HMDB0010634	0	-	-
neg-M784T435	54414.8265562677	57270.9781452973	46005.3342306256	52671.5035390523	53490.7236771473	68561.710570409	91270.5528081824	68476.3477107386	88327.397419197	76688.3644671769	150034.827185359	145664.015417645	1.86652636556906	0.00568517191391418	0.00432900432900433	0.0278961145973276	0.0216087174155789	1.31065725677416	0.107504518827575	up	783.520141792993	7.2562	1	1	PG 37:4; PG(17:0/20:4)	Lipids and lipid-like molecules	Glycerophospholipids	-	C00344	(map00564)Glycerophospholipid metabolism;(map01100)Metabolic pathways	0	-	-	0	-	-
neg-M786T440	81689.5966959394	96978.6575390222	123916.098150809	95900.0291354277	82925.9394627492	88305.6698338346	41436.5809716575	41243.4615306644	59320.9480057428	50131.0158218266	42730.0448994088	46284.7356136179	0.493485862033386	8.97256645958938e-06	0.00216450216450216	0.000194739392706359	0.0128367003367003	1.57637003541281	0.0509044242382703	down	785.535606394222	7.33021666666667	1	1	PG 37:3; PG(17:0/20:3)	Lipids and lipid-like molecules	Glycerophospholipids	-	C00344	(map00564)Glycerophospholipid metabolism;(map01100)Metabolic pathways	0	-	-	0	-	-
neg-M788T437	283922.796682104	530196.882993035	751171.335225765	423959.915430578	319115.106043265	347112.367033997	112045.587996349	90694.7161658882	338464.17021622	109550.585891196	90962.3141887232	83976.5149523396	0.310939787102317	0.000976636968208263	0.00865800865800866	0.0070422552604797	0.0368975061967034	1.96468548031047	0.225573034868822	down	787.550123017139	7.28690833333333	1	1	PG 37:2; PG(18:1/19:1)	Lipids and lipid-like molecules	Glycerophospholipids	-	C00344	(map00564)Glycerophospholipid metabolism;(map01100)Metabolic pathways	0	-	-	0	-	-
neg-M789T388	118772.222562586	94365.8048408753	14837.3747129007	16162.9045566578	59114.8966486504	21905.0971148809	24583.0036931774	7474.43807276219	5476.94771363568	7288.27811990704	37925.8328040534	7565.69860113839	0.277754554884252	0.032247506348341	0.0649350649350649	0.104041642525314	0.161062576771631	1.64599113425295	0.115105253286962	down	789.474690768356	6.46561666666667	1	1	SQDG 32:2; SQDG(16:0/16:2)	Lipids and lipid-like molecules	Glycerolipids	-	C13508	(map00561)Glycerolipid metabolism;(map01100)Metabolic pathways	0	-	-	0	-	-
neg-M791T396	350149.91466807	320761.259565571	275907.874675106	212942.348334552	285303.524864786	263143.788191721	183163.924553653	147476.924047096	143155.945836207	185719.432817963	124546.310833964	169225.332093796	0.558062878636984	0.000117520961996162	0.00216450216450216	0.00138224355420875	0.0128367003367003	1.39134865857071	0.0477002374639054	down	791.489875232683	6.59991666666667	1	1	PG 38:7; PG(16:1/22:6)	Lipids and lipid-like molecules	Glycerophospholipids	-	C00344	(map00564)Glycerophospholipid metabolism;(map01100)Metabolic pathways	3	PG(16:1(9Z)/22:6(4Z,7Z,10Z,13Z,16Z,19Z));PG(18:3(6Z,9Z,12Z)/20:4(5Z,8Z,11Z,14Z));PG(18:3(9Z,12Z,15Z)/20:4(5Z,8Z,11Z,14Z))	HMDB0010599;HMDB0010670;HMDB0010685	1	Tetranactin	C06764
neg-M794T407	521718.959360547	608632.789260153	622371.260381507	448453.552829912	466651.888749307	447011.117477983	980593.425111649	626533.363269713	857375.95956239	843779.200940179	763037.092092517	749629.288813163	1.54773567769756	0.000528267182750156	0.00216450216450216	0.00435943736493225	0.0128367003367003	1.15579065623084	0.12438314457688	up	793.506692762586	6.78455	1	1	SQDG 32:0; SQDG(16:0/16:0)	Lipids and lipid-like molecules	Glycerolipids	-	C13508	(map00561)Glycerolipid metabolism;(map01100)Metabolic pathways	9	PG(16:0/22:6(4Z,7Z,10Z,13Z,16Z,19Z));PG(16:1(9Z)/22:5(4Z,7Z,10Z,13Z,16Z));PG(16:1(9Z)/22:5(7Z,10Z,13Z,16Z,19Z));PG(18:2(9Z,12Z)/20:4(5Z,8Z,11Z,14Z));PG(18:3(6Z,9Z,12Z)/20:3(5Z,8Z,11Z));PG(18:3(6Z,9Z,12Z)/20:3(8Z,11Z,14Z));PG(18:3(9Z,12Z,15Z)/20:3(5Z,8Z,11Z));PG(18:3(9Z,12Z,15Z)/20:3(8Z,11Z,14Z));1,2-Di-O-palmitoyl-3-O-(6-sulfoquinovopyranosyl)glycerol	HMDB0010584;HMDB0010597;HMDB0010598;HMDB0010655;HMDB0010668;HMDB0010669;HMDB0010683;HMDB0010684;HMDB0041202	0	-	-
neg-M796T418	1866043.29270177	2267334.57348867	2161584.48595332	1727187.15785601	1900873.69845905	1985451.05695199	4221988.1610134	2453450.34276761	3925628.61758104	3692589.2343373	3404179.72904466	3332364.3436282	1.76598613387915	0.000266713875140571	0.00216450216450216	0.0026050690877728	0.0128367003367003	1.3341048816504	0.0940311463352525	up	795.522915499619	6.9667	1	1	PG 38:5; PG(18:2/20:3)	Lipids and lipid-like molecules	Glycerophospholipids	-	C00344	(map00564)Glycerophospholipid metabolism;(map01100)Metabolic pathways	7	PG(16:0/22:5(4Z,7Z,10Z,13Z,16Z));PG(16:0/22:5(7Z,10Z,13Z,16Z,19Z));PG(16:1(9Z)/22:4(7Z,10Z,13Z,16Z));PG(18:1(11Z)/20:4(5Z,8Z,11Z,14Z));PG(18:1(9Z)/20:4(5Z,8Z,11Z,14Z));PG(18:2(9Z,12Z)/20:3(5Z,8Z,11Z));PG(18:2(9Z,12Z)/20:3(8Z,11Z,14Z))	HMDB0010582;HMDB0010583;HMDB0010596;HMDB0010625;HMDB0010640;HMDB0010653;HMDB0010654	0	-	-
neg-M798T424	3975330.80170276	4324707.68087178	4531506.87647934	3439338.34206275	4179571.37759553	4074984.13482133	2728179.59556885	1929853.24940158	2512269.54955057	2464504.49056701	2258955.38508845	2115997.10019898	0.571233780907975	8.77683187697173e-06	0.00216450216450216	0.000191549479697199	0.0128367003367003	1.23466040538753	0.178753958308629	down	797.5384512811	7.06813333333333	1	1	PG 38:4; PG(18:2/20:2)	Lipids and lipid-like molecules	Glycerophospholipids	-	C00344	(map00564)Glycerophospholipid metabolism;(map01100)Metabolic pathways	6	PG(16:0/22:4(7Z,10Z,13Z,16Z));PG(18:0/20:4(5Z,8Z,11Z,14Z));PG(18:1(11Z)/20:3(5Z,8Z,11Z));PG(18:1(11Z)/20:3(8Z,11Z,14Z));PG(18:1(9Z)/20:3(5Z,8Z,11Z));PG(18:1(9Z)/20:3(8Z,11Z,14Z))	HMDB0010581;HMDB0010610;HMDB0010623;HMDB0010624;HMDB0010638;HMDB0010639	0	-	-
neg-M800T434	5600223.55114231	4327526.36039394	4470042.3417663	3300466.49147773	4167697.78308222	4059886.85581577	1530795.7047765	388399.884793321	1291481.22748749	741530.244745716	1081898.20223452	673343.031432236	0.220145135145842	0.000287957394599251	0.00216450216450216	0.00274514935794385	0.0128367003367003	2.27724077657339	0.134864810474196	down	799.552393519895	7.234025	1	1	PG 38:3; PG(18:1/20:2)	Lipids and lipid-like molecules	Glycerophospholipids	-	C00344	(map00564)Glycerophospholipid metabolism;(map01100)Metabolic pathways	2	PG(18:0/20:3(5Z,8Z,11Z));PG(18:0/20:3(8Z,11Z,14Z))	HMDB0010608;HMDB0010609	0	-	-
neg-M802T436	680328.334838739	513025.561049878	592995.812811965	613633.498935851	1148842.112544	506932.325648924	164834.258810758	180173.344717008	325775.735076881	313729.469383704	369287.732867387	312267.640121951	0.410790862390644	0.000759088885121358	0.00216450216450216	0.0057656704878398	0.0128367003367003	1.65234567997742	0.158492610271313	down	801.565365475784	7.27405833333333	1	1	PG 38:2; PG(19:1/19:1)	Lipids and lipid-like molecules	Glycerophospholipids	-	C00344	(map00564)Glycerophospholipid metabolism;(map01100)Metabolic pathways	0	-	-	0	-	-
neg-M806T406	148057.371757768	166387.751819709	186832.572404652	111469.730699532	113915.782225053	138467.33563586	45577.0893866125	27997.6028408264	31523.7215535224	36892.4814984036	25134.9224376245	29847.9630496023	0.227680992203019	2.36768829740775e-07	0.00216450216450216	1.27414064486803e-05	0.0128367003367003	2.32329748755731	0.0938681081749604	down	805.503056699429	6.7742	1	1	SQDG 33:1; SQDG(16:0/17:1)	Lipids and lipid-like molecules	Glycerolipids	-	C13508	(map00561)Glycerolipid metabolism;(map01100)Metabolic pathways	1	N-di-Demethyl roxithromycin	HMDB0060612	0	-	-
neg-M808T416	663488.014405411	973789.874481587	761763.573675319	373778.448397952	418132.405756637	497164.283436962	141139.102132851	97739.6734133143	108118.039214568	89991.2336927795	90175.1730273753	89413.9454881369	0.167179412642025	1.34846818928518e-05	0.00216450216450216	0.000265131252992388	0.0128367003367003	2.50425660609876	0.100422348433255	down	807.508035365136	6.93258333333333	1	1	PI 32:1; PI(16:0/16:1)	Lipids and lipid-like molecules	Glycerophospholipids	-	C01194	(map00562)Inositol phosphate metabolism;(map00563)Glycosylphosphatidylinositol (GPI)-anchor biosynthesis;(map00564)Glycerophospholipid metabolism;(map01100)Metabolic pathways;(map04070)Phosphatidylinositol signaling system;(map04138)Autophagy - yeast;(map04140)Autophagy - animal;(map05152)Tuberculosis	2	PI(16:0/16:1(9Z));PI(16:1(9Z)/16:0)	HMDB0009779;HMDB0009797	1	Immunomycin	C12102
neg-M810T423	331605.477617553	348176.125632671	319741.232398404	287967.773898641	284755.229402943	358175.362914763	157459.661499291	130119.413781064	229129.758326672	121562.814382094	232060.795551811	139385.432178762	0.523055732471343	0.00135412105294607	0.00216450216450216	0.00911190329632297	0.0128367003367003	1.47301552436343	0.173402576952262	down	809.532759678041	7.05463333333333	1	1	PI 32:0; PI(16:0/16:0)	Lipids and lipid-like molecules	Glycerophospholipids	HMDB09778	C01194	(map00562)Inositol phosphate metabolism;(map00563)Glycosylphosphatidylinositol (GPI)-anchor biosynthesis;(map00564)Glycerophospholipid metabolism;(map01100)Metabolic pathways;(map04070)Phosphatidylinositol signaling system;(map04138)Autophagy - yeast;(map04140)Autophagy - animal;(map05152)Tuberculosis	0	-	-	0	-	-
neg-M812T431	371645.161677594	360527.884504496	352020.969642067	756567.959631264	425145.157423479	468753.213618178	195179.308397955	217282.544555529	164030.008030594	125499.183544963	215354.254921891	165875.966590058	0.396108155599113	0.000147485140836504	0.00216450216450216	0.00164263478461341	0.0128367003367003	1.65088147427201	0.123860526218413	down	811.551514624143	7.17706666666667	1	1	PG 39:4; PG(19:1/20:3)	Lipids and lipid-like molecules	Glycerophospholipids	-	C00344	(map00564)Glycerophospholipid metabolism;(map01100)Metabolic pathways	0	-	-	0	-	-
neg-M814T440	31329.183333225	141394.707395898	280131.954000279	264830.162661138	192279.086002601	258182.782525475	48890.840882581	70203.1624065033	62703.3391008532	55609.3343465519	57650.1027310715	39881.2060271278	0.286725672664771	0.0254253604410349	0.0649350649350649	0.087614899961896	0.161062576771631	1.58478478883774	0.179116997692302	down	813.567704856785	7.32911666666667	1	1	AcylGlcADG 36:0; AcylGlcADG(12:0/12:0/12:0)	Lipids and lipid-like molecules	Glycerolipids	-	C06038	(map00561)Glycerolipid metabolism	0	-	-	0	-	-
neg-M815T390	80330.0823677967	69152.5362948418	54453.921098506	44740.0655971467	53698.1391743024	54261.0284432508	135171.28982973	112760.974076146	94214.2765664328	151339.404406431	93501.0767150848	121669.458170318	1.98705944120794	0.000148107543201566	0.00216450216450216	0.00164659725651577	0.0128367003367003	1.50969045494208	0.028447436828185	up	815.490497419581	6.49886666666667	1	1	SQDG 34:3; SQDG(16:0/18:3)	Lipids and lipid-like molecules	Glycerolipids	-	C13508	(map00561)Glycerolipid metabolism;(map01100)Metabolic pathways	2	PG(18:3(6Z,9Z,12Z)/22:6(4Z,7Z,10Z,13Z,16Z,19Z));PG(18:3(9Z,12Z,15Z)/22:6(4Z,7Z,10Z,13Z,16Z,19Z))	HMDB0010674;HMDB0010689	1	Leucomycin_A13	C14063
neg-M820T414	10623555.5085472	12422415.4871778	12036435.0341563	9039743.4714206	10378615.6151366	10837530.1969396	3868367.91050183	2394069.86451165	3351785.48081684	3165106.48528069	2717565.12525543	2928711.24858685	0.282003165625606	1.14337610792476e-07	0.00216450216450216	7.47104735169112e-06	0.0128367003367003	2.12340782108185	0.149793094478849	down	819.523903674843	6.8933	1	1	SQDG 34:1; SQDG(16:0/18:1)	Lipids and lipid-like molecules	Glycerolipids	-	C13508	(map00561)Glycerolipid metabolism;(map01100)Metabolic pathways	6	PG(18:1(11Z)/22:6(4Z,7Z,10Z,13Z,16Z,19Z));PG(18:1(9Z)/22:6(4Z,7Z,10Z,13Z,16Z,19Z));PG(18:2(9Z,12Z)/22:5(4Z,7Z,10Z,13Z,16Z));PG(18:2(9Z,12Z)/22:5(7Z,10Z,13Z,16Z,19Z));PG(18:3(6Z,9Z,12Z)/22:4(7Z,10Z,13Z,16Z));PG(18:3(9Z,12Z,15Z)/22:4(7Z,10Z,13Z,16Z))	HMDB0010629;HMDB0010644;HMDB0010657;HMDB0010658;HMDB0010671;HMDB0010686	0	-	-
neg-M826T437	1128311.01195543	1379822.54040361	1849005.9824235	1134157.59523897	1102352.40010805	1120375.72720916	587685.206225671	349768.816331794	424137.256335704	393402.505958687	350347.316937012	314102.926641158	0.313642222797792	2.80654599677129e-06	0.00216450216450216	8.07577033247079e-05	0.0128367003367003	1.98088010421074	0.142618005900389	down	825.567616690635	7.28145	1	1	PG 40:4; PG(20:2/20:2)	Lipids and lipid-like molecules	Glycerophospholipids	-	C00344	(map00564)Glycerophospholipid metabolism;(map01100)Metabolic pathways	1	PG(18:0/22:4(7Z,10Z,13Z,16Z))	HMDB0010611	0	-	-
neg-M832T412	348961.636997695	436083.819029765	367359.790932128	194250.501267353	189460.452027703	223800.595614435	95028.2162239184	77006.4112638176	75079.0278500913	68370.6987244285	62069.8219376674	72527.3883758887	0.255740251716589	0.000106475972935112	0.00216450216450216	0.00128517476670244	0.0128367003367003	2.15250751239777	0.121462210984231	down	831.511603921931	6.86446666666667	1	1	PI 34:3; PI(18:1/16:2)	Lipids and lipid-like molecules	Glycerophospholipids	-	C01194	(map00562)Inositol phosphate metabolism;(map00563)Glycosylphosphatidylinositol (GPI)-anchor biosynthesis;(map00564)Glycerophospholipid metabolism;(map01100)Metabolic pathways;(map04070)Phosphatidylinositol signaling system;(map04138)Autophagy - yeast;(map04140)Autophagy - animal;(map05152)Tuberculosis	0	-	-	0	-	-
neg-M834T418	3747627.97951058	5273810.65752422	4188831.84756254	2043069.60802088	2187985.19341603	2578533.55847098	1007848.47642138	782210.423027212	841252.457962041	495502.67210861	547833.712360405	660875.114802326	0.216561110163468	2.7087790088106e-05	0.00216450216450216	0.000457487852889576	0.0128367003367003	2.28841101654088	0.0928139894847088	down	833.52401899312	6.97141666666667	1	1	PI 34:2; PI(16:1/18:1)	Lipids and lipid-like molecules	Glycerophospholipids	-	C01194	(map00562)Inositol phosphate metabolism;(map00563)Glycosylphosphatidylinositol (GPI)-anchor biosynthesis;(map00564)Glycerophospholipid metabolism;(map01100)Metabolic pathways;(map04070)Phosphatidylinositol signaling system;(map04138)Autophagy - yeast;(map04140)Autophagy - animal;(map05152)Tuberculosis	9	PI(16:0/18:2(9Z,12Z));PI(16:1(9Z)/18:1(11Z));PI(16:1(9Z)/18:1(9Z));PI(16:2(9Z,12Z)/18:0);PI(18:0/16:2(9Z,12Z));PI(18:1(11Z)/16:1(9Z));PI(18:1(9Z)/16:1(9Z));PI(18:2(9Z,12Z)/16:0);1-hexadecanoyl-2-(9Z,12Z-octadecadienoyl)-sn-glycero-3-phospho-D-myo-inositol	HMDB0009784;HMDB0009800;HMDB0009801;HMDB0009803;HMDB0009807;HMDB0009823;HMDB0009835;HMDB0009846;HMDB0062653	0	-	-
neg-M836T429	4201553.05797111	6096282.41269603	4711332.47008141	3307267.21829809	3376822.9319685	3199329.81919159	954762.823103117	820873.735643336	916335.28583499	672926.130998307	695300.239466409	607228.625427229	0.187502675788868	3.51644518407182e-07	0.00216450216450216	1.70123192870785e-05	0.0128367003367003	2.45355189744325	0.0752647065125179	down	835.537736208578	7.15091666666667	1	1	PI 34:1; PI(16:0/18:1)	Lipids and lipid-like molecules	Glycerophospholipids	HMDB09783	C01194	(map00562)Inositol phosphate metabolism;(map00563)Glycosylphosphatidylinositol (GPI)-anchor biosynthesis;(map00564)Glycerophospholipid metabolism;(map01100)Metabolic pathways;(map04070)Phosphatidylinositol signaling system;(map04138)Autophagy - yeast;(map04140)Autophagy - animal;(map05152)Tuberculosis	6	PI(16:0/18:1(11Z));PI(16:0/18:1(9Z));PI(16:1(9Z)/18:0);PI(18:0/16:1(9Z));PI(18:1(11Z)/16:0);PI(18:1(9Z)/16:0)	HMDB0009782;HMDB0009783;HMDB0009799;HMDB0009806;HMDB0009822;HMDB0009834	1	1-Hexadecanoyl-2-(9Z-octadecenoyl)-sn-glycero-3-phospho-1'-myo-inositol	C13888
neg-M842T399	382941.696440146	369487.456660506	285934.290137227	212021.802346984	310391.240630257	297510.809797988	759781.362286708	601797.315646483	660639.835773216	848016.235838802	603387.371331483	686962.326880776	2.23893498959169	3.34795528767952e-05	0.00216450216450216	0.000536820716413071	0.0128367003367003	1.68928981823904	0.0913330734846187	up	841.506232657323	6.64736666666667	1	1	SQDG 36:4; SQDG(16:0/20:4)	Lipids and lipid-like molecules	Glycerolipids	-	C13508	(map00561)Glycerolipid metabolism;(map01100)Metabolic pathways	0	-	-	0	-	-
neg-M846T417	2029493.114188	2725929.58267627	2438128.09915386	1751778.98949571	1907472.93433328	2052676.35256974	1565746.94595049	1130312.88668046	1423256.82447626	1555040.92998494	1122999.596033	1306013.63157525	0.627901588870102	0.00045243919642042	0.00216450216450216	0.00386383073743038	0.0128367003367003	1.18562868264788	0.116342785357553	down	845.53839077634	6.94275	1	1	SQDG 36:2; SQDG(16:0/20:2)	Lipids and lipid-like molecules	Glycerolipids	-	C13508	(map00561)Glycerolipid metabolism;(map01100)Metabolic pathways	0	-	-	0	-	-
neg-M848T423	1341065.51996648	1877727.28773092	1698655.65821835	1286142.71317475	1405071.93443626	1528270.70393763	1108673.82487922	769803.852300603	1136693.95792071	1069586.67142892	951407.136559238	977973.903987063	0.658222929838924	0.000540258172578007	0.00216450216450216	0.00443079374771491	0.0128367003367003	1.10850164768697	0.11531830182678	down	847.551105135472	7.05258333333333	1	1	SQDG 36:1; SQDG(16:0/20:1)	Lipids and lipid-like molecules	Glycerolipids	-	C13508	(map00561)Glycerolipid metabolism;(map01100)Metabolic pathways	0	-	-	0	-	-
neg-M848T444	64318.3276038206	292814.009664436	296203.444840741	155340.154018659	81774.410465845	48869.8478067946	28449.78767353	69550.0206933772	64124.8933958715	37350.9929407674	37678.6542527078	63928.8327420923	0.320533065820618	0.0295797020884811	0.025974025974026	0.0979771515045438	0.0855005560887914	1.46055562039359	0.119959840670196	down	847.576755573155	7.39365833333333	1	1	SQDG 36:1; SQDG(18:0/18:1)	Lipids and lipid-like molecules	Glycerolipids	-	C13508	(map00561)Glycerolipid metabolism;(map01100)Metabolic pathways	0	-	-	0	-	-
neg-M850T431	357951.528111425	972094.316830277	943065.546145538	672894.433657782	589400.785365396	504529.475286418	277685.210573101	371469.411759606	275777.30411923	384391.310535915	329762.988773895	348744.459478299	0.492045082699566	0.00657201959759597	0.00865800865800866	0.0312560796455158	0.0368975061967034	1.38695701754841	0.112891059635614	down	849.564714298033	7.17588333333333	1	1	PI 35:1; PI(17:0/18:1)	Lipids and lipid-like molecules	Glycerophospholipids	-	C01194	(map00562)Inositol phosphate metabolism;(map00563)Glycosylphosphatidylinositol (GPI)-anchor biosynthesis;(map00564)Glycerophospholipid metabolism;(map01100)Metabolic pathways;(map04070)Phosphatidylinositol signaling system;(map04138)Autophagy - yeast;(map04140)Autophagy - animal;(map05152)Tuberculosis	0	-	-	0	-	-
neg-M856T401	182821.218843843	195986.030971345	162339.05000584	107000.316093491	110694.177296814	113582.972415021	49512.5479512235	26302.046390555	35428.5061194377	32312.5089333133	26513.2714685188	28938.5736309044	0.228108703974927	2.00667679501899e-06	0.00216450216450216	6.25637231869253e-05	0.0128367003367003	2.28082310589364	0.197847525517429	down	855.506420689014	6.69053333333333	1	1	PI 36:5; PI(16:1/20:4)	Lipids and lipid-like molecules	Glycerophospholipids	-	C01194	(map00562)Inositol phosphate metabolism;(map00563)Glycosylphosphatidylinositol (GPI)-anchor biosynthesis;(map00564)Glycerophospholipid metabolism;(map01100)Metabolic pathways;(map04070)Phosphatidylinositol signaling system;(map04138)Autophagy - yeast;(map04140)Autophagy - animal;(map05152)Tuberculosis	0	-	-	0	-	-
neg-M860T424	11054789.262455	14812395.4823468	11876439.8404609	6599582.5783713	7277941.36963508	6528494.28532072	3134996.11803549	2239425.15842473	2331750.79737755	1507373.62959267	1497835.37395049	1605074.37246882	0.211806209855382	1.09257351355586e-05	0.00216450216450216	0.000226136237652943	0.0128367003367003	2.3262646322817	0.104798596386181	down	859.538466730958	7.06258333333333	1	1	PI 36:3; PI(18:1/18:2)	Lipids and lipid-like molecules	Glycerophospholipids	-	C01194	(map00562)Inositol phosphate metabolism;(map00563)Glycosylphosphatidylinositol (GPI)-anchor biosynthesis;(map00564)Glycerophospholipid metabolism;(map01100)Metabolic pathways;(map04070)Phosphatidylinositol signaling system;(map04138)Autophagy - yeast;(map04140)Autophagy - animal;(map05152)Tuberculosis	12	PI(16:0/20:3(5Z,8Z,11Z));PI(16:0/20:3(8Z,11Z,14Z));PI(18:0/18:3(6Z,9Z,12Z));PI(18:0/18:3(9Z,12Z,15Z));PI(18:1(11Z)/18:2(9Z,12Z));PI(18:1(9Z)/18:2(9Z,12Z));PI(18:2(9Z,12Z)/18:1(11Z));PI(18:2(9Z,12Z)/18:1(9Z));PI(18:3(6Z,9Z,12Z)/18:0);PI(18:3(9Z,12Z,15Z)/18:0);PI(20:3(5Z,8Z,11Z)/16:0);PI(20:3(8Z,11Z,14Z)/16:0)	HMDB0009787;HMDB0009788;HMDB0009810;HMDB0009811;HMDB0009826;HMDB0009838;HMDB0009848;HMDB0009849;HMDB0009858;HMDB0009862;HMDB0009879;HMDB0009886	0	-	-
neg-M862T436	16829643.5607799	18132881.7488897	13581413.7210871	11197626.2424926	8377944.6195152	7240443.01848751	6024075.18056751	5090602.78153672	4517359.70496254	3256563.80898566	2991772.09945207	2674124.19403736	0.325829526439044	0.000273317149281228	0.00216450216450216	0.00265441393531765	0.0128367003367003	1.65050343967727	0.21044172700952	down	861.554538659901	7.27101666666667	1	1	PI 36:2; PI(18:1/18:1)	Lipids and lipid-like molecules	Glycerophospholipids	-	C01194	(map00562)Inositol phosphate metabolism;(map00563)Glycosylphosphatidylinositol (GPI)-anchor biosynthesis;(map00564)Glycerophospholipid metabolism;(map01100)Metabolic pathways;(map04070)Phosphatidylinositol signaling system;(map04138)Autophagy - yeast;(map04140)Autophagy - animal;(map05152)Tuberculosis	8	PI(16:0/20:2(11Z,14Z));PI(18:0/18:2(9Z,12Z));PI(18:1(11Z)/18:1(11Z));PI(18:1(11Z)/18:1(9Z));PI(18:1(9Z)/18:1(11Z));PI(18:1(9Z)/18:1(9Z));PI(18:2(9Z,12Z)/18:0);PI(20:2(11Z,14Z)/16:0)	HMDB0009786;HMDB0009809;HMDB0009824;HMDB0009825;HMDB0009836;HMDB0009837;HMDB0009847;HMDB0009875	0	-	-
neg-M866T393	2205640.27927506	2187640.23814661	1652743.28482317	1703696.88128431	1921405.69834761	1918180.20167081	348601.858909631	270365.933322609	258902.414221147	407853.775904714	300722.893868121	292996.37454342	0.162170466129332	4.68094024285209e-09	0.00216450216450216	7.56664089144647e-07	0.0128367003367003	2.58578312201799	0.0258725678238977	down	865.506660444034	6.55503333333333	1	1	SQDG 38:6; SQDG(16:0/22:6)	Lipids and lipid-like molecules	Glycerolipids	-	C13508	(map00561)Glycerolipid metabolism;(map01100)Metabolic pathways	0	-	-	0	-	-
neg-M868T405	1066847.39586615	1103917.26664587	730713.111307468	893213.04875123	937754.095007099	936588.794917117	541220.092985679	438671.988594624	463358.69734191	543155.345920152	436683.839430095	503307.67467774	0.516207485677889	9.43004703421182e-06	0.00216450216450216	0.000203097570006566	0.0128367003367003	1.51378725945642	0.126776591585546	down	867.522674168872	6.74336666666667	1	1	SQDG 38:5; SQDG(16:0/22:5)	Lipids and lipid-like molecules	Glycerolipids	-	C13508	(map00561)Glycerolipid metabolism;(map01100)Metabolic pathways	1	alpha-Chaconine	HMDB0039353	1	alpha-Chaconine	C10796
neg-M868T421	100870.886212401	193809.258645419	89323.4477544153	65066.4031146871	85477.2854199179	96766.6843606541	68859.2950087299	32883.9076864077	34314.8208416538	23359.6457550032	10703.8510598177	42328.8665998407	0.336520968264452	0.00407472903927158	0.00432900432900433	0.0214171334732064	0.0216087174155789	1.85030815997298	0.21224411796064	down	867.542020498333	7.01205	1	1	SQDG 38:5; SQDG(18:1/20:4)	Lipids and lipid-like molecules	Glycerolipids	-	C13508	(map00561)Glycerolipid metabolism;(map01100)Metabolic pathways	0	-	-	0	-	-
neg-M870T411	523734.270458879	103242.271399988	535211.592683098	535197.050539331	394344.82565237	482647.368749134	895085.209712237	708306.410293486	855817.800888637	905973.950986734	779836.840183136	839636.255246874	1.93625709541953	0.0310689197606717	0.00216450216450216	0.101270448380205	0.0128367003367003	1.40247655312934	0.134904838135951	up	869.537889233965	6.85460833333333	1	1	SQDG 38:4; SQDG(16:0/22:4)	Lipids and lipid-like molecules	Glycerolipids	-	C13508	(map00561)Glycerolipid metabolism;(map01100)Metabolic pathways	0	-	-	0	-	-
neg-M870T424	1473281.53167096	2234039.53534434	1837080.78308214	1142809.81642449	1057697.62178378	1173249.12130077	1237628.79141098	636977.476303274	505111.023969121	599622.221899767	549841.36450322	501071.239931378	0.451915287092952	0.00139123064384864	0.0151515151515152	0.00929269005105337	0.057089211702678	1.55598991205799	0.130536021418344	down	869.559870511737	7.06113333333333	1	1	SQDG 38:4; SQDG(18:1/20:3)	Lipids and lipid-like molecules	Glycerolipids	-	C13508	(map00561)Glycerolipid metabolism;(map01100)Metabolic pathways	0	-	-	2	Pheophytin_a;X-206	C05797;C15847
neg-M874T437	1520682.54387456	1280715.83506675	1000080.31140068	949837.333487758	959576.886639346	718550.619257734	174346.307979004	155874.891723404	202412.225493027	154681.859248285	135256.788836193	115302.840070778	0.145871864184573	1.20952242620473e-07	0.00216450216450216	7.74066691469503e-06	0.0128367003367003	2.55081164772234	0.148865644414582	down	873.553333832268	7.277925	1	1	PI 37:3; PI(18:1/19:2)	Lipids and lipid-like molecules	Glycerophospholipids	-	C01194	(map00562)Inositol phosphate metabolism;(map00563)Glycosylphosphatidylinositol (GPI)-anchor biosynthesis;(map00564)Glycerophospholipid metabolism;(map01100)Metabolic pathways;(map04070)Phosphatidylinositol signaling system;(map04138)Autophagy - yeast;(map04140)Autophagy - animal;(map05152)Tuberculosis	0	-	-	0	-	-
neg-M882T409	558796.183973046	684599.305751397	533849.800573385	275909.184193416	279010.696656168	291592.483441328	129233.738502685	90963.9802232287	93418.6137498803	61408.3343175953	59684.4343617549	68196.1977454859	0.191673685266278	2.51763960036203e-05	0.00216450216450216	0.000432268155859362	0.0128367003367003	2.37785477130882	0.131382347385093	down	881.521845910094	6.81676666666667	1	1	PI 38:6; PI(16:0/22:6)	Lipids and lipid-like molecules	Glycerophospholipids	-	C01194	(map00562)Inositol phosphate metabolism;(map00563)Glycosylphosphatidylinositol (GPI)-anchor biosynthesis;(map00564)Glycerophospholipid metabolism;(map01100)Metabolic pathways;(map04070)Phosphatidylinositol signaling system;(map04138)Autophagy - yeast;(map04140)Autophagy - animal;(map05152)Tuberculosis	10	PS(DiMe(11,3)/DiMe(11,3));PS(DiMe(11,3)/DiMe(9,5));PS(DiMe(11,5)/DiMe(9,3));PS(DiMe(9,3)/DiMe(11,5));PS(DiMe(9,5)/DiMe(11,3));PS(DiMe(9,5)/DiMe(9,5));PS(MonoMe(11,3)/MonoMe(11,5));PS(MonoMe(11,5)/MonoMe(11,3));PS(MonoMe(11,5)/MonoMe(9,5));PS(MonoMe(9,5)/MonoMe(11,5))	HMDB0061552;HMDB0061556;HMDB0061564;HMDB0061580;HMDB0061588;HMDB0061592;HMDB0061603;HMDB0061611;HMDB0061614;HMDB0061630	1	Chivosazole_A	C15728
neg-M884T418	17615065.7778031	25438626.1203669	20411339.2213681	13003446.795571	13901135.1398391	14861652.6380371	12419463.3602971	7584408.95970932	8398451.98989256	6669231.67286862	6130465.08082394	6270398.05099537	0.451124661496411	0.000340843222762515	0.00216450216450216	0.00311243262738323	0.0128367003367003	1.60657742201994	0.0903836021917655	down	883.539248617959	6.96921666666667	1	1	PI 38:5; PI(18:1/20:4)	Lipids and lipid-like molecules	Glycerophospholipids	-	C01194	(map00562)Inositol phosphate metabolism;(map00563)Glycosylphosphatidylinositol (GPI)-anchor biosynthesis;(map00564)Glycerophospholipid metabolism;(map01100)Metabolic pathways;(map04070)Phosphatidylinositol signaling system;(map04138)Autophagy - yeast;(map04140)Autophagy - animal;(map05152)Tuberculosis	19	PI(16:0/22:5(4Z,7Z,10Z,13Z,16Z));PI(16:2(9Z,12Z)/22:3(10Z,13Z,16Z));PI(18:1(11Z)/20:4(5Z,8Z,11Z,14Z));PI(18:1(11Z)/20:4(8Z,11Z,14Z,17Z));PI(18:1(9Z)/20:4(5Z,8Z,11Z,14Z));PI(18:1(9Z)/20:4(8Z,11Z,14Z,17Z));PI(18:2(9Z,12Z)/20:3(5Z,8Z,11Z));PI(18:2(9Z,12Z)/20:3(8Z,11Z,14Z));PI(20:3(5Z,8Z,11Z)/18:2(9Z,12Z));PI(20:3(8Z,11Z,14Z)/18:2(9Z,12Z));PI(20:4(5Z,8Z,11Z,14Z)/18:1(11Z));PI(20:4(5Z,8Z,11Z,14Z)/18:1…	HMDB0009795;HMDB0009804;HMDB0009832;HMDB0009833;HMDB0009844;HMDB0009845;HMDB0009854;HMDB0009855;HMDB0009883;HMDB0009890;HMDB0009895;HMDB0009896;HMDB0009901;HMDB0009902;HMDB0009908;HMDB0009916;HMDB0009918;HMDB0009796;HMDB0062586	0	-	-
neg-M896T417	44637.3648268655	60861.7806457307	49153.6310928764	33932.0894915353	35166.3638380596	40055.6597768912	9102.34435868542	15939.1261881339	8558.99818766047	9789.58485471447	15791.9824589742	4921.08994850343	0.242992615076822	0.000122865105749735	0.00216450216450216	0.00142715340457498	0.0128367003367003	2.25582348839528	0.107539442444775	down	895.538982575384	6.94201666666667	1	1	PI 39:6; PI(17:0/22:6)	Lipids and lipid-like molecules	Glycerophospholipids	-	C01194	(map00562)Inositol phosphate metabolism;(map00563)Glycosylphosphatidylinositol (GPI)-anchor biosynthesis;(map00564)Glycerophospholipid metabolism;(map01100)Metabolic pathways;(map04070)Phosphatidylinositol signaling system;(map04138)Autophagy - yeast;(map04140)Autophagy - animal;(map05152)Tuberculosis	10	PS(DiMe(11,3)/MonoMe(11,5));PS(DiMe(11,5)/MonoMe(11,3));PS(DiMe(11,5)/MonoMe(9,5));PS(DiMe(9,3)/MonoMe(13,5));PS(DiMe(9,5)/MonoMe(11,5));PS(MonoMe(11,3)/DiMe(11,5));PS(MonoMe(11,5)/DiMe(11,3));PS(MonoMe(11,5)/DiMe(9,5));PS(MonoMe(13,5)/DiMe(9,3));PS(MonoMe(9,5)/DiMe(11,5))	HMDB0061558;HMDB0061566;HMDB0061569;HMDB0061586;HMDB0061594;HMDB0061598;HMDB0061606;HMDB0061610;HMDB0061618;HMDB0061625	0	-	-
neg-M896T425	452832.626878006	748916.595248839	610680.897928867	385770.261845829	369591.655739666	432794.983510708	109862.605598195	71766.0783394476	73673.1408678813	66022.8879351689	58674.9300792114	61914.3681682036	0.147275852315877	2.02398224693632e-07	0.00216450216450216	1.15232055925575e-05	0.0128367003367003	2.64004178025099	0.129715395924498	down	895.574225645211	7.08959166666667	1	1	SQDG 40:5; SQDG(18:0/22:5)	Lipids and lipid-like molecules	Glycerolipids	-	C13508	(map00561)Glycerolipid metabolism;(map01100)Metabolic pathways	0	-	-	0	-	-
neg-M908T413	242380.033641292	343381.298931145	282361.239050169	146447.354040754	162722.221624225	167192.384450358	50609.5410553332	39203.4878226376	41458.4335210284	27731.158027546	25746.0751631011	25240.520560476	0.156185669074735	1.99513572498437e-06	0.00216450216450216	6.23027915900524e-05	0.0128367003367003	2.56920918288812	0.158116391188889	down	907.537566702838	6.88513333333333	1	1	PI 40:7; PI(18:1/22:6)	Lipids and lipid-like molecules	Glycerophospholipids	-	C01194	(map00562)Inositol phosphate metabolism;(map00563)Glycosylphosphatidylinositol (GPI)-anchor biosynthesis;(map00564)Glycerophospholipid metabolism;(map01100)Metabolic pathways;(map04070)Phosphatidylinositol signaling system;(map04138)Autophagy - yeast;(map04140)Autophagy - animal;(map05152)Tuberculosis	0	-	-	0	-	-
neg-M910T424	1492748.11589421	3565511.71001346	2574300.05052685	1537538.93323191	1662961.31107619	1729315.93773997	267155.408628148	319521.102446473	356538.979444488	241590.794548177	238893.561321174	247968.037309831	0.133069403106231	3.96492058797317e-06	0.00216450216450216	0.000105099824816422	0.0128367003367003	2.65701884689172	0.388603391886599	down	909.554080402577	7.06511666666667	1	1	PI 40:6; PI(18:1/22:5)	Lipids and lipid-like molecules	Glycerophospholipids	-	C01194	(map00562)Inositol phosphate metabolism;(map00563)Glycosylphosphatidylinositol (GPI)-anchor biosynthesis;(map00564)Glycerophospholipid metabolism;(map01100)Metabolic pathways;(map04070)Phosphatidylinositol signaling system;(map04138)Autophagy - yeast;(map04140)Autophagy - animal;(map05152)Tuberculosis	22	PI(18:0/22:6(4Z,7Z,10Z,13Z,16Z,19Z));PI(18:3(6Z,9Z,12Z)/22:3(10Z,13Z,16Z));PI(18:3(9Z,12Z,15Z)/22:3(10Z,13Z,16Z));PI(20:3(5Z,8Z,11Z)/20:3(5Z,8Z,11Z));PI(20:3(5Z,8Z,11Z)/20:3(8Z,11Z,14Z));PI(20:3(8Z,11Z,14Z)/20:3(5Z,8Z,11Z));PI(20:3(8Z,11Z,14Z)/20:3(8Z,11Z,14Z));PI(22:3(10Z,13Z,16Z)/18:3(6Z,9Z,12Z));PI(22:3(10Z,13Z,16Z)/18:3(9Z,12Z,15Z));PI(22:6(4Z,7Z,10Z,13Z,16Z,19Z)/18:0);PS(DiMe(11,3)/DiMe(11,5…	HMDB0009821;HMDB0009861;HMDB0009865;HMDB0009884;HMDB0009885;HMDB0009891;HMDB0009892;HMDB0009910;HMDB0009911;HMDB0009920;HMDB0061553;HMDB0061561;HMDB0061565;HMDB0061573;HMDB0061581;HMDB0061589;HMDB0061604;HMDB0061612;HMDB0061620;HMDB0061623;HMDB0061631;HMDB0038578	0	-	-
neg-M912T434	2732660.80822596	3539450.27299221	2405944.15475773	3861608.3500836	2683994.17939234	4125676.61950234	1111654.86535256	1393865.95590731	847434.419069342	1404821.52590384	1206687.78396167	1273211.09337971	0.374052951878405	1.09149181861385e-05	0.00216450216450216	0.000226136237652943	0.0128367003367003	1.67775429336753	0.465132870288143	down	911.569373064665	7.2264	1	1	PI 40:5; PI(20:1/20:4)	Lipids and lipid-like molecules	Glycerophospholipids	-	C01194	(map00562)Inositol phosphate metabolism;(map00563)Glycosylphosphatidylinositol (GPI)-anchor biosynthesis;(map00564)Glycerophospholipid metabolism;(map01100)Metabolic pathways;(map04070)Phosphatidylinositol signaling system;(map04138)Autophagy - yeast;(map04140)Autophagy - animal;(map05152)Tuberculosis	10	PI(18:0/22:5(4Z,7Z,10Z,13Z,16Z));PI(18:0/22:5(7Z,10Z,13Z,16Z,19Z));PI(18:2(9Z,12Z)/22:3(10Z,13Z,16Z));PI(20:1(11Z)/20:4(5Z,8Z,11Z,14Z));PI(20:1(11Z)/20:4(8Z,11Z,14Z,17Z));PI(20:4(5Z,8Z,11Z,14Z)/20:1(11Z));PI(20:4(8Z,11Z,14Z,17Z)/20:1(11Z));PI(22:3(10Z,13Z,16Z)/18:2(9Z,12Z));PI(22:5(4Z,7Z,10Z,13Z,16Z)/18:0);PI(22:5(7Z,10Z,13Z,16Z,19Z)/18:0)	HMDB0009819;HMDB0009820;HMDB0009857;HMDB0009873;HMDB0009874;HMDB0009898;HMDB0009904;HMDB0009909;HMDB0009917;HMDB0009919	0	-	-
neg-M926T371	38891.8775265598	27227.8736233135	20434.5692467176	12266.385852714	11611.8296188201	13723.3003182029	9645.87380120036	5917.06269209471	7619.170229592	6027.92648822459	5232.60624725087	3727.86563510693	0.307440280424553	0.00124749426422211	0.00216450216450216	0.00853475525525975	0.0128367003367003	1.81114823151645	0.185885526875396	down	925.52295937594	6.18771666666667	1	1	Saikosaponin C	Lipids and lipid-like molecules	Prenol lipids	NA	NA	-	2	Saponin D;Oleanolic acid 3-[rhamnosyl-(1->4)-glucosyl-(1->6)-glucoside]	HMDB0040468;HMDB0040860	1	Saikosaponin_BK1	C08976
pos-M103T143	4741.88247100719	3986.30469583384	2835.73313629438	2828.19205121463	3321.38324983325	2737.53179712937	9425.7800022864	8107.41728628019	4727.27972288532	5649.69211452331	4291.77001536473	4873.62071825552	1.81289473296661	0.00580541945623205	0.00865800865800866	0.0283656838207238	0.0368975061967034	1.14172745640103	0.473325877560483	up	103.053159276304	2.37696666666667	1	1	3-Amino-2-oxazolidinone	Unknown	-	NA	NA	-	0	-	-	0	-	-
pos-M114T162	7490.29066267895	8962.32944709442	5822.75514883556	6909.94090342074	5404.64181537929	5511.05257740939	19992.8543201795	9790.72219624912	11249.0202743416	5863.87575271703	20388.3655068211	10159.2075746851	1.9312242897003	0.0285166127100405	0.0151515151515152	0.0953076921644743	0.057089211702678	1.14368692060431	0.368135318004112	up	114.09028902469	2.70001666666667	1	1	2,5-Dimethylfuran	Organoheterocyclic compounds	Heteroaromatic compounds	HMDB0033182	null	-	4	2,5-Dihydro-2,4,5-trimethyloxazole;1-Piperidinecarboxaldehyde;2-Acetylpyrrolidine;Epsilon-caprolactam	HMDB0031199;HMDB0031702;HMDB0037293;HMDB0062769	1	epsilon-Caprolactam	C06593
pos-M118T150	529.658714093939	1104.70790788606	431.278792800345	487.849711767884	862.158652875283	544.132779561879	2354.5327146878	1509.97142755471	841.838756391656	1262.80173720529	1028.43324464127	1535.62191284969	2.15496458362566	0.00415032276839904	0.0151515151515152	0.02174226023998	0.057089211702678	1.39354962418411	0.466911870651336	up	118.063452784408	2.49338333333333	1	1	Indole	Organoheterocyclic compounds	Indoles and derivatives	HMDB0000738	C00463	(map00380)Tryptophan metabolism;(map00400)Phenylalanine, tyrosine and tryptophan biosynthesis;(map00402)Benzoxazinoid biosynthesis;(map01100)Metabolic pathways;(map01110)Biosynthesis of secondary metabolites;(map04974)Protein digestion and absorption	1	2,5-Dimethyl-1H-pyrrole	HMDB0032973	0	-	-
pos-M120T142_2	83171.142824674	80343.7442428258	51835.4567451812	59182.413619085	70332.7988549568	55359.0602498665	168293.891088325	142010.786879416	91228.4733587052	124198.358720597	91375.091913388	109684.477103723	1.81595796219024	0.0011498727063466	0.00216450216450216	0.00803307768617425	0.0128367003367003	1.28263803638531	0.273603957765516	up	120.080326986555	2.37475	1	1	3-Amino-2-oxazolidinone	Unknown	-	NA	NA	-	0	-	-	0	-	-
pos-M130T50_2	1222.38356112863	1635.93850889974	1331.11237393836	1241.61941673155	1445.54650052564	745.839079620054	2806.14958370006	3278.21359167254	1358.95605211013	1938.4810209074	2324.48337580903	1744.6534089218	1.76464990473334	0.00951637233011748	0.00865800865800866	0.0412628223638339	0.0368975061967034	1.16356313085967	0.237816245821168	up	130.08483138854	0.833	1	1	(2E)-Decenoyl-ACP	Organic acids and derivatives	Carboxylic acids and derivatives	HMDB0062225	C03969	-	0	-	-	0	-	-
pos-M137T137	20496.9146516135	18025.2153214778	26638.329568751	18195.8247503586	25818.572135765	23127.1157796985	9143.18446047128	8441.47054157257	6962.95026064581	10072.4344066772	6509.49682875988	9464.05240292972	0.382409937333689	2.25476502586605e-06	0.00216450216450216	6.88772855957401e-05	0.0128367003367003	1.80712522165401	0.198381967396148	down	137.045003420842	2.28998333333333	1	1	Hypoxanthine	Organoheterocyclic compounds	Imidazopyrimidines	HMDB0000157	C00262	(map00230)Purine metabolism;(map01100)Metabolic pathways	8	Erythronic acid;Threonic acid;L-threonic Acid;1-Pentanesulfenothioic acid;Ethyl propyl disulfide;Ethyl isopropyl disulfide;Hypoxanthine;Allopurinol	HMDB0000613;HMDB0000943;HMDB0062620;HMDB0031160;HMDB0033053;HMDB0033054;HMDB0000157;HMDB0014581	2	Threonate;Hypoxanthine	C01620;C00262
pos-M144T150	1288.60871388206	1205.02146164685	767.390991403348	851.447884068509	1080.95685543353	874.367979411108	3035.08392731267	2878.18893041463	1459.04335276554	2157.57500984241	1853.72237808043	2493.84801046286	2.28706872216788	0.000252861663153997	0.00216450216450216	0.00249583356164362	0.0128367003367003	1.59071432503238	0.259696030616721	up	144.079703142584	2.49935	1	1	2-Aminonaphthalene	Benzenoids	Naphthalenes	HMDB0041802	C02227	-	3	6-Methylquinoline;2-Aminonaphthalene;Quinaldine	HMDB0033115;HMDB0041802;HMDB0042004	2	2-Naphthylamine;1-Naphthylamine	C02227;C14790
pos-M146T150	3543.1263883678	3730.22444242891	3086.69198599457	2880.41916381097	3205.68676779554	2612.86187696973	9201.58141561805	8792.90879757321	4576.78862235928	6607.23648070361	6120.73650976973	8498.95708861342	2.29803161221506	0.000262575448346559	0.00216450216450216	0.00257139683641097	0.0128367003367003	1.63176508010335	0.201235072372585	up	146.058824102542	2.49875	1	1	3-Formylindole	Organoheterocyclic compounds	Indoles and derivatives	HMDB0029737	C08493	-	6	1H-Indole-3-carboxaldehyde;p-Anisidine;2-Propionylpyrrole;4-Hydroxybenzylamine;1-Ethyl-1H-pyrrole-2-carboxaldehyde;2-Acetyl-1-methylpyrrole	HMDB0029737;HMDB0029300;HMDB0032492;HMDB0032578;HMDB0036058;HMDB0040360	9	3-Methyleneoxindole;Isocarbostyril;Quinolin-2-ol;4-Hydroxyquinoline;2(1H)-Quinolinone;Indole-3-carboxaldehyde;8-Hydroxyquinoline;ortho-Anisidine;para-Anisidine	C02796;C06324;C06338;C06343;C06415;C08493;C19434;C19191;C19326
pos-M149T494	102696.343375872	139622.556350663	132338.910279515	61315.4581502038	106353.474985108	103383.424298735	17170.1214805738	16233.2975099032	21304.4238738293	26437.2769483732	16635.5749069953	25150.4485291804	0.190381303327177	1.19880019804876e-06	0.00216450216450216	4.23504199461759e-05	0.0128367003367003	2.3529582192676	0.0959667286900091	down	149.022606622592	8.2264	1	1	Phthalic anhydride	Unknown	-	NA	NA	-	0	-	-	0	-	-
pos-M150T80	1298.61723899322	1796.71798582256	1015.36046786747	1094.83050614261	1477.3076115393	1068.42573385392	2653.69732265026	2705.58293498129	1461.86448892076	2662.79518800954	2102.49500017851	1991.55589059472	1.75171412437887	0.00195199909266277	0.00865800865800866	0.0121409645909063	0.0368975061967034	1.24577644831842	0.251827215724738	up	150.056684290957	1.32828333333333	1	1	L-Methionine	Organic acids and derivatives	Carboxylic acids and derivatives	HMDB0000696	C00073	(map00270)Cysteine and methionine metabolism;(map00966)Glucosinolate biosynthesis;(map00970)Aminoacyl-tRNA biosynthesis;(map01060)Biosynthesis of plant secondary metabolites;(map01070)Biosynthesis of plant hormones;(map01100)Metabolic pathways;(map01110)Biosynthesis of secondary metabolites;(map01210)2-Oxocarboxylic acid metabolism;(map01230)Biosynthesis of amino acids;(map01523)Antifolate resist…	0	-	-	0	-	-
pos-M152T90	2623.45252739027	3071.61154001174	1972.99031393167	2477.49094128726	2316.55002297683	2413.41389092522	10805.7311342095	6965.8695889814	6231.9429605677	8579.85840623366	6341.50622599748	7455.06073548214	3.11787437418262	1.95773746487819e-06	0.00216450216450216	6.15262068562198e-05	0.0128367003367003	1.97066288107098	0.304570887544449	up	152.055732231772	1.49586666666667	1	1	Guanine	Organoheterocyclic compounds	Imidazopyrimidines	HMDB0000132	C00242	(map00230)Purine metabolism;(map01100)Metabolic pathways	10	Guanine;2-Hydroxyadenine;8-Hydroxyadenine;L-Malic acid;Malic acid;D-Malic acid;Velcorin;3,3-Dimethyl-1,2-dithiolane;Tetrahydro-2-methyl-2-thiophenethiol;Tetrahydro-2-methyl-3-thiophenethiol	HMDB0000132;HMDB0000403;HMDB0000542;HMDB0000156;HMDB0000744;HMDB0031518;HMDB0032872;HMDB0038974;HMDB0039789;HMDB0039790	5	Guanine;(S)-Malate;(R)-Malate;Malate;3-Dehydro-L-threonate	C00242;C00149;C00497;C00711;C03064
pos-M156T58	4012.86792836359	5967.12244571101	5426.71692213175	2698.44240172061	1878.08760645872	4184.58754982377	11929.6870141553	12857.5814779932	9425.56128235998	12659.0485772974	10455.0586685572	9519.60953865455	2.76593143827648	0.00116715130072759	0.00216450216450216	0.00812085931593739	0.0128367003367003	1.84964327163941	0.114063150317312	up	156.075551863287	0.959783333333333	1	1	Histidine	Organic acids and derivatives	Carboxylic acids and derivatives	HMDB0000177	C00135	(map00340)Histidine metabolism;(map00410)beta-Alanine metabolism;(map00970)Aminoacyl-tRNA biosynthesis;(map01060)Biosynthesis of plant secondary metabolites;(map01065)Biosynthesis of alkaloids derived from histidine and purine;(map01100)Metabolic pathways;(map01110)Biosynthesis of secondary metabolites;(map01230)Biosynthesis of amino acids;(map02010)ABC transporters;(map04974)Protein digestion an…	7	L-Histidine;L-2-Amino-3-(1-pyrazolyl)propanoic acid;Urocanic acid;Nicotinamide N-oxide;5-Oxo-2(5H)-isoxazolepropanenitrile;(E)-Urocanic acid;2-Aminonicotinic acid	HMDB0000177;HMDB0034267;HMDB0000301;HMDB0002730;HMDB0031338;HMDB0034174;HMDB0061680	7	L-Histidine;Histidine;3-(Pyrazol-1-yl)-L-alanine;D-Histidine;Urocanate;4-Nitroaniline;para-Benzoquinone_dioxime	C00135;C00768;C01162;C06419;C00785;C02126;C19345
pos-M160T51	9972.17483532512	12967.4746556846	11108.8552183794	9480.22182224384	7895.93453220579	7786.44967955094	24385.5196942296	24383.2521367629	17054.7422399551	23026.077086384	18297.2570866077	18594.7101934284	2.12361424838505	3.21363433667563e-05	0.00216450216450216	0.000517002138938165	0.0128367003367003	1.56884624079458	0.215477423558347	up	160.033442912543	0.8429	1	1	Chloridazone-methyl-desphenyl	Unknown	-	NA	NA	-	0	-	-	0	-	-
pos-M162T51	11679.5221996986	15450.361088135	12346.4772935484	12837.4575826715	12850.2765826542	10576.9361641386	29775.3303378806	30708.288402803	22483.9399475612	27694.7146859867	22407.032171405	28014.557715372	2.12677146486979	1.89091577645313e-06	0.00216450216450216	6.00993004548421e-05	0.0128367003367003	1.61963708024835	0.164087742129685	up	162.04917814098	0.845083333333333	1	1	Quinoline-4,8-diol	Organoheterocyclic compounds	Quinolines and derivatives	HMDB0060289	null	-	0	-	-	0	-	-
pos-M165T87	4697.84394442752	5019.61930740293	4025.15690974745	4047.32812315185	5011.96057002434	3926.73862057672	10023.8914200318	12543.25169053	7899.93389221231	7839.43427824606	7842.63285545464	8633.48251268255	2.04958468997427	4.25770147358746e-05	0.00216450216450216	0.000643801172780638	0.0128367003367003	1.54781888724814	0.164029793270448	up	165.053421912482	1.45018333333333	1	1	3-Hydroxycinnamic acid	Phenylpropanoids and polyketides	Cinnamic acids and derivatives	HMDB0001713	C12621	(map00360)Phenylalanine metabolism;(map01120)Microbial metabolism in diverse environments;(map01220)Degradation of aromatic compounds	13	Methyl Phenylglyoxalate;Phenylpyruvic acid;m-Coumaric acid;4-Hydroxycinnamic acid;2-Hydroxycinnamic acid;Enol-phenylpyruvate;cis-p-Coumaric acid;Coumaric acid;5-Ethyl-3-hydroxy-4-methyl-2(5H)-furanone;Homofureanol;Mesifurane;Erinapyrone A;Erinapyrone B	HMDB0062605;HMDB0000205;HMDB0001713;HMDB0002035;HMDB0002641;HMDB0012225;HMDB0030677;HMDB0041592;HMDB0033551;HMDB0033736;HMDB0034230;HMDB0041426;HMDB0041427	10	Phenylpyruvate;4-Coumarate;trans-2-Hydroxycinnamate;2-Hydroxy-3-phenylpropenoate;cis-2-Hydroxycinnamate;cis-p-Coumarate;3-Oxo-3-phenylpropanoate;Caffeic_aldehyde;trans-3-Hydroxycinnamate;4-Oxocyclohexanecarboxylate	C00166;C00811;C01772;C02763;C05838;C06738;C07114;C10945;C12621;C03767
pos-M166T142_2	70561.1719855048	71977.9977912815	49833.3415700571	59278.4881041838	71197.2609064844	58933.4836560335	162343.379065819	145580.670679965	85627.0181035685	135984.22290478	97727.2266110109	121068.083999384	1.96010053675583	0.000443768301906739	0.00216450216450216	0.00380135062627656	0.0128367003367003	1.44761900211355	0.140500317882341	up	166.085827234598	2.37475	1	1	Phenylalanine	Organic acids and derivatives	Carboxylic acids and derivatives	HMDB0000159	C00079	(map00360)Phenylalanine metabolism;(map00400)Phenylalanine, tyrosine and tryptophan biosynthesis;(map00460)Cyanoamino acid metabolism;(map00940)Phenylpropanoid biosynthesis;(map00960)Tropane, piperidine and pyridine alkaloid biosynthesis;(map00966)Glucosinolate biosynthesis;(map00970)Aminoacyl-tRNA biosynthesis;(map01060)Biosynthesis of plant secondary metabolites;(map01061)Biosynthesis of phenyl…	17	5-(3-Pyridyl)-2-hydroxytetrahydrofuran;L-Phenylalanine;3-Pyridinebutanoic acid;Benzocaine;Norsalsolinol;Gentiatibetine;Ethyl 2-aminobenzoate;Methyl N-methylanthranilate;Benzyl glycinate;4-Hydroxy-1-(3-pyridinyl)-1-butanone;Cinnamic acid;trans-Cinnamic acid;(E)-3-(2-Hydroxyphenyl)-2-propenal;Di-2-furanylmethane;1-Phenyl-1,2-propanedione;3,4-Dihydro-2H-1-benzopyran-2-one;(E)-3-(4-Hydroxyphenyl)-2-p…	HMDB0062407;HMDB0000159;HMDB0001007;HMDB0004992;HMDB0006044;HMDB0033485;HMDB0033589;HMDB0034169;HMDB0059934;HMDB0062402;HMDB0000567;HMDB0000930;HMDB0031725;HMDB0032947;HMDB0035243;HMDB0036626;HMDB0040986	17	L-Phenylalanine;Phenylalanine;D-Phenylalanine;Benzocaine;Tricaine;Metolcarb;4-Hydroxy-1-(3-pyridinyl)-1-butanone;5-(3-Pyridyl)-2-hydroxytetrahydrofuran;L-beta-Phenylalanine;D-beta-Phenylalanine;trans-Cinnamate;Dihydrocoumarin;4-Hydroxycinnamyl_aldehyde;3-Hydroxy-1-indanone;3-Isochromanone;Cinnamic_acid;Pyruvophenone	C00079;C02057;C02265;C07527;C18090;C18747;C19565;C19578;C20487;C20488;C00423;C02274;C05608;C07720;C07728;C10438;C17268
pos-M176T173	426.030286364019	419.262026592308	515.890414259353	401.362245021995	352.688023670124	355.220732486309	35920.8524468328	24854.6820489459	22044.8754683886	18806.9648048687	28402.2931367857	33771.1740183219	66.3039505826408	5.41487965593619e-10	0.00216450216450216	1.68823914606188e-07	0.0128367003367003	3.84525683691846	0.0608049207876237	up	176.069633523655	2.88441666666667	1	1	Indoleacetic acid	Organoheterocyclic compounds	Indoles and derivatives	HMDB0000197	C00954	(map00380)Tryptophan metabolism;(map01070)Biosynthesis of plant hormones;(map01100)Metabolic pathways;(map04075)Plant hormone signal transduction	7	Indoleacetic acid;5-Hydroxyindoleacetaldehyde;Hydroxymethyl indol-3-yl ketone;1-Methoxy-1H-indole-3-carboxaldehyde;Dopamine;p-Octopamine;Vanillylamine	HMDB0000197;HMDB0004073;HMDB0038628;HMDB0040972;HMDB0000073;HMDB0004825;HMDB0012309	14	Indole-3-acetate;NH2Mec;N-Acetylindoxyl;(Indol-3-yl)glycolaldehyde;5-Hydroxyindoleacetaldehyde;2-Methylquinoline-3,4-diol;3-Methyl-quinolin-2,8-diol;Gentianine;3-Hydroxy-2-methyl-1H-quinolin-4-one;Dopamine;Octopamine;Vanillylamine;1,4-Naphthoquinone;1,2-Naphthoquinone	C00954;C01386;C02298;C03230;C05634;C06331;C06344;C06525;C11504;C03758;C04227;C16666;C02617;C14783
pos-M176T51	13926.9003387893	12755.0402226605	10731.0594456941	12756.1098861817	9792.98268086998	11194.4349590974	18308.1307215242	22269.7835185047	15721.4091754373	23677.1904972934	19830.1538282908	16708.9960186292	1.63745573032866	0.000203763582802783	0.00216450216450216	0.00212437595191734	0.0128367003367003	1.17543810672074	0.283116342228913	up	176.064694469283	0.843833333333333	1	1	Indoleacetic acid	Organoheterocyclic compounds	Indoles and derivatives	HMDB0000197	C00954	(map00380)Tryptophan metabolism;(map01070)Biosynthesis of plant hormones;(map01100)Metabolic pathways;(map04075)Plant hormone signal transduction	0	-	-	0	-	-
pos-M176T88	5062.37598179532	5454.17779193038	4123.51986830386	3524.82513248379	5487.1928405068	3928.24097731578	10139.1993366226	10802.7747216313	7462.93043894029	8514.60058922126	6353.11987610008	8698.06747392693	1.8843388585852	0.000193426731163004	0.00216450216450216	0.00204087640986778	0.0128367003367003	1.42893419822935	0.11026656135465	up	176.064732544179	1.4678	1	1	Dopamine	Benzenoids	Phenols	HMDB0000073	C03758	(map00350)Tyrosine metabolism;(map00950)Isoquinoline alkaloid biosynthesis;(map00965)Betalain biosynthesis;(map01060)Biosynthesis of plant secondary metabolites;(map01063)Biosynthesis of alkaloids derived from shikimate pathway;(map01100)Metabolic pathways;(map01110)Biosynthesis of secondary metabolites;(map04024)cAMP signaling pathway;(map04080)Neuroactive ligand-receptor interaction;(map04540)G…	0	-	-	0	-	-
pos-M180T170	5081.86265609816	4846.62505646792	7154.41241546128	4193.38528486931	4855.24162457307	3850.68103982013	24303.0628981207	18569.3877925675	16392.8885472536	14447.1829883155	18371.3126318718	25085.218273071	3.90795277082845	6.76916383822987e-07	0.00216450216450216	2.7725528007722e-05	0.0128367003367003	2.19967941590319	0.154672503715404	up	180.101038170561	2.82691666666667	1	1	N-Benzylglycine methyl ester	Unknown	-	NA	NA	-	22	2(N)-Methyl-norsalsolinol;(R)-Salsolinol;alpha-Methylphenylalanine;N-methylphenylalanine;Maltoxazine;3,5-Dimethylphenyl methylcarbamate;Ethyl N-methylanthranilate;1,2,3,4,5,6-Hexahydro-5-(1-hydroxyethylidene)-7H-cyclopenta[b]pyridin-7-one;2,3-Dihydro-5-(3-hydroxypropanoyl)-1H-pyrrolizine;3,4-Methylenedioxyamphetamine;Salsolinol;Tranexamic Acid;(S)-Homostachydrine;4,5-Dihydro-1-benzoxepin-3(2H)-on…	HMDB0001189;HMDB0005199;HMDB0029223;HMDB0029224;HMDB0030372;HMDB0031811;HMDB0033763;HMDB0039655;HMDB0040021;HMDB0041931;HMDB0042012;HMDB0014447;HMDB0033433;HMDB0029714;HMDB0032611;HMDB0033591;HMDB0033830;HMDB0033833;HMDB0038893;HMDB0040577;HMDB0040592;HMDB0060335	21	Phenacetin;(-)-Salsolinol;Fusaric_acid;Xylylcarb;L-Homophenylalanine;XMC;Propham;(2S,3S)-3-Methylphenylalanine;Homostachydrine;Lentiginosine;Tranexamic_acid;cis-1,2-Dihydronaphthalene-1,2-diol;(1S,2S)-1,2-Dihydronaphthalene-1,2-diol;1,2-Dihydronaphthalene-1,2-diol;Methyl_cinnamate;Isosafrole;p-Methoxycinnamaldehyde;Safrole;4-Hydroxycinnamoylmethane;trans-2-Phenylcyclopropanecarboxylic_acid;Eugeno…	C07591;C09642;C10146;C14579;C17235;C18771;C18887;C20895;C08283;C10155;C12535;C04314;C04514;C06205;C06358;C10472;C10475;C10490;C12088;C15419;C20269
pos-M180T202	1028.30928036129	948.641527143427	1550.32766213927	1047.36028114327	455.7510614097	501.772668809369	2672.02032179148	2440.24850357563	2262.81416247378	2779.98675615015	2652.87268001654	2765.23533058817	2.81502537354306	0.00189763396399118	0.00216450216450216	0.011897008081939	0.0128367003367003	1.837173652343	0.160831592294992	up	180.173769541425	3.36056666666667	1	1	Memantine	Organic nitrogen compounds	Organonitrogen compounds	HMDB0015177	C13736	-	5	Rimantadine;Memantine;1,3-Diisopropylbenzene;Pregeijerene;Hexylbenzene	HMDB0014621;HMDB0015177;HMDB0013806;HMDB0036759;HMDB0061815	2	Rimantadine;Memantine	C07236;C13736
pos-M182T51	1176.42990432583	1809.54637936435	1496.24796421588	1746.59114017859	1501.28552336299	1240.54002894954	3268.72382366638	4026.3142808367	2446.50502347164	3381.82077255066	2346.89651990911	3200.21221387772	2.08128636051345	6.82260020366299e-05	0.00216450216450216	0.000919763302679125	0.0128367003367003	1.5037996660901	0.290941171202375	up	182.079882938168	0.843833333333333	1	1	Tyrosine	Organic acids and derivatives	Carboxylic acids and derivatives	HMDB0000158	C00082	(map00130)Ubiquinone and other terpenoid-quinone biosynthesis;(map00231)Puromycin biosynthesis;(map00261)Monobactam biosynthesis;(map00350)Tyrosine metabolism;(map00360)Phenylalanine metabolism;(map00400)Phenylalanine, tyrosine and tryptophan biosynthesis;(map00401)Novobiocin biosynthesis;(map00460)Cyanoamino acid metabolism;(map00680)Methane metabolism;(map00730)Thiamine metabolism;(map00940)Phe…	29	L-Tyrosine;4-Hydroxy-4-(3-pyridyl)-butanoic acid;L-Threo-3-Phenylserine;Beta-Tyrosine;o-Tyrosine;Meta-Tyrosine;4,6,7-Trihydroxy-1,2,3,4-tetrahydroisoquinoline;2-Methylbutyrylglycine;Isovalerylglycine;Valerylglycine;N-Acetylvaline;3-Dehydrocarnitine;5-Acetamidovalerate;4-Hydroxystachydrine;Turicine;Betonicine;Calystegine A6;Calystegine A7;Calystegin A3;Medicanine;Methyl 5-(hydroxymethyl)pyrrolidin…	HMDB0000158;HMDB0001119;HMDB0002184;HMDB0003831;HMDB0006050;HMDB0059720;HMDB0060280;HMDB0000339;HMDB0000678;HMDB0000927;HMDB0011757;HMDB0012154;HMDB0012175;HMDB0029230;HMDB0029409;HMDB0029412;HMDB0031345;HMDB0036384;HMDB0038593;HMDB0038625;HMDB0061678;HMDB0062605;HMDB0000205;HMDB0001713;HMDB0002035;HMDB0002641;HMDB0012225;HMDB0030677;HMDB0041592	22	L-Tyrosine;Tyrosine;L-threo-3-Phenylserine;3-Amino-3-(4-hydroxyphenyl)propanoate;D-Tyrosine;gamma-Hydroxy-3-pyridinebutanoate;N-Hydroxy-L-phenylalanine;3-Hydroxy-L-phenylalanine;(S)-beta-Tyrosine;5-Acetamidopentanoate;(-)-Betonicine;3-Hydroxystachydrine;Calystegin_A3;Phenylpyruvate;4-Coumarate;trans-2-Hydroxycinnamate;2-Hydroxy-3-phenylpropenoate;cis-2-Hydroxycinnamate;cis-p-Coumarate;3-Oxo-3-phe…	C00082;C01536;C03290;C04368;C06420;C19579;C19712;C20807;C21308;C03087;C08269;C10151;C10850;C00166;C00811;C01772;C02763;C05838;C06738;C07114;C10945;C12621
pos-M182T87	5108.09018125799	6398.95282171266	5421.93957028736	5224.48792201301	6432.85184411818	5437.16817618473	15624.1367084673	15514.6413564745	11214.6275854624	14156.9581552921	9731.96210867656	11933.8939413262	2.29771309971605	2.09919827782796e-05	0.00216450216450216	0.000374160186688719	0.0128367003367003	1.69583984500665	0.118697614967368	up	182.080091264337	1.44746666666667	1	1	Tyrosine	Organic acids and derivatives	Carboxylic acids and derivatives	HMDB0000158	C00082	(map00130)Ubiquinone and other terpenoid-quinone biosynthesis;(map00231)Puromycin biosynthesis;(map00261)Monobactam biosynthesis;(map00350)Tyrosine metabolism;(map00360)Phenylalanine metabolism;(map00400)Phenylalanine, tyrosine and tryptophan biosynthesis;(map00401)Novobiocin biosynthesis;(map00460)Cyanoamino acid metabolism;(map00680)Methane metabolism;(map00730)Thiamine metabolism;(map00940)Phe…	29	L-Tyrosine;4-Hydroxy-4-(3-pyridyl)-butanoic acid;L-Threo-3-Phenylserine;Beta-Tyrosine;o-Tyrosine;Meta-Tyrosine;4,6,7-Trihydroxy-1,2,3,4-tetrahydroisoquinoline;2-Methylbutyrylglycine;Isovalerylglycine;Valerylglycine;N-Acetylvaline;3-Dehydrocarnitine;5-Acetamidovalerate;4-Hydroxystachydrine;Turicine;Betonicine;Calystegine A6;Calystegine A7;Calystegin A3;Medicanine;Methyl 5-(hydroxymethyl)pyrrolidin…	HMDB0000158;HMDB0001119;HMDB0002184;HMDB0003831;HMDB0006050;HMDB0059720;HMDB0060280;HMDB0000339;HMDB0000678;HMDB0000927;HMDB0011757;HMDB0012154;HMDB0012175;HMDB0029230;HMDB0029409;HMDB0029412;HMDB0031345;HMDB0036384;HMDB0038593;HMDB0038625;HMDB0061678;HMDB0062605;HMDB0000205;HMDB0001713;HMDB0002035;HMDB0002641;HMDB0012225;HMDB0030677;HMDB0041592	22	L-Tyrosine;Tyrosine;L-threo-3-Phenylserine;3-Amino-3-(4-hydroxyphenyl)propanoate;D-Tyrosine;gamma-Hydroxy-3-pyridinebutanoate;N-Hydroxy-L-phenylalanine;3-Hydroxy-L-phenylalanine;(S)-beta-Tyrosine;5-Acetamidopentanoate;(-)-Betonicine;3-Hydroxystachydrine;Calystegin_A3;Phenylpyruvate;4-Coumarate;trans-2-Hydroxycinnamate;2-Hydroxy-3-phenylpropenoate;cis-2-Hydroxycinnamate;cis-p-Coumarate;3-Oxo-3-phe…	C00082;C01536;C03290;C04368;C06420;C19579;C19712;C20807;C21308;C03087;C08269;C10151;C10850;C00166;C00811;C01772;C02763;C05838;C06738;C07114;C10945;C12621
pos-M188T150	38136.7122245094	36119.3686107119	26327.2791765862	33125.8084050003	38593.8853987535	26474.7259290281	102361.441961261	110069.246981759	48191.9459693278	81393.0668662959	73140.9510996458	96598.5561584717	2.57450913122341	0.000194413115725844	0.00216450216450216	0.00204953526164848	0.0128367003367003	1.74593731837999	0.187279883466892	up	188.069932653614	2.49311666666667	1	1	L-Phenylalanine	Organic acids and derivatives	Carboxylic acids and derivatives	HMDB0000159	C00079	(map00360)Phenylalanine metabolism;(map00400)Phenylalanine, tyrosine and tryptophan biosynthesis;(map00460)Cyanoamino acid metabolism;(map00940)Phenylpropanoid biosynthesis;(map00960)Tropane, piperidine and pyridine alkaloid biosynthesis;(map00966)Glucosinolate biosynthesis;(map00970)Aminoacyl-tRNA biosynthesis;(map01060)Biosynthesis of plant secondary metabolites;(map01061)Biosynthesis of phenyl…	2	6-Chloro-N-(1-methylethyl)-1,3,5-triazine-2,4-diamine;Indoleacrylic acid	HMDB0033249;HMDB0000734	2	Deethylatrazine;3-Indoleacrylate	C06559;C21283
pos-M189T139	1934.81553501182	2205.936976055	1197.45852166763	2282.7644885575	3686.39111528337	2605.56995588202	930.323382684119	860.360533772395	1049.13978448373	1320.75301170771	1118.8498311302	1117.13164035945	0.459756151523424	0.00323842729707026	0.00432900432900433	0.017938293561493	0.0216087174155789	1.48524615849228	0.0962893237940421	down	189.122439229777	2.31998333333333	1	1	Ile-Gly	Organic acids and derivatives	Carboxylic acids and derivatives	HMDB0028907	NA	-	8	N6-Acetyl-L-lysine;N-Alpha-acetyllysine;Glycyl-L-leucine;Alanyl-Valine;Glycyl-Isoleucine;Isoleucyl-Glycine;Leucyl-Glycine;Valyl-Alanine	HMDB0000206;HMDB0000446;HMDB0000759;HMDB0028700;HMDB0028844;HMDB0028907;HMDB0028929;HMDB0029120	6	Glycyl-leucine;N6-Acetyl-L-lysine;6-Acetamido-3-aminohexanoate;N2-Acetyl-L-lysine;Crotanecine;N-Butyryl-L-homoserine_lactone	C02155;C02727;C03846;C12989;C10284;C11837
pos-M194T156	1071.58121955755	1243.62628579097	1902.30867536337	1425.70849964083	1086.74269274633	1045.05162210651	3404.53227666775	2204.44024334038	1812.25496856681	1792.87485870355	2478.2755075976	3027.41555489208	1.89321639199146	0.00135660451704599	0.00865800865800866	0.00911924227372259	0.0368975061967034	1.3751400753483	0.0877941720322911	up	194.079930547091	2.598725	1	1	Phenylacetylglycine	Organic acids and derivatives	Carboxylic acids and derivatives	HMDB0000821	C05598	(map00360)Phenylalanine metabolism	16	Phenylacetylglycine;Methyl hippurate;2-Methylhippuric acid;m-Methylhippuric acid;p-Methylhippuric acid;Methyl n-acetylanthranilate;Betamipron;3-Carbamoyl-2-phenylpropionaldehyde;4-Hydroxy-5-phenyltetrahydro-1,3-oxazin-2-one;4-Anilino-4-oxobutanoic acid;Herniarin;10-Hydroxy-2,8-decadiene-4,6-diynoic acid;1,4,5-Naphthalenetriol;7-Hydroxy-6-methyl-2H-1-benzopyran-2-one;3-(3,4-Methylenedioxyphenyl)pr…	HMDB0000821;HMDB0000859;HMDB0011723;HMDB0013245;HMDB0013292;HMDB0032388;HMDB0034250;HMDB0060366;HMDB0060389;HMDB0060758;HMDB0029758;HMDB0031054;HMDB0032883;HMDB0032990;HMDB0033813;HMDB0059622	12	(3-Arylcarbonyl)-alanine;Phenylacetylglycine;5,6-Dihydroxy-3-methyl-2-oxo-1,2,5,6-tetrahydroquinoline;Gentioflavine;Cichorine;3-Carbamoyl-2-phenylpropionaldehyde;4-Hydroxy-5-phenyltetrahydro-1,3-oxazin-2-one;Crotanecine;N-Butyryl-L-homoserine_lactone;1,3,8-Naphthalenertriol;4-Methylumbelliferone;Herniarin	C03450;C05598;C06726;C09962;C10581;C16587;C16595;C10284;C11837;C01173;C03081;C09268
pos-M200T203	2147.95269270172	2319.7537744128	2039.28420068578	3232.71487199084	1643.12505462896	1719.78167399114	9087.45325513058	6635.27473361622	5250.13785161051	3875.36375407074	9817.49624685204	9104.25605932517	3.34055385322889	0.000131444602021519	0.00216450216450216	0.00149643784031023	0.0128367003367003	1.93361282284568	0.12210749392629	up	200.163456698874	3.37935	1	1	2-Hexyl-4-pentynoic acid	Unknown	-	NA	NA	-	19	11-nitro-1-undecene;2,2,7,7-Tetramethyl-1,6-dioxaspiro[4.4]non-3-ene;Linalyl formate;alpha-Terpineol formate;5-Pentyl-3h-furan-2-one;Methyl 4,8-decadienoate;Methyl (2E,4Z)-decadienoate;Neryl formate;4-Hydroxy-4-methyl-7-decenoic acid gamma-lactone;Ethyl octynecarboxylate;Tsibulin 2;6-(3-Hexenyl)tetrahydro-2H-pyran-2-one;xi-2-Hexyl-5-methyl-3(2H)-furanone;(3E,6Z)-Nonadien-1-yl acetate;(2E,6Z)-2,6-…	HMDB0062669;HMDB0030006;HMDB0030424;HMDB0032050;HMDB0032463;HMDB0034708;HMDB0034730;HMDB0035156;HMDB0036191;HMDB0036215;HMDB0037388;HMDB0037829;HMDB0038005;HMDB0038068;HMDB0038079;HMDB0038245;HMDB0038279;HMDB0040595;HMDB0059816	2	Geranyl_formate;Decahydro-2-naphthoic_acid	C12294;C14113
pos-M202T170	1474.32498647511	1834.91503864123	1879.65551776852	981.768232816396	1859.53191464093	1123.43979402646	5873.61861773824	3226.96105987964	4203.8235951899	3482.97782547558	2999.1635211104	5080.46920531692	2.71662705677708	8.95186556449643e-05	0.00216450216450216	0.00113002919934344	0.0128367003367003	1.82262856449742	0.114021202273867	up	202.083164655071	2.83578333333333	1	1	N-Benzylglycine methyl ester	Unknown	-	NA	NA	-	11	2(N)-Methyl-norsalsolinol;(R)-Salsolinol;alpha-Methylphenylalanine;N-methylphenylalanine;Maltoxazine;3,5-Dimethylphenyl methylcarbamate;Ethyl N-methylanthranilate;1,2,3,4,5,6-Hexahydro-5-(1-hydroxyethylidene)-7H-cyclopenta[b]pyridin-7-one;2,3-Dihydro-5-(3-hydroxypropanoyl)-1H-pyrrolizine;3,4-Methylenedioxyamphetamine;Salsolinol	HMDB0001189;HMDB0005199;HMDB0029223;HMDB0029224;HMDB0030372;HMDB0031811;HMDB0033763;HMDB0039655;HMDB0040021;HMDB0041931;HMDB0042012	9	3-{[(2E)-4-Amino-4-oxobut-2-enoyl]amino}-L-alanine;Phenacetin;(-)-Salsolinol;Fusaric_acid;Xylylcarb;L-Homophenylalanine;XMC;Propham;(2S,3S)-3-Methylphenylalanine	C20966;C07591;C09642;C10146;C14579;C17235;C18771;C18887;C20895
pos-M203T78	1893.6900271235	2006.51339371462	1639.16112570736	1030.56222074558	1138.28275088418	949.50551059953	3830.49466411425	3648.01193653024	2236.52849473366	3836.92463090532	3076.00609936624	3751.48872700107	2.35390683164295	0.000417944012517329	0.00216450216450216	0.00363666523915848	0.0128367003367003	1.69634969653953	0.0999644248834483	up	203.148355239459	1.3026	1	1	NG,NG-Dimethyl-L-arginine	Organic acids and derivatives	Carboxylic acids and derivatives	HMDB0001539	C03626	-	2	Asymmetric dimethylarginine;Symmetric dimethylarginine	HMDB0001539;HMDB0003334	2	Arg-OEt;NG,NG-Dimethyl-L-arginine	C01404;C03626
pos-M204T85	1479.08717691879	2062.11353666674	1721.6104436514	1554.46501912133	2049.52362216893	1629.1438136453	4631.38301586578	4548.42888800743	3394.71860507745	3805.89798531143	3023.22820919114	3707.00824566233	2.20186634027963	5.664874329134e-06	0.00216450216450216	0.000136526946715153	0.0128367003367003	1.6634671191883	0.038383533731808	up	204.062057843667	1.4243	1	1	o-Tyrosine	Organic acids and derivatives	Carboxylic acids and derivatives	HMDB0006050	null	-	7	L-Tyrosine;4-Hydroxy-4-(3-pyridyl)-butanoic acid;L-Threo-3-Phenylserine;Beta-Tyrosine;o-Tyrosine;Meta-Tyrosine;4,6,7-Trihydroxy-1,2,3,4-tetrahydroisoquinoline	HMDB0000158;HMDB0001119;HMDB0002184;HMDB0003831;HMDB0006050;HMDB0059720;HMDB0060280	9	L-Tyrosine;Tyrosine;L-threo-3-Phenylserine;3-Amino-3-(4-hydroxyphenyl)propanoate;D-Tyrosine;gamma-Hydroxy-3-pyridinebutanoate;N-Hydroxy-L-phenylalanine;3-Hydroxy-L-phenylalanine;(S)-beta-Tyrosine	C00082;C01536;C03290;C04368;C06420;C19579;C19712;C20807;C21308
pos-M211T225	15609.7715397502	18132.5421983029	20190.5641897782	23642.8567502154	11928.8238266023	9649.96140489201	52513.5464273975	37673.0907360633	25453.0020593233	26090.5075478242	46906.8556225121	50000.8557249499	2.40672697861661	0.000947346559706931	0.00216450216450216	0.0068714110508728	0.0128367003367003	1.5367283045566	0.134609919437555	up	211.168442978617	3.75281666666667	1	1	Altretamine	Organic nitrogen compounds	Organonitrogen compounds	HMDB0014631	null	-	14	Altretamine;Linalyl propionate;Methyl (2E,6Z)-dodecadienoate;alpha-Terpineol propanoate;Cepanone;Citral propylene glycol acetal;Propyl 2,4-decadienoate;Tsibulin 1;Isobornyl propionate;Neryl propionate;2-Propenyl cyclohexanebutanoate;Octahydro-2,5,5,8a-tetramethyl-7H-1-benzopyran-7-one;Artemisyl propionate;1,1-Dimethoxynonane	HMDB0014631;HMDB0030425;HMDB0031014;HMDB0032052;HMDB0032098;HMDB0037286;HMDB0037307;HMDB0037390;HMDB0038249;HMDB0038258;HMDB0038291;HMDB0040232;HMDB0041554;HMDB0034151	0	-	-
pos-M216T156	600.02140521396	692.347264908589	725.192037795099	505.017639458468	683.961796574921	592.882212330753	1626.64494922055	1037.37902976197	1037.1756712593	1020.45145405085	985.455075561755	1278.66935042802	1.83864147631086	0.000170563432488054	0.00216450216450216	0.00183921369717391	0.0128367003367003	1.39078629812271	0.183798751670858	up	216.062138320425	2.59625	1	1	Phenaceturic acid	Organic acids and derivatives	Carboxylic acids and derivatives	HMDB0000821	C05598	(map00360)Phenylalanine metabolism	13	Glycerylphosphorylethanolamine;sn-glycero-3-Phosphoethanolamine;Phenylacetylglycine;Methyl hippurate;2-Methylhippuric acid;m-Methylhippuric acid;p-Methylhippuric acid;Methyl n-acetylanthranilate;Betamipron;3-Carbamoyl-2-phenylpropionaldehyde;4-Hydroxy-5-phenyltetrahydro-1,3-oxazin-2-one;4-Anilino-4-oxobutanoic acid;N-Methyl-1-deoxynojirimycin	HMDB0000114;HMDB0059660;HMDB0000821;HMDB0000859;HMDB0011723;HMDB0013245;HMDB0013292;HMDB0032388;HMDB0034250;HMDB0060366;HMDB0060389;HMDB0060758;HMDB0035360	11	sn-Glycero-3-phosphoethanolamine;(3-Arylcarbonyl)-alanine;Phenylacetylglycine;5,6-Dihydroxy-3-methyl-2-oxo-1,2,5,6-tetrahydroquinoline;Gentioflavine;Cichorine;3-Carbamoyl-2-phenylpropionaldehyde;4-Hydroxy-5-phenyltetrahydro-1,3-oxazin-2-one;Anthopleurine;DNOC;2,4-Dinitroanisole	C01233;C03450;C05598;C06726;C09962;C10581;C16587;C16595;C16994;C18653;C21159
pos-M216T200	1421.60057440664	1649.75205158282	3795.40385012707	1967.36302045694	1209.16578744358	1070.1388413795	12240.2697125355	8664.65411192324	6764.65740811866	6901.79519423683	9883.44488701947	10474.3727464248	4.94259855832673	6.1148856182769e-05	0.00216450216450216	0.00084822445843358	0.0128367003367003	2.32269427707204	0.132082745893192	up	216.194850665326	3.336775	1	1	.gamma.-Dodecalactone	Unknown	-	NA	NA	-	28	5-Dodecenoic acid;trans-Dodec-2-enoic acid;Methyl 10-undecenoate;Allyl nonanoate;xi-Dihydro-5-octyl-2(3H)-furanone;cis-4-Decenyl acetate;2,6-Dimethyl-5-heptenal propyleneglycol acetal;11-Dodecenoic acid;cis-3-Hexenyl hexanoate;(±)-Citronellyl acetate;Citronellyl acetate;5,5-Dibutyl-4,5-dihydro-2(3H)furanone;Rhodinyl acetate;Methyl 9-undecenoate;Ethyl 2-decenoate;1-Ethenylhexyl butanoate;xi-5-Dode…	HMDB0000529;HMDB0010729;HMDB0029585;HMDB0029763;HMDB0031683;HMDB0032214;HMDB0032235;HMDB0032248;HMDB0033378;HMDB0034160;HMDB0034844;HMDB0036182;HMDB0037186;HMDB0037305;HMDB0037329;HMDB0037498;HMDB0037742;HMDB0037813;HMDB0038081;HMDB0038269;HMDB0038895;HMDB0038924;HMDB0039220;HMDB0040158;HMDB0040163;HMDB0040361;HMDB0041264;HMDB0041449	5	(-)-Menthyl_acetate;Citronellyl_acetate;Neomenthyl_acetate;Decanoyl_acetaldehyde;cis-2-Dodecenoic_acid	C09870;C12298;C16825;C16947;C21202
pos-M227T150	4311.54931504515	5123.43331118318	3928.2702192942	3473.49541419555	4471.96221439052	3476.40851587661	10257.8454341753	9604.72977504244	7438.55491431643	9325.19362754819	8079.63628761774	9079.25787445196	2.17006091174647	2.80066104342218e-06	0.00216450216450216	8.07577033247079e-05	0.0128367003367003	1.67324020440212	0.0524710045671234	up	227.07874565737	2.49875	1	1	(±)-Tryptophan	Organoheterocyclic compounds	Indoles and derivatives	HMDB0030396	C00806	-	17	5-Acetylamino-6-formylamino-3-methyluracil;L-Tryptophan;D-Tryptophan;3-Hydroxymethylantipyrine;Ethotoin;(±)-Tryptophan;Nirvanol;4-Hydroxyantipyrine;S-nirvanol;N6-Acetyl-L-lysine;N-Alpha-acetyllysine;Glycyl-L-leucine;Alanyl-Valine;Glycyl-Isoleucine;Isoleucyl-Glycine;Leucyl-Glycine;Valyl-Alanine	HMDB0011105;HMDB0000929;HMDB0013609;HMDB0013840;HMDB0014892;HMDB0030396;HMDB0060533;HMDB0060878;HMDB0060967;HMDB0000206;HMDB0000446;HMDB0000759;HMDB0028700;HMDB0028844;HMDB0028907;HMDB0028929;HMDB0029120	14	5-Acetylamino-6-formylamino-3-methyluracil;1,3,7-Trimethyl-5-hydroxyisourate;L-Tryptophan;D-Tryptophan;Tryptophan;Ethotoin;Vasicinol;Idazoxan;Nirvanol;Glycyl-leucine;N6-Acetyl-L-lysine;6-Acetamido-3-aminohexanoate;N2-Acetyl-L-lysine;N-Acetyldemethylphosphinothricin	C16365;C21144;C00078;C00525;C00806;C07839;C10743;C10968;C14916;C02155;C02727;C03846;C12989;C17949
pos-M228T225	74129.345024954	84113.7632517039	85520.0201413034	103641.55942219	61073.8121006525	48621.7458610382	381679.304762045	232707.032462655	163264.590001894	148032.37300725	298608.70800265	274049.861076598	3.27792838239391	0.000129132812098068	0.00216450216450216	0.00148069275845315	0.0128367003367003	1.80013583179061	0.14859188406198	up	228.195408447801	3.75293333333333	1	1	Methyl (2E,6Z)-dodecadienoate	Lipids and lipid-like molecules	Fatty Acyls	HMDB0031014	null	-	12	Linalyl propionate;Methyl (2E,6Z)-dodecadienoate;alpha-Terpineol propanoate;Cepanone;Citral propylene glycol acetal;Propyl 2,4-decadienoate;Tsibulin 1;Isobornyl propionate;Neryl propionate;2-Propenyl cyclohexanebutanoate;Octahydro-2,5,5,8a-tetramethyl-7H-1-benzopyran-7-one;Artemisyl propionate	HMDB0030425;HMDB0031014;HMDB0032052;HMDB0032098;HMDB0037286;HMDB0037307;HMDB0037390;HMDB0038249;HMDB0038258;HMDB0038291;HMDB0040232;HMDB0041554	0	-	-
pos-M229T147	20421.8880367651	19497.1770532624	10392.9704722723	16352.8890707049	27098.0615717268	21917.5134865267	13742.1206471368	11563.6333723639	7439.80169845155	15153.1305359873	10263.8002072363	13158.237527918	0.616531949459442	0.0210906004143829	0.025974025974026	0.0764179253531282	0.0855005560887914	1.06495771881865	0.0931764424977873	down	229.153791964383	2.45208333333333	1	1	Leu-Pro	Organic acids and derivatives	Carboxylic acids and derivatives	HMDB0011175	NA	-	7	L-isoleucyl-L-proline ;L-leucyl-L-proline ;Isoleucyl-Proline;Leucyl-Proline;Methoxamine;Orciprenaline;Isoproterenol	HMDB0011174;HMDB0011175;HMDB0028915;HMDB0028937;HMDB0014861;HMDB0014954;HMDB0015197	5	Mescaline;Isoproterenol;Metaproterenol;Methoxamine;L-Isoprenaline	C06546;C07056;C07144;C07513;C11703
pos-M231T145	12911.6733764154	11196.6708528922	7161.69197167868	14689.2532060621	38542.62251658	30300.3862809531	3432.221695993	1856.3798237567	4987.82534266151	2802.02002018641	4655.34646255738	2981.58225178218	0.180443910278013	0.000694733418097078	0.00216450216450216	0.00538301924980782	0.0128367003367003	2.23060144861776	0.140352997516508	down	231.169607552259	2.41903333333333	1	1	DL-Leu-DL-Val	Organic acids and derivatives	Carboxylic acids and derivatives	NA	NA	-	4	Isoleucyl-Valine;Leucyl-Valine;Valyl-Isoleucine;Valyl-Leucine	HMDB0028920;HMDB0028942;HMDB0029130;HMDB0029131	1	N-Heptanoylhomoserine_lactone	C11844
pos-M233T140	2927.52301235266	1954.17642003628	1962.47045648196	3075.62421528418	4802.67418428064	4349.48473997968	373.941257063719	626.197608591421	612.720234350617	799.53490386819	694.568106726671	744.738413395882	0.201956271508106	1.74667652035352e-05	0.00216450216450216	0.000323968085106553	0.0128367003367003	2.31235379127115	0.148919848454106	down	233.149357287475	2.3288	1	1	Thr-Leu	Organic acids and derivatives	Carboxylic acids and derivatives	HMDB0029065	NA	-	19	Spermic acid 2;Isoleucyl-Threonine;Leucyl-Threonine;Threoninyl-Isoleucine;Threoninyl-Leucine;Altretamine;Linalyl propionate;Methyl (2E,6Z)-dodecadienoate;alpha-Terpineol propanoate;Cepanone;Citral propylene glycol acetal;Propyl 2,4-decadienoate;Tsibulin 1;Isobornyl propionate;Neryl propionate;2-Propenyl cyclohexanebutanoate;Octahydro-2,5,5,8a-tetramethyl-7H-1-benzopyran-7-one;Artemisyl propionate…	HMDB0013075;HMDB0028917;HMDB0028939;HMDB0029064;HMDB0029065;HMDB0014631;HMDB0030425;HMDB0031014;HMDB0032052;HMDB0032098;HMDB0037286;HMDB0037307;HMDB0037390;HMDB0038249;HMDB0038258;HMDB0038291;HMDB0040232;HMDB0041554;HMDB0013124	2	Piperazine_adipate;2-Amino-9,10-epoxy-8-oxodecanoic_acid	C13811;C12027
pos-M239T49	17424.4739274615	15953.4360023461	16397.6877313522	17831.1726593424	15312.1081827997	13372.7174411394	515619.688976093	400015.886543738	268587.868914304	326156.367315093	394207.716251905	397699.334510967	23.9095306286177	6.23512065743956e-09	0.00216450216450216	8.9394335732429e-07	0.0128367003367003	3.37662089761543	0.261020183325516	up	239.106100305937	0.823366666666667	1	1	15(R)-hydroperoxy-EPE	Organoheterocyclic compounds	Diazinanes	HMDB0062295	null	-	9	15(R)-hydroperoxy-EPE;Cinnamyl benzoate;4'-Methoxychalcone;Benzyl cinnamate;3-[4-Hydroxy-3-(3-methyl-2-butenyl)phenyl]-2-propenal;(S)-9-Hydroxy-10-undecenoic acid;Clarycet;3-Nonanon-1-yl acetate;N-lactoyl-Methionine	HMDB0062295;HMDB0029700;HMDB0032585;HMDB0040286;HMDB0040833;HMDB0032662;HMDB0036029;HMDB0037179;HMDB0062182	0	-	-
pos-M244T83	1115.01887989876	1794.59343915613	1120.60829253872	1042.03012799208	1442.03971244023	1194.30142704083	924.035518482046	828.668048299459	546.708019632194	1000.23421278612	501.23748629616	665.240395869375	0.579369585448341	0.00345826573069639	0.00216450216450216	0.0189687951640152	0.0128367003367003	1.27350873121202	0.0590604737840642	down	244.091880554502	1.37970833333333	1	1	Cytidine	Nucleosides, nucleotides, and analogues	Pyrimidine nucleosides	HMDB0000089	C00475	(map00240)Pyrimidine metabolism;(map01100)Metabolic pathways	4	Cytidine;Cytarabine;gamma-Glutamyl-beta-cyanoalanine;3-Nitrotyrosine	HMDB0000089;HMDB0015122;HMDB0060478;HMDB0001904	4	Cytidine;Cytosine_arabinoside;gamma-Glutamyl-beta-cyanoalanine;1-Guanidino-1-deoxy-scyllo-inositol	C00475;C02961;C05711;C04280
pos-M245T153	22166.9842566108	16415.0113897255	14748.7287104711	23713.7890208487	48929.6298049209	41170.2070310236	1609.03494341917	1187.67857518612	1806.38861199124	1297.59608275601	2875.1778970404	1419.67872302002	0.0609985011182469	1.4713823812003e-06	0.00216450216450216	4.95334912947677e-05	0.0128367003367003	3.07290038903692	0.0420557084146999	down	245.18536775315	2.55784166666667	1	1	Isoleucyl-Leucine	Organic acids and derivatives	Carboxylic acids and derivatives	HMDB0028911	null	-	48	Isoleucyl-Isoleucine;Isoleucyl-Leucine;Leucyl-Isoleucine;Leucyl-Leucine;Farnesol;beta-Triticene;alpha-Triticene;Pogostol;Valerianol;10-Epijunenol;(-)-Pacifigorgiol;Sesquisabinene hydrate;4beta-8-Daucen-4-ol;6-Epi-beta-bisabolol;Panasinsanol B;Nerolidol;(S)-Nerolidol;Panasinsanol A;Shyobunol;Rosifoliol;beta-Bisabolol;(-)-alpha-Bisabolol;(+)-alpha-Bisabolol;(-)-Valeranone;Bulnesol;Guaioxide;Carotol…	HMDB0028910;HMDB0028911;HMDB0028932;HMDB0028933;HMDB0004305;HMDB0030938;HMDB0030939;HMDB0033239;HMDB0034951;HMDB0034982;HMDB0035021;HMDB0035199;HMDB0035351;HMDB0035364;HMDB0035383;HMDB0035662;HMDB0035663;HMDB0035711;HMDB0035811;HMDB0035868;HMDB0036111;HMDB0036197;HMDB0036198;HMDB0036421;HMDB0036445;HMDB0036447;HMDB0036579;HMDB0036580;HMDB0036642;HMDB0036645;HMDB0036646;HMDB0036679;HMDB0036732;HMD…	3	N-(6-Aminohexanoyl)-6-aminohexanoate;Leucyl-leucine;N-Octanoyl-L-homoserine_lactone	C01255;C11332;C21199
pos-M250T225	8029.63096287166	8763.41891238525	6366.95007815236	8350.45403319482	6491.01574901895	4689.26651011048	29975.5858488006	19242.4694111138	15783.3751249232	12331.1924375927	19032.6383908478	21987.7700210559	2.77233520998744	9.47580094347566e-05	0.00216450216450216	0.00117725289140891	0.0128367003367003	1.69239438220245	0.0857815830576363	up	250.176807487784	3.75293333333333	1	1	Furanogermenone	Lipids and lipid-like molecules	Prenol lipids	HMDB0036766	C17488	-	5	Spermic acid 2;Isoleucyl-Threonine;Leucyl-Threonine;Threoninyl-Isoleucine;Threoninyl-Leucine	HMDB0013075;HMDB0028917;HMDB0028939;HMDB0029064;HMDB0029065	1	Piperazine_adipate	C13811
pos-M259T171_1	1047.08193490875	999.120773209792	2247.72249858271	937.899173834617	968.792577979016	853.892854788598	2803.38912465115	3258.52150679677	2396.20158549064	2065.93582958458	2725.62227709162	4044.53308569431	2.45151029157199	0.000497362414352307	0.00432900432900433	0.00415710320966298	0.0216087174155789	1.72551251661091	0.144347927972415	up	259.098541738649	2.8539	1	1	Yangonin	Phenylpropanoids and polyketides	Kavalactones	HMDB0034144	C09980	(map01061)Biosynthesis of phenylpropanoids	13	O-Desmethylangolensin;Archangin;Wyerone;Rhapontigenin;Acetomenaphthone;Xanthoxyletin;Demethylvestitol;Yangonin;5-Methoxyseselin;(2S,3R,4R)-3,4,4'-Trihydroxyflavan;3',4',7-Trihydroxyisoflavan;3'-Hydroxyequol;cis-4-Hydroxyequol	HMDB0004629;HMDB0030616;HMDB0030947;HMDB0031842;HMDB0032725;HMDB0033931;HMDB0033986;HMDB0034144;HMDB0034255;HMDB0040679;HMDB0041652;HMDB0041657;HMDB0041710	11	Wyerone;Luvangetin;Peucedanin;Davidigenin;Yangonin;Lunularic_acid;Hibiscoquinone_A;2,2-Bis(4-hydroxyphenyl)-propanoic_acid;2-Naphtylmethylsuccinic_acid;Catalpalactone;Octamethyltrisiloxane	C08465;C09273;C09283;C09618;C09980;C10268;C10352;C13633;C14115;C16929;C07261
pos-M260T80	1335.29196884681	1297.78595830308	1422.94371846012	1604.70426187467	2855.89521185207	2823.52844141604	815.987170898928	837.787668392042	700.624998239871	1678.57268120449	927.803754073838	945.337345374966	0.520814437811707	0.00892448478017037	0.025974025974026	0.0393920741690127	0.0855005560887914	1.30419274944864	0.126243970917122	down	260.194471638798	1.33825833333333	1	1	Leu-Lys	Organic acids and derivatives	Carboxylic acids and derivatives	HMDB0028934	NA	-	4	Isoleucyl-Lysine;Leucyl-Lysine;Lysyl-Isoleucine;Lysyl-Leucine	HMDB0028912;HMDB0028934;HMDB0028954;HMDB0028955	0	-	-
pos-M261T44	2081.60270919705	2585.84620724731	2364.15172584454	1903.42625835379	1855.06182232362	1495.78880346645	887.737801273067	990.076898006486	714.668387980348	1092.46357683086	1008.1497713336	847.638296299917	0.45098404406226	1.8972773776636e-05	0.00216450216450216	0.000344739336281854	0.0128367003367003	1.65398002404286	0.109602402520441	down	261.036138456597	0.7307	1	1	Mannose 6-phosphate	Organic oxygen compounds	Organooxygen compounds	HMDB0001078	C00275	(map00051)Fructose and mannose metabolism;(map00520)Amino sugar and nucleotide sugar metabolism;(map01100)Metabolic pathways;(map01110)Biosynthesis of secondary metabolites;(map01130)Biosynthesis of antibiotics;(map02060)Phosphotransferase system (PTS);(map04142)Lysosome	22	Fructose 6-phosphate;Myo-inositol 1-phosphate;Galactose 1-phosphate;Dolichyl phosphate D-mannose;Fructose 1-phosphate;Mannose 6-phosphate;D-Myo-inositol 4-phosphate;Glucose 6-phosphate;Glucose 1-phosphate;Inositol phosphate;Beta-D-Glucose 6-phosphate;Beta-D-Fructose 6-phosphate;D-Tagatose 1-phosphate;D-Mannose 1-phosphate;Sorbose 1-phosphate;Beta-D-Fructose 2-phosphate;1D-myo-Inositol 3-phosphate…	HMDB0000124;HMDB0000213;HMDB0000645;HMDB0000994;HMDB0001076;HMDB0001078;HMDB0001313;HMDB0001401;HMDB0001586;HMDB0002985;HMDB0003498;HMDB0003971;HMDB0006328;HMDB0006330;HMDB0006797;HMDB0006800;HMDB0006814;HMDB0006873;HMDB0060467;HMDB0062705;HMDB0039494;HMDB0010325	37	D-Fructose_6-phosphate;D-Glucose_6-phosphate;D-Glucose_1-phosphate;D-Mannose_6-phosphate;alpha-D-Galactose_1-phosphate;D-Mannose_1-phosphate;beta-D-Glucose_1-phosphate;alpha-D-Glucose_6-phosphate;Hexose_1-phosphate;D-Fructose_1-phosphate;D-Tagatose_6-phosphate;D-Galactose_6-phosphate;alpha-D-Hexose_1-phosphate;beta-D-Glucose_6-phosphate;Inositol_1-phosphate;Sorbose_1-phosphate;D-Allose_6-phosphat…	C00085;C00092;C00103;C00275;C00446;C00636;C00663;C00668;C01002;C01094;C01097;C01113;C01171;C01172;C01177;C02888;C02962;C02965;C03251;C03267;C03384;C03546;C03606;C03654;C03735;C03811;C04006;C05001;C05345;C06019;C06155;C06312;C15924;C15926;C18096;C18984;C02655
pos-M265T151_2	2048.51423806886	2612.00998375434	1199.40997405401	3057.42760397035	5584.64601788079	4892.81876191083	791.911858558363	667.472279976262	1090.40860802485	1962.79050280829	1036.68181733673	1019.88339320214	0.338706223174121	0.00551460732047129	0.00432900432900433	0.0272292400675458	0.0216087174155789	1.68570049538886	0.14470723120472	down	265.153404205053	2.5144	1	1	Val-Phe	Organic acids and derivatives	Carboxylic acids and derivatives	HMDB0029134	NA	-	4	Vorinostat;Phenylalanyl-Valine;Valyl-Phenylalanine;Subaphylline	HMDB0015568;HMDB0029008;HMDB0029134;HMDB0033463	2	Feruloylputrescine;Fagaramide	C10497;C10455
pos-M266T50_2	5042.1779219349	6788.87936315832	6704.49066737309	6090.15262394668	6099.81791932192	6079.92054341039	2196.12222358102	2619.0631792562	2005.08681021198	2784.44009202723	1898.77365074032	2288.26134581665	0.374720358231968	3.17608110957577e-07	0.00216450216450216	1.58739402428212e-05	0.0128367003367003	1.89405216282348	0.0956195253461076	down	266.073994338123	0.836666666666667	1	1	Cytidine	Nucleosides, nucleotides, and analogues	Pyrimidine nucleosides	HMDB0000089	C00475	(map00240)Pyrimidine metabolism;(map01100)Metabolic pathways	3	Cytidine;Cytarabine;gamma-Glutamyl-beta-cyanoalanine	HMDB0000089;HMDB0015122;HMDB0060478	5	Cytidine;Cytosine_arabinoside;gamma-Glutamyl-beta-cyanoalanine;Thionazin;Fludioxonil	C00475;C02961;C05711;C19036;C18462
pos-M267T144	1712.18552244082	1159.27602061995	995.865633950312	2153.28192575213	5429.64710005148	3707.63199736297	1119.5408175436	981.864491579674	691.468149423756	619.648117607525	992.755983978335	1024.92685928436	0.3582428071579	0.022172591719682	0.00865800865800866	0.0793575157722293	0.0368975061967034	1.47668565038616	0.0597469750731092	down	267.132918084385	2.40148333333333	1	1	Phe-Thr	Organic acids and derivatives	Carboxylic acids and derivatives	HMDB0029005	NA	-	7	Phenylalanyl-Threonine;Threoninyl-Phenylalanine;N5-(4-Methoxybenzyl)glutamine;Hydroxyprolyl-Isoleucine;Hydroxyprolyl-Leucine;Isoleucyl-Hydroxyproline;Leucyl-Hydroxyproline	HMDB0029005;HMDB0029068;HMDB0033598;HMDB0028866;HMDB0028867;HMDB0028908;HMDB0028930	1	gamma-Glutamyltyramine	C20926
pos-M268T141	2265.61748922859	1367.45887464295	2706.69313267515	1757.84501313977	2541.01414837323	2496.07688414447	2897.35171212958	3501.41244282545	6021.57404239773	5155.90877166595	3321.20483372728	5318.4361221046	1.99592505828275	0.00202139560430343	0.00216450216450216	0.0124802512129074	0.0128367003367003	1.41617323968019	0.095018304006027	up	268.103004571604	2.35788333333333	1	1	Adenosine	Nucleosides, nucleotides, and analogues	Purine nucleosides	HMDB0000050	C00212	(map00230)Purine metabolism;(map01100)Metabolic pathways;(map04022)cGMP-PKG signaling pathway;(map04024)cAMP signaling pathway;(map04071)Sphingolipid signaling pathway;(map04080)Neuroactive ligand-receptor interaction;(map04270)Vascular smooth muscle contraction;(map04923)Regulation of lipolysis in adipocytes;(map04924)Renin secretion;(map05012)Parkinson's disease;(map05032)Morphine addiction;(ma…	8	Neuraminic acid;N-(1-Deoxy-1-fructosyl)serine;Adenosine;Deoxyguanosine;Vidarabine;Zidovudine;Glutamyl-Valine;Valyl-Glutamate	HMDB0000830;HMDB0037842;HMDB0000050;HMDB0000085;HMDB0014340;HMDB0014638;HMDB0028832;HMDB0029126	5	Neuraminic_acid;Miserotoxin;Adenosine;Deoxyguanosine;Zidovudine	C06469;C08507;C00212;C00330;C07210
pos-M269T138	3330.74405871325	3291.45832067297	4891.26509902356	3260.82612860319	5640.99547673736	4951.89252572255	1797.67573735132	1572.18338589112	1246.46699572455	2013.81616634162	1553.86817101901	1673.21558652291	0.388581837533325	4.16189078857143e-05	0.00216450216450216	0.000634688345257144	0.0128367003367003	1.77986235584024	0.139203212897973	down	269.08747068183	2.29736666666667	1	1	Inosine	Nucleosides, nucleotides, and analogues	Purine nucleosides	HMDB0000195	C00294	(map00230)Purine metabolism;(map01100)Metabolic pathways	11	3-Deoxy-D-glycero-D-galacto-2-nonulosonic acid;Inosine;Allopurinol riboside;Arabinosylhypoxanthine;Asparaginyl-Asparagine;N2-Oxalylarginine;N-acetyltryptophan;Methylphenobarbital;Nigellicine;cyclic 6-Hydroxymelatonin;Mono-(3-carboxypropyl) phthalate	HMDB0000425;HMDB0000195;HMDB0000481;HMDB0003040;HMDB0028726;HMDB0032763;HMDB0013713;HMDB0014987;HMDB0030269;HMDB0060810;HMDB0061748	6	2-O-(alpha-D-Mannosyl)-D-glycerate;2-O-(alpha-D-Glucopyranosyl)-D-glycerate;3-Deoxy-D-glycero-D-galacto-non-2-ulosonic_acid;Inosine;N-Acetyl-D-tryptophan;Mephobarbital	C11544;C19792;C20934;C00294;C03137;C07829
pos-M270T320	19400.4714513714	17808.5084688711	19820.5398476136	16003.2133351959	17943.601918368	16247.9893580604	2288.22918807868	2522.3287008267	2235.77660468378	2656.16166039326	1634.23287718595	979.486049784706	0.114864002661975	1.55417900853088e-05	0.00216450216450216	0.000296668455642018	0.0128367003367003	2.81411393807708	0.0686047797212017	down	270.31438337542	5.32658333333333	1	1	Octadecylamine	Organonitrogen compounds	Amines	HMDB0029586	null	-	2	Octadecylamine;3-Cyclohexyldodecane	HMDB0029586;HMDB0036345	0	-	-
pos-M273T180	383.330835997028	458.963145862583	570.506255834047	351.429810549726	307.306473995528	273.608871877436	16320.1177587103	14724.1457400492	12481.6478012717	10125.3991344467	15096.342103271	21910.2085617583	38.6576718556365	3.64922400619115e-10	0.00216450216450216	1.31052061783576e-07	0.0128367003367003	3.60221975498235	0.101951873288884	up	273.113701468611	2.99404166666667	1	1	2,4,6-Trimethoxybenzophenone	Benzenoids	Benzene and substituted derivatives	HMDB0033800	null	-	10	5C-aglycone;Isovestitol;1,2-Bis(4-hydroxy-3-methoxyphenyl)ethylene;2,4,6-Trimethoxybenzophenone;1-(2,6-Dihydroxy-4-methoxyphenyl)-3-phenyl-1-propanone;Marminal;3'-O-Methylequol;4',7-Dihydroxy-3'-methoxyisoflavan;4',7-Dihydroxy-6-methoxyisoflavan;6-O-Methylequol	HMDB0004810;HMDB0030526;HMDB0032847;HMDB0033800;HMDB0034435;HMDB0035035;HMDB0041660;HMDB0041669;HMDB0041670;HMDB0041701	8	1,2-Bis(4-hydroxy-3-methoxyphenyl)ethylene;5-O-Methylalloptaeroxylin;2',6'-Dihydroxy-4'-methoxydihydrochalcone;Eleutherin;9-Methoxy-alpha-lapachone;Vestitol;(-)-Vestitol;Deoxyshikonin	C04547;C09014;C09644;C10340;C10372;C10540;C16225;C18133
pos-M273T183	1366.84934265294	1377.80676176544	4034.31702864035	1105.65195950974	1207.02067877541	1124.23457713904	6218.84658136807	8277.75729108263	8844.84391959626	6192.10266493081	8115.74280424052	12627.3549735782	4.9214210151025	9.67934349108861e-05	0.00216450216450216	0.00119498218008776	0.0128367003367003	2.41876163448857	0.103137039608872	up	273.090722474841	3.044975	1	1	Anigorufone	Benzenoids	Naphthalenes	HMDB0033935	null	-	5	Anigorufone;(10S,11S)-Pterosin C;Dehydrooreadone;(S)-Pterosin P;Pterosin N	HMDB0033935;HMDB0030763;HMDB0036046;HMDB0036607;HMDB0038218	5	Thienamycin;5-Chrysenecarboxylate;4-Chrysenecarboxylate;Flindersiachromone;Strigolactone_ABC-rings	C06664;C18282;C18283;C09007;C18036
pos-M273T229	1864.27510097982	1580.02970066456	2586.83882030347	1805.95537387523	1384.91166587584	2684.9412019712	59465.5158404275	61412.5341463344	66602.9854971353	50277.1734461516	48972.159442356	65540.6718145953	29.5853249614481	9.42402082028957e-09	0.00216450216450216	1.21780669047452e-06	0.0128367003367003	3.49881101931603	0.105823524635075	up	273.090547097745	3.81723333333333	1	1	Anigorufone	Benzenoids	Naphthalenes	HMDB0033935	null	-	5	Anigorufone;(10S,11S)-Pterosin C;Dehydrooreadone;(S)-Pterosin P;Pterosin N	HMDB0033935;HMDB0030763;HMDB0036046;HMDB0036607;HMDB0038218	5	Thienamycin;5-Chrysenecarboxylate;4-Chrysenecarboxylate;Flindersiachromone;Strigolactone_ABC-rings	C06664;C18282;C18283;C09007;C18036
pos-M279T493	80303.8106475784	107686.646761617	105568.796754578	48812.7368878064	83000.9013727849	81868.2156704769	13319.562209254	12542.7230751276	16237.6033885594	20371.2716419779	12083.8492576527	18697.128530208	0.183841838949188	8.06894441632385e-07	0.00216450216450216	3.19536706099663e-05	0.0128367003367003	2.38355205085265	0.102318654113458	down	279.158335804116	8.224925	1	1	Dibutyl phthalate	Benzenoids	Benzene and substituted derivatives	HMDB0033244	C14214	-	7	Alpha-CEHC;Monoethylhexyl phthalic acid;Diisobutyl phthalate;Dibutyl phthalate;5-Nonyltetrahydro-2-oxo-3-furancarboxylic acid;Monomenthyl succinate;Camelinin	HMDB0001518;HMDB0013248;HMDB0013835;HMDB0033244;HMDB0030993;HMDB0036143;HMDB0039082	4	2-Ethylhexyl_phthalate;Dibutyl_phthalate;Diisobutyl_phthalate;Yellow_OB	C03343;C14214;C15205;C19553
pos-M283T49	1776.73569180129	2809.53351009456	1965.52858140257	3155.6858106653	4607.932407939	2601.00187013958	482539.452165147	317648.602343005	288811.563402147	318025.338148367	324337.445414076	350652.0320008	123.076554931554	3.37309232248351e-09	0.00216450216450216	6.19198872880571e-07	0.0128367003367003	4.1248829044332	0.128073885990756	up	283.069545986559	0.819733333333333	1	1	Niflumic Acid	Benzenoids	Benzene and substituted derivatives	HMDB0015573	C13698	-	7	Niflumic Acid;5-Hydroxy-4-methoxy-6-canthinone 3-N-oxide;Phenytoin quinone;1,2,3,4-Tetrahydro-b-carboline-1,3-dicarboxylic acid;Carbidopa;Hydroxyprolyl-Hydroxyproline;(2S,4S)-Pinnatanine	HMDB0015573;HMDB0040794;HMDB0060868;HMDB0032102;HMDB0014336;HMDB0028864;HMDB0029439	3	9-Riburonosylhypoxanthine;Niflumic_acid;N-(p-Nitrobenzyl)phthalimide	C11631;C13698;C14265
pos-M287T194	902.992905533358	907.907253748836	4126.54308473901	963.570650607606	768.180086679144	733.057933498784	34387.6975843199	26375.1939540517	23536.5417564659	19253.4148868083	25215.9470255831	42264.1163813096	20.3556038693792	1.36064699630627e-05	0.00216450216450216	0.000266724833347781	0.0128367003367003	3.36259710997838	0.0831170800518818	up	287.129945125591	3.23433333333333	1	1	Octamethylpyrophosphoramide	Unknown	-	NA	C19015	-	7	4'-Hydroxy-5,7-dimethoxyflavan;Sativan;Isosativan;Myrigalone G;Myrigalone H;4'-Hydroxy-3,4,5-trimethoxystilbene;4-Hydroxy-3,5,4'-trimethoxystilbene	HMDB0030152;HMDB0030521;HMDB0034024;HMDB0041168;HMDB0041169;HMDB0041671;HMDB0041680	5	7,3'-Dihydroxy-4'-methoxy-8-methylflavan;(-)-Sativan;Diphenolic_acid;Sugiresinol;1,3-Diphenyltetramethyldisiloxane	C09646;C10526;C14294;C20133;C14251
pos-M291T137	5750.15136655716	5788.84897300547	6716.17125624941	4378.11014260757	6781.91876337127	5185.7141003524	2682.91785044529	1935.21695828717	2450.23013129109	3035.24834932727	1547.57930524216	1932.10800050951	0.392570565006426	3.44064507453462e-05	0.00216450216450216	0.000545889745993612	0.0128367003367003	1.81151305539562	0.115360712603664	down	291.06926134241	2.28703333333333	1	1	Inosine	Nucleosides, nucleotides, and analogues	Purine nucleosides	HMDB0000195	C00294	(map00230)Purine metabolism;(map01100)Metabolic pathways	7	Dedimethylchlorpromazine;N-Dedimethylchlorpromazine;Isoprothiolane;3-Deoxy-D-glycero-D-galacto-2-nonulosonic acid;Inosine;Allopurinol riboside;Arabinosylhypoxanthine	HMDB0061134;HMDB0061160;HMDB0031779;HMDB0000425;HMDB0000195;HMDB0000481;HMDB0003040	5	Isoprothiolane;2-O-(alpha-D-Mannosyl)-D-glycerate;2-O-(alpha-D-Glucopyranosyl)-D-glycerate;3-Deoxy-D-glycero-D-galacto-non-2-ulosonic_acid;Inosine	C11111;C11544;C19792;C20934;C00294
pos-M300T375	11602.2726790751	10732.7746099279	16436.8086846853	11714.6930176111	9796.4501251258	10546.4398675356	5326.54886391168	9754.05945985892	7843.13797116755	5507.1836438027	6462.18769925779	10032.0821539428	0.634272986435974	0.00724405067949636	0.00432900432900433	0.0337127340889193	0.0216087174155789	1.15257796061482	0.0930272861979893	down	300.288408796443	6.25631666666667	1	1	Palmitoyl ethanolamide	Organic acids and derivatives	Carboximidic acids and derivatives	HMDB0002100	C16512	-	11	Sphingosine;3-Dehydrosphinganine;Palmitoylethanolamide;Oleic acid;Elaidic acid;Vaccenic acid;(Z)-13-Octadecenoic acid;Ethyl 9-hexadecenoate;13Z-octadecenoic acid;7Z-octadecenoic acid;Octadec-9-enoic Acid	HMDB0000252;HMDB0001480;HMDB0002100;HMDB0000207;HMDB0000573;HMDB0003231;HMDB0041480;HMDB0059871;HMDB0062218;HMDB0062242;HMDB0062703	8	Sphingosine;3-Dehydrosphinganine;Palmitoylethanolamide;(9Z)-Octadecenoic_acid;(9E)-Octadecenoic_acid;(6Z)-Octadecenoic_acid;(11E)-Octadecenoic_acid;omega-Cycloheptylundecanoic_acid	C00319;C02934;C16512;C00712;C01712;C08363;C08367;C12103
pos-M300T440	13587.2920783648	9371.12633806648	8799.88012194355	8898.5151784112	11933.7550903994	10360.8813877604	3482.77571262078	3467.10944366993	4088.84619294759	4232.52739816787	2819.61079278274	4678.7863204274	0.361701847854244	1.77599537286938e-06	0.00216450216450216	5.71870510063941e-05	0.0128367003367003	1.85805932910535	0.160856032605066	down	300.288213240715	7.33168333333333	1	1	DErySphingosine	Unknown	-	NA	NA	-	11	Sphingosine;3-Dehydrosphinganine;Palmitoylethanolamide;Oleic acid;Elaidic acid;Vaccenic acid;(Z)-13-Octadecenoic acid;Ethyl 9-hexadecenoate;13Z-octadecenoic acid;7Z-octadecenoic acid;Octadec-9-enoic Acid	HMDB0000252;HMDB0001480;HMDB0002100;HMDB0000207;HMDB0000573;HMDB0003231;HMDB0041480;HMDB0059871;HMDB0062218;HMDB0062242;HMDB0062703	8	Sphingosine;3-Dehydrosphinganine;Palmitoylethanolamide;(9Z)-Octadecenoic_acid;(9E)-Octadecenoic_acid;(6Z)-Octadecenoic_acid;(11E)-Octadecenoic_acid;omega-Cycloheptylundecanoic_acid	C00319;C02934;C16512;C00712;C01712;C08363;C08367;C12103
pos-M301T381	61292.7441701808	92785.2840937157	74819.7240799812	52805.9387382317	87753.4301811968	74314.0053307829	83804.7051011924	24329.4278175657	38312.6387704847	41860.8331204519	19598.2458641508	20935.0010885423	0.515673143313141	0.015875327610567	0.025974025974026	0.0611777879000895	0.0855005560887914	1.45262071498894	0.104454472631347	down	301.21492213516	6.34885	1	1	Methandienone	Unknown	-	NA	NA	-	19	All-trans-retinoic acid;9-cis-Retinoic acid;13-cis-Retinoic acid;4-Oxoretinol;4-OH-Retinal;9,13-cis-Retinoate;Sugiol;ent-6,16-Kauradien-19-oic acid;Yucalexin B16;Yucalexin B7;Trilobinol;Metandienone;Dehydroabietic acid;Alpha-Linolenic acid;Gamma-Linolenic acid;Calendic acid;Punicic acid;Linolenelaidic acid;alpha-Hydroxymetoprolol	HMDB0001852;HMDB0002369;HMDB0006219;HMDB0012329;HMDB0012788;HMDB0012874;HMDB0036564;HMDB0036697;HMDB0036710;HMDB0036711;HMDB0038702;HMDB0041925;HMDB0061925;HMDB0001388;HMDB0003073;HMDB0030962;HMDB0030963;HMDB0030964;HMDB0060994	25	Retinoate;13-cis-Retinoic_acid;Spruceanol;Dehydroabietic_acid;19-Norprogesterone;19-Nor-17alpha-pregn-5(10)-en-20-yne-3alpha,17beta-diol;17beta-Hydroxy-17-methylandrosta-4,9(11)-dien-3-one;17beta-Hydroxy-2-methylandrost-1,4-dien-3-one;A-Norpregn-3(5)-ene-2,20-dione;17beta-Hydroxy-7alpha-methylandrost-1,4-diene-3-one;17alpha-Methyl-17beta-hydroxyandrosta-4,6-dien-3-one;9-cis-Retinoic_acid;4-Oxoret…	C00777;C07058;C09188;C12078;C14489;C14652;C14684;C14925;C15263;C15307;C15353;C15493;C16683;C18195;C18196;C20428;C20429;C06426;C06427;C07289;C08315;C08364;C15201;C10263;C10403
pos-M318T381	10919.8560350309	15980.5030470035	12774.1388513985	10164.6509256689	15485.4623083828	12498.324875757	14140.0232899944	4390.53408479471	12546.5331027737	7557.44840689483	4135.77709702658	3925.98164054174	0.600032586743831	0.0416708797542178	0.0930735930735931	0.124657237303129	0.206968359011832	1.23766880966066	0.0444090175693472	down	318.241611512123	6.34525	1	1	Drofenine	Unknown	-	NA	NA	-	13	All-trans-retinoic acid;9-cis-Retinoic acid;13-cis-Retinoic acid;4-Oxoretinol;4-OH-Retinal;9,13-cis-Retinoate;Sugiol;ent-6,16-Kauradien-19-oic acid;Yucalexin B16;Yucalexin B7;Trilobinol;Metandienone;Dehydroabietic acid	HMDB0001852;HMDB0002369;HMDB0006219;HMDB0012329;HMDB0012788;HMDB0012874;HMDB0036564;HMDB0036697;HMDB0036710;HMDB0036711;HMDB0038702;HMDB0041925;HMDB0061925	18	17beta-Hydroxy-4,17-dimethyl-4-azaandrost-5-en-3-one;Retinoate;13-cis-Retinoic_acid;Spruceanol;Dehydroabietic_acid;19-Norprogesterone;19-Nor-17alpha-pregn-5(10)-en-20-yne-3alpha,17beta-diol;17beta-Hydroxy-17-methylandrosta-4,9(11)-dien-3-one;17beta-Hydroxy-2-methylandrost-1,4-dien-3-one;A-Norpregn-3(5)-ene-2,20-dione;17beta-Hydroxy-7alpha-methylandrost-1,4-diene-3-one;17alpha-Methyl-17beta-hydrox…	C15175;C00777;C07058;C09188;C12078;C14489;C14652;C14684;C14925;C15263;C15307;C15353;C15493;C16683;C18195;C18196;C20428;C20429
pos-M319T86	528.862473905177	485.917829627694	401.232752847121	449.34696342361	648.697797670083	398.240252942277	2153.24913888916	3876.2412494513	5025.43477184991	2338.17074774532	4127.10496420371	2692.91557419804	6.94060702497063	3.12325038554024e-06	0.00216450216450216	8.81420748172147e-05	0.0128367003367003	2.62336075974473	0.124003247706143	up	319.139460907714	1.439	1	1	Tyr-His	Organic acids and derivatives	Carboxylic acids and derivatives	HMDB0029107	NA	-	6	Asparaginyl-Tryptophan;Histidinyl-Tyrosine;Tryptophyl-Asparagine;Tyrosyl-Histidine;6-allyl-8b-Carboxy-ergoline;Carboxybupranolol, 4-chloro-3-[3-(1,1-dimethylethylamino)-2-hydroxy-propyloxy]benzoic acid	HMDB0028742;HMDB0028897;HMDB0029078;HMDB0029107;HMDB0060782;HMDB0061131	1	Flutriafol	C18734
pos-M328T520	7016.7419692266	11033.1204436797	9579.06607775884	5276.74727719261	10418.2691458415	6874.81048327664	3278.04664544819	4691.96796268049	4252.7228506551	3720.97564406278	3624.49607400577	2829.40942349194	0.446178763262596	0.000404706682713557	0.00216450216450216	0.00355512015288895	0.0128367003367003	1.5666970850655	0.246117842133262	down	328.319723023789	8.66116666666667	1	1	D-erythro-Sphingosine C-20	Unknown	-	NA	NA	-	11	Stearoylethanolamide;N,N-Dimethylsphingosine;Eicosenoic acid;11-Eicosenoic acid;Ethyl oleate;Paullinic acid;6,8-Icosanedione;5,7-Icosanedione;4,6-Icosanedione;Oleyl acetate;9Z-eicosenoic acid	HMDB0013078;HMDB0013645;HMDB0002231;HMDB0034296;HMDB0034451;HMDB0035159;HMDB0035572;HMDB0035573;HMDB0035574;HMDB0037127;HMDB0062436	3	N,N-Dimethylsphing-4-enine;Prostanoic_acid;Icosenoic_acid	C13914;C02064;C16526
pos-M331T143	2013.87235944131	2351.17935445107	1737.53001412734	2112.04627739167	2650.58178000982	2306.61352570747	6390.10192937355	6105.50659316827	2933.89526464447	5375.23862374559	4232.60285799237	5157.69781409971	2.29239660825944	0.000385350325970353	0.00216450216450216	0.0034235804106736	0.0128367003367003	1.63527457699294	0.0724685767975812	up	331.164455787938	2.38226666666667	1	1	Bestatin	Unknown	-	NA	C00732	-	10	8-Hydroxycarteolol;Gestrinone;(2'E,4'Z,7'Z,8E)-Colnelenic acid;Panaquinquecol 1;[7]-Paradol;Moupinamide;Muricinine;Laurelliptine;N-cis-Feruloyltyramine;Laurolitsine	HMDB0060990;HMDB0002720;HMDB0030996;HMDB0038035;HMDB0040806;HMDB0029365;HMDB0030288;HMDB0033357;HMDB0036381;HMDB0040974	14	Ubenimex;12-OPDA;(9Z,15Z)-(13S)-12,13-Epoxyoctadeca-9,11,15-trienoic_acid;alpha-Licanic_acid;(9R,13R)-12-Oxo-phytodienoic_acid;17beta-Hydroxy-2-oxa-5alpha-androstan-3-one;Etherolenic_acid;Colnelenic_acid;9,10-EOT;10-OPDA;N-Feruloyltyramine;Acetylcaranine;Kresoxim-methyl;Laurolitsine	C00732;C01226;C04672;C08319;C13816;C14911;C16319;C16320;C16324;C16325;C02717;C08513;C11017;C16984
pos-M334T148	2688.39467289913	2235.41086818985	1417.32899190601	2436.50628085552	3623.71268662122	3127.64107613789	1297.68898102287	1266.05938022773	813.845142123456	1176.10560729303	1133.28935699167	970.613338776548	0.428720724551172	0.000708225168603352	0.00216450216450216	0.0054659955841678	0.0128367003367003	1.61554661227666	0.10390625532122	down	334.138597476777	2.46101666666667	1	1	Glu-Trp	Organic acids and derivatives	Carboxylic acids and derivatives	HMDB0028830	NA	-	7	(-)-Thebaine;Lansimide 3;(R)-Pronuciferine;Piperettine;Lansamide 4;N-[2-Methoxy-2-(4-methoxyphenyl)ethyl]cinnamide;Esmolol	HMDB0029378;HMDB0029858;HMDB0030344;HMDB0034371;HMDB0034592;HMDB0039632;HMDB0014333	5	Leonurine;Thebaine;Isothebaine;(+)-Pronuciferine;Nalorphine	C16985;C06173;C09550;C09611;C11787
pos-M335T152	3551.97060470013	3364.39795438548	6848.55556126998	3890.76798266019	4309.65025821055	3383.14032903305	10697.253417597	8141.39809881281	6493.32217320657	6831.53355496771	7693.24398665842	9783.54975676861	1.95831449142659	0.000655265238581246	0.00865800865800866	0.00516274360858919	0.0368975061967034	1.47134171527751	0.103362169584105	up	335.105380828436	2.54063333333333	1	1	N-Phthalyl-L-tryptophan	Unknown	-	NA	NA	-	13	Penicillin G;(S)-a-Amino-2,5-dihydro-5-oxo-4-isoxazolepropanoic acid N2-glucoside;Norclozapine;Methionyl-Tyrosine;Tyrosyl-Methionine;1-Naphtaldehyde;5-[(4-Hydroxypheny)ethenyl]-2-(3-methyl-1-butenyl)-1,3-benzenediol;Parakmerin A;Cryptotanshinone;(E)-Arachidin II;exo-Dehydrochalepin;Norsanguinarine;Lettowianthine	HMDB0015186;HMDB0029404;HMDB0060536;HMDB0028985;HMDB0029111;HMDB0060892;HMDB0030599;HMDB0033950;HMDB0035220;HMDB0038784;HMDB0039071;HMDB0030176;HMDB0034923	6	Triphenyltetrazolium_chloride;Penicillin_G;Aramite;PS-6;Penicillin_F;4-Prenylresveratrol	C11305;C05551;C19019;C17371;C17402;C10285
pos-M348T89	1999.20472511616	1949.70684109901	2852.35074047906	2488.82215327957	4290.92230604285	2802.40949902812	5854.82552349404	3994.7066099294	2512.50048515489	5763.59625535741	5659.43474739097	4498.7458512889	1.72636823816539	0.0126560098194633	0.025974025974026	0.0515060822520739	0.0855005560887914	1.19032466403756	0.0529668354197153	up	348.069597485929	1.48365833333333	1	1	Adenosine 3'-monophosphate	Nucleosides, nucleotides, and analogues	-	NA	NA	-	17	Adenosine monophosphate;2'-Deoxyguanosine 5'-monophosphate;3'-AMP;Adenosine 2'-phosphate;2-hydroxy-dAMP;Midazolam;Dihyroxy-1H-indole glucuronide I;N-Acetylneuraminic acid;N-Acetyl-a-neuraminic acid;Glutamyl-Tyrosine;Tyrosyl-Glutamate;(±)-Fenarimol;Malathion;Inosine 2',3'-cyclic phosphate ;Blighinone;2,3-Di-O-methylellagic acid;2,8-Di-O-methylellagic acid	HMDB0000045;HMDB0001044;HMDB0003540;HMDB0011617;HMDB0059594;HMDB0014821;HMDB0059997;HMDB0000230;HMDB0000773;HMDB0028831;HMDB0029104;HMDB0040599;HMDB0014910;HMDB0011680;HMDB0030643;HMDB0041395;HMDB0041396	18	AMP;dGMP;Adenosine_2'-phosphate;3'-AMP;7-alpha-D-Ribosyladenine_5'-phosphate;2-Hydroxy-dAMP;Midazolam;Pancratistatin;N-Acetylneuraminate;O-Acetylneuraminic_acid;N-Acetyl-alpha-neuraminate;N-Acetyl-beta-neuraminate;N-Glycolylmuramic_acid;Fenarimol;Triarimol;Malathion;3',5'-Cyclic_IMP;NS_1608	C00020;C00362;C00946;C01367;C04378;C19970;C07524;C08535;C00270;C03525;C19909;C19910;C21053;C11226;C18932;C07497;C00943;C13835
pos-M352T385	9637.59641164256	11833.6086834844	19548.3657202877	13752.6793360434	7532.4174373632	12181.0265046154	42187.9735988896	42440.980853157	15506.0850006995	10753.3658964804	26792.2145055877	21486.5764297012	2.13688276952689	0.0294091730720007	0.0411255411255411	0.0975484123630267	0.118932255416354	1.20477858538404	0.11679783367672	up	352.319455594757	6.42078333333333	1	1	Docosatrienoic acid	Lipids and lipid-like molecules	Fatty Acyls	HMDB0002823	NA	-	2	Docosatrienoic acid;(all-Z)-7,10,13-Docosatrienoic acid	HMDB0002823;HMDB0031099	1	13,16,19-Docosatrienoic_acid	C16534
pos-M374T429	3165.11909774381	3320.43769540177	5646.96359128835	1705.5253536156	2556.09746404873	2536.52631463433	1487.95336237811	1124.5021457986	2430.75558130567	1941.80174126507	1276.4018088065	1498.3089527742	0.515550893944963	0.0113332079742538	0.00865800865800866	0.0472525729208859	0.0368975061967034	1.25928051783001	0.245478983590111	down	374.324046499342	7.14445	1	1	Monoolein	Lipids and lipid-like molecules	Glycerolipids	HMDB0011567	NA	-	7	MG(0:0/18:1(11Z)/0:0);MG(0:0/18:1(9Z)/0:0);MG(18:1(11Z)/0:0/0:0);MG(18:1(9Z)/0:0/0:0);Stearoyllactic acid;3-(2-Heptenyloxy)-2-hydroxypropyl undecanoate;Monooleoylglycerol	HMDB0011536;HMDB0011537;HMDB0011566;HMDB0011567;HMDB0033372;HMDB0034031;HMDB0094684	0	-	-
pos-M384T257	7528.9964060145	5173.46260300149	5466.39638754105	4621.13630768604	9363.95638156204	4864.55523812581	4625.04780314293	4081.72801213056	3429.15235653361	3771.84881249721	2887.22038356039	5304.14747889793	0.651002679278595	0.0177994080641081	0.025974025974026	0.0667460811751072	0.0855005560887914	1.01919287053988	0.0934792023379034	down	384.306757614586	4.28198333333333	1	1	Acylcarnitine 15:1	Lipids and lipid-like molecules	Fatty Acyls	-	C02301	-	0	-	-	0	-	-
pos-M391T494	420383.953977144	564325.7824563	562003.758870653	240588.251317614	435414.044232386	431916.642433945	55523.6239518662	48181.7600525106	71125.2664140825	84499.4962817441	51213.2779039788	77606.7966249878	0.146216182836433	5.68670363038611e-07	0.00216450216450216	2.4229551563567e-05	0.0128367003367003	2.53646118532854	0.0904963627806964	down	391.283657535259	8.22625	1	1	Dioctyl phthalate	Unknown	-	NA	C14227	-	9	12-Ketodeoxycholic acid;7-Hydroxy-3-oxocholanoic acid;Nutriacholic acid;7a-Hydroxy-3-oxo-5b-cholanoic acid;9'-Carboxy-alpha-chromanol;D8'-Merulinic acid A;12alpha-hydroxy-3-oxo-5beta-cholan-24-oic Acid;Octadecyl fumarate;Dodecanedioylcarnitine	HMDB0000328;HMDB0000460;HMDB0000467;HMDB0000503;HMDB0012866;HMDB0041454;HMDB0062742;HMDB0038073;HMDB0013327	5	Bis(2-ethylhexyl)phthalate;3alpha,12alpha-Dihydroxy-5beta-chol-6-enoate;Di-n-octyl_phthalate;Diisooctyl_phthalate;Apocholic_acid	C03690;C11637;C14227;C14577;C15375
pos-M394T218	443.380139124925	344.302255957286	1473.47377246593	416.498580262834	413.338328626289	318.964142464901	3327.52705379167	3418.37126463398	3537.17900270234	2473.29029557699	3610.90178647198	4461.55226282773	6.10823547889276	0.000171941540764896	0.00216450216450216	0.0018505620513447	0.0128367003367003	2.6168246992193	0.0594229528454387	up	394.178732790493	3.6272	1	1	3',4',5'-Trimethoxycocaine	Unknown	-	NA	NA	-	3	Erlotinib;Epoxyfumitremorgin C;Pipercide	HMDB0014671;HMDB0038643;HMDB0033449	1	Spirasine_I	C08710
pos-M408T494	1160.13595544284	1365.18672743017	1311.19477703628	831.766255659956	1024.69965480189	1081.4168614877	104.604917013306	104.879627088497	248.242863368122	184.837548154412	119.047131397924	154.796811972355	0.135275281593919	2.29914083830693e-06	0.00216450216450216	6.96762728255079e-05	0.0128367003367003	2.61438978780072	0.182594690662114	down	408.308958917586	8.2264	1	1	Dioctyl phthalate	Unknown	-	NA	C14227	-	8	Pentadecanoylcarnitine;12-Ketodeoxycholic acid;7-Hydroxy-3-oxocholanoic acid;Nutriacholic acid;7a-Hydroxy-3-oxo-5b-cholanoic acid;9'-Carboxy-alpha-chromanol;D8'-Merulinic acid A;12alpha-hydroxy-3-oxo-5beta-cholan-24-oic Acid	HMDB0062517;HMDB0000328;HMDB0000460;HMDB0000467;HMDB0000503;HMDB0012866;HMDB0041454;HMDB0062742	6	Cassaidine;Bis(2-ethylhexyl)phthalate;3alpha,12alpha-Dihydroxy-5beta-chol-6-enoate;Di-n-octyl_phthalate;Diisooctyl_phthalate;Apocholic_acid	C08669;C03690;C11637;C14227;C14577;C15375
pos-M424T293	824.055635071306	878.961779757797	1150.49121469023	884.39432666227	676.431555013563	598.707489033659	3076.81530275705	3441.03220298992	4368.24003749303	3075.36757767915	3185.99223069798	4200.95030025405	4.25857147235086	4.7517115494226e-07	0.00216450216450216	2.12603914017674e-05	0.0128367003367003	2.24762307170714	0.402535238623501	up	424.340759624166	4.87611666666667	1	1	Acylcarnitine 18:2	Lipids and lipid-like molecules	Fatty Acyls	HMDB06461	C02301	-	4	Linoelaidyl carnitine;Linoleyl carnitine;MG(0:0/22:4(7Z,10Z,13Z,16Z)/0:0);MG(22:4(7Z,10Z,13Z,16Z)/0:0/0:0)	HMDB0006461;HMDB0006469;HMDB0011554;HMDB0011584	1	Stellettamide_A	C16893
pos-M426T333	4865.80173559313	3904.77848434793	4604.13362526494	5485.05034083489	3717.60387706605	2469.54323734672	9389.04725595336	16142.739610687	19904.6245898875	9165.06328903482	12242.8122879558	18931.4825888662	3.424604678535	6.39307453550541e-05	0.00216450216450216	0.00087376788100982	0.0128367003367003	2.0292900346631	0.1527422555362	up	426.355821127043	5.552225	1	1	Acylcarnitine 18:1	Lipids and lipid-like molecules	Fatty Acyls	HMDB06464	C02301	-	6	Oleoylcarnitine;Vaccenyl carnitine;Elaidic carnitine;11Z-Octadecenylcarnitine;O-oleoylcarnitine;Octadecenoylcarnitine	HMDB0005065;HMDB0006351;HMDB0006464;HMDB0013338;HMDB0062772;HMDB0094687	0	-	-
pos-M436T241	408.752658713372	353.708963601412	288.013868729444	372.258803263089	478.445209169649	376.172892797108	13245.3184118928	16758.7625818125	15938.3988978268	11434.5267054068	15278.5930475901	22550.7677326052	41.8057247235427	1.07546065145969e-10	0.00216450216450216	8.02057383253201e-08	0.0128367003367003	3.65753814031408	0.0300583050042289	up	436.225884559158	4.02203333333333	1	1	Cadabicine	Organic oxygen compounds	Organooxygen compounds	HMDB0033451	null	-	2	Cadabicine;Phytosphingosine-1-P	HMDB0033451;HMDB0012280	1	3,4-Dihydroxy-2-methy-4-[(2E,6E)-farnesyl]-3,4-dihydroquinoline_1-oxide	C21142
pos-M468T248	65974.5576508499	53560.2745143513	53375.634928522	87442.0583847754	127759.475270921	78542.5845379767	30384.7988683093	32176.5692778303	48073.8489954127	20815.7025382425	31680.6444235752	43325.9873388337	0.442420492482794	0.00134907272313465	0.00216450216450216	0.00908734879995537	0.0128367003367003	1.53011204707293	0.178815071675882	down	468.30686157445	4.13328333333333	1	1	LysoPC 14:0	Lipids and lipid-like molecules	Glycerophospholipids	HMDB10379	C04230	(map00564)Glycerophospholipid metabolism;(map05231)Choline metabolism in cancer	6	LysoPC(14:0);1-Heptadecanoylglycerophosphoethanolamine;N-Arachidonoyl tyrosine;Buprenorphine;N-Oleoyl tyrosine;Celastrol	HMDB0010379;HMDB0061691;HMDB0062331;HMDB0015057;HMDB0062337;HMDB0002385	1	Buprenorphine	C08007
pos-M482T344_2	382182.107088276	440753.906582845	368591.998710303	335083.06596882	360623.044689351	312564.44639933	638748.237283132	537645.984389556	724619.229562584	936851.127711521	385213.054394491	411791.40960732	1.65236449075231	0.0196331478829726	0.00865800865800866	0.0721351086265146	0.0368975061967034	1.11075269657447	0.044935785194473	up	482.32307788147	5.73981666666667	1	1	LysoPE 18:0	Lipids and lipid-like molecules	Glycerophospholipids	HMDB11129;HMDB11130	C04438	(map00564)Glycerophospholipid metabolism	5	LysoPC(15:0);LysoPE(0:0/18:0);LysoPE(18:0/0:0);12-Hydroxy-12-octadecanoylcarnitine;1-(11Z-eicosenoyl)-glycero-3-phosphate	HMDB0010381;HMDB0011129;HMDB0011130;HMDB0013154;HMDB0062305	1	Pristimerin	C08633
pos-M492T245	34305.5096704212	27270.9351360761	28769.6597212909	27537.2983850013	39160.7625599574	25502.2801484628	16911.4730766974	14870.9415924487	19034.0371027168	20171.252505136	14439.3985902808	18586.3772629897	0.569791867359067	8.75895614749909e-05	0.00216450216450216	0.0011149929789318	0.0128367003367003	1.37549901890815	0.016746257318595	down	492.306795891423	4.08205	1	1	LysoPC 16:2	Lipids and lipid-like molecules	Glycerophospholipids	-	C04230	(map00564)Glycerophospholipid metabolism;(map05231)Choline metabolism in cancer	0	-	-	2	N2'-Acetylgentamicin_C1a;Amastatin	C03524;C01552
pos-M494T259	416112.206361986	319174.752931347	320551.290335503	311480.176217862	446598.595311194	260767.350785388	146963.462911312	150550.229146321	228057.055145081	162544.65780896	161995.500784681	202621.010625558	0.507417865897287	0.000109503963208229	0.00216450216450216	0.00131371892310033	0.0128367003367003	1.50357472235926	0.0329700474446414	down	494.323136886906	4.32358333333333	1	1	Plasmenyl-PC 16:0; PC(P-14:0/2:0)	Lipids and lipid-like molecules	Glycerophospholipids	-	C00958	(map00565)Ether lipid metabolism;(map01100)Metabolic pathways	2	LysoPC(16:1(9Z));Cervonyl carnitine	HMDB0010383;HMDB0006510	0	-	-
pos-M496T289_2	3900160.68220532	3590928.57428208	2987759.06593182	3198123.3548445	3763472.10465018	2830996.00130177	5549769.01660813	6257631.20610764	8587019.38117846	6474432.82766257	5986925.25929292	7945244.49276803	2.01273430106332	1.86442191834147e-05	0.00216450216450216	0.000340660235535471	0.0128367003367003	1.54869010145354	0.0767483771291748	up	496.339297933227	4.81750833333333	1	1	LysoPC 16:0	Lipids and lipid-like molecules	Glycerophospholipids	-	C04230	(map00564)Glycerophospholipid metabolism;(map05231)Choline metabolism in cancer	4	LysoPC(16:0);Docosa-4,7,10,13,16-pentaenoyl carnitine;Clupanodonyl carnitine;23-Acetoxysoladulcidine	HMDB0010382;HMDB0006321;HMDB0006496;HMDB0031402	0	-	-
pos-M504T289	66567.1937886291	30692.1767875142	65990.9275463801	28397.8345544211	30810.4053974019	59970.497107546	16262.15331786	36990.25446524	21999.3200301181	18108.5038978986	19083.1393105673	17097.2517590302	0.458666095351302	0.00607450237640349	0.0151515151515152	0.0294170058376029	0.057089211702678	1.43542291645141	0.022241020135069	down	504.306230661209	4.81884166666667	1	1	LysoPE 20:3	Lipids and lipid-like molecules	Glycerophospholipids	HMDB11484;HMDB11485;HMDB11486;HMDB11514;HMDB11515	C04438	(map00564)Glycerophospholipid metabolism	12	LysoPE(0:0/20:3(11Z,14Z,17Z));LysoPE(0:0/20:3(5Z,8Z,11Z));LysoPE(0:0/20:3(8Z,11Z,14Z));LysoPE(20:3(11Z,14Z,17Z)/0:0);LysoPE(20:3(5Z,8Z,11Z)/0:0);LysoPE(20:3(8Z,11Z,14Z)/0:0);LysoPC(15:0);LysoPE(0:0/18:0);LysoPE(18:0/0:0);LysoSM(d18:1);PA(20:4(5Z,8Z,11Z,14Z)e/2:0);1-(7Z,10Z,13Z,16Z-docosatetraenoyl)-glycero-3-phosphate	HMDB0011484;HMDB0011485;HMDB0011486;HMDB0011514;HMDB0011515;HMDB0011516;HMDB0010381;HMDB0011129;HMDB0011130;HMDB0006482;HMDB0011156;HMDB0062310	1	Sphingosyl-phosphocholine	C03640
pos-M506T283	7595.73729180635	14227.7761286945	7346.65343630171	10171.0782174829	11761.7996349194	10797.8224134147	20616.860580605	24534.6125306885	28620.2938461913	20542.8405377767	20588.5281793733	25301.5335009088	2.26498715919135	0.000128814375414157	0.00216450216450216	0.00147815005470445	0.0128367003367003	1.69753379023894	0.0515485573991758	up	506.357969694183	4.72215	1	1	N-Octanoylsphingosine-1-phosphate	Nucleosides, nucleotides, and analogues	Purine nucleotides	NA	NA	-	1	LysoPC(P-18:1(9Z))	HMDB0010408	0	-	-
pos-M506T347	7255.22722122211	6711.69324394462	6981.53824686958	11049.7750849147	7263.29146448816	5976.24512441432	30118.1332499207	32798.7758718986	43956.4251017178	26131.6454351605	25613.6336688968	10587.5523676699	3.74037368004718	0.000679547839261865	0.00432900432900433	0.00529880057911137	0.0216087174155789	2.01851487927061	0.0650773260407818	up	506.357969782583	5.77708333333333	1	1	N-Octanoylsphingosine-1-phosphate	Nucleosides, nucleotides, and analogues	Purine nucleotides	NA	NA	-	1	LysoPC(P-18:1(9Z))	HMDB0010408	0	-	-
pos-M508T278	45640.534815113	37666.7341694355	26327.9786862586	37530.5976349858	54647.6339197824	33557.4853981774	19685.4801865073	23840.8542424768	29357.0782750956	20565.9288123606	23393.3957525519	33722.4089215658	0.6396929478164	0.00841651483875826	0.0151515151515152	0.0377781500143715	0.057089211702678	1.077837195833	0.054540587605496	down	508.337534953069	4.64000833333333	1	1	Plasmenyl-PC 17:0; PC(P-14:0/3:0)	Lipids and lipid-like molecules	Glycerophospholipids	-	C00958	(map00565)Ether lipid metabolism;(map01100)Metabolic pathways	4	LysoPE(0:0/20:1(11Z));LysoPE(20:1(11Z)/0:0);Gymnodimine;1-(13Z,16Z-docosadienoyl)-glycero-3-phosphate	HMDB0011482;HMDB0011512;HMDB0041430;HMDB0062306	1	Gymnodimine	C20025
pos-M508T319_2	285537.149420853	277230.216458581	227573.646229385	219173.612116382	261870.919136362	232736.727054509	481245.163221373	478671.762811057	641254.146245884	434409.403158732	363138.610920305	497928.967721358	1.92580623999233	7.46500669196307e-05	0.00216450216450216	0.000986222676966519	0.0128367003367003	1.49344896676773	0.054881993335135	up	508.37534142361	5.31943333333333	1	1	1-(1Z-Octadecenyl)-sn-glycero-3-phosphocholine	Lipids and lipid-like molecules	Glycerophospholipids	NA	NA	-	2	LysoPC(P-18:0);7',8'-Dihydro-8'-hydroxyreticulataxanthin	HMDB0013122;HMDB0039090	0	-	-
pos-M510T315	70234.728710052	62888.1843764231	49701.1012793425	60860.4925343881	68216.3080663174	52280.9167880571	248613.388368983	272329.034260088	403422.320086018	275375.6651585	269399.995435612	323243.767333024	4.92167512633528	1.64792557374161e-08	0.00216450216450216	1.79825300663515e-06	0.0128367003367003	2.42227312021014	0.0566168167745038	up	510.353698813621	5.253675	1	1	1-Heptadecanoyl-sn-glycero-3-phosphocholine	Lipids and lipid-like molecules	Glycerophospholipids	NA	NA	-	4	LysoPE(0:0/20:0);LysoPE(20:0/0:0);LysoPC(17:0);1-(11Z-docosenoyl)-glycero-3-phosphate	HMDB0011481;HMDB0011511;HMDB0012108;HMDB0062304	0	-	-
pos-M510T374	21268.2138259012	22532.3846626084	21926.210321719	18524.0413323153	19765.0396717791	19586.4391947597	79743.2313965654	87304.0182542426	112274.832929434	73183.8700849192	73849.0310324283	103949.666359163	4.29040985156343	5.83291221480838e-07	0.00216450216450216	2.45332037951319e-05	0.0128367003367003	2.30642520518489	0.0506206039438951	up	510.38953519966	6.23235	1	1	1-O-Octadecyl-sn-glyceryl-3-phosphorylcholine	Lipids and lipid-like molecules	Glycerophospholipids	NA	NA	-	2	LysoPC(O-18:0);1-octadecylglycero-3-phosphocholine	HMDB0011149;HMDB0062689	0	-	-
pos-M520T272_2	154729.869269054	118660.256129167	127931.352095934	123980.900950815	186607.705633121	126594.689672975	757069.688511676	1246801.21745674	1942857.71046717	832567.27154454	1534743.60827894	1887095.45178527	9.78066578125299	6.54670459837953e-06	0.00216450216450216	0.000154632733882826	0.0128367003367003	2.83318573772613	0.0487288180165583	up	520.33858895632	4.52646666666667	1	1	LysoPC 18:2	Lipids and lipid-like molecules	Glycerophospholipids	HMDB10386	C04230	(map00564)Glycerophospholipid metabolism;(map05231)Choline metabolism in cancer	2	LysoPC(18:2(9Z,12Z));2-linoleoyl-sn-glycero-3-phosphocholine	HMDB0010386;HMDB0062711	1	Kolanone	C09948
pos-M522T301	1853824.99824059	2104187.14060338	1814278.42498669	1952614.47406542	2641540.72254883	1577092.07225988	2324509.13560939	3109967.30711193	4379134.43519291	2365528.4536586	3028171.86612217	3760359.17039635	1.58811154900456	0.00571532091778813	0.00865800865800866	0.028016055270076	0.0368975061967034	1.11372452630835	0.124989795716325	up	522.355125402936	5.02149166666667	1	1	Plasmenyl-PC 18:0; PC(P-14:0/4:0)	Lipids and lipid-like molecules	Glycerophospholipids	-	C00958	(map00565)Ether lipid metabolism;(map01100)Metabolic pathways	4	LysoPC(18:1(9Z));LysoPC(18:1(11Z));2-oleoyl-sn-glycero-3-phosphocholine;Dipyridamole	HMDB0002815;HMDB0010385;HMDB0062651;HMDB0015110	2	Eudesobovatol_A;Eudesobovatol_B	C10562;C17677
pos-M524T333	160712.451795129	126564.109161131	117477.837819428	132665.674216078	231802.27867749	94968.2007862662	996652.065836683	1283230.95730711	2384905.66805781	1102128.64643961	1254393.32779449	1718678.75774503	10.1134979991934	1.70107968389127e-07	0.00216450216450216	1.01558076446785e-05	0.0128367003367003	2.86285052949533	0.120419084287332	up	524.369987134036	5.55711666666667	1	1	LysoPC 18:0	Lipids and lipid-like molecules	Glycerophospholipids	HMDB10384;HMDB11128	C04230	(map00564)Glycerophospholipid metabolism;(map05231)Choline metabolism in cancer	3	LysoPC(18:0);LysoPC(0:0/18:0);2-acetyl-1-alkyl-sn-glycero-3-phosphocholine	HMDB0010384;HMDB0011128;HMDB0062195	0	-	-
pos-M524T347_2	2188328.37912778	2174889.8856234	2035116.72029352	1947258.99220644	2329266.80991499	1819731.71469314	12222669.9751654	13480146.2863322	17401682.4444972	12391031.3340866	11559848.5521527	14834475.1713644	6.55402357070971	4.08187377618496e-09	0.00216450216450216	6.9117383372263e-07	0.0128367003367003	2.61203885152204	0.076211834676095	up	524.370615163908	5.7764	1	1	1-Stearoyl-2-hydroxy-sn-glycero-3-phosphocholine	Lipids and lipid-like molecules	Glycerophospholipids	HMDB0010384	NA	-	3	LysoPC(18:0);LysoPC(0:0/18:0);2-acetyl-1-alkyl-sn-glycero-3-phosphocholine	HMDB0010384;HMDB0011128;HMDB0062195	0	-	-
pos-M526T262	20734.3398083916	24816.5995187606	23438.5894732351	16320.4136308341	23798.4761736941	22351.6979018673	9149.70606630932	11152.2777514583	10176.6665453277	7951.34651582937	10957.3147194149	10252.1459654779	0.453669593094726	2.6529668595267e-06	0.00216450216450216	7.75440104982492e-05	0.0128367003367003	1.62612540295455	0.254163974116182	down	526.290716009437	4.36603333333333	1	1	LysoPE 22:6	Lipids and lipid-like molecules	Glycerophospholipids	HMDB11496	C04438	(map00564)Glycerophospholipid metabolism	8	LysoPE(0:0/22:6(4Z,7Z,10Z,13Z,16Z,19Z));LysoPE(22:6(4Z,7Z,10Z,13Z,16Z,19Z)/0:0);LysoPE(0:0/20:3(11Z,14Z,17Z));LysoPE(0:0/20:3(5Z,8Z,11Z));LysoPE(0:0/20:3(8Z,11Z,14Z));LysoPE(20:3(11Z,14Z,17Z)/0:0);LysoPE(20:3(5Z,8Z,11Z)/0:0);LysoPE(20:3(8Z,11Z,14Z)/0:0)	HMDB0011496;HMDB0011526;HMDB0011484;HMDB0011485;HMDB0011486;HMDB0011514;HMDB0011515;HMDB0011516	0	-	-
pos-M532T332	35105.1523768331	42621.5670378047	95084.5208437384	36175.6229392975	76544.4526226942	41910.921154925	34336.2958581341	34201.2380894899	37931.8068532994	29607.3572415178	28385.6226622318	24566.8320440488	0.577290072578465	0.0368769401351472	0.00865800865800866	0.114722364155934	0.0368975061967034	1.02720456803055	0.135299185444329	down	532.337779332859	5.53099166666667	1	1	LysoPE 22:3	Lipids and lipid-like molecules	Glycerophospholipids	-	C04438	(map00564)Glycerophospholipid metabolism	4	LysoPE(0:0/20:0);LysoPE(20:0/0:0);LysoPC(17:0);Flavidulol C	HMDB0011481;HMDB0011511;HMDB0012108;HMDB0039150	0	-	-
pos-M538T370	4489.8392838874	4110.96730936254	3052.34818416915	3115.75436140689	3833.98988597069	3461.97563353491	31972.793431788	37805.7354427961	49467.2112032996	34254.044262176	32610.5696627779	43354.4308710296	10.3995507985912	3.41618385548067e-10	0.00216450216450216	1.28339423493618e-07	0.0128367003367003	2.91527907549015	0.0597831812422404	up	538.383708309761	6.15835833333333	1	1	LysoPC 19:0	Lipids and lipid-like molecules	Glycerophospholipids	-	C04230	(map00564)Glycerophospholipid metabolism;(map05231)Choline metabolism in cancer	2	LysoPE(0:0/22:0);LysoPE(22:0/0:0)	HMDB0011490;HMDB0011520	0	-	-
pos-M538T383	4505.53932758229	4840.19595696093	4566.35557869434	4950.57154309417	4406.35584786481	4404.95416442283	96637.1388454155	66455.441266437	91948.6194225521	94057.43466934	62241.3332305044	86407.0048890651	17.9861049506729	6.79841884002489e-08	0.00216450216450216	5.07735904394559e-06	0.0128367003367003	3.21357682960605	0.273108223208635	up	538.384638970221	6.38986666666667	1	1	LysoPC 19:0	Lipids and lipid-like molecules	Glycerophospholipids	-	C04230	(map00564)Glycerophospholipid metabolism;(map05231)Choline metabolism in cancer	2	LysoPE(0:0/22:0);LysoPE(22:0/0:0)	HMDB0011490;HMDB0011520	0	-	-
pos-M544T268	252799.119986635	189160.03132552	205047.171389661	223900.472971838	330433.622490862	202047.382159116	652846.672919858	721066.676949861	1307719.26459729	713562.697193028	840583.757479157	1000447.82542193	3.73113325721772	3.31516731861291e-06	0.00216450216450216	9.17134034819644e-05	0.0128367003367003	2.13085292919991	0.0659560994613847	up	544.339157465881	4.47461666666667	1	1	LysoPC 20:4	Lipids and lipid-like molecules	Glycerophospholipids	HMDB10395	C04230	(map00564)Glycerophospholipid metabolism;(map05231)Choline metabolism in cancer	5	LysoPC(20:4(5Z,8Z,11Z,14Z));LysoPC(20:4(8Z,11Z,14Z,17Z));LysoPC(18:1(9Z));LysoPC(18:1(11Z));2-oleoyl-sn-glycero-3-phosphocholine	HMDB0010395;HMDB0010396;HMDB0002815;HMDB0010385;HMDB0062651	0	-	-
pos-M546T288	74589.5893806086	54813.6524535583	62387.0815603655	58713.4514792101	80422.8707395462	94201.4495940351	136307.121836543	167021.934248566	240356.288062957	106171.566531569	214655.961291559	226801.798407391	2.56702552167572	0.000298378057087314	0.00216450216450216	0.00281225614074329	0.0128367003367003	1.68592668174011	0.0484325138819875	up	546.353368184843	4.799725	1	1	LysoPC 20:3	Lipids and lipid-like molecules	Glycerophospholipids	-	C04230	(map00564)Glycerophospholipid metabolism;(map05231)Choline metabolism in cancer	5	LysoPC(20:3(5Z,8Z,11Z));LysoPC(20:3(8Z,11Z,14Z));LysoPC(18:0);LysoPC(0:0/18:0);2-acetyl-1-alkyl-sn-glycero-3-phosphocholine	HMDB0010393;HMDB0010394;HMDB0010384;HMDB0011128;HMDB0062195	0	-	-
pos-M546T347	5130.47891694006	4952.16278645297	5159.55939564597	5630.72918912839	5282.74865890143	4889.75308406104	4164.70487754489	16372.840914833	34292.6960052874	14584.874683997	14146.8022189491	29147.5804422357	3.63046966232685	0.0150980305611825	0.0649350649350649	0.0588170401195452	0.161062576771631	1.74972459673968	0.0434148429958575	up	546.351390060614	5.77705	1	1	1-Stearoyl-2-hydroxy-sn-glycero-3-phosphocholine	Lipids and lipid-like molecules	Glycerophospholipids	HMDB0010384	NA	-	5	LysoPC(20:3(5Z,8Z,11Z));LysoPC(20:3(8Z,11Z,14Z));LysoPC(18:0);LysoPC(0:0/18:0);2-acetyl-1-alkyl-sn-glycero-3-phosphocholine	HMDB0010393;HMDB0010394;HMDB0010384;HMDB0011128;HMDB0062195	0	-	-
pos-M547T224	55.9483941392968	47.3409751346674	216.268595287665	26.8572559292017	42.9910700783772	42.3388017960875	5069.89118115561	4498.22478087946	5317.15868431601	3509.49761210722	4935.65973591913	6167.70641565758	68.3230427668114	8.90207330378373e-06	0.00216450216450216	0.000193423145832876	0.0128367003367003	3.93883426985591	0.0740836066706697	up	547.216698373887	3.72735	1	1	Nilotinib	Benzenoids	Benzene and substituted derivatives	HMDB0015595	null	-	6	Mascaroside;Gibberellin A38 glucosyl ester;(8R,8'R)-Secoisolariciresinol 9-glucoside;ID14326;Gluten exorphin B4;Nilotinib	HMDB0035603;HMDB0036903;HMDB0037083;HMDB0060828;HMDB0059794;HMDB0015595	1	Mascaroside	C09132
pos-M548T316	57409.86999132	44707.3087651318	45046.3076343014	43816.1372323318	64630.5238760651	26085.0825986639	58363.2526035235	79776.7636323464	108735.148124712	62706.0358614023	70815.0945479338	89781.039210261	1.6690993802661	0.00869059656802197	0.00865800865800866	0.0386900946938095	0.0368975061967034	1.15378772702435	0.295828721964081	up	548.369026921016	5.25915	1	1	LysoPC 20:2	Lipids and lipid-like molecules	Glycerophospholipids	-	C04230	(map00564)Glycerophospholipid metabolism;(map05231)Choline metabolism in cancer	1	LysoPC(20:2(11Z,14Z))	HMDB0010392	0	-	-
pos-M552T425	3572.30051059046	3154.43252139727	2453.72244064847	2633.70230569477	3003.73825474954	2552.89141542837	7833.56333602606	8395.23056559747	11736.6200046478	8056.5371805875	8848.74617841887	10060.0947922994	3.1622511196113	1.14488608739386e-07	0.00216450216450216	7.47104735169112e-06	0.0128367003367003	2.0329932601829	0.0717676123482183	up	552.398877481161	7.08888333333333	1	1	LysoPC 20:0	Lipids and lipid-like molecules	Glycerophospholipids	HMDB10390	C04230	(map00564)Glycerophospholipid metabolism;(map05231)Choline metabolism in cancer	2	Aliskiren;LysoPC(20:0)	HMDB0015387;HMDB0010390	0	-	-
pos-M566T359	2155.40366675839	2050.75764076888	4312.70386738837	2639.51368331305	2607.01068071814	2473.66224395674	13382.6732443507	4593.14376587887	13213.1256797565	5863.64886145964	4453.27377254075	4868.43346917607	2.85572700999607	0.00453080906805817	0.00216450216450216	0.0232536442450432	0.0128367003367003	1.65290206459499	0.210360658719735	up	566.378901106138	5.98426666666667	1	1	PC 20:0; PC(10:0/10:0)	Lipids and lipid-like molecules	Glycerophospholipids	-	C00157	(map00564)Glycerophospholipid metabolism;(map00590)Arachidonic acid metabolism;(map00591)Linoleic acid metabolism;(map00592)alpha-Linolenic acid metabolism;(map01100)Metabolic pathways;(map01110)Biosynthesis of secondary metabolites;(map04723)Retrograde endocannabinoid signaling;(map05231)Choline metabolism in cancer	0	-	-	0	-	-
pos-M570T280	21613.3524399725	19658.5480903063	29258.6257346837	27926.8460077352	36922.8494176022	26335.9824593244	57613.866378216	49737.3856126665	76707.1680822302	30795.6997603638	77747.4224747384	73050.8603964621	2.26107460676214	0.00160380159792023	0.00432900432900433	0.0104104001937704	0.0216087174155789	1.50934564887972	0.348496295344041	up	570.35366642053	4.65991666666667	1	1	LysoPC 22:5	Lipids and lipid-like molecules	Glycerophospholipids	-	C04230	(map00564)Glycerophospholipid metabolism;(map05231)Choline metabolism in cancer	4	LysoPC(22:5(4Z,7Z,10Z,13Z,16Z));LysoPC(22:5(7Z,10Z,13Z,16Z,19Z));Janthitrem C;LysoPC(20:2(11Z,14Z))	HMDB0010402;HMDB0010403;HMDB0040684;HMDB0010392	1	Janthitrem_C	C20601
pos-M572T299	30910.5269224204	41294.5903062083	15104.5795594455	29725.8672838553	32782.6450432569	43679.3029523145	66754.1691996555	42204.0164563914	69763.3764714482	64956.7223300497	46825.5858443075	74100.6361070705	1.88428524229155	0.0060410870493803	0.00432900432900433	0.0293700451470391	0.0216087174155789	1.38203339725019	0.0612727925979343	up	572.36932273093	4.98160833333333	1	1	LysoPC 22:4	Lipids and lipid-like molecules	Glycerophospholipids	-	C04230	(map00564)Glycerophospholipid metabolism;(map05231)Choline metabolism in cancer	3	LysoPC(22:4(7Z,10Z,13Z,16Z));LysoPC(20:1(11Z));PC(18:1(9Z)e/2:0)	HMDB0010401;HMDB0010391;HMDB0011148	1	21,22-Diprenylpaxilline	C20561
pos-M574T334	37098.9339785209	28279.5767232888	31641.0901428427	22124.2041020972	34887.3837868501	24365.4969716775	13364.85072116	10212.2925302104	15317.6938211906	12919.5790247332	9985.32919227291	11132.6850514981	0.408821666460521	1.10177919597995e-05	0.00216450216450216	0.000227559529428781	0.0128367003367003	1.75622718679251	0.113191245327709	down	574.384151599451	5.57185	1	1	LysoPC 22:3	Lipids and lipid-like molecules	Glycerophospholipids	-	C04230	(map00564)Glycerophospholipid metabolism;(map05231)Choline metabolism in cancer	2	Aliskiren;LysoPC(20:0)	HMDB0015387;HMDB0010390	0	-	-
pos-M594T430	1024.6321796723	2510.41964737004	814.81427385756	1211.63664754169	1992.36925072267	1338.35611211781	16090.7833412502	6336.50249309212	17484.7643954561	7309.16801184992	5303.73043844977	5483.60731653519	6.52351191070263	8.60293816833951e-05	0.00216450216450216	0.00110012312176123	0.0128367003367003	2.48905333183317	0.188094067290223	up	594.408985122771	7.16065	1	1	PC 22:0; PC(11:0/11:0)	Lipids and lipid-like molecules	Glycerophospholipids	-	C00157	(map00564)Glycerophospholipid metabolism;(map00590)Arachidonic acid metabolism;(map00591)Linoleic acid metabolism;(map00592)alpha-Linolenic acid metabolism;(map01100)Metabolic pathways;(map01110)Biosynthesis of secondary metabolites;(map04723)Retrograde endocannabinoid signaling;(map05231)Choline metabolism in cancer	0	-	-	0	-	-
pos-M608T43	7509.8472651475	7664.94676579919	6457.90741160792	13625.5822319049	15190.6694548101	11755.0660926542	1252.82679772829	702.63437045804	1268.31937541864	1476.56960259966	1259.55716300033	1060.20609349266	0.112856267014711	7.07554063408307e-07	0.00216450216450216	2.86552101308576e-05	0.0128367003367003	2.76464243228873	0.228185795031641	down	608.088287976493	0.721725	1	1	UDP-N-acetyl-alpha-D-galactosamine	Nucleosides, nucleotides, and analogues	Pyrimidine nucleotides	HMDB0060522	null	-	4	Uridine diphosphate-N-acetylglucosamine;Uridine diphosphate-N-acetylgalactosamine;UDP-N-acetyl-D-mannosamine;UDP-N-acetyl-alpha-D-galactosamine	HMDB0000290;HMDB0000304;HMDB0013112;HMDB0060522	3	UDP-N-acetyl-alpha-D-glucosamine;UDP-N-acetyl-D-galactosamine;UDP-N-acetyl-D-mannosamine	C00043;C00203;C01170
pos-M648T329	13704.5952709914	9961.62056595652	9175.75846400844	13208.6440308366	8974.57676660287	7451.16759166848	15580.5836002223	22418.620955972	15946.4131817376	13628.789614475	22572.6271908	16969.1369692099	1.71450716559483	0.00175883460425292	0.00432900432900433	0.0111658142523387	0.0216087174155789	1.21012523461022	0.253783475625488	up	647.509080063424	5.48790833333333	1	1	SM 30:1; SM(d14:0/16:1)	Lipids and lipid-like molecules	Sphingolipids	-	C00550	(map00600)Sphingolipid metabolism;(map01100)Metabolic pathways;(map04071)Sphingolipid signaling pathway	1	SM(d18:1/12:0)	HMDB0012096	0	-	-
pos-M684T408	5786.82402502412	4463.58232850332	4490.33674969127	7202.93719799349	5184.44650736917	3662.15527920592	8523.20107838331	10250.0515988416	10494.5951034635	7564.41208420689	8581.79979154932	9616.529098959	1.78727134095439	0.000685333057914013	0.00216450216450216	0.00533121264298893	0.0128367003367003	1.16289888028144	0.385410107585791	up	684.493020708795	6.79175833333333	1	1	Plasmenyl-PC 30:3; PC(P-14:0/16:3)	Lipids and lipid-like molecules	Glycerophospholipids	-	C00958	(map00565)Ether lipid metabolism;(map01100)Metabolic pathways	5	PE(15:0/P-16:0);PE(P-16:0/15:0);lysoPC(28:1(5Z));trans-Geranylgeranylbixin;cis-Geranylgeranylbixin	HMDB0008916;HMDB0011337;HMDB0029221;HMDB0034387;HMDB0034388	0	-	-
pos-M761T174	70803.2066864851	60575.338884941	66628.3132257455	48682.4425337306	131119.417161684	107204.095407222	111201.614569827	243033.995270814	188068.761917273	218528.607144566	380827.218970776	319200.422320356	3.01200417458535	0.000915583900641151	0.00432900432900433	0.0066929285360601	0.0216087174155789	1.79527208153083	0.351538570695439	up	760.584290258257	2.90283333333333	1	1	PC(16:0/18:1(9Z))	Lipids and lipid-like molecules	Glycerophospholipids	HMDB0007972	C00157	(map00564)Glycerophospholipid metabolism;(map00590)Arachidonic acid metabolism;(map00591)Linoleic acid metabolism;(map00592)alpha-Linolenic acid metabolism;(map01100)Metabolic pathways;(map01110)Biosynthesis of secondary metabolites;(map04723)Retrograde endocannabinoid signaling;(map05231)Choline metabolism in cancer	12	PC(14:0/20:1(11Z));PC(14:1(9Z)/20:0);PC(16:0/18:1(11Z));PC(16:0/18:1(9Z));PC(16:1(9Z)/18:0);PC(18:0/16:1(9Z));PC(18:1(11Z)/16:0);PC(18:1(9Z)/16:0);PC(20:0/14:1(9Z));PC(20:1(11Z)/14:0);PE(15:0/22:1(13Z));PE(22:1(13Z)/15:0)	HMDB0007879;HMDB0007911;HMDB0007971;HMDB0007972;HMDB0008003;HMDB0008035;HMDB0008067;HMDB0008100;HMDB0008263;HMDB0008295;HMDB0008908;HMDB0009516	0	-	-
pos-M787T544	477026.998420657	316284.007513286	410946.770408906	515358.093804053	513804.576489909	500673.924459892	774749.598264365	988511.623431729	900290.744214194	437126.01459689	586110.156072557	848283.696303845	1.65871078951253	0.0106635806368391	0.025974025974026	0.0450148400749608	0.0855005560887914	1.10171150070298	0.226472247720927	up	786.60039730182	9.06613333333333	1	1	PC(18:0/18:2(9Z,12Z))	Lipids and lipid-like molecules	Glycerophospholipids	HMDB0008039	C00157	(map00564)Glycerophospholipid metabolism;(map00590)Arachidonic acid metabolism;(map00591)Linoleic acid metabolism;(map00592)alpha-Linolenic acid metabolism;(map01100)Metabolic pathways;(map01110)Biosynthesis of secondary metabolites;(map04723)Retrograde endocannabinoid signaling;(map05231)Choline metabolism in cancer	15	PC(18:1(9Z)/18:1(9Z)) ;PC(14:0/22:2(13Z,16Z));PC(14:1(9Z)/22:1(13Z));PC(16:0/20:2(11Z,14Z));PC(16:1(9Z)/20:1(11Z));PC(18:0/18:2(9Z,12Z));PC(18:1(11Z)/18:1(11Z));PC(18:1(11Z)/18:1(9Z));PC(18:1(9Z)/18:1(11Z));PC(18:2(9Z,12Z)/18:0);PC(20:1(11Z)/16:1(9Z));PC(20:2(11Z,14Z)/16:0);PC(22:1(13Z)/14:1(9Z));PC(22:2(13Z,16Z)/14:0);1,2-dioleoyl-sn-glycero-3-phosphocholine	HMDB0000593;HMDB0007888;HMDB0007920;HMDB0007979;HMDB0008011;HMDB0008039;HMDB0008070;HMDB0008071;HMDB0008103;HMDB0008135;HMDB0008299;HMDB0008331;HMDB0008559;HMDB0008590;HMDB0062690	0	-	-
pos-M857T438	6055.04679561235	16731.839224351	20568.1413374084	9242.39611615958	10205.1495631067	20769.252638104	3072.52213500635	1682.10608101023	8980.74872310151	10106.6064075106	10631.6057695295	5097.35288051139	0.473496201347545	0.0473592264930065	0.0649350649350649	0.136237540535389	0.161062576771631	1.30959011951789	0.303438654491895	down	856.573614971214	7.30396666666667	1	1	PC(22:5(7Z,10Z,13Z,16Z,19Z)/20:4(5Z,8Z,11Z,14Z))	Lipids and lipid-like molecules	Glycerophospholipids	HMDB0008706	C00157	(map00564)Glycerophospholipid metabolism;(map00590)Arachidonic acid metabolism;(map00591)Linoleic acid metabolism;(map00592)alpha-Linolenic acid metabolism;(map01100)Metabolic pathways;(map01110)Biosynthesis of secondary metabolites;(map04723)Retrograde endocannabinoid signaling;(map05231)Choline metabolism in cancer	0	-	-	0	-	-
pos-M861T401	12634.4397400187	10996.6156298385	11744.9728973564	9280.87244100522	11320.706461195	11121.2555222132	35376.5895737662	30555.9633484838	64236.3083115113	35603.8781694385	27975.3256366748	29853.7722412391	3.33242365535677	9.97830245718634e-05	0.00216450216450216	0.00122266885130414	0.0128367003367003	2.03399012792514	0.11479666806902	up	860.541812647291	6.68113333333333	1	1	BMP 42:10; BMP(20:4/22:6)	Lipids and lipid-like molecules	Glycerophospholipids	-	-	-	12	PS(18:0/22:5(7Z,10Z,13Z,16Z,19Z));PE(DiMe(11,3)/MonoMe(11,5));PE(DiMe(11,5)/MonoMe(11,3));PE(DiMe(11,5)/MonoMe(9,5));PE(DiMe(9,3)/MonoMe(13,5));PE(DiMe(9,5)/MonoMe(11,5));PE(MonoMe(11,3)/DiMe(11,5));PE(MonoMe(11,5)/DiMe(11,3));PE(MonoMe(11,5)/DiMe(9,5));PE(MonoMe(13,5)/DiMe(9,3));PE(MonoMe(9,5)/DiMe(11,5));Vinaginsenoside R1	HMDB0010166;HMDB0061477;HMDB0061485;HMDB0061488;HMDB0061505;HMDB0061513;HMDB0061517;HMDB0061525;HMDB0061529;HMDB0061537;HMDB0061544;HMDB0034624	0	-	-
pos-M86T90	10826.0622309393	11936.6533199411	8627.30031218579	13077.5619789324	10722.0303145013	7715.76683521105	24100.5418761763	25551.4532978151	13649.7287558112	19461.0443191692	13761.9925915824	16968.6804307546	1.80419306436475	0.00216910518031619	0.00216450216450216	0.0131905770748516	0.0128367003367003	1.19268493419124	0.42240954000483	up	86.0957549748993	1.49445	1	1	Piperidine	Organoheterocyclic compounds	Piperidines	HMDB0034301	C01746	(map00960)Tropane, piperidine and pyridine alkaloid biosynthesis;(map04974)Protein digestion and absorption	1	Piperidine	HMDB0034301	3	Piperidine;(R)-2-Methylpyrrolidine;Isoprene	C01746;C20809;C16521
pos-M885T396	90409.7686143685	90610.5814191385	91514.7924357343	79213.9216957599	87810.2579948421	82761.2572145327	19367.2352452493	17003.0723505803	18026.0249638609	20872.3133298507	13779.0777531373	16371.7677641711	0.201829098009347	8.32001071485558e-08	0.00216450216450216	5.83648751647119e-06	0.0128367003367003	2.43811494880348	0.0342889613019001	down	884.541365895664	6.59311666666667	1	1	BMP 44:12; BMP(22:6/22:6)	Lipids and lipid-like molecules	Glycerophospholipids	-	-	-	0	-	-	0	-	-
