# Supplementary material for: Multiomics analysis of platelet-rich plasma promoting biological performance of mesenchymal stem cells
Source: BMC Genomics. 2024 Jun 5;25:564. doi: 10.1186/s12864-024-10329-8 (PMC11151483; doi:10.1186/s12864-024-10329-8)
Supplement: Supplementary file 1 — Supplementary Material 1. [file 12864_2024_10329_MOESM1_ESM.zip › Supplementary document-28 PRP_FBS.significant.xls]

ID	FBS-1	FBS-2	FBS-3	FBS-4	FBS-5	FBS-6	PRP-1	PRP-2	PRP-3	PRP-4	PRP-5	PRP-6	ratio	t.test_p.value	wilcox.test_p.value	t.test_p.value_BHcorrect	wilcox.test_p.value_BHcorrect	VIP	cv	regulated	MZ	RT	IsAnnotated	IsMS2ident	MS2Metabolite	MS2superclass	MS2class	MS2hmdb	MS2kegg	MS2keggPathway	NumberMS1hmdb	MS1hmdbName	MS1hmdbID	NumberMS1kegg	MS1keggName	MS1keggID
neg-M1001T347	44.9893789393468	95.9952396258775	228.897020547392	177.718521847609	219.028596687684	108.130908887806	697.439093410237	585.205943510949	721.390366248523	529.032394270224	477.254666309333	879.854892977184	4.44713846047864	0.000844756940370328	0.00216450216450216	0.00628648082033793	0.0128367003367003	2.24947115864808	0.175977900728112	up	1000.72548884052	5.7763	0	0	-	Unknown	-	-	-	-	0	-	-	0	-	-
neg-M1001T48	516.757993992179	605.646262290021	587.039171211054	656.256780127383	696.341999137193	596.228793055346	1314.55638857486	1027.0135584995	986.067940385645	1243.95912078079	1034.54853137604	1106.78590392742	1.83500113684499	2.51590192597329e-06	0.00216450216450216	7.44237132981435e-05	0.0128367003367003	1.46580189100589	0.0478159673609364	up	1000.53970627124	0.806366666666667	1	0	-	Unknown	-	-	-	-	0	-	-	1	Angiotensin_A	C20970
neg-M1004T346	11228.9320012154	9738.42586934244	5952.287221945	6933.66479796745	9968.50304981054	7072.11660452022	59792.0698108419	40084.4449184809	83168.9765859978	55540.3470618458	41594.5407654569	63845.5098938951	6.75966450446076	2.12414857395832e-07	0.00216450216450216	1.19192894252596e-05	0.0128367003367003	2.62395175026329	0.0546484072636261	up	1003.67690634356	5.76478333333333	0	0	-	Unknown	-	-	-	-	0	-	-	0	-	-
neg-M1006T346	2595.60800186074	2668.51515969488	1520.34770728251	1454.63429479651	2145.6010476594	1284.34398520934	11994.3938121372	8603.12977025919	12538.8667494749	10411.5220956211	7739.4444642397	10541.7218599894	5.2985528136856	3.00056340384686e-06	0.00216450216450216	8.52924260178872e-05	0.0128367003367003	2.47097579171204	0.0764639129442339	up	1005.68319194187	5.7668	0	0	-	Unknown	-	-	-	-	0	-	-	0	-	-
neg-M1007T346	1113.36152587892	706.912992313173	584.922152235528	1055.4777656357	701.763175375548	924.566580659011	3978.85955610732	2621.06106385052	4084.50343143015	3109.71922573198	2324.4126841012	3014.35686175699	3.76113565086089	2.77637919847548e-06	0.00216450216450216	8.01965297300813e-05	0.0128367003367003	2.18326650910443	0.0933038599237819	up	1006.68496965558	5.7675	0	0	-	Unknown	-	-	-	-	0	-	-	0	-	-
neg-M1009T420	14807.1152620216	23546.1629038058	15064.7319976705	4854.60907574028	10366.1901541505	6785.85138142487	10702.8295121715	10873.2414023784	3982.38883682609	2163.83588040377	1379.2498401016	1014.29000486209	0.399283671512381	0.0374167903947361	0.0649350649350649	0.115902948578049	0.161062576771631	1.55766882733182	0.462616079254736	down	1009.47834284241	7.00095	0	0	-	Unknown	-	-	-	-	0	-	-	0	-	-
neg-M1010T425	1217.66256963007	136.977907774312	2530.18145150817	2869.39144838665	1931.55892680419	1960.43351844652	4501.62536429458	3533.22626976088	8350.42471527196	7602.08185748785	3356.52006236171	6012.78034318801	3.13319685607728	0.0282426920597926	0.00216450216450216	0.0946950749025361	0.0128367003367003	1.85584149853768	0.32106744904152	up	1009.82408781917	7.087725	1	0	-	Unknown	-	-	-	-	95	TG(22:5(4Z,7Z,10Z,13Z,16Z)/20:0/22:5(4Z,7Z,10Z,13Z,16Z));TG(20:5(5Z,8Z,11Z,14Z,17Z)/24:0/20:5(5Z,8Z,11Z,14Z,17Z));TG(22:5(7Z,10Z,13Z,16Z,19Z)/20:0/22:5(7Z,10Z,13Z,16Z,19Z));TG(20:0/22:4(7Z,10Z,13Z,16Z)/22:6(4Z,7Z,10Z,13Z,16Z,19Z));TG(20:0/22:5(4Z,7Z,10Z,13Z,16Z)/22:5(4Z,7Z,10Z,13Z,16Z));TG(20:0/22:5(4Z,7Z,10Z,13Z,16Z)/22:5(7Z,10Z,13Z,16Z,19Z));TG(20:0/22:5(7Z,10Z,13Z,16Z,19Z)/22:5(4Z,7Z,10Z,13Z,1…	HMDB0054941;HMDB0055709;HMDB0055816;HMDB0046047;HMDB0046067;HMDB0046072;HMDB0046197;HMDB0046202;HMDB0046222;HMDB0046754;HMDB0046827;HMDB0046904;HMDB0046923;HMDB0046928;HMDB0046952;HMDB0046970;HMDB0046976;HMDB0047603;HMDB0047649;HMDB0047695;HMDB0050710;HMDB0050715;HMDB0050728;HMDB0050823;HMDB0051119;HMDB0051239;HMDB0051244;HMDB0051273;HMDB0051363;HMDB0051374;HMDB0051627;HMDB0051729;HMDB0051740;HMD…	0	-	-
neg-M1012T346_1	2313.09162131078	1008.71611100522	653.757443671302	587.083683196581	693.56000631266	256.844573373823	3421.58961085239	1878.65635286531	2554.6879422449	2868.01545076073	1623.09281361225	1662.87785007427	2.54104557043443	0.010738753069539	0.0151515151515152	0.0452386624005479	0.057089211702678	1.72703845313816	0.111512041814251	up	1011.58485214172	5.77056666666667	0	0	-	Unknown	-	-	-	-	0	-	-	0	-	-
neg-M1012T346_2	270.613402038234	266.444240657284	154.797522336662	164.727284504707	219.987499873001	127.225595983312	3032.73579880122	1487.47880643398	2383.07309687897	2784.26437310309	1536.71757759419	1471.18339936883	10.5461871002634	2.00308589245781e-07	0.00216450216450216	1.14373875289699e-05	0.0128367003367003	2.92558512069863	0.259508193544798	up	1012.08645104778	5.76481666666667	0	0	-	Unknown	-	-	-	-	0	-	-	0	-	-
neg-M1020T265	1398.58227480981	937.19794103613	516.128735373288	777.753685577585	1170.63999096878	652.570247993084	3163.78785622401	2823.97397723704	5650.57010506018	2446.894508414	2666.94123386001	3822.24704423273	3.77313302433543	5.39396608778577e-05	0.00216450216450216	0.00077334512333057	0.0128367003367003	2.10405761999718	0.193054104414394	up	1019.61223168341	4.42056666666667	0	0	-	Unknown	-	-	-	-	0	-	-	0	-	-
neg-M1021T265	835.734040875255	892.567898589623	682.22315948773	733.57192498549	766.086015090614	701.190448690007	2167.00868180239	1598.72674385342	3711.75916469591	1097.188429682	1729.41232145208	1687.12012259694	2.60035659571242	0.00238730627395228	0.00216450216450216	0.0141961053528722	0.0128367003367003	1.66079511440304	0.210555087059795	up	1020.61680424795	4.42056666666667	0	0	-	Unknown	-	-	-	-	0	-	-	0	-	-
neg-M1023T291	1076.09987113043	1265.76552042644	474.944644635694	679.67730815729	670.913091243186	509.510219096828	1344.88314742876	1285.22736818029	1327.95671667549	940.775496975783	1312.06039573718	1033.9279166192	1.54906338318689	0.0264121550393585	0.025974025974026	0.0900829222578712	0.0855005560887914	1.06804936334371	0.29916517462788	up	1022.63114861337	4.84924166666667	0	0	-	Unknown	-	-	-	-	0	-	-	0	-	-
neg-M1036T290	9771.83495337894	7377.37619075969	2495.15084038009	3337.57236839465	3822.40590155651	2105.37993192195	12978.2487883063	9546.06157163316	10843.2944684783	6716.366543772	7110.05887216169	9468.99964470575	1.95999925020821	0.0209091003027939	0.0649350649350649	0.0758582467948794	0.161062576771631	1.45233849621296	0.041529337252575	up	1035.66654855433	4.83903333333333	0	0	-	Unknown	-	-	-	-	0	-	-	0	-	-
neg-M1037T290	5584.6190288916	4659.96052917986	1675.67989308313	2191.71348039489	2441.64180431786	1691.48961249479	7734.75971779447	6348.01149862309	6761.52784224993	3878.83152003708	4482.88196720524	5468.22354902587	1.90046795199877	0.0161594271971967	0.0411255411255411	0.0620292102808947	0.118932255416354	1.3956117602772	0.0405086901946467	up	1036.66890278845	4.83916666666667	1	0	-	Unknown	-	-	-	-	0	-	-	1	CDP-2,3-bis-(O-phytanyl)-sn-glycerol	C20627
neg-M1038T290	2274.04682557855	1875.02106133101	689.133214111748	1042.45239144042	1089.86010218586	606.093833960365	3343.03603581503	2497.60811565847	3047.76793681428	1765.300297421	1782.64304360236	3130.13388455932	2.05454610926443	0.011700762609012	0.025974025974026	0.0484048818799944	0.0855005560887914	1.47852744364084	0.042858304453235	up	1037.67082682955	4.83903333333333	0	0	-	Unknown	-	-	-	-	0	-	-	0	-	-
neg-M1039T290	786.638898091636	798.644352554258	308.210440665425	219.933077233054	439.214187196354	240.095245539533	1139.84907268602	1071.27151370728	1006.38290212539	550.701844161472	1041.26710969153	844.337990364219	2.02446991955204	0.0155583985720304	0.00865800865800866	0.0602401073825786	0.0368975061967034	1.46635501525033	0.200961767752311	up	1038.6723719152	4.83903333333333	0	0	-	Unknown	-	-	-	-	0	-	-	0	-	-
neg-M103T142	699.776320342736	1025.01892882934	534.414961994794	728.894158617782	841.254185549442	698.223332272386	1350.22814661524	1229.672525701	759.815108593892	1316.60717575708	1042.99864679826	1156.20672376739	1.51416992500981	0.00723227882601605	0.00865800865800866	0.0336761490108942	0.0368975061967034	1.04682497701312	0.141938370205511	up	103.054798141047	2.37078333333333	1	0	-	Unknown	-	-	-	-	3	Styrene;2,6-Dimethyl-naphtalene;1,7-Dimethylnaphthalene	HMDB0034240;HMDB0059764;HMDB0059854	5	Styrene;1,6-Dimethylnaphthalene;1,2-Dimethylnaphthalene;2,6-Dimethylnaphthalene;1,8-Dimethylnaphthalene	C07083;C14217;C14329;C14330;C14703
neg-M1044T266	2613.53614926902	1831.46038935603	1620.24376784781	1257.61987555352	2096.55131927676	1214.73685315722	5896.65971697553	3708.26152723395	6117.07132463478	2964.14405677725	2833.28477898459	3187.51387100933	2.32335815263029	0.00128058594029005	0.00216450216450216	0.00872183592853507	0.0128367003367003	1.59015354491869	0.0982366581095741	up	1043.61800850549	4.43388333333333	0	0	-	Unknown	-	-	-	-	0	-	-	0	-	-
neg-M1045T268	1637.76541505284	1138.0898417124	799.184066414072	947.148541027211	1446.96638358786	796.794843628289	3563.99110526998	2474.0294050386	3611.97164601132	1940.25597756252	2144.65285612114	1928.78829164593	2.31507643199779	0.000603360096928236	0.00216450216450216	0.00484117607184004	0.0128367003367003	1.62935763556327	0.0734263405012942	up	1044.62223698721	4.46891666666667	0	0	-	Unknown	-	-	-	-	0	-	-	0	-	-
neg-M1046T272	1257.88863424265	1106.64803380193	503.436090270375	698.248958971329	997.182964723913	595.303903536061	1848.72124034311	2567.80631942679	1852.20021397335	903.117109645121	1393.70976757746	1353.16553762229	1.92271380018994	0.0105548918998485	0.0151515151515152	0.0446286012984663	0.057089211702678	1.30548866251651	0.159507731601375	up	1045.63001169534	4.52798333333333	1	0	-	Unknown	-	-	-	-	1	Temsirolimus	HMDB0015632	1	Temsirolimus	C15182
neg-M1047T272	666.614019690729	595.234874725033	149.46361972702	442.692556324061	357.033026731796	243.387297243871	1030.74199036066	1061.35454546787	1084.0444389393	505.233013006014	634.8338108625	781.632844240298	2.07699963275296	0.0157735434046996	0.0151515151515152	0.0608691433310627	0.057089211702678	1.43372120564614	0.223523120807081	up	1046.63160922868	4.53614166666667	0	0	-	Unknown	-	-	-	-	0	-	-	0	-	-
neg-M104T50	870.939229841145	1451.6522182687	966.466952469225	1204.15687624453	1089.13581109932	941.317490060645	2387.7223496275	2249.38401617479	1427.44382044563	2898.1979862514	1937.48290047643	2340.52642125075	2.0296490135799	0.000269122197161451	0.00432900432900433	0.00261976954669404	0.0216087174155789	1.50870375412506	0.112463493003578	up	104.034645658441	0.827116666666667	1	0	-	Unknown	-	-	-	-	7	L-Serine;D-Serine;Protein serine;2-hydroxyacrylic Acid;Pyruvic acid;Malonic semialdehyde;Glucosereductone	HMDB0000187;HMDB0003406;HMDB0062263;HMDB0062676;HMDB0000243;HMDB0011111;HMDB0040261	7	L-Serine;Serine;D-Serine;Pyruvate;3-Oxopropanoate;3-Hydroxypropenoate;Ethylene_carbonate	C00065;C00716;C00740;C00022;C00222;C12069;C20363
neg-M1050T290	61482.7078023094	52858.0894360594	19720.4914281903	30416.8888881307	36713.6935015378	21903.1310637481	107836.303058553	88350.43444109	135176.581564643	74906.8273903869	82008.7992450543	109805.930381062	2.68085286715277	0.00134908405970216	0.00216450216450216	0.00908734879995537	0.0128367003367003	1.84082536133567	0.0285597517655494	up	1049.68337771899	4.82971666666667	0	0	-	Unknown	-	-	-	-	0	-	-	0	-	-
neg-M1051T290	33270.3188176907	29024.7443718481	10831.3176390359	14378.8156155115	20609.8295849211	12157.7500818649	57526.6895525997	44720.1914746815	72633.5748976319	39993.794111612	41581.8586008986	58620.7094186841	2.61968525417304	0.00161693865462686	0.00216450216450216	0.0104783599650877	0.0128367003367003	1.80803609983105	0.0523361860778921	up	1050.68710368127	4.83903333333333	1	0	-	Unknown	-	-	-	-	1	Trihexosylceramide (d18:1/18:0)	HMDB0004880	0	-	-
neg-M1052T290	11303.9941621021	9126.10563365392	3895.6551607423	5039.78213797985	6782.82283254506	4143.30003116879	18286.8279830613	16257.0213743988	22036.22739261	12219.5759472796	14113.3724118645	18578.9694955915	2.51893306729276	0.00140690545692553	0.00216450216450216	0.00937078229397468	0.0128367003367003	1.77797618837904	0.0396435562898977	up	1051.68876847902	4.83903333333333	0	0	-	Unknown	-	-	-	-	0	-	-	0	-	-
neg-M1053T290	5920.61742041429	3520.99231791003	1139.20230020102	1352.04090570233	2054.85748847589	1363.32264556692	5588.57870364171	3529.96490806456	5879.54231338348	3530.58626360482	4265.28206655432	5336.96530534498	1.83250986543788	0.031656002545886	0.0649350649350649	0.102655968632375	0.161062576771631	1.39772962968142	0.0279879728906065	up	1052.68902326074	4.83903333333333	0	0	-	Unknown	-	-	-	-	0	-	-	0	-	-
neg-M1062T306	935.912699260712	889.423379758745	514.763164814412	528.122242807805	633.119612820741	439.155457542917	2095.2752134583	1206.54109283651	2097.59649568588	883.687730281419	929.04893970607	1533.83239489023	2.21951262749107	0.00338257491183825	0.0151515151515152	0.0185915209404917	0.057089211702678	1.50641742422865	0.0714768028406198	up	1061.71627553438	5.09568333333333	0	0	-	Unknown	-	-	-	-	0	-	-	0	-	-
neg-M1075T347	412.473835892751	4802.35513219393	4399.95964366454	1267.214908928	586.250935263043	421.037672120662	25573.4472412417	10944.5570485975	12442.3906544275	3631.66215052025	3777.50985556407	5554.06143402089	5.20835283693722	0.00768805187595038	0.025974025974026	0.035265930627608	0.0855005560887914	2.25419115902895	0.182483909600611	up	1074.72519255288	5.78973333333333	1	0	-	Unknown	-	-	-	-	0	-	-	1	Aplyronine_A	C16878
neg-M1076T347	203.028308869752	764.277189538832	822.22425271759	280.752776358781	133.750644851307	148.405464128682	16518.7973031554	6936.62715966259	8852.66641612904	2769.59792829838	2615.89531833051	3758.11042675456	17.6207336122573	6.37433319875951e-05	0.00216450216450216	0.000873114732845428	0.0128367003367003	3.14487638540111	0.204218553790935	up	1075.72918807696	5.7858	0	0	-	Unknown	-	-	-	-	0	-	-	0	-	-
neg-M1077T347	161.588875023003	2611.76806807948	3522.84839258826	298.342106925837	84.0247709413316	166.719329914775	6791.14218924658	3125.0006026281	3239.33696887683	1119.68393883818	1493.36736440799	1813.78721222567	2.56852731027781	0.0424897270971573	0.132034632034632	0.126345705516349	0.265122085710922	1.97049714389978	0.206807246659709	up	1076.73258127476	5.78365	0	0	-	Unknown	-	-	-	-	0	-	-	0	-	-
neg-M107T356	378.262942668605	406.63286885832	337.716113686318	133.480840532073	193.794358500603	187.921405444463	2515.6940505937	1396.1110996316	1643.91920905894	1554.70097584184	1172.17020845831	1303.90537930661	5.85324886829309	2.84074146924441e-05	0.00216450216450216	0.00047352172308372	0.0128367003367003	2.52414117122638	0.126770334112368	up	107.085727992841	5.93263333333333	1	0	-	Unknown	-	-	-	-	4	(Z)-1,3-Octadiene;1,3-Diisopropylbenzene;Pregeijerene;Hexylbenzene	HMDB0061897;HMDB0013806;HMDB0036759;HMDB0061815	1	4-Vinylcyclohexene	C19310
neg-M1083T347	1233.73298059985	4162.70313176232	2986.08287401146	1159.23403366182	1262.00212875054	1090.538225598	5451.72226164458	4388.25746249568	4232.29062549474	1949.81264712486	2460.26256548238	3033.39948601466	1.80891326378363	0.0400766827711183	0.0411255411255411	0.121329562729702	0.118932255416354	1.19245900830136	0.162947928018902	up	1082.70167256427	5.78973333333333	0	0	-	Unknown	-	-	-	-	0	-	-	0	-	-
neg-M1084T347	1731.02892166993	2304.01311880599	1734.51090586724	1020.58585577344	1176.83252695802	932.213860673785	4815.82080771112	3135.61026706385	3688.40847200891	1997.09229424234	2435.58911390838	4232.48778732903	2.28167054728273	0.00193055841753009	0.00432900432900433	0.0120559431971278	0.0216087174155789	1.50958774300905	0.165609926714151	up	1083.7011876728	5.7896	0	0	-	Unknown	-	-	-	-	0	-	-	0	-	-
neg-M1090T304	1211.58740349842	1260.72872164247	334.654226126883	480.867664124004	569.526016656112	325.195737910339	1342.15467128856	1230.46199811666	1918.52464560411	851.509149217388	949.521043876282	1401.66184774356	1.83950350479353	0.0312985959292587	0.0411255411255411	0.101765770773465	0.118932255416354	1.31925536987946	0.0631998802998936	up	1089.70706347691	5.06344166666667	1	0	-	Unknown	-	-	-	-	1	Ganglioside GA2 (d18:1/9Z-18:1)	HMDB0004889	0	-	-
neg-M1092T347	5094.61197760579	2543.24283128752	1029.00972253207	1230.55161736671	1708.24326122097	1012.60242747798	30068.218623691	19314.6425571455	29843.3791142649	17690.1935117891	19228.8373030434	24476.0534210914	11.1442706089055	5.93599715495375e-05	0.00216450216450216	0.000829856627171541	0.0128367003367003	3.02116019325994	0.0598968250530997	up	1091.72962908553	5.7896	1	0	-	Unknown	-	-	-	-	1	Ganglioside GA2 (d18:1/18:0)	HMDB0004891	0	-	-
neg-M1093T347	3276.15459789948	1681.40973994459	778.25435687524	880.173488047596	1076.33705847569	605.753244425956	20602.2510576356	13958.5845263732	17806.0380803094	11447.7774620648	13858.5158107593	15641.8302142271	11.2453687116911	5.88143653447431e-05	0.00216450216450216	0.000824576562527797	0.0128367003367003	3.02472236233537	0.0409661458685915	up	1092.73054350999	5.78758333333333	0	0	-	Unknown	-	-	-	-	0	-	-	0	-	-
neg-M1094T347	1324.64279415495	12867.7364339156	404.88732928644	1923.99019552559	571.453335957794	1418.08764351076	8054.41667525851	5079.84097488448	7404.47375834315	5761.91482259499	5351.42334897982	7196.676262513	2.09870727368375	0.0316148637768939	0.0649350649350649	0.102573365428766	0.161062576771631	1.93799428779432	0.0726540645107263	up	1093.73530498344	5.7877	0	0	-	Unknown	-	-	-	-	0	-	-	0	-	-
neg-M1098T272	363.537047767219	251.09994774333	128.938966549911	159.194135490219	312.560232286911	137.113665051443	2793.66648730238	4439.44934484992	9831.98145544423	1945.30765854939	4186.4385111384	6152.9430863092	21.701295324988	2.03382769435388e-06	0.00216450216450216	6.30388405358572e-05	0.0128367003367003	3.27101329912344	0.0761273523785031	up	1097.68250615144	4.53431666666667	1	1	HemiBMP 60:15; HemiBMP(20:5/20:5/20:5)	Lipids and lipid-like molecules	Glycerophospholipids	-	-	-	0	-	-	0	-	-
neg-M1099T272	161.546564136153	422.129759088916	102.842340857452	206.598611391751	175.565747497329	167.068522436867	1828.37685458523	3150.64585644861	6201.89928108269	1362.54423674862	2692.1978431293	3938.51482483404	15.5162087136946	3.470268871215e-06	0.00216450216450216	9.54664162022478e-05	0.0128367003367003	3.09512931044878	0.129547209866583	up	1098.68506902002	4.5321	0	0	-	Unknown	-	-	-	-	0	-	-	0	-	-
neg-M1100T290	3286.3806896022	2203.96967779173	1008.61970619922	1272.58366151097	1620.29516652088	838.172825794073	6335.28631610592	4584.8208376622	6982.50963222839	2783.55966317785	3973.14666977031	5287.60867770973	2.92735759459718	0.00144489686759099	0.00432900432900433	0.00958482413820406	0.0216087174155789	1.8880809718845	0.0436143091644294	up	1099.69794686911	4.82968333333333	1	0	-	Unknown	-	-	-	-	1	Permetin A	HMDB0030527	0	-	-
neg-M1101T290	3442.34431283431	2847.03795030335	1098.61396434185	819.949806535869	1075.15325786114	596.962238237644	2821.35843224048	3095.23448043175	4637.99597553047	1885.88398618417	2516.91099385504	3379.00347270989	1.85589809183505	0.039379035473246	0.132034632034632	0.119845524444608	0.265122085710922	1.37042115974885	0.0533301334843448	up	1100.70225232374	4.83935833333333	0	0	-	Unknown	-	-	-	-	0	-	-	0	-	-
neg-M1102T303	16674.371236324	9058.42080669028	5892.75682526217	4735.93554905692	7797.95579748465	3268.99099251454	16396.6705252365	14038.2787829087	26062.0535885181	10073.3504985329	11359.4518361247	16811.9859481305	1.99757379208453	0.0193123247592726	0.025974025974026	0.0712228094107457	0.0855005560887914	1.40897318721701	0.145271250366975	up	1101.71389106346	5.047125	0	0	-	Unknown	-	-	-	-	0	-	-	0	-	-
neg-M1103T303	10537.1313233624	5489.13820118594	3594.50984647956	3001.17313047075	5528.00874328766	2575.00911159679	8990.92443511053	8067.07098682618	14423.409226065	5360.94754018073	6611.82996756884	9562.64307478522	1.7255289302345	0.038541150913004	0.0930735930735931	0.118082247111718	0.206968359011832	1.19462695095927	0.0642520159988943	up	1102.71813911569	5.04701666666667	0	0	-	Unknown	-	-	-	-	0	-	-	0	-	-
neg-M1104T303	3987.98626060047	2346.42077845666	1707.36251972124	1554.26630426573	1688.79418687611	898.914886789045	3437.90947777969	3263.39921239635	6259.12552541493	2167.72551252634	2524.29661968754	3598.67578046909	1.74422004389184	0.039317624998122	0.0649350649350649	0.119695720739788	0.161062576771631	1.16909260959388	0.108176834362149	up	1103.71975343923	5.04701666666667	0	0	-	Unknown	-	-	-	-	0	-	-	0	-	-
neg-M1105T169	20.0905976406039	26.3963860679063	78.2522883485955	47.1315917090215	28.5218206436157	9.39215218590486	1097.10618526261	1267.7481992841	1519.22794697917	1181.82189019795	1132.51399677291	1219.78788266034	35.361021423371	4.05006684717811e-05	0.00216450216450216	0.000620042190274921	0.0128367003367003	3.57268426179509	0.0577657104810049	up	1105.13075572056	2.81078333333333	0	0	-	Unknown	-	-	-	-	0	-	-	0	-	-
neg-M1106T169	44.1993148093285	37.7091229541519	71.5449493472873	26.1842176161231	38.0290941914876	82.7666459740496	1000.68083694851	874.689575884944	998.781275661045	692.306239462774	870.090454397809	970.936832235017	17.9989515362427	3.62028841449433e-06	0.00216450216450216	9.84898961738196e-05	0.0128367003367003	3.19601126296733	0.0268253039645341	up	1106.1346465912	2.81083333333333	0	0	-	Unknown	-	-	-	-	0	-	-	0	-	-
neg-M1106T347	19425.5157648796	12518.6819991989	5614.8926804401	6664.48078426568	9219.6744595624	5925.47549632794	279844.220458978	180282.504059687	309240.762778463	169274.37498177	175421.761964657	250186.394390881	22.9792724419774	8.46671237535832e-07	0.00216450216450216	3.31942444065445e-05	0.0128367003367003	3.41007796037095	0.0405298583679544	up	1105.74594064424	5.78441666666667	0	0	-	Unknown	-	-	-	-	0	-	-	0	-	-
neg-M1106T348	376.441033509885	2391.7923844288	899.43323856099	1127.42836278765	884.585518113897	872.893698317489	258.916056801686	686.601846645518	386.345347374023	420.434590270588	615.745999785207	492.575888363182	0.436564261057386	0.0311287608595099	0.0411255411255411	0.101381382988309	0.118932255416354	1.29375998921894	0.203008448887553	down	1106.18225890965	5.8048	0	0	-	Unknown	-	-	-	-	0	-	-	0	-	-
neg-M1107T347	11366.6959036331	7344.99131943089	3593.08741790388	4387.29832798907	5845.01554643596	3716.00117962424	156051.555558568	104537.942969193	168338.773436203	97890.3029732096	100515.935807468	149852.272832768	21.4378082010547	4.8917681657308e-07	0.00216450216450216	2.17877801159375e-05	0.0128367003367003	3.37156864443127	0.0526176474921553	up	1106.74889149162	5.7858	1	0	-	Unknown	-	-	-	-	1	Trihexosylceramide (d18:1/22:0)	HMDB0004882	0	-	-
neg-M1108T347	4587.21036139023	3060.86700472698	1454.01014514416	1388.92751379468	2236.76114900099	1564.8454959294	51270.3546577621	31993.6712024119	56636.7243863654	29791.2208463714	32223.9132531546	45620.5692650494	17.3191776377125	1.1904236909666e-06	0.00216450216450216	4.22532617841013e-05	0.0128367003367003	3.24582956163457	0.0373058368839794	up	1107.75240399024	5.7896	0	0	-	Unknown	-	-	-	-	0	-	-	0	-	-
neg-M1109T347	2101.69194448177	769.405854869921	918.233694959863	1952.47494285446	860.47782611898	530.960270951034	14570.7463988573	10040.3188744978	13430.2268818277	8295.28228016247	9828.07192105096	11080.1871915646	9.42696317576372	3.99987148961357e-05	0.00216450216450216	0.000614272680211022	0.0128367003367003	2.89491917137287	0.0582391890747617	up	1108.75225555296	5.7858	1	0	-	Unknown	-	-	-	-	1	Ganglioside GA2 (d18:1/18:0)	HMDB0004891	0	-	-
neg-M1119T265	2422.58365321519	2089.68907388994	1049.12434773755	860.865755230565	1238.66369341837	940.586599576214	9161.4866431179	7120.97147115164	8041.32332322896	4857.40676413204	4055.75555401824	5991.94643306025	4.56069642950421	4.97168911865953e-05	0.00216450216450216	0.000724435591014172	0.0128367003367003	2.31588653362725	0.0628205134845188	up	1118.65563724522	4.42056666666667	0	0	-	Unknown	-	-	-	-	0	-	-	0	-	-
neg-M111T52	3310.01314609829	4563.42139341825	2562.12090492786	3230.79374821176	3142.37396152466	2947.39489057418	1609.5960609236	899.78632187108	855.73168935738	1030.07216187792	1324.96540069337	1066.63001662766	0.34352809777591	8.58645274440677e-06	0.00216450216450216	0.000188863499222439	0.0128367003367003	1.93973253680502	0.1629082607512	down	111.019390889572	0.8666	1	0	-	Unknown	-	-	-	-	2	Uracil;4-Carboxypyrazole	HMDB0000300;HMDB0060760	2	Uracil;Maleic_hydrazide	C00106;C18474
neg-M111T81	931.399553765418	1166.37652563896	611.82705909885	890.897199062689	903.284205013287	752.446375046259	456.113916123732	289.966107728328	334.452099707039	456.552372126512	279.630342453989	411.422336448623	0.42390397406566	4.89226626569848e-05	0.00216450216450216	0.000716049880706778	0.0128367003367003	1.68494326027184	0.0882128988539067	down	111.019401089907	1.34753333333333	1	1	Uracil	Organoheterocyclic compounds	Diazines	HMDB0000300	C00106	(map00240)Pyrimidine metabolism;(map00410)beta-Alanine metabolism;(map00770)Pantothenate and CoA biosynthesis;(map01100)Metabolic pathways	2	Propylene glycol;(S)-Propane-1,2-diol	HMDB0001881;HMDB0006213	4	Propane-1,2-diol;Propane-1,3-diol;(R)-Propane-1,2-diol;(S)-Propane-1,2-diol	C00583;C02457;C02912;C02917
neg-M1120T265	1807.55676352045	1579.03962676965	927.702964585062	647.778008218751	1032.99767284583	612.361067432437	5026.48114446435	4471.56094242295	4611.05415512232	3277.44938185989	2553.09195785178	3833.01419998232	3.597863287633	0.000219974461405819	0.00216450216450216	0.00224453941347174	0.0128367003367003	2.12751963354557	0.0420382271059075	up	1119.66006544844	4.42056666666667	0	0	-	Unknown	-	-	-	-	0	-	-	0	-	-
neg-M1121T265	834.883816980959	821.891211920317	383.239100403474	264.611602125142	363.440382299848	241.786112854528	2151.47537404251	2117.56926977799	1662.68444458009	1209.32711713143	1076.14372829012	1714.51655025365	3.4131343142927	0.000888144871508981	0.00216450216450216	0.00653858379541956	0.0128367003367003	2.06237939133449	0.16351714096172	up	1120.66395513754	4.42056666666667	0	0	-	Unknown	-	-	-	-	0	-	-	0	-	-
neg-M1121T345	845.174836676602	6795.21314772928	3307.72264341054	4490.11390817382	2979.67145639132	2534.42145442881	1233.52407433674	956.291577211793	1641.34215337367	2615.6752736074	1053.80565559787	673.68165660993	0.39013920114034	0.0343415750603412	0.0649350649350649	0.10904255049066	0.161062576771631	1.29628254790865	0.296944514845939	down	1120.68613354671	5.75253333333333	0	0	-	Unknown	-	-	-	-	0	-	-	0	-	-
neg-M1122T272	619.074462890422	605.128364065191	468.566276216074	432.446883782467	630.695234547145	471.919641196831	2376.26521932518	4525.06441441562	10611.1854776622	2863.81948304408	3364.07296438028	6813.16966442208	9.46566859383389	0.00013498304448786	0.00216450216450216	0.00153167935287726	0.0128367003367003	2.72075106838865	0.226903985087632	up	1121.68306261858	4.52831666666667	0	0	-	Unknown	-	-	-	-	0	-	-	0	-	-
neg-M1122T351	2543.12699185276	4772.70086769939	8772.35200792743	3885.71905396278	3058.99291422726	4426.27701309105	1515.38017395768	1822.84111061132	1829.24134201244	2509.73905784693	2458.04868681438	2769.16779533895	0.469949335963391	0.00870219684919696	0.00432900432900433	0.0387235491388458	0.0216087174155789	1.30438153204035	0.342352690726429	down	1121.6921913058	5.8561	0	0	-	Unknown	-	-	-	-	0	-	-	0	-	-
neg-M1123T272	688.880896404414	729.275112666609	465.648063628656	276.31605871689	551.193284081537	294.357484937741	1680.38388995399	2506.24250420748	6484.95114267053	1612.26700279155	2905.84640845866	4006.11352848761	6.38652903542642	8.58530155862989e-05	0.00216450216450216	0.00109980316910176	0.0128367003367003	2.44656786210103	0.252968570820596	up	1122.68465631609	4.52798333333333	0	0	-	Unknown	-	-	-	-	0	-	-	0	-	-
neg-M1124T272	457.078006768469	497.916706753473	203.619686808916	141.18674974437	343.246051018182	242.045097567997	678.074726585983	1445.07000941386	2839.99147929901	896.676439389076	1155.60384906148	2461.02534380833	5.02704395656749	0.000433825990442141	0.00216450216450216	0.0037373728527476	0.0128367003367003	2.20892635802023	0.249737726233752	up	1123.68623973399	4.52703333333333	0	0	-	Unknown	-	-	-	-	0	-	-	0	-	-
neg-M1124T373	101882.743209193	53189.6513719242	42068.503387063	15708.9841211156	16307.141391037	14846.112300399	18983.5374486044	10581.0396396734	8860.02705539506	5307.6884668314	4223.03789184717	5672.96306629493	0.219785263812504	0.00733534319036136	0.0151515151515152	0.034021442962238	0.057089211702678	1.89461804673039	0.230405941948545	down	1123.67925111151	6.21021666666667	1	0	-	Unknown	-	-	-	-	1	Ganglioside GM3 (d18:1/14:0)	HMDB0011928	0	-	-
neg-M1125T373	60059.3246695834	30617.016223846	25464.5016390472	9123.60954167548	9267.35616425299	9279.88932736696	11552.5302838533	7107.15443321195	6172.40593444774	3092.34065598663	2537.64678110506	3577.36996729504	0.236694570970709	0.00982220811106829	0.0151515151515152	0.0422438825744698	0.057089211702678	1.82594861564411	0.207171071160116	down	1124.68317865276	6.20923333333333	0	0	-	Unknown	-	-	-	-	0	-	-	0	-	-
neg-M1126T372	19569.3432848034	14886.5136909519	11854.9813069885	3731.32236383908	3635.48204116226	4115.90027293833	7448.7232686188	4726.40706819757	2803.04716227137	1613.58086374398	1254.71938106309	1574.02257828831	0.336032354607413	0.0311052917635063	0.0649350649350649	0.101355365099335	0.161062576771631	1.49667433435797	0.247108154817665	down	1125.68458670256	6.20786666666667	1	0	-	Unknown	-	-	-	-	1	Ganglioside GM3 (d18:0/14:0)	HMDB0011914	0	-	-
neg-M1127T372	6597.4308536555	2118.98210249012	3979.47316604528	1232.03571808077	2214.39164713629	2410.19747452001	1716.27963484534	790.617755520822	1263.61691250353	660.587843543221	619.690983291764	637.826402745895	0.306622620739819	0.00397485024224739	0.00865800865800866	0.0210215423958598	0.0368975061967034	1.65545791839184	0.361653467353665	down	1126.68999663623	6.199175	0	0	-	Unknown	-	-	-	-	0	-	-	0	-	-
neg-M1132T290	1253.80804812854	969.169029981358	433.233584115855	397.919406952699	544.95719309876	500.482815952353	1443.7374559058	1107.82472136636	1405.9097614791	906.817988788623	786.579167498971	1251.38081586751	1.68365213405186	0.0258826605611635	0.0649350649350649	0.0887392596862233	0.161062576771631	1.21830836006857	0.103391030809843	up	1131.68578782994	4.83903333333333	0	0	-	Unknown	-	-	-	-	0	-	-	0	-	-
neg-M1132T347	664.28626562794	231.356391341634	218.527602531571	202.22441209157	328.184007243267	178.758055113484	328.955169755363	992.141907525659	1399.01678905909	518.556367365158	509.908177893904	975.066495392764	2.59065965108936	0.0097324082833782	0.0151515151515152	0.0419955983089004	0.057089211702678	1.5323301798942	0.254964628497762	up	1131.75813268185	5.7801	1	0	-	Unknown	-	-	-	-	1	Mannosyl-inositol-phosphorylceramide	HMDB0012257	0	-	-
neg-M1133T290	650.382203243418	932.690243770604	345.169577299869	359.647173945413	483.302861889789	236.060413065957	1165.49393692705	834.591951132726	1078.66735576571	564.333348835751	826.757136830868	823.046469523882	1.76004184755308	0.0234028580299219	0.0411255411255411	0.082498014613016	0.118932255416354	1.26424548092347	0.135455121719636	up	1132.68702277343	4.83925833333333	0	0	-	Unknown	-	-	-	-	0	-	-	0	-	-
neg-M1138T387	48682.1285974599	28132.8549546192	23569.2922957496	9375.1536680972	8796.86776481293	6806.18241792558	15574.0759903585	7268.55633114777	5756.45306920789	2858.77817180302	3085.05332745374	3264.1908067241	0.301582321820472	0.0214539167837808	0.025974025974026	0.0773498820142007	0.0855005560887914	1.59355614441014	0.258997890876919	down	1137.69494396847	6.44711666666667	0	0	-	Unknown	-	-	-	-	0	-	-	0	-	-
neg-M1139T387	31219.1521552675	17877.5781794923	14753.4143172803	6391.35088706296	5683.24105346452	4812.85661350949	9029.19772003894	4946.23746222839	4472.77064885313	2329.44201418528	1679.00640057778	1907.10112301893	0.301764697229897	0.0185683781107098	0.025974025974026	0.0688670851303932	0.0855005560887914	1.60559422713831	0.255029319555003	down	1138.69797010901	6.44521666666667	0	0	-	Unknown	-	-	-	-	0	-	-	0	-	-
neg-M1140T386	13100.8746620287	7339.07984749979	8340.31270152677	3478.50980659597	3274.31075151254	2625.7286016735	3501.22601310366	6188.82194177306	2209.36492460473	1628.89737346661	1304.06286557316	1633.35113295692	0.431505109892822	0.0411384179492544	0.0649350649350649	0.123629254185933	0.161062576771631	1.2251402861852	0.330085298049822	down	1139.7025229336	6.439775	1	0	-	Unknown	-	-	-	-	0	-	-	1	Gramicidin_S	C11218
neg-M1143T265	5864.11300628732	5500.53760335926	2581.15947538302	2246.2685140944	3261.4433104187	2353.32831591804	11603.6181345018	7241.7680858595	7933.21319532088	7267.18026792786	4227.59473326545	5734.11838335441	2.01805819479829	0.00853066031309668	0.0151515151515152	0.0381423241224323	0.057089211702678	1.42137788005479	0.0904049775194018	up	1142.65675303999	4.42405	0	0	-	Unknown	-	-	-	-	0	-	-	0	-	-
neg-M1144T265	3838.24819957184	3531.67880465462	1699.17160387805	1589.64562223836	2195.92825639595	1788.70667797015	7702.57998426874	5184.3310157124	4555.181861203	4719.86514906634	2913.25999662353	3766.20500600428	1.96958794062965	0.00716460625306408	0.0151515151515152	0.0334612516993152	0.057089211702678	1.38466709846183	0.122894000600069	up	1143.65884612624	4.42061666666667	0	0	-	Unknown	-	-	-	-	0	-	-	0	-	-
neg-M1145T265	1441.58965549738	1708.18434716275	831.145339685332	635.068351401779	868.824905931149	746.544079749493	3588.40692661835	2301.2988387335	2091.6978998687	2014.77004389109	1291.09600799353	1455.83291178055	2.04499650468663	0.00758386537381197	0.0151515151515152	0.03491030786792	0.057089211702678	1.41687813128206	0.0844195661783635	up	1144.66308295603	4.42068333333333	0	0	-	Unknown	-	-	-	-	0	-	-	0	-	-
neg-M1146T266	1106.0833881884	1094.21934482526	606.669099616823	540.860173471311	635.200537793466	516.37409645987	2809.09657930543	2115.1386709307	3889.93427513143	1899.13999003779	1968.68632443189	2528.88156759513	3.38064074293845	5.4803989732045e-05	0.00216450216450216	0.000782311022032579	0.0128367003367003	2.05892741401952	0.0812420645922269	up	1145.67903423192	4.43051666666667	0	0	-	Unknown	-	-	-	-	0	-	-	0	-	-
neg-M1147T266	720.416995051572	650.187659580278	218.036153287272	302.487322357873	625.724082237283	377.479110678888	1574.68643258343	1482.83735816018	2230.61352503961	1124.91876220245	1248.8469682955	1675.6720881504	3.22615972110957	0.000700182636268278	0.00216450216450216	0.00541983663323092	0.0128367003367003	2.0145725218534	0.158938473750675	up	1146.68359067196	4.43225	0	0	-	Unknown	-	-	-	-	0	-	-	0	-	-
neg-M1148T352	1700.54241426407	2967.31832255326	1527.68371208575	862.850045035126	1902.94206908821	1884.67844329377	977.386943342944	1002.49636737875	556.846987027518	932.739237293717	979.906403786964	1273.49629338288	0.527647456589166	0.0141230420844902	0.0411255411255411	0.055962233734831	0.118932255416354	1.18758873528253	0.433462027986061	down	1147.70966691627	5.87373333333333	0	0	-	Unknown	-	-	-	-	0	-	-	0	-	-
neg-M114T52	2338.1205316184	3845.78206801693	2485.1510954956	2364.38175588955	2437.56997815054	2165.20983235171	7702.98814955487	5621.17014104181	3470.67178926594	6549.15253475057	6007.32511939328	6345.17056009658	2.28293597248844	0.000207538023153408	0.00432900432900433	0.00215457814523216	0.0216087174155789	1.62648746577536	0.130795748997664	up	114.055569930224	0.860233333333333	1	1	L-Proline	Organic acids and derivatives	Carboxylic acids and derivatives	HMDB0000162	C00148	(map00330)Arginine and proline metabolism;(map00332)Carbapenem biosynthesis;(map00401)Novobiocin biosynthesis;(map00404)Staurosporine biosynthesis;(map00970)Aminoacyl-tRNA biosynthesis;(map01100)Metabolic pathways;(map01110)Biosynthesis of secondary metabolites;(map01130)Biosynthesis of antibiotics;(map01230)Biosynthesis of amino acids;(map02010)ABC transporters;(map04974)Protein digestion and ab…	8	L-Proline;D-Proline;Acetamidopropanal;4-Amino-2-methylenebutanoic acid;Pterolactam;2-Furanmethanol;5-Methyl-2(3H)-furanone;5-Hydroxy-4-pentenoic acid d-lactone	HMDB0000162;HMDB0003411;HMDB0012880;HMDB0030409;HMDB0034208;HMDB0013742;HMDB0029609;HMDB0040145	6	L-Proline;D-Proline;Proline;3-Acetamidopropanal;Furfuryl_alcohol;Tulipalin_A	C00148;C00763;C16435;C18170;C20441;C20578
neg-M1150T380	137649.348798905	74117.118759078	63014.6784163121	25539.1009794081	23504.6690516028	22186.6034781374	29025.9993255833	16269.8569555182	13809.0263842093	8721.18881304024	6403.86266564667	8210.16875793129	0.238258260953285	0.0068677013781025	0.0151515151515152	0.032364537060626	0.057089211702678	1.87833989387574	0.21817105458503	down	1149.69504520626	6.3292	0	0	-	Unknown	-	-	-	-	0	-	-	0	-	-
neg-M1151T380	90399.1477596719	48105.1247354778	40285.2276331421	17474.6909668531	16285.3956997876	15715.1794467272	19833.1211274812	11552.9232195554	8626.01716829653	5931.45501028331	4335.35940906278	5827.69963887488	0.245796039824013	0.00596517691147108	0.0151515151515152	0.029037919428777	0.057089211702678	1.87292472008559	0.24598041848881	down	1150.69714722624	6.3292	0	0	-	Unknown	-	-	-	-	0	-	-	0	-	-
neg-M1152T400_1	3938723.04358637	3542815.00282387	2800754.49694946	1677884.69145398	1583301.73983501	1446805.84716878	1229694.80659881	977274.336478717	807704.595248383	576691.540005419	411269.597256055	511238.223298498	0.301119902159311	0.000711469224113563	0.00216450216450216	0.00548026607844651	0.0128367003367003	1.86909749356972	0.133217615519929	down	1151.71193208718	6.66636666666667	1	1	HemiBMP 64:16; HemiBMP(20:5/22:5/22:6)	Lipids and lipid-like molecules	Glycerophospholipids	-	-	-	1	Ganglioside GM3 (d18:1/16:0)	HMDB0004844	0	-	-
neg-M1152T400_2	656365.649142663	519696.290383113	385728.181861208	151536.22231328	153616.445595153	127815.649366167	151941.837049648	90022.281653281	66857.2235254901	41318.7370052378	23490.7324093387	31892.7556530162	0.203294574138062	0.00294893921512129	0.00865800865800866	0.0166549411150635	0.0368975061967034	2.08401669071707	0.178620775690245	down	1152.214572856	6.66636666666667	0	0	-	Unknown	-	-	-	-	0	-	-	0	-	-
neg-M1153T400_1	2421025.29728956	2199443.66411755	1660857.86137633	967547.168305744	924845.086047396	840329.489178648	761430.258012486	598036.420337307	481104.861576012	376126.404476932	251490.577341292	302583.703334743	0.307383769312374	0.00113831466301469	0.00216450216450216	0.00798527736104803	0.0128367003367003	1.82641388073356	0.125892171934128	down	1152.71560527518	6.66621666666667	0	0	-	Unknown	-	-	-	-	0	-	-	0	-	-
neg-M1153T400_2	235121.919538505	180773.763741381	124273.417806027	48814.4953040491	53183.8554343735	42590.0887088605	58247.5036763644	34712.8022258596	28175.0946032783	14320.0874648546	6762.83924743472	9945.53025404414	0.222215672650134	0.00643341563866153	0.0151515151515152	0.0307532611279119	0.057089211702678	2.0133275000051	0.159264274384995	down	1153.21792725396	6.66621666666667	0	0	-	Unknown	-	-	-	-	0	-	-	0	-	-
neg-M1154T400_1	726768.797718535	654938.356124369	522638.489537569	337130.120093987	320153.712796144	283164.70637121	260623.16669739	227592.040966931	180524.682935029	135537.570746828	93570.6344610681	119548.389031762	0.357634478812877	0.00121281355524231	0.00216450216450216	0.00835078952482292	0.0128367003367003	1.69772563303798	0.130015356831218	down	1153.7177669846	6.66621666666667	1	0	-	Unknown	-	-	-	-	1	Ganglioside GM3 (d18:0/16:0)	HMDB0011915	0	-	-
neg-M1154T400_2	37177.7834663644	31598.2483493923	21918.2187424313	9561.82437131146	11456.1836122266	8193.64417748237	8933.08298164316	4540.2642366025	3377.05287401066	2253.65218655622	1328.2072073396	1337.24425344939	0.181554896347185	0.00136129515095841	0.00432900432900433	0.00913918647076137	0.0216087174155789	2.24734847478227	0.28239336874526	down	1154.21915582442	6.6665	0	0	-	Unknown	-	-	-	-	0	-	-	0	-	-
neg-M1155T400	160074.772982264	150986.955798539	117214.782268244	88223.2820292905	82742.3509501887	79544.9969422281	66658.6431082562	82230.1126008899	59516.3005630266	39613.7764575946	36181.0316219615	37206.7432744712	0.473501320556171	0.0026323175357817	0.00432900432900433	0.0152834705994159	0.0216087174155789	1.39418993709705	0.23151908585904	down	1154.72038713149	6.6656	0	0	-	Unknown	-	-	-	-	0	-	-	0	-	-
neg-M1156T400	36933.3906936883	39886.7998702105	28053.0294376466	18113.0664832029	19283.7647837971	17120.7800924831	20585.6807267143	16082.4379433129	11756.7746224641	9600.46575959824	7913.48819257163	9769.37408343491	0.474984794806754	0.00567255799702089	0.0151515151515152	0.027862061559761	0.057089211702678	1.42819889665654	0.168521996842085	down	1155.72290237945	6.66591666666667	0	0	-	Unknown	-	-	-	-	0	-	-	0	-	-
neg-M1160T400_1	75983.4810003143	52908.5167074334	34965.9235003575	18385.6531808497	13792.5448536602	11236.6546987337	21689.1076447528	12222.9814306256	9855.4863550409	5620.05198013313	2940.37889545504	3644.23429505955	0.270041450870461	0.0144565675775237	0.025974025974026	0.0569654475724453	0.0855005560887914	1.72800978926519	0.216572522092283	down	1159.70878487255	6.66166666666667	0	0	-	Unknown	-	-	-	-	0	-	-	0	-	-
neg-M1160T400_2	90214.9606816091	70871.4470977577	43171.586704712	20590.4301402303	19324.2768075622	15633.1076635641	21559.0411154371	11369.6867067458	11105.7610467431	4839.32925564651	1823.92718419868	4303.75542257402	0.211702351548041	0.00652182791182551	0.0151515151515152	0.0310775700737692	0.057089211702678	2.02366140997949	0.286426907078345	down	1160.21015731313	6.66568333333333	0	0	-	Unknown	-	-	-	-	0	-	-	0	-	-
neg-M1161T400_1	72456.3861935657	57812.1543229776	33230.034428069	16404.2172772193	14006.0056884498	12787.2866063008	22647.5721746154	9919.92770164479	8275.58272895745	5344.97821394261	2668.90560849656	2416.36135196916	0.248061437155635	0.0104584554211348	0.0151515151515152	0.0442949899324623	0.057089211702678	1.87308930780965	0.25020703531801	down	1160.71280681293	6.66605	0	0	-	Unknown	-	-	-	-	0	-	-	0	-	-
neg-M1161T400_2	37886.4320650237	28734.1874627645	22028.2194114434	7576.91748109491	6511.33736746287	5828.57941851975	10606.9303445775	7963.18904435163	3404.07462689165	2544.35673351338	1268.61845776427	1028.51304587046	0.246999640503409	0.0165326863975667	0.0649350649350649	0.0630798419232723	0.161062576771631	1.86956179719261	0.21195747178448	down	1161.21392737065	6.66595	0	0	-	Unknown	-	-	-	-	0	-	-	0	-	-
neg-M1164T347	1546.61082421619	924.063760666814	769.434495856864	444.390613451084	560.092195919191	395.297811892849	3769.28374316671	2705.91817033256	3022.53390343119	2355.52943391174	2613.16555597962	3381.78873905588	3.84669048020103	0.000527074477348926	0.00216450216450216	0.00435357312198806	0.0128367003367003	2.20895713243773	0.0828597342290205	up	1163.65981394008	5.789875	0	0	-	Unknown	-	-	-	-	0	-	-	0	-	-
neg-M1165T347	1137.9891250873	923.956791431708	733.42962344899	410.929644153424	793.605138272929	517.314453265189	3614.03611292638	2084.84184894462	2531.15577022974	1944.82806369759	2054.12141090869	2976.70461348919	3.36615700465693	9.81931372971083e-05	0.00216450216450216	0.00120843503616939	0.0128367003367003	2.06103505795691	0.125162455774795	up	1164.66420728609	5.7877	0	0	-	Unknown	-	-	-	-	0	-	-	0	-	-
neg-M116T150	700.987035971649	1164.77151834084	606.332383095755	824.317536008898	1108.92303542819	833.95605136439	2238.62191366039	1872.02005069555	1196.34686095194	2192.12857110582	1663.97365133931	2243.8428850815	2.1771918036081	0.00029856957018562	0.00216450216450216	0.00281239169289526	0.0128367003367003	1.57336205940565	0.0807856557637866	up	116.049756654254	2.49761666666667	1	0	-	Unknown	-	-	-	-	2	Indole;Benzeneacetonitrile	HMDB0000738;HMDB0034171	2	Indole;Phenylacetonitrile	C00463;C16074
neg-M116T52	5523.63097744549	7331.45019721419	3882.98017310107	6849.8807635348	6807.00356259837	6599.43153669344	11899.6588208551	13221.8858661458	9869.79707984559	15841.4466477147	13182.2023452919	12704.7167952416	2.07382076250059	0.000146247664324518	0.00216450216450216	0.00163401400606495	0.0128367003367003	1.57184400420319	0.139909700551913	up	116.071266665951	0.858366666666667	1	1	3-Aminopentanoic acid	Unknown	-	NA	NA	-	23	Betaine;L-Valine;Vaporole;N-Methyl-a-aminoisobutyric acid;5-Aminopentanoic acid;Norvaline;Amyl Nitrite;Senecioic acid;Tiglic acid;2-Ethylacrylic acid;3-Methylbutyrolactone;Glutaral;Angelic acid;Dihydro-2-methyl-3(2H)-furanone;2,3-Pentanedione;4-Pentenoic acid;2,4-Pentanedione;Isopropenyl acetate;Methyl methacrylate;2-Pentenoic acid;Dihydro-5-methyl-2(3H)-furanone;Ethyl acrylate;Dihydro-3-methyl-2…	HMDB0000043;HMDB0000883;HMDB0001382;HMDB0002141;HMDB0003355;HMDB0013716;HMDB0015550;HMDB0000509;HMDB0001470;HMDB0001862;HMDB0002167;HMDB0029599;HMDB0029608;HMDB0031178;HMDB0031598;HMDB0031602;HMDB0031648;HMDB0032351;HMDB0032385;HMDB0032459;HMDB0033840;HMDB0033978;HMDB0035143	16	L-Valine;5-Aminopentanoate;Betaine;D-Norvaline;L-Norvaline;2-Amino-2-methylbutanoate;D-Valine;Amyl_nitrite;4-Methylaminobutyrate;Valine;5-Valerolactone;Tiglic_acid;Glutaral;Methyl_methacrylate;Pentane-2,4-dione;Ethyl_acrylate	C00183;C00431;C00719;C01799;C01826;C03571;C06417;C07457;C15987;C16436;C02240;C08279;C12518;C14527;C15499;C19238
neg-M116T70	858.98075218528	1747.45782378315	705.838437038728	1532.52797918925	1684.2052139264	1310.1292926979	3284.93837513222	3059.2814321217	2139.55176864923	3042.65950280316	2411.9551472177	3100.90755397379	2.17361788018457	0.00188885264134648	0.00216450216450216	0.0118495188697948	0.0128367003367003	1.55331149225446	0.262384138797216	up	116.071215213116	1.15865	1	0	-	Unknown	-	-	-	-	23	Betaine;L-Valine;Vaporole;N-Methyl-a-aminoisobutyric acid;5-Aminopentanoic acid;Norvaline;Amyl Nitrite;Senecioic acid;Tiglic acid;2-Ethylacrylic acid;3-Methylbutyrolactone;Glutaral;Angelic acid;Dihydro-2-methyl-3(2H)-furanone;2,3-Pentanedione;4-Pentenoic acid;2,4-Pentanedione;Isopropenyl acetate;Methyl methacrylate;2-Pentenoic acid;Dihydro-5-methyl-2(3H)-furanone;Ethyl acrylate;Dihydro-3-methyl-2…	HMDB0000043;HMDB0000883;HMDB0001382;HMDB0002141;HMDB0003355;HMDB0013716;HMDB0015550;HMDB0000509;HMDB0001470;HMDB0001862;HMDB0002167;HMDB0029599;HMDB0029608;HMDB0031178;HMDB0031598;HMDB0031602;HMDB0031648;HMDB0032351;HMDB0032385;HMDB0032459;HMDB0033840;HMDB0033978;HMDB0035143	16	L-Valine;5-Aminopentanoate;Betaine;D-Norvaline;L-Norvaline;2-Amino-2-methylbutanoate;D-Valine;Amyl_nitrite;4-Methylaminobutyrate;Valine;5-Valerolactone;Tiglic_acid;Glutaral;Methyl_methacrylate;Pentane-2,4-dione;Ethyl_acrylate	C00183;C00431;C00719;C01799;C01826;C03571;C06417;C07457;C15987;C16436;C02240;C08279;C12518;C14527;C15499;C19238
neg-M118T50_2	1246.78965789127	2024.86891572541	1478.32773119793	1417.28937473786	1484.46844859836	1373.19190638955	4135.00036854324	4218.21695548489	1973.40327655064	3525.65851888783	3294.71343258334	3214.8524911333	2.25617610642935	0.000275089538242869	0.00432900432900433	0.00266172842865341	0.0216087174155789	1.62222169486444	0.0270917836997115	up	118.050235759206	0.832916666666667	1	0	-	Unknown	-	-	-	-	12	L-Threonine;L-Homoserine;L-Allothreonine;Hydroxyethyl glycine;4-Amino-3-hydroxybutyrate;2-Ketobutyric acid;Acetoacetic acid;2-Methyl-3-oxopropanoic acid;Succinic acid semialdehyde;(S)-Methylmalonic acid semialdehyde;4-Hydroxycrotonic acid;Acetic anhydride	HMDB0000167;HMDB0000719;HMDB0004041;HMDB0061148;HMDB0061877;HMDB0000005;HMDB0000060;HMDB0001172;HMDB0001259;HMDB0002217;HMDB0003381;HMDB0031646	14	L-Threonine;L-Homoserine;D-Threonine;2-Methylserine;4-Amino-3-hydroxybutanoate;L-Allothreonine;(-)-erythro-(2R,3R)-Dihydroxybutylamide;D-Allothreonine;2-Oxobutanoate;Acetoacetate;Succinate_semialdehyde;2-Methyl-3-oxopropanoate;(S)-Methylmalonate_semialdehyde;(R)-Methylmalonate_semialdehyde	C00188;C00263;C00820;C02115;C03678;C05519;C11108;C12317;C00109;C00164;C00232;C00349;C06002;C21030
neg-M125T177	3082.74687522577	2924.30383412563	2765.66534771186	3018.76278469478	4536.11970799964	3465.66295083687	6109.27135535588	7389.04905485896	6198.53685566779	9538.98432605181	3579.76479183481	3386.60513319412	1.82901698721436	0.0195034057886865	0.0151515151515152	0.0717523687022627	0.057089211702678	1.19993923871853	0.0578043593738951	up	125.096448550534	2.95429166666667	1	1	2-Ethyl-2-hexenal	Organic oxygen compounds	Organooxygen compounds	HMDB0061945	null	-	25	N(tele)-methylhistaminium;(E)-2-octenal;2-Octenal;(3xi,5Z)-1,5-Octadien-3-ol;2,4,4-Trimethylcyclopentanone;2-Octen-4-one;1-Octen-3-one;3-Methyl-3-hepten-2-one;5-Methyl-5-hepten-2-one;6-Methyl-3-hepten-2-one, trans-;4-Octen-3-one;3-Octen-2-one;(S,E)-Filbertone;5-Octen-2-one;Sulcatone;2-Ethylidenehexanal;6-Octenal;(Z)-5-Octenal;2,5-Octadien-1-ol;(3E,5Z)-3,5-Octadien-1-ol;(2E,4E)-2,4-Octadien-1-ol;2…	HMDB0062574;HMDB0013809;HMDB0030961;HMDB0030966;HMDB0031197;HMDB0031301;HMDB0031309;HMDB0031590;HMDB0031591;HMDB0032403;HMDB0032451;HMDB0033547;HMDB0035242;HMDB0035390;HMDB0035915;HMDB0037152;HMDB0039769;HMDB0039770;HMDB0040146;HMDB0040149;HMDB0040151;HMDB0061945;HMDB0062471;HMDB0062529;HMDB0062536	2	Sulcatone;trans-2-Octenal	C07287;C21138
neg-M127T194	900.605733513145	1288.50332463136	2502.09121692465	1962.01501836054	1969.16540144765	3144.69992625223	3249.91288332158	1969.43858901709	3331.66248765569	3415.8873696588	3790.80014252218	4070.41793921529	1.68505001791067	0.0267525190565939	0.00865800865800866	0.0910208377850242	0.0368975061967034	1.12557935785903	0.226862267205339	up	127.112232864912	3.23639166666667	1	0	-	Unknown	-	-	-	-	16	Octanal;2,5-Diethyltetrahydrofuran;(R)-Sulcatol;2-Octanone;Ethyl pentyl ketone;(E)-2-Octen-1-ol;(Z)-5-Octen-1-ol;(R)-1-Octen-3-ol;(±)-(E)-2-Octen-4-ol;2-Methyl-3-heptanone;trans-3-Octen-2-ol;(Z)-3-Octen-1-ol;(E)-3-Octen-1-ol;xi-7-Octen-2-ol;3,4-Dimethylcyclohexanol;3,5-Dimethylcyclohexanol	HMDB0001140;HMDB0029574;HMDB0030030;HMDB0031294;HMDB0031295;HMDB0031296;HMDB0031298;HMDB0031299;HMDB0031300;HMDB0032402;HMDB0032450;HMDB0035231;HMDB0035768;HMDB0037181;HMDB0061912;HMDB0061913	4	1-Octanal;Sulcatol;1-Octen-3-ol;3-Octanone	C01545;C07288;C14272;C17145
neg-M127T204	1787.65712894628	1402.54433004935	2831.10144341562	2840.39159421933	3120.43538495251	1977.86881007174	6936.89076596207	3364.67244159337	4358.76838201067	3740.2279587289	3207.81931626661	4524.78408942837	1.8720032523794	0.00458939639880972	0.00216450216450216	0.0234813555783851	0.0128367003367003	1.31754385928168	0.211926142132451	up	127.075844230277	3.39204166666667	1	0	-	Unknown	-	-	-	-	23	1,3-Diacetylpropane;Isopentenyl acetate;1-Methoxy-3-methylene-2-pentanone;4-Methyl-5-hexanolide;Cyclohexanecarboxylic acid;Cyclohexyl formate;2,3-Heptanedione;3,4-Heptanedione;2-Heptenoic acid;Methyl 2E-hexenoate;Methyl (Z)-3-hexenoate;5-Methyl-2,3-hexanedione;Ethyl 4-pentenoate;Dihydro-5-propyl-2(3H)-furanone;3-Methyl-3-butenyl acetate;4-Pentenyl acetate;4-Heptenoic acid;2-Hexenyl formate;Ethyl …	HMDB0029165;HMDB0029314;HMDB0030330;HMDB0031174;HMDB0031342;HMDB0031351;HMDB0031476;HMDB0031477;HMDB0031484;HMDB0031500;HMDB0031504;HMDB0031593;HMDB0031603;HMDB0031681;HMDB0032391;HMDB0032460;HMDB0033793;HMDB0038271;HMDB0038962;HMDB0039819;HMDB0040214;HMDB0040591;HMDB0015189	8	Ethyl_tiglate;Cyclohexane-1-carboxylate;Butyl_acrylate;1-Oxa-2-oxo-3-methylcycloheptane;3-Isopropyl-3-butenoic_acid;alpha-EMGBL;beta-EMGBL;Tocainide	C08487;C09822;C10921;C10976;C11950;C13714;C13717;C07142
neg-M128T50	6630.55198437634	8983.53750494794	9341.64869215296	9258.16921390485	9219.66685743788	7777.7426415926	22090.529971554	15543.8227353368	12490.5116601706	17755.2645918606	19951.9070485729	21260.439702615	2.1302415623296	7.62269793985045e-05	0.00216450216450216	0.00100083578164801	0.0128367003367003	1.59583698187313	0.0205160163286647	up	128.034676721471	0.828933333333333	1	1	Pyroglutamic acid	Organic acids and derivatives	Carboxylic acids and derivatives	HMDB0000267	C01879	(map00480)Glutathione metabolism	12	(3R,5S)-1-pyrroline-3-hydroxy-5-carboxylic Acid;Pyroglutamic acid;Pyrrolidonecarboxylic acid;Pyrroline hydroxycarboxylic acid;N-Acryloylglycine;1-Pyrroline-4-hydroxy-2-carboxylate;5-Oxoprolinate;dimethadione;3-Furoic acid;2-Furoic acid;3-Hydroxy-2H-pyran-2-one;2,3-Dihydroxy-2,4-cyclopentadien-1-one	HMDB0062585;HMDB0000267;HMDB0000805;HMDB0001369;HMDB0001843;HMDB0002234;HMDB0060262;HMDB0061093;HMDB0000444;HMDB0000617;HMDB0032994;HMDB0039437	6	4-Oxoproline;Pidolic_acid;5-Oxo-D-proline;L-1-Pyrroline-3-hydroxy-5-carboxylate;1-Pyrroline-4-hydroxy-2-carboxylate;2-Furoate	C01877;C01879;C02237;C04281;C04282;C01546
neg-M129T50	474.302490226438	581.152675599203	476.45240708516	598.08815953931	555.727460031668	561.587987535548	1351.85889862606	919.431762347674	763.051087455746	1102.9434773906	1224.4592539014	1350.50116139733	2.06701645423553	0.000241810857645223	0.00216450216450216	0.00241228864531285	0.0128367003367003	1.55893027622218	0.0551226471145966	up	129.037837574919	0.831341666666667	1	0	-	Unknown	-	-	-	-	3	2-[(Methylthio)methyl]-2-butenal;S-2-Propenyl propanethioate;2-Ethyldihydro-3(2H)-thiophenone	HMDB0031370;HMDB0037493;HMDB0040238	0	-	-
neg-M130T138	488.0559798297	698.154712204779	534.024458565291	765.256304132955	1039.76386322625	796.060051155618	1579.0633257931	1013.68329811595	815.388349472337	2824.31791561443	1845.70932310434	1151.11074308958	2.13575547416729	0.0110872607898467	0.00865800865800866	0.0464440128884983	0.0368975061967034	1.33925219062194	0.366264314560973	up	130.086482953603	2.30200833333333	1	0	-	Unknown	-	-	-	-	31	L-Isoleucine;L-Alloisoleucine;L-Leucine;L-Norleucine;Aminocaproic acid;Beta-Leucine;D-Leucine;3-Aminocaproic acid;(±)-erythro-Isoleucine;6-Deoxyfagomine;N-(2-Hydroxyethyl)-morpholine;N-methylvaline;3,3,5-triiodo-L-thyronine-beta-D-glucuronoside;Delta-Hexanolactone;Gamma-Caprolactone;trans-Hex-2-enoic acid;Allyl propionate;2-Methyl-4-pentenoic acid;2,3-Hexanedione;3,4-Hexanedione;3-Hexenoic acid;4…	HMDB0000172;HMDB0000557;HMDB0000687;HMDB0001645;HMDB0001901;HMDB0003640;HMDB0013773;HMDB0029168;HMDB0033923;HMDB0036382;HMDB0060650;HMDB0061716;HMDB0062203;HMDB0000453;HMDB0003843;HMDB0010719;HMDB0029487;HMDB0031158;HMDB0031491;HMDB0031492;HMDB0031501;HMDB0031559;HMDB0031560;HMDB0031561;HMDB0031562;HMDB0032490;HMDB0033568;HMDB0039581;HMDB0040328;HMDB0060476;HMDB0061929	16	L-Leucine;L-Isoleucine;D-Leucine;L-Norleucine;6-Aminohexanoate;(3R)-beta-Leucine;D-Isoleucine;beta-Alaninebetaine;Isoleucine;Leucine;N,N-Diethylglycine;D-allo-Isoleucine;L-allo-Isoleucine;2-Hydroxycyclohexan-1-one;epsilon-Caprolactone;3-Hydroxycyclohexanone	C00123;C00407;C01570;C01933;C02378;C02486;C06418;C08263;C16434;C16439;C16647;C21092;C21096;C01147;C01880;C03228
neg-M130T52	10434.7836070495	16465.8537907976	8202.99379644196	8808.81007044389	8637.74831782666	10123.3933130026	22924.4938931452	25438.0497976644	12809.6771028577	24514.2333303805	18930.3027237834	18421.9523952058	1.96316699251207	0.000973044170445814	0.00432900432900433	0.00702408437923435	0.0216087174155789	1.42163991469141	0.214744818058455	up	130.08681308244	0.869533333333333	1	1	L-Leucine	Organic acids and derivatives	Carboxylic acids and derivatives	HMDB0000687	C00123	(map00280)Valine, leucine and isoleucine degradation;(map00290)Valine, leucine and isoleucine biosynthesis;(map00966)Glucosinolate biosynthesis;(map00970)Aminoacyl-tRNA biosynthesis;(map01060)Biosynthesis of plant secondary metabolites;(map01065)Biosynthesis of alkaloids derived from histidine and purine;(map01100)Metabolic pathways;(map01110)Biosynthesis of secondary metabolites;(map01210)2-Oxoc…	0	-	-	0	-	-
neg-M130T90	57416.7703173957	78676.9424994977	42991.653246612	55420.1609500196	70638.9168205238	53411.8676648131	129448.842323323	114750.955921321	81588.2804006007	136079.762259306	102989.430813375	118175.568658175	1.90495277442151	0.000236040469572939	0.00216450216450216	0.00236787890875979	0.0128367003367003	1.45052109519187	0.0557083896806092	up	130.087040506026	1.49881666666667	1	1	L-Norleucine	Organic acids and derivatives	Carboxylic acids and derivatives	HMDB0001645	C01933	-	31	L-Isoleucine;L-Alloisoleucine;L-Leucine;L-Norleucine;Aminocaproic acid;Beta-Leucine;D-Leucine;3-Aminocaproic acid;(±)-erythro-Isoleucine;6-Deoxyfagomine;N-(2-Hydroxyethyl)-morpholine;N-methylvaline;3,3,5-triiodo-L-thyronine-beta-D-glucuronoside;Delta-Hexanolactone;Gamma-Caprolactone;trans-Hex-2-enoic acid;Allyl propionate;2-Methyl-4-pentenoic acid;2,3-Hexanedione;3,4-Hexanedione;3-Hexenoic acid;4…	HMDB0000172;HMDB0000557;HMDB0000687;HMDB0001645;HMDB0001901;HMDB0003640;HMDB0013773;HMDB0029168;HMDB0033923;HMDB0036382;HMDB0060650;HMDB0061716;HMDB0062203;HMDB0000453;HMDB0003843;HMDB0010719;HMDB0029487;HMDB0031158;HMDB0031491;HMDB0031492;HMDB0031501;HMDB0031559;HMDB0031560;HMDB0031561;HMDB0031562;HMDB0032490;HMDB0033568;HMDB0039581;HMDB0040328;HMDB0060476;HMDB0061929	16	L-Leucine;L-Isoleucine;D-Leucine;L-Norleucine;6-Aminohexanoate;(3R)-beta-Leucine;D-Isoleucine;beta-Alaninebetaine;Isoleucine;Leucine;N,N-Diethylglycine;D-allo-Isoleucine;L-allo-Isoleucine;2-Hydroxycyclohexan-1-one;epsilon-Caprolactone;3-Hydroxycyclohexanone	C00123;C00407;C01570;C01933;C02378;C02486;C06418;C08263;C16434;C16439;C16647;C21092;C21096;C01147;C01880;C03228
neg-M131T49	1202.13514558726	1523.18867868806	623.125602568412	1200.82874300481	967.814377937493	1285.08592157818	2748.2020124665	2452.06118036012	1571.42230377588	3045.22747778028	2498.47156761311	2396.84568766658	2.16287036512254	0.000692134601009595	0.00216450216450216	0.00537135829041109	0.0128367003367003	1.58870188089859	0.0757750534373889	up	131.045630721927	0.815833333333333	1	0	-	Unknown	-	-	-	-	5	Gartanin;BR-Xanthone A;gamma-Mangostin;Curcumin I;4-(1,1-Dimethyl-2-propenyl)-1,3,5,6-tetrahydroxy-7-prenylxanthone	HMDB0030700;HMDB0033328;HMDB0035795;HMDB0039611;HMDB0041338	1	Gartanin	C10063
neg-M131T51	1723.31171684878	2286.57490729085	1817.20338709986	1829.38731119844	2090.16114501229	1769.29443135377	2863.43661085847	3385.03323058819	2180.20794434735	3367.43827365807	3004.04552667741	3237.57408065188	1.56632865311804	0.000454096301515239	0.00432900432900433	0.00387461318608268	0.0216087174155789	1.18851006846474	0.0560140835211757	up	131.081966959928	0.843508333333333	1	0	-	Unknown	-	-	-	-	8	Ornithine;D-Ornithine;L-Ornithine monochlorohydrate/ornithine;L-Proline;D-Proline;Acetamidopropanal;4-Amino-2-methylenebutanoic acid;Pterolactam	HMDB0000214;HMDB0003374;HMDB0032455;HMDB0000162;HMDB0003411;HMDB0012880;HMDB0030409;HMDB0034208	8	L-Ornithine;D-Ornithine;Ornithine;(2R,4S)-2,4-Diaminopentanoate;L-Proline;D-Proline;Proline;3-Acetamidopropanal	C00077;C00515;C01602;C03943;C00148;C00763;C16435;C18170
neg-M131T90	3492.57721262173	5168.0752204077	2933.84840342825	4151.05590685932	5310.70087433539	3864.82892141273	7686.79045655374	7601.69530095145	5118.29317496952	7911.56626169939	6424.11906855055	7768.1933624648	1.70581076224553	0.0010887723332766	0.00865800865800866	0.00769545382159731	0.0368975061967034	1.29844878184958	0.0473546290232675	up	131.090222983198	1.49451666666667	1	0	-	Unknown	-	-	-	-	2	2-Heptanethiol;Heptane-1-thiol	HMDB0032303;HMDB0032304	0	-	-
neg-M132T46	2420.67594678353	3328.13661212092	2080.53581849347	3068.25728831285	2689.15754667797	2388.33889629741	6048.97073938582	6260.70340576378	3144.08549974294	6413.93256013989	4938.27553658984	5673.57354429346	2.03313512896144	0.000581941919075386	0.00432900432900433	0.00470391077139042	0.0216087174155789	1.4833899394847	0.0681739635571198	up	132.029755690347	0.761266666666667	1	1	L-Aspartic acid	Organic acids and derivatives	Carboxylic acids and derivatives	HMDB0000191	C00049	(map00220)Arginine biosynthesis;(map00250)Alanine, aspartate and glutamate metabolism;(map00260)Glycine, serine and threonine metabolism;(map00261)Monobactam biosynthesis;(map00270)Cysteine and methionine metabolism;(map00300)Lysine biosynthesis;(map00340)Histidine metabolism;(map00410)beta-Alanine metabolism;(map00460)Cyanoamino acid metabolism;(map00710)Carbon fixation in photosynthetic organis…	6	1-deoxy-1-(N6-lysino)-D-fructose;L-Aspartic acid;D-Aspartic acid;Iminodiacetic acid;Fumaric acid;Maleic acid	HMDB0062186;HMDB0000191;HMDB0006483;HMDB0011753;HMDB0000134;HMDB0000176	7	L-Aspartate;D-Aspartate;Aspartate;Iminodiacetate;Fumarate;Maleic_acid;Formylpyruvate	C00049;C00402;C16433;C19911;C00122;C01384;C02150
neg-M133T59	2076.60842846701	2823.4080970418	2109.38698831761	2848.9495740164	2393.15579388732	2195.55829520765	1092.98943525536	1545.97432229066	1011.0669820109	1799.07480495549	699.387470188613	729.923856620363	0.476111641697186	0.00268431619173913	0.00216450216450216	0.0155165799405945	0.0128367003367003	1.44122006129584	0.428364135954976	down	133.013941840005	0.979875	1	0	-	Unknown	-	-	-	-	8	L-Malic acid;Malic acid;D-Malic acid;Velcorin;3,3-Dimethyl-1,2-dithiolane;Tetrahydro-2-methyl-2-thiophenethiol;Tetrahydro-2-methyl-3-thiophenethiol;Cis-stilbene oxide	HMDB0000156;HMDB0000744;HMDB0031518;HMDB0032872;HMDB0038974;HMDB0039789;HMDB0039790;HMDB0059631	6	(S)-Malate;(R)-Malate;Malate;3-Dehydro-L-threonate;trans-4-Hydroxystilbene;cis-Stilbene_oxide	C00149;C00497;C00711;C03064;C14763;C16014
neg-M135T190	1778.25757865189	1961.72958834604	4316.14752174776	2648.8297223463	2357.89156388944	3849.73719865605	4484.20209357515	2812.89873160285	4766.01053003101	5244.40602522855	7129.36544063223	6835.23585334886	1.84904339348528	0.0111233882224831	0.00865800865800866	0.0465457161197301	0.0368975061967034	1.23888785813435	0.17132490652175	up	135.044389620822	3.16139166666667	1	0	-	Unknown	-	-	-	-	19	M-toluic Acid;Phenylacetic acid;2-Methylbenzoic acid;4-Hydroxyphenylacetaldehyde;4-Methylbenzoic acid;4-Methoxybenzaldehyde;3-Methoxybenzaldehyde;3-(5-Methyl-2-furyl)prop-2-enal;2'-Hydroxyacetophenone;2-Hydroxy-4-methylbenzaldehyde;4-(2-Furanyl)-3-buten-2-one;2-Methoxybenzaldehyde;Methyl benzoate;alpha-Methyl-2-furanacrolein;3-(3-Furanyl)-2-methyl-2-propenal;Phenyl acetate;Benzyl formate;Anofinic…	HMDB0062810;HMDB0000209;HMDB0002340;HMDB0003767;HMDB0029635;HMDB0029686;HMDB0031459;HMDB0032400;HMDB0032568;HMDB0032603;HMDB0033128;HMDB0033766;HMDB0033968;HMDB0038176;HMDB0040638;HMDB0040733;HMDB0041485;HMDB0033303;HMDB0035095	17	Phenyl_acetate;Toluate;4-Hydroxyphenylacetaldehyde;Benzylformate;3,4-Dihydroxystyrene;3-Vinylcatechol;Phenylacetic_acid;2-Hydroxyacetophenone;m-Methylbenzoate;o-Toluate;4'-Hydroxyacetophenone;p-Anisaldehyde;3-Methylsalicylaldehyde;Phenyl_acetate;Methyl_benzoate;4-Hydroxy-3-methylbenzaldehyde;3-Butylidene-7-hydroxyphthalide	C00548;C01454;C03765;C05613;C06224;C07085;C07086;C07189;C07211;C07215;C10700;C10761;C14087;C15583;C20645;C21166;C09921
neg-M137T51	568.403263881662	791.124272226374	676.91591731692	955.147811642124	759.765275387564	632.157812722974	1099.79450392415	963.610712395449	890.14054428836	1919.76893466613	1015.39544528374	1086.91822452227	1.5913323883663	0.00976496741840097	0.00432900432900433	0.0420990978999631	0.0216087174155789	1.06618915868792	0.18065879373628	up	137.03498991587	0.8571	1	0	-	Unknown	-	-	-	-	5	Urocanic acid;Nicotinamide N-oxide;5-Oxo-2(5H)-isoxazolepropanenitrile;(E)-Urocanic acid;2-Aminonicotinic acid	HMDB0000301;HMDB0002730;HMDB0031338;HMDB0034174;HMDB0061680	3	Urocanate;4-Nitroaniline;para-Benzoquinone_dioxime	C00785;C02126;C19345
neg-M138T152	517.288777413125	656.714867131827	563.072134530173	530.738671179406	592.97598629657	654.504713776401	2723.53227145887	1808.04989045792	2232.26406622067	1685.76615373876	1240.32215986289	2188.39196309548	3.37904101842713	3.95371288581327e-05	0.00216450216450216	0.000608728010715513	0.0128367003367003	2.00033611313943	0.0770729841099912	up	138.055075320817	2.52578333333333	1	0	-	Unknown	-	-	-	-	7	3,4-Dihydroxybenzylamine;5-Acetyl-2,4-dimethyloxazole;Ethyl 2-pyrrolecarboxylate;Benzoic acid;4-Hydroxybenzaldehyde;3-(2-Furanyl)-2-propenal;2-Hydroxybenzaldehyde	HMDB0012153;HMDB0038174;HMDB0059856;HMDB0001870;HMDB0011718;HMDB0032918;HMDB0034170	7	Gabaculine;Benzoate;Aromatic_acid;4-Hydroxybenzaldehyde;3-Hydroxybenzaldehyde;Salicylaldehyde;Tropolone	C12110;C00180;C00539;C00633;C03067;C06202;C15474
neg-M139T221	1114.24638107411	2803.61287626731	1811.8556539612	1816.45995355344	2150.29223849277	2393.72530512442	5538.50483699765	2186.24123583267	4961.74840268111	4432.76216562999	2823.06455245214	3104.75974221119	1.9062625438163	0.0097112064791343	0.00865800865800866	0.0419616798389007	0.0368975061967034	1.30154064771464	0.0430789539061393	up	139.112160802688	3.68811666666667	1	0	-	Unknown	-	-	-	-	23	(3Z,6Z)-3,6-Nonadien-1-ol;(Z)-6-Nonenal;2,6-Nonadien-1-ol;2-Nonenal;(±)-2,6-Dimethyl-5-heptenal;trans-4-Nonenal;2-Methyl-2-octenal;(±)-2,2,6-Trimethylcyclohexanone;8-Nonen-3-one;5-Nonen-2-one;3-Nonen-2-one;2,4-Nonadien-1-ol;(E)-2-Nonen-4-one;8-Nonen-2-one;1-Nonen-4-one;Santene hydrate;2-Ethyl-2-heptenal;3-Methylene-2-octanone;(3E,6Z)-3,6-Nonadien-1-ol;(2xi,4xi)-2,4-Nonadien-1-ol;7-Methyl-3-octen-…	HMDB0030957;HMDB0030958;HMDB0031262;HMDB0031269;HMDB0031834;HMDB0032535;HMDB0033554;HMDB0033794;HMDB0034758;HMDB0034761;HMDB0034764;HMDB0034845;HMDB0035916;HMDB0035926;HMDB0035927;HMDB0037001;HMDB0037150;HMDB0037170;HMDB0038067;HMDB0038400;HMDB0039461;HMDB0059828;HMDB0062671	0	-	-
neg-M139T356	771.436792899219	802.630418005628	659.159596685429	719.527044963421	826.407554808042	690.320586652645	2831.67215522625	2417.02195709782	2385.27560564411	1994.85088874936	2163.52041461385	2410.51243875813	3.17774039119304	9.27070959652996e-09	0.00216450216450216	1.21780669047452e-06	0.0128367003367003	2.06876314649233	0.0444111391119974	up	139.039219433025	5.93180833333333	1	0	-	Unknown	-	-	-	-	4	Ethyl maltol;Furfuryl acetate;Ethyl furoate;Ethyl 3-furoate	HMDB0031735;HMDB0034246;HMDB0059862;HMDB0059880	11	2,3,5-Trihydroxytoluene;Gentisyl_alcohol;4-Hydroxymethylcatechol;2,4,6-Trihydroxytoluene;2,4,5-Trihydroxytoluene;Ethyl_maltol;Phenanthrene-3,4-diol;1,2-Anthracenediol;9,10-Dihydroxyanthracene;Benzil;Thiolactomycin	C03338;C10792;C14110;C16401;C18317;C20362;C03164;C16204;C16206;C20226;C11165
neg-M142T150	529.870682872363	702.67538557425	438.843258437915	474.729183070505	731.816566502555	578.494034208702	1312.90724257141	1286.76220504551	813.092578212343	1423.54435953349	1176.62951760343	1266.79711621266	2.10614272305314	7.94874431817138e-05	0.00216450216450216	0.00103465365074567	0.0128367003367003	1.57294341175044	0.0535237065563018	up	142.065501067584	2.49761666666667	1	0	-	Unknown	-	-	-	-	15	6-Methylquinoline;2-Aminonaphthalene;Quinaldine;Tridecanoic acid;Ethyl undecanoate;Methyl dodecanoate;Decanal propyleneglycol acetal;Octyl 3-methylbutanoate;Pentyl octanoate;Octyl 2-methylbutyrate;Decyl propionate;3-Methylbutyl octanoate;Propyl decanoate;9-Methyldodecanoic acid;Isopropyl dodecanoic acid	HMDB0033115;HMDB0041802;HMDB0042004;HMDB0000910;HMDB0029552;HMDB0031018;HMDB0032211;HMDB0034140;HMDB0036217;HMDB0036219;HMDB0037311;HMDB0038729;HMDB0059900;HMDB0061828;HMDB0061829	4	2-Naphthylamine;1-Naphthylamine;CAI-1;Tridecanoic_acid	C02227;C14790;C16640;C17076
neg-M144T159	859.956542172397	1064.14730475061	887.105780851114	862.63658408358	928.786093698487	957.132635786388	2771.72857189423	1226.40886666928	1917.28220697153	1551.40716618407	1591.51251084277	1528.75839790607	1.90423477110372	0.00218069679161195	0.00216450216450216	0.0132283033912421	0.0128367003367003	1.25462773350124	0.274087541116345	up	144.044880810178	2.64214166666667	1	0	-	Unknown	-	-	-	-	1	1H-Indole-3-carboxaldehyde	HMDB0029737	7	3-Methyleneoxindole;Isocarbostyril;Quinolin-2-ol;4-Hydroxyquinoline;2(1H)-Quinolinone;Indole-3-carboxaldehyde;8-Hydroxyquinoline	C02796;C06324;C06338;C06343;C06415;C08493;C19434
neg-M144T191	4593.20570347355	4825.5751302061	4749.50721705615	5247.12598510692	5099.13226055296	5815.88796836288	17697.521737095	15405.5523363919	18236.2894913703	13970.5718929342	16559.1797175063	20562.008274134	3.37717299248986	3.93524183734437e-08	0.00216450216450216	3.41748132626271e-06	0.0128367003367003	2.08567196442057	0.167614814505935	up	144.045138335682	3.18643333333333	1	1	4-Hydroxyquinoline	Organoheterocyclic compounds	Quinolines and derivatives	NA	NA	-	1	1H-Indole-3-carboxaldehyde	HMDB0029737	7	3-Methyleneoxindole;Isocarbostyril;Quinolin-2-ol;4-Hydroxyquinoline;2(1H)-Quinolinone;Indole-3-carboxaldehyde;8-Hydroxyquinoline	C02796;C06324;C06338;C06343;C06415;C08493;C19434
neg-M145T191	1683.65443335181	1091.78731421761	2210.17576921029	1463.9352388537	1183.31942708358	850.953246174733	2360.2877745164	2379.427928815	2552.94915919531	2318.77074761986	5127.52085899722	2858.77240604072	2.07426814974944	0.00284242169424516	0.00216450216450216	0.0161969384735606	0.0128367003367003	1.4596519215451	0.141785332912842	up	145.048623707136	3.18821666666667	0	0	-	Unknown	-	-	-	-	0	-	-	0	-	-
neg-M145T204	341.562906836892	389.376130797518	357.404594640547	439.066644929587	309.424559119942	312.279053405804	4380.55667698073	3661.98305507851	3449.05246193071	3694.72908850132	4413.97038236947	5459.52609695765	11.6605350147187	2.14588162633559e-10	0.00216450216450216	9.8021876522055e-08	0.0128367003367003	2.97865754773596	0.0093964455345148	up	145.065158038857	3.39611666666667	1	1	Benzofuran, 4,7-dimethyl-	Organoheterocyclic compounds	Benzofurans	HMDB0059897	null	-	6	7-Methoxy-6-methyl-2H-1-benzopyran-2-one;Methyl (Z,Z)-10-hydroxy-2,8-decadiene-4,6-diynoate;7-Hydroxy-2,5-dimethyl-4H-1-benzopyran-4-one;Avenalumic acid;Coixinden A;(S)-2,3-Dihydro-5-hydroxy-2-methyl-1,4-naphthoquinone	HMDB0032991;HMDB0039359;HMDB0040326;HMDB0040731;HMDB0040938;HMDB0041122	4	7-Ethoxycoumarin;1,2-Dihydroxy-7-hydroxymethylnaphthalene;1,2,3,4-Tetrahydro-4-oxo-1-naphthoic_acid;Coixinden_A	C11052;C14105;C15102;C17916
neg-M145T53	2539.51901410103	3849.77683274102	2237.27710536088	3345.38978141265	3492.74712360206	3133.19500276452	4548.10409292475	6015.01131197637	3768.08948428456	5002.28789929635	4978.73735506666	5508.37948620771	1.60343919674106	0.00134828709201546	0.00432900432900433	0.00908734879995537	0.0216087174155789	1.20306922472421	0.043173754617938	up	145.097686631509	0.8794	1	0	-	Unknown	-	-	-	-	14	L-Lysine;D-Lysine;(3S)-3,6-Diaminohexanoate;(3S,5S)-3,5-Diaminohexanoate;Pipecolic acid;L-Pipecolic acid;N4-Acetylaminobutanal;D-Pipecolic acid;Vigabatrin;L-trans-4-Methyl-2-pyrrolidinecarboxylic acid;2-Pyrrolidineacetic acid;3-Acetamidobutanal;(2E)-Decenoyl-ACP;N-Methyl proline	HMDB0000182;HMDB0003405;HMDB0012114;HMDB0012115;HMDB0000070;HMDB0000716;HMDB0004226;HMDB0005960;HMDB0015212;HMDB0029435;HMDB0029444;HMDB0059649;HMDB0062225;HMDB0094696	12	L-Lysine;D-Lysine;(3S)-3,6-Diaminohexanoate;(3S,5S)-3,5-Diaminohexanoate;2,5-Diaminohexanoate;Lysine;(2R,3R)-3-Methylornithine;L-Pipecolate;1-Aminocyclopentanecarboxylate;N4-Acetylaminobutanal;Vigabatrin;trans-3-Aminocyclopentane-1-carboxylic_acid	C00047;C00739;C01142;C01186;C05161;C16440;C20277;C00408;C03969;C05936;C07500;C13696
neg-M147T142	11146.5618323402	14250.0952317931	8703.28303947081	11264.7657489621	14934.0653023467	13371.6953551819	24958.2954857811	21142.3324612955	13896.291993175	24093.0789746358	17873.089102513	20380.8703357521	1.66069205407282	0.00185100473344434	0.00865800865800866	0.0116741838004986	0.0368975061967034	1.22394383101579	0.0419398412781343	up	147.044689359219	2.36973333333333	1	0	-	Unknown	-	-	-	-	7	Cinnamic acid;trans-Cinnamic acid;(E)-3-(2-Hydroxyphenyl)-2-propenal;Di-2-furanylmethane;1-Phenyl-1,2-propanedione;3,4-Dihydro-2H-1-benzopyran-2-one;(E)-3-(4-Hydroxyphenyl)-2-propenal	HMDB0000567;HMDB0000930;HMDB0031725;HMDB0032947;HMDB0035243;HMDB0036626;HMDB0040986	7	trans-Cinnamate;Dihydrocoumarin;4-Hydroxycinnamyl_aldehyde;3-Hydroxy-1-indanone;3-Isochromanone;Cinnamic_acid;Pyruvophenone	C00423;C02274;C05608;C07720;C07728;C10438;C17268
neg-M147T152	48370.3373629022	62349.2086039514	45720.093237611	56712.3967150823	21180.8153556809	76208.959434904	16813.0902611476	17148.28375389	19527.6595864869	32772.4253514646	24971.5742034523	34941.5860275052	0.470708336663851	0.00977641550020883	0.0151515151515152	0.0421207179765523	0.057089211702678	1.38462479897862	0.189416353102999	down	146.965332017173	2.53755833333333	1	0	-	Unknown	-	-	-	-	0	-	-	1	Fenclorim	C18832
neg-M147T185	37343.0124056704	117479.972484821	86517.3970006023	96360.5628259752	40590.6042273179	30765.6493389384	16988.5877314339	14395.7470782649	34867.8870749905	23320.0078401444	20448.5808751743	22809.4932397181	0.324723056817408	0.00493471483005711	0.00432900432900433	0.02487581240647	0.0216087174155789	1.66831274155831	0.0780664653191116	down	146.96532646583	3.08113333333333	1	0	-	Unknown	-	-	-	-	0	-	-	1	Fenclorim	C18832
neg-M147T52	13220.9601286152	14447.351467375	17459.7649429312	10190.5224841249	13448.9239563014	10414.3629293415	30745.8568153982	15626.7857215439	14453.3464804243	19079.1341732352	22265.3039428258	27542.8734355214	1.63816887006873	0.0116764732857763	0.00865800865800866	0.048314575158883	0.0368975061967034	1.08712020651393	0.187847083129698	up	146.982581675714	0.866016666666667	0	0	-	Unknown	-	-	-	-	0	-	-	0	-	-
neg-M148T142	1172.32232499409	1717.30004733374	822.654846500917	1203.2642349175	1635.3969473323	1491.13640302132	2402.16233109769	2283.90380995869	1459.50370608187	2318.67296007666	2064.58303393063	2636.46754547871	1.63705184387399	0.00537693186559037	0.0151515151515152	0.0266903451361956	0.057089211702678	1.17681645282183	0.077884542842775	up	148.047718757026	2.36973333333333	0	0	-	Unknown	-	-	-	-	0	-	-	0	-	-
neg-M148T51	426.742254527234	784.280613238606	844.356374483047	564.22528135345	741.392430496985	620.764278835146	1172.31388440203	841.252493250264	661.690029938274	989.936821753302	1038.07130104719	1368.27507123532	1.52483769026798	0.0165939559628768	0.025974025974026	0.0632521798996362	0.0855005560887914	1.03013391743991	0.0750321072646217	up	147.985812740108	0.857416666666667	0	0	-	Unknown	-	-	-	-	0	-	-	0	-	-
neg-M148T80	1318.61524944176	1503.12314826222	792.181230532447	1679.14976479278	1893.35236566869	1508.78079765726	2345.5918969781	2460.73381001575	1593.35116652146	2869.70110040511	1945.25764579181	2095.40091841163	1.53073335001216	0.0163789302889216	0.00865800865800866	0.0626359970151495	0.0368975061967034	1.06361676276711	0.0450197531610161	up	148.043011358815	1.3284	0	0	-	Unknown	-	-	-	-	0	-	-	0	-	-
neg-M149T52	4540.54531638264	5126.85376327759	5888.98646564943	5002.43486079284	4451.9251038784	3228.84391819833	10736.900909552	5450.73050784172	5678.29815266686	6181.34921503043	7719.55603277769	8511.15222252465	1.56794018386861	0.0102031253309443	0.00865800865800866	0.0434539869363416	0.0368975061967034	1.04177397776981	0.186447268861616	up	148.979515808211	0.86105	0	0	-	Unknown	-	-	-	-	0	-	-	0	-	-
neg-M150T51	387.555973761471	454.206703321583	565.768252869196	713.367030728936	662.140453194221	387.146270330258	1136.3150876981	1103.8050822638	733.691817091926	1086.14225149744	864.949371906812	982.321581008596	1.863369418475	0.000934029569216834	0.00216450216450216	0.00679740970676438	0.0128367003367003	1.40916226225819	0.0747930429992814	up	150.041896377004	0.8561	1	0	-	Unknown	-	-	-	-	10	Guanine;2-Hydroxyadenine;8-Hydroxyadenine;L-Malic acid;Malic acid;D-Malic acid;Velcorin;3,3-Dimethyl-1,2-dithiolane;Tetrahydro-2-methyl-2-thiophenethiol;Tetrahydro-2-methyl-3-thiophenethiol	HMDB0000132;HMDB0000403;HMDB0000542;HMDB0000156;HMDB0000744;HMDB0031518;HMDB0032872;HMDB0038974;HMDB0039789;HMDB0039790	5	Guanine;(S)-Malate;(R)-Malate;Malate;3-Dehydro-L-threonate	C00242;C00149;C00497;C00711;C03064
neg-M150T90	705.103914113064	813.111657089035	666.902688230757	788.279733384524	821.042683616045	601.18908687218	2038.49211614966	2465.2281690363	1144.17906296787	1965.80538898643	2014.61627215893	1997.56843660491	2.64487458496987	7.14028685220698e-05	0.00216450216450216	0.000952135195865916	0.0128367003367003	1.81052279473441	0.129403183626317	up	150.041528845807	1.50073333333333	1	0	-	Unknown	-	-	-	-	10	Guanine;2-Hydroxyadenine;8-Hydroxyadenine;L-Malic acid;Malic acid;D-Malic acid;Velcorin;3,3-Dimethyl-1,2-dithiolane;Tetrahydro-2-methyl-2-thiophenethiol;Tetrahydro-2-methyl-3-thiophenethiol	HMDB0000132;HMDB0000403;HMDB0000542;HMDB0000156;HMDB0000744;HMDB0031518;HMDB0032872;HMDB0038974;HMDB0039789;HMDB0039790	5	Guanine;(S)-Malate;(R)-Malate;Malate;3-Dehydro-L-threonate	C00242;C00149;C00497;C00711;C03064
neg-M151T106	2268.5663414524	4946.03350954622	3381.16553527569	2757.5622685879	3502.95767002402	3865.69356648731	7594.3854357251	4290.31837400212	3687.55916122298	5308.43219881797	5889.13535469738	7990.59854818406	1.67746667704213	0.0124328585068791	0.0151515151515152	0.0507810785593928	0.057089211702678	1.10942652254859	0.196015935735905	up	151.025565883531	1.75908333333333	1	0	-	Unknown	-	-	-	-	4	Xanthine;Oxypurinol;6,8-Dihydroxypurine;L-2-Aminoethyl seryl phosphate	HMDB0000292;HMDB0000786;HMDB0001182;HMDB0031950	5	Xanthine;Alloxanthine;2-Oxo-10-methylthiodecanoic_acid;Chloromethiuron;L-Serine-phosphoethanolamine	C00385;C07599;C17232;C19026;C03872
neg-M151T52	2110.61575598461	3053.31381098972	3579.86605602294	2263.54182217112	2754.92137673343	3116.18447885993	6916.05507522958	3235.48885747615	3007.4194184424	4066.2082988987	4020.01778686578	6225.0195731888	1.62753214384775	0.0223086004978168	0.025974025974026	0.0796411361283385	0.0855005560887914	1.03834913940225	0.203767775329679	up	151.025524546048	0.862033333333333	1	1	Xanthine	Organoheterocyclic compounds	Imidazopyrimidines	HMDB0000292	C00385	(map00230)Purine metabolism;(map00232)Caffeine metabolism;(map01060)Biosynthesis of plant secondary metabolites;(map01065)Biosynthesis of alkaloids derived from histidine and purine;(map01100)Metabolic pathways;(map01110)Biosynthesis of secondary metabolites;(map01120)Microbial metabolism in diverse environments	4	Paraxanthine;Theophylline;Theobromine;Adrenochrome o-semiquinone	HMDB0001860;HMDB0001889;HMDB0002825;HMDB0012883	3	Theophylline;Theobromine;1,7-Dimethylxanthine	C07130;C07480;C13747
neg-M153T210	1571.28064471173	1941.65312194473	2678.45377490237	2490.66834224094	2266.27963109302	2506.08771870195	8033.74979088199	2569.86002809855	4589.55203292498	3500.10403743705	5279.79628179112	3242.78977465698	2.02281818204103	0.0091414972278493	0.00432900432900433	0.0400439983384068	0.0216087174155789	1.34201784671861	0.0691657808800954	up	153.091547746393	3.496925	1	0	-	Unknown	-	-	-	-	17	Methyl 2-octynoate;2,4-Hexadienyl propionate;2-Nonenoic acid gamma-lactone;(E)-2,6-Dimethyl-2,5-heptadienoic acid;3,5,5-Trimethyl-1,2-cyclohexanedione;Enol-3,5,5-Trimethyl-1,2-cyclohexanedione;Octahydro-2H-1-benzopyran-2-one;Allyl hexenoate;xi-2,2,6-Trimethyl-1,4-cyclohexanedione;Anapear;4-Oxo-2-nonenal;1-Methylnicotinamide;Pralidoxime;O-butanoyl-carnitine;O-isobutyryl-L-carnitine;Isobutyryl-L-ca…	HMDB0031302;HMDB0032314;HMDB0032442;HMDB0035135;HMDB0036177;HMDB0036239;HMDB0037276;HMDB0038268;HMDB0038697;HMDB0040285;HMDB0060285;HMDB0000699;HMDB0014871;HMDB0062510;HMDB0062606;HMDB0000736;HMDB0002013	5	Boschnialactone;1-Methylnicotinamide;Pralidoxime;O-Butanoylcarnitine;N(alpha)-t-Butoxycarbonyl-L-leucine	C09772;C02918;C07400;C02862;C04301
neg-M154T52	5903.67495872529	8287.38359517837	4819.13280147801	6753.49657375305	6651.26848705802	5658.72393760838	20881.0931311684	20423.4931895585	13828.6746488606	18159.8348611423	17641.5230510808	17690.1496406015	2.85301466821732	1.0480224356905e-06	0.00216450216450216	3.84771152931455e-05	0.0128367003367003	1.95027246581572	0.038917098133171	up	154.061521876797	0.8666	1	1	4-Phenylpyridine	Organoheterocyclic compounds	Pyridines and derivatives	HMDB0033123	C11310	(map04976)Bile secretion;(map05012)Parkinson's disease	7	L-Histidine;L-2-Amino-3-(1-pyrazolyl)propanoic acid;Urocanic acid;Nicotinamide N-oxide;5-Oxo-2(5H)-isoxazolepropanenitrile;(E)-Urocanic acid;2-Aminonicotinic acid	HMDB0000177;HMDB0034267;HMDB0000301;HMDB0002730;HMDB0031338;HMDB0034174;HMDB0061680	7	L-Histidine;Histidine;3-(Pyrazol-1-yl)-L-alanine;D-Histidine;Urocanate;4-Nitroaniline;para-Benzoquinone_dioxime	C00135;C00768;C01162;C06419;C00785;C02126;C19345
neg-M155T232	2949.83951726405	3834.9253883878	3512.00808474001	4086.74484035984	3647.67722545156	4057.90292966045	14252.0846902379	3748.3273284985	4790.21653216018	8661.40951280107	5610.16329222852	4820.96890705492	1.89610142930168	0.0429847212547148	0.0151515151515152	0.127368539909445	0.057089211702678	1.01298548890767	0.359011779253414	up	155.106970956452	3.85858333333333	1	0	-	Unknown	-	-	-	-	30	4-Hydroxynonenal;2,4-Nonanedione;2-Nonenoic acid;6-Butyltetrahydro-2H-pyran-2-one;Dihydro-5-pentyl-2(3H)-furanone;cis-Ethyl 4-heptenoate;Hept-trans-2-en-1-yl acetate;Methyl 2-octenoate;Prenyl isobutyrate;Ethyl cyclohexanecarboxylate;4-Oxononanal;Quercuslactone a;2-Propenyl 2-ethylbutanoate;Cyclohexyl propionate;2-Hydroxy-2,6,6-trimethylcyclohexanone;Methyl (E)-2-octenoate;(E)-3-Heptenyl acetate;I…	HMDB0004362;HMDB0031263;HMDB0031271;HMDB0031514;HMDB0031531;HMDB0032265;HMDB0032307;HMDB0032413;HMDB0032491;HMDB0033167;HMDB0034716;HMDB0035307;HMDB0036208;HMDB0036222;HMDB0037023;HMDB0037496;HMDB0037618;HMDB0037629;HMDB0038272;HMDB0038275;HMDB0039736;HMDB0039794;HMDB0040210;HMDB0059728;HMDB0059817;HMDB0059840;HMDB0059894;HMDB0060286;HMDB0014426;HMDB0039671	5	Nonane-4,6-dione;Chalcogran;gamma-Nonalactone;Lidocaine;Angustifoline	C02445;C08471;C08501;C07073;C10751
neg-M158T211	1027.59162071149	1247.55987446661	651.339027255406	735.330317262747	1264.86198251178	1222.96738534119	6489.85484039438	2083.9069585192	1879.0719202159	2285.8244213062	1815.73936779164	2146.95459902186	2.71582147660152	0.00386780887821274	0.00216450216450216	0.0206121140980039	0.0128367003367003	1.55539257487641	0.0542485918106463	up	158.060530572197	3.52075	1	1	Indole-3-acetaldehyde	Organoheterocyclic compounds	Indoles and derivatives	HMDB0001190	C00637	(map00380)Tryptophan metabolism;(map01100)Metabolic pathways	4	N-Hydroxy-1-aminonaphthalene;Indoleacetaldehyde;MG(10:0/0:0/0:0);MG(0:0/10:0/0:0)	HMDB0062503;HMDB0001190;HMDB0072866;HMDB0072874	4	Indole-3-acetaldehyde;3-Methyl-quinolin-2-ol;Echinopsine;N-Hydroxy-1-aminonaphthalene	C00637;C06345;C10663;C14789
neg-M159T150	674.794196554768	668.84158603856	718.119113297067	503.717051598055	701.486421310967	627.634072878987	1847.67633479394	1264.61866065662	919.37385473155	1465.57357877425	1376.74254736961	1421.40357154317	2.12997603012196	0.000126925911254327	0.00216450216450216	0.00146393349903552	0.0128367003367003	1.5906121021989	0.0751108877685334	up	159.092047438113	2.4968	1	0	-	Unknown	-	-	-	-	0	-	-	1	Dihydroaceanthrylene	C19401
neg-M159T155	1054.74804355979	814.457578297525	1145.23659568691	1310.14354889373	629.098711632442	1116.20204837062	1671.96160865993	1580.96320607289	1105.29862819956	2665.48059457509	2369.06560260086	2356.56724235205	1.93567652892342	0.00443501569522258	0.0151515151515152	0.0229062788024091	0.057089211702678	1.34883595436926	0.0925722819076665	up	159.065533629918	2.58451666666667	1	0	-	Unknown	-	-	-	-	10	Propyleneglycol diacetate;3-Methyladipic acid;Pimelic acid;3,3-Dimethylglutaric acid;2-Methyladipic acid;Diethyl malonate;Mono-methyl-adipate;2-Ethylglutaric acid;Ethyl methyl_succinate;2,2-Dimethylglutaric acid	HMDB0041605;HMDB0000555;HMDB0000857;HMDB0002441;HMDB0029167;HMDB0029573;HMDB0059722;HMDB0059738;HMDB0059893;HMDB0061676	3	Pimelate;(1S,3R,4S)-3,4-Dihydroxycyclohexane-1-carboxylate;2-Propylsuccinic_acid	C02656;C04687;C16657
neg-M161T204	169.546300572619	191.420004773168	253.550017050568	202.071281317568	295.833536983069	340.875820980835	1790.47197229232	1225.38825774747	1263.28983435569	992.151549097089	1243.03446496466	1773.53788079114	5.7028082888717	3.66877584410727e-07	0.00216450216450216	1.74063031714867e-05	0.0128367003367003	2.49620528587093	0.0803272031127081	up	161.060251164162	3.39611666666667	1	0	-	Unknown	-	-	-	-	6	7-Methoxy-6-methyl-2H-1-benzopyran-2-one;Methyl (Z,Z)-10-hydroxy-2,8-decadiene-4,6-diynoate;7-Hydroxy-2,5-dimethyl-4H-1-benzopyran-4-one;Avenalumic acid;Coixinden A;(S)-2,3-Dihydro-5-hydroxy-2-methyl-1,4-naphthoquinone	HMDB0032991;HMDB0039359;HMDB0040326;HMDB0040731;HMDB0040938;HMDB0041122	4	7-Ethoxycoumarin;1,2-Dihydroxy-7-hydroxymethylnaphthalene;1,2,3,4-Tetrahydro-4-oxo-1-naphthoic_acid;Coixinden_A	C11052;C14105;C15102;C17916
neg-M162T208	247.091389140912	228.049707737502	241.032139307412	315.180363312935	371.569756394239	469.339991517679	1056.75540370234	677.589775571087	1318.75810563758	1254.08937495618	974.866078931321	902.186043844687	3.30308489518632	1.56566480558629e-05	0.00216450216450216	0.000298281164998311	0.0128367003367003	1.9034355516459	0.237276175438169	up	162.055597418885	3.461025	1	0	-	Unknown	-	-	-	-	7	4-Oxo-1-(3-pyridyl)-1-butanone;4-(3-Pyridyl)-3-butenoic acid;3-Methyldioxyindole;Coumarin;Phenylpropiolic acid;Chromone;2-Benzofurancarboxaldehyde	HMDB0062406;HMDB0001424;HMDB0004186;HMDB0001218;HMDB0002359;HMDB0032938;HMDB0033183	3	3-Methyldioxyindole;4-Oxo-1-(3-pyridyl)-1-butanone;Coumarin	C05834;C19567;C05851
neg-M162T49	2064.92832488123	3122.58992692269	2103.26481969571	2539.86235332807	2603.61799213884	2096.75862672209	5249.46687577523	4837.45491408709	2998.89177039277	5363.7931500096	4581.89474868142	4844.33581868392	1.91836728303207	0.000206084103940275	0.00432900432900433	0.00214526239716601	0.0216087174155789	1.45337232371463	0.0726435140917644	up	161.993386126089	0.8166	0	0	-	Unknown	-	-	-	-	0	-	-	0	-	-
neg-M163T356	792.039371462842	864.573774494249	872.038040902236	703.874813909483	756.925449562509	676.381090602865	3257.4049945575	2260.4127320069	2373.89551730068	2741.2310194447	2063.99733779404	2135.72990906013	3.17899782729754	5.2374299902748e-07	0.00216450216450216	2.27094039445867e-05	0.0128367003367003	2.04967892263254	0.0872267567257105	up	163.14841573774	5.93263333333333	1	0	-	Unknown	-	-	-	-	0	-	-	1	Estrane	C19641
neg-M163T87	864.499647178456	1522.4812407941	1050.36690078469	895.353855362473	1372.23797233072	1053.07432362813	2856.9366644912	2168.18481175569	1597.5954622038	2169.40866488429	1889.39342737469	2548.90455365349	1.95773842754301	0.000318488331025228	0.00216450216450216	0.00295500604534602	0.0128367003367003	1.47723908269311	0.0603721926598996	up	163.039342023085	1.45575	1	0	-	Unknown	-	-	-	-	8	Methyl Phenylglyoxalate;Phenylpyruvic acid;m-Coumaric acid;4-Hydroxycinnamic acid;2-Hydroxycinnamic acid;Enol-phenylpyruvate;cis-p-Coumaric acid;Coumaric acid	HMDB0062605;HMDB0000205;HMDB0001713;HMDB0002035;HMDB0002641;HMDB0012225;HMDB0030677;HMDB0041592	10	Phenylpyruvate;4-Coumarate;trans-2-Hydroxycinnamate;2-Hydroxy-3-phenylpropenoate;cis-2-Hydroxycinnamate;cis-p-Coumarate;3-Oxo-3-phenylpropanoate;Caffeic_aldehyde;trans-3-Hydroxycinnamate;Pulcherriminic_acid	C00166;C00811;C01772;C02763;C05838;C06738;C07114;C10945;C12621;C20515
neg-M164T142	83172.9348796969	112773.026557104	62603.3497962591	86628.7712576047	112804.439594049	92743.3354210964	201233.337439884	166848.707450193	103233.396485908	172198.479452434	130807.392377858	159168.522036801	1.69501726225598	0.00258175402354513	0.00865800865800866	0.0150790403004678	0.0368975061967034	1.22916559252919	0.0381364740833469	up	164.071971227185	2.36973333333333	1	1	L-(-)-Phenylalanine	Organic acids and derivatives	Carboxylic acids and derivatives	NA	NA	-	17	5-(3-Pyridyl)-2-hydroxytetrahydrofuran;L-Phenylalanine;3-Pyridinebutanoic acid;Benzocaine;Norsalsolinol;Gentiatibetine;Ethyl 2-aminobenzoate;Methyl N-methylanthranilate;Benzyl glycinate;4-Hydroxy-1-(3-pyridinyl)-1-butanone;Cinnamic acid;trans-Cinnamic acid;(E)-3-(2-Hydroxyphenyl)-2-propenal;Di-2-furanylmethane;1-Phenyl-1,2-propanedione;3,4-Dihydro-2H-1-benzopyran-2-one;(E)-3-(4-Hydroxyphenyl)-2-p…	HMDB0062407;HMDB0000159;HMDB0001007;HMDB0004992;HMDB0006044;HMDB0033485;HMDB0033589;HMDB0034169;HMDB0059934;HMDB0062402;HMDB0000567;HMDB0000930;HMDB0031725;HMDB0032947;HMDB0035243;HMDB0036626;HMDB0040986	17	L-Phenylalanine;Phenylalanine;D-Phenylalanine;Benzocaine;Tricaine;Metolcarb;4-Hydroxy-1-(3-pyridinyl)-1-butanone;5-(3-Pyridyl)-2-hydroxytetrahydrofuran;L-beta-Phenylalanine;D-beta-Phenylalanine;trans-Cinnamate;Dihydrocoumarin;4-Hydroxycinnamyl_aldehyde;3-Hydroxy-1-indanone;3-Isochromanone;Cinnamic_acid;Pyruvophenone	C00079;C02057;C02265;C07527;C18090;C18747;C19565;C19578;C20487;C20488;C00423;C02274;C05608;C07720;C07728;C10438;C17268
neg-M164T49	771.228737252194	1075.63960870225	915.628180726499	891.532637139036	752.061566894166	748.695254874681	1808.89645937117	1413.49822922314	1172.96902769804	1899.47282022525	1870.61411518719	1540.43052786259	1.88288732193771	0.000105052493065884	0.00216450216450216	0.00127372905481487	0.0128367003367003	1.44070669403596	0.13014493513615	up	163.990619996858	0.816216666666667	0	0	-	Unknown	-	-	-	-	0	-	-	0	-	-
neg-M164T57	678.902131831654	1443.99297172115	640.304633191127	1072.76981594524	1044.39073208357	1198.40889726885	1523.04790011234	2124.65478502696	920.896334358643	2175.70895211601	1951.90143321576	1318.90414849792	1.64755615049756	0.0253831142074914	0.0411255411255411	0.0874846691109924	0.118932255416354	1.09448635000956	0.0948483575722692	up	164.071082504279	0.9427	1	0	-	Unknown	-	-	-	-	17	5-(3-Pyridyl)-2-hydroxytetrahydrofuran;L-Phenylalanine;3-Pyridinebutanoic acid;Benzocaine;Norsalsolinol;Gentiatibetine;Ethyl 2-aminobenzoate;Methyl N-methylanthranilate;Benzyl glycinate;4-Hydroxy-1-(3-pyridinyl)-1-butanone;Cinnamic acid;trans-Cinnamic acid;(E)-3-(2-Hydroxyphenyl)-2-propenal;Di-2-furanylmethane;1-Phenyl-1,2-propanedione;3,4-Dihydro-2H-1-benzopyran-2-one;(E)-3-(4-Hydroxyphenyl)-2-p…	HMDB0062407;HMDB0000159;HMDB0001007;HMDB0004992;HMDB0006044;HMDB0033485;HMDB0033589;HMDB0034169;HMDB0059934;HMDB0062402;HMDB0000567;HMDB0000930;HMDB0031725;HMDB0032947;HMDB0035243;HMDB0036626;HMDB0040986	17	L-Phenylalanine;Phenylalanine;D-Phenylalanine;Benzocaine;Tricaine;Metolcarb;4-Hydroxy-1-(3-pyridinyl)-1-butanone;5-(3-Pyridyl)-2-hydroxytetrahydrofuran;L-beta-Phenylalanine;D-beta-Phenylalanine;trans-Cinnamate;Dihydrocoumarin;4-Hydroxycinnamyl_aldehyde;3-Hydroxy-1-indanone;3-Isochromanone;Cinnamic_acid;Pyruvophenone	C00079;C02057;C02265;C07527;C18090;C18747;C19565;C19578;C20487;C20488;C00423;C02274;C05608;C07720;C07728;C10438;C17268
neg-M165T142	7491.77400916725	10089.2483059213	5877.84575004661	7746.7619333624	9797.13265420888	8191.50388777145	15801.9825683527	14260.8686011653	8674.5108040788	15363.2270202667	11584.0104264421	13809.7620755218	1.61592736483667	0.00313900773722821	0.00865800865800866	0.017476301013219	0.0368975061967034	1.15573914829914	0.05766963161928	up	165.074354916165	2.36973333333333	1	0	-	Unknown	-	-	-	-	1	3-(4-Methyl-3-pentenyl)thiophene	HMDB0038183	0	-	-
neg-M166T142	602.544268528814	868.847767415884	461.020767992148	649.069125088725	764.503162525001	789.974039806341	1230.0673279469	1257.30561616619	855.277720291406	1316.95405683852	997.480950789293	1198.18556288859	1.65748040954937	0.00155273944435725	0.00432900432900433	0.0101493870768935	0.0216087174155789	1.24109299931137	0.0831192882490013	up	166.076934764136	2.36971666666667	0	0	-	Unknown	-	-	-	-	0	-	-	0	-	-
neg-M167T187	873.352510068287	1085.72343975795	1479.10286830999	1227.72079562466	1218.65997355495	1249.08391397041	2297.91013107412	2099.30020526836	2213.16660403227	2253.06814629934	2399.95865673935	3662.69180597829	2.09235232272267	6.20399201176293e-05	0.00216450216450216	0.000856953664522134	0.0128367003367003	1.5741697635593	0.0514411377393683	up	167.061149015266	3.10981666666667	1	0	-	Unknown	-	-	-	-	1	Beta-Carboline	HMDB0012897	9	beta-Carboline;Hypotaurocyamine;13-Hydroxylupanine;Tetracaine;Ammothamnine;Lamprolobine;Nuttalline;Sophoranol;17-Hydroxylupanine	C20157;C02419;C02621;C07526;C10749;C10769;C10776;C17069;C20233
neg-M167T221	1394.45813806131	2447.58416459129	1874.81839932735	3776.55961993329	4016.85700519774	5750.19534484833	8238.58791149376	3350.38296107838	7418.39865693528	4416.68941367053	4360.72060161164	6248.34623977388	1.76699328018627	0.0385026880161449	0.0411255411255411	0.118061093724112	0.118932255416354	1.20442390591332	0.0654513669620406	up	167.107104454842	3.67828333333333	1	0	-	Unknown	-	-	-	-	36	trans-4,5-epoxy-2(E)-decenal;Ethyl (4Z)-4,7-octadienoate;Methyl octynecarboxylate;(+/-)-Dihydromintlactone;2,4-Hexadienyl butyrate;2,4-Hexadienyl isobutyrate;cis-3-Hexenyl crotonate;(+/-)-2-(5-Methyl-5-vinyltetrahydrofuran-2-yl)propionaldehyde;(-)-(Z)-Tetrahydro-6-(2-pentenyl)-2H-pyran-2-one;5,6-Dihydro-6-pentyl-2H-pyran-2-one;6-Hydroxy-2,6-dimethyl-2,7-octadien-4-one;Epoxyartemisia ketone;Ascari…	HMDB0013105;HMDB0031156;HMDB0031273;HMDB0032219;HMDB0032312;HMDB0032313;HMDB0032319;HMDB0032434;HMDB0033700;HMDB0034452;HMDB0034670;HMDB0035714;HMDB0035766;HMDB0035829;HMDB0036067;HMDB0036103;HMDB0037014;HMDB0037175;HMDB0037821;HMDB0040639;HMDB0037969;HMDB0030918;HMDB0030919;HMDB0032122;HMDB0033149;HMDB0034574;HMDB0035309;HMDB0035597;HMDB0035613;HMDB0035729;HMDB0035767;HMDB0036448;HMDB0036663;HMD…	36	6-Oxocineole;1,2-Campholide;(+)-exo-5-Hydroxycamphor;Iridodial;(Z)-3,5-Hexadienyl_butyrate;Lilac_aldehyde;Tiglyl_tiglate;(+)-Iridodial;Iridomyrmecin;cis-trans-Nepetalactol;Ascaridole;Chrysanthemic_acid;Diosphenol;(4R,7R)-4-Isopropenyl-7-methyl-2-oxo-oxepanone;(3S,6R)-6-Isopropenyl-3-methyl-2-oxo-oxepanone;(4S,7R)-4-Isopropenyl-7-methyl-2-oxo-oxepanone;(3S,6S)-6-Isopropenyl-3-methyl-2-oxo-oxepanon…	C00848;C02108;C03448;C06069;C08489;C08498;C08546;C09785;C09786;C09804;C09836;C09842;C09854;C11402;C11403;C11414;C11418;C11651;C11937;C11943;C11944;C16461;C18019;C19083;C19731;C20221;C20222;C20223;C20322;C20323;C09645;C16504;C17502;C17605;C17607;C17612
neg-M169T51	1192.47446820979	1647.68560228126	978.289254555293	1444.9155382744	1170.54153794012	1304.18634959724	529.088562443682	542.531932213271	965.146317598669	590.901732160797	585.672952954609	667.893540748557	0.501575150761689	0.000162475177522675	0.00216450216450216	0.00177889489236364	0.0128367003367003	1.51382759513846	0.135213417351739	down	168.978025407911	0.851166666666667	1	0	-	Unknown	-	-	-	-	0	-	-	1	3,3'-Dichloro-4,4'-diaminodiphenyl_ether	C19226
neg-M171T212	277.276627351981	316.866566892932	376.78156662107	326.481796600867	342.034547417833	376.833533594904	682.715274791781	652.887191792379	566.618528710664	613.864212827167	826.953725511752	899.856790325553	2.10432430333932	1.81562425030266e-05	0.00216450216450216	0.000333918459966712	0.0128367003367003	1.60558616445219	0.0881202233497725	up	171.047603465317	3.53970833333333	1	0	-	Unknown	-	-	-	-	1	Mechlorethamine	HMDB0015025	3	Nitrogen_mustard;1,1,2-Triphenylpropane;(R*,S*)-4-[1-Ethyl-2-(4-fluorophenyl)butyl]phenol	C07115;C14278;C15463
neg-M172T165	458.51454581088	664.029184836847	451.589635632984	441.660782226983	637.248666587879	315.941338051442	9945.23443410062	1672.84221187946	3031.47793354863	2162.31903837659	1722.08270466298	1925.49930475161	6.89106258975266	0.00088190057109744	0.00216450216450216	0.00649748350243658	0.0128367003367003	2.24568775846347	0.0705556530463396	up	172.039998748039	2.7505	1	1	8-Hydroxyquinoline-2-carbaldehyde	Organoheterocyclic compounds	Quinolines and derivatives	NA	NA	-	4	Quinaldic acid;1-nitronaphthalene;Glutamyl-Lysine;Lysyl-Glutamate	HMDB0000842;HMDB0062188;HMDB0028824;HMDB0028950	5	Deisopropylatrazine;2-Quinolinecarboxylic_acid;4-Quinolinecarboxylic_acid;1-Nitronaphthalene;2-Nitronaphthalene	C06556;C06325;C06414;C14040;C19474
neg-M172T51	1808.7990658537	2582.3762341743	1539.63883563987	2220.87956047492	1967.85785881745	1759.3142927157	4992.51831988384	4949.71717509284	2601.92659929389	4092.63648086586	4415.5753815295	3401.34435159082	2.0585903251901	0.000313996760536162	0.00216450216450216	0.00292438329561464	0.0128367003367003	1.49316100464205	0.219075430104827	up	172.013989863038	0.858158333333333	1	0	-	Unknown	-	-	-	-	1	Charine	HMDB0039877	0	-	-
neg-M173T157	422.722763457527	509.814247557561	285.835673587712	419.190286568503	472.697804515953	459.112753006539	926.179567830042	619.04330280389	508.781788051898	659.947500208612	699.520653049992	1133.18165773731	1.7695576057379	0.0041798275814367	0.00432900432900433	0.0218758788581347	0.0216087174155789	1.25015404580061	0.139108820181877	up	172.990789483596	2.61468333333333	1	0	-	Unknown	-	-	-	-	1	Phenol sulphate	HMDB0060015	4	Aryl_sulfate;Phenylsulfate;p-Phenolsulfonic_acid;Sulfamethoxazole_sodium	C00850;C02180;C12849;C17718
neg-M173T51	4763.29335029485	5542.89312744084	4059.27959431119	5955.52361477622	4169.79401047472	3817.78569962835	7018.84724031337	8029.03715775318	5045.36198074189	7553.01042057247	7554.04582197809	8002.28183142029	1.52613096928418	0.00201976618699022	0.00865800865800866	0.0124794738738162	0.0368975061967034	1.10694503589562	0.0547393929722922	up	173.103987114997	0.8426	1	0	-	Unknown	-	-	-	-	2	L-Arginine;D-Arginine	HMDB0000517;HMDB0003416	3	L-Arginine;D-Arginine;Amino_acid(Arg-)	C00062;C00792;C02385
neg-M173T81	529.37760895821	578.483499237228	324.427568550973	570.327720504469	1239.37548895177	773.745377065224	339.199775627353	347.213966810078	392.8371335128	364.343347033541	418.093404312709	368.46835260987	0.555354056727188	0.0375841276214868	0.0649350649350649	0.116201390640838	0.161062576771631	1.09429781328557	0.206135527732585	down	173.092570274003	1.34941666666667	1	0	-	Unknown	-	-	-	-	2	Propylene glycol;(S)-Propane-1,2-diol	HMDB0001881;HMDB0006213	4	Propane-1,2-diol;Propane-1,3-diol;(R)-Propane-1,2-diol;(S)-Propane-1,2-diol	C00583;C02457;C02912;C02917
neg-M174T184	887.359929458361	803.325888218156	856.878224771416	898.827917370847	856.703268520164	839.262642899331	1725.62769330438	1370.288003134	1557.59334270147	1419.08464987876	1988.67900438235	2637.02425908121	2.08042637645249	0.000761780590856062	0.00216450216450216	0.00577717929173543	0.0128367003367003	1.53699323071459	0.134194290624286	up	174.055224674025	3.0598	1	0	-	Unknown	-	-	-	-	5	Indoleacetic acid;5-Hydroxyindoleacetaldehyde;Hydroxymethyl indol-3-yl ketone;1-Methoxy-1H-indole-3-carboxaldehyde;(x)-2-Heptanol glucoside	HMDB0000197;HMDB0004073;HMDB0038628;HMDB0040972;HMDB0035028	11	Indole-3-acetate;NH2Mec;N-Acetylindoxyl;(Indol-3-yl)glycolaldehyde;5-Hydroxyindoleacetaldehyde;2-Methylquinoline-3,4-diol;3-Methyl-quinolin-2,8-diol;Gentianine;3-Hydroxy-2-methyl-1H-quinolin-4-one;1,4-Naphthoquinone;1,2-Naphthoquinone	C00954;C01386;C02298;C03230;C05634;C06331;C06344;C06525;C11504;C02617;C14783
neg-M174T52_2	3410.14316216677	4592.70187966439	2645.55611213909	3023.78502725374	3492.57998847001	2890.38450622057	7488.33723505809	7459.25481292381	5057.85633022691	7504.44399854081	6254.72728276866	7031.16760911064	2.03418004321568	4.3698632462169e-05	0.00216450216450216	0.000656338257625328	0.0128367003367003	1.56371543736827	0.0568470853625339	up	174.029643421979	0.867933333333333	1	0	-	Unknown	-	-	-	-	0	-	-	2	2-(7'-Methylthio)heptylmalic_acid;3-(7'-Methylthio)heptylmalic_acid	C17230;C17231
neg-M176T142	386.546130804737	452.269168521064	660.80055953077	445.299215911283	447.927426974268	293.795105680767	2159.26406944602	1429.24458640784	935.978339770907	1393.18972437021	873.315863025785	1731.30078977851	3.17210380337605	0.000115965279998839	0.00216450216450216	0.0013686683606057	0.0128367003367003	1.93209826952169	0.0587836631541785	up	176.037804302893	2.36970833333333	1	0	-	Unknown	-	-	-	-	7	N-Formyl-L-methionine;Cycloalliin;Isoalliin;(R)C(S)S-Alliin;4-Fluoromuconolactone;5-Fluoromuconolactone;Thiacremonone	HMDB0001015;HMDB0029417;HMDB0029441;HMDB0033592;HMDB0060386;HMDB0060395;HMDB0035901	9	N-Formylmethionine;Alliin;S-[(E)-Prop-1-enyl]-L-cysteine_S-oxide;3-Fluoro-cis,cis-muconate;2-Fluoro-cis,cis-muconate;4-Fluoromuconolactone;5-Fluoromuconolactone;NAC;GSK_4716	C03145;C08265;C08295;C16474;C16475;C16476;C16477;C11486;C15642
neg-M176T50	2906.65427919159	4158.32722115559	2435.37596034249	3263.38828033183	3121.14987353932	2925.21379611559	7545.26080154866	6675.41261351885	3924.36505591675	7386.21841391178	5666.81252292207	6580.19418778634	2.00840211881819	0.000311974510258405	0.00432900432900433	0.00291107046579363	0.0216087174155789	1.48201040637623	0.0462943504040597	up	176.00916602287	0.831	0	0	-	Unknown	-	-	-	-	0	-	-	0	-	-
neg-M177T359	600.622418808032	416.948751938831	474.306241472834	384.644713671934	445.209552107869	507.987653292259	4046.15342134174	3223.06595705417	3034.24105663875	6973.61877887059	2816.39467054272	4168.85544707075	8.5741115958815	1.78075903065908e-06	0.00216450216450216	5.72465939119568e-05	0.0128367003367003	2.77300898397817	0.0413224424468742	up	177.163822614856	5.98265	0	0	-	Unknown	-	-	-	-	0	-	-	0	-	-
neg-M177T384	3548.01987198861	2958.64014893431	4348.52638912858	2246.44192560357	2678.24980738641	2289.54540609763	1706.53581446288	1461.49964091329	1190.17296847644	1752.83695800914	907.435506043213	1234.11797253993	0.456716222186185	0.00033447951143993	0.00216450216450216	0.00307223200707089	0.0128367003367003	1.5849975753408	0.0988311263607498	down	177.164423682016	6.40705	0	0	-	Unknown	-	-	-	-	0	-	-	0	-	-
neg-M178T50	951.470520058896	942.185489390372	946.583595397705	1202.29983766033	1168.05067702289	1177.2334618731	3045.32097355144	2537.25488884171	1595.77572752637	2685.99713996176	2283.03057916732	2601.21699958008	2.30886093215941	5.43208534588825e-05	0.00216450216450216	0.000777574191740692	0.0128367003367003	1.6906069664505	0.0185671857777607	up	178.006053970962	0.831	0	0	-	Unknown	-	-	-	-	0	-	-	0	-	-
neg-M179T253	1214.99103982002	2716.24993942666	1492.38527110864	2437.13906149099	3228.54612038157	4124.26097457347	9364.17254290462	4954.88604558342	9987.5668691694	5910.19396736241	5631.42576890625	5251.86803882402	2.70154255251554	0.00149399443724019	0.00216450216450216	0.00982754143880506	0.0128367003367003	1.78930255728515	0.0760255400890326	up	179.143407491442	4.22136666666667	1	1	Homodihydrojasmone	Organic oxygen compounds	Organooxygen compounds	HMDB0031181	null	-	5	Homodihydrojasmone;2-trans-6-cis-Dodecadienal;cis-Quinceoxepane;Tricycloekasantalol;(2E,4E)-2,4-Dodecadienal	HMDB0031181;HMDB0032531;HMDB0038108;HMDB0039339;HMDB0039590	1	(3Z,6Z,9Z)-3,6,9-Dodecatrien-1-ol	C08375
neg-M179T51_2	6836.20377382055	8861.85207011613	8443.23104228834	7396.79260267953	6045.44773941623	7999.75977976264	2059.39168907248	1074.83972163142	1439.20544302753	2158.10168370241	1909.77954085522	1046.49829611031	0.212530008480551	1.38686540479735e-05	0.00216450216450216	0.000270514501301187	0.0128367003367003	2.37443998233411	0.08465826214592	down	179.055703692673	0.844766666666667	1	0	-	Unknown	-	-	-	-	4	Paraxanthine;Theophylline;Theobromine;Adrenochrome o-semiquinone	HMDB0001860;HMDB0001889;HMDB0002825;HMDB0012883	3	Theophylline;Theobromine;1,7-Dimethylxanthine	C07130;C07480;C13747
neg-M180T112	657.810303321948	850.483979810582	600.286612635232	647.519833950523	486.70517979622	715.348813197004	724.787803312193	3776.77373756797	1148.11479110361	921.785174605299	2818.7349203118	3716.41669243982	3.31129378145231	0.0203563188112417	0.00432900432900433	0.0742311062087092	0.0216087174155789	1.61443815798852	0.224530682117945	up	180.066239127658	1.86899166666667	1	0	-	Unknown	-	-	-	-	15	L-Tyrosine;4-Hydroxy-4-(3-pyridyl)-butanoic acid;L-Threo-3-Phenylserine;Beta-Tyrosine;o-Tyrosine;Meta-Tyrosine;4,6,7-Trihydroxy-1,2,3,4-tetrahydroisoquinoline;Methyl Phenylglyoxalate;Phenylpyruvic acid;m-Coumaric acid;4-Hydroxycinnamic acid;2-Hydroxycinnamic acid;Enol-phenylpyruvate;cis-p-Coumaric acid;Coumaric acid	HMDB0000158;HMDB0001119;HMDB0002184;HMDB0003831;HMDB0006050;HMDB0059720;HMDB0060280;HMDB0062605;HMDB0000205;HMDB0001713;HMDB0002035;HMDB0002641;HMDB0012225;HMDB0030677;HMDB0041592	18	L-Tyrosine;Tyrosine;L-threo-3-Phenylserine;3-Amino-3-(4-hydroxyphenyl)propanoate;D-Tyrosine;gamma-Hydroxy-3-pyridinebutanoate;N-Hydroxy-L-phenylalanine;3-Hydroxy-L-phenylalanine;(S)-beta-Tyrosine;Phenylpyruvate;4-Coumarate;trans-2-Hydroxycinnamate;2-Hydroxy-3-phenylpropenoate;cis-2-Hydroxycinnamate;cis-p-Coumarate;3-Oxo-3-phenylpropanoate;Caffeic_aldehyde;trans-3-Hydroxycinnamate	C00082;C01536;C03290;C04368;C06420;C19579;C19712;C20807;C21308;C00166;C00811;C01772;C02763;C05838;C06738;C07114;C10945;C12621
neg-M180T52_2	5066.39260127965	7661.9181246972	5246.85341531158	5542.7747827208	6124.40199452304	5827.84357286863	15080.1125517097	12600.0460390453	9459.76168870854	11810.1669322051	12101.6482930013	12345.7904535333	2.06927387073493	7.20909545916277e-06	0.00216450216450216	0.000166752133426946	0.0128367003367003	1.58383910371888	0.102842413076537	up	180.066308021703	0.8666	1	1	L-Tyrosine	Organic acids and derivatives	Carboxylic acids and derivatives	HMDB0000158	C00082	(map00130)Ubiquinone and other terpenoid-quinone biosynthesis;(map00231)Puromycin biosynthesis;(map00261)Monobactam biosynthesis;(map00350)Tyrosine metabolism;(map00360)Phenylalanine metabolism;(map00400)Phenylalanine, tyrosine and tryptophan biosynthesis;(map00401)Novobiocin biosynthesis;(map00460)Cyanoamino acid metabolism;(map00680)Methane metabolism;(map00730)Thiamine metabolism;(map00940)Phe…	15	L-Tyrosine;4-Hydroxy-4-(3-pyridyl)-butanoic acid;L-Threo-3-Phenylserine;Beta-Tyrosine;o-Tyrosine;Meta-Tyrosine;4,6,7-Trihydroxy-1,2,3,4-tetrahydroisoquinoline;Methyl Phenylglyoxalate;Phenylpyruvic acid;m-Coumaric acid;4-Hydroxycinnamic acid;2-Hydroxycinnamic acid;Enol-phenylpyruvate;cis-p-Coumaric acid;Coumaric acid	HMDB0000158;HMDB0001119;HMDB0002184;HMDB0003831;HMDB0006050;HMDB0059720;HMDB0060280;HMDB0062605;HMDB0000205;HMDB0001713;HMDB0002035;HMDB0002641;HMDB0012225;HMDB0030677;HMDB0041592	18	L-Tyrosine;Tyrosine;L-threo-3-Phenylserine;3-Amino-3-(4-hydroxyphenyl)propanoate;D-Tyrosine;gamma-Hydroxy-3-pyridinebutanoate;N-Hydroxy-L-phenylalanine;3-Hydroxy-L-phenylalanine;(S)-beta-Tyrosine;Phenylpyruvate;4-Coumarate;trans-2-Hydroxycinnamate;2-Hydroxy-3-phenylpropenoate;cis-2-Hydroxycinnamate;cis-p-Coumarate;3-Oxo-3-phenylpropanoate;Caffeic_aldehyde;trans-3-Hydroxycinnamate	C00082;C01536;C03290;C04368;C06420;C19579;C19712;C20807;C21308;C00166;C00811;C01772;C02763;C05838;C06738;C07114;C10945;C12621
neg-M180T522	1618.05379981476	3250.97460258426	2516.90080597639	2945.69027699819	2849.97898721128	2972.07907058849	1381.80482821056	1283.75932846025	1771.54784325276	1604.79389367178	1295.62488690401	1735.33758573295	0.561659618497619	0.00147511022264704	0.00865800865800866	0.0097293871703268	0.0368975061967034	1.22136971966762	0.344234272452145	down	180.110233403121	8.70348333333333	0	0	-	Unknown	-	-	-	-	0	-	-	0	-	-
neg-M180T87	16524.2046139735	23607.8172632404	15194.5380408965	16492.3194398341	20754.5933849701	18201.4224866801	47996.2510613515	38360.9289996064	32106.8336172114	39660.0221059505	32180.0771021482	40425.1514147826	2.08286601240142	1.20564904239699e-05	0.00216450216450216	0.000242885728110377	0.0128367003367003	1.60162280583481	0.0707094259369443	up	180.066311421917	1.45575	1	1	L-Tyrosine	Organic acids and derivatives	Carboxylic acids and derivatives	HMDB0000158	C00082	(map00130)Ubiquinone and other terpenoid-quinone biosynthesis;(map00231)Puromycin biosynthesis;(map00261)Monobactam biosynthesis;(map00350)Tyrosine metabolism;(map00360)Phenylalanine metabolism;(map00400)Phenylalanine, tyrosine and tryptophan biosynthesis;(map00401)Novobiocin biosynthesis;(map00460)Cyanoamino acid metabolism;(map00680)Methane metabolism;(map00730)Thiamine metabolism;(map00940)Phe…	15	L-Tyrosine;4-Hydroxy-4-(3-pyridyl)-butanoic acid;L-Threo-3-Phenylserine;Beta-Tyrosine;o-Tyrosine;Meta-Tyrosine;4,6,7-Trihydroxy-1,2,3,4-tetrahydroisoquinoline;Methyl Phenylglyoxalate;Phenylpyruvic acid;m-Coumaric acid;4-Hydroxycinnamic acid;2-Hydroxycinnamic acid;Enol-phenylpyruvate;cis-p-Coumaric acid;Coumaric acid	HMDB0000158;HMDB0001119;HMDB0002184;HMDB0003831;HMDB0006050;HMDB0059720;HMDB0060280;HMDB0062605;HMDB0000205;HMDB0001713;HMDB0002035;HMDB0002641;HMDB0012225;HMDB0030677;HMDB0041592	18	L-Tyrosine;Tyrosine;L-threo-3-Phenylserine;3-Amino-3-(4-hydroxyphenyl)propanoate;D-Tyrosine;gamma-Hydroxy-3-pyridinebutanoate;N-Hydroxy-L-phenylalanine;3-Hydroxy-L-phenylalanine;(S)-beta-Tyrosine;Phenylpyruvate;4-Coumarate;trans-2-Hydroxycinnamate;2-Hydroxy-3-phenylpropenoate;cis-2-Hydroxycinnamate;cis-p-Coumarate;3-Oxo-3-phenylpropanoate;Caffeic_aldehyde;trans-3-Hydroxycinnamate	C00082;C01536;C03290;C04368;C06420;C19579;C19712;C20807;C21308;C00166;C00811;C01772;C02763;C05838;C06738;C07114;C10945;C12621
neg-M181T251	1112.7493007662	1412.57739003415	1838.58033239444	1998.36062729746	1714.36484738331	2208.44445390715	3244.0625578296	2749.34458801257	3720.71501086056	2573.9457172464	2410.05659783669	2121.6817953111	1.63536027449766	0.00382076930972046	0.00432900432900433	0.0204296143458389	0.0216087174155789	1.12735137812275	0.273714874222878	up	181.122578175441	4.18105	1	0	-	Unknown	-	-	-	-	19	2,2,7,7-Tetramethyl-1,6-dioxaspiro[4.4]non-3-ene;Linalyl formate;alpha-Terpineol formate;5-Pentyl-3h-furan-2-one;Methyl 4,8-decadienoate;Methyl (2E,4Z)-decadienoate;Neryl formate;4-Hydroxy-4-methyl-7-decenoic acid gamma-lactone;Ethyl octynecarboxylate;Tsibulin 2;6-(3-Hexenyl)tetrahydro-2H-pyran-2-one;xi-2-Hexyl-5-methyl-3(2H)-furanone;(3E,6Z)-Nonadien-1-yl acetate;(2E,6Z)-2,6-Nonadien-1-Yl acetat…	HMDB0030006;HMDB0030424;HMDB0032050;HMDB0032463;HMDB0034708;HMDB0034730;HMDB0035156;HMDB0036191;HMDB0036215;HMDB0037388;HMDB0037829;HMDB0038005;HMDB0038068;HMDB0038079;HMDB0038245;HMDB0038279;HMDB0040595;HMDB0059816;HMDB0013238	2	Geranyl_formate;Decahydro-2-naphthoic_acid	C12294;C14113
neg-M181T87	1743.57921969431	2072.95895247899	1813.87756397171	1403.8926993819	2260.29867802429	1832.51379778531	4797.02350136709	3870.99106648602	3025.16720819417	3972.05259835916	3230.06667080426	3549.93192513619	2.01716447131255	2.26980120453879e-05	0.00216450216450216	0.000398422120281957	0.0128367003367003	1.53865629842115	0.118192511168779	up	181.069344225793	1.45723333333333	0	0	-	Unknown	-	-	-	-	0	-	-	0	-	-
neg-M183T198	5286.38614883512	2142.38566029215	3807.44495222351	3751.71197486971	3980.41558585871	4783.63670146758	12266.265060824	3886.98192147528	14187.7338833159	10164.3973617099	5087.97250426433	4662.25057175098	2.11584883187297	0.0352849861752284	0.0649350649350649	0.111157610016654	0.161062576771631	1.22531743031502	0.310872959307401	up	183.102155786893	3.29215	1	0	-	Unknown	-	-	-	-	5	(4S,8R)-8,9-Dihydroxy-p-menth-1(6)-en-2-one;(1'R)-Nepetalic acid;(S)-Oleuropeic acid;1-Acetylcyclohexyl acetate;(E)-10-Oxo-8-decenoic acid	HMDB0039052;HMDB0036117;HMDB0036998;HMDB0039710;HMDB0040883	8	5-exo-Hydroxy-1,2-campholide;1,6,6-Trimethyl-2,7-dioxabicyclo[3.2.2]nonan-3-one;4,5-Dihydro-5,5-dimethyl-4-(3-oxobutyl)furan-2(3H)-one;(3R)-3-Isopropenyl-6-oxoheptanoate;(3S)-3-Isopropenyl-6-oxoheptanoate;(4R)-7-Hydroxy-4-isopropenyl-7-methyl-2-oxo-oxepanone;(4S)-7-Hydroxy-4-isopropenyl-7-methyl-2-oxo-oxepanone;[(1S)-4-Hydroxy-2,2,3-trimethylcyclopent-3-enyl]acetate	C03843;C04718;C06066;C11405;C11419;C19079;C19084;C20324
neg-M186T51	3077.16375096581	3315.6140035861	3823.02911352837	3396.76587516751	3566.52390758371	3073.43465153184	10132.2994755703	6359.02186306511	5649.27231502803	7049.51476605038	9896.74559279378	9917.63993360455	2.41967254435961	0.000237867712467002	0.00216450216450216	0.00238134434672622	0.0128367003367003	1.72411870956498	0.10038945221584	up	185.993409813425	0.847358333333333	0	0	-	Unknown	-	-	-	-	0	-	-	0	-	-
neg-M186T52	1326.72243618111	2233.84776715651	1376.81986749163	1690.87810072219	1658.90223155873	1609.01885476759	3228.02551777644	3146.60895133226	1757.53167043392	3729.58808268929	3213.76933354687	1878.72894938177	1.71321021287707	0.00901776309713679	0.00865800865800866	0.0396434428724174	0.0368975061967034	1.18736463243779	0.071537992547445	up	186.038274181173	0.859133333333333	1	0	-	Unknown	-	-	-	-	2	Glutamyl-Proline;Prolyl-Glutamate	HMDB0028827;HMDB0029016	0	-	-
neg-M187T138	2761.19982616445	3536.33349592507	1255.16374943494	3529.81493499088	5598.55609440529	5160.9057085323	1238.12261826272	587.867507562461	1088.56304255039	1413.51698145639	1284.89940903346	1100.06026645262	0.307345383887088	0.0023716628952279	0.00865800865800866	0.0141421380048775	0.0368975061967034	1.81228862597476	0.0759143259613066	down	187.108064158449	2.30435	1	1	Isoleucyl-Glycine	Organic acids and derivatives	Carboxylic acids and derivatives	HMDB0028907	null	-	11	N6-Acetyl-L-lysine;N-Alpha-acetyllysine;Glycyl-L-leucine;Alanyl-Valine;Glycyl-Isoleucine;Isoleucyl-Glycine;Leucyl-Glycine;Valyl-Alanine;3-Pentadecylphenol;Malonoben;2-hydroxydesipramine	HMDB0000206;HMDB0000446;HMDB0000759;HMDB0028700;HMDB0028844;HMDB0028907;HMDB0028929;HMDB0029120;HMDB0033872;HMDB0031799;HMDB0060992	8	Glycyl-leucine;N6-Acetyl-L-lysine;6-Acetamido-3-aminohexanoate;N2-Acetyl-L-lysine;Crotanecine;N-Butyryl-L-homoserine_lactone;Pregnan-21-ol;Malonoben	C02155;C02727;C03846;C12989;C10284;C11837;C00892;C19039
neg-M187T177	27519.2079095656	9279.51970992558	11824.7620659817	9061.567301444	7630.27699350419	7220.22138574073	14134.4194600737	33115.7430043286	13264.2567752878	56903.2687833812	19446.2809485069	16658.2029058897	2.11650922230461	0.0412561887353597	0.025974025974026	0.123850536319721	0.0855005560887914	1.22051641364627	0.0242804870347669	up	187.097551444657	2.94448333333333	1	1	Azelaic acid	Lipids and lipid-like molecules	Fatty Acyls	HMDB0000784	C08261	-	10	Azelaic acid;Nonate;cis- and trans-Ethyl 2,4-dimethyl-1,3-dioxolane-2-acetate;(+/-)-Ethyl 3-acetoxy-2-methylbutyrate;(+/-)-Methyl 5-acetoxyhexanoate;Butyl ethyl malonate;2,4-Dimethylpimelic acid;3-Methylsuberic acid;Diethyl methylsuccinate;Diethyl glutarate	HMDB0000784;HMDB0011717;HMDB0032200;HMDB0032258;HMDB0032387;HMDB0036233;HMDB0059760;HMDB0059783;HMDB0059814;HMDB0059879	2	Azelaic_acid;Eucommiol	C08261;C17878
neg-M187T52	2083.60147465785	2501.9071672801	1085.22490929894	2593.396280434	4153.52122545816	3648.98397308266	843.759457606602	480.211455832124	748.024824320696	717.368967589018	1231.60149737984	660.623386924339	0.291385817929477	0.000711224468947919	0.00432900432900433	0.00548026607844651	0.0216087174155789	1.93051323607647	0.0513481564171541	down	187.108115174047	0.863816666666667	1	0	-	Unknown	-	-	-	-	11	N6-Acetyl-L-lysine;N-Alpha-acetyllysine;Glycyl-L-leucine;Alanyl-Valine;Glycyl-Isoleucine;Isoleucyl-Glycine;Leucyl-Glycine;Valyl-Alanine;3-Pentadecylphenol;Malonoben;2-hydroxydesipramine	HMDB0000206;HMDB0000446;HMDB0000759;HMDB0028700;HMDB0028844;HMDB0028907;HMDB0028929;HMDB0029120;HMDB0033872;HMDB0031799;HMDB0060992	8	Glycyl-leucine;N6-Acetyl-L-lysine;6-Acetamido-3-aminohexanoate;N2-Acetyl-L-lysine;Crotanecine;N-Butyryl-L-homoserine_lactone;Pregnan-21-ol;Malonoben	C02155;C02727;C03846;C12989;C10284;C11837;C00892;C19039
neg-M188T52	3317.01625795609	5291.20551316656	2834.18062259279	3975.82988841285	4106.54512858847	3647.72782411566	6996.47747653923	8112.28744894393	4690.76029937745	7453.72087758484	6313.70114609447	7068.65735963665	1.75361292170922	0.000678675252212099	0.00432900432900433	0.005296201551033	0.0216087174155789	1.33241990335336	0.072845419836863	up	188.045498846058	0.867916666666667	0	0	-	Unknown	-	-	-	-	0	-	-	0	-	-
neg-M188T87	748.478509935951	996.793852467943	647.24327271566	771.520025292034	1282.74870333324	804.324158444564	1130.92002721399	1354.45287892495	1192.46517511765	2041.07341007124	1204.35598387164	1423.27601108286	1.58948219238142	0.00563645601706787	0.0151515151515152	0.0277193963663613	0.057089211702678	1.14036674912804	0.102188667838669	up	188.045244136275	1.45570833333333	0	0	-	Unknown	-	-	-	-	0	-	-	0	-	-
neg-M189T204	249.879482024213	298.373802520593	352.270788680942	311.830308684713	326.960959654503	355.472956205623	4037.41933957822	3367.80457214979	3686.19691632735	3925.13012561422	4494.07653217114	5144.67910533276	13.0121695495919	3.27304392433655e-11	0.00216450216450216	6.42891287618184e-08	0.0128367003367003	3.02593892075265	0.019908879589009	up	189.055151992753	3.40058333333333	1	1	3,6-Dimethyl-4-hydroxycoumarin	Phenylpropanoids and polyketides	Coumarins and derivatives	NA	NA	-	6	7-Methoxy-6-methyl-2H-1-benzopyran-2-one;Methyl (Z,Z)-10-hydroxy-2,8-decadiene-4,6-diynoate;7-Hydroxy-2,5-dimethyl-4H-1-benzopyran-4-one;Avenalumic acid;Coixinden A;(S)-2,3-Dihydro-5-hydroxy-2-methyl-1,4-naphthoquinone	HMDB0032991;HMDB0039359;HMDB0040326;HMDB0040731;HMDB0040938;HMDB0041122	4	7-Ethoxycoumarin;1,2-Dihydroxy-7-hydroxymethylnaphthalene;1,2,3,4-Tetrahydro-4-oxo-1-naphthoic_acid;Coixinden_A	C11052;C14105;C15102;C17916
neg-M189T384	601.478645890746	845.118707232388	672.787048398832	777.533704389237	488.772776983939	790.970704103899	433.170044664098	437.641112383859	284.637973691753	326.902685406314	348.086074922144	368.306604561794	0.526435874640678	0.000182482719688256	0.00216450216450216	0.00193747328654958	0.0128367003367003	1.4153093195898	0.166817839711701	down	189.163983885993	6.39930833333333	1	0	-	Unknown	-	-	-	-	3	2-Methyl-2-phenyl-undecane;1-Ethyl-3,5-diisopropyl-benzene;1,3-Di-tert-butylbenzene	HMDB0013820;HMDB0059739;HMDB0061923	0	-	-
neg-M189T49	1055.57002001453	1076.74480145574	944.736890576799	1019.2206141399	977.324737313126	1017.0458539885	1771.35347015037	1810.85838258869	870.164300000351	1999.83299678113	1614.90186955293	1796.80883038411	1.61952030074435	0.0144254090320824	0.0649350649350649	0.056883329323236	0.161062576771631	1.11470744406522	0.127907401559537	up	189.004378205137	0.820083333333333	0	0	-	Unknown	-	-	-	-	0	-	-	0	-	-
neg-M190T143	921.256685425063	1427.68412486178	606.160491066964	924.081477385711	1188.04458002414	907.320575632206	2284.67927138988	1774.65050246633	1059.81366806421	1971.36676811109	1257.81300873224	1807.13903507973	1.6997875597211	0.00992746257989819	0.0151515151515152	0.0425382242570594	0.057089211702678	1.17555823329786	0.0255583117836983	up	190.053824932165	2.38768333333333	1	0	-	Unknown	-	-	-	-	1	N-Acetyl-L-methionine	HMDB0011745	3	N-Acetylmethionine;Cupreine;Sarpagine	C02712;C06530;C09239
neg-M190T52	1256.06932573309	1864.87307098508	1112.38670296129	1398.12515891371	1786.76788173244	1368.52516624156	3653.0589078609	2634.85639654955	2323.38366758169	3318.35461411231	2172.52689640852	2979.99626621532	1.94408421600575	0.000199628068188885	0.00216450216450216	0.00208625998571904	0.0128367003367003	1.47954426002406	0.0600945043644592	up	190.042337515342	0.864116666666667	1	0	-	Unknown	-	-	-	-	3	Bifonazole;N-Desmethylcitalopram;Desmethylcitalopram	HMDB0015583;HMDB0014021;HMDB0060576	1	Demethylcitalopram	C16608
neg-M191T221	2637.27048494982	3677.3695235791	3518.18648588161	3869.6687774101	4661.76499500323	5165.14598509683	9405.15705171551	4060.61852580503	8775.19867480904	5538.71385048628	6865.31854007811	6519.94637961405	1.7495109133554	0.00702315547376677	0.00865800865800866	0.0329548064538287	0.0368975061967034	1.18840726512354	0.209512226853206	up	191.106899266965	3.68415	1	0	-	Unknown	-	-	-	-	31	2-Methyl-1-phenyl-2-propanyl acetate;4-Phenyl-2-butyl acetate;Ethyl 4-phenylbutanoate;Benzyl 3-methylbutanoate;3-Methylbutyl benzoate;2-Methylpropyl phenylacetate;2-Phenylethyl butanoate;2-Phenylethyl 2-methylpropanoate;5-Isopropyl-2-methylphenol acetate;3-Phenylpropyl propanoate;11,12,13-Trinor-1(10)-spirovetivene-2,7-dione;4-Methyl-2-(1-phenylethyl)-1,3-dioxolane, 9CI;4-Methylphenyl 3-methylbut…	HMDB0031571;HMDB0031614;HMDB0031618;HMDB0032043;HMDB0033380;HMDB0035010;HMDB0035014;HMDB0035015;HMDB0035447;HMDB0036388;HMDB0036734;HMDB0037165;HMDB0037709;HMDB0037716;HMDB0037717;HMDB0037792;HMDB0038180;HMDB0039496;HMDB0039643;HMDB0039841;HMDB0040427;HMDB0062741;HMDB0000153;HMDB0000338;HMDB0000347;HMDB0000356;HMDB0000431;HMDB0005896;HMDB0040864;HMDB0060353;HMDB0060999	8	Thymyl_acetate;Senkyunolide;Sedanonic_acid_lactone;6beta-Hydroxy-17beta-estradiol;Estriol;2-Hydroxyestradiol;4-Hydroxyestradiol-17beta;D-Homo-A-nor-17a-oxaandrost-3(5)-ene-2,17-dione	C09909;C17853;C17875;C03935;C05141;C05301;C14209;C15385
neg-M191T384	10416.2439423159	7677.63251163909	11579.3460206344	5891.84011532816	5772.52772452375	6265.17224813478	4968.8024591346	3988.90117921643	3670.22319650071	3847.76963831959	2840.58055871402	3411.00847154129	0.477436272181694	0.00100882579775235	0.00216450216450216	0.00723452220498416	0.0128367003367003	1.50288456061992	0.0955382405905636	down	191.179947113216	6.4069	1	0	-	Unknown	-	-	-	-	4	1-Acetyl-2-methylcyclopentene;1,2-Dimethyl-3,5-bis(1-methylethenyl)cyclohexane;5b-Pregnanediol;Pentadecylbenzene	HMDB0061832;HMDB0061847;HMDB0005943;HMDB0040180	1	Pregnane	C01523
neg-M192T156	1329.06505274065	1645.06927304393	1971.57181965547	1272.789498679	1579.05750454002	1525.21660722042	4559.1469907414	2560.45321183511	2430.71842180149	2836.75195597909	3226.61079066591	3964.77187498995	2.10006830144718	0.000252590367110081	0.00216450216450216	0.00249566397926369	0.0128367003367003	1.53266274850938	0.0418866516174402	up	192.065954637576	2.6	1	1	Phenaceturic acid	Organic acids and derivatives	Carboxylic acids and derivatives	HMDB0000821	C05598	(map00360)Phenylalanine metabolism	16	Phenylacetylglycine;Methyl hippurate;2-Methylhippuric acid;m-Methylhippuric acid;p-Methylhippuric acid;Methyl n-acetylanthranilate;Betamipron;3-Carbamoyl-2-phenylpropionaldehyde;4-Hydroxy-5-phenyltetrahydro-1,3-oxazin-2-one;4-Anilino-4-oxobutanoic acid;Herniarin;10-Hydroxy-2,8-decadiene-4,6-diynoic acid;1,4,5-Naphthalenetriol;7-Hydroxy-6-methyl-2H-1-benzopyran-2-one;3-(3,4-Methylenedioxyphenyl)pr…	HMDB0000821;HMDB0000859;HMDB0011723;HMDB0013245;HMDB0013292;HMDB0032388;HMDB0034250;HMDB0060366;HMDB0060389;HMDB0060758;HMDB0029758;HMDB0031054;HMDB0032883;HMDB0032990;HMDB0033813;HMDB0059622	10	(3-Arylcarbonyl)-alanine;Phenylacetylglycine;5,6-Dihydroxy-3-methyl-2-oxo-1,2,5,6-tetrahydroquinoline;Gentioflavine;Cichorine;3-Carbamoyl-2-phenylpropionaldehyde;4-Hydroxy-5-phenyltetrahydro-1,3-oxazin-2-one;1,3,8-Naphthalenertriol;4-Methylumbelliferone;Herniarin	C03450;C05598;C06726;C09962;C10581;C16587;C16595;C01173;C03081;C09268
neg-M192T174	356.119381458365	379.445740997062	416.302272652156	465.623897404531	467.272352778095	435.883755789966	89814.4059285573	60756.4001460896	59364.5064795647	55629.8812869084	82848.9854902766	91811.4942040424	174.647859651766	2.01847642391278e-10	0.00216450216450216	9.43974140916545e-08	0.0128367003367003	4.24152208892294	0.0322122511509114	up	192.048952933446	2.89668333333333	0	0	-	Unknown	-	-	-	-	0	-	-	0	-	-
neg-M192T384	1462.68353445862	1160.11080988786	901.792293579058	1260.79335644215	710.142316183578	1034.80054505736	806.23693157377	589.966092452516	558.601998162842	706.842413321634	333.332065380152	580.736444656262	0.547555767855511	0.00380061700233242	0.00432900432900433	0.0203466119269047	0.0216087174155789	1.27139383550332	0.313131797609481	down	192.183217324045	6.40686666666667	0	0	-	Unknown	-	-	-	-	0	-	-	0	-	-
neg-M192T572	542.843189564072	846.546400841757	699.858700807846	995.753331160387	961.236851873188	818.203167233861	314.920394520969	493.319514142232	429.162455660371	630.11046156102	487.910652220593	412.162901122488	0.568942251383451	0.00155845342260182	0.00432900432900433	0.0101765765049019	0.0216087174155789	1.27648745812914	0.192471762530325	down	191.971901956886	9.52975	0	0	-	Unknown	-	-	-	-	0	-	-	0	-	-
neg-M193T174	524.702110047578	714.648820367671	639.229004637915	751.417597594347	690.385240017017	761.781974342631	9407.00798498107	6785.21578023573	6374.43726560566	6682.47766787966	9367.71970299473	9884.30919510849	11.8812371872948	1.98625688245423e-09	0.00216450216450216	4.28860240999655e-07	0.0128367003367003	2.97395478904556	0.0441289493291202	up	193.050654103538	2.89691666666667	1	0	-	Unknown	-	-	-	-	11	trans-Ferulic acid;Isoferulic acid;Monoethyl phthalate;Vanillin acetate;(-)-trans-3,4-Dihydro-4,8-dihydroxy-3-methyl-1H-2-benzopyran-1-one;Piperonyl acetate;Meconine;3-(2-Hydroxy-3-methoxyphenyl)-2-propenoic acid;Repandiol;mono-Benzyl malonate;2,5-Dihydroxycinnamic acid methyl ester	HMDB0000954;HMDB0000955;HMDB0002120;HMDB0029663;HMDB0030765;HMDB0032614;HMDB0032652;HMDB0037644;HMDB0039606;HMDB0059721;HMDB0061686	9	Scytalone;Ferulate;6-Hydroxymellein;2,4,8-Trihydroxy-1-tetralone;Isoferulic_acid;Methyl_caffeate;Dimethyl_phthalate;5-Hydroxyconiferaldehyde;Kakuol	C00779;C01494;C02379;C09974;C10470;C10477;C11233;C12204;C16982
neg-M193T220	1214.73608222013	1196.12633447066	1790.91470797176	1764.19701450497	1995.59690177005	3359.35129923089	4742.28427102161	3091.50245305138	4672.20458821769	4312.32213569046	3598.29710465035	3097.74479914205	2.07707063481399	0.00246582148407556	0.00865800865800866	0.0145621363770933	0.0368975061967034	1.51764919970795	0.129372856637197	up	193.122583240569	3.66525	1	0	-	Unknown	-	-	-	-	17	4-Hydroxypropofol;(S,Z)-Lyratol acetate;Hexylresorcinol;Neocnidilide;(±)-Myrtenyl acetate;Ethyl (2E,4E,7Z)-Decatrienoate;Ethyl (2E,4Z,7Z)-Decatrienoate;(2S,4R)-p-Mentha-1(7),5-dien-2-ol acetate;(S)-p-Mentha-1,8-dien-10-yl acetate;Perillyl acetate;(R)-2-Acetoxy-p-mentha-1,8-diene;Carvyl acetate;Menthadienyl acetate;8-Ocimenyl acetate;1-(2-Furanyl)-1-octanone;(S)-Neolyratyl acetate;(2,2-Diethoxyeth…	HMDB0014018;HMDB0031840;HMDB0032567;HMDB0034450;HMDB0035126;HMDB0035375;HMDB0035376;HMDB0035801;HMDB0037018;HMDB0037231;HMDB0037389;HMDB0038046;HMDB0038292;HMDB0039685;HMDB0040439;HMDB0041497;HMDB0041610	3	4-Hexyloxyphenol;Cnidilide;Neocnidilide	C14305;C16937;C17002
neg-M194T174	40.6171877530522	72.9693172383807	85.7541021548187	104.603587693054	78.1412613918517	50.0374265751713	3367.54407804833	2540.9750055002	2389.68343200932	2419.62338417629	3655.92365054331	3730.21460705653	41.895407250275	1.22065378835576e-08	0.00216450216450216	1.44486464774205e-06	0.0128367003367003	3.63583293572605	0.0820172173756138	up	194.044120611618	2.89633333333333	1	0	-	Unknown	-	-	-	-	14	Salicyluric acid;Dopaquinone;4-Carboxyphenylglycine;Alpha-Hydroxyhippuric acid;Leucodopachrome;3-Hydroxyhippuric acid;4-Hydroxyhippuric acid;2-Hydroxy-6,7-dimethoxybenzoxazole;2-Hydroxy-7-methoxy-2H-1,4-benzoxazin-3(4H)-one;L-Dopaquinone;N-acetyl-5-aminosalicylic acid;Aesculetin;5,7-Dihydroxy-4H-1-benzopyran-4-one;4,7-Dihydroxy-2H-1-benzopyran-2-one	HMDB0000840;HMDB0001229;HMDB0002016;HMDB0002404;HMDB0004067;HMDB0006116;HMDB0013678;HMDB0030726;HMDB0038055;HMDB0039119;HMDB0060602;HMDB0030819;HMDB0032950;HMDB0032951	9	Dopaquinone;1,2-Epoxy-3-(p-Nitrophenoxy)propane;2-Carboxy-2,3-dihydro-5,6-dihydroxyindole;Salicyluric_acid;6-Hydroxy-3-succinoylpyridine;7,8-Dihydroxycoumarin;5,7-Dihydroxychromone;Esculetin;Caffeoquinone	C00822;C04274;C05604;C07588;C19631;C03093;C09001;C09263;C16828
neg-M194T254	2315.35036788388	2203.41832431985	2162.55727709389	1729.38782944836	3573.39416332632	1880.78280857337	6464.88139286038	6343.59147066531	6892.81279566345	4958.86936135763	5760.99976273029	7123.48285482628	2.70789278178749	3.21318886127389e-05	0.00216450216450216	0.000517002138938165	0.0128367003367003	1.86690902934953	0.216159550319473	up	194.081854569713	4.23873333333333	1	1	O-Benzyl-L-serine	Unknown	-	NA	NA	-	14	Metyrosine;Tyrosine methylester;N-Acetyldopamine;N-methyl-4,6,7-trihydroxy-1,2,3,4-tetrahydroisoquinoline;2-Phenyl-1,3-propanediol monocarbamate;1,2-Dihydroxy-3,4-epoxy-1,2,3,4-tetrahydronaphthalene;Ethyl Phenylglyoxylate;4-Methoxycinnamic acid;3-(4-Methylphenyl)oxiranecarboxylic acid;(Z)-10-Hydroxy-8-decene-4,6-diynoic acid;Di-alpha-furfuryl ether;(S)-Isosclerone;(E)-10-Hydroxy-2-decene-4,6-diyn…	HMDB0014903;HMDB0029217;HMDB0041943;HMDB0060065;HMDB0060351;HMDB0062273;HMDB0062729;HMDB0002040;HMDB0030903;HMDB0031055;HMDB0033248;HMDB0038712;HMDB0038965;HMDB0039471	13	L-Tyrosine_methyl_ester;Metyrosine;Damascenine;alpha-Methyl-m-tyrosine;2-Phenyl-1,3-propanediol_monocarbamate;L-Homotyrosine;3-Methyl-L-tyrosine;Vermelone;Coniferyl_aldehyde;3-Acetyl-6-methoxybenzaldehyde;1,2-Dihydroxy-3,4-epoxy-1,2,3,4-tetrahydronaphthalene;2-Oxo-4-phenylbutyric_acid;(3S)-2-Oxo-3-phenylbutanoate	C03404;C07921;C10588;C11820;C16586;C18622;C20800;C01624;C02666;C10667;C14784;C20327;C20646
neg-M195T202	1456.23298706533	2641.86167065736	2113.32542881599	1984.52486467064	2490.52540770087	3655.8952809815	4197.49152988406	2273.72002552162	4281.8154047056	4156.21336365068	3598.32650838639	3369.01216363074	1.525311761327	0.0215185008791671	0.0411255411255411	0.0775392394548891	0.118932255416354	1.01284459397124	0.188264520473364	up	195.101938586932	3.36571666666667	1	0	-	Unknown	-	-	-	-	5	2,6-Dimethoxy-4-propylphenol;Hexyl 2-furoate;Isobutyl 2-furanpropionate;(E,E)-1,6-bis(4-methoxyphenyl)-1,5-hexadiene;Longistylin A	HMDB0036226;HMDB0037725;HMDB0037734;HMDB0035443;HMDB0038543	0	-	-
neg-M195T254	2532.16112483169	3233.03576773652	3268.25541311348	3095.79941122729	3330.62419906789	3403.64183775137	836.347420184197	740.363609389939	691.582476653237	493.617967374341	569.725152768273	756.308364747538	0.216711699508411	2.22086721751813e-07	0.00216450216450216	1.22833769275655e-05	0.0128367003367003	2.11968420884065	0.0878782563508342	down	195.08494327304	4.2414	1	0	-	Unknown	-	-	-	-	1	1-(2-Thienyl)-1-heptanone	HMDB0040241	0	-	-
neg-M196T52	2692.72495206508	4555.50120054087	2822.51220681051	3347.85311221107	2776.16295320002	3152.83165260732	8067.35378981489	5971.96084997164	3686.0428951205	6093.87591386347	5868.23229029307	5572.81160867479	1.82246390875927	0.00125524793777397	0.00432900432900433	0.00858182387530679	0.0216087174155789	1.33455247444574	0.139669212989526	up	196.05840011841	0.8593	1	0	-	Unknown	-	-	-	-	1	Zeranol	HMDB0032702	2	alpha-Zearalanol;beta-Zearalanol	C14752;C14753
neg-M197T286	39500.6286542552	39968.6862748136	65769.5673251408	26691.6720810013	32956.4990471687	36883.5678346913	14212.835560741	13205.4915440902	11984.9955010132	14563.4607815213	11918.8841276581	13528.1417678582	0.328467573450875	0.000179337381833419	0.00216450216450216	0.00191234791203692	0.0128367003367003	1.90637002117075	0.050784409902622	down	197.154251763403	4.7685	1	0	-	Unknown	-	-	-	-	28	5-Dodecenoic acid;trans-Dodec-2-enoic acid;Methyl 10-undecenoate;Allyl nonanoate;xi-Dihydro-5-octyl-2(3H)-furanone;cis-4-Decenyl acetate;2,6-Dimethyl-5-heptenal propyleneglycol acetal;11-Dodecenoic acid;cis-3-Hexenyl hexanoate;(±)-Citronellyl acetate;Citronellyl acetate;5,5-Dibutyl-4,5-dihydro-2(3H)furanone;Rhodinyl acetate;Methyl 9-undecenoate;Ethyl 2-decenoate;1-Ethenylhexyl butanoate;xi-5-Dode…	HMDB0000529;HMDB0010729;HMDB0029585;HMDB0029763;HMDB0031683;HMDB0032214;HMDB0032235;HMDB0032248;HMDB0033378;HMDB0034160;HMDB0034844;HMDB0036182;HMDB0037186;HMDB0037305;HMDB0037329;HMDB0037498;HMDB0037742;HMDB0037813;HMDB0038081;HMDB0038269;HMDB0038895;HMDB0038924;HMDB0039220;HMDB0040158;HMDB0040163;HMDB0040361;HMDB0041264;HMDB0041449	5	(-)-Menthyl_acetate;Citronellyl_acetate;Neomenthyl_acetate;Decanoyl_acetaldehyde;cis-2-Dodecenoic_acid	C09870;C12298;C16825;C16947;C21202
neg-M198T286	5305.32526008819	5453.17982972958	8477.45520369463	3597.25897384645	4485.28962580528	4728.01458607528	1988.91678189859	1846.51971435995	1563.66242447951	2104.48554493258	1698.17059557095	1972.12901756641	0.348676950435723	0.000120774136982096	0.00216450216450216	0.00141037193733789	0.0128367003367003	1.86701895849182	0.0970748344433917	down	198.157417321307	4.76806666666667	0	0	-	Unknown	-	-	-	-	0	-	-	0	-	-
neg-M198T52	5357.93173877991	9389.10658344507	5204.39108702152	6489.87713983678	7576.07628812055	5935.04531870103	12919.8819051049	13687.7235617711	9179.61865268825	13455.6372084753	13384.805868578	12366.7782191582	1.87709355544368	0.000288043622173011	0.00432900432900433	0.00274514935794385	0.0216087174155789	1.45451333371871	0.0329740301434	up	198.074159160095	0.859133333333333	0	0	-	Unknown	-	-	-	-	0	-	-	0	-	-
neg-M198T69	521.859224713649	640.550954781501	444.244168057186	536.014651786496	598.894527325016	502.316680237794	1293.37884949877	1237.41886891571	928.250082664443	1301.8219070822	1001.00501054003	1182.20231290687	2.14066999663979	2.25406471312009e-06	0.00216450216450216	6.88772855957401e-05	0.0128367003367003	1.62022776141837	0.0805285528114919	up	198.074282544718	1.14330833333333	1	0	-	Unknown	-	-	-	-	1	(3b,6b,8a,12a)-8,12-Epoxy-7(11)-eremophilene-6,8,12-trimethoxy-3-ol	HMDB0031963	1	2,3-Dinor-8-iso_prostaglandin_F2alpha	C14794
neg-M199T175	26.5470160302488	97.9657953693809	72.2586123160352	47.0453664911355	49.0068374556845	56.8056297953695	802.825608353723	1024.46169119892	1044.26318422961	928.879137003147	1199.94179914792	1439.91613779679	18.4203335972432	1.3815397171074e-06	0.00216450216450216	4.76073739007432e-05	0.0128367003367003	3.23076567174545	0.0912475211026235	up	199.006188962529	2.91616666666667	1	0	-	Unknown	-	-	-	-	2	4-vinylphenol Sulfate;6-Sulfatoxymelatonin	HMDB0062775;HMDB0041815	1	Fenoxanil	C18519
neg-M199T318_1	2141.30325460768	1679.49620836753	2250.9156638873	1166.78111757504	1527.21506752415	1865.94826970311	1012.33679408562	772.331055466604	451.698678006474	748.643636959273	1072.22623322245	903.23902604648	0.466575832840026	0.000846782083418468	0.00216450216450216	0.0062938352024987	0.0128367003367003	1.51029113689308	0.101592627613317	down	198.545700438229	5.30468333333333	0	0	-	Unknown	-	-	-	-	0	-	-	0	-	-
neg-M199T318_2	872785.147540125	877939.473395287	1152366.38862762	727279.267735348	764690.587721462	759413.127788766	559331.698254636	455238.969796018	349156.396444175	526331.053723846	470689.806255243	418870.897641192	0.539263332396897	8.52066244971573e-05	0.00216450216450216	0.0010951495339753	0.0128367003367003	1.41837792759516	0.0368189901903279	down	199.171005396743	5.3075	1	0	-	Unknown	-	-	-	-	12	Dodecanoic acid;Ethyl decanoate;2-Heptyl butyrate;Nonanal propyleneglycol acetal;Hexyl hexanoate;Isopropyl nonanoate;Octyl butanoate;Octyl 2-methylpropanoate;(R)-Dihydrocitronellol acetate;Pentyl heptanoate;Decyl acetate;Isobutyl octanoate	HMDB0000638;HMDB0030998;HMDB0032310;HMDB0032440;HMDB0033619;HMDB0034128;HMDB0034136;HMDB0034137;HMDB0035410;HMDB0036225;HMDB0040166;HMDB0059868	1	Dodecanoic_acid	C02679
neg-M199T46	7805.64995141522	6250.30063146791	5557.27649825667	6932.41437919222	6597.23607909722	7436.26713634863	3632.89695021571	4280.52041465428	2317.6229516763	4420.54860362715	4505.39091019108	3728.4280441064	0.563969695697689	0.00110155561005119	0.00216450216450216	0.0077718230217764	0.0128367003367003	1.35988191161083	0.127766291238011	down	198.917274436965	0.773616666666667	0	0	-	Unknown	-	-	-	-	0	-	-	0	-	-
neg-M200T174	360.289581359553	303.264998611784	526.704450778871	489.132773714732	325.762653686224	393.829424514514	611.182871818173	507.815317934039	491.505020388291	827.651713540172	897.533291851435	735.061511831631	1.69686414184678	0.00348220888343087	0.00865800865800866	0.0190522414730778	0.0368975061967034	1.18121955465364	0.113506723251735	up	200.128584247564	2.90646666666667	1	0	-	Unknown	-	-	-	-	9	Capryloylglycine;Valproylglycine;N-(5-Methyl-3-oxohexyl)alanine;N-Acetylaminooctanoic acid;(4S,8R)-8,9-Dihydroxy-p-menth-1(6)-en-2-one;(1'R)-Nepetalic acid;(S)-Oleuropeic acid;1-Acetylcyclohexyl acetate;(E)-10-Oxo-8-decenoic acid	HMDB0000832;HMDB0013116;HMDB0041540;HMDB0059745;HMDB0039052;HMDB0036117;HMDB0036998;HMDB0039710;HMDB0040883	8	5-exo-Hydroxy-1,2-campholide;1,6,6-Trimethyl-2,7-dioxabicyclo[3.2.2]nonan-3-one;4,5-Dihydro-5,5-dimethyl-4-(3-oxobutyl)furan-2(3H)-one;(3R)-3-Isopropenyl-6-oxoheptanoate;(3S)-3-Isopropenyl-6-oxoheptanoate;(4R)-7-Hydroxy-4-isopropenyl-7-methyl-2-oxo-oxepanone;(4S)-7-Hydroxy-4-isopropenyl-7-methyl-2-oxo-oxepanone;[(1S)-4-Hydroxy-2,2,3-trimethylcyclopent-3-enyl]acetate	C03843;C04718;C06066;C11405;C11419;C19079;C19084;C20324
neg-M200T318	98986.714652661	99497.9084919777	132619.152742424	77522.8495584207	78431.6975904244	82410.9956455372	58439.1302170554	46594.0709412464	39360.2114669856	61228.8437408788	47502.072801626	46000.6485143504	0.525269699120472	0.000176491506856365	0.00216450216450216	0.00188657852190378	0.0128367003367003	1.43151696463932	0.0412986786720933	down	200.173597166631	5.30538333333333	0	0	-	Unknown	-	-	-	-	0	-	-	0	-	-
neg-M200T51_2	2437.58209184612	3943.25338068274	2826.47596885228	3560.28158140399	3348.54229426424	3263.03758250464	6133.00112436539	6233.47823684431	3437.7577159104	6209.43557363105	5655.70637718136	5243.9155805722	1.69838489904088	0.00146318817870867	0.00865800865800866	0.00968653259393181	0.0368975061967034	1.26227975589834	0.0380298040468926	up	200.053635337728	0.844616666666667	1	0	-	Unknown	-	-	-	-	9	Picrocrocin;Portuloside A;Epijasminoside A;(1R,4R,5S)-5-Hydroxyfenchone glucoside;(1R,4S,6R)-6-Hydroxyfenchone glucoside;(1S,4R)-10-Hydroxyfenchone glucoside;6-Hydroxy-2-bornanone glucoside;(3b,4b,5b)-4,5-Epoxy-p-menth-1-en-3-ol 3-glucoside;(4S,6R)-p-Mentha-1,8-diene-6,7-diol 7-glucoside	HMDB0005796;HMDB0031382;HMDB0033111;HMDB0033224;HMDB0033225;HMDB0033226;HMDB0034558;HMDB0038979;HMDB0039056	8	Dibenzothiophene;8-Epiiridodial_glucoside;Iridodial_glucoside;Picrocrocin;Schizonepetoside_A;Schizonepetoside_B;Schizonepetoside_C;Schizonepetoside_D	C20125;C11656;C11670;C17055;C17634;C17635;C17636;C17637
neg-M201T139	424.379143150105	426.891354791379	295.115197403567	843.577697753427	2267.95035794341	1534.78200228438	237.520047286222	165.317054691294	210.709101551246	198.488640683782	248.613832503441	216.668799168301	0.220504844424261	0.0122092878550668	0.00216450216450216	0.050076181258973	0.0128367003367003	1.87042854164457	0.139284370849834	down	201.123446640295	2.31186666666667	1	0	-	Unknown	-	-	-	-	7	Alanyl-Isoleucine;Alanyl-Leucine;Isoleucyl-Alanine;Leucyl-Alanine;Pseudoecgonine;Ecgonine;Vildagliptin	HMDB0028690;HMDB0028691;HMDB0028900;HMDB0028922;HMDB0006348;HMDB0006548;HMDB0015596	4	Otonecine;Ecgonine;Pseudoecgonine;N-Isovaleryl-L-homoserine_lactone	C10356;C10858;C12449;C20673
neg-M201T318	8373.28194917325	8177.36305591794	10235.3912697595	6070.87790283032	6297.43349833156	6762.65142025309	4527.27967760628	3559.95284039868	3311.30810364386	4905.88604279834	4403.20055394456	3782.30092908326	0.533352105527007	0.00017060621913506	0.00216450216450216	0.00183921369717391	0.0128367003367003	1.42265061686274	0.0411689084081302	down	201.175907671899	5.3075	0	0	-	Unknown	-	-	-	-	0	-	-	0	-	-
neg-M201T51_2	2505.83801021884	3369.35757642371	4483.59809384952	3757.71281051944	4324.83139303847	2453.36915755251	12587.931616648	4716.21470049761	4161.04960719793	6066.73130706014	7788.63180056028	6519.48019566288	2.00242286930949	0.00850823857402841	0.00865800865800866	0.0380767423265131	0.0368975061967034	1.33797281703019	0.033776974761759	up	201.037709945775	0.8551	1	0	-	Unknown	-	-	-	-	4	Paraxanthine;Theophylline;Theobromine;Adrenochrome o-semiquinone	HMDB0001860;HMDB0001889;HMDB0002825;HMDB0012883	3	Theophylline;Theobromine;1,7-Dimethylxanthine	C07130;C07480;C13747
neg-M202T318	541.756121371861	570.074833338915	714.548155766133	419.453046636899	532.647581087329	547.870203845877	306.709672732021	242.412306800945	206.672083099658	280.905237913572	271.256361058335	245.884271112554	0.467130626599336	9.29213008052832e-06	0.00216450216450216	0.00020034689247172	0.0128367003367003	1.5828951187108	0.177768015623229	down	202.178053238232	5.30268333333333	0	0	-	Unknown	-	-	-	-	0	-	-	0	-	-
neg-M202T51	1261.83262788374	977.152406516301	745.08484394085	968.973805533979	1233.69547940506	1533.69372225654	2110.32746606127	1933.01731183313	1470.59237936361	1702.47965198726	1889.35754174128	1791.32117346562	1.62148714376787	0.00306550741754508	0.00432900432900433	0.0171448453005184	0.0216087174155789	1.20676636363812	0.174299609390132	up	202.048068268121	0.85505	1	0	-	Unknown	-	-	-	-	0	-	-	1	9-Fluoro-16alpha-hydroxyandrost-4-ene-3,11,17-trione	C15105
neg-M202T86	546.579505817161	765.79357938859	562.239789188932	613.718832239407	731.165095895365	610.312442167783	1288.8669353013	1044.78182793553	1003.41721946424	947.21529051053	901.98912374889	955.98944471554	1.60380307457365	0.000105358500849558	0.00216450216450216	0.00127507804909859	0.0128367003367003	1.23738324471857	0.0695994384983174	up	202.048348072495	1.4256	1	0	-	Unknown	-	-	-	-	0	-	-	1	9-Fluoro-16alpha-hydroxyandrost-4-ene-3,11,17-trione	C15105
neg-M203T150	25729.5326725707	34538.3957299749	21853.354288174	28294.2605872428	32962.735148465	27780.9203638351	82489.3397714936	70004.8845960567	44291.3364745127	81502.3528563762	63258.4611667133	78987.9956910448	2.45697791020579	3.75760491205867e-05	0.00216450216450216	0.000583453562708746	0.0128367003367003	1.7353821738979	0.0337640439423211	up	203.082672347812	2.4986	1	1	Tryptophan	Organoheterocyclic compounds	Indoles and derivatives	HMDB0000929	C00078	(map00260)Glycine, serine and threonine metabolism;(map00380)Tryptophan metabolism;(map00400)Phenylalanine, tyrosine and tryptophan biosynthesis;(map00404)Staurosporine biosynthesis;(map00901)Indole alkaloid biosynthesis;(map00966)Glucosinolate biosynthesis;(map00970)Aminoacyl-tRNA biosynthesis;(map01060)Biosynthesis of plant secondary metabolites;(map01061)Biosynthesis of phenylpropanoids;(map01…	10	L-Tryptophan;D-Tryptophan;3-Hydroxymethylantipyrine;Ethotoin;(±)-Tryptophan;Nirvanol;4-Hydroxyantipyrine;S-nirvanol;6-Chloro-N-(1-methylethyl)-1,3,5-triazine-2,4-diamine;Indoleacrylic acid	HMDB0000929;HMDB0013609;HMDB0013840;HMDB0014892;HMDB0030396;HMDB0060533;HMDB0060878;HMDB0060967;HMDB0033249;HMDB0000734	9	L-Tryptophan;D-Tryptophan;Tryptophan;Ethotoin;Vasicinol;Idazoxan;Nirvanol;Deethylatrazine;3-Indoleacrylate	C00078;C00525;C00806;C07839;C10743;C10968;C14916;C06559;C21283
neg-M203T162	713.761757554979	797.122029006529	705.121023680858	785.361550401146	714.103311976584	775.383463834544	3278.17309163623	2123.41020380735	2230.91276694868	2029.95318239242	3220.60870398437	4141.44601010597	3.7909286813853	8.06010577841371e-05	0.00216450216450216	0.00104637539788237	0.0128367003367003	2.15189531363386	0.029001186868855	up	203.001379110866	2.70608333333333	1	0	-	Unknown	-	-	-	-	5	O-methoxycatechol-O-sulphate;Dicumarol;Dolineone;Pachyrrhizin;Dehydroneotenone	HMDB0060013;HMDB0014411;HMDB0034039;HMDB0034049;HMDB0034129	2	Dicumarol;Tetracenomycin_D1	C00796;C12376
neg-M203T363	4308.55942355917	4091.31711180515	4405.98403868988	2948.57296992723	3578.44969167642	3085.88849109726	10269.3663225442	6424.39064520141	6274.0143881946	7220.95792153137	6461.35349727785	6454.86541517606	1.92271676233194	0.000104692252052218	0.00216450216450216	0.00127093029345467	0.0128367003367003	1.47193254601458	0.0912191381768909	up	203.179856018022	6.0571	1	0	-	Unknown	-	-	-	-	81	delta-Amorphene;(-)-3,5-Cadinadiene;alpha-Santalene;Sesquisabinene;beta-Selinene;Aristolene;2,7,10-Bisabolatriene;Sesquithujene;Daucene;Valencene;(2Z,4E,6E)-2,4,6,10-Farnesatetraene;alpha-Selinene;(-)-beta-Elemene;beta-Farnesene;alpha-Guaiene;alpha-Cyperene;alpha-Farnesene;(3E,6E)-alpha-Farnesene;(Z)-2,6,10-Bisabolatriene;Zingiberene;(R)-2,5,11-Bisabolatriene;beta-Santalene;alpha-Cubebene;1-Epi-a…	HMDB0030644;HMDB0030673;HMDB0034939;HMDB0034943;HMDB0034997;HMDB0035146;HMDB0035161;HMDB0035198;HMDB0035361;HMDB0035688;HMDB0035787;HMDB0035810;HMDB0035816;HMDB0035913;HMDB0036003;HMDB0036004;HMDB0036065;HMDB0036066;HMDB0036154;HMDB0036164;HMDB0036200;HMDB0036364;HMDB0036413;HMDB0036417;HMDB0036419;HMDB0036428;HMDB0036444;HMDB0036450;HMDB0036467;HMDB0036575;HMDB0036644;HMDB0036678;HMDB0036682;HMD…	82	Pentalenene;Trichodiene;Aristolochene;delta-Cadinene;beta-Cadinene;beta-Caryophyllene;alpha-Cedrene;alpha-Chamigrene;beta-Chamigrene;alpha-Copaene;alpha-Cubebene;beta-Cubebene;alpha-Farnesene;beta-Farnesene;Germacrene_B;Humulene;Isocaryophyllene;Longifolene;beta-Santalene;beta-Selinene;Thujopsene;alpha-Ylangene;Zingiberene;Vetispiradiene;Amorpha-4,11-diene;(+)-Germacrene_A;(-)-Germacrene_D;(+)-ep…	C01841;C01860;C02004;C06394;C09625;C09629;C09630;C09635;C09637;C09639;C09647;C09648;C09665;C09666;C09672;C09684;C09691;C09699;C09718;C09723;C09740;C09749;C09750;C12142;C16028;C16141;C16142;C16269;C16775;C16776;C16814;C16815;C16829;C17065;C17088;C17094;C17120;C17277;C17505;C19619;C19708;C19734;C19735;C19736;C19737;C19738;C19740;C19741;C19742;C19747;C19748;C19749;C19751;C19752;C19753;C19754;C19908;…
neg-M204T150	3062.83861144723	4018.57717544219	2575.27931072905	3150.91522677283	3799.07639231587	3336.56598308031	9757.3389228803	7672.67269716709	5173.50956110188	9238.1260169897	6919.29712854845	8417.96251607583	2.36565757617191	4.28755961995912e-05	0.00216450216450216	0.000646325756371735	0.0128367003367003	1.69633449561578	0.0498927643261976	up	204.085214414577	2.49733333333333	1	0	-	Unknown	-	-	-	-	1	(Z)-1-(Methylthio)-5-phenyl-1-penten-3-yne	HMDB0032688	0	-	-
neg-M204T363	609.401911364028	609.748008222008	534.823813166857	488.843929159921	395.965991872557	455.229217529272	1464.62983584089	928.415826609202	1043.46502217062	1158.59299247243	1050.06996277558	1054.74510168375	2.16544630556294	9.57448591163472e-06	0.00216450216450216	0.000204637706503079	0.0128367003367003	1.61913024035738	0.157942590865574	up	204.183284977855	6.05446666666667	0	0	-	Unknown	-	-	-	-	0	-	-	0	-	-
neg-M205T150	444.241566563836	471.05676915757	496.31564789618	617.613835693831	595.621481899459	642.844005418926	900.109681991989	896.499918305362	743.343125162461	958.714044338539	834.389675707693	917.461105071259	1.60679631100157	0.0001809866236569	0.00216450216450216	0.00192366843174721	0.0128367003367003	1.26439202720967	0.107062118248654	up	205.087502209531	2.49678333333333	1	0	-	Unknown	-	-	-	-	9	Ethyl trans-p-methoxycinnamate;Phenylmethylglycidic ester;(2RS,5RS)-(E)-2-(2-Phenylethenyl)-1,3-dioxan-5-ol;Isoeugenyl acetate;Cuelure;Aceteugenol;Isoeugenol acetate;Verimol I;2,3-Dihydro-6-methoxy-2,2-dimethyl-4H-1-benzopyran-4-one	HMDB0030762;HMDB0031729;HMDB0031973;HMDB0032348;HMDB0033594;HMDB0034122;HMDB0034135;HMDB0035071;HMDB0041410	4	Benzyl_2-methyl-3-oxobutanoate;p-Methoxycinnamic_acid_ethyl_ester;3-Dimethylallyl-4-hydroxybenzoate;Acetyleugenol	C04000;C10476;C12458;C14567
neg-M205T398	16742.7293243057	13374.9392171819	15105.7821890032	10120.7142250102	13164.2232236729	11202.7732282837	44421.0574746054	42048.2795297546	36425.1868146308	37451.116894909	37048.4589138069	32894.3125045094	2.88903596517753	1.81161974921884e-06	0.00216450216450216	5.80226918635408e-05	0.0128367003367003	1.94980359831485	0.0831493730612941	up	205.195915656461	6.6286	1	1	1,1,2-Trimethyl-3,5-bis(1-methylethenyl)cyclohexane	Lipids and lipid-like molecules	Prenol lipids	HMDB0061780	null	-	2	1,1,2-Trimethyl-3,5-bis(1-methylethenyl)cyclohexane;N-Hexadecanoylpyrrolidine	HMDB0061780;HMDB0032740	0	-	-
neg-M207T166	858.287396206145	880.847538531473	719.299039882411	871.580270147376	849.412560271418	1238.73237838861	2195.08640146023	1411.46333519579	1202.32223811932	1815.21082379404	1441.19713459179	1225.33890695054	1.71471869422534	0.00158972420944243	0.00865800865800866	0.010339524146314	0.0368975061967034	1.06758563574655	0.0629919488523139	up	207.011375913384	2.77316666666667	1	0	-	Unknown	-	-	-	-	0	-	-	2	1-Naphthalenesulfonic_acid;2-Naphthalenesulfonic_acid	C16201;C16202
neg-M207T247	364.912136398375	530.840588693036	494.275703407065	510.899118315114	532.038378442797	877.980057204636	1076.32671920836	688.799028402849	1576.48307483992	1205.87183235654	1742.21726906362	1518.49421406587	2.35829644436945	0.000926432871823257	0.00432900432900433	0.00675714610781745	0.0216087174155789	1.61402587419953	0.143904536444247	up	207.174604998934	4.11035	1	0	-	Unknown	-	-	-	-	3	2-Decylfuran;(E)-6,10-Dimethyl-9-methylene-5-undecen-2-one;2-Cyclotetradecen-1-one	HMDB0032215;HMDB0035862;HMDB0039884	0	-	-
neg-M207T253	5593.53451500757	7011.50973284274	4129.1786935518	8830.0630612164	10249.0122770645	10674.556967471	13398.5346919581	12685.5946665214	14734.5844428354	18051.1847761406	13422.4800472442	12378.415076598	1.82135298028147	0.00647690011732855	0.00216450216450216	0.0309085717870427	0.0128367003367003	1.33036586880819	0.321952976184562	up	207.138396900779	4.22216666666667	1	1	5,9:6,9-Diepoxy-3-megastigmene	Organic oxygen compounds	Organooxygen compounds	HMDB0037776	null	-	14	Eremopetasinorol;(S,E)-Lyratol propanoate;(5alpha,8beta,9beta)-5,9-Epoxy-3,6-megastigmadien-8-ol;(5R,6S)-5,6-Epoxy-7-megastigmen-9-one;Theaspirone A;2,2,6,7-Tetramethylbicyclo[4.3.0]nona-1(9),4-diene-7,8-diol;3-Hydroxy-beta-ionone;Acetal R;5,9:6,9-Diepoxy-3-megastigmene;Carvyl propionate;5,9:6,9-Diepoxy-4-megastigmene;2,3,5,6,8,8a-Hexahydro-2,5,5,8a-tetramethyl-7H-1-benzopyran-7-one;(3R,8E)-3-Hyd…	HMDB0029668;HMDB0031869;HMDB0034672;HMDB0034984;HMDB0035228;HMDB0036686;HMDB0036821;HMDB0036824;HMDB0037776;HMDB0038047;HMDB0038529;HMDB0040233;HMDB0041636;HMDB0001365	1	4-Heptyloxyphenol	C14236
neg-M208T254	971.797312157279	695.229396122744	1168.61782019468	1372.490982774	1424.36878837383	1073.85957691167	2582.01473943831	1413.30503451364	2422.64236759437	1495.8251484569	1606.74345029171	1619.7657098821	1.661152996657	0.0072807929271141	0.00432900432900433	0.0338403536853704	0.0216087174155789	1.14072892202344	0.224822717838541	up	208.141625721683	4.22631666666667	0	0	-	Unknown	-	-	-	-	0	-	-	0	-	-
neg-M209T223	3038.75905673325	7104.67657138423	5000.37437734767	7527.42872956484	7964.50249062556	9266.58529058534	24704.55229561	9996.10098516225	22549.7714710993	12309.8303767235	13758.129628549	13809.1042537596	2.43413097658281	0.00238571823983176	0.00216450216450216	0.0141961053528722	0.0128367003367003	1.61249896734743	0.150704022622083	up	209.11754237445	3.71406666666667	1	0	-	Unknown	-	-	-	-	9	Jasmonic acid;Sedanonic acid;Dihydro-3-(2-octenyl)-2,5-furandione;(R)-8-Acetoxycarvotanacetone;1-Benzyloxy-1-(2-methoxyethoxy)ethane;4-(Butoxymethyl)-2-methoxyphenol;Isoamyl 2-furonpropionate;Dihydro-3-(1-octenyl)-2,5-furandione;3-Ethenyl-2,5-dimethyl-4-oxohex-5-en-2-yl acetate	HMDB0032797;HMDB0032871;HMDB0033102;HMDB0037104;HMDB0037135;HMDB0037642;HMDB0037735;HMDB0037816;HMDB0041573	2	(-)-Jasmonic_acid;(+)-7-Isojasmonic_acid	C08491;C16317
neg-M209T244	2696.30035359454	4673.63255245205	4498.78227978848	2294.85227634075	5054.58034195144	5838.96626615971	9346.0397567671	6084.35224917514	10734.8464199721	7460.52212446356	7773.71257978215	7284.92409794078	1.94293712721815	0.00405443375486897	0.00216450216450216	0.0213393303355536	0.0128367003367003	1.41167693669789	0.199017829562428	up	209.117778282731	4.06325	1	1	Jasmonic acid	Lipids and lipid-like molecules	Fatty Acyls	HMDB0032797	C08491	(map00592)alpha-Linolenic acid metabolism;(map01060)Biosynthesis of plant secondary metabolites;(map01070)Biosynthesis of plant hormones;(map01100)Metabolic pathways;(map01110)Biosynthesis of secondary metabolites;(map04075)Plant hormone signal transduction	9	Jasmonic acid;Sedanonic acid;Dihydro-3-(2-octenyl)-2,5-furandione;(R)-8-Acetoxycarvotanacetone;1-Benzyloxy-1-(2-methoxyethoxy)ethane;4-(Butoxymethyl)-2-methoxyphenol;Isoamyl 2-furonpropionate;Dihydro-3-(1-octenyl)-2,5-furandione;3-Ethenyl-2,5-dimethyl-4-oxohex-5-en-2-yl acetate	HMDB0032797;HMDB0032871;HMDB0033102;HMDB0037104;HMDB0037135;HMDB0037642;HMDB0037735;HMDB0037816;HMDB0041573	2	(-)-Jasmonic_acid;(+)-7-Isojasmonic_acid	C08491;C16317
neg-M210T223	780.043033888448	1174.59699891737	1396.43336436801	1306.51202485616	1075.78405181947	1668.87565153522	3369.7858871205	1501.06222053282	3531.38691893016	1032.26411891567	1792.01921108251	2414.57284511503	1.84283159644592	0.0409884406752282	0.0649350649350649	0.123379543022166	0.161062576771631	1.08236121509775	0.168629945423518	up	210.121290906135	3.71451666666667	0	0	-	Unknown	-	-	-	-	0	-	-	0	-	-
neg-M210T51	1682.08210654695	2515.05921921602	2682.0840990484	2503.05628256721	1682.75602378802	2210.51536252747	4697.29292888953	3755.89515580746	3209.97070748449	4170.84191544092	4598.00655275609	4967.66171453536	1.91326634722125	0.00015221231631376	0.00216450216450216	0.0016824728852194	0.0128367003367003	1.44826310505342	0.134812828808776	up	210.037969758841	0.854025	1	0	-	Unknown	-	-	-	-	0	-	-	1	Fagaronine	C09438
neg-M211T194	1299.86307605987	1615.76249064711	2856.28750844955	2059.98585499389	1834.33077779184	2062.42650031594	2786.37006178487	2320.27094339859	2571.87948194658	5204.7224416041	4045.54180992977	2667.76630808242	1.67082662316833	0.0142623068387245	0.025974025974026	0.0563435701782434	0.0855005560887914	1.13083797572765	0.0875419081246219	up	211.097041089803	3.23505	1	0	-	Unknown	-	-	-	-	3	3,4-Methyleneazelaic acid;2-Amino-3,4-dimethylimidazo[4,5-f]quinoline;Fluvoxamine	HMDB0059744;HMDB0029707;HMDB0014322	4	7-Deoxyloganetin;Chrysoidine_free_base;MeIQ;Fluvoxamine	C20790;C14617;C19254;C07571
neg-M211T312	14380.2731530816	10536.9013347102	15236.4612229737	12031.8938764675	11912.5310946935	13667.1525815151	9863.36445317928	6414.68812722409	8001.248153725	9421.86273006523	6329.03650971704	7405.07838369932	0.609980688883546	0.000479243696337962	0.00216450216450216	0.00404177959788332	0.0128367003367003	1.25718820327807	0.130321054231253	down	211.169526216231	5.19350833333333	1	0	-	Unknown	-	-	-	-	12	10-Undecenyl acetate;Methyl (E)-2-dodecenoate;Coniferan;(±)-(E)-3-Methyl-4-decen-1-yl acetate;Ethyl 10-undecenoate;Rhodinyl propionate;Citronellyl propionate;1-Ethylhexyl tiglate;2,6,10,10-Tetramethyl-1-oxaspiro[4.5]decan-6-ol;1,1-Diethoxy-2,6-nonadiene;4-(3-Hydroxybutyl)-3,3,5-trimethylcyclohexanone;Oxacyclotetradecan-2-one	HMDB0031017;HMDB0031028;HMDB0031741;HMDB0032792;HMDB0034286;HMDB0037187;HMDB0037226;HMDB0037626;HMDB0037907;HMDB0038078;HMDB0039805;HMDB0040451	1	cis-11-Methyl-2-dodecenoic_acid	C18206
neg-M212T312	1486.9531103305	1626.10092355421	2457.33459404673	1459.57583378267	1488.1094874705	1932.19786527726	1030.9763087462	920.449235598265	936.89853259829	990.066092059133	1045.27144148192	973.596904249559	0.564316279943293	0.000903797976002485	0.00216450216450216	0.00662650236828698	0.0128367003367003	1.28141146514424	0.195594876297141	down	212.17325933902	5.204725	0	0	-	Unknown	-	-	-	-	0	-	-	0	-	-
neg-M212T51	1627.10932981889	2135.41073582514	1561.94644138226	1850.25783041953	1903.64377721955	1675.42987913376	5185.85094341858	5304.57656446341	3839.51270621952	4809.98755722581	4833.20284630587	5094.797288477	2.70303830543138	4.24182031919221e-08	0.00216450216450216	3.59128597886092e-06	0.0128367003367003	1.90180204161686	0.0585124886230183	up	212.020248960777	0.85295	1	0	-	Unknown	-	-	-	-	1	Flumioxazin	HMDB0034854	1	Flumioxazin	C11035
neg-M212T52	6399.82278179628	9944.98283026526	5179.97342765827	7498.21215419381	7401.44402771611	7240.78579909308	11832.5353753009	12914.8453110133	8256.9321936289	13228.199103815	12465.9711047779	8476.80505868037	1.53841630883618	0.00586226573690555	0.00865800865800866	0.0285865500507197	0.0368975061967034	1.09292827124064	0.0530887987606165	up	212.089859305214	0.86795	1	0	-	Unknown	-	-	-	-	2	Phenazopyridine;2-Amino-3,8-dimethyl-3H-imidazo[4,5-f]quinoxaline	HMDB0015506;HMDB0029864	6	N-(3-Oxohexanoyl)homoserine_lactone;Kainic_acid;alpha-Allokainic_acid;N-(3-Oxohexanoyl)-L-homoserine_lactone;Phenazopyridine;MeIQx	C11839;C12819;C17904;C21198;C07429;C19255
neg-M212T88	4348.50956486757	3789.58076109818	1306.2393782064	2769.47748184347	3634.6108459048	3407.68086031913	6168.72943854064	5333.11567666042	4939.2413124914	6525.41062555525	5102.99892405987	6723.35389217015	1.80684831669096	0.0130308655930706	0.00216450216450216	0.0527193124570735	0.0128367003367003	1.3411905655658	0.0434398688983014	up	212.089717062389	1.46834166666667	1	0	-	Unknown	-	-	-	-	22	11,12,15-trihydroxyeicosatrienoic acid;Prostaglandin F2a;Prostaglandin E1;Prostaglandin F2b;Troxilin B3;Trioxilin A3;8-isoprostaglandin PGF2b;11,12,15-THETA;13,14-Dihydro-15-keto PGF2a;8-Isoprostaglandin E1;11,14,15-THETA;8-Isoprostaglandin F2a;Prostaglandin D1;8-iso-13,14-dihydro-15-keto-PGF2a;11,12,15-TriHETRE;11b-PGF2a;11-Epi-PGF2a;13,14-Dihydro- lipoxin A4;Prostaglandin H1;Sterebin G;15-keto-…	HMDB0062278;HMDB0001139;HMDB0001442;HMDB0001483;HMDB0001965;HMDB0001977;HMDB0002115;HMDB0004684;HMDB0004685;HMDB0004686;HMDB0004694;HMDB0005083;HMDB0005102;HMDB0006562;HMDB0010170;HMDB0010199;HMDB0011137;HMDB0012563;HMDB0013041;HMDB0035380;HMDB0060045;HMDB0060107	11	Prostaglandin_F2alpha;Prostaglandin_F2beta;Alprostadil;(5Z,9E,14Z)-(8xi,11xi,12S)-8,11,12-Trihydroxyicosa-5,9,14-trienoate;11-epi-Prostaglandin_F2alpha;Prostaglandin_D1;9,11,15-Trihydroxy-prosta-5,13-dien-1-oic_acid;11,12,15-THETA;Trioxilin_A3;Trioxilin_B3;11,14,15-THETA	C00639;C02314;C04741;C04843;C05959;C06438;C13809;C14782;C14809;C14811;C14814
neg-M213T141	902.034743423498	949.057642665342	506.738993730288	827.925883153651	1468.95203226332	1207.96192798907	605.670886077231	412.750617816721	532.893424046625	798.909147132261	499.986378141641	605.571988880512	0.589455268855056	0.0204283255211505	0.025974025974026	0.074402590373899	0.0855005560887914	1.10329466973412	0.0857746959839878	down	213.123739360324	2.34184166666667	1	0	-	Unknown	-	-	-	-	7	Dethiobiotin;Prolyl-Valine;Valyl-Proline;L-Metanephrine;Metanephrine;Tenuazonic acid;Desglymidodrine	HMDB0003581;HMDB0029030;HMDB0029135;HMDB0062493;HMDB0004063;HMDB0036074;HMDB0060558	4	Dethiobiotin;L-Metanephrine;Tenuazonic_acid;Ecgonone_methyl_ester	C01909;C05588;C08511;C20371
neg-M213T52_2	718.651454942583	957.102612673183	711.318745293993	602.927239918552	867.610496944491	719.249269451888	1188.68771052397	1453.84836432264	856.628863569324	1296.2604017887	1327.96449674173	1138.07161663923	1.58655972443912	0.00106884906812981	0.00865800865800866	0.00759288730423355	0.0368975061967034	1.18844519905672	0.0720424092474371	up	213.092956115133	0.861283333333333	1	0	-	Unknown	-	-	-	-	0	-	-	1	Coronene	C19375
neg-M214T184	795.490940669799	729.400139003163	1662.78229057299	1015.69368355251	923.106421089619	1163.46147065722	3136.18949103427	2647.72588551113	2319.66797361047	3567.7620750235	4340.59159563102	4529.88138000101	3.26582366568984	2.68596755330406e-05	0.00216450216450216	0.00045559390917097	0.0128367003367003	1.95323701402972	0.0169325680917006	up	214.144119060876	3.06071666666667	1	0	-	Unknown	-	-	-	-	1	N-Nonanoylglycine	HMDB0013279	2	Ethyl_3-(N-butylacetamido)propionate;Hercynine	C18830;C05575
neg-M214T347	16485.3748137372	16175.5917091695	14768.1440259145	9368.17608451493	9005.30009919252	8249.8306542914	11076.5244528523	5495.59988416116	3481.20600203611	5556.34419156829	4542.97191844992	5255.48171021959	0.478149524468993	0.00410148965790079	0.0151515151515152	0.0215168132586263	0.057089211702678	1.48364717629823	0.03332408451843	down	214.188625565958	5.775325	0	0	-	Unknown	-	-	-	-	0	-	-	0	-	-
neg-M214T52	926.012414518598	1261.16247427346	840.643908081664	1252.69453160256	1691.80689705102	1104.73821591395	2278.62229966481	2168.39708208932	1527.16340988818	1823.27202584788	1715.0590582018	1960.12407254005	1.62110261532553	0.00280662697288607	0.00432900432900433	0.016058190213058	0.0216087174155789	1.2250898207754	0.0572036420012967	up	214.016748612808	0.8666	1	0	-	Unknown	-	-	-	-	2	N1-(5-Phospho-a-D-ribosyl)-5,6-dimethylbenzimidazole;Pantetheine 4'-phosphate	HMDB0003882;HMDB0001416	2	N1-(5-Phospho-alpha-D-ribosyl)-5,6-dimethylbenzimidazole;Pantetheine_4'-phosphate	C04778;C01134
neg-M215T49	18443.7610594164	25023.1318804267	22602.5002789324	19669.6165248445	17191.6533675805	21783.3720845084	5531.61966352832	5202.93421836618	4913.0188443799	7706.08479965321	4154.26329647968	5179.654839184	0.262100216790323	3.60659026178851e-07	0.00216450216450216	1.71943315344781e-05	0.0128367003367003	2.1847828031176	0.0422830869218063	down	215.032631226842	0.823483333333333	1	0	-	Unknown	-	-	-	-	0	-	-	1	2-C-Methyl-D-erythritol_4-phosphate	C11434
neg-M216T49	1394.48554069366	1915.27429064164	1798.04464039678	1479.14846012536	1576.94741548953	1511.74154416166	1144.83837735995	328.925119251477	453.476508423863	984.086390274757	1008.25575698416	851.92345869666	0.493146156554053	0.0110529618599425	0.00216450216450216	0.0463102126392899	0.0128367003367003	1.51103224245588	0.0516215239597992	down	216.035652192677	0.823216666666667	1	0	-	Unknown	-	-	-	-	1	Tyramine-O-sulfate	HMDB0006409	2	(R)-2-Hydroxypropyl-CoM;(S)-2-Hydroxypropyl-CoM	C11496;C11498
neg-M217T46_2	9015.18638762503	7793.53835318386	8068.05764637306	7333.02137831776	10106.0749616282	9626.86530257733	2200.9038761782	5095.31477983483	3506.50988693786	5017.4808937896	4705.84508729009	2192.67054279318	0.437380147915006	0.00205718274575025	0.00216450216450216	0.0126272448412582	0.0128367003367003	1.66723704409348	0.144105561377052	down	216.927963268187	0.773616666666667	0	0	-	Unknown	-	-	-	-	0	-	-	0	-	-
neg-M217T50	6653.44529815705	8425.62765748093	7868.04530317908	7165.32161165893	7178.33128717144	8122.50811076501	1726.28700504022	1573.34827473689	2031.88817587703	3407.43230359534	2006.21827416061	2763.33869886088	0.297457328558674	6.30372309850072e-05	0.00216450216450216	0.00086767855011038	0.0128367003367003	2.09618100489283	0.106604536359145	down	217.030087489229	0.8291	0	0	-	Unknown	-	-	-	-	0	-	-	0	-	-
neg-M217T52	1642.998778358	1717.08535799166	1052.92810976601	1507.99686966209	4252.06913548332	3036.6591092001	567.873405476986	444.605151828852	495.068297452751	479.203529374856	748.576642102916	376.805469235865	0.235593820721018	0.000573230512990648	0.00216450216450216	0.00464430648931248	0.0128367003367003	2.11067706313427	0.105537311232351	down	217.118838614108	0.8666	1	0	-	Unknown	-	-	-	-	13	Serylleucine;Meprobamate;Isoleucyl-Serine;Leucyl-Serine;Serinyl-Isoleucine;Serinyl-Leucine;Threoninyl-Valine;Valyl-Threonine;L-Lysopine;Pantothenamide;2-Arachidonyl Glycerol ether;4-Hydroxy-3-(16-methylheptadecyl)-2H-pyran-2-one;3-​Methyl-​5-​pentyl-2-​furantridecanoic acid	HMDB0094712;HMDB0014515;HMDB0028916;HMDB0028938;HMDB0029042;HMDB0029043;HMDB0029074;HMDB0029137;HMDB0033675;HMDB0041313;HMDB0013657;HMDB0032093;HMDB0061648	3	D-Lysopine;L-Dihydroanticapsin;Sethoxydim	C04020;C20940;C18539
neg-M217T81	789.807920960939	813.882914427112	357.813383614027	1008.74568630693	2056.97611066721	1674.64726569176	141.379141536556	63.3553049064178	156.306030231173	119.691232793989	171.028585376532	90.4510538656458	0.110746849054954	8.86721195272691e-05	0.00216450216450216	0.00112512775953141	0.0128367003367003	2.64530022848956	0.0688587207242492	down	217.118891632689	1.35108333333333	1	0	-	Unknown	-	-	-	-	13	Serylleucine;Meprobamate;Isoleucyl-Serine;Leucyl-Serine;Serinyl-Isoleucine;Serinyl-Leucine;Threoninyl-Valine;Valyl-Threonine;L-Lysopine;Pantothenamide;2-Arachidonyl Glycerol ether;4-Hydroxy-3-(16-methylheptadecyl)-2H-pyran-2-one;3-​Methyl-​5-​pentyl-2-​furantridecanoic acid	HMDB0094712;HMDB0014515;HMDB0028916;HMDB0028938;HMDB0029042;HMDB0029043;HMDB0029074;HMDB0029137;HMDB0033675;HMDB0041313;HMDB0013657;HMDB0032093;HMDB0061648	3	D-Lysopine;L-Dihydroanticapsin;Sethoxydim	C04020;C20940;C18539
neg-M218T188	58.2083938515753	82.6699479356012	81.8173086955477	31.526776262148	84.7086541657619	95.2388338177518	1222.41287813017	1168.90485474126	1057.23676084125	1080.2596158458	1376.77879054325	1798.63490483006	17.744729755749	8.18696320250185e-07	0.00216450216450216	3.22261184816716e-05	0.0128367003367003	3.19995717071837	0.080977018018352	up	218.072715386799	3.12931666666667	1	0	-	Unknown	-	-	-	-	5	20-Carboxy-leukotriene B4;12-oxo-10,11-dihydro-20-COOH-LTB4;12-oxo-20-dihydroxy-leukotriene B4;Anhydrocinnzeylanol;Sporotrichiol	HMDB0006059;HMDB0012549;HMDB0012551;HMDB0036863;HMDB0037062	3	20-COOH-Leukotriene_B4;Chaparrolide;Bis(2-butoxyethyl)phthalate	C05950;C08758;C15438
neg-M218T57	1874.56795520781	2646.92490067215	1751.26640095927	1695.22974749641	2128.72093761798	1755.36654653182	1479.98752582379	1214.91076073543	1050.61515769872	1378.38773721675	1180.22913699935	1324.20123996515	0.643628276095778	0.000652016108693219	0.00216450216450216	0.00514539992243962	0.0128367003367003	1.14965093935086	0.0777141927534294	down	218.102817212801	0.952616666666667	1	0	-	Unknown	-	-	-	-	8	2-Hexylbenzothiazole;Pantothenic acid;(R)-pantothenic Acid;Cis-zeatin;4-Heptenal diethyl acetal;3-(1-Hydroxymethyl-1-propenyl)pentanedioic acid;2-Amino-1,6-dimethylfuro[3,2-e]imidazo[4,5-b]pyridine;Bepridil	HMDB0040032;HMDB0000210;HMDB0062717;HMDB0012204;HMDB0032306;HMDB0033092;HMDB0035175;HMDB0015374	6	Pantothenate;Zeatin;cis-Zeatin;Diethyl_2-methyl-3-oxosuccinate;Metamitron;Bepridil	C00864;C00371;C15545;C04067;C10930;C06847
neg-M220T135	965.753993994232	285.357917187285	834.680189070158	1001.88903305236	918.164684218384	938.742843949088	1927.26160462847	1294.81523371515	3284.99468069484	1173.10254312406	3306.93808178394	999.422664386819	2.42417228792619	0.0159791112083271	0.00432900432900433	0.0614662978647732	0.0216087174155789	1.4523674764662	0.143611536064547	up	219.845111215286	2.25768333333333	0	0	-	Unknown	-	-	-	-	0	-	-	0	-	-
neg-M220T52	5005.23784984961	6694.15770696102	3692.66833062169	6337.69763659695	7062.08880456899	6007.65622511831	3010.98576564551	1356.65581853705	1417.17864255118	1735.61582673576	2270.17886670427	912.659747830544	0.307569725205233	0.00025354582392504	0.00216450216450216	0.00250132951960605	0.0128367003367003	2.03323269300172	0.102758848226094	down	220.082273616011	0.8593	1	0	-	Unknown	-	-	-	-	11	Aldehydo-N-acetyl-D-mannosamine;N-Acetylgalactosamine;N-Acetyl-D-glucosamine;Beta-N-Acetylglucosamine;N-Acetyl-b-D-galactosamine;N-Acetylmannosamine;Avenic acid B;N-Acetylmannosamine-6P;Aldehydo-N-acetyl-D-glucosamine;2'-Deoxysepiapterin;3,5,6-Trihydroxy-5-(hydroxymethyl)-2-methoxy-2-cyclohexen-1-one	HMDB0062724;HMDB0000212;HMDB0000215;HMDB0000803;HMDB0000853;HMDB0001129;HMDB0038751;HMDB0062500;HMDB0062641;HMDB0000389;HMDB0041031	16	N-Acetyl-D-glucosamine;N-Acetyl-D-mannosamine;N-Acetyl-D-galactosamine;N-Acetylhexosamine;N-Acetyl-D-hexosamine;N-Acetyl-beta-D-glucosamine;N-Acetyl-beta-D-galactosamine;N-Acetyl-alpha-D-glucosamine;N-Acetyl-L-altrosamine;N-Acetyl-D-allosamine;N-Acetyl-D-gulosamine;N-Acetyl-L-idosamine;N-Acetyl-D-talosamine;Pyrimidodiazepine;3-O-Ethyl-L-ascorbic_acid;Compound_III(S)	C00140;C00645;C01132;C02711;C03136;C03878;C05021;C20328;C21036;C21039;C21049;C21052;C21061;C02587;C18342;C06495
neg-M221T215	2845.75238961227	3544.96241776647	3420.38626248393	5504.40562460119	5559.71128245864	6695.05817894882	10343.7217664004	6326.73319610695	11782.3616498753	8294.13367142625	6769.82967042999	8404.37786996284	1.88322951611584	0.00384728842686023	0.00432900432900433	0.0205404836315272	0.0216087174155789	1.35094396163657	0.042454723433351	up	221.117980636793	3.57798333333333	1	0	-	Unknown	-	-	-	-	7	Annuionone B;Dehydrovomifoliol;Isoamyl p-anisate;1-Hydroxyibuprofen;2-Hydroxyibuprofen;3-Hydroxyibuprofen;Hexyl salicylic acid	HMDB0032121;HMDB0036819;HMDB0038894;HMDB0060565;HMDB0060920;HMDB0060921;HMDB0061943	2	Dehydrovomifoliol;(+/-)-6-Hydroxy-3-oxo-alpha-ionone	C02533;C04223
neg-M221T293	6969.5687249213	15528.3967754326	15837.0140377019	11340.7252862111	9512.89810484114	15899.5882872579	6234.68445652962	3896.81577572434	3398.92187842349	3455.67688693098	4174.61415733941	15408.6800354058	0.48701923162564	0.0150501717303137	0.0151515151515152	0.0587121098563697	0.057089211702678	1.44761338349692	0.471944222393375	down	221.153886495244	4.88825	1	0	-	Unknown	-	-	-	-	7	Rishitin;Kobusone;Isokobusone;(10betaH,11xi)-11-Hydroxy-13-nor-6-eremophilen-8-one;Acetaldehyde butyl phenethyl acetal;2,6-Di-tert-butyl-1,4-benzenediol;Phenformin	HMDB0035593;HMDB0036790;HMDB0036791;HMDB0037605;HMDB0037820;HMDB0040178;HMDB0015050	4	Rishitin;Isokobusone;Kobusone;Phenformin	C09715;C16977;C16983;C07673
neg-M221T48	1966.06743680706	1862.38851041846	1661.68316298939	2388.94165591091	2339.39011470609	2177.34842802263	956.275483836189	1475.92411381198	1109.96362728516	1814.23616274167	1267.87076859221	1071.93162708094	0.620870762277942	0.00216270850827504	0.00432900432900433	0.0131598266789152	0.0216087174155789	1.12765845776939	0.31576390682113	down	220.899182445373	0.796975	0	0	-	Unknown	-	-	-	-	0	-	-	0	-	-
neg-M223T257	4336.75279891186	6897.51604861816	4258.03176535018	7676.58991893621	7286.06589853402	7744.5470155208	9744.9317846281	8611.11787152119	13141.0218880911	9200.76439281991	9624.36466550494	10332.5680333623	1.58784180851658	0.0065954121937322	0.00216450216450216	0.0313431915859126	0.0128367003367003	1.17677883289371	0.0594168188122076	up	223.13328870618	4.29028333333333	1	0	-	Unknown	-	-	-	-	9	Epoxyeremopetasinorol;Annuionone A;Annuionone C;13-Oxo-9,11-tridecadienoic acid;Methyl jasmonate;(8alpha,10beta,11beta)-3-Hydroxy-4,15-dinor-1(5)-xanthen-12,8-olide;Octyl 2-furoate;Furfuryl octanoate;3-Methylbutyl 2-furanbutanoate	HMDB0029670;HMDB0032679;HMDB0032689;HMDB0034564;HMDB0036583;HMDB0037244;HMDB0037726;HMDB0037730;HMDB0037736	4	(6S,9R)-Vomifoliol;(+/-)-6-Hydroxy-3-oxo-alpha-ionol;Methyl_jasmonate;(+)-7-Isomethyljasmonate	C01760;C04166;C11512;C16318
neg-M223T307	39829.0435779444	41807.3360966656	62685.984013213	30521.1727479969	34016.1353082882	37827.2023070956	125983.990883048	103173.112540322	85158.8584877482	112389.918700423	76114.7026774653	107128.177792713	2.47256269077014	4.02306290687373e-05	0.00216450216450216	0.000616869645720639	0.0128367003367003	1.76357471012309	0.0382286417380367	up	223.17003752021	5.11911666666667	1	1	Goshuyic acid	Lipids and lipid-like molecules	Fatty Acyls	HMDB0039129	null	-	13	5,8-Tetradecadienoic acid;Linalyl isobutyrate;Linalyl butyrate;Ethyl (2E,6Z)-dodecadienoate;alpha-Terpineol butanoate;Isobornyl isobutyrate;Terpinyl isobutyrate;Allyl undecylenate;2-Propenyl cyclohexanepentanoate;Bornyl butyrate;Neryl butyrate;Geranyl 2-methylpropanoate;Goshuyic acid	HMDB0000560;HMDB0030426;HMDB0030427;HMDB0031015;HMDB0032053;HMDB0032342;HMDB0032524;HMDB0036424;HMDB0037814;HMDB0038246;HMDB0038259;HMDB0038260;HMDB0039129	0	-	-
neg-M224T219	340.235239892197	386.397230690721	430.521910639583	400.836487716338	499.74936175248	518.941179271881	946.133788058159	973.42857116995	950.200050952147	884.884286218911	1244.49120671849	1644.80015097685	2.57848643157999	2.61801640571542e-05	0.00216450216450216	0.000445607263787367	0.0128367003367003	1.685532383566	0.496324435194375	up	224.127456553841	3.6496	1	0	-	Unknown	-	-	-	-	15	Terbutaline;Isoelemicin;gamma-Asarone;Jasmine ketolactone;(Z)-3-Oxo-2-(2-pentenyl)-1-cyclopenteneacetic acid;5-Deoxydiplosporin;trans-Isoasarone;Elemicin;4-Methoxybenzyl butanoate;3,4-Dihydro-6-methoxy-3,7-dimethyl-1H-2-benzopyran-8-ol;Amyl salicylate;2-Phenoxyethyl isobutyrate;Isoamyl salicylate;3,4-Dihydro-6-methoxy-2,2-dimethyl-2H-1-benzopyran-4-ol;3,​4-​Dimethyl-​5-​pentyl-2-​furantridecanoic…	HMDB0015009;HMDB0029867;HMDB0029872;HMDB0030150;HMDB0030197;HMDB0030681;HMDB0031469;HMDB0033778;HMDB0034991;HMDB0035224;HMDB0038604;HMDB0040218;HMDB0040225;HMDB0041411;HMDB0061649	13	2-Aminoethyl_diphenylborinate;Terbutaline;Prenalterol;N-Methylmescaline;Benzyl_(2R,3S)-2-methyl-3-hydroxybutanoate;Benzyl_(2S,3S)-2-methyl-3-hydroxybutanoate;Primin;beta-Asarone;Elemicin;Coronafacic_acid;Isoelemicin;2,4,5-Trimethoxy-1-allylbenzene;alpha-Asaron	C20698;C07129;C07533;C08310;C04561;C04562;C10390;C10430;C10451;C15765;C16975;C17821;C17846
neg-M224T307	6420.29982049638	6538.31639527508	10371.3208186368	5440.61340654356	6109.32231793577	6121.1697222317	17691.856171175	15066.6210847424	13133.5986414684	17551.9232388632	11917.3994197075	16335.5438617346	2.23645392577315	4.73131806468031e-05	0.00216450216450216	0.000700320643756221	0.0128367003367003	1.66060404427025	0.037139421779572	up	224.173001174584	5.11911666666667	0	0	-	Unknown	-	-	-	-	0	-	-	0	-	-
neg-M225T200	3559.64891894727	4240.88335824444	4930.61489497925	4182.44347205608	4930.51667257469	4545.67247375177	9540.22111475731	14764.8474664641	13656.8600796601	21650.4879442484	12215.1772179103	22355.3798297725	3.56891851316344	0.000104080236446857	0.00216450216450216	0.00126428200636312	0.0128367003367003	2.08759423047131	0.0496257014771669	up	225.112461984211	3.32676666666667	1	0	-	Unknown	-	-	-	-	2	Allixin;3,4-Methylenesebacic acid	HMDB0040705;HMDB0059729	4	Butopyronoxyl;trans-12-Hydroxyjasmonic_acid;Perazine;Xamoterol	C19142;C21385;C16903;C11775
neg-M225T217	1808.23108755172	2360.67632779794	1913.56787928189	3313.88272688593	3389.94374879195	4402.51928786257	8006.22898236454	3351.67953492836	6879.71253844555	4614.78565344603	4379.84685989541	4593.46256764507	1.85153571783762	0.00961233663348304	0.0151515151515152	0.0416183934625486	0.057089211702678	1.24335701121129	0.163656806074196	up	225.112275691989	3.62124166666667	1	1	3-tert-Butyl-4-hydroxyanisole	Unknown	-	NA	NA	-	2	Allixin;3,4-Methylenesebacic acid	HMDB0040705;HMDB0059729	4	Butopyronoxyl;trans-12-Hydroxyjasmonic_acid;Perazine;Xamoterol	C19142;C21385;C16903;C11775
neg-M225T337	574307.811213437	596642.614477017	779818.759578066	379577.291290138	463380.576642193	469258.298399676	504340.818584315	330484.085845903	333103.32244775	429619.682417242	150915.278101686	336129.823921021	0.638860671040219	0.0395195297881653	0.025974025974026	0.120141123387471	0.0855005560887914	1.00340649328569	0.240826277477855	down	225.18644873424	5.61823333333333	1	0	-	Unknown	-	-	-	-	21	5-Tetradecenoic acid;5Z-Tetradecenoic acid;Myristoleic acid;Tsuzuic acid;trans-Tetra-dec-2-enoic acid;(R)-14-Methyloxacyclotetradecan-2-one;Ethyl (E)-2-dodecenoate;12-Methyl-13-tridecanolide;Acetaldehyde di-cis-3-hexenyl acetal;2-Hexenyl octanoate;Houttuynin;Rhodinyl butyrate;Rhodinyl isobutyrate;Citronellyl butyrate;Citronellyl isobutyrate;Butyl 2-decenoate;xi-Tetrahydro-3-nonyl-2H-pyran-2-one;d…	HMDB0000499;HMDB0000521;HMDB0002000;HMDB0005051;HMDB0010732;HMDB0030921;HMDB0031029;HMDB0031073;HMDB0032152;HMDB0032321;HMDB0034561;HMDB0037188;HMDB0037189;HMDB0037227;HMDB0037228;HMDB0037369;HMDB0037633;HMDB0038056;HMDB0040228;HMDB0062243;HMDB0062248	1	Myristoleic_acid	C08322
neg-M226T225	1479.46910805746	2985.09159254192	1498.09059849648	3874.48600487006	2228.85320640352	2239.19658339349	4867.52596263396	3930.24639276726	4039.95368030836	4788.34991697408	7489.20221912475	6187.1516479667	2.188187376691	0.00186634051595009	0.00216450216450216	0.0117470840823976	0.0128367003367003	1.45782343516783	0.0593471762881183	up	226.18060040815	3.75216666666667	1	0	-	Unknown	-	-	-	-	13	Altretamine;Linalyl propionate;Methyl (2E,6Z)-dodecadienoate;alpha-Terpineol propanoate;Cepanone;Citral propylene glycol acetal;Propyl 2,4-decadienoate;Tsibulin 1;Isobornyl propionate;Neryl propionate;2-Propenyl cyclohexanebutanoate;Octahydro-2,5,5,8a-tetramethyl-7H-1-benzopyran-7-one;Artemisyl propionate	HMDB0014631;HMDB0030425;HMDB0031014;HMDB0032052;HMDB0032098;HMDB0037286;HMDB0037307;HMDB0037390;HMDB0038249;HMDB0038258;HMDB0038291;HMDB0040232;HMDB0041554	0	-	-
neg-M226T379	22475.4580274314	16505.9775559292	15932.236688558	11177.8132007728	9514.67154239224	14584.2910222568	9978.83311411	7005.01785390677	6322.26717659927	7954.99450228378	6079.50981851092	6409.08671221944	0.485081404180596	0.0012129519659057	0.00432900432900433	0.00835078952482292	0.0216087174155789	1.47364172395199	0.121408580862979	down	226.488190145483	6.30976666666667	1	0	-	Unknown	-	-	-	-	1	Ceftizoxime	HMDB0015427	1	Ceftizoxime	C06890
neg-M226T51	463.421021649761	670.137446363693	495.360593445594	469.000262782811	662.025283551966	562.420822585181	2125.1012525325	1102.37856536526	688.214065253497	1260.36892070588	1826.35080785192	882.928458587654	2.37341202692359	0.00439148410805375	0.00216450216450216	0.022713503677816	0.0128367003367003	1.55721127115305	0.0907688643680306	up	226.068702099582	0.846883333333333	1	0	-	Unknown	-	-	-	-	2	Glutamyl-Proline;Prolyl-Glutamate	HMDB0028827;HMDB0029016	0	-	-
neg-M227T114	310.951121960078	328.067129498497	325.80875474608	366.229735271547	391.195490738943	399.805850347572	1317.88348785267	1115.51487663394	3954.62243303588	1033.25007161412	1555.22255178438	764.889752843889	4.59053560023232	0.00166641379829609	0.00216450216450216	0.0107317048610268	0.0128367003367003	2.12595745449793	0.12751593064628	up	227.103592927292	1.901475	1	0	-	Unknown	-	-	-	-	11	Pyroglutamylvaline;Prolylhydroxyproline;Hydroxyprolyl-Proline;Prolyl-Hydroxyproline;Tetraacetylethylenediamine;3-Methoxytyrosine;Methyldopa;3-O-Methyl-a-methyldopa;Persicaxanthin;Persicachrome;Jasmolone glucoside	HMDB0094651;HMDB0006695;HMDB0028871;HMDB0029018;HMDB0040573;HMDB0001434;HMDB0011754;HMDB0060747;HMDB0034952;HMDB0036425;HMDB0032870	4	(S)-ATPA;Methyldopa_anhydrous;Enicoflavine;3-Hydroxy-5-methyl-L-tyrosine	C13733;C07194;C09946;C20801
neg-M227T147	7714.11507694886	8594.00285131463	4439.15825263608	7975.64899037887	13479.5982187601	12240.3859121889	5989.2022171588	4696.3378575532	3477.93371898963	7786.67380631	5245.78795220033	6004.55073614959	0.609822045035408	0.0425221997573714	0.0649350649350649	0.126357193288092	0.161062576771631	1.01270458932765	0.0315074978302198	down	227.139724471257	2.45635	1	1	Ile-Pro	Organic acids and derivatives	Carboxylic acids and derivatives	HMDB0011174	NA	-	7	L-isoleucyl-L-proline ;L-leucyl-L-proline ;Isoleucyl-Proline;Leucyl-Proline;Methoxamine;Orciprenaline;Isoproterenol	HMDB0011174;HMDB0011175;HMDB0028915;HMDB0028937;HMDB0014861;HMDB0014954;HMDB0015197	5	Mescaline;Isoproterenol;Metaproterenol;Methoxamine;L-Isoprenaline	C06546;C07056;C07144;C07513;C11703
neg-M227T360	84822.7723666266	70464.3755191527	66145.8167761019	56107.2586183768	40891.4574459003	48658.9203797475	105288.91970946	82743.5865756601	90880.8945496442	93539.7020359775	100769.388376495	122066.485731489	1.62164047563556	0.00371408106462344	0.00432900432900433	0.0200114637883825	0.0216087174155789	1.18781040341563	0.0997727479207688	up	227.20107358999	6.00035	1	1	Myristic acid	Lipids and lipid-like molecules	Fatty Acyls	HMDB0000806	C06424	(map00061)Fatty acid biosynthesis;(map01100)Metabolic pathways	16	Myristic acid;2,6,10-Trimethylundecanoic acid;12-Methyltridecanoic acid;Hexanal octane-1,3-diol acetal;Undecanal propyleneglycol acetal;Ethyl dodecanoate;Heptyl heptanoate;Hexyl octanoate;Decyl butanoate;3-Methylbutyl nonanoate;Nonyl isovalerate;Dodecyl acetate;Isobutyl decanoate;10-Methyltridecanoic acid;MG(P-18:0e/0:0/0:0);Propylene glycol stearate	HMDB0000806;HMDB0002221;HMDB0031072;HMDB0032318;HMDB0032548;HMDB0033788;HMDB0034461;HMDB0036216;HMDB0037312;HMDB0037495;HMDB0038034;HMDB0038969;HMDB0059865;HMDB0061781;HMDB0011153;HMDB0029764	2	Tetradecanoic_acid;1-O-Octadec-9-enyl_glycerol	C06424;C13860
neg-M227T378	10710179.8224445	9175272.00271901	8933956.93277941	6710500.59039267	7110751.97597275	6742525.61175513	5336386.33241774	3604141.16679779	3336764.92461007	4071344.77149882	3023934.39164049	3045055.59180595	0.453952621725184	5.6539617016021e-05	0.00216450216450216	0.000801841990923238	0.0128367003367003	1.63748723705031	0.0234534613490578	down	227.202885605866	6.30566666666667	1	1	Myristic acid	Lipids and lipid-like molecules	Fatty Acyls	HMDB0000806	C06424	(map00061)Fatty acid biosynthesis;(map01100)Metabolic pathways	14	Myristic acid;2,6,10-Trimethylundecanoic acid;12-Methyltridecanoic acid;Hexanal octane-1,3-diol acetal;Undecanal propyleneglycol acetal;Ethyl dodecanoate;Heptyl heptanoate;Hexyl octanoate;Decyl butanoate;3-Methylbutyl nonanoate;Nonyl isovalerate;Dodecyl acetate;Isobutyl decanoate;10-Methyltridecanoic acid	HMDB0000806;HMDB0002221;HMDB0031072;HMDB0032318;HMDB0032548;HMDB0033788;HMDB0034461;HMDB0036216;HMDB0037312;HMDB0037495;HMDB0038034;HMDB0038969;HMDB0059865;HMDB0061781	1	Tetradecanoic_acid	C06424
neg-M227T51	701.832312733614	1620.73088265091	2397.74167389993	1237.09284818706	1148.23557459968	1107.3379486098	714.188709759235	443.728285495387	712.881517103878	1229.2291993247	769.191556519553	786.371621028363	0.566858296808682	0.0312301575455337	0.0930735930735931	0.10162736158207	0.206968359011832	1.10971031381023	0.204752475629767	down	227.064807107264	0.84855	1	0	-	Unknown	-	-	-	-	2	Glutamyl-Proline;Prolyl-Glutamate	HMDB0028827;HMDB0029016	0	-	-
neg-M227T55	2768.90713492767	4066.57848211248	2585.66340741089	3567.06735252914	2809.76079021357	3660.15625350274	6559.85339038588	5781.39447989216	9185.7602550103	5973.37865306005	6563.63662242836	5727.89097895704	2.0450016206287	4.47371039971033e-05	0.00216450216450216	0.000668232849209964	0.0128367003367003	1.56714237458168	0.0362153884368246	up	227.10187898051	0.910416666666667	1	0	-	Unknown	-	-	-	-	10	Pyroglutamylvaline;Prolylhydroxyproline;Hydroxyprolyl-Proline;Prolyl-Hydroxyproline;Tetraacetylethylenediamine;3-Methoxytyrosine;Methyldopa;3-O-Methyl-a-methyldopa;Persicaxanthin;Persicachrome	HMDB0094651;HMDB0006695;HMDB0028871;HMDB0029018;HMDB0040573;HMDB0001434;HMDB0011754;HMDB0060747;HMDB0034952;HMDB0036425	5	(S)-ATPA;Methyldopa_anhydrous;Enicoflavine;3-Hydroxy-5-methyl-L-tyrosine;Penicillin_K	C13733;C07194;C09946;C20801;C17403
neg-M227T80	513.695478053779	368.059318748828	475.313729054272	578.31048101207	694.642030758008	650.198887944042	1526.86155709817	918.30824436557	3350.43854410713	827.561274313767	1349.85340735482	1230.50311147578	2.80576496318708	0.00405178731318982	0.00216450216450216	0.0213365164626473	0.0128367003367003	1.66025033204596	0.0906003902676207	up	227.103098901389	1.33738333333333	1	0	-	Unknown	-	-	-	-	7	L-beta-aspartyl-L-leucine ;L-gamma-glutamyl-L-valine ;Aspartyl-Isoleucine;Aspartyl-Leucine;Isoleucyl-Aspartate;Leucyl-Aspartate;Glu-Val	HMDB0011166;HMDB0011172;HMDB0028756;HMDB0028757;HMDB0028903;HMDB0028925;HMDB0059717	2	2,4-Bis(acetamido)-2,4,6-trideoxy-beta-L-altropyranose;2,4-Diacetamido-2,4,6-trideoxy-D-mannopyranose	C19972;C20424
neg-M228T147	1183.70596259332	1094.26253705333	621.749511382392	1157.04700216745	1815.1490746433	1644.66890380776	863.530197761609	658.54198968307	505.782373482109	923.835078941627	677.823691758229	792.640539378729	0.588319702705243	0.0239326160717994	0.0411255411255411	0.0836896113740361	0.118932255416354	1.10169166369689	0.0792441983968273	down	228.142889732435	2.45586666666667	0	0	-	Unknown	-	-	-	-	0	-	-	0	-	-
neg-M228T193	1182.83944604478	2240.51316953797	3222.94733185324	2298.70182957433	930.0640103039	1379.75918998821	11563.1124171967	8072.10594318417	8063.57155292502	12863.200456065	13581.7491697532	12808.3938764305	5.94874940752759	4.2115372411463e-05	0.00216450216450216	0.000638787756684137	0.0128367003367003	2.50202105319795	0.0504773017379632	up	228.159650712074	3.21563333333333	1	0	-	Unknown	-	-	-	-	6	N-Decanoylglycine;Cucurbic acid;Dihydrojasmonic acid;Vulgarole;Traumatin;3-Ethenyl-4-hydroxy-2,5-dimethylhex-5-en-2-yl acetate	HMDB0013267;HMDB0029388;HMDB0033601;HMDB0035085;HMDB0037326;HMDB0041572	4	Cucurbic_acid;Putaminoxin;Traumatin;12-Oxo-9(Z)-dodecenoic_acid	C08482;C08509;C16309;C16311
neg-M228T197	688.014627202553	818.42987119935	1539.39144157834	845.766067483742	892.734903158866	1065.36571208434	2458.57148518311	2427.06404711406	2220.59892507849	2255.76729716451	2967.15638231907	3588.49851275971	2.72110527257066	4.60884245174357e-05	0.00216450216450216	0.000686850405441178	0.0128367003367003	1.88152806663442	0.0948106012206763	up	228.066114880721	3.28426666666667	1	0	-	Unknown	-	-	-	-	8	gamma-Fagarine;Pteleine;Urolithin B;2-Hydroxyxanthone;4-Hydroxyxanthone;Corchoionol C 9-glucoside;Citroside A;Sonchuionoside C	HMDB0030195;HMDB0037614;HMDB0013696;HMDB0032997;HMDB0032999;HMDB0029772;HMDB0030370;HMDB0035212	1	gamma-Fagarine	C10676
neg-M228T198	1201.76870892046	1569.77546075004	1816.17413917205	2193.69605117593	1631.56182686883	1806.51091634866	1957.4413763563	3759.05421573012	2809.31268706444	1588.61778657253	4736.60996878232	5023.50093757086	1.94476853596531	0.0262213934238178	0.0411255411255411	0.0895255709422267	0.118932255416354	1.21182556077757	0.190350648440847	up	228.131710692581	3.30285833333333	0	0	-	Unknown	-	-	-	-	0	-	-	0	-	-
neg-M228T378	1296051.59890335	1094109.02721799	1089002.57177054	830381.07713905	821167.751397145	849294.022398121	641641.392117098	456964.462019503	411700.642823507	525712.724762169	364648.166138454	392282.298706601	0.467047970146377	6.19541526032209e-05	0.00216450216450216	0.000856371193126294	0.0128367003367003	1.6068017074301	0.0222648680009218	down	228.205332153844	6.30638333333333	0	0	-	Unknown	-	-	-	-	0	-	-	0	-	-
neg-M228T51	931.138301726428	1247.00898645744	1137.38999202491	1401.6984942492	1426.29522799701	970.601691870381	4970.44231660141	2491.53647604205	1912.81247256779	2667.62651820044	5137.29293593445	1605.57226918789	2.64055842021589	0.00493439308146798	0.00216450216450216	0.02487581240647	0.0128367003367003	1.62803075432951	0.0957502616896538	up	228.084965452396	0.85795	1	0	-	Unknown	-	-	-	-	2	Glutamyl-Proline;Prolyl-Glutamate	HMDB0028827;HMDB0029016	0	-	-
neg-M229T145	10794.2548253547	9828.29406119134	5340.67568436585	13949.4765338989	35299.2299080302	29047.3946049855	2747.56950057171	1261.31370763986	4958.9981890562	2465.49827691244	4041.12648869843	2370.82323022667	0.171162908328405	0.00115007001067019	0.00216450216450216	0.00803307768617425	0.0128367003367003	2.21980339729375	0.0408429595551134	down	229.155443385724	2.42328333333333	1	1	Val-Leu	Organic acids and derivatives	Carboxylic acids and derivatives	HMDB0029131	NA	-	4	Isoleucyl-Valine;Leucyl-Valine;Valyl-Isoleucine;Valyl-Leucine	HMDB0028920;HMDB0028942;HMDB0029130;HMDB0029131	1	N-Heptanoylhomoserine_lactone	C11844
neg-M229T173	4412.44231421469	4650.22337926382	5586.48012341407	5865.01897329829	4810.94530825442	5832.41141494991	11187.4209961011	6961.6509552796	6554.51072244728	6933.56676996442	9549.93871168793	11129.7083881186	1.67910648865658	0.00285687835026668	0.00216450216450216	0.0162366836572076	0.0128367003367003	1.2294146499053	0.0882261891977421	up	229.134711192922	2.87836666666667	1	0	-	Unknown	-	-	-	-	1	Ibudilast	HMDB0015614	1	Camoensine	C10758
neg-M229T193	397.767626128248	402.434002241274	417.365305365967	511.215685653526	446.770944622261	509.464585661685	1359.17284835253	1030.69102203264	1219.45545643601	1615.34360591557	1741.2748291014	1716.03839681053	3.23348881634419	3.24143196244521e-06	0.00216450216450216	9.01873707275631e-05	0.0128367003367003	2.03161370867417	0.0392605433896186	up	229.163145172401	3.21695833333333	1	0	-	Unknown	-	-	-	-	1	Trimethylsilyl nonanoic acid	HMDB0094668	0	-	-
neg-M229T206	3442.87358426197	2820.10343415623	9155.9273326006	3780.99256970851	3096.63263571864	3136.23203405261	6576.83730544001	7709.3967173367	5418.22609541719	8366.46695506767	7633.69326880099	5932.4280350347	1.63714224383138	0.0212157048870483	0.0649350649350649	0.0767806843210107	0.161062576771631	1.20252189391383	0.0878151604375852	up	229.143938778716	3.43824166666667	1	1	Dodecanedioic acid	Lipids and lipid-like molecules	Fatty Acyls	HMDB0000623	C02678	-	4	Bis(1-methylethyl) hexanedioate;Dipropyl hexanedioate;Dodecanedioic acid;Talaromycin A	HMDB0041613;HMDB0041614;HMDB0000623;HMDB0030143	3	Dodecanedioic_acid;Diisopropyl_adipate;Dibutyl_succinate	C02678;C14523;C19143
neg-M229T378	111940.719618661	92332.0792488026	96119.0400981189	68496.0728429697	71900.2352547409	73441.9367442649	58751.3256513963	35485.3919659617	34900.1267375056	44684.53305768	30337.1146773266	31140.2734300191	0.457574873445066	0.000151635520827504	0.00216450216450216	0.00168082669305521	0.0128367003367003	1.6264153667734	0.0240721840562363	down	229.207541905498	6.30665	0	0	-	Unknown	-	-	-	-	0	-	-	0	-	-
neg-M229T46	4686.62632550623	5424.5884914033	4448.7486304749	5477.44523957814	5490.42848940081	5157.22163871422	2092.88017912621	2487.9133931212	2079.07239965433	2739.05627049005	2233.23922285032	2535.58239636997	0.461714737031905	1.98831027206293e-07	0.00216450216450216	1.14112969552133e-05	0.0128367003367003	1.66932170966452	0.0519032801128446	down	229.011378345092	0.769766666666667	1	0	-	Unknown	-	-	-	-	8	D-Ribulose 5-phosphate;Xylulose 5-phosphate;Ribose 1-phosphate;D-Ribose 5-phosphate;D-Xylulose 1-phosphate;D-Arabinose 5-phosphate;Beta-L-arabinose 1-phosphate;Selenomethionine se-oxide	HMDB0000618;HMDB0000868;HMDB0001489;HMDB0001548;HMDB0006534;HMDB0011734;HMDB0012195;HMDB0060257	17	Endothal-disodium;D-Ribose_5-phosphate;D-Ribulose_5-phosphate;D-Xylulose_5-phosphate;alpha-D-Ribose_1-phosphate;L-Ribulose_5-phosphate;D-Arabinose_5-phosphate;L-Xylulose_5-phosphate;alpha-D-Ribose_5-phosphate;alpha-D-Xylose_1-phosphate;beta-L-Arabinose_1-phosphate;L-Arabinose_1-phosphate;alpha-L-Arabinose_1-phosphate;L-Xylulose_1-phosphate;D-Xylose-5-phosphate;Demeton-S-methyl;Selenomethionine_Se…	C18724;C00117;C00199;C00231;C00620;C01101;C01112;C03291;C03736;C03737;C03906;C06238;C06239;C06441;C06814;C18655;C05708
neg-M230T146	1447.16840195464	1615.79630260994	892.393114035262	1681.38074028819	4403.24296573474	3805.88946611926	508.366081513914	360.719559758017	796.425582981955	504.529777011357	720.905072666561	508.615931949264	0.245528938421726	0.00226483495918039	0.00216450216450216	0.0136417933971853	0.0128367003367003	1.95308181860362	0.129881692212462	down	230.158667101848	2.42569166666667	0	0	-	Unknown	-	-	-	-	0	-	-	0	-	-
neg-M230T173	697.191523996484	836.84107172768	1112.72070029688	740.32357088228	796.497473050454	965.376716750726	2008.30420994023	1267.24358568149	1349.7906326955	1435.59525390091	1841.01313080749	1964.31861687937	1.91616997738948	0.000165625936453154	0.00216450216450216	0.00180433979135488	0.0128367003367003	1.44449397712613	0.0688469204843176	up	230.137396756909	2.87751666666667	1	0	-	Unknown	-	-	-	-	0	-	-	2	Methyl_2-diazoacetamidohexonate;Methyl_2-diazoacetamidohexanoate	C01223;C04130
neg-M230T379	8720.77749619295	8081.03462733478	7204.09759504919	6270.87209979004	5098.06084206585	5920.45914744762	4068.38891601412	2861.41374810954	2473.59591325351	3447.56173431473	2333.089788784	2575.62848937185	0.430065353983165	3.64236619657552e-05	0.00216450216450216	0.000569875265784108	0.0128367003367003	1.70452225663264	0.0195144897330224	down	230.209839529609	6.30976666666667	0	0	-	Unknown	-	-	-	-	0	-	-	0	-	-
neg-M230T80	469.258453305716	446.797323919968	470.122826959593	425.956240544323	656.148839545948	479.051381256752	898.729780479637	867.203771789058	473.415799028372	915.690430158874	701.594001793906	664.532655631245	1.53398454480253	0.00878949336980038	0.00865800865800866	0.0389806911071864	0.0368975061967034	1.04905524241325	0.0722536411266454	up	230.046077678207	1.3306	0	0	-	Unknown	-	-	-	-	0	-	-	0	-	-
neg-M231T139	1210.32498249444	1229.95012915097	1798.39517169855	1620.12606632578	3079.74263528213	2909.88010423744	1026.36432821522	456.28506709816	443.282413366511	1338.31032966715	590.097505093233	720.725981050626	0.386133001377818	0.00289004215241873	0.00865800865800866	0.0164016781155183	0.0368975061967034	1.68370875325933	0.0768574011179192	down	231.134177112471	2.32146666666667	1	1	Thr-Leu	Organic acids and derivatives	Carboxylic acids and derivatives	HMDB0029065	NA	-	7	Spermic acid 2;Isoleucyl-Threonine;Leucyl-Threonine;Threoninyl-Isoleucine;Threoninyl-Leucine;Propenoylcarnitine;Bexarotene	HMDB0013075;HMDB0028917;HMDB0028939;HMDB0029064;HMDB0029065;HMDB0013124;HMDB0014452	7	Piperazine_adipate;2-Amino-9,10-epoxy-8-oxodecanoic_acid;Arotinoid_acid;9-Fluoro-17beta-hydroxy-6alpha,17-dimethylandrost-4-ene-3,11-dione;21-Fluoro-11beta-hydroxypregn-4-ene-3,20-dione;9alpha-Fluoro-11beta-hydroxy-4-pregnene-3,20-dione;6alpha-Fluoro-17beta-hydroxyandrost-4-en-3-one_acetate	C13811;C12027;C15634;C15091;C15098;C15312;C15414
neg-M231T223	573.557473914453	712.843976381859	673.096622994753	758.317424120468	843.954401388544	978.494407066243	917.752083684016	928.318849963714	1285.59192645611	1670.59661597158	1064.79424872502	1990.91645477949	1.73072967787953	0.00878823523418341	0.00865800865800866	0.0389806911071864	0.0368975061967034	1.19866466098869	0.0687997844604166	up	231.138205105476	3.711275	1	0	-	Unknown	-	-	-	-	20	Pterosin O;6-[(3,4-Methylenedioxy)phenyl]-3,3-dimethyl-1-hexene;(Z)-8-Decene-4,6-diyn-1-yl 3-methylbutanoate;1(10),11-Eremophiladiene-2,9-dione;Alantolactone;Isoalantolactone;(S)-Bilobanone;Alloalantolactone;Furoeremophilone 1;alpha-Amylcinnamyl formate;Costunolide;Furanogermenone;Germacrone-13-al;Turmeronol B;Turmeronol A;1,3,11(13)-Eudesmatrien-12-oic acid;(E)-9-(3-Furanyl)-2,6-dimethyl-2,6-non…	HMDB0030761;HMDB0030790;HMDB0031000;HMDB0035412;HMDB0035906;HMDB0035934;HMDB0036110;HMDB0036119;HMDB0036148;HMDB0036206;HMDB0036688;HMDB0036766;HMDB0036881;HMDB0037563;HMDB0037608;HMDB0039011;HMDB0040902;HMDB0040981;HMDB0041038;HMDB0041062	14	Alantolactone;Costunolide;alpha-Cyclocostunolide;beta-Cyclocostunolide;Eremofrullanolide;Frullanolide;Glechomanolide;Isoalantolactone;Isovelleral;Pinguisone;Furanogermenone;3beta-Hydroxyatractylon;Atractylenolide_II;Tris(2-methyl-1-aziridinyl)phosphine_oxide	C09289;C09382;C09383;C09384;C09408;C09454;C09466;C09484;C09692;C09710;C17488;C17884;C17886;C19556
neg-M231T287	478.541665902745	1124.94365506833	1229.70834566952	822.11571936409	1440.45567157371	1441.26092278693	2793.71345941649	1508.71250127642	2566.3867886797	1841.93288593724	2145.65806544007	1917.73966307748	1.95412155347033	0.00721557206244858	0.00216450216450216	0.0336247369989597	0.0128367003367003	1.37260081920732	0.222221860839727	up	231.138326914631	4.77931666666667	1	0	-	Unknown	-	-	-	-	20	Pterosin O;6-[(3,4-Methylenedioxy)phenyl]-3,3-dimethyl-1-hexene;(Z)-8-Decene-4,6-diyn-1-yl 3-methylbutanoate;1(10),11-Eremophiladiene-2,9-dione;Alantolactone;Isoalantolactone;(S)-Bilobanone;Alloalantolactone;Furoeremophilone 1;alpha-Amylcinnamyl formate;Costunolide;Furanogermenone;Germacrone-13-al;Turmeronol B;Turmeronol A;1,3,11(13)-Eudesmatrien-12-oic acid;(E)-9-(3-Furanyl)-2,6-dimethyl-2,6-non…	HMDB0030761;HMDB0030790;HMDB0031000;HMDB0035412;HMDB0035906;HMDB0035934;HMDB0036110;HMDB0036119;HMDB0036148;HMDB0036206;HMDB0036688;HMDB0036766;HMDB0036881;HMDB0037563;HMDB0037608;HMDB0039011;HMDB0040902;HMDB0040981;HMDB0041038;HMDB0041062	14	Alantolactone;Costunolide;alpha-Cyclocostunolide;beta-Cyclocostunolide;Eremofrullanolide;Frullanolide;Glechomanolide;Isoalantolactone;Isovelleral;Pinguisone;Furanogermenone;3beta-Hydroxyatractylon;Atractylenolide_II;Tris(2-methyl-1-aziridinyl)phosphine_oxide	C09289;C09382;C09383;C09384;C09408;C09454;C09466;C09484;C09692;C09710;C17488;C17884;C17886;C19556
neg-M231T328	641.655239272157	639.946480585572	623.222218349985	680.178377201416	651.951627813584	651.466561895023	1140.90910422276	936.862337371606	1569.69796085171	1224.92626916707	1053.63597929356	1426.22386202303	1.890807720835	0.000430851836943182	0.00216450216450216	0.00372646049371994	0.0128367003367003	1.43336265115369	0.219983362865633	up	231.174750185713	5.47349166666667	0	0	-	Unknown	-	-	-	-	0	-	-	0	-	-
neg-M231T341	2961.84103795919	1416.39606595404	2946.07954087539	1436.41743499353	1510.72710551347	1328.90045140872	3487.52260922619	2716.05729034955	3168.28671959989	3224.87183464257	1981.92340315585	3041.30257591211	1.51891509805482	0.030437206648223	0.025974025974026	0.0998409507321972	0.0855005560887914	1.01051117898162	0.261804286470007	up	231.211073309671	5.687	1	1	6-Phenylundecane	Benzenoids	Benzene and substituted derivatives	HMDB0061857	null	-	1	6-Phenylundecane	HMDB0061857	4	Aplotaxene;5alpha-Gonane;Gonane;5beta-Gonane	C17535;C19638;C19639;C19640
neg-M231T408	2944.54340683978	2398.72018537163	3012.42036585113	1366.86415683566	1560.39794095784	1897.83074064173	2760.2037900373	1032.85960713777	333.214418561525	748.901829276832	627.483875026658	1110.96477497969	0.501763165944595	0.0297122245499066	0.025974025974026	0.0982669665952627	0.0855005560887914	1.44799050789005	0.134509835172832	down	231.210568486084	6.79786666666667	1	0	-	Unknown	-	-	-	-	1	6-Phenylundecane	HMDB0061857	4	Aplotaxene;5alpha-Gonane;Gonane;5beta-Gonane	C17535;C19638;C19639;C19640
neg-M231T419	502.602696368085	335.533514026375	1292.10841366063	237.228462127647	646.868082880951	225.645880823882	4916.922113087	4466.33149616275	3263.55994429618	3724.07620512074	1653.26597869386	2043.94296848005	6.19388238188698	0.00024558172221829	0.00216450216450216	0.00244090743058511	0.0128367003367003	2.53147689075052	0.309186167838496	up	231.211105789127	6.97791666666667	1	0	-	Unknown	-	-	-	-	1	6-Phenylundecane	HMDB0061857	4	Aplotaxene;5alpha-Gonane;Gonane;5beta-Gonane	C17535;C19638;C19639;C19640
neg-M231T53	881.890661073198	833.920196895873	720.351010283617	1114.61668513046	1653.32583197514	1100.92892305923	2015.48620177044	2310.26694573983	1379.7413558336	1785.3358928334	2495.84017606443	2218.62570928325	1.93580203061422	0.0012606501507351	0.00432900432900433	0.00860976712821242	0.0216087174155789	1.30251678270385	0.472996069169197	up	231.134604375607	0.879766666666667	1	0	-	Unknown	-	-	-	-	6	Spermic acid 2;Isoleucyl-Threonine;Leucyl-Threonine;Threoninyl-Isoleucine;Threoninyl-Leucine;Propenoylcarnitine	HMDB0013075;HMDB0028917;HMDB0028939;HMDB0029064;HMDB0029065;HMDB0013124	6	Piperazine_adipate;2-Amino-9,10-epoxy-8-oxodecanoic_acid;9-Fluoro-17beta-hydroxy-6alpha,17-dimethylandrost-4-ene-3,11-dione;21-Fluoro-11beta-hydroxypregn-4-ene-3,20-dione;9alpha-Fluoro-11beta-hydroxy-4-pregnene-3,20-dione;6alpha-Fluoro-17beta-hydroxyandrost-4-en-3-one_acetate	C13811;C12027;C15091;C15098;C15312;C15414
neg-M231T83	711.931922180973	719.432349844908	408.198821262056	740.656433597552	1300.22563951745	1003.48383623452	209.375520209155	77.5073049117474	222.74336686015	241.253233731766	279.228335107328	116.052577276487	0.234679975380001	0.000237831951126056	0.00216450216450216	0.00238134434672622	0.0128367003367003	2.17508579498329	0.145379587791297	down	231.134759162821	1.38524166666667	1	0	-	Unknown	-	-	-	-	6	Spermic acid 2;Isoleucyl-Threonine;Leucyl-Threonine;Threoninyl-Isoleucine;Threoninyl-Leucine;Propenoylcarnitine	HMDB0013075;HMDB0028917;HMDB0028939;HMDB0029064;HMDB0029065;HMDB0013124	6	Piperazine_adipate;2-Amino-9,10-epoxy-8-oxodecanoic_acid;9-Fluoro-17beta-hydroxy-6alpha,17-dimethylandrost-4-ene-3,11-dione;21-Fluoro-11beta-hydroxypregn-4-ene-3,20-dione;9alpha-Fluoro-11beta-hydroxy-4-pregnene-3,20-dione;6alpha-Fluoro-17beta-hydroxyandrost-4-en-3-one_acetate	C13811;C12027;C15091;C15098;C15312;C15414
neg-M233T172	951.892687845863	1174.07850578624	1231.96095817532	1585.69664041045	1549.76263210706	1052.68340618747	3550.08951137092	2010.18776882601	2134.23337932731	2172.77857239621	2635.23586719436	3025.8526021578	2.05780860249145	0.000185424055920394	0.00216450216450216	0.00196657629934577	0.0128367003367003	1.53138205838663	0.0817244177752806	up	233.092782000927	2.86708333333333	1	0	-	Unknown	-	-	-	-	3	5-Methoxytryptophan;S-4-Hydroxymephenytoin;4'-hydroxymephenytoin	HMDB0002339;HMDB0013894;HMDB0060968	5	Geranyl_phosphate;3-Methylindolepyruvate;(R)-3-(Indol-3-yl)-2-oxobutyrate;Ochotensine;Zindoxifene	C21203;C05644;C21289;C09597;C14745
neg-M233T381	6268.99357338992	5666.89932123062	5005.2450040957	5732.1960024711	5704.53079067274	5755.1545019741	1016.29524520378	1308.27584731628	1639.79263710136	1341.92852884678	2492.60264755571	1505.75891472973	0.272599788724065	6.51369184797459e-05	0.00216450216450216	0.00088602448253405	0.0128367003367003	2.16535749363473	0.077655817725735	down	233.19022538076	6.35795	1	0	-	Unknown	-	-	-	-	1	2,6-Di-tert-butyl-4-ethylphenol	HMDB0040179	0	-	-
neg-M235T143	1046.15547131183	1189.348285242	628.489853271587	1476.36633247944	3631.00274722691	2861.50734683694	409.995583409999	428.060599244635	455.935057893427	729.108641540023	726.591454001338	530.912962640462	0.302837963320529	0.00930438930306334	0.00865800865800866	0.0406120660099918	0.0368975061967034	1.69941434881067	0.103045355639309	down	235.108345332286	2.37921666666667	1	0	-	Unknown	-	-	-	-	9	N-acetyl-5-methoxykynuramine;Hexobarbital;Alanyl-Phenylalanine;Phenylalanyl-Alanine;O-Desmethyl-lacosamide;N-Deschlorobenzoyl indomethacin;Nigellimine N-oxide;alpha-Hydroxy-1-methyl-1H-indole-3-propanoic acid;alpha-Methoxy-1H-indole-3-propanoic acid	HMDB0062497;HMDB0015444;HMDB0028694;HMDB0028988;HMDB0060855;HMDB0013988;HMDB0033436;HMDB0038338;HMDB0038339	5	Carbetamide;Hexobarbitone;Aniracetam;(2S,3R)-2-Hydroxy-3-(indol-3-yl)butanoate;(S)-cis-N-Methylcanadine	C11075;C11723;C13355;C21288;C02915
neg-M235T50	54697.4017962126	51286.4882109324	42457.4976741759	48904.6417210276	56400.0363451817	53712.7544095315	22581.322019038	22988.6989352126	27767.2199452216	26179.7532408756	28913.034821259	32328.2452387319	0.522861156229694	5.49041711279182e-06	0.00216450216450216	0.000133634167198831	0.0128367003367003	1.50603616698664	0.105599443270489	down	234.868476237339	0.832433333333333	0	0	-	Unknown	-	-	-	-	0	-	-	0	-	-
neg-M236T522	3552.33118802292	6060.21170692053	4408.64420880503	10467.9261285748	4867.06050890791	4620.2905968576	2674.91805997176	1801.64743022947	3136.71210009588	2750.13819276867	2265.04586936441	788.617573035608	0.394893332394942	0.00469504316652469	0.00216450216450216	0.0239408198018894	0.0128367003367003	1.57301259195828	0.48771321379677	down	236.141021586994	8.69509166666667	1	0	-	Unknown	-	-	-	-	0	-	-	1	Phenylacetylglycine_dimethylamide	C12958
neg-M236T523	10663.8698460917	6592.75222108371	12290.1838755849	6567.47147138079	7636.554706845	8738.07505325189	6640.20192863374	4269.19108405861	4853.60132599066	4963.43143113352	1904.17171315985	3345.38353595631	0.494885156071261	0.00641236407465646	0.00865800865800866	0.0306750256099372	0.0368975061967034	1.22309375953283	0.479251384518953	down	236.172896353783	8.72113333333333	0	0	-	Unknown	-	-	-	-	0	-	-	0	-	-
neg-M236T54	1077.97843458714	1521.90642927881	1002.43555118387	1394.75653279949	1126.84730062032	1221.46195769677	2439.14609697603	3186.65904568202	2217.09855576245	3005.53496675968	2996.40834153734	2676.19548526565	2.24917274984314	3.16488406704669e-06	0.00216450216450216	8.9061107227695e-05	0.0128367003367003	1.69714776232062	0.051952236310094	up	236.064612897251	0.895083333333333	1	0	-	Unknown	-	-	-	-	2	Methyl 7-epi-12-hydroxyjasmonate glucoside;D-Linalool 3-(6''-malonylglucoside)	HMDB0031763;HMDB0040729	0	-	-
neg-M237T336	20517.6812761978	23118.0819273964	29851.4961153175	14976.9918583379	16889.6801055701	18215.6421397694	10544.8284495313	8599.67558842605	8162.62427133664	10492.9895902849	6689.62257451295	8135.27796436475	0.425873594776337	7.69436171635749e-05	0.00216450216450216	0.00100687976570749	0.0128367003367003	1.68744670821234	0.0463497803122015	down	237.185325081475	5.601	1	0	-	Unknown	-	-	-	-	30	Geranyl 3-methylbutanoate;Linalyl isovalerate;(3S,4S,6R,7S)-1,10-Bisaboladiene-3,4-diol;beta-Kessyl alcohol;alpha-Terpinyl pentanoate;Citronellyl trans-2-methyl-2-butenoate;Geranyl 2-methylbutyrate;Isobornyl 2-methylbutyrate;Guaidiol;Calamendiol;Daucol;Germacrenone;3beta-7-Drimene-3,11-diol;Tricyclohumuladiol;1,6,9-Farnesatriene-3,11-diol;2-Propenyl cyclohexanehexanoate;2,10-Bisaboladiene-1,4-dio…	HMDB0029350;HMDB0030428;HMDB0031383;HMDB0031384;HMDB0032054;HMDB0032209;HMDB0032291;HMDB0032343;HMDB0033228;HMDB0034673;HMDB0035287;HMDB0035887;HMDB0036032;HMDB0036730;HMDB0036880;HMDB0037195;HMDB0037279;HMDB0037284;HMDB0038136;HMDB0038138;HMDB0038196;HMDB0038197;HMDB0038247;HMDB0038248;HMDB0038250;HMDB0039130;HMDB0039745;HMDB0040273;HMDB0040281;HMDB0041589	8	Centarol;Daucol;Debneyol;Seiricardine_A;Bisabolol_oxide_A;Bisabolol_oxide_B;Bornyl_isovalerate;Kanokonol	C09632;C09652;C09653;C09722;C16773;C16774;C16920;C17427
neg-M237T50_2	4289.59525248355	5319.66122497429	3289.67308478625	6271.3104972113	9521.06465271557	4297.68140223452	1004129.24269048	537794.603235423	451809.471688018	551378.7881128	716615.467453234	803229.589967627	123.221645825984	5.08022009510505e-10	0.00216450216450216	1.63583087062383e-07	0.0128367003367003	4.11904749996493	0.193345526871214	up	237.09196706433	0.840616666666667	1	1	15(R)-hydroperoxy-EPE	Organoheterocyclic compounds	Diazinanes	HMDB0062295	null	-	5	15(R)-hydroperoxy-EPE;Cinnamyl benzoate;4'-Methoxychalcone;Benzyl cinnamate;N-lactoyl-Methionine	HMDB0062295;HMDB0029700;HMDB0032585;HMDB0040286;HMDB0062182	0	-	-
neg-M238T166	62.0025155334222	43.5481494062091	62.4243618579217	10.3394985479324	28.5817845532274	37.3630935711083	561.472460287162	623.235911330051	561.378385740808	591.61174259646	566.804973307716	857.579864458311	15.4020000224283	7.92888062476381e-05	0.00216450216450216	0.00103379131366535	0.0128367003367003	3.13113523402475	0.146944775664363	up	238.017070619473	2.77251666666667	0	0	-	Unknown	-	-	-	-	0	-	-	0	-	-
neg-M238T178	401.17561227794	425.055259624219	588.767934862837	478.890392489041	544.207102245281	447.116111928387	1654.36028575525	975.314296984574	1428.66467128988	1160.0897234944	1445.08831443149	1386.90417478865	2.79023528017479	1.61077194306665e-06	0.00216450216450216	5.31744243793531e-05	0.0128367003367003	1.85695078936499	0.058988932732022	up	238.07156875149	2.96381666666667	1	0	-	Unknown	-	-	-	-	0	-	-	9	2-Succinylbenzoate;Leptodactylone;Sphagnum_acid;6-(2-Methoxyvinyl)benzo[1,3]dioxole-5-carboxylic_acid;2-Hydroxy-7-hydroxymethylchromene-2-carboxylate;2-Hydroxy-4-hydroxymethylbenzalpyruvate;Fraxidin;Isofraxidin;Argentine	C02730;C09271;C10496;C12264;C14106;C14107;C17479;C17480;C10753
neg-M238T336	3340.52928929114	3662.83814655013	5315.85131019186	2694.02751755812	3046.61220518701	3197.10425309713	1798.44771715221	1381.76934995304	1533.86939064316	1709.28916491884	1143.23425474585	1684.99533351571	0.435227051577225	6.35502009387503e-05	0.00216450216450216	0.000871685088574675	0.0128367003367003	1.6679895053246	0.0519128254275599	down	238.188688154558	5.60058333333333	0	0	-	Unknown	-	-	-	-	0	-	-	0	-	-
neg-M238T50	399.643819526435	691.651663786312	429.764395081912	721.785821086285	1168.71784251837	387.904624218214	78937.740836498	45096.1125522161	39073.8501147101	47724.9421374508	57227.4255981701	64408.4067904321	87.503951470255	1.79575835154395e-08	0.00216450216450216	1.91697204027317e-06	0.0128367003367003	3.97771897448731	0.177048495833562	up	238.094565518957	0.840616666666667	1	0	-	Unknown	-	-	-	-	7	N-Gluconyl ethanolamine;Dihydrobiopterin;6-Lactoyltetrahydropterin;4a-Carbinolamine tetrahydrobiopterin;O2'-4a-cyclic-tetrahydrobiopterin;1-hydroxy-2-Oxopropyl tetrahydropterin;Ethyl glucuronide	HMDB0032293;HMDB0000038;HMDB0002065;HMDB0002215;HMDB0013031;HMDB0013642;HMDB0010325	5	Dihydrobiopterin;7,8-Dihydrobiopterin;6-Lactoyl-5,6,7,8-tetrahydropterin;L-threo-7,8-Dihydrobiopterin;6-Acetyl-D-glucose	C00268;C02953;C04244;C20263;C02655
neg-M238T51	2106.08197319282	2861.59853443085	1736.38125095493	2183.6441405305	2154.43336661103	1760.15737565165	4856.92217628945	4256.89423966371	3149.27320601177	3990.39684250135	3841.44660933533	3439.59383123867	1.83830507637093	9.90764768311998e-05	0.00216450216450216	0.00121628759869902	0.0128367003367003	1.40374827749766	0.0732815819424975	up	238.025074275748	0.852666666666667	0	0	-	Unknown	-	-	-	-	0	-	-	0	-	-
neg-M238T86	628.328387640011	699.584945202292	528.706294170568	588.408300377434	640.559486366877	630.799478498317	1099.03625859258	1019.17044864768	887.881664935866	992.844413231144	807.435836043558	1198.71037417877	1.61583795490815	9.40966090414495e-05	0.00216450216450216	0.00117125829834737	0.0128367003367003	1.26338315528336	0.0907190023553818	up	238.024955640665	1.44111666666667	1	0	-	Unknown	-	-	-	-	0	-	-	2	CGS_7181;Braxoron	C13836;C14647
neg-M239T365	250525.719609674	220509.324340312	181164.242929269	146616.9539727	124583.807809615	157099.074285987	72131.9230342969	64270.0422956899	64112.539311023	78758.4770391947	55291.1246371355	67558.9766504205	0.372164191925288	7.53842233229712e-05	0.00216450216450216	0.000993089815231255	0.0128367003367003	1.81854226918385	0.0872704126762277	down	239.201114672063	6.08591666666667	1	0	-	Unknown	-	-	-	-	10	9-Pentadecenoic acid;Isobutyl 10-undecenoate;Exaltolide;Butyl undecylenate;Rhodinyl isovalerate;Menthyl isovalerate;Citronellyl pentanoate;Citronellyl isovalerate;Auberganol;15,5-Farnesanolide	HMDB0029765;HMDB0032347;HMDB0034455;HMDB0036426;HMDB0037190;HMDB0037211;HMDB0037229;HMDB0038954;HMDB0039715;HMDB0040997	1	Cryptomeridiol	C17676
neg-M239T50_3	5207.1639390419	5654.39838676203	5197.03678004514	5654.56354887379	5942.45221939669	5688.2962886134	34812.3368912101	21390.7703155932	17904.1143305176	17818.5729328139	26810.3201728968	27561.838426851	4.38754627061847	2.73531106136081e-05	0.00216450216450216	0.000459597774741223	0.0128367003367003	2.30046328991196	0.112511230510971	up	239.087121435927	0.835033333333333	1	0	-	Unknown	-	-	-	-	0	-	-	2	11H-Benz[bc]aceanthrylene;4H-Cyclopenta[def]chrysene	C19335;C19380
neg-M240T365	29147.6946321772	36938.0387797322	28631.6409754358	24856.3715534018	21603.1789875177	26819.8275829778	11781.9187166498	11163.4459740332	10840.4516588396	14207.9812853385	9158.47060703105	12435.8875945459	0.414223220367198	4.21750333952733e-06	0.00216450216450216	0.000109576984914016	0.0128367003367003	1.764669238699	0.0781113611337135	down	240.204328706342	6.08494166666667	0	0	-	Unknown	-	-	-	-	0	-	-	0	-	-
neg-M240T410	4453.91815892406	2096.24560990116	2619.95503125123	2216.88608913179	2476.61720485389	2104.51967438504	2043.31515877755	1305.17178156717	998.519079839358	2035.79565664118	1195.20750536145	1305.19967657947	0.556308240970109	0.00572442647155625	0.00216450216450216	0.028053688810955	0.0128367003367003	1.17754568975414	0.33044083421594	down	240.458166417234	6.83783333333333	0	0	-	Unknown	-	-	-	-	0	-	-	0	-	-
neg-M240T50	751.936640633456	1083.95618488699	795.110804659283	1067.57051341219	957.16437410372	836.295056233238	3944.348644892	2028.34239818056	1628.47339107708	2515.13396546123	2738.73879960195	2977.92980975439	2.88289698084287	0.000122292685388059	0.00216450216450216	0.00142218645730743	0.0128367003367003	1.88819692663331	0.0709427567054308	up	240.090216458647	0.834725	1	0	-	Unknown	-	-	-	-	1	Propyl 1-(propylthio)propyl disulfide	HMDB0033040	0	-	-
neg-M240T51_1	787.776682003089	1042.9715583135	684.60798632487	683.273423323303	952.643855338157	903.243802833016	1772.79477667118	1812.62152987073	1297.24719045552	1748.88187841517	1805.11496112894	1982.92193273476	2.06143962599644	1.82919399942711e-05	0.00216450216450216	0.000335158848290552	0.0128367003367003	1.58042671591815	0.133539181182304	up	240.021592180886	0.852666666666667	0	0	-	Unknown	-	-	-	-	0	-	-	0	-	-
neg-M240T51_2	755.769526519128	510.653935100937	874.554754298507	791.019494013392	954.172700580202	936.589807595886	2254.44568105272	1499.32904038958	1325.91435384482	1399.5468223237	2566.5131270163	2258.77391064149	2.34399439823349	0.000291111053470251	0.00216450216450216	0.00276291876711293	0.0128367003367003	1.6530590743217	0.0784067440686795	up	240.048297163785	0.842616666666667	1	0	-	Unknown	-	-	-	-	2	Cysteinyl-Cysteine;Butyl 3-O-caffeoylquinate	HMDB0028772;HMDB0034588	1	Bruceine_D	C08752
neg-M241T143	808.513947663932	600.792788870407	640.19996100371	827.039691645307	1188.21829614931	1223.65879875623	240.94777314545	298.872470282054	275.46428218674	269.114017145927	278.37556607661	271.22950596579	0.308977452301001	0.000157512442666593	0.00216450216450216	0.00173228409790438	0.0128367003367003	1.99988391442783	0.0993975721844237	down	241.082058218536	2.38223333333333	1	0	-	Unknown	-	-	-	-	5	Thymidine;Telbivudine;2-Hydroxy-4,7-dimethoxy-2H-1,4-benzoxazin-3(4H)-one;Vanilloylglycine;Austalide K	HMDB0000273;HMDB0015394;HMDB0037264;HMDB0060026;HMDB0030157	5	Thymidine;HC_Yellow_No._4;4-Amino-4-deoxychorismate;2-Amino-2-deoxyisochorismate;3beta,21-Dihydroxy-pregna-5,7,9(11)-trien-20-one_diacetate	C00214;C19431;C11355;C18054;C14924
neg-M241T151	7237.4766796284	9047.87683378007	8597.34337923936	8052.12588377033	10717.2412101927	8873.51533216156	1201.3884138097	1041.59214310379	831.365716408127	1447.55634740742	1240.31483859349	1482.36003648699	0.137924751897412	3.93627755048278e-08	0.00216450216450216	3.41748132626271e-06	0.0128367003367003	2.67122374133616	0.0586334903705938	down	241.118791455526	2.50885	1	0	-	Unknown	-	-	-	-	8	Cytokinin B;Calcipotriol;(9E)-Valenciaxanthin;Valenciachrome;Unknown 370;4-Methoxy-3-geranylgeranyl-1,2-dihydroxybenzene;4-Methoxy-5-(3,7,11,15-tetramethyl-2,6,10,14-hexadecatetraenyl)-1,3-benzenediol;Isopentenyladenine-9-N-glucoside	HMDB0039238;HMDB0015567;HMDB0036848;HMDB0036849;HMDB0039022;HMDB0040749;HMDB0040765;HMDB0012240	2	6-Benzylaminopurine;Testosterone_cypionate	C11263;C08156
neg-M241T185	7691.15555362834	9056.15294927997	5574.89059604667	6675.86717467551	8012.70524849542	7831.63620251323	4385.83084279169	3290.53879183992	2835.01762698393	3335.59976565417	2716.6246180019	3967.44029672635	0.457849009091386	1.84199430043647e-05	0.00216450216450216	0.000336875717403846	0.0128367003367003	1.63318812775166	0.0744148303273	down	241.072397534482	3.0883	1	0	-	Unknown	-	-	-	-	2	Genipinic acid;Elenaic acid	HMDB0038126;HMDB0039136	1	Lumichrome	C01727
neg-M241T37	3189.67292662054	4540.20933377836	2257.35235788866	1057.33817880291	3821.33100316489	2342.58577769286	619.900707765342	89.2007362820622	1520.07583070179	128.542598649017	1245.82821533128	1727.49907184538	0.309791695338929	0.0295663442300153	0.0151515151515152	0.0979659469240823	0.057089211702678	1.87669814168402	0.49237509682254	down	240.98278878822	0.6169	0	0	-	Unknown	-	-	-	-	0	-	-	0	-	-
neg-M241T410	1497673.55005564	1246295.89459949	1240765.04667593	879420.859707013	806428.616120305	887683.360314102	620019.801663135	523920.706595003	471352.985436343	436964.457975106	393846.35124281	376960.50281223	0.430458940564812	9.37380510166403e-05	0.00216450216450216	0.00116827588709952	0.0128367003367003	1.67984895550481	0.0293009189158227	down	241.21726604992	6.83571666666667	1	1	Pentadecanoic acid	Lipids and lipid-like molecules	Fatty Acyls	HMDB0000826	C16537	-	13	Pentadecanoic acid;Methyl tetradecanoate;Dodecyl propionate;Hexyl nonanoate;Heptyl octanoate;Octyl heptanoate;Pentyl decanoate;3-Methylbutyl decanoate;7(14)-Farnesene-9,12-diol;Isopropyl_laurate;Ethyl tridecanoate;13-Methylmyristic acid;2,6,10-Trimethyldodecanoic acid	HMDB0000826;HMDB0030469;HMDB0032250;HMDB0032328;HMDB0036218;HMDB0036220;HMDB0037306;HMDB0038907;HMDB0040998;HMDB0059820;HMDB0059833;HMDB0061707;HMDB0041588	2	Pentadecanoic_acid;12-Methyltetradecanoic_acid	C16537;C16665
neg-M241T44	2425.0515754189	2350.08264352852	1838.53636595725	2169.12583570666	2445.09316466858	2874.75943247777	705.684823427502	684.374478603759	959.483463312484	777.495749762356	692.352669380419	649.134930509009	0.31685721663844	8.16892994861594e-08	0.00216450216450216	5.81355514676501e-06	0.0128367003367003	2.02539707893517	0.061047349470906	down	241.010981314734	0.7364	1	0	-	Unknown	-	-	-	-	0	-	-	1	Mevinphos	C18688
neg-M242T151	922.169541140912	1244.22426122456	1178.68989533601	1166.42518503667	1601.83435478422	1204.87397666938	368.884756121315	265.101664293015	234.513039834621	368.264684823213	253.82872591825	356.134198151648	0.252346577737652	2.81488716688238e-07	0.00216450216450216	1.44424410032197e-05	0.0128367003367003	2.22701229820537	0.063430198552036	down	242.12215333519	2.51555	1	0	-	Unknown	-	-	-	-	1	3-[(2-Methyl-3-furanyl)thio]-4-heptanone	HMDB0037158	0	-	-
neg-M242T202	33816.9202745311	42948.8420605844	63159.4241725006	45418.1957150165	28407.7687453036	37297.6004176632	129061.162370035	96690.9534189445	99451.6489418684	157930.985909237	178383.829469975	143141.691013088	3.20519527255974	1.65035574446829e-05	0.00216450216450216	0.000310651315026186	0.0128367003367003	1.92624029224362	0.0305301095363785	up	242.176513631243	3.37096666666667	1	1	N-Undecanoylglycine	Organic acids and derivatives	Carboxylic acids and derivatives	HMDB0013286	null	-	4	N-Undecanoylglycine;Methyl dihydrojasmonate;Riesling acetal;4,5-Dihydrovomifoliol	HMDB0013286;HMDB0031740;HMDB0037562;HMDB0040615	0	-	-
neg-M242T410	221827.342551291	184028.832913386	173739.824652282	122458.726544198	123230.926913179	129240.98022521	103062.495732146	79820.7509392772	67002.1245984793	71618.242229405	65584.4496572395	58307.7111184182	0.466614297080473	0.000215107103761434	0.00216450216450216	0.00220979797703038	0.0128367003367003	1.55922124239038	0.0995479100197137	down	242.220241261581	6.83525	0	0	-	Unknown	-	-	-	-	0	-	-	0	-	-
neg-M242T83	2909.70201034071	3921.93765969366	2640.95244473049	3137.02565750972	6172.19758907533	3334.12003506738	1962.8793462815	2226.83885494568	1685.34118751405	2831.29739754296	1355.52931890512	2004.39112561007	0.545591991227921	0.00458321380520572	0.00432900432900433	0.023455832611217	0.0216087174155789	1.22402922763647	0.368774387308444	down	242.078479052101	1.38526666666667	1	0	-	Unknown	-	-	-	-	4	Cytidine;Cytarabine;gamma-Glutamyl-beta-cyanoalanine;3-Nitrotyrosine	HMDB0000089;HMDB0015122;HMDB0060478;HMDB0001904	4	Cytidine;Cytosine_arabinoside;gamma-Glutamyl-beta-cyanoalanine;Deacetylvindoline	C00475;C02961;C05711;C01091
neg-M243T113	5078.7591162277	5344.99533205409	4331.99646458888	4480.72128748335	9391.17711891464	7596.40413832705	356.610380370463	389.713276984037	381.510319762278	496.188280640498	306.28262679811	375.680431261464	0.0636589529804074	1.41524274817033e-07	0.00216450216450216	8.88121343755961e-06	0.0128367003367003	3.09806799940261	0.12072386698202	down	243.061652626163	1.88785	1	1	Uridine	Nucleosides, nucleotides, and analogues	Pyrimidine nucleosides	HMDB0000296	C00299	(map00240)Pyrimidine metabolism;(map01100)Metabolic pathways	6	Uridine;Pseudouridine;5-(2'-Carboxyethyl)-4,6-Dihydroxypicolinate;Armillaric acid;10-Hydroxymelleolide;Atovaquone	HMDB0000296;HMDB0000767;HMDB0006794;HMDB0037040;HMDB0038786;HMDB0015249	8	Uridine;Pseudouridine;Spongouridine;5-(2'-Carboxyethyl)-4,6-dihydroxypicolinate;Stizolobate;Stizolobinate;Erioflorin_methacrylate;Atovaquone	C00299;C02067;C16745;C05655;C06047;C06048;C09413;C06835
neg-M243T154	18627.440814723	15740.5978501094	11359.1156492143	19698.3115353854	46186.396257746	40110.9124682915	1336.07794363128	656.745393328905	1197.62603428629	1312.03813205776	1642.80546425675	1019.55676175942	0.0472232975528435	3.02510677510223e-06	0.00216450216450216	8.57929126433038e-05	0.0128367003367003	3.1868984334695	0.0384006556254282	down	243.170788028714	2.56443333333333	1	1	Isoleucyl-Leucine	Organic acids and derivatives	Carboxylic acids and derivatives	HMDB0028911	null	-	4	Isoleucyl-Isoleucine;Isoleucyl-Leucine;Leucyl-Isoleucine;Leucyl-Leucine	HMDB0028910;HMDB0028911;HMDB0028932;HMDB0028933	3	N-(6-Aminohexanoyl)-6-aminohexanoate;Leucyl-leucine;N-Octanoyl-L-homoserine_lactone	C01255;C11332;C21199
neg-M243T174	6728.07471198216	1478.75090582001	3707.09867940164	4866.34151865897	4038.91698588729	2711.64900532763	9002.60411826588	9246.59334214938	7477.5435457393	9364.55983271732	10541.6137422671	3634.70884961568	2.09374763436691	0.0154091957357655	0.025974025974026	0.059859841571426	0.0855005560887914	1.35549709910916	0.40029406846422	up	243.122992119676	2.90405	1	0	-	Unknown	-	-	-	-	3	Polyethylene, oxidized;beta-Carotinal;Apo-8'-lycopenal	HMDB0032472;HMDB0036886;HMDB0039016	6	all-trans-8'-Apo-beta-carotenal;4,4'-Diaponeurosporen-4-al;Aspidofractine;16-Methoxytabersonine;Hirsuteine;Corynantheine	C19728;C19839;C09040;C11675;C16971;C17872
neg-M243T202	4825.28200655512	5815.59562194504	7955.65858210259	5918.75369241501	3639.72143597202	5104.41327082775	16501.2681165872	12038.7736871804	12670.7128863044	19747.5198845618	21935.5226980129	17392.6704389845	3.01527969554917	1.69185121362069e-05	0.00216450216450216	0.000316218383096822	0.0128367003367003	1.87312266656042	0.0307695471317378	up	243.179038428639	3.369	0	0	-	Unknown	-	-	-	-	0	-	-	0	-	-
neg-M243T410	21972.4677994859	18449.0570555702	17226.6043805252	11292.3645834517	12997.6463839602	12902.9044876905	12367.2126875622	7898.50728241233	4954.53801262126	8009.81551510943	6662.88249522749	5416.53423307781	0.477741365816706	0.00140361583366638	0.00432900432900433	0.00935448271035714	0.0216087174155789	1.52143274136203	0.104278749488651	down	243.223190240662	6.83571666666667	0	0	-	Unknown	-	-	-	-	0	-	-	0	-	-
neg-M243T51_3	5690.32828959644	5900.5118438682	4653.3885140259	4153.33486045257	6848.57044976654	7253.34882688704	968.59003121314	2333.18716032563	676.788294076848	898.848760412017	1067.39147179976	1026.51532085189	0.202070305871131	3.42249703106372e-05	0.00216450216450216	0.000544329446835252	0.0128367003367003	2.4030565213052	0.128872909868217	down	243.06143850991	0.854025	1	0	-	Unknown	-	-	-	-	6	Uridine;Pseudouridine;5-(2'-Carboxyethyl)-4,6-Dihydroxypicolinate;Armillaric acid;10-Hydroxymelleolide;Atovaquone	HMDB0000296;HMDB0000767;HMDB0006794;HMDB0037040;HMDB0038786;HMDB0015249	8	Uridine;Pseudouridine;Spongouridine;5-(2'-Carboxyethyl)-4,6-dihydroxypicolinate;Stizolobate;Stizolobinate;Erioflorin_methacrylate;Atovaquone	C00299;C02067;C16745;C05655;C06047;C06048;C09413;C06835
neg-M244T154	2532.57775293096	2250.11868536809	1602.45219928239	2876.13549908894	6561.93588561593	5501.08824042922	214.41943503406	86.9709205662455	214.602634791149	162.379266575083	269.218880680578	111.443580865203	0.0496632624826563	1.64008857174619e-06	0.00216450216450216	5.3870601548894e-05	0.0128367003367003	3.17628910575513	0.131831712920744	down	244.173594981138	2.56458333333333	0	0	-	Unknown	-	-	-	-	0	-	-	0	-	-
neg-M244T202	484.65783665712	618.860813875943	896.127710772518	736.919586195375	478.11314795991	559.010949816725	1903.73241845631	1472.23961098812	1315.64858575275	1994.07567118459	2326.20379836033	1899.23566572566	2.89137041451563	1.2381974881437e-05	0.00216450216450216	0.000248170153695087	0.0128367003367003	1.84978046338105	0.0660349796290163	up	244.180975960278	3.3655	0	0	-	Unknown	-	-	-	-	0	-	-	0	-	-
neg-M244T36	9655.43686482463	5310.54034702253	7559.40157227708	9654.52837575335	7267.25133137735	6469.8217756319	3581.84950767926	3694.34861639697	5892.73031097738	4114.85040846565	8102.54961350458	2958.51230304693	0.617306290512134	0.0185541066565019	0.0411255411255411	0.0688305467594194	0.118932255416354	1.07270115691152	0.310738535303277	down	243.898745113559	0.608	0	0	-	Unknown	-	-	-	-	0	-	-	0	-	-
neg-M244T52	1464.3061491364	1517.65717526057	658.705218786684	1742.54348096866	2787.42422024198	2428.35501672667	676.892877216517	615.996327000431	562.525252421459	509.189791140792	785.250425721792	506.485273583273	0.344970559650935	0.0039230292254539	0.00865800865800866	0.0208203566728899	0.0368975061967034	1.72840479779523	0.0901948089740994	down	244.129759750314	0.862175	1	0	-	Unknown	-	-	-	-	14	Asparaginyl-Isoleucine;Asparaginyl-Leucine;Glutaminyl-Valine;Isoleucyl-Asparagine;Leucyl-Asparagine;Valyl-Glutamine;Valyl-Gamma-glutamate;Gamma-glutamyl-Valine;Pyroglutamylvaline;Prolylhydroxyproline;Hydroxyprolyl-Proline;Prolyl-Hydroxyproline;Tetraacetylethylenediamine;beta-Citraurinene	HMDB0028734;HMDB0028735;HMDB0028810;HMDB0028902;HMDB0028924;HMDB0029125;HMDB0029141;HMDB0029162;HMDB0094651;HMDB0006695;HMDB0028871;HMDB0029018;HMDB0040573;HMDB0035686	2	(S)-ATPA;8'-apo-beta-Carotenol	C13733;C06733
neg-M244T81	1006.12618183984	756.007536040187	467.761271489234	999.409770653927	2120.99753462215	1624.3593978554	180.924403547239	66.7755783620814	163.060834529572	135.874989856477	185.229664886318	105.754935301609	0.120094772106856	3.12983192488841e-05	0.00216450216450216	0.000508908598250481	0.0128367003367003	2.63602288060955	0.143881831494032	down	244.130029612415	1.3499	1	0	-	Unknown	-	-	-	-	14	Asparaginyl-Isoleucine;Asparaginyl-Leucine;Glutaminyl-Valine;Isoleucyl-Asparagine;Leucyl-Asparagine;Valyl-Glutamine;Valyl-Gamma-glutamate;Gamma-glutamyl-Valine;Pyroglutamylvaline;Prolylhydroxyproline;Hydroxyprolyl-Proline;Prolyl-Hydroxyproline;Tetraacetylethylenediamine;beta-Citraurinene	HMDB0028734;HMDB0028735;HMDB0028810;HMDB0028902;HMDB0028924;HMDB0029125;HMDB0029141;HMDB0029162;HMDB0094651;HMDB0006695;HMDB0028871;HMDB0029018;HMDB0040573;HMDB0035686	2	(S)-ATPA;8'-apo-beta-Carotenol	C13733;C06733
neg-M245T114	154.079396673038	176.449173668329	130.436337871436	179.588789560456	313.361045112998	269.845797912932	1937.87991787457	905.276297418135	3719.28911563592	1338.03203623498	1604.38184153556	1607.22433301582	9.08027605993745	6.78009504650474e-06	0.00216450216450216	0.000158919602510079	0.0128367003367003	2.68669496305295	0.118429530286217	up	245.113901652578	1.89971666666667	1	0	-	Unknown	-	-	-	-	8	L-beta-aspartyl-L-leucine ;L-gamma-glutamyl-L-valine ;Aspartyl-Isoleucine;Aspartyl-Leucine;Isoleucyl-Aspartate;Leucyl-Aspartate;Glu-Val;Trimetrexate	HMDB0011166;HMDB0011172;HMDB0028756;HMDB0028757;HMDB0028903;HMDB0028925;HMDB0059717;HMDB0015288	4	2,4-Bis(acetamido)-2,4,6-trideoxy-beta-L-altropyranose;2,4-Diacetamido-2,4,6-trideoxy-D-mannopyranose;N-Hydroxy-MeIQx;Trimetrexate	C19972;C20424;C20291;C11154
neg-M245T179	1112.85087737905	1135.20728832323	2138.53357351838	1315.19553613071	1300.98102929462	1446.86656133191	3173.22361016443	4476.40904851232	3564.13620671835	3547.38319012685	3925.78684128256	5875.05051137038	2.90686991778458	1.1107765357755e-05	0.00216450216450216	0.000228938853260256	0.0128367003367003	1.93833434985423	0.0459890045373308	up	245.048372143201	2.9833	1	0	-	Unknown	-	-	-	-	9	Dibenzyl disulfide;Kuwanon A;Kuwanon B;Cyclomulberrin;Morusin;Cyclocommunin;6-Hydroxy-R-acenocoumarol;7-Hydroxy-R-acenocoumarol;8-Hydroxy-R-acenocoumarol	HMDB0032077;HMDB0029505;HMDB0029506;HMDB0030688;HMDB0036631;HMDB0040480;HMDB0060882;HMDB0060883;HMDB0060884	3	Morusin;Pomiferin;Pitavastatin	C10106;C10519;C13334
neg-M245T209	1027.92798851214	1156.44469124287	1627.34312995084	1344.92635373572	1214.23254714426	1354.19283332395	3300.9339007062	2439.93747310197	3235.48798953765	2452.39317000786	3299.95797179809	3967.11664494503	2.42015063866154	7.09278155719009e-06	0.00216450216450216	0.00016485748494294	0.0128367003367003	1.76081898952949	0.0837319068460302	up	245.117660025655	3.491	1	0	-	Unknown	-	-	-	-	15	2-Oxo-5,11(13)-eudesmadien-12,8-olide;Methyl (2E,4Z,6E,8E,10E)-4,8-dimethyl-12-oxo-2,4,6,8,10-dodecapentaenoate;5-Hydroxy-2-(1-hydroxy-5-methyl-4-hexenyl)benzofuran;Enokipodin B;Lacinilene C;8-Epixanthatin;Annuolide C;Zederone;3-Oxo-1,4,11(13)-eudesmatrien-12-oic acid;Annuolide A;Curcolone;Zedoarol;Glandulone A;Ipomeabisfuran;Loxoprofen	HMDB0030911;HMDB0031900;HMDB0031916;HMDB0035902;HMDB0036455;HMDB0036473;HMDB0036488;HMDB0036767;HMDB0037558;HMDB0037801;HMDB0038188;HMDB0038202;HMDB0038547;HMDB0040903;HMDB0041920	14	alpha-Santonin;Achillin;Ambrosin;Aromaticin;Desacetoxymatricarin;7alpha-Hydroxydehydrocostus_lactone;beta-Santonin;Xanthatin;Xerantholide;Zaluzanin_C;Zederone;Zedoarol;Isozaluzanin_C;N-Hydroxy-MeIQx	C02206;C09287;C09292;C09300;C09394;C09476;C09545;C09601;C09605;C09606;C17085;C17490;C17912;C20291
neg-M245T47	2527.32797477262	3207.75771212011	2353.37234594663	3153.15881275288	3223.84307203096	3353.30761460532	1560.47752765656	1522.53026242954	1526.81456681587	1028.73587877257	1499.82990309329	1464.97708273919	0.482826054380375	9.85289787890005e-06	0.00216450216450216	0.000209675644785866	0.0128367003367003	1.56111871402383	0.0834659034980245	down	245.042968524978	0.787733333333333	1	0	-	Unknown	-	-	-	-	3	E-3179;Bikoeniquinone A;Lansoprazole	HMDB0013846;HMDB0040789;HMDB0005008	2	Glycerophosphoglycerol;S-(2-Chloroethyl)glutathione	C03274;C20304
neg-M245T55	1631.81907449561	1673.47626312449	697.664448467719	1726.80152797053	2838.58816237452	2543.34394688948	4734.32389330827	2184.67027480178	9231.96678349787	3273.39071578061	4189.75422192683	3344.00784226497	2.42610308839136	0.0116097005282109	0.00865800865800866	0.0480990798935076	0.0368975061967034	1.50986205939972	0.0896410585559717	up	245.113877712873	0.911733333333333	1	0	-	Unknown	-	-	-	-	8	L-beta-aspartyl-L-leucine ;L-gamma-glutamyl-L-valine ;Aspartyl-Isoleucine;Aspartyl-Leucine;Isoleucyl-Aspartate;Leucyl-Aspartate;Glu-Val;Trimetrexate	HMDB0011166;HMDB0011172;HMDB0028756;HMDB0028757;HMDB0028903;HMDB0028925;HMDB0059717;HMDB0015288	4	2,4-Bis(acetamido)-2,4,6-trideoxy-beta-L-altropyranose;2,4-Diacetamido-2,4,6-trideoxy-D-mannopyranose;N-Hydroxy-MeIQx;Trimetrexate	C19972;C20424;C20291;C11154
neg-M245T79	253.408488353848	280.013500162964	198.185834466179	335.303723436609	426.080261062229	341.239495190003	1652.02372680993	744.736562254883	4170.46930518611	996.914793731935	1678.5098267758	1022.82418691469	5.59661062741659	0.000718996227202611	0.00216450216450216	0.00552308325956734	0.0128367003367003	2.24798413322872	0.107631618666433	up	245.113873726795	1.32463333333333	1	0	-	Unknown	-	-	-	-	7	L-beta-aspartyl-L-leucine ;L-gamma-glutamyl-L-valine ;Aspartyl-Isoleucine;Aspartyl-Leucine;Isoleucyl-Aspartate;Leucyl-Aspartate;Glu-Val	HMDB0011166;HMDB0011172;HMDB0028756;HMDB0028757;HMDB0028903;HMDB0028925;HMDB0059717	2	2,4-Bis(acetamido)-2,4,6-trideoxy-beta-L-altropyranose;2,4-Diacetamido-2,4,6-trideoxy-D-mannopyranose	C19972;C20424
neg-M247T221	2305.31477464775	1867.09200770534	2887.78529029139	2122.14828207182	6802.70042640517	2341.77171868863	3483.00332248888	6625.38895582602	4271.69661103098	6786.68677168013	4027.79863266572	6914.82977731499	1.75204521088102	0.0228908264004152	0.0411255411255411	0.0811209132401372	0.118932255416354	1.21708634371804	0.309446462765865	up	247.170876690611	3.67588333333333	1	0	-	Unknown	-	-	-	-	5	Dimethylbenzyl carbinyl hexanoate;[2-(Dimethoxymethyl)-1-heptenyl]benzene;Furanofukinin;Octyl phenylacetate;2-Phenylethyl octanoate	HMDB0032228;HMDB0036221;HMDB0036640;HMDB0037713;HMDB0037719	0	-	-
neg-M248T198	2543.62196983593	2246.66408557376	1731.55210417757	2670.86001169977	2619.4676093307	3563.18030541987	6852.21268720644	3831.2362716765	3316.87113586513	4659.68042238556	3838.73755625218	4494.81116449117	1.75563848038451	0.00272665750058153	0.00432900432900433	0.0157058670458717	0.0216087174155789	1.09710994321406	0.0405584087509878	up	248.080191084119	3.3043	1	0	-	Unknown	-	-	-	-	1	Cinnzeylanine	HMDB0036011	0	-	-
neg-M248T329	344.641190048263	427.891911166669	397.035886821024	217.865514767031	253.474624539733	277.104560419251	1693.85413636664	1384.40043059992	1096.0040436228	1629.80418367693	910.924510278904	1271.72077517063	4.16405165962871	2.02130877057285e-06	0.00216450216450216	6.2913862673655e-05	0.0128367003367003	2.23840351080408	0.161767847718311	up	248.401417189459	5.47765	1	0	-	Unknown	-	-	-	-	1	Portulacaxanthin II	HMDB0012281	1	Portulacaxanthin_II	C08565
neg-M249T198_1	735.338750672329	539.950510877133	359.959820854386	634.271638761453	596.03607103295	943.198849961647	2051.76046413804	1119.21484786852	827.552347313389	1176.66465119091	1195.61030300952	908.314115237601	1.91115351381011	0.00582628873828662	0.00865800865800866	0.0284464239118632	0.0368975061967034	1.17496635929046	0.0675589045009491	up	248.581811938967	3.30696666666667	0	0	-	Unknown	-	-	-	-	0	-	-	0	-	-
neg-M249T217	4314.4364500892	4409.51063328732	10940.2741799996	7772.11031568063	5800.92778887485	5135.78480890904	9656.82006819691	15160.5636428434	20422.1105393316	16301.5377447524	11198.4122871654	17848.8507285355	2.36072735312196	0.000975673612771426	0.00432900432900433	0.00703789243556972	0.0216087174155789	1.61691480233394	0.406376993791169	up	249.150551105126	3.61331666666667	1	0	-	Unknown	-	-	-	-	34	Gemfibrozil;1-Hydroxyacorenone;Blennin A;Procurcumadiol;(3beta,6beta)-Furanoeremophilane-3,6-diol;Heliannuol D;(6beta,8alpha)-6-Hydroxy-7(11)-eremophilen-12,8-olide;Ketosantalic acid;3-Hydroxytrichothecene;Piperdial;3beta-Dihydroxymarasmene;13-Hydroxymarasmene;3-Ketoapotrichothecene;Valerenolic acid;Ketopelenolide a;FS4 toxin;Lactaronecatorin A;Cadabicilone;3beta-Hydroxycinnamolide;Abscisic alcoh…	HMDB0015371;HMDB0030917;HMDB0031901;HMDB0034721;HMDB0035117;HMDB0035137;HMDB0035148;HMDB0035358;HMDB0035760;HMDB0035798;HMDB0036036;HMDB0036037;HMDB0036550;HMDB0036563;HMDB0036664;HMDB0037064;HMDB0037529;HMDB0037559;HMDB0039156;HMDB0039635;HMDB0039644;HMDB0040754;HMDB0061839;HMDB0003822;HMDB0012168;HMDB0012170;HMDB0034422;HMDB0036018;HMDB0039498;HMDB0039822;HMDB0041112;HMDB0059643;HMDB0062388;HMD…	13	Gemfibrozil;Arbusculin_A;Ipomeamarone;Piperdial;Warburganal;Xanthoxin;Abscisic_alcohol;2-Ethylhexyl-4-hydroxybenzoate;1-Deoxy-11beta-hydroxypentalenate;Pentalenate;cis-N-Methyl-(S)-7,8,13,14-tetrahydroprotoberberine;(24R,24(1)R)-Fucosterol_epoxide;3beta-Hydroxy-4beta-methyl-5alpha-cholest-7-ene-4alpha-carbaldehyde	C07020;C09295;C09689;C09711;C09748;C13453;C13456;C14716;C20403;C20405;C05318;C03910;C11509
neg-M249T287	5946.56601231217	9299.58877123635	8292.13819495434	8371.51831957368	12487.3570214344	11842.270036561	17695.600055312	11488.7491754073	39824.2839608155	12846.158903793	12953.6358883786	14650.390502165	1.94629999312668	0.0257320972750535	0.00865800865800866	0.0884082306588422	0.0368975061967034	1.20868139375201	0.0538709323915734	up	249.148838507943	4.78055	1	0	-	Unknown	-	-	-	-	23	Gemfibrozil;1-Hydroxyacorenone;Blennin A;Procurcumadiol;(3beta,6beta)-Furanoeremophilane-3,6-diol;Heliannuol D;(6beta,8alpha)-6-Hydroxy-7(11)-eremophilen-12,8-olide;Ketosantalic acid;3-Hydroxytrichothecene;Piperdial;3beta-Dihydroxymarasmene;13-Hydroxymarasmene;3-Ketoapotrichothecene;Valerenolic acid;Ketopelenolide a;FS4 toxin;Lactaronecatorin A;Cadabicilone;3beta-Hydroxycinnamolide;Abscisic alcoh…	HMDB0015371;HMDB0030917;HMDB0031901;HMDB0034721;HMDB0035117;HMDB0035137;HMDB0035148;HMDB0035358;HMDB0035760;HMDB0035798;HMDB0036036;HMDB0036037;HMDB0036550;HMDB0036563;HMDB0036664;HMDB0037064;HMDB0037529;HMDB0037559;HMDB0039156;HMDB0039635;HMDB0039644;HMDB0040754;HMDB0061839	10	Gemfibrozil;Arbusculin_A;Ipomeamarone;Piperdial;Warburganal;Xanthoxin;Abscisic_alcohol;2-Ethylhexyl-4-hydroxybenzoate;1-Deoxy-11beta-hydroxypentalenate;Pentalenate	C07020;C09295;C09689;C09711;C09748;C13453;C13456;C14716;C20403;C20405
neg-M249T329	89481.0211827042	95475.7543887943	107047.432073814	59533.6569531257	65073.4647059136	70449.6600210287	821733.867132676	622126.725224651	513577.835357902	715510.617254523	390136.175857045	734611.456278671	7.7971686510258	9.61105941087693e-08	0.00216450216450216	6.50966996373947e-06	0.0128367003367003	2.71020704672327	0.0374452904704436	up	249.186047745671	5.48303333333333	1	0	-	Unknown	-	-	-	-	3	Norambreinolide;3-Methyl-alpha-ionyl acetate;[2,2-Bis(2-methylpropoxy)ethyl]benzene	HMDB0035293;HMDB0037631;HMDB0037712	1	Methyl_farnesoate	C16503
neg-M249T509	38760.6178369484	44297.4357372955	71377.0036255264	11100.5362110637	13372.313277444	11165.337285435	7546.81704372629	5970.61978682894	6430.07613422637	13080.2032644685	8579.10226060771	7064.56000252286	0.256066437731298	0.0175200500371044	0.00865800865800866	0.0660515974719395	0.0368975061967034	1.68884758363804	0.394812975681651	down	248.971824397666	8.47881666666667	1	0	-	Unknown	-	-	-	-	2	3,5-Dichloro-4-hydroxy-2-methoxy-6-methylbenzoic acid;4-Chloro-5-sulfamoylanthranilic acid	HMDB0033822;HMDB0060761	1	Ticarcillin_disodium	C14021
neg-M250T172	573.915374192174	478.842427031753	549.024852572903	588.595690473079	661.529078487997	655.168737297576	1417.94426261816	821.012303213155	1173.48111506228	1079.12782746587	1511.62366152389	1625.5219338827	2.17523394292223	0.000281055209674115	0.00216450216450216	0.00269950436597505	0.0128367003367003	1.56440048807118	0.0674041634961591	up	250.053751020963	2.87273333333333	0	0	-	Unknown	-	-	-	-	0	-	-	0	-	-
neg-M250T329	13387.4991121721	14464.9267887028	17508.648854212	9645.84013276476	10295.7749654767	11194.5183428293	108396.175449859	89154.7158282406	70911.3463996371	97688.6703622249	56071.6765581755	104434.762624933	6.88466101759676	9.23056441243108e-08	0.00216450216450216	6.31730822958088e-06	0.0128367003367003	2.63412796007015	0.0346962744982462	up	250.188741836754	5.48303333333333	0	0	-	Unknown	-	-	-	-	0	-	-	0	-	-
neg-M251T138_2	1075.60822827499	1297.94616272156	1114.29510115475	1170.34926901602	1465.67673551926	1503.69835485067	653.73390486414	471.194925058535	564.802593015244	683.043551417584	656.766391165297	381.044248681629	0.447138982930341	6.36448701226475e-05	0.00216450216450216	0.000872374416572954	0.0128367003367003	1.64854203795416	0.13950970301297	down	251.077761866978	2.30806666666667	1	0	-	Unknown	-	-	-	-	4	Deoxyinosine;Nebularine;Melleolide B;Melleolide G	HMDB0000071;HMDB0029956;HMDB0038787;HMDB0038793	9	Nebularine;Deoxyinosine;N-D-Ribosylpurine;5'-Deoxyinosine;Inflexin;Grandisin;Magnosalicin;Schizandrin;N2-Citryl-N6-acetyl-N6-hydroxy-L-lysine	C01736;C05512;C15586;C21102;C09111;C10622;C10657;C17064;C20333
neg-M251T247	16787.4615214939	10127.2234464442	4488.37057024913	12204.3002613548	6831.39679210385	7299.09733292519	20109.4224449997	7358.41622677415	21185.2429029899	14690.4945278395	17592.6324270967	16529.5334064982	1.68807363044394	0.0480786746418857	0.0411255411255411	0.137662001066461	0.118932255416354	1.06100505769123	0.413115707700634	up	251.164265868239	4.10979166666667	1	1	Zedoarondiol	Lipids and lipid-like molecules	Prenol lipids	HMDB0036448	null	-	16	Urodiolenone;1-Hydroxyepiacorone;Acorusdiol;3(4->5)-Abeo-4,11:4,12-diepoxy-3-eudesmanol;(4R,5S,7R,11R)-11,12-Dihydroxy-1(10)-spirovetiven-2-one;Apotrichodiol;6alpha-Carissanol;alpha-Carissanol;Epioxylubimin;Dihydromyoporone;Piperalol;Zedoarondiol;Hydroxypelenolide;Toxin FS2;Bisacurone B;2,3-Dihydroabscisic alcohol	HMDB0037969;HMDB0030918;HMDB0030919;HMDB0032122;HMDB0033149;HMDB0034574;HMDB0035309;HMDB0035597;HMDB0035613;HMDB0035729;HMDB0035767;HMDB0036448;HMDB0036663;HMDB0037063;HMDB0038502;HMDB0040685	6	Cuauhtemone;Juvenile_hormone_III_acid;Sugetriol;Kikkanol_C;Kikkanol_E;Indicumenone	C09645;C16504;C17502;C17605;C17607;C17612
neg-M251T50	506.648781821733	1059.82962105431	843.539134016387	761.699823855091	1306.64227665471	572.453843287336	1436.48611229303	1366.47108526866	1041.92054129965	1361.13791244539	1229.45736291802	1400.1286581975	1.55135439120442	0.0194177017830763	0.0151515151515152	0.0715711199893385	0.057089211702678	1.10202467193068	0.231816312730766	up	251.07086153706	0.841383333333333	1	0	-	Unknown	-	-	-	-	29	Maltotriose;Raffinose;Levan;3-Galactosyllactose;Dextrin;1-Kestose;Melezitose;Gentiotriose;Neokestose;Galactotriose;6-O-Glucosylmaltose;beta-D-Fructofuranosyl alpha-D-glucopyranosyl-(1->4)-D-glucopyranoside;Panose;6-Kestose;Umbelliferose;Gentianose;Fagopyritol B2;beta-D-Galactopyranosyl-(1->2)-[beta-D-galactopyranosyl-(1->4)]-D-galactose;beta-D-Galactopyranosyl-(1->4)-beta-D-galactopyranosyl-(1->4…	HMDB0001262;HMDB0003213;HMDB0003539;HMDB0006599;HMDB0006857;HMDB0011729;HMDB0011730;HMDB0029910;HMDB0029921;HMDB0029922;HMDB0029929;HMDB0029930;HMDB0029937;HMDB0033673;HMDB0033748;HMDB0034072;HMDB0035322;HMDB0038851;HMDB0038852;HMDB0038853;HMDB0039703;HMDB0039704;HMDB0039706;HMDB0039707;HMDB0039708;HMDB0040181;HMDB0040984;HMDB0041948;HMDB0060468	14	Raffinose;Panose;Galactomannan;Maltotriose;Isomaltotriose;6-alpha-Maltosylglucose;1F-beta-D-Fructosylsucrose;6F-alpha-D-Galactosylsucrose;D-Gal_alpha_1->6D-Gal_alpha_1->6D-Glucose;Cellotriose;Gentianose;Melezitose;Umbelliferose;beta-1,2-Mannotriose	C00492;C00713;C00883;C01835;C02160;C03367;C03661;C03848;C05404;C06219;C08239;C08243;C08251;C21454
neg-M252T192_1	364.165377145789	427.340595890868	359.273733113859	505.290094854805	493.070610759655	484.851738512711	837.265246647782	655.161877990654	497.172013556665	673.949878910986	623.623428525285	795.510369525438	1.54999809499295	0.00146396297872657	0.00432900432900433	0.00968839650544047	0.0216087174155789	1.08543581187732	0.0612717665922405	up	252.07288796377	3.19663333333333	1	0	-	Unknown	-	-	-	-	6	L-Threoneopterin;Neopterin;Umanopterin;Hydroxysepiapterin;D-erythro-Eritadenine;Flunisolide	HMDB0000727;HMDB0000845;HMDB0000877;HMDB0002109;HMDB0029895;HMDB0014326	7	Neopterin;8-Dehydro-3-deoxy-D-manno-octulosonate;Flunisolide;Dexamethasone_acetate_anhydrous;Triamcinolone_acetonide;Paramethasone_acetate;9alpha-Fluoro-6alpha-methylprednisolone_21-acetate	C05926;C21332;C07005;C08174;C08183;C12656;C14625
neg-M252T247	803.285475001834	1081.39384535173	524.202835686921	1319.61710028277	1282.15010058902	1608.49199316994	2998.41520826906	1485.35333896641	3469.4485014187	2729.02762395505	1721.4002122417	3347.42490800062	2.37962432886494	0.00271747142420959	0.00432900432900433	0.0156667372216979	0.0216087174155789	1.5469778132187	0.396468457868907	up	252.167842520913	4.10923333333333	0	0	-	Unknown	-	-	-	-	0	-	-	0	-	-
neg-M252T393	33826.2904422672	30486.4000413391	37454.7496837256	22093.4267930224	27138.9859309303	25245.9046430025	23057.5375492396	16523.5538867491	18813.3081259653	18896.4648213868	7434.38640233159	12914.3035164766	0.553996621922398	0.00987511175496399	0.00432900432900433	0.0423971464679787	0.0216087174155789	1.31799354038887	0.144432162390937	down	252.421126952413	6.553325	0	0	-	Unknown	-	-	-	-	0	-	-	0	-	-
neg-M253T393	17594987.9472136	14972528.2528581	18203335.9529577	11049622.3026446	11724373.2703547	11833639.5585348	11061181.1110983	7780934.46134418	7949734.76797298	9070998.68976864	6119030.27891684	7422771.04323719	0.578654552494871	0.00118770321096044	0.00432900432900433	0.00822597548296364	0.0216087174155789	1.29584841586713	0.020015476690514	down	253.218377694645	6.55175	1	1	(Z)-14-Methyl-6-pentadecenoic acid	Lipids and lipid-like molecules	Fatty Acyls	HMDB0041422	null	-	13	Hypogeic acid;Palmitoleic acid;Trans-Hexa-dec-2-enoic acid;Palmitelaidic acid;(E)-6-Hexadecenoic acid;5-Dodecyldihydro-2(3H)-furanone;15-Hexadecanolide;(Z)-5-Hexadecenoic acid;(E)-3-Hexadecenoic acid;(Z)-13-Hexadecenoic acid;(E)-11-Hexadecenoic acid;Citronellyl hexanoate;(Z)-14-Methyl-6-pentadecenoic acid	HMDB0002186;HMDB0003229;HMDB0010735;HMDB0012328;HMDB0031053;HMDB0031145;HMDB0031711;HMDB0032638;HMDB0033791;HMDB0035877;HMDB0037647;HMDB0038958;HMDB0041422	1	(9Z)-Hexadecenoic_acid	C08362
neg-M253T424	1339466.56204581	803108.633689722	1121805.84179649	679305.517554815	634030.963542434	669647.366992354	681389.723861562	345482.243193487	406353.491877192	432132.013584496	348896.422994281	353049.253103797	0.48925569396737	0.00175765065524154	0.0151515151515152	0.0111619056483202	0.057089211702678	1.45907223088307	0.0411022346048345	down	253.217040426383	7.07258333333333	1	0	-	Unknown	-	-	-	-	13	Hypogeic acid;Palmitoleic acid;Trans-Hexa-dec-2-enoic acid;Palmitelaidic acid;(E)-6-Hexadecenoic acid;5-Dodecyldihydro-2(3H)-furanone;15-Hexadecanolide;(Z)-5-Hexadecenoic acid;(E)-3-Hexadecenoic acid;(Z)-13-Hexadecenoic acid;(E)-11-Hexadecenoic acid;Citronellyl hexanoate;(Z)-14-Methyl-6-pentadecenoic acid	HMDB0002186;HMDB0003229;HMDB0010735;HMDB0012328;HMDB0031053;HMDB0031145;HMDB0031711;HMDB0032638;HMDB0033791;HMDB0035877;HMDB0037647;HMDB0038958;HMDB0041422	1	(9Z)-Hexadecenoic_acid	C08362
neg-M254T393	2692084.16072223	2289415.58776518	2771714.382467	1666681.52492837	1788418.74863612	1739449.02399779	1669741.77734164	1220788.63904889	1177645.14270033	1345479.84196836	958332.016507578	1104979.6324134	0.577471707083605	0.00127058613245892	0.00432900432900433	0.00866256605822915	0.0216087174155789	1.29439986621858	0.0124225476328666	down	254.220637332182	6.55213333333333	0	0	-	Unknown	-	-	-	-	0	-	-	0	-	-
neg-M255T160	1000.82271791213	788.503129060612	1610.86228124012	1134.82789970182	1031.74372870417	1661.86893304632	2460.6389718181	2245.87281998371	1427.12311397667	4151.07256646756	1411.34444456435	1800.16818038891	1.86705123151435	0.0182441251740547	0.025974025974026	0.0679983124608697	0.0855005560887914	1.17707641823756	0.241866799639067	up	255.087073537118	2.66785833333333	1	0	-	Unknown	-	-	-	-	2	9-Carboxymethoxymethylguanine;Tirofiban	HMDB0060805;HMDB0014913	6	Phenylgalactoside;Aryl_beta-D-glucoside;Phenyl_beta-D-glucopyranoside;N-Acetoxy-IQ;Tirofiban;Macrozamin	C02578;C03097;C11611;C20290;C07965;C08504
neg-M255T206	344.08966392345	366.921384867049	580.800519689414	391.059153838846	438.435712468322	468.018625671456	1868.21621840305	2276.20514397191	3285.59433202614	2111.75556740266	2645.67651784038	4017.5968900754	6.25840490913483	6.03072322400454e-07	0.00216450216450216	2.52032905459356e-05	0.0128367003367003	2.53653710466206	0.0284835533489204	up	255.105421909112	3.436875	1	0	-	Unknown	-	-	-	-	1	Echothiophate	HMDB0015190	1	Echothiophate	C06975
neg-M256T217_1	25742.9781208232	27528.133553118	3208.83619538571	27869.4133085591	26760.4548502896	26689.4250528569	958.459503878231	1459.8270306309	1554.6942736221	2522.5703436949	1954.1813660682	1154.84221521085	0.069699765091284	0.000400791090129762	0.00216450216450216	0.00352703341950215	0.0128367003367003	2.82590976286347	0.318860580656651	down	256.163028108317	3.61413333333333	0	0	-	Unknown	-	-	-	-	0	-	-	0	-	-
neg-M256T217_2	1257.98335032005	1449.97668545532	1266.23337434253	1559.01801607385	2457.86777375181	1991.95968017319	1904.09257767911	3996.89127402843	2821.8626908252	4802.8416745354	4270.66439496645	3712.31774417048	2.15452134510304	0.00180553903082397	0.00865800865800866	0.0114290678838042	0.0368975061967034	1.41602898618931	0.301983322688018	up	256.191258993842	3.61343333333333	1	0	-	Unknown	-	-	-	-	2	N-Lauroylglycine;L-Menthyl acetoacetate	HMDB0013272;HMDB0032369	0	-	-
neg-M256T51_1	9094.58633618449	11526.1373118379	6198.31222322099	8888.39038270682	7881.05709030796	8859.24227553268	6101.07820816746	2826.02535257215	2951.43123630242	2904.58678908145	3553.46592264264	1841.85462724037	0.384734359737275	0.000637821025936184	0.00216450216450216	0.00506389676290967	0.0128367003367003	1.80664100174314	0.177475777158822	down	256.058746410063	0.856283333333333	1	0	-	Unknown	-	-	-	-	0	-	-	3	Orbencarb;Thiobencarb;Validamine_7-phosphate	C11087;C14428;C21216
neg-M256T52	369.620985656389	436.146303457025	341.414107855235	490.889293979826	372.487018220707	360.418024730285	759.990821313099	815.815500680442	558.712532077903	873.861466334621	632.593906287473	842.50705718872	1.89098573206754	5.74967627052926e-05	0.00216450216450216	0.000811118828795219	0.0128367003367003	1.44933331425154	0.126508730222944	up	256.033090695174	0.85835	0	0	-	Unknown	-	-	-	-	0	-	-	0	-	-
neg-M257T140	750.327542931434	903.228732055411	1119.97435501941	885.034524025215	1144.60970124001	1109.14210296225	307.358147296706	236.409583849517	266.650534423816	360.823716772401	282.240867607451	277.631255461385	0.292797919604168	1.3196418837492e-07	0.00216450216450216	8.30782239762876e-06	0.0128367003367003	2.10306368391603	0.0908244297257921	down	257.077351650653	2.33748333333333	1	0	-	Unknown	-	-	-	-	6	Ribothymidine;Imidazoleacetic acid riboside;3-Methyluridine;2,4-Dihydroxy-6,7-dimethoxy-2H-1,4-benzoxazin-3(4H)-one;2,4-Dihydroxy-7,8-dimethoxy-2H-1,4-benzoxazin-3(4H)-one;Austalide J	HMDB0000884;HMDB0002331;HMDB0004813;HMDB0037548;HMDB0037549;HMDB0030156	4	(1-Ribosylimidazole)-4-acetate;Spongothymidine;N-(2,3-Dihydroxybenzoyl)-L-serine;Dimethomorph	C05131;C16744;C04204;C18583
neg-M257T180	1864.06205783511	1612.7514493896	6688.06798966333	2258.32715682303	2015.32170596502	3232.40447708284	6657.94153637311	3100.15675640518	6430.50112144412	5363.25263291703	4607.96657741013	5605.71666999248	1.79761487368872	0.022644918398831	0.0930735930735931	0.0804906781016717	0.206968359011832	1.20985993214154	0.355380561825294	up	257.139006146762	3.00760833333333	1	0	-	Unknown	-	-	-	-	8	Tetrahydrobiopterin;Sapropterin;L-erythro-tetrahydrobiopterin;N-Nitrosotomatidine;3-Hydroxytamoxifen (Droloxifene);Tamoxifen N-oxide;4-Hydroxytamoxifen;alpha-Hydroxytamoxifen	HMDB0000027;HMDB0000787;HMDB0059658;HMDB0034102;HMDB0013868;HMDB0060513;HMDB0060530;HMDB0060585	8	Tetrahydrobiopterin;L-threo-Tetrahydrobiopterin;4-(Dimethylamino)phenylazoxybenzene;Ampalex;Hydroxytamoxifen;Droloxifene;alpha-Hydroxytamoxifen;Tamoxifen_N-oxide	C00272;C20264;C04291;C13675;C05011;C14296;C16544;C16545
neg-M257T226	3693.35998348963	2993.91210172733	11070.590079629	4502.93930101683	3549.121590076	3662.07366989524	10454.8344481022	11270.8242515875	9896.28784842415	11264.1338070666	11818.5268278873	11887.5547304286	2.25950628771359	0.00452041250781845	0.00865800865800866	0.0232278451900058	0.0368975061967034	1.68605072336254	0.0196538730532472	up	257.175116437473	3.76256666666667	1	1	Tetradecanedioic acid	Lipids and lipid-like molecules	Fatty Acyls	HMDB0000872	C11002	-	5	Diisobutyl adipate;Tetradecanedioic acid;Diethyl decanedioate;2-Hydroxypropyl 2-isopropyl-5-methylcyclohexyl carbonate;1-Hydroxypropan-2-yl 2-isopropyl-5-methylcyclohexyl carbonate	HMDB0041618;HMDB0000872;HMDB0040429;HMDB0059946;HMDB0059947	3	Dibutyl_adipate;Diisobutyl_adipate;Myxalamid_C	C14253;C14260;C12160
neg-M257T240	629.722339042033	576.500452961768	671.1537582415	562.413493795722	563.384368671504	632.217359252882	1214.62088332609	1110.69451612569	1168.45288742974	1071.03588982527	1138.50171645999	1665.36654062337	2.0269266411984	2.66468329250476e-05	0.00216450216450216	0.00045315765568293	0.0128367003367003	1.57137405935311	0.104167329215054	up	257.107430680166	3.99645	1	0	-	Unknown	-	-	-	-	0	-	-	1	Nemonapride	C12915
neg-M257T363	40790.5417938082	39066.0052815066	42600.0524642654	27819.9373474896	31734.2958920305	30140.007035372	112115.334239708	76887.7577237682	74289.0570915361	85796.7273427234	64116.1965660338	73082.7345581762	2.2921795075014	1.60849514359937e-05	0.00216450216450216	0.000303357806678482	0.0128367003367003	1.69695665015383	0.0437703151703123	up	257.226930378986	6.05446666666667	0	0	-	Unknown	-	-	-	-	0	-	-	0	-	-
neg-M257T46	6353.8782226156	4505.01644798751	5476.49867068999	5148.73138462775	6354.17274504238	5117.88602309005	2045.24491883477	2918.67334887249	3626.6902185997	3412.6900103266	3002.39967909258	1935.16971449385	0.514042164296022	0.000596948127215582	0.00216450216450216	0.00480543242408544	0.0128367003367003	1.49058954932746	0.0858599256589277	down	256.876349707657	0.773616666666667	0	0	-	Unknown	-	-	-	-	0	-	-	0	-	-
neg-M258T172	262.150823453746	375.98325574298	572.549833407651	360.778126341558	328.501742866706	345.346417462294	1378.55937139109	990.910399961333	691.273063166294	1207.44567493026	2249.73488821378	1802.47469396363	3.70567866048675	0.00020686461830549	0.00216450216450216	0.00214985969987112	0.0128367003367003	2.00828493482781	0.127346736245427	up	258.17099073853	2.8675	1	0	-	Unknown	-	-	-	-	4	Hexanoylcarnitine;L-Hexanoylcarnitine;2-Carboxy-4-dodecanolide;(3S,5R,6R,7E)-3,5,6-Trihydroxy-7-megastigmen-9-one	HMDB0000705;HMDB0000756;HMDB0030987;HMDB0038736	0	-	-
neg-M258T226	660.605160282655	673.473968606572	1810.79228613746	921.572451838805	695.346595474287	802.821947802856	2765.55811926017	2107.63625716551	2987.49509116489	1832.04377649699	2164.69324469429	2164.48414045862	2.51983599139496	0.000715346295859775	0.00216450216450216	0.0055058118899991	0.0128367003367003	1.76955014296195	0.176194165494859	up	258.178457996115	3.76148333333333	0	0	-	Unknown	-	-	-	-	0	-	-	0	-	-
neg-M258T363	8853.63645895846	9025.94946518704	9431.4112959736	6178.03311783028	7163.03458527436	6019.73068102849	22139.717623523	16741.8799313806	14126.81140012	18217.5300320658	12750.6744989849	15657.847226457	2.13478953236275	5.64852162168879e-05	0.00216450216450216	0.000801841990923238	0.0128367003367003	1.60904041661506	0.0374424937158147	up	258.230196826943	6.05446666666667	0	0	-	Unknown	-	-	-	-	0	-	-	0	-	-
neg-M258T44	874.776522138568	853.479588678337	716.052563617058	820.571562267529	1075.13748042687	1023.91833219721	500.268992290319	435.978434707113	430.24162025831	396.185208904333	416.653862556822	486.340628802174	0.496961321500885	8.41184772352257e-06	0.00216450216450216	0.000186484777635926	0.0128367003367003	1.54097223883351	0.0658862799327092	down	258.037839471145	0.735933333333333	1	0	-	Unknown	-	-	-	-	4	Glucosamine-1P;Glucosamine 6-phosphate;Aminofructose 6-phosphate;Inositol cyclic phosphate	HMDB0001109;HMDB0001254;HMDB0060436;HMDB0001125	9	D-Glucosamine_6-phosphate;1-Amino-1-deoxy-scyllo-inositol_4-phosphate;D-Galactosamine_1-phosphate;alpha-D-Glucosamine_1-phosphate;D-Galactosamine_6-phosphate;Kanosamine_6-phosphate;Aminofructose_6-phosphate;D-myo-Inositol_1,2-cyclic_phosphate;6-Deoxy-5-ketofructose_1-phosphate	C00352;C01283;C03783;C06156;C06377;C12213;C12214;C04299;C16848
neg-M258T51	3188.57407501412	4170.31268666437	2239.89290914296	3626.11250444224	4039.18928953988	4030.27307106587	1870.8491191175	1087.25533498358	1111.49296712281	1212.96725137195	1122.2932547842	1043.68471150535	0.349789547569457	1.2131814454465e-05	0.00216450216450216	0.000244152765896109	0.0128367003367003	1.9024610758162	0.119077010876993	down	258.055603246951	0.854025	1	0	-	Unknown	-	-	-	-	0	-	-	2	p-Nitrophenyl-O-ethyl_ethylphosphonate;Cloethocarb	C13048;C18951
neg-M258T81	584.427487648687	745.456260771397	302.703053664413	992.531592582427	2189.92742052511	1609.47941872542	235.730424566483	180.18495379805	286.020665054058	275.653915028819	354.621000180492	214.402525737334	0.240735840868067	0.00632819412837949	0.00432900432900433	0.030368528968881	0.0216087174155789	1.91271992585303	0.126542230684891	down	258.181483775921	1.353	1	0	-	Unknown	-	-	-	-	4	Isoleucyl-Lysine;Leucyl-Lysine;Lysyl-Isoleucine;Lysyl-Leucine	HMDB0028912;HMDB0028934;HMDB0028954;HMDB0028955	0	-	-
neg-M258T83	1214.34080764166	1304.26918035085	929.056877464727	1510.87450718669	2934.67263360102	2667.17306006953	276.30655364858	58.1598267083315	247.926566650505	201.612317602396	335.810433166075	96.3757933773918	0.115165427509062	0.000108079303243601	0.00216450216450216	0.00130079269259241	0.0128367003367003	2.70169474338445	0.120414397052345	down	258.145337347463	1.38918333333333	1	0	-	Unknown	-	-	-	-	10	Glutaminyl-Isoleucine;Glutaminyl-Leucine;Hydroxyprolyl-Lysine;Isoleucyl-Glutamine;Isoleucyl-Gamma-glutamate;Leucyl-Glutamine;Leucyl-Gamma-glutamate;Lysyl-Hydroxyproline;Gamma-glutamyl-Isoleucine;Gamma-glutamyl-Leucine	HMDB0028800;HMDB0028801;HMDB0028868;HMDB0028905;HMDB0028921;HMDB0028927;HMDB0028943;HMDB0028952;HMDB0029152;HMDB0029153	0	-	-
neg-M259T134	667.209816741772	2423.8817504185	223.154874677306	1359.160106935	2318.23021836448	4035.11274269523	393.931592298231	208.396447775941	419.487110695665	354.800557990499	328.85932344784	263.944825025609	0.178603844721212	0.0217513249526417	0.0411255411255411	0.0782060268569993	0.118932255416354	1.88672908413438	0.330799123330411	down	259.129299889769	2.23558333333333	1	0	-	Unknown	-	-	-	-	8	L-gamma-glutamyl-L-isoleucine ;L-gamma-glutamyl-L-leucine ;Porrigenin A;Asperagenin;6,7-Dimethoxy-7-epirosmanol;11,12-Dihydroxy-7,14-dimethoxy-8,11,13-abietatrien-20,6-olide;Bakkenolide B;Nigakihemiacetal B	HMDB0011170;HMDB0011171;HMDB0032783;HMDB0034293;HMDB0030844;HMDB0031933;HMDB0035206;HMDB0035922	9	Methaphenilene;Convallagenin_A;Digitogenin;2-Deoxyecdysone;Neoquassin;Laserolide;Megaphone;Picrasin_D;Prostratin	C11113;C08890;C08896;C16495;C08771;C09491;C10690;C17051;C20197
neg-M259T181	650.131155151725	618.865797735668	3092.16173912908	1635.77992032092	842.920550621736	1051.73311957528	2098.91114118152	2551.7044307382	2243.30811239785	2490.47716404416	2476.38789173637	1605.63692965398	1.70642693991627	0.0385381452693151	0.0930735930735931	0.118082247111718	0.206968359011832	1.27181892431698	0.157887570449735	up	259.11795024832	3.02385833333333	1	0	-	Unknown	-	-	-	-	6	Glycerol tripropanoate;Glutamyl-Proline;Prolyl-Glutamate;5,8-Epoxy-5,8-dihydro-3-hydroxy-8'-apo-b,y-carotenal;beta-Citraurin epoxide;Meclizine	HMDB0032857;HMDB0028827;HMDB0029016;HMDB0039024;HMDB0039079;HMDB0014875	2	N-Demethylindolmycin;Meclizine	C21443;C07116
neg-M259T363	965.612911941496	933.863175988654	778.584151047643	518.651629760221	749.779139715578	650.398083996454	2400.07998311985	1459.92901449302	1809.96979738219	2089.75251098372	1457.5861878888	1535.09052782965	2.33906187542289	5.64717725261691e-05	0.00216450216450216	0.000801841990923238	0.0128367003367003	1.68797315691962	0.122760346735758	up	259.233732280721	6.05446666666667	0	0	-	Unknown	-	-	-	-	0	-	-	0	-	-
neg-M259T375	302.995499268739	204.100039195401	241.239864701723	196.911587600418	241.29217184638	267.359191437856	2232.52119339765	1495.66760731896	1718.45056603198	2008.60318164896	828.414418388461	1988.13529299885	7.0650002671562	7.22139890550908e-06	0.00216450216450216	0.000166752133426946	0.0128367003367003	2.61618932332157	0.171933194362836	up	259.205672039014	6.2485	0	0	-	Unknown	-	-	-	-	0	-	-	0	-	-
neg-M259T398	106833.153035185	92539.2836131919	112279.999611107	84958.7564127916	84480.8010231448	83926.4830938915	290346.824776415	260022.455243415	241698.61804647	300626.75906277	246819.108249382	245764.335764576	2.80571019579977	5.58135587970299e-08	0.00216450216450216	4.35035683290183e-06	0.0128367003367003	1.93394300245402	0.057286017875609	up	259.242771919939	6.6286	1	0	-	Unknown	-	-	-	-	0	-	-	1	5alpha-Androstane	C01554
neg-M259T44	7496.25546772237	10283.8657538326	10820.3778622477	6292.47825438409	6535.58318932333	7077.81710835887	2387.19775033223	2326.23719652082	1751.62134819933	3028.330967074	2036.19931471385	1971.07186693401	0.27832749221395	1.58079710175845e-06	0.00216450216450216	5.23978449816422e-05	0.0128367003367003	2.09941276626257	0.187803707717316	down	259.022233966927	0.741566666666667	1	1	2-Deoxyribose 5-phosphate	Organic oxygen compounds	Organooxygen compounds	HMDB0001031	C00673	(map00030)Pentose phosphate pathway	21	Fructose 6-phosphate;Myo-inositol 1-phosphate;Galactose 1-phosphate;Dolichyl phosphate D-mannose;Fructose 1-phosphate;Mannose 6-phosphate;D-Myo-inositol 4-phosphate;Glucose 6-phosphate;Glucose 1-phosphate;Inositol phosphate;Beta-D-Glucose 6-phosphate;Beta-D-Fructose 6-phosphate;D-Tagatose 1-phosphate;D-Mannose 1-phosphate;Sorbose 1-phosphate;Beta-D-Fructose 2-phosphate;1D-myo-Inositol 3-phosphate…	HMDB0000124;HMDB0000213;HMDB0000645;HMDB0000994;HMDB0001076;HMDB0001078;HMDB0001313;HMDB0001401;HMDB0001586;HMDB0002985;HMDB0003498;HMDB0003971;HMDB0006328;HMDB0006330;HMDB0006797;HMDB0006800;HMDB0006814;HMDB0006873;HMDB0060467;HMDB0062705;HMDB0029219	39	D-Fructose_6-phosphate;D-Glucose_6-phosphate;D-Glucose_1-phosphate;D-Mannose_6-phosphate;alpha-D-Galactose_1-phosphate;D-Mannose_1-phosphate;beta-D-Glucose_1-phosphate;alpha-D-Glucose_6-phosphate;Hexose_1-phosphate;D-Fructose_1-phosphate;D-Tagatose_6-phosphate;D-Galactose_6-phosphate;alpha-D-Hexose_1-phosphate;beta-D-Glucose_6-phosphate;Inositol_1-phosphate;Sorbose_1-phosphate;D-Allose_6-phosphat…	C00085;C00092;C00103;C00275;C00446;C00636;C00663;C00668;C01002;C01094;C01097;C01113;C01171;C01172;C01177;C02888;C02962;C02965;C03251;C03267;C03384;C03546;C03606;C03654;C03735;C03811;C04006;C05001;C05345;C06019;C06155;C06312;C15924;C15926;C18096;C18984;C10056;C10086;C10088
neg-M259T56	2578.24091271327	3205.50123065403	606.339391001543	2769.13916937743	5714.54296213132	4965.76231859633	1187.20873740374	773.457873496529	923.681114508971	885.828100552365	832.42049806835	825.572398019352	0.273603750729594	0.0187356998076912	0.0649350649350649	0.0694352104948435	0.161062576771631	1.71391434181631	0.0996224121069153	down	259.129013331796	0.9332	1	0	-	Unknown	-	-	-	-	8	L-gamma-glutamyl-L-isoleucine ;L-gamma-glutamyl-L-leucine ;Porrigenin A;Asperagenin;6,7-Dimethoxy-7-epirosmanol;11,12-Dihydroxy-7,14-dimethoxy-8,11,13-abietatrien-20,6-olide;Bakkenolide B;Nigakihemiacetal B	HMDB0011170;HMDB0011171;HMDB0032783;HMDB0034293;HMDB0030844;HMDB0031933;HMDB0035206;HMDB0035922	9	Methaphenilene;Convallagenin_A;Digitogenin;2-Deoxyecdysone;Neoquassin;Laserolide;Megaphone;Picrasin_D;Prostratin	C11113;C08890;C08896;C16495;C08771;C09491;C10690;C17051;C20197
neg-M259T81	1278.28024418563	1280.3254497758	330.691642553507	1844.42495843737	4080.61587302176	2525.35926282324	533.197568753467	450.009332440114	592.562070391563	537.543119722101	565.241197108247	298.395890169682	0.262524568821398	0.0228115155305914	0.0411255411255411	0.080907148438403	0.118932255416354	1.68925345992907	0.069660010008113	down	259.129315323794	1.35536666666667	1	0	-	Unknown	-	-	-	-	8	L-gamma-glutamyl-L-isoleucine ;L-gamma-glutamyl-L-leucine ;Porrigenin A;Asperagenin;6,7-Dimethoxy-7-epirosmanol;11,12-Dihydroxy-7,14-dimethoxy-8,11,13-abietatrien-20,6-olide;Bakkenolide B;Nigakihemiacetal B	HMDB0011170;HMDB0011171;HMDB0032783;HMDB0034293;HMDB0030844;HMDB0031933;HMDB0035206;HMDB0035922	9	Methaphenilene;Convallagenin_A;Digitogenin;2-Deoxyecdysone;Neoquassin;Laserolide;Megaphone;Picrasin_D;Prostratin	C11113;C08890;C08896;C16495;C08771;C09491;C10690;C17051;C20197
neg-M260T150	833.056386601999	596.463348262976	559.184540379038	624.727465414143	1559.20943155455	999.063499781474	300.047301443535	427.885290489047	488.454218859252	411.04360527601	290.529956521924	564.710104109288	0.4800487719539	0.00615161292123229	0.00432900432900433	0.0296871627386964	0.0216087174155789	1.35561107057655	0.218836430324911	down	260.103830971758	2.49761666666667	1	0	-	Unknown	-	-	-	-	4	Glycyl-Tryptophan;Tryptophyl-Glycine;Indolylacryloylglycine;Haematopodin	HMDB0028852;HMDB0029083;HMDB0006005;HMDB0040734	1	Imazapyr	C18864
neg-M260T398	24207.7822736498	19134.7246594754	25923.1718976766	18495.31900498	21590.9630480067	18593.5361429999	67340.2557413334	62999.5471319921	53411.088518857	62939.7903293	57384.7679685904	58792.6333783799	2.83611452923957	3.41728016925071e-07	0.00216450216450216	1.67085855697161e-05	0.0128367003367003	1.9560901868309	0.0412574545515011	up	260.246107625047	6.6286	1	0	-	Unknown	-	-	-	-	1	N1-Acetylspermine	HMDB0001186	1	N1-Acetylspermine	C02567
neg-M260T51_1	2384.85707017259	1722.79653263262	1526.78529769651	1494.6848512594	1808.94577014282	1848.76427850814	1871.76979288218	1122.00717477186	1066.89551233804	907.859352213796	1034.77684238557	1009.56552291	0.650132775498362	0.00622033846238324	0.0411255411255411	0.0299208505022696	0.118932255416354	1.05344727109972	0.283529028708528	down	259.916210211607	0.8472	0	0	-	Unknown	-	-	-	-	0	-	-	0	-	-
neg-M261T143	1322.61176306775	1185.13922401567	1084.75140111864	1026.48861091142	1511.62458560145	1422.85780954523	565.441625859417	548.917711281511	345.39065798594	752.269938919956	742.663180318114	357.23296734026	0.438462665959994	0.000799530085425641	0.00216450216450216	0.006021614240004	0.0128367003367003	1.67718859843677	0.11830589015268	down	261.089737807922	2.377075	1	0	-	Unknown	-	-	-	-	5	L-cis-Cyclo(aspartylphenylalanyl);Hydroxyprolyl-Methionine;Methionyl-Hydroxyproline;1,6-Dimethoxypyrene;Tafluprost	HMDB0031360;HMDB0028869;HMDB0028974;HMDB0060337;HMDB0015704	3	1,6-Dimethoxypyrene;Haplopine;Rhodojaponin_I	C18260;C10694;C19992
neg-M261T150	460.043320941084	621.680102389009	454.098963528969	573.845030112327	532.648551131132	513.244882756943	1039.76787628948	1014.09015422658	824.210130749945	1246.18076092431	946.192350554358	1071.5630162022	1.9464065436336	5.25938955337189e-06	0.00216450216450216	0.000129943307682177	0.0128367003367003	1.51671250727995	0.081561031718009	up	261.040337520186	2.49681666666667	1	0	-	Unknown	-	-	-	-	5	Mannitol 1-phosphate;Sorbitol-6-phosphate;sorbitol 3-phosphate;Thienodihydropyridinium;Maclurin	HMDB0001530;HMDB0005831;HMDB0062530;HMDB0013924;HMDB0032644	7	D-Mannitol_1-phosphate;Sorbitol_6-phosphate;Alditol_6-phosphate;Galactitol_1-phosphate;Maclurin;2-Hydroxy-6-oxo-6-(2-carboxyphenyl)-hexa-2,4-dienoate;Hycanthone_mesylate	C00644;C01096;C02810;C06311;C09951;C16264;C19432
neg-M261T173	5013.61021074313	3325.13320553787	4721.11492916363	4018.53715290222	2355.72433952564	2627.11275721157	4178.11905712774	9975.44728506545	3834.00596341309	15609.5875354468	6502.45352599795	5127.90058476356	2.05009007347544	0.0404623809878303	0.0411255411255411	0.122195892890985	0.118932255416354	1.12618442225687	0.117162343041396	up	261.133954888891	2.88608333333333	1	0	-	Unknown	-	-	-	-	4	Phaseolic acid;Glutamyl-Valine;Valyl-Glutamate;OR-1896	HMDB0031897;HMDB0028832;HMDB0029126;HMDB0060861	2	Streptidine;Triethylene_glycol_diglycidyl_ether	C00837;C19537
neg-M261T51	723.692639039853	767.821758519907	718.368687499059	750.450194382195	996.970801296522	977.853023839258	580.261995135286	391.573134835229	331.004018827177	455.133160819728	667.75207657926	344.844123231875	0.561394186794817	0.00205216816674608	0.00216450216450216	0.0126082849956918	0.0128367003367003	1.35484717617008	0.120977383215144	down	261.059328276012	0.856283333333333	1	0	-	Unknown	-	-	-	-	4	Paraxanthine;Theophylline;Theobromine;Adrenochrome o-semiquinone	HMDB0001860;HMDB0001889;HMDB0002825;HMDB0012883	3	Theophylline;Theobromine;1,7-Dimethylxanthine	C07130;C07480;C13747
neg-M262T138	367.956123014162	264.256838400618	295.658772560296	301.748262399633	310.459023700867	326.218440343253	749.528126091338	441.515786604969	437.620588804545	501.228346946494	478.527585074692	468.404343180965	1.64862506752408	0.000925535628557909	0.00216450216450216	0.00675310951565173	0.0128367003367003	1.20859879862567	0.171646025049361	up	261.977600299128	2.3066	1	0	-	Unknown	-	-	-	-	0	-	-	1	Primisulfuron	C18883
neg-M262T52	1881.22032236511	2278.07325581386	1850.93898457865	2410.09955452324	2724.84299806302	1986.62537980682	5561.38663010804	4009.80677008336	3549.54593514524	4565.29145445649	4300.53367395475	4678.92874492197	2.03060450229326	1.14711534045248e-05	0.00216450216450216	0.000234949317175887	0.0128367003367003	1.55071385624711	0.0923799424367862	up	262.068958725261	0.858366666666667	1	0	-	Unknown	-	-	-	-	0	-	-	1	Glycerophosphoglycerol	C03274
neg-M262T87	1194.25902974182	454.897694890676	1135.66828516391	1044.91867763424	1593.48317846705	1273.53947917147	3000.43765377521	2313.37216470649	2335.9965137299	2300.24254150386	2146.98739015365	2847.9384874446	2.23167032881739	0.00354633841888264	0.00216450216450216	0.0193223798123974	0.0128367003367003	1.61961156766465	0.0882443159834446	up	262.069408870356	1.44938333333333	0	0	-	Unknown	-	-	-	-	0	-	-	0	-	-
neg-M263T151_2	1598.30734847427	1188.05554870359	885.452135950242	2076.5757666887	4743.88773350959	4158.53424921677	1053.75176313199	785.692527952389	649.861766024344	588.080269843469	588.330867616983	553.645298433998	0.287995113692986	0.00918194966221308	0.00432900432900433	0.0401943069456629	0.0216087174155789	1.74492891262668	0.0453302847153323	down	263.13933709025	2.52351666666667	1	1	Suberoylanilide hydroxamic acid	Benzenoids	Benzene and substituted derivatives	HMDB0015568	NA	-	5	Vorinostat;Phenylalanyl-Valine;Valyl-Phenylalanine;Subaphylline;Citranaxanthin	HMDB0015568;HMDB0029008;HMDB0029134;HMDB0033463;HMDB0036883	2	Feruloylputrescine;Fagaramide	C10497;C10455
neg-M263T352	5303.3506524123	5041.0299652629	5854.95431559947	6771.04260911338	3869.89115910248	6819.92374224744	11649.751572753	8053.20230470049	7828.74532347171	12177.7811264468	6122.6170021082	8025.8492192455	1.60004868179966	0.00811429316545399	0.00865800865800866	0.0367068047802504	0.0368975061967034	1.08125149571467	0.21120199194048	up	263.20072710927	5.85926666666667	1	0	-	Unknown	-	-	-	-	6	Cedryl acetate;Shyobunyl acetate;Guaiol acetate;alpha-Caryophyllene alcohol acetate;beta-Caryophyllene alcohol acetate;Nerolidyl acetate	HMDB0035910;HMDB0036153;HMDB0037218;HMDB0037224;HMDB0037273;HMDB0039630	1	Heptadecatrienoic_acid	C16344
neg-M264T352	1684.58139087494	964.535829513136	942.827542836419	1022.12309865298	1570.24843992537	855.544427164149	2179.74892070992	1588.57522006405	1792.13669687757	2324.25189612469	1227.14432542164	2014.35608372669	1.58045926919313	0.0115451148281293	0.0151515151515152	0.0479123485007638	0.057089211702678	1.09081132406308	0.131954688417226	up	264.204151191247	5.86313333333333	0	0	-	Unknown	-	-	-	-	0	-	-	0	-	-
neg-M265T144	1220.78725913283	1204.99002620643	724.254696405873	1838.31025984355	5210.95090487375	3676.85721155677	613.445404059857	430.609368398595	662.85742609685	684.992455659977	669.769114068232	556.910010765168	0.260777210226571	0.0131547520280577	0.00216450216450216	0.0531146294042671	0.0128367003367003	1.76000180479	0.0235344712652977	down	265.118795593865	2.3962	1	1	Dienestrol	Phenylpropanoids and polyketides	Stilbenes	HMDB0015027	C08090	-	3	Phenylalanyl-Threonine;Threoninyl-Phenylalanine;N5-(4-Methoxybenzyl)glutamine	HMDB0029005;HMDB0029068;HMDB0033598	1	gamma-Glutamyltyramine	C20926
neg-M265T229	45381.3648064727	52299.8467116832	40634.1166565467	47241.4419834562	37896.7311941077	60413.7937666692	119614.268197491	96668.435633622	68920.3899361532	131210.425689888	74204.0889154812	175711.027951943	2.34732442863979	0.00141227043036957	0.00216450216450216	0.00940014089912542	0.0128367003367003	1.49897253054692	0.0671401309461554	up	265.148145812181	3.81015	1	1	Dodecyl phosphate	Lipids and lipid-like molecules	Fatty Acyls	NA	NA	-	1	Epinastine	HMDB0014889	0	-	-
neg-M265T259	2984.35220636675	3267.08271106025	2388.24011019052	3341.28582339173	3349.28118954104	3541.55394789783	5869.29580371752	16168.5952413753	16719.0749012039	5338.79769593939	5399.27599176264	6584.97631428565	2.97163110403548	0.00647692095893838	0.00216450216450216	0.0309085717870427	0.0128367003367003	1.7076639172614	0.0394821385509497	up	265.179968873457	4.31068333333333	1	1	4-(1,1,3,3-Tetramethylbutyl)-phenol	Benzenoids	Benzene and substituted derivatives	HMDB0013825	null	-	2	4-Hydroxy-3-methoxy-2,10-bisaboladien-9-one;Tetranor 12-HETE	HMDB0033917;HMDB0060055	3	Juvenile_hormone_II_acid;Juvabione;Juvenile_hormone_III	C04834;C09693;C09694
neg-M266T229	6141.52424852676	7433.0620299517	5134.64492669343	5912.41880904931	5441.69130030775	7236.13846385853	14698.489488386	11116.2169532871	8718.24190286029	15085.487626738	9325.2954478571	20525.2870948705	2.13056640430803	0.0017508264388836	0.00216450216450216	0.0111329663038367	0.0128367003367003	1.39794257369289	0.0479286915177744	up	266.150674894683	3.8107	1	0	-	Unknown	-	-	-	-	4	Heptabarbital;Paucine;4-Coumaroyl-2-hydroxyputrescine;3-Hydroxymelatonin	HMDB0015443;HMDB0029876;HMDB0033462;HMDB0060742	2	N-Caffeoylputrescine;Heptabarbital	C03002;C17725
neg-M266T257	578.509308187943	715.841448208534	489.671907650056	951.019654307324	758.231859964552	861.413622308071	1279.2318331182	1259.72562318389	1275.03533033519	946.585757661253	2215.79220443953	1616.8553977792	1.97332771944777	0.00158632838728456	0.00432900432900433	0.0103242750772178	0.0216087174155789	1.31736285698033	0.0570387825322614	up	266.2118995971	4.28221666666667	1	0	-	Unknown	-	-	-	-	3	Norambreinolide;3-Methyl-alpha-ionyl acetate;[2,2-Bis(2-methylpropoxy)ethyl]benzene	HMDB0035293;HMDB0037631;HMDB0037712	2	Allopumiliotoxin_267A;Methyl_farnesoate	C20034;C16503
neg-M267T137	28201.3728442212	26722.6557608777	38988.9655328517	27881.6303818842	46452.6506201103	47698.2374285017	11932.8252650439	9272.27408118175	7231.30110388231	14101.9163644022	8515.63464823949	11357.070355204	0.289012821223463	8.60836923085877e-06	0.00216450216450216	0.00018913376782162	0.0128367003367003	2.06028820354799	0.051231488642579	down	267.073419303522	2.2868	1	1	Inosine	Nucleosides, nucleotides, and analogues	Purine nucleosides	HMDB0000195	C00294	(map00230)Purine metabolism;(map01100)Metabolic pathways	5	3-Deoxy-D-glycero-D-galacto-2-nonulosonic acid;Inosine;Allopurinol riboside;Arabinosylhypoxanthine;Mono-(3-carboxypropyl) phthalate	HMDB0000425;HMDB0000195;HMDB0000481;HMDB0003040;HMDB0061748	4	2-O-(alpha-D-Mannosyl)-D-glycerate;2-O-(alpha-D-Glucopyranosyl)-D-glycerate;3-Deoxy-D-glycero-D-galacto-non-2-ulosonic_acid;Inosine	C11544;C19792;C20934;C00294
neg-M267T225	236.07996044847	286.588471210535	216.536764893061	196.550509051675	295.09771341378	173.018629868486	1499.46742264941	1692.03738429246	1504.30784119698	1246.37378671606	1311.21307075541	2069.70488213753	6.64099295597905	1.57997527151524e-08	0.00216450216450216	1.74347608332035e-06	0.0128367003367003	2.61758090570946	0.0276330902658137	up	266.98785060939	3.74326666666667	1	0	-	Unknown	-	-	-	-	0	-	-	1	Fenson	C19030
neg-M267T244	893.779152032624	1038.70025732227	1135.72863663293	1104.43303287086	1086.36843212885	983.809221081359	2165.10581168085	2385.23258932167	3119.62370187502	2590.84767642323	2111.25946555328	2720.87808768444	2.41764945937116	1.29302902423084e-06	0.00216450216450216	4.50313405920961e-05	0.0128367003367003	1.67021437449624	0.455406946121998	up	267.113243650402	4.06210833333333	1	0	-	Unknown	-	-	-	-	2	cycloguanil;1-(11Z-eicosenoyl)-glycero-3-phosphate	HMDB0060974;HMDB0062305	3	Lysergic_acid;N-Butyl-beta-carboline-3-carboxylate;N,N'-Diacetylbenzidine	C07541;C13805;C19217
neg-M267T284	4989.99765482177	5780.08809403093	6357.77068915795	4817.55819221168	4948.62783860728	4638.12832813245	8635.20459266392	9141.11189426192	8099.7601831384	8521.74515563237	7406.94129894153	8632.47943759564	1.59954869225474	3.41600218600984e-05	0.00216450216450216	0.000544329446835252	0.0128367003367003	1.20257886696002	0.0493084804309589	up	267.195901279698	4.73766666666667	0	0	-	Unknown	-	-	-	-	0	-	-	0	-	-
neg-M267T422	1966807.75600129	1202641.42059193	1605086.86445404	717602.54728514	950819.228201072	824253.678021547	1250945.74541479	899930.079445618	546485.980884171	634701.717018627	455372.831778139	444467.392835409	0.58232841448849	0.0389848393620214	0.0649350649350649	0.119051650302989	0.161062576771631	1.1040591311776	0.0405108789906492	down	267.232968938739	7.03606666666667	1	0	-	Unknown	-	-	-	-	6	Cyclohexaneundecanoic acid;(Z)-9-Heptadecenoic acid;2,4-Heptadecanedione;10Z-Heptadecenoic acid;7-Hexadecenoic acid, methyl ester;9Z-heptadecenoic acid	HMDB0030997;HMDB0031046;HMDB0040888;HMDB0060038;HMDB0061858;HMDB0062437	2	omega-Cyclohexylundecanoic_acid;9E-Heptadecenoic_acid	C12100;C16536
neg-M267T51	17330.9308867346	12095.6003728456	17930.684569891	12071.1834330724	17083.4748497246	15357.1573976011	7894.3121480499	5844.66606444585	4924.5740435002	6623.85300459289	5541.99502317667	6418.93481839142	0.405450394871698	4.16608277369214e-06	0.00216450216450216	0.000108528113847296	0.0128367003367003	1.74569123055195	0.194818552508096	down	267.073192427208	0.857416666666667	1	1	Inosine	Nucleosides, nucleotides, and analogues	Purine nucleosides	HMDB0000195	C00294	(map00230)Purine metabolism;(map01100)Metabolic pathways	5	3-Deoxy-D-glycero-D-galacto-2-nonulosonic acid;Inosine;Allopurinol riboside;Arabinosylhypoxanthine;Mono-(3-carboxypropyl) phthalate	HMDB0000425;HMDB0000195;HMDB0000481;HMDB0003040;HMDB0061748	4	2-O-(alpha-D-Mannosyl)-D-glycerate;2-O-(alpha-D-Glucopyranosyl)-D-glycerate;3-Deoxy-D-glycero-D-galacto-non-2-ulosonic_acid;Inosine	C11544;C19792;C20934;C00294
neg-M267T86	606.122437958885	575.398745648788	328.499550600901	699.423260106836	1197.64126762557	836.35812430626	268.183234953133	128.181512629277	285.722435878451	324.790310993746	351.722463259781	172.210667016123	0.360747271824524	0.00183483513458216	0.00432900432900433	0.0115883703258723	0.0216087174155789	1.71934067206771	0.126806811888171	down	267.145818120133	1.43671666666667	1	0	-	Unknown	-	-	-	-	2	Miltirone;(-)-(E)-1-(4-Hydroxyphenyl)-7-phenyl-6-hepten-3-ol	HMDB0035080;HMDB0041090	4	4-Prenyldihydropinosylvin;Miltirone;Diethylstilbestrol_monomethyl_ether;3-Hydroxy-1-methylestra-1,3,5(10),6-tetraen-17-one	C10281;C13715;C14551;C15308
neg-M268T137	3037.83424988821	2670.9390744682	3724.2409521269	2501.95241247743	4489.6473259463	4578.37068998492	1395.08234425311	1123.41349058363	1155.45181194539	1715.38415051588	850.11578917778	1333.82912793173	0.360580975552659	3.63149970718454e-05	0.00216450216450216	0.000569556892762086	0.0128367003367003	1.84196921050767	0.0963700817446244	down	268.076222705517	2.2868	1	0	-	Unknown	-	-	-	-	2	Hydroxyzileuton;Zileuton sulfoxide	HMDB0013968;HMDB0013969	0	-	-
neg-M268T194	110.390921816088	114.994072900397	340.63144743028	147.640627891914	136.247428712414	163.626058529853	852.981062966114	869.179833937282	860.099690066738	819.048691411195	931.356032050282	1292.73956934104	5.55030614455694	3.40452619658371e-05	0.00216450216450216	0.000543672386612173	0.0128367003367003	2.51628505306893	0.107146709823465	up	268.097685523438	3.22646666666667	1	0	-	Unknown	-	-	-	-	6	Anisindione;7-Hydroxy-2-methylisoflavone;Androsterone glucuronide;Etiocholanolone glucuronide;5-alpha-Dihydrotestosterone glucuronide;3-alpha-hydroxy-5-alpha-androstane-17-one 3-D-glucuronide	HMDB0015257;HMDB0033979;HMDB0002829;HMDB0004484;HMDB0006203;HMDB0010365	7	alpha-(p-Methoxyphenyl)-6-methyl-2-pyridineacrylic_acid;4'-O-Methylisoflavone;1-[2-(4-Hydroxyphenyl)-1-benzofuran-3-yl]ethanone;7-Methoxyisoflavone;3'-Methoxyflavone;Androsterone_glucuronide;Etiocholan-3alpha-ol-17-one_3-glucuronide	C15122;C03074;C15111;C15616;C20872;C11135;C11136
neg-M268T422	315793.150059361	227695.730526067	284697.770678187	135334.029691113	165304.611463663	149045.047543713	217505.268749203	154973.226739119	100019.85241964	112928.314480526	83709.1412416804	83633.0205678123	0.589080754640807	0.0285306060595315	0.0411255411255411	0.0953220214698617	0.118932255416354	1.1278314984931	0.0210888160800945	down	268.235730439791	7.03606666666667	0	0	-	Unknown	-	-	-	-	0	-	-	0	-	-
neg-M268T51	2114.60760357241	1821.79337555142	2318.37858911319	1866.57285894075	2788.87637241303	2808.17462621759	1022.05186927459	818.506765201164	611.216765927524	1077.90877660431	867.107587246301	911.026961730208	0.386912278436025	7.62791288705992e-06	0.00216450216450216	0.000174827847056745	0.0128367003367003	1.81646082993117	0.0875006621814892	down	268.07603601821	0.849383333333333	1	0	-	Unknown	-	-	-	-	2	Hydroxyzileuton;Zileuton sulfoxide	HMDB0013968;HMDB0013969	0	-	-
neg-M269T137	527.490510188549	471.361185013574	643.423692112842	484.526266314137	891.525068534494	721.494219787045	242.665760832762	255.001497945685	213.183289601932	308.181385479114	227.190460761294	286.907271729649	0.409947345112939	8.25148237927336e-05	0.00216450216450216	0.00106558590988618	0.0128367003367003	1.73925605905802	0.080516293583331	down	269.078041294283	2.29020833333333	1	0	-	Unknown	-	-	-	-	1	N-Salicyloylaspartic acid	HMDB0039506	3	Clitidine;Cadusafos;N-Pyruvoyl-5-methoxy-3-hydroxyanthranilate	C19977;C18395;C11467
neg-M269T422	35542.7628614883	20588.9440641777	29002.0892237628	12261.2485004692	18998.9119475787	14422.2711373364	21291.0078754702	12746.3726865849	12813.1834315577	13123.1008864779	7331.76553677085	8107.5430249356	0.576480263554703	0.0378741125731783	0.0930735930735931	0.116767119629943	0.206968359011832	1.09064931863982	0.140417482126362	down	269.239318099758	7.03606666666667	0	0	-	Unknown	-	-	-	-	0	-	-	0	-	-
neg-M269T51	1592.66614737426	1965.00951228687	2345.58005271766	1907.72940654874	1829.48431641478	1628.61355062958	1170.68918933566	990.050473208191	567.306138641453	991.322810925564	704.567295768098	509.854085417817	0.43781645759806	0.000800706739685759	0.00216450216450216	0.00602185088530859	0.0128367003367003	1.68270524228619	0.107549449961251	down	269.08671117966	0.856283333333333	1	0	-	Unknown	-	-	-	-	3	D-erythro-L-galacto-Nonulose;Aspartyl-Histidine;Histidinyl-Aspartate	HMDB0029955;HMDB0028755;HMDB0028881	1	6-Hydroxyl-1,6-dihydropurine_ribonucleoside	C04583
neg-M269T52	797.008284040762	1019.80300014688	2355.11160200292	1334.93140831793	1521.46787334671	1540.42036557254	1278.09207977271	893.263608836612	584.07357172866	702.201563358238	982.362195192827	616.255331704681	0.590080555095298	0.0277626498249963	0.025974025974026	0.0935658757372913	0.0855005560887914	1.02796479066318	0.0981942800867789	down	269.110977986657	0.871633333333333	1	0	-	Unknown	-	-	-	-	3	N-Desmethylpromazine;(17alpha,23S)-17,23-Epoxy-29-hydroxy-27-norlanosta-1,8-diene-3,15,24-trione;Nebivolol	HMDB0013939;HMDB0035971;HMDB0015594	2	Cytomycin;Clivoline	C01567;C10282
neg-M270T222	2198.35058641068	2707.52982295626	4192.01156859239	2989.78943861388	2184.39041593726	2768.75301595294	5754.38731724717	5230.46106186143	4963.63730867262	7783.11167747489	8873.81464596509	6579.0907210276	2.29944871100427	0.000106519932806821	0.00216450216450216	0.00128517476670244	0.0128367003367003	1.55862438499381	0.0578352384843187	up	270.206863860513	3.69383333333333	1	0	-	Unknown	-	-	-	-	7	Tridecanoylglycine;Lubiminol;8-Hydroxy-4(6)-lactarene-5,14-diol;(3beta,9beta)-7-Drimene-3,11,12-triol;7-Drimene-11,12,14-triol;Kessyl glycol;5-Acetoxydihydrotheaespirane	HMDB0013317;HMDB0029604;HMDB0035780;HMDB0036053;HMDB0036866;HMDB0037197;HMDB0040276	5	Kikkanol_A;Kikkanol_D;Kikkanol_F;Chrysanthetriol;Prohydrojasmon	C17603;C17606;C17608;C17610;C18538
neg-M270T229	135.344745828706	203.206811656087	245.128591324377	240.402662401068	151.463180754373	193.499295574974	2277.05029707273	1940.48515550379	2043.57357605991	1785.69033381157	1917.14697265453	2281.24930379247	10.4745263245248	1.80151094575305e-07	0.00216450216450216	1.06582162640004e-05	0.0128367003367003	2.92554269797373	0.0359064813135866	up	270.068209543954	3.82125	1	0	-	Unknown	-	-	-	-	2	Limonin;Zapoterin	HMDB0035921;HMDB0035984	5	Limonin;Zapoterin;Butyrylmallotochromene;Drummondin_A;Isobutyrylmallotochromene	C03514;C08788;C08997;C09004;C09009
neg-M270T81	298.208869079181	293.312462313348	242.372865300794	284.071222665903	415.482953885321	367.011528951408	596.526113144883	725.899263219045	636.774602119429	805.454656855092	684.418183354012	731.179342086793	2.19960029461765	2.42456705879574e-05	0.00216450216450216	0.000420172551000532	0.0128367003367003	1.67508661135536	0.048645874750556	up	270.15668610569	1.34418333333333	1	0	-	Unknown	-	-	-	-	8	Arginyl-Proline;Prolyl-Arginine;Homoanserine;Histidinyl-Valine;Valyl-Histidine;(S)-Argpyrimidine;Momoridcin;Ambolic acid	HMDB0028717;HMDB0029011;HMDB0005767;HMDB0028898;HMDB0029129;HMDB0037180;HMDB0030512;HMDB0035713	1	Eburicoic_acid	C14495
neg-M271T181	524.222215680793	508.531565686869	3035.64075494143	677.188082093271	589.385222304744	569.324002865785	6046.18887748513	4814.51104533172	5116.95491554384	4615.36291105518	6882.86801691757	8549.63574479323	6.10158211443125	0.00040959739742636	0.00216450216450216	0.00358138921735814	0.0128367003367003	2.6168140925764	0.060824990849865	up	271.099504624089	3.0118	1	1	2,4,6-Trimethoxybenzophenone	Benzenoids	Benzene and substituted derivatives	HMDB0033800	null	-	10	5C-aglycone;Isovestitol;1,2-Bis(4-hydroxy-3-methoxyphenyl)ethylene;2,4,6-Trimethoxybenzophenone;1-(2,6-Dihydroxy-4-methoxyphenyl)-3-phenyl-1-propanone;Marminal;3'-O-Methylequol;4',7-Dihydroxy-3'-methoxyisoflavan;4',7-Dihydroxy-6-methoxyisoflavan;6-O-Methylequol	HMDB0004810;HMDB0030526;HMDB0032847;HMDB0033800;HMDB0034435;HMDB0035035;HMDB0041660;HMDB0041669;HMDB0041670;HMDB0041701	8	1,2-Bis(4-hydroxy-3-methoxyphenyl)ethylene;5-O-Methylalloptaeroxylin;2',6'-Dihydroxy-4'-methoxydihydrochalcone;Eleutherin;9-Methoxy-alpha-lapachone;Vestitol;(-)-Vestitol;Deoxyshikonin	C04547;C09014;C09644;C10340;C10372;C10540;C16225;C18133
neg-M271T229	1185.40200565333	1243.9334338408	778.15744365932	612.65451812216	940.457508904312	759.847005801403	16161.4436309915	15091.9069994727	13213.2101014509	10631.637093863	12303.2154339684	16162.4737702368	15.1371460709714	2.00303556707302e-08	0.00216450216450216	2.02802188703341e-06	0.0128367003367003	3.14466682209222	0.0272986093125839	up	271.075707334884	3.81956666666667	1	1	Anigorufone	Benzenoids	Naphthalenes	HMDB0033935	null	-	1	Anigorufone	HMDB0033935	3	Thienamycin;5-Chrysenecarboxylate;4-Chrysenecarboxylate	C06664;C18282;C18283
neg-M271T289	76411.3099638029	70693.8504586044	56363.2015323407	47824.9108395642	64866.8157539322	59433.5582737896	29420.4237454275	21209.1121316282	21991.505803146	30939.344783249	21268.0087174241	22551.1496934489	0.392390941969676	2.40262427649442e-06	0.00216450216450216	7.18300548537344e-05	0.0128367003367003	1.83053111948359	0.0331485842975267	down	271.227246417886	4.81968333333333	1	1	16-Hydroxyhexadecanoic acid	Lipids and lipid-like molecules	Fatty Acyls	HMDB0006294	NA	-	3	(R)-3-Hydroxy-hexadecanoic acid;(R)-2-Hydroxyhexadecanoic acid;3-hydroxyhexadecanoic acid	HMDB0010734;HMDB0031057;HMDB0061658	1	16-Hydroxypalmitate	C18218
neg-M271T362	1241.21900419531	1470.21072444377	1289.01764711892	12100.3162553808	818.266400617187	857.082502545006	7290.71853856772	5115.91802662093	4995.05067663179	5684.50469989183	3737.45302041077	4452.33128948878	1.75943847065894	0.0393075122446574	0.0649350649350649	0.119695720739788	0.161062576771631	1.66384408855411	0.0408603619975304	up	271.206032776257	6.036625	1	0	-	Unknown	-	-	-	-	2	5a-Androst-3-en-17-one ;5alpha-Androst-16-en-3-one	HMDB0006046;HMDB0034406	3	3-Oxo-delta4-steroid;3-Oxo-delta5-steroid;3-Oxo-delta1-steroid	C00619;C01034;C02941
neg-M272T181	255.548920002432	222.167977027529	501.128236028566	156.730743151337	194.009755637455	170.798380954791	1290.63668372914	963.110789842199	973.656578447948	920.67530458808	1145.64282198073	1569.5279300054	4.57432900512964	5.74627624724037e-05	0.00216450216450216	0.000811118828795219	0.0128367003367003	2.33368308221407	0.171955851873981	up	272.102451765354	3.0118	1	0	-	Unknown	-	-	-	-	1	Nicotinate D-ribonucleoside	HMDB0006809	1	Nicotinate_D-ribonucleoside	C05841
neg-M272T229	346.958263018113	283.530329319369	233.384183009347	201.492296121187	188.541515273176	198.001214042087	3211.00144426721	3108.81686589645	2736.65910489522	2264.16210925999	2522.0546341528	3245.56770319056	11.7695227289525	1.43268615363508e-08	0.00216450216450216	1.61737586441583e-06	0.0128367003367003	2.9801479317592	0.0610089073902025	up	272.078996440154	3.82156666666667	1	0	-	Unknown	-	-	-	-	1	(2R,3S)-Piscidic acid	HMDB0030809	1	Brugine	C10849
neg-M273T203	7096.61618743239	5392.80413452222	6135.11064349985	6137.00343612778	4861.01293268553	4380.96191594465	1019.38335855365	923.535486765995	1008.26540076566	1103.15115300934	1128.07146109824	990.140384138886	0.181526771219744	1.82023758770434e-07	0.00216450216450216	1.07235239478747e-05	0.0128367003367003	2.49785634656935	0.0868851340586632	down	273.127151403384	3.388475	1	0	-	Unknown	-	-	-	-	2	Polyporusterone B;Polyporusterone C	HMDB0038496;HMDB0038497	0	-	-
neg-M273T235	3486.27303779054	3311.8928677038	2382.9840559699	2187.06968188314	2204.38494119967	2229.64998522769	672.665485402839	1283.1956566526	1460.98893038947	1067.69701640531	760.658868098288	885.882975391143	0.387988239606435	0.000126755947109542	0.00216450216450216	0.00146283214637228	0.0128367003367003	1.76216181366095	0.246630317844091	down	273.091549799073	3.92309166666667	1	0	-	Unknown	-	-	-	-	5	Bakers yeast extract;2-(Ethylsulfonylmethyl)phenyl methylcarbamate;1-O-all-trans-retinoyl-beta-glucuronic Acid;Retinoyl b-glucuronide;Austalide H	HMDB0032173;HMDB0040288;HMDB0062632;HMDB0003141;HMDB0030153	3	2,3-Dihydrothienamycin;2-Amino-6-(benzylthio)purine;all-trans-Retinoyl-beta-glucuronide	C20820;C15279;C11061
neg-M273T254	2674.26234062814	2526.10052019315	1655.79404218004	1555.44940777652	1904.55329822938	1559.5200645004	422.171570084965	441.349436235733	365.142749676379	421.647508654576	404.467667257517	446.579614259842	0.210628664205979	6.80052138783123e-06	0.00216450216450216	0.000159208392252421	0.0128367003367003	2.37253233084098	0.110408000357753	down	273.091475463103	4.231125	1	0	-	Unknown	-	-	-	-	5	Bakers yeast extract;2-(Ethylsulfonylmethyl)phenyl methylcarbamate;1-O-all-trans-retinoyl-beta-glucuronic Acid;Retinoyl b-glucuronide;Austalide H	HMDB0032173;HMDB0040288;HMDB0062632;HMDB0003141;HMDB0030153	3	2,3-Dihydrothienamycin;2-Amino-6-(benzylthio)purine;all-trans-Retinoyl-beta-glucuronide	C20820;C15279;C11061
neg-M273T275	3309.08963789516	3347.03035669164	1942.1789438559	1866.82231254838	2527.74431076744	1864.80929387311	7307.91092905927	6142.83090771062	5846.31640679899	4805.41837158392	4793.9478289515	6335.28748285283	2.37128031601815	0.000143039770559546	0.00216450216450216	0.00160273084616691	0.0128367003367003	1.73590001486892	0.0644610117986153	up	273.091418077892	4.58333333333333	1	0	-	Unknown	-	-	-	-	2	Bakers yeast extract;2-(Ethylsulfonylmethyl)phenyl methylcarbamate	HMDB0032173;HMDB0040288	2	2,3-Dihydrothienamycin;2-Amino-6-(benzylthio)purine	C20820;C15279
neg-M273T322_2	1420.61881415377	1614.18841312706	1569.90780037417	1146.47381301242	1840.61149455852	1241.36885941426	1000.49995809	873.618467840247	846.744978635998	850.280516847215	794.587800670146	830.490883689419	0.588262546688905	0.000312513823787987	0.00216450216450216	0.0029133348490003	0.0128367003367003	1.08894769293896	0.487329409216516	down	273.184937263317	5.37134166666667	1	0	-	Unknown	-	-	-	-	5	Nandrolone;1-Phenyl-1,3-dodecanedione;(10Z,14E,16E)-10,14,16-Octadecatrien-12-ynoic acid;Rhodinyl phenylacetate;Citronellyl alpha-toluate	HMDB0002725;HMDB0035579;HMDB0035963;HMDB0037191;HMDB0037230	4	Nandrolone;Cinmethylin;17beta-Hydroxyestr-5(10)-en-3-one;Empenthrin	C07254;C10903;C15257;C18524
neg-M273T378	2537.64953063202	2879.94383018362	2546.82059138914	2055.0513112387	2382.45833832673	1469.13276785076	1876.65867957686	1073.06361920265	1564.32206010955	976.011960595846	811.21816029283	978.799188937259	0.524839166875502	0.00255909307083002	0.00865800865800866	0.0149734006843144	0.0368975061967034	1.41000720863986	0.0709363177018177	down	273.205941032025	6.30613333333333	0	0	-	Unknown	-	-	-	-	0	-	-	0	-	-
neg-M273T397	2142.45986195712	1873.317245819	988.162129186457	1179.69460126974	1153.48212245037	1442.99748763475	10107.551511174	5278.15522235712	6298.00976697515	5435.17530347765	5369.42070704921	5826.46433582862	4.36381341452987	3.98496526530763e-06	0.00216450216450216	0.000105346820647608	0.0128367003367003	2.26632329512831	0.176068465984605	up	273.221564252267	6.6193	1	0	-	Unknown	-	-	-	-	1	Androstenol	HMDB0005935	7	3-Oxosteroid;7-Oxosteroid;3-Oxo-5beta-steroid;3-Oxo-5alpha-steroid;3beta-Hydroxy-delta5-steroid;5alpha-Androstan-2-en-17beta-ol;16-Fluorohexadecanoic_acid	C01876;C01881;C02797;C02940;C03836;C15298;C13948
neg-M274T203	1421.21109210876	1362.62098624778	1572.28039443955	1060.73005169583	1342.74688679929	1127.42931303757	8.80529106632098	282.906401298673	213.283469897392	13.8843263183878	270.10863631598	267.407957823436	0.133941115096071	0.010092672404624	0.00216450216450216	0.0430489188646309	0.0128367003367003	2.77891888241197	0.0850318965833875	down	273.628278554363	3.38916666666667	1	0	-	Unknown	-	-	-	-	1	Gentamicin	HMDB0014936	1	Gentamicin_C1	C07656
neg-M274T275	802.231915369507	666.568536083227	541.497403301737	437.799910336166	541.272661469043	391.530035542978	1676.21612438451	1507.39130854519	1066.76095877038	1047.07556768988	1212.52423292476	1624.90576992069	2.40612643093791	9.13566709679735e-05	0.00216450216450216	0.00114733230892131	0.0128367003367003	1.73429161599463	0.0300362906042214	up	274.094426636126	4.58376666666667	1	0	-	Unknown	-	-	-	-	2	Sarmentosin;Ethenodeoxyadenosine	HMDB0030697;HMDB0001786	3	Cardiospermin;Sarmentosin;1,6-Anhydro-N-acetyl-beta-muramate	C08328;C08340;C19769
neg-M275T154	2467.57493432746	3181.58003743879	3286.45805741635	2754.68857501941	3462.9961260328	2925.46022981691	490.327360313678	720.763109633732	841.961482469954	698.892204288157	628.652544662584	745.998962069202	0.228256591108513	7.35520130059834e-08	0.00216450216450216	5.3507727387538e-06	0.0128367003367003	2.31047753903608	0.0658863249190723	down	275.103357075729	2.56458333333333	1	0	-	Unknown	-	-	-	-	4	N-lactoyl-Tryptophan;Garcinone C;1-(2H-1,3-Benzodioxol-5-yl)-2-[2,6-dimethoxy-4-(prop-2-en-1-yl)phenoxy]propyl acetate;Heteroflavanone C	HMDB0062178;HMDB0029511;HMDB0030827;HMDB0041256	4	Kokusaginine;Maculosidine;Skimmianine;Neoisostegane	C10701;C10716;C10740;C10707
neg-M275T160	3332.92132412564	3920.83387153897	6583.51829058335	3952.98558036725	4365.34688784072	3950.407130669	1798.08745350517	1891.06626931548	1607.36666693455	3431.48139162113	2648.61349324561	2025.8164683299	0.51338485502363	0.00117509321686458	0.00432900432900433	0.00815013452177053	0.0216087174155789	1.39416203447742	0.145763850833467	down	275.149066305159	2.66710833333333	1	0	-	Unknown	-	-	-	-	6	4-Hydroxycinnamoylagmatine;Glutamyl-Isoleucine;Glutamyl-Leucine;Isoleucyl-Glutamate;Leucyl-Glutamate;norzolmitripan	HMDB0033460;HMDB0028822;HMDB0028823;HMDB0028906;HMDB0028928;HMDB0060966	1	p-Coumaroylagmatine	C04498
neg-M275T201	295.54546583874	364.169145798641	461.995747605308	394.055515383104	363.876833923895	471.909623182188	2063.41698267671	3805.32599652489	3247.50371279117	2772.9919511006	3832.66748417754	5643.09164213118	9.08548684250082	1.31752508949361e-06	0.00216450216450216	4.5722310614547e-05	0.0128367003367003	2.78237022615943	0.0469533319539539	up	275.058590288149	3.34728333333333	1	0	-	Unknown	-	-	-	-	1	O-Demethylfonsecin	HMDB0033649	3	Premithramycinone;1-OH-Nogalamycinone;Pyrazosulfuron-ethyl	C12383;C18632;C18444
neg-M275T342	31156.1688549886	28328.3771157067	36542.0626386632	18108.0476309417	21837.5229198426	22786.3856761206	75116.8406476344	50263.4377283993	50587.5083703885	66106.734872651	39294.2775860572	61199.4586447916	2.15779386896847	0.000286530587582868	0.00216450216450216	0.00273471030189635	0.0128367003367003	1.58901515972995	0.068221919197364	up	275.201242782675	5.69485	1	0	-	Unknown	-	-	-	-	8	19-Norandrosterone;19-Nor-5-androstenediol;19-Noretiocholanolone;Stearidonic acid;Phenethyl decanoate;4,8,12,15-Octadecatetraenoic acid;(E,E)-11,13-Octadecadien-9-ynoic acid;17beta-hydroxy-5beta-estran-3-one	HMDB0002697;HMDB0004590;HMDB0005886;HMDB0006547;HMDB0032464;HMDB0032672;HMDB0034382;HMDB0062677	2	Stearidonic_acid;Kinoprene	C16300;C19042
neg-M275T47_3	10858.7579272203	8769.92241504617	8167.29033028543	9222.72753239074	9515.17490322768	8776.60654632805	2823.09244847573	4475.52667804692	4870.3768830269	5628.34976645309	5705.93819801255	5659.44585229084	0.527255051998708	0.0011495482091728	0.00216450216450216	0.00803307768617425	0.0128367003367003	1.46277240159854	0.0784016968385192	down	274.886520395067	0.776233333333333	0	0	-	Unknown	-	-	-	-	0	-	-	0	-	-
neg-M276T168	296.699593289147	405.787446287278	384.520266747219	394.050846415923	421.180290244227	363.437460978296	1838.63079337418	1272.67318160988	1169.03699935923	1303.57741743111	1004.68365523023	1265.57870685892	3.46659499716115	8.08826167907967e-07	0.00216450216450216	3.19657215091515e-05	0.0128367003367003	2.1059641516736	0.141658964115211	up	276.126600617556	2.80131666666667	1	0	-	Unknown	-	-	-	-	18	3'-Deaminofusarochromanone;Celerin;Apigravin;(E)-Suberenol;Citrusal;(R)-Meranzin;(S)-Auraptenol;Dihydrowyerone;7-Methoxy-5-prenyloxycoumarin;5,6-Dihydroyangonin;7,8-Dihydroyangonin;Cyperine;3-(1,1-Dimethylallyl)scopoletin;7-Hydroxy-5-isopropyl-2-methoxy-3-methyl-1,4-naphthoquinone;Anhydromarasmone;Wyerol;Pergillin;Kanzonol Q	HMDB0041328;HMDB0030110;HMDB0030578;HMDB0030690;HMDB0030788;HMDB0030853;HMDB0030854;HMDB0030948;HMDB0032953;HMDB0033015;HMDB0033016;HMDB0033771;HMDB0034133;HMDB0035254;HMDB0036050;HMDB0039142;HMDB0039592;HMDB0041192	6	8-Deoxylactucin;Linderane;Hemigossypol;Cyperine;2,3-Bis(4-hydroxyphenyl)-1,2-propanediol;Homobaldrinal	C09392;C09495;C09680;C09923;C13634;C16812
neg-M276T342	6846.54841311578	7094.03241011437	6623.36935017493	4588.26416963173	4279.9326671413	4951.67770700708	14279.1307883652	9706.37981759409	10243.069539431	12167.7542588244	7427.99260961739	9726.66805199807	1.84828173097529	0.000766518838611247	0.00216450216450216	0.00580638759275052	0.0128367003367003	1.38288212760252	0.107092639968288	up	276.204407945424	5.70175	0	0	-	Unknown	-	-	-	-	0	-	-	0	-	-
neg-M276T376	2979.65332982107	2305.74461512837	1659.44745441164	1049.18276635484	1794.77529810259	2109.92830152022	10598.8046058502	7462.96536439573	8292.20782812593	8325.42579099907	6079.67883646216	7588.48007090806	4.06325341643373	3.20249348064057e-05	0.00216450216450216	0.000517002138938165	0.0128367003367003	2.23683883646216	0.190992049311284	up	276.343680655081	6.26225833333333	0	0	-	Unknown	-	-	-	-	0	-	-	0	-	-
neg-M277T160	391.994936531738	553.867218518805	410.761369135319	494.454831193022	457.93211386537	434.070011837447	2489.01258518074	1185.36855979722	1500.30069168655	1347.38175199745	1597.55870623207	2226.58157377078	3.77174637784777	2.36414934502139e-05	0.00216450216450216	0.000411672175841401	0.0128367003367003	2.15456551441414	0.0361433868529187	up	277.016896418141	2.659	1	0	-	Unknown	-	-	-	-	0	-	-	1	2'-Deoxy-5-hydroxymethylcytidine-5'-diphosphate	C11038
neg-M277T161	4608.46449302232	3372.07623258437	3760.62360293404	5371.22769983537	14927.8390963119	13095.1253067613	732.069735934562	564.504845296475	1111.77232031005	1450.44003746508	1129.58828569927	741.281295799775	0.126943863381411	0.000220512459896973	0.00216450216450216	0.00224769368827003	0.0128367003367003	2.50856630804501	0.0463606055134151	down	277.15512522743	2.6858	1	1	Ile-Phe	Organic acids and derivatives	Carboxylic acids and derivatives	HMDB0028914	NA	-	4	keratan sulfate I;Leucyl-phenylalanine;Isoleucyl-Phenylalanine;Phenylalanyl-Isoleucine	HMDB0062483;HMDB0013243;HMDB0028914;HMDB0028998	3	Zinnimidine;Cochlearine;cis-1,3,4,6,7,11b-Hexahydro-9-methoxy-2H-benzo[a]quinolizine-3-carboxylic_acid	C10626;C10853;C15462
neg-M277T174	295.155156671682	379.948157229132	334.153402620312	258.222484016458	302.176553889661	278.852142569862	1506.74631468346	1276.23795784531	1120.02912245984	1124.03980763382	1588.63163702171	1741.52564311121	4.5210574952542	5.34280039601456e-08	0.00216450216450216	4.23158408784347e-06	0.0128367003367003	2.34299361107828	0.0444114994711914	up	277.016584011329	2.90640833333333	1	0	-	Unknown	-	-	-	-	0	-	-	1	2'-Deoxy-5-hydroxymethylcytidine-5'-diphosphate	C11038
neg-M277T277	2439.48809021766	2708.76621694705	2624.02101788607	2402.83576342496	2448.79077654904	2522.37531190791	11064.0631178805	6227.7860585467	8648.28018855282	6337.26723541479	4517.29291045099	5232.53788115126	2.77475625865366	0.000688198740878769	0.00216450216450216	0.0053492677753624	0.0128367003367003	1.81835735989994	0.0354807381838418	up	277.180139634223	4.60839166666667	1	0	-	Unknown	-	-	-	-	4	1-(4-Hydroxy-3-methoxyphenyl)-3-decanone;8-Acetoxy-4-acoren-3-one;Panaxytriol;Panaxacol	HMDB0030801;HMDB0030974;HMDB0031928;HMDB0039251	2	6-Paradol;Panaxytriol	C10482;C16792
neg-M277T375	1114280.09920374	798732.030243914	1029304.31252063	503497.231961636	618583.974631146	545073.442457568	5887397.68395924	3803288.36597696	4225724.9591208	4726203.15727767	2943257.76800542	4239200.58375858	5.6026108002755	2.50005722625597e-06	0.00216450216450216	7.41784351028999e-05	0.0128367003367003	2.49230385531909	0.0285465098386615	up	277.218008411586	6.2548	1	1	Alpha-Linolenic acid	Lipids and lipid-like molecules	Fatty Acyls	HMDB0001388	C06427	(map00592)alpha-Linolenic acid metabolism;(map01040)Biosynthesis of unsaturated fatty acids;(map01060)Biosynthesis of plant secondary metabolites;(map01070)Biosynthesis of plant hormones;(map01100)Metabolic pathways;(map01110)Biosynthesis of secondary metabolites	5	Alpha-Linolenic acid;Gamma-Linolenic acid;Calendic acid;Punicic acid;Linolenelaidic acid	HMDB0001388;HMDB0003073;HMDB0030962;HMDB0030963;HMDB0030964	6	(6Z,9Z,12Z)-Octadecatrienoic_acid;(9Z,12Z,15Z)-Octadecatrienoic_acid;Crepenynate;(9Z,11E,13E)-Octadecatrienoic_acid;Punicic_acid;5beta-Estrane-3alpha,17beta-diol	C06426;C06427;C07289;C08315;C08364;C15201
neg-M277T47_2	3976.4089377055	3255.10177078013	3354.82381400102	3411.14579965137	3874.74852581409	3268.15181009027	1412.0475466803	1622.78711451271	2248.57772744018	2080.45876794804	1924.82916776373	1758.40515281257	0.52255943995762	4.40617458123169e-05	0.00216450216450216	0.000660657107821013	0.0128367003367003	1.35591645969105	0.33832323353431	down	276.883578135949	0.785	0	0	-	Unknown	-	-	-	-	0	-	-	0	-	-
neg-M278T142	1118.67538748242	1074.58395053732	798.695154063508	1346.89323073011	2506.12484703728	1945.82670926744	617.447208454305	416.987861008457	723.158070928361	813.508557575126	822.832351864895	436.801704785959	0.435766490962516	0.00445177410084084	0.00865800865800866	0.0229807481967716	0.0368975061967034	1.47620513162324	0.0633205243340118	down	278.114222443702	2.36971666666667	0	0	-	Unknown	-	-	-	-	0	-	-	0	-	-
neg-M278T161	768.107555883415	451.065701855754	634.102370988418	983.318237817313	2587.23584938182	2387.52324290957	116.793088554477	127.61117669585	210.729877775922	312.78871334572	292.585325749663	124.062906799786	0.151647364440422	0.000806649029085689	0.00216450216450216	0.00605033090679557	0.0128367003367003	2.31639359135553	0.0460881515658868	down	278.158530486458	2.68335	1	0	-	Unknown	-	-	-	-	1	Phaseolic acid	HMDB0031897	3	Tiocarbazil;Streptidine;Triethylene_glycol_diglycidyl_ether	C18898;C00837;C19537
neg-M278T229	827.15306460789	1060.94974605267	1216.88721307474	917.196816946329	980.896180375241	747.782984397759	1299.50769900875	1361.49762535636	1701.55659509041	1307.79247604378	1599.71878432461	1809.9825593388	1.57890233063166	0.000609554066172333	0.00216450216450216	0.004880905408788	0.0128367003367003	1.11340536155125	0.0634364382404457	up	278.147035362357	3.82335	0	0	-	Unknown	-	-	-	-	0	-	-	0	-	-
neg-M278T375	194755.389506395	148053.202072252	187399.071599732	97742.3449656115	111437.390470252	98421.8259027504	967262.069221533	623895.670619381	685306.926796887	730989.655112582	448477.935272591	653068.519116091	4.90445874298884	2.72896148335819e-06	0.00216450216450216	7.90593826786452e-05	0.0128367003367003	2.3876137626878	0.0316526026891568	up	278.220806968904	6.2548	0	0	-	Unknown	-	-	-	-	0	-	-	0	-	-
neg-M278T408	22631.1878894805	16066.1925726504	17626.036058303	11379.1910407524	12281.3131926258	13793.1685453695	41232.4556575481	27781.6967446711	36777.1506051225	28053.49185043	23227.4362749787	28466.815287626	1.97851146593431	0.0004887398835227	0.00216450216450216	0.00410424488762414	0.0128367003367003	1.4670669478173	0.0916535145518298	up	278.352803477552	6.807	0	0	-	Unknown	-	-	-	-	0	-	-	0	-	-
neg-M278T51	723.107336699334	1233.52713473091	746.142401357693	935.405661670608	872.853175266074	1025.17283333312	1594.57884245182	1596.5762565891	930.961391497072	1559.28767201176	1524.7044269473	1358.69253714255	1.54705175212007	0.00423829956940098	0.0151515151515152	0.0220994638020106	0.057089211702678	1.1093964481131	0.081341851178306	up	278.060022508647	0.857966666666667	1	0	-	Unknown	-	-	-	-	2	Glutamyl-Proline;Prolyl-Glutamate	HMDB0028827;HMDB0029016	0	-	-
neg-M279T113	757.703956513222	945.278020983977	773.438414413154	607.030372587042	1487.45310490224	1305.98604368256	236.352138819924	314.093351570189	287.697779524364	258.173573052756	320.680678961885	313.178301192175	0.2944033066316	0.000176536570779918	0.00216450216450216	0.00188657852190378	0.0128367003367003	2.00416607449346	0.153751180572735	down	279.038206670752	1.885125	0	0	-	Unknown	-	-	-	-	0	-	-	0	-	-
neg-M279T253	4714.45275364747	5645.33977004381	3328.61808877534	5760.09960409468	7395.42836743649	6307.0288289672	28724.9364957414	28747.1215033846	32928.0161103673	27201.5681839981	23729.8674847765	30195.1615736984	5.1741075672164	4.55680976042347e-06	0.00216450216450216	0.000116694729223257	0.0128367003367003	2.44304671504292	0.0746729260342669	up	279.195995633084	4.212725	1	1	2,6-Di-tert-butyl-4-methylphenol	Benzenoids	Benzene and substituted derivatives	HMDB0033826	C14693	-	5	12S-HHT;Dihydropanaxacol;Fauronyl acetate;Valeracetate;3-Methyl-5-propyl-2-furannonanoic acid	HMDB0012535;HMDB0032675;HMDB0036422;HMDB0041388;HMDB0094642	4	Juvenile_hormone_II;12(S)-HHT;Juvenile_hormone_I_acid;Pinacidil	C04867;C20388;C20992;C13729
neg-M279T274	1285.17914039389	1631.61669445584	1514.75075590891	3452.36426653887	1773.06502836882	1500.90127435837	6926.41249844582	5537.63336196191	6225.84767773672	5160.11819738215	6645.88669463715	7275.32366916989	3.38516203016256	0.0001108578705909	0.00216450216450216	0.00132691669356884	0.0128367003367003	2.10965253417196	0.0272575270435438	up	279.195577685013	4.572525	1	1	2,6-Di-tert-butyl-4-methylphenol	Benzenoids	Benzene and substituted derivatives	HMDB0033826	C14693	-	5	12S-HHT;Dihydropanaxacol;Fauronyl acetate;Valeracetate;3-Methyl-5-propyl-2-furannonanoic acid	HMDB0012535;HMDB0032675;HMDB0036422;HMDB0041388;HMDB0094642	4	Juvenile_hormone_II;12(S)-HHT;Juvenile_hormone_I_acid;Pinacidil	C04867;C20388;C20992;C13729
neg-M279T375	18903.7691821593	18898.810700172	16531.7331307128	12072.9325860247	18270.2065806663	12363.8423711637	97822.2962666464	60772.8748098676	65195.6712250791	73235.9232601026	47888.2386259155	62213.9835687118	4.19541999764627	6.99838216653531e-07	0.00216450216450216	2.84012856436129e-05	0.0128367003367003	2.26555686075303	0.0500064656945577	up	279.223840446406	6.25756666666667	0	0	-	Unknown	-	-	-	-	0	-	-	0	-	-
neg-M279T408	9358190.2460532	8116810.45396589	9081017.38330208	5123119.52343033	5822330.95561276	5944698.17492076	25414299.6476885	18573374.7653872	19634967.9850256	17639495.1957092	14826481.0566857	15385260.0726629	2.56579318947127	4.1180110832702e-05	0.00216450216450216	0.000629462830331465	0.0128367003367003	1.81168256927413	0.0156147850731998	up	279.233924892096	6.80236666666667	1	1	Octadecadienoate	Lipids and lipid-like molecules	Fatty Acyls	HMDB0062784	null	-	11	Linoleic acid;Bovinic acid;9E,11E-Octadecadienoic acid;10E,12Z-Octadecadienoic acid;Linoelaidic acid;Mangiferic acid;Linalyl caprylate;Ethyl 2E,4Z-hexadecadienoate;5-Octadecynoic acid;Octadecadienoate;6Z,9Z-octadecadienoic acid	HMDB0000673;HMDB0003797;HMDB0005047;HMDB0005048;HMDB0006270;HMDB0029800;HMDB0030430;HMDB0031051;HMDB0031097;HMDB0062784;HMDB0062238	5	Linoleate;9-cis,11-trans-Octadecadienoate;Chaulmoogric_acid;Malvalic_acid;Stearolic_acid	C01595;C04056;C08282;C08321;C08459
neg-M279T47	4261.85342251402	4678.68755631512	4293.49458062008	4187.98774227872	4537.77086902148	4435.70290302709	2326.10303775097	2517.96286631743	2791.51071890433	3026.86501970585	2727.11897679359	2720.7769516987	0.610344163102585	5.34087285597734e-06	0.00216450216450216	0.000131460431876074	0.0128367003367003	1.34414287318902	0.0355729983633997	down	278.857838711934	0.7862	0	0	-	Unknown	-	-	-	-	0	-	-	0	-	-
neg-M279T51	2826.80274426898	2693.84738041857	2784.97804300949	2285.89391542126	4046.93594908064	3211.97435896012	395.342361724112	466.069958500344	503.882916059398	616.760213351688	467.187255176291	386.92962670375	0.158885357472925	9.58726483345674e-09	0.00216450216450216	1.23080428665854e-06	0.0128367003367003	2.57683359117638	0.0613516949573452	down	279.03848791423	0.856308333333333	0	0	-	Unknown	-	-	-	-	0	-	-	0	-	-
neg-M280T253	1354.18782237481	1301.67926071385	666.052242128317	1314.74443248553	1613.34718783114	1333.2440699963	5430.98979044559	5622.91562562333	7150.18376583229	5289.55863820882	4717.2673349419	6412.93563803495	4.56582967633025	8.87849455748162e-06	0.00216450216450216	0.000193317361978426	0.0128367003367003	2.33657412553652	0.0862559583337348	up	280.199182233423	4.2125	0	0	-	Unknown	-	-	-	-	0	-	-	0	-	-
neg-M280T375	2698.64821920831	2177.43059628088	2076.87654385599	1836.97310045474	1627.48944544863	2211.4015771936	8720.36658671153	8134.68343531315	6554.66926912147	6688.33814069452	3399.44099900262	5550.58825558262	3.09198232983807	0.000147199552227708	0.00216450216450216	0.00164091578028186	0.0128367003367003	1.9315171799133	0.113725351571067	up	280.226200408206	6.2548	1	0	-	Unknown	-	-	-	-	7	Methyl 15-cyanopentadecanoate;Cedryl acetate;Shyobunyl acetate;Guaiol acetate;alpha-Caryophyllene alcohol acetate;beta-Caryophyllene alcohol acetate;Nerolidyl acetate	HMDB0032791;HMDB0035910;HMDB0036153;HMDB0037218;HMDB0037224;HMDB0037273;HMDB0039630	1	Heptadecatrienoic_acid	C16344
neg-M280T408	1675626.45132576	1404329.96179534	1523059.89831292	851956.548979538	956475.514100874	965995.520436818	4386065.63326039	3099659.47094405	3184705.99897967	2834498.00519669	2377167.29396796	2462147.9447985	2.48653118998318	0.000122614997380249	0.00216450216450216	0.00142509099322062	0.0128367003367003	1.76170728182993	0.0104679817754652	up	280.236649966123	6.80236666666667	0	0	-	Unknown	-	-	-	-	0	-	-	0	-	-
neg-M280T52	945.639859454554	1748.05829024794	726.844840600338	1499.20722875743	1352.66205262268	1126.81810566926	2160.59695280106	2223.74806051015	1600.89130649442	2324.51004431245	2440.08856533785	2027.29020831854	1.72681812650179	0.00509036906366686	0.00432900432900433	0.0255259201298301	0.0216087174155789	1.30365760237988	0.0651135413730494	up	280.076861847481	0.864116666666667	1	0	-	Unknown	-	-	-	-	4	albendazole S-oxide;Albendazole sulfoxide;2',2'-Difluorodeoxyuridine;dapsone hydroxylamine	HMDB0059609;HMDB0060560;HMDB0060727;HMDB0060984	3	Ofurace;Albendazole_S-oxide;Propetamphos	C18800;C02809;C18669
neg-M281T408	157867.17210864	137055.999365202	146339.567604604	81952.1115942527	100527.084021144	102669.537767302	393231.606035009	300961.148252466	310440.823025029	273254.767873456	222612.081073096	235805.651678396	2.39025145356625	8.15528251497443e-05	0.00216450216450216	0.00105473810413187	0.0128367003367003	1.72806087579879	0.0204636544305315	up	281.239031250092	6.80246666666667	0	0	-	Unknown	-	-	-	-	0	-	-	0	-	-
neg-M281T47	1351.94381483806	1238.31266239899	1514.84458685531	1630.12811061136	1643.87322375344	1573.38195363419	860.113793689003	1041.5990870882	754.54705915403	1098.68813051252	1034.5121907745	980.738344729113	0.644536016932486	0.000169213890231842	0.00216450216450216	0.00183023085458912	0.0128367003367003	1.17009876802877	0.166331887052275	down	280.854486980629	0.784916666666667	0	0	-	Unknown	-	-	-	-	0	-	-	0	-	-
neg-M281T52	95464.3454727392	102163.183970514	102306.917253081	104241.190864427	105656.780100959	104526.696688847	37927.8216291767	46317.0018126356	79313.9533414712	76868.7339025337	91084.9866534341	48909.2486881884	0.619217225139696	0.0144911345271143	0.00216450216450216	0.0570641207535643	0.0128367003367003	1.14598437426948	0.315968478698643	down	280.978341829657	0.86795	0	0	-	Unknown	-	-	-	-	0	-	-	0	-	-
neg-M282T408	16122.4976607527	12765.9173846337	15821.5749584302	8376.56665996966	11204.2715862297	8392.80673750233	34277.2046159271	19897.3636777841	29525.5556927609	22545.4664181725	20697.7040635889	21844.5913574501	2.0470617058604	0.000768602686672008	0.00216450216450216	0.00581992828512397	0.0128367003367003	1.51124841583137	0.0604953364836548	up	282.241659509797	6.80726666666667	1	0	-	Unknown	-	-	-	-	1	Methyl 2E,4Z-hexadecadienoate	HMDB0031050	1	Hydroprene	C18862
neg-M283T139	563.706143659057	864.768669916281	498.870628766704	569.107994727741	697.314048478861	528.807779321135	1366.25783575095	1248.73951371371	625.264372155279	1408.34193669531	599.451038544754	1329.13327963669	1.76683814523943	0.0238234093500938	0.025974025974026	0.0835307758754985	0.0855005560887914	1.13738236261281	0.0710665401512161	up	283.068068295033	2.32301666666667	1	0	-	Unknown	-	-	-	-	2	Xanthosine;(7R*,8R*)-3-Methoxy-3',4,7,9,9'-pentahydroxy-8,4'-oxyneolignan 4-xyloside	HMDB0000299;HMDB0040325	1	Xanthosine	C01762
neg-M283T365	1355.13251406084	1558.89618065826	1702.22667686153	1169.97932746098	899.414308857611	1005.24066316424	5606.37019540932	3231.8499846555	3129.69037905893	4378.74240180287	2414.12637637467	3174.04663816353	2.85205313216147	7.34697163710618e-05	0.00216450216450216	0.00097435369791269	0.0128367003367003	1.87223543057272	0.0599624967731882	up	283.205660769802	6.08863333333333	1	0	-	Unknown	-	-	-	-	6	Retinal;11-cis-Retinaldehyde;9-cis-Retinal;13-cis-Retinal;Vitamin A2;delta6-Dehydroferruginol	HMDB0001358;HMDB0002152;HMDB0006218;HMDB0006220;HMDB0013117;HMDB0035151	8	Retinal;11-cis-Retinal;Lynestrenol;17,17-Dimethyl-18-norandrosta-4,13-dien-3-one;19-Norpregna-4,17(20)-dien-3-one;17-Methyl-18,19-dinor-17alpha-pregna-4,13-dien-3-one;3-Methoxyestra-1,3,5(10)-trien-16beta-ol;9-cis-Retinal	C00376;C02110;C13037;C14655;C15016;C15170;C15262;C16681
neg-M283T384	246248.54621733	208265.392460139	279418.665048883	134193.261407823	148963.158077526	160650.759669199	125102.782599088	77299.7153468218	77554.1404086507	83652.1120797096	55802.315060227	68649.5008411949	0.414404415499861	0.000310573044214773	0.00216450216450216	0.00290409684214573	0.0128367003367003	1.68966153942345	0.0232746978582444	down	283.243356649206	6.40686666666667	0	0	-	Unknown	-	-	-	-	0	-	-	0	-	-
neg-M284T238	2042.03215363949	2416.72214228796	2406.96260465774	2192.58194169114	2923.17501636541	2692.39803218931	3864.31076658191	4404.83587900687	3766.35676875769	4473.66550695527	3556.37848383297	5034.21593270326	1.71050718750799	3.20899215663979e-05	0.00216450216450216	0.000517002138938165	0.0128367003367003	1.31979604457988	0.0390567686286469	up	284.222252654234	3.97025	1	0	-	Unknown	-	-	-	-	1	Myristoylglycine	HMDB0013250	0	-	-
neg-M284T384	61462.7276781353	52016.7472436145	65486.8177537981	33744.319797121	35001.9569370947	38608.3853578187	35682.3161589681	20771.0666061137	22463.3014464624	22153.059024472	15400.6119636215	17461.305318397	0.467767581407907	0.00106236736992403	0.00865800865800866	0.00754957303909111	0.0368975061967034	1.53623743799243	0.0438895653750791	down	284.245853013412	6.4069	0	0	-	Unknown	-	-	-	-	0	-	-	0	-	-
neg-M284T52_3	699.302150312485	474.544210092529	717.116085815168	752.703345186115	781.823447811749	772.185909050793	1960.55523714143	1545.69541439806	1117.42506415581	1901.91226294267	1744.81166401891	2059.46607905067	2.46085401009835	2.61674938606658e-05	0.00216450216450216	0.000445607263787367	0.0128367003367003	1.75141374468033	0.133046402476074	up	284.124788129357	0.867266666666667	1	0	-	Unknown	-	-	-	-	4	Isothipendyl;Glycylprolylhydroxyproline;Serinyl-Tyrosine;Tyrosyl-Serine	HMDB0015692;HMDB0002171;HMDB0029051;HMDB0029114	4	Leucomethylene_blue;HC_Blue_No._2;2-p-Tolyl-5,6,7,8-tetrahydrobenzo[d]imidazo[2,1-b]thiazole;Musk_ambrette	C05721;C19429;C11571;C19461
neg-M285T150	1121.55310425711	1786.46032456853	1282.48163364452	947.408852575701	1512.36923828479	1045.66204972103	2546.54587627257	1862.43097154523	1654.23761576072	2400.4732685114	1735.66040476696	2442.53692590844	1.64267041356487	0.00258914928991139	0.00865800865800866	0.0150955320954934	0.0368975061967034	1.21607751418571	0.0453683542600374	up	285.085250609716	2.49681666666667	1	0	-	Unknown	-	-	-	-	0	-	-	1	Dihydroaceanthrylene	C19401
neg-M285T250	4162.60237198149	7041.10718498429	5984.67939327251	8582.73112418566	6267.52689906294	5816.44722021704	12439.5155876285	14714.1129474773	11171.3993391139	14468.1802486826	13690.0474293726	12437.5625004876	2.08481367524608	0.000217231392575468	0.00216450216450216	0.0022231234421427	0.0128367003367003	1.53912424801425	0.127403906790411	up	285.206450593614	4.16323333333333	1	1	Hexadecanedioic acid	Lipids and lipid-like molecules	Fatty Acyls	HMDB0000672	C19615	(map00073)Cutin, suberine and wax biosynthesis;(map01100)Metabolic pathways	3	Hexadecanedioic acid;16-Hydroxy-10-oxohexadecanoic acid;2,2,4-Trimethyl-1,3-pentadienol diisobutyrate	HMDB0000672;HMDB0041287;HMDB0059777	2	2,3-Dihydroxycyclopentaneundecanoic_acid;Hexadecanedioate	C14987;C19615
neg-M285T384	7073.29304268119	5506.703160624	7331.72103815948	5841.42510760026	4549.68306128444	4273.78566079787	3794.51953027418	2891.50260684693	2684.4879223074	3042.09946134292	2027.81433426206	2715.74108437729	0.496178324246672	0.000208319715728903	0.00216450216450216	0.00215926958118581	0.0128367003367003	1.50714997438592	0.0794159168425668	down	285.248961035169	6.40705	0	0	-	Unknown	-	-	-	-	0	-	-	0	-	-
neg-M285T398	6356.27972499999	6102.02706925867	6168.5496189182	4891.34627816015	4641.25610516794	4307.42975993111	21393.8061200075	14155.3677956451	15430.0901444535	17220.2038752985	15000.1696463471	14868.0347701336	3.0205442132657	3.37577042676154e-07	0.00216450216450216	1.66182663464787e-05	0.0128367003367003	1.97314680813741	0.213637201367431	up	285.221316127821	6.6286	1	1	ent-19-Trachylobanal	Lipids and lipid-like molecules	Prenol lipids	HMDB0036841	null	-	9	Vitamin A;11-cis-Retinol;9-cis-Retinol;13-cis Retinol;(x)-p-Menth-1-en-4-yl 5-isopropyl-2-methylphenyl ether;Abietinal;ent-16-Kauren-19-al;ent-19-Trachylobanal;8,13-Abietadien-18-al	HMDB0000305;HMDB0006216;HMDB0006217;HMDB0006221;HMDB0030403;HMDB0034735;HMDB0036728;HMDB0036841;HMDB0038709	13	Retinol;11-cis-Retinol;Ferruginol;Kaur-16-en-18-al;Neoabietal;Levopimarinal;Abietal;9-cis-Retinol;Retinol-(cellular-retinol-binding-protein);Palustradienal;Isopimaradienal;13-cis-Retinol;9beta-Pimara-7,15-dien-19-al	C00473;C00899;C09092;C11873;C11885;C11886;C11887;C16682;C17276;C18220;C18222;C19962;C20148
neg-M285T418	11666.6249313448	14050.2340283265	12185.2135476746	11875.6575596038	18423.496407761	19702.6290790096	72184.079147561	49621.8841475266	33954.6287623885	31479.5759334515	23363.1915121275	26701.7101776888	2.69959796627715	0.00149121564929228	0.00216450216450216	0.00981583705877985	0.0128367003367003	1.71100939655037	0.0380642182183808	up	285.258256140876	6.96038333333333	0	0	-	Unknown	-	-	-	-	0	-	-	0	-	-
neg-M286T149	467.256183808379	715.007518859349	573.989699952188	860.560947292182	1026.69773630892	750.921182565854	458.209039432617	243.871283250359	306.256355755523	831.94987764768	416.041782250077	405.532147465857	0.605734647220379	0.0266156671956435	0.025974025974026	0.0906314762053028	0.0855005560887914	1.11794162972272	0.154740448083166	down	286.176432353633	2.47798333333333	1	0	-	Unknown	-	-	-	-	0	-	-	1	2-Hexaprenylphenol	C05800
neg-M286T250	885.050643108536	873.458629969228	1271.11845765093	1427.5195423916	1113.30452971222	856.601279177863	3158.07978282714	2763.6330497855	2126.42333757661	3557.57201975027	2722.13538477696	2474.28833272745	2.61428242353776	9.9661368216608e-06	0.00216450216450216	0.000211170290669969	0.0128367003367003	1.80895235814633	0.0809899182200713	up	286.20978692664	4.16121666666667	0	0	-	Unknown	-	-	-	-	0	-	-	0	-	-
neg-M286T418	5811.47676216672	1993.52671563706	6642.38124638537	2703.46797876605	2932.68040382874	4050.19619231707	11897.5287836946	14749.1908513833	14370.6137862895	8074.10211513715	6357.84766987021	6062.67282316343	2.54879613785299	0.00350282243278238	0.00865800865800866	0.0191436945533421	0.0368975061967034	1.66503176834792	0.131728611111847	up	286.261238827595	6.962375	0	0	-	Unknown	-	-	-	-	0	-	-	0	-	-
neg-M287T440	4856.56621425582	4060.70358833296	4745.99749769825	2444.9805811799	3230.94502494325	579.99143032831	12810.4280015372	12315.2387274589	11312.5311307459	11849.2345654573	8718.04288857629	7776.28072927015	3.25222935577556	0.00814382914888534	0.00216450216450216	0.0367943526957128	0.0128367003367003	1.98083684757555	0.245609731551444	up	287.272875640377	7.33185	1	1	Pentadecylbenzene	Benzenoids	Benzene and substituted derivatives	HMDB0040180	null	-	2	5b-Pregnanediol;Pentadecylbenzene	HMDB0005943;HMDB0040180	1	Pregnane	C01523
neg-M287T47	1140.54589212952	1539.7797447565	1141.28725746325	1357.95976173187	1324.91812404414	1401.87014064806	719.970807797443	719.448900882023	602.544567775234	841.5662208511	676.097609326291	810.207534275017	0.552698730135847	6.51002399142299e-06	0.00216450216450216	0.000154060109927145	0.0128367003367003	1.43801624073011	0.0953551057536782	down	286.969786374763	0.782941666666667	1	0	-	Unknown	-	-	-	-	0	-	-	2	1,6-Naphthalenedisulfonic_acid;2,6-Naphthalenedisulfonic_acid	C16193;C16194
neg-M287T52	1455.97698719754	1513.20751859886	1829.94373146736	1547.40964982985	1720.64214315691	1261.3771942775	2753.58403950462	2126.99757415573	1627.53292526407	2154.68127902176	2666.57913313078	2881.84081395063	1.52340982887057	0.0039360802359376	0.00865800865800866	0.0208783386427994	0.0368975061967034	1.08174462450987	0.0606763730496451	up	286.944168353855	0.858366666666667	0	0	-	Unknown	-	-	-	-	0	-	-	0	-	-
neg-M288T150	437.246719243606	715.485628616403	459.578959432851	745.760624571148	622.255939093984	554.813885786048	1223.85678200848	1207.56126888329	865.293039747341	1360.9857988248	1150.9752450459	1136.56830282821	1.96462855388712	0.00016511399114451	0.00216450216450216	0.00179976082911236	0.0128367003367003	1.51193385309841	0.0550249580947078	up	288.059839629501	2.4968	1	0	-	Unknown	-	-	-	-	2	Diosbulbinoside D;Hydroxyclomipramine glucuronide	HMDB0030084;HMDB0061147	0	-	-
neg-M288T89	2175.31254613465	2620.65424718648	1643.49668631678	2112.20303671729	2483.30116845334	1929.74782806191	4161.12240705383	3798.26246140606	2656.28404406228	4309.78173350183	3565.5220519777	3686.62259289678	1.71061179621582	0.000283752893285248	0.00216450216450216	0.00271171038632724	0.0128367003367003	1.30239814267871	0.0518714268764989	up	288.07603637337	1.48731666666667	1	0	-	Unknown	-	-	-	-	1	Isolimonic acid	HMDB0038170	1	Limonoate	C01593
neg-M289T173	343.758272355664	322.569249929692	1066.28123066824	352.859863335562	353.500864478074	333.716874394305	20748.99491142	13952.8155777038	13772.6387864013	12689.532038904	17483.3428899067	20862.0349408623	35.8891509528133	4.31307731437997e-07	0.00216450216450216	1.96105242150582e-05	0.0128367003367003	3.58938957565537	0.0279803644063399	up	289.100861549036	2.88776666666667	1	0	-	Unknown	-	-	-	-	1	Modafinil	HMDB0014883	2	6-Nitrochrysene;7-Nitrobenz[a]anthracene	C19271;C19471
neg-M289T190	984.129300446419	961.783355703138	3077.68181907324	1437.01086114942	1036.91230712797	1064.3991135349	1967.32951909058	2891.88927058994	1596.8858479628	4768.91865556004	2304.10594134387	2211.49490503468	1.83844629494304	0.0234489945027828	0.0411255411255411	0.0826013540214598	0.118932255416354	1.20518451452807	0.265605883004163	up	289.164899237267	3.167725	1	0	-	Unknown	-	-	-	-	2	1-Octen-3-yl glucoside;N-Acetyl desmethyl frovatriptan	HMDB0032959;HMDB0061158	1	N-Desmethylzolmitriptan	C18056
neg-M289T229	5862.14299357475	6165.91895929478	4680.73413089179	4223.01997325431	4570.19114165104	4502.85730617733	302667.92040002	275867.97231847	264857.690212824	211194.265244829	246580.8568423	314332.857587088	53.8413217078425	6.3104313314135e-13	0.00216450216450216	6.1974746105812e-09	0.0128367003367003	3.77588969338974	0.0359337599645496	up	289.087312963655	3.82125	1	0	-	Unknown	-	-	-	-	4	N-gamma-Glutamyl-S-allylcysteine;N-gamma-Glutamyl-S-(1-propenyl)cysteine;N-gamma-Glutamyl-S-trans-(1-propenyl)cysteine;2,3-Dihydro-2,3-dihydroxy-9-phenyl-1H-phenalen-1-one	HMDB0031874;HMDB0038553;HMDB0040557;HMDB0034688	2	Aurin;Ketamine_hydrochloride	C14213;C07843
neg-M289T283	837.640985095165	993.154819687728	669.453477679188	800.764417118285	664.628599354519	792.402377642573	1424.2122626904	1184.298071813	1293.72519970339	2561.98900409278	1006.13961199366	1565.83198221035	1.89914066527922	0.00409200191399718	0.00216450216450216	0.0214849242434463	0.0128367003367003	1.29567125575135	0.304966868707279	up	289.216650993789	4.716225	1	0	-	Unknown	-	-	-	-	9	Androsterone;Epiandrosterone;Etiocholanolone;Epietiocholanolone;Dihydrotestosterone;5-Androstenediol;4-Androstenediol;5b-Dihydrotestosterone;4-Methylphenyl dodecanoate	HMDB0000031;HMDB0000365;HMDB0000490;HMDB0000546;HMDB0002961;HMDB0003818;HMDB0005849;HMDB0006770;HMDB0037711	12	Androsterone;16-Oxosteroid;Dihydrotestosterone;Androstenediol;Etiocholanolone;5beta-Dihydrotestosterone;Epiandrosterone;4-Androstenediol;5-Androstene-3beta,16alpha-diol;11beta-Hydroxy-5alpha-androstan-17-one;17beta-Hydroxy-2alpha-methyl-5alpha-estran-3-one;5-Androstene-3beta,16beta-diol	C00523;C01986;C03917;C04295;C04373;C05293;C07635;C14210;C14631;C14932;C15326;C15442
neg-M289T373	19372.4419520574	15661.3572373556	16245.0064335082	9745.83090175204	13735.8255532779	11101.3452897974	33619.8993903067	23631.9441710692	24331.3091536755	26752.5715373613	16732.4533127775	20987.4751659013	1.70105495340357	0.00360790423721987	0.00432900432900433	0.0195841458989751	0.0216087174155789	1.24753744113118	0.0393423553417942	up	289.216645584371	6.21893333333333	1	0	-	Unknown	-	-	-	-	9	Androsterone;Epiandrosterone;Etiocholanolone;Epietiocholanolone;Dihydrotestosterone;5-Androstenediol;4-Androstenediol;5b-Dihydrotestosterone;4-Methylphenyl dodecanoate	HMDB0000031;HMDB0000365;HMDB0000490;HMDB0000546;HMDB0002961;HMDB0003818;HMDB0005849;HMDB0006770;HMDB0037711	12	Androsterone;16-Oxosteroid;Dihydrotestosterone;Androstenediol;Etiocholanolone;5beta-Dihydrotestosterone;Epiandrosterone;4-Androstenediol;5-Androstene-3beta,16alpha-diol;11beta-Hydroxy-5alpha-androstan-17-one;17beta-Hydroxy-2alpha-methyl-5alpha-estran-3-one;5-Androstene-3beta,16beta-diol	C00523;C01986;C03917;C04295;C04373;C05293;C07635;C14210;C14631;C14932;C15326;C15442
neg-M289T44	1515.25617745263	2454.1921169484	1464.82630523472	2177.19577241893	2277.57866059833	1348.45511891133	758.768944579664	899.035081259748	907.887160359664	777.710022833356	573.263904092319	807.052853235545	0.420352945160222	0.000115618773676147	0.00216450216450216	0.00136559467982374	0.0128367003367003	1.680389001458	0.133198488507436	down	289.032241423745	0.7396	1	1	D-Ribose 5-phosphate	Organic oxygen compounds	Organooxygen compounds	HMDB0001548	C00117	(map00030)Pentose phosphate pathway;(map00230)Purine metabolism;(map00440)Phosphonate and phosphinate metabolism;(map00710)Carbon fixation in photosynthetic organisms;(map01100)Metabolic pathways;(map01110)Biosynthesis of secondary metabolites;(map01120)Microbial metabolism in diverse environments;(map01130)Biosynthesis of antibiotics;(map01200)Carbon metabolism;(map01230)Biosynthesis of amino ac…	7	D-Sedoheptulose 7-phosphate;Sedoheptulose 1-phosphate;Stepronin;Limocitrin 3-glucoside;Spinacetin 3-glucoside;4',8-Dimethylgossypetin 3-glucoside;Clomocycline	HMDB0001068;HMDB0060509;HMDB0015492;HMDB0029517;HMDB0037468;HMDB0037753;HMDB0014596	8	Sedoheptulose_7-phosphate;Sedoheptulose_1-phosphate;D-glycero-beta-D-manno-Heptose_7-phosphate;D-glycero-beta-D-manno-Heptose_1-phosphate;D-glycero-alpha-D-manno-Heptose_7-phosphate;D-glycero-alpha-D-manno-Heptose_1-phosphate;D-glycero-D-manno-Heptose_7-phosphate;alpha-D-Sedoheptulopyranose_7-phosphate	C05382;C06222;C07836;C07838;C19878;C19880;C19882;C20956
neg-M290T173	173.303328081017	195.191688130615	349.845448945806	205.947744153906	208.499124903629	216.991020666152	3390.04395253376	2425.19811334489	2398.00823563516	2233.85293098961	3136.45268108974	3481.37735305881	12.6427670179634	3.85204833763669e-09	0.00216450216450216	6.63701170595262e-07	0.0128367003367003	3.01455004055958	0.0809835948203637	up	290.10445136927	2.8873	1	0	-	Unknown	-	-	-	-	19	Phloretin;(Z)-4-Methoxy-3,3',5,5'-tetrahydroxystilbene;3,3',4',7-Tetrahydroxyflavan;beta-Pyrufuran;alpha-Pyrufuran;Hemigossypolone;11-Methoxynoryangonin;(-)-Epiafzelechin;Afzelechin;Wyerone epoxide;11-Hydroxyyangonin;2,3-Epoxysesamone;(R)-Methysticin;(2xi,4xi)-4,4',5,7-Tetrahydroxyflavan;Hydroxysesamone;(2S,3S,4R)-3,4,4',7-Tetrahydroxyflavan;3'-Hydroxy-O-desmethylangolensin;5'-Hydroxy-O-desmethyl…	HMDB0003306;HMDB0030377;HMDB0030541;HMDB0030634;HMDB0030635;HMDB0030744;HMDB0030754;HMDB0030822;HMDB0030823;HMDB0030949;HMDB0033017;HMDB0033333;HMDB0033590;HMDB0037232;HMDB0037760;HMDB0040828;HMDB0041654;HMDB0041685;HMDB0041695	14	Cyproconazole;Uniconazole_P;Phloretin;alpha-Pyrufuran;beta-Pyrufuran;Ptaerochromenol;Afzelechin;Fisetinidol;Methysticin;Luteoliflavan;Apiforol;(-)-Epiafzelechin;H37;5-Deoxyleucopelargonidin	C18456;C18494;C00774;C08929;C08948;C09029;C09320;C09735;C09952;C12122;C12124;C12128;C13767;C16415
neg-M290T229	1120.82832936571	1392.63046695039	935.914696067739	918.292934850681	953.901968855361	864.931948076763	50886.9880056552	48923.0083019963	47094.7422820649	35136.7317643423	40329.9394692151	53678.5562488127	44.6213449793757	3.50435630890559e-12	0.00216450216450216	1.72081416548809e-08	0.0128367003367003	3.68830566955111	0.0362624494224287	up	290.089827979836	3.82125	1	0	-	Unknown	-	-	-	-	0	-	-	3	2,7-Anhydro-alpha-N-acetylneuraminic_acid;2-Deoxy-2,3-dehydro-N-acetylneuraminic_acid;Sarmentosin_epoxide	C04521;C04580;C08341
neg-M290T373	4048.2645295815	3308.51043143964	3580.5725348539	2257.46796002544	2543.8518575013	2247.13392228912	7760.83511534834	4885.04077625878	4512.23668275589	6067.39438269408	3707.39504915372	4543.15055016544	1.75005006137371	0.00369642099521399	0.00432900432900433	0.019951937671886	0.0216087174155789	1.26455795071473	0.0922395832016072	up	290.219843167779	6.22005	1	0	-	Unknown	-	-	-	-	1	Lysyl-Lysine	HMDB0028956	1	(2R,3R)-3-Methylornithinyl-N6-lysine	C20278
neg-M291T174	943.909937793617	473.635971617097	748.123600703923	525.064968078972	423.456347613706	469.38195968039	1169.54861171672	768.430968644815	723.776688447885	820.659439498486	1167.37917823826	1418.07406486186	1.69324562793336	0.01052121122493	0.025974025974026	0.0445232107480968	0.0855005560887914	1.15816918898784	0.277145020733844	up	291.096739843281	2.89728333333333	1	0	-	Unknown	-	-	-	-	2	Canavaninosuccinate;(2S,4S)-Monatin	HMDB0012197;HMDB0041309	0	-	-
neg-M291T229	301.746568168647	352.633245509438	341.242691003991	306.077310066943	286.750625014984	215.967401707348	5920.30741514242	5488.68476226743	5263.30223847479	3835.11072217429	4741.90942781966	6121.15972442926	17.3853713753616	6.49407168805881e-11	0.00216450216450216	6.94081778537413e-08	0.0128367003367003	3.21524130377567	0.0397219276170569	up	291.092559139728	3.8231	1	0	-	Unknown	-	-	-	-	1	Canavaninosuccinate	HMDB0012197	1	Dimethenamid	C18499
neg-M291T260	1633.82044950128	1574.23155664009	1711.95355479803	1331.22879411509	1636.97850381696	1657.41153047448	3496.08903906321	3858.67697799209	3917.13448730008	4422.70425457973	3242.99370295192	5626.44195288275	2.57332987480486	1.38020961993265e-05	0.00216450216450216	0.000269752013479772	0.0128367003367003	1.80714261982079	0.185447067243593	up	291.19549547788	4.33711666666667	1	0	-	Unknown	-	-	-	-	3	(2'E,4'Z,7'Z,8E)-Colnelenic acid;Panaquinquecol 1;[7]-Paradol	HMDB0030996;HMDB0038035;HMDB0040806	9	12-OPDA;(9Z,15Z)-(13S)-12,13-Epoxyoctadeca-9,11,15-trienoic_acid;alpha-Licanic_acid;(9R,13R)-12-Oxo-phytodienoic_acid;17beta-Hydroxy-2-oxa-5alpha-androstan-3-one;Etherolenic_acid;Colnelenic_acid;9,10-EOT;10-OPDA	C01226;C04672;C08319;C13816;C14911;C16319;C16320;C16324;C16325
neg-M293T174	2551.72040233336	1569.70205404176	1235.53433949857	1756.54726463055	5088.15716453159	3571.70011499141	535.323846026861	420.442706441149	626.770620133037	334.14712579442	611.445317478226	708.545031119585	0.205198789098918	0.000388497321515727	0.00216450216450216	0.00344819900099951	0.0128367003367003	2.17777783946902	0.113320431886162	down	293.09623826217	2.90635	1	0	-	Unknown	-	-	-	-	4	Distichonic acid A;Distichonic acid B;Udenafil;Eriojaposide B	HMDB0038752;HMDB0038753;HMDB0015628;HMDB0038029	3	N-Glycosyl-L-asparagine;Norcholestenol_iodomethyl_(131_I);Eriojaposide_B	C03411;C13547;C17889
neg-M293T296	26076.8644281504	30617.1174119291	27446.7561716213	23762.6684757396	17960.1890966741	25959.0738009729	80903.6687601866	71797.2978442844	83758.6963248723	37399.7320874943	60230.5744905176	46835.9593069973	2.50901878064178	0.000370413009622257	0.00216450216450216	0.00331313858606575	0.0128367003367003	1.65944961028276	0.302428929755612	up	293.211459891285	4.92808333333333	1	1	9-Oxo-10(E),12(E)-octadecadienoic acid	Unknown	-	NA	NA	-	20	13-OxoODE;9-OxoODE;A-12(13)-EpODE;13-HOTE;15(16)-EpODE;9(10)-EpODE;9-HOTE;17-Hydroxylinolenic acid;10-Oxo-11-octadecen-13-olide;Squamostanal A;15,16-Epoxy-9,12-octadecadienoic acid;(2'E,4'Z,8E)-Colneleic acid;12,13-Epoxy-9,15-octadecadienoic acid;2-Hydroxylinolenic acid;(9S,10E,12Z,15Z)-9-Hydroxy-10,12,15-octadecatrienoic acid;(9Z,12Z,14E)-16-Hydroxy-9,12,14-octadecatrienoic acid;Sterebin D;3,4-D…	HMDB0004668;HMDB0004669;HMDB0010200;HMDB0010203;HMDB0010206;HMDB0010220;HMDB0010224;HMDB0011108;HMDB0029786;HMDB0029969;HMDB0030950;HMDB0030995;HMDB0031088;HMDB0031103;HMDB0031934;HMDB0034586;HMDB0036832;HMDB0039603;HMDB0061644;HMDB0062288	11	(9Z)-(13S)-12,13-Epoxyoctadeca-9,11-dienoic_acid;8-[(1R,2R)-3-Oxo-2-{(Z)-pent-2-enyl}cyclopentyl]octanoate;8-(5-Hexyl-furan-2-yl)-octanoic_acid;13-OxoODE;9-OxoODE;13(S)-HOT;9(S)-HOT;2(R)-HOT;17-Hydroxylinolenic_acid;Juvenile_hormone_I;Colneleate	C04594;C04780;C13798;C14765;C14766;C16316;C16326;C16342;C16346;C19613;C19827
neg-M293T408	5326.95026820172	3899.77669313374	5595.44695106022	2371.04626563032	2232.60766422648	2404.92698927432	8912.7861729455	6608.03767912322	7934.77059273951	5698.12539552277	5784.61365260821	5615.53739109577	1.85764858782937	0.00908735672672955	0.00216450216450216	0.0398690776918521	0.0128367003367003	1.3143927376322	0.35229249941352	up	293.238625862301	6.8073	0	0	-	Unknown	-	-	-	-	0	-	-	0	-	-
neg-M293T439	225831.08595644	141906.790865894	210019.202631593	126056.928205442	120547.718422382	108672.916292327	86753.111642028	75207.1178148402	42188.8904922512	59248.8878801671	45960.9254647027	45738.1703098213	0.380582978891627	0.000246241437146894	0.00216450216450216	0.00244276480224206	0.0128367003367003	1.76326330105812	0.111571853692374	down	293.247789841715	7.3125	1	0	-	Unknown	-	-	-	-	1	Methyl linoleate	HMDB0034381	1	Sterculic_acid	C08366
neg-M294T296	2597.82635164468	6725.57928413544	2259.85366005619	2165.87446290254	6789.78190228918	5683.12580481009	16798.5338868069	8994.46904522418	12222.1334473919	7932.10351007519	6969.52920296172	10346.7020913094	2.41260663347621	0.00639675321584595	0.00216450216450216	0.0306152599087832	0.0128367003367003	1.55138774544886	0.0454545869899441	up	294.214754918397	4.9377	0	0	-	Unknown	-	-	-	-	0	-	-	0	-	-
neg-M294T438	48075.5394204293	32694.4667059484	48856.4375407892	27559.578944696	29525.3311983646	28071.6805867582	14108.8683717886	13803.7568205736	14481.2388466192	10375.6096976423	9470.75855033965	6193.62191638999	0.318618527741192	6.80588700491799e-05	0.00216450216450216	0.000918140333451917	0.0128367003367003	1.96412013724843	0.222343737630084	down	294.250991458918	7.29195833333333	0	0	-	Unknown	-	-	-	-	0	-	-	0	-	-
neg-M295T231	2761.4267477864	3547.90154301074	5202.19612865528	5670.68087308574	5162.0268538512	5380.70578129773	31134.7403194143	16924.39125947	17245.8127774431	18860.6511869073	10490.6653660816	27172.122193004	4.39418055398632	3.64404507598432e-05	0.00216450216450216	0.000569875265784108	0.0128367003367003	2.22985617402489	0.224383437159392	up	295.190057647409	3.84235	1	0	-	Unknown	-	-	-	-	3	Tanacetol B;(1(10)E,4a,5E)-1(10),5-Germacradiene-12-acetoxy-4,11-diol;Etamiphylline	HMDB0035075;HMDB0038798;HMDB0041889	1	10-Deoxymethynolide	C11993
neg-M295T284	30171.9284874058	32715.6353377382	38855.9546368501	25742.5701674868	49046.0391687502	39219.5109585691	79299.4651538266	53817.4016520966	53493.7755522871	48560.8396963196	39545.7307750884	54603.2725316312	1.52638694778336	0.0090973428807639	0.00865800865800866	0.0398814299241589	0.0368975061967034	1.05021678323493	0.0144986377156821	up	295.227103821105	4.72815	1	1	13-HODE	Lipids and lipid-like molecules	Fatty Acyls	HMDB0061708	null	-	10	13S-hydroxyoctadecadienoic acid;Alpha-dimorphecolic acid;9,10-Epoxyoctadecenoic acid;12,13-EpOME;9-HODE;(Z)-13-Oxo-9-octadecenoic acid;Avenoleic acid;12-Hydroxy-8,10-octadecadienoic acid;13-HODE;(10E,12Z)-9-HODE	HMDB0004667;HMDB0004670;HMDB0004701;HMDB0004702;HMDB0010223;HMDB0029796;HMDB0029978;HMDB0029998;HMDB0061708;HMDB0062652	7	(9Z,12Z)-(8R)-Hydroxyoctadeca-9,12-dienoic_acid;Vernolic_acid;13(S)-HODE;9(S)-HODE;9(10)-EpOME;12(13)-EpOME;18-Oxooleate	C08318;C08368;C14762;C14767;C14825;C14826;C19617
neg-M295T320	46357.8007543706	46347.0854251305	44270.9834899316	34545.7403364273	13996.1720485644	28992.8634404961	112612.187709021	41249.269682946	73493.8614615839	79013.3182519588	64144.0941652602	85612.6353754994	2.12635305624993	0.00818702147214983	0.0151515151515152	0.0369422181842332	0.057089211702678	1.42109647983122	0.233518660904731	up	295.226953209632	5.3277	1	1	Avenoleic acid	Lipids and lipid-like molecules	Fatty Acyls	HMDB0029978	null	-	10	13S-hydroxyoctadecadienoic acid;Alpha-dimorphecolic acid;9,10-Epoxyoctadecenoic acid;12,13-EpOME;9-HODE;(Z)-13-Oxo-9-octadecenoic acid;Avenoleic acid;12-Hydroxy-8,10-octadecadienoic acid;13-HODE;(10E,12Z)-9-HODE	HMDB0004667;HMDB0004670;HMDB0004701;HMDB0004702;HMDB0010223;HMDB0029796;HMDB0029978;HMDB0029998;HMDB0061708;HMDB0062652	7	(9Z,12Z)-(8R)-Hydroxyoctadeca-9,12-dienoic_acid;Vernolic_acid;13(S)-HODE;9(S)-HODE;9(10)-EpOME;12(13)-EpOME;18-Oxooleate	C08318;C08368;C14762;C14767;C14825;C14826;C19617
neg-M295T473	23717.0109166718	26734.776694497	28491.1546986728	12112.7648968366	27361.1505247094	22771.3051802345	14233.8581440327	9224.46431418166	7476.65401695575	24471.3804797355	6628.72531257512	7270.10781426033	0.490871108827467	0.0108946559419175	0.025974025974026	0.0457445130421427	0.0855005560887914	1.36746177810545	0.460450616767458	down	295.263780880889	7.88313333333333	1	0	-	Unknown	-	-	-	-	2	Nonadeca-10(Z)-enoic acid;4,6-Nonadecanedione	HMDB0013622;HMDB0035575	3	Oleic_acid_methyl_ester;17-Methyl-6Z-octadecenoic_acid;Lactobacillic_acid	C03425;C13787;C13838
neg-M295T50	1447.11327003604	1858.90054979898	1290.34326763947	2556.99602199947	2659.00585505589	1678.76854455237	233315.532396129	123040.492772	110827.67139669	122923.867531243	145300.627089079	159629.493274731	77.8894572140517	1.43174495292338e-10	0.00216450216450216	8.2712748133297e-08	0.0128367003367003	3.89962875129472	0.205140063962108	up	295.049969149834	0.835033333333333	1	0	-	Unknown	-	-	-	-	1	(R)-4'-phosphonatopantothenate(3-)	HMDB0062700	0	-	-
neg-M295T51	10023.9248231883	40257.8041200417	40589.0560175852	16340.5791384684	45242.1426963291	45087.5677445227	7692.54035192132	10251.645835616	9613.72971629674	11070.9828218589	11682.1007322922	15108.2626652972	0.331167896477099	0.011569590703353	0.025974025974026	0.0479936432091361	0.0855005560887914	1.49300918484011	0.436138934378718	down	294.824173028073	0.85795	0	0	-	Unknown	-	-	-	-	0	-	-	0	-	-
neg-M296T319	11827.0241024204	10104.9370282788	3636.10771744626	7892.69146276575	8544.0671168186	7872.80248162847	39934.7918591512	17050.0023992508	9865.90965905929	16279.5377037932	13722.3891653931	17803.7226316045	2.29875304072417	0.0106574865555437	0.00865800865800866	0.0449987856672377	0.0368975061967034	1.44020781023382	0.177587636737833	up	296.230584389435	5.32284166666667	0	0	-	Unknown	-	-	-	-	0	-	-	0	-	-
neg-M296T473	4585.43599466252	5733.3214677212	6725.82508970261	2986.30415424168	7195.73268887939	5020.39369617271	3283.41267074817	1259.37558903451	1870.00628508209	5099.25303006629	1810.95714616595	1879.49544017512	0.471439017256947	0.00859319879544388	0.025974025974026	0.0383695409729731	0.0855005560887914	1.4178352786916	0.429592801453858	down	296.266778368059	7.88131666666667	0	0	-	Unknown	-	-	-	-	0	-	-	0	-	-
neg-M296T50	847.017765459963	1217.59596572243	1041.2317331952	1136.35757038377	1348.39431264487	1080.42012843178	22588.2507486372	12280.8708033892	10393.9543125502	15436.7270708704	15692.8922365293	16639.3230996515	13.9457014778606	2.61389225119241e-08	0.00216450216450216	2.50306503757073e-06	0.0128367003367003	3.05516094159521	0.184348855600396	up	296.052218485043	0.841608333333333	1	0	-	Unknown	-	-	-	-	2	1-Methoxyspirobrassinin;Sinalbin A	HMDB0034303;HMDB0036650	1	Tos-Ph-CH2Cl	C01964
neg-M296T51	494.902471366324	705.162967970005	866.61046472269	847.677434474873	645.166983276358	743.790749019658	1262.65977248388	1149.92122668676	676.949079264993	1389.96384077099	1346.38104222574	1346.14585070459	1.66662848538946	0.00565573971854248	0.025974025974026	0.0277933549040809	0.0855005560887914	1.18925228036946	0.0639405524007227	up	295.985627007683	0.849283333333333	0	0	-	Unknown	-	-	-	-	0	-	-	0	-	-
neg-M297T229	62423.3461501441	64621.7656731043	40267.9134105299	56423.0915962055	44854.785106222	70744.4764713332	172005.576027233	83612.4119498762	105138.353570464	87572.4101537166	86519.5560633676	66693.246134993	1.77270509406539	0.00788535346214522	0.00432900432900433	0.0359496691342273	0.0216087174155789	1.00695989743338	0.0394842946900808	up	297.152966841521	3.81613333333333	0	0	-	Unknown	-	-	-	-	0	-	-	0	-	-
neg-M297T384	5992.5160008437	5015.97753135429	7039.59679516335	3043.61607227589	2820.60474214753	4182.21051635984	2684.58558969564	2107.19297115291	2123.83163086806	2088.38094935905	1626.71323591296	1942.18956469038	0.447521196291097	0.00242967102219314	0.00216450216450216	0.0143924556224544	0.0128367003367003	1.52948914953287	0.134203594533023	down	297.221847775936	6.40705	1	1	3-(8,11,14-Pentadecatrienyl)phenol	Benzenoids	Benzene and substituted derivatives	HMDB0033862	null	-	1	3-(8,11,14-Pentadecatrienyl)phenol	HMDB0033862	1	3-Methyl-19-nor-17alpha-pregna-1,3,5(10)-trien-17-ol	C15117
neg-M297T47	6081.53671270863	5537.58068486092	5084.930563885	4933.92232577063	5772.57505682656	4527.98610872455	2131.91853439214	3159.75278312372	3299.66934508898	3456.62233912011	3110.96344162857	3143.47052445396	0.573050673756527	0.000120452940834866	0.00216450216450216	0.00140764139906782	0.0128367003367003	1.3749945865745	0.022674990221582	down	296.86747414144	0.785	0	0	-	Unknown	-	-	-	-	0	-	-	0	-	-
neg-M297T48	13394.5656119043	8245.71283069358	9479.87126842993	11928.6800471691	12605.7346516001	10596.2734672401	7477.2990701853	4376.37733363781	6882.58196733532	3678.89513681555	6697.60418629394	5919.61997190728	0.528783918645618	0.00116644869061173	0.00216450216450216	0.00812085931593739	0.0128367003367003	1.39211113361397	0.205993463388842	down	296.820885012755	0.7918	0	0	-	Unknown	-	-	-	-	0	-	-	0	-	-
neg-M297T536	4975.80666779521	6248.22446517426	9845.78522819548	5164.15744991592	5554.40184432322	10316.5882917991	20170.5055682218	17137.6858524433	28755.322505337	22093.790263391	24317.4234386425	18933.4485947235	3.12096636367	6.34646274861781e-05	0.00216450216450216	0.000871119645760664	0.0128367003367003	1.98027654723869	0.221640905680847	up	297.279347223092	8.92851666666667	1	0	-	Unknown	-	-	-	-	9	Nonadecanoic acid;Tuberculostearic acid;Methyl stearate;Isopropyl hexadecanoate;4-Hydroxy-6-nonadecanone;6-Hydroxy-4-nonadecanone;xi-17-Methyloctadecanoic acid;xi-16-Methyloctadecanoic acid;Pristanic acid	HMDB0000772;HMDB0004085;HMDB0034154;HMDB0035474;HMDB0035674;HMDB0035675;HMDB0037397;HMDB0038070;HMDB0000795	2	Nonadecanoic_acid;Tuberculostearic_acid	C16535;C16794
neg-M298T149	588.918217594916	1312.03503365386	885.510395594697	1138.12701087499	1497.17811247512	1296.41926060448	425.237900656137	344.660922022309	247.08730498769	423.04520512608	312.764522453807	478.188664472282	0.332081285830472	0.000138995098859092	0.00216450216450216	0.00156559401840278	0.0128367003367003	1.86618453904859	0.183627877980444	down	298.139956971604	2.47798333333333	1	0	-	Unknown	-	-	-	-	3	Threoninyl-Tyrosine;Tyrosyl-Threonine;Hydroxy-lacosamide	HMDB0029073;HMDB0029115;HMDB0061146	0	-	-
neg-M298T384	973.23404810221	1278.51341596514	1669.21470727427	744.211717587868	984.332379136002	934.599788053571	1096.1321918453	496.941018524705	1182.4267269353	549.345221953613	431.841960681851	460.884663025696	0.640568627998753	0.0483277480878545	0.132034632034632	0.138153635270214	0.265122085710922	1.00774109723117	0.357887477466705	down	298.225114957635	6.40431666666667	0	0	-	Unknown	-	-	-	-	0	-	-	0	-	-
neg-M298T50	2764.41603136964	2474.45398919576	1902.48503184866	1583.34822972747	1313.86867539124	1065.84746440051	7378.11105911395	5276.00186399328	3739.12460711183	4346.23157775533	5181.51605257017	5195.7808250249	2.80219656726115	0.000263919346441887	0.00216450216450216	0.00258034036974193	0.0128367003367003	1.86980454721818	0.192515194486171	up	298.049613386787	0.834316666666667	0	0	-	Unknown	-	-	-	-	0	-	-	0	-	-
neg-M298T535	1273.14619466319	1044.17126280367	2361.24343752537	1290.40042873023	1318.77235061842	2408.0204608277	4673.11096688459	2287.31437280411	6556.83443975103	4681.86921892954	5593.78372791742	4413.20717967864	2.90912078758842	0.000395672893475043	0.00865800865800866	0.00349926370192173	0.0368975061967034	1.78496364536587	0.103917240112866	up	298.282511672088	8.91013333333333	0	0	-	Unknown	-	-	-	-	0	-	-	0	-	-
neg-M299T229	3911.18968917426	4362.73634633583	3482.92428484686	4333.39118228398	3913.9347420755	5414.99711230607	8370.24294346419	5441.18905577623	6205.74758144925	6861.92183194957	5952.18299837121	8382.25829970705	1.62135653004355	0.00058874488462943	0.00216450216450216	0.00474912814122845	0.0128367003367003	1.07609307247093	0.0884887491903088	up	299.148887038287	3.81125	1	0	-	Unknown	-	-	-	-	4	Glutaminyl-Histidine;Histidinyl-Glutamine;Histidinyl-Gamma-glutamate;Gamma-glutamyl-Histidine	HMDB0028799;HMDB0028883;HMDB0028899;HMDB0029151	1	Brevianamide_F	C20563
neg-M299T324	38475.8329293259	32641.5612751936	79891.5758530262	37953.7507025021	27319.3232519192	27378.6501475872	52034.6830422244	77499.8656752913	56014.8981894994	88723.5761243464	72242.7750527256	55230.7305383711	1.64879497699939	0.0176457670929578	0.0411255411255411	0.0663607456550729	0.118932255416354	1.05022833945674	0.266024037772368	up	299.25855872303	5.39725	1	1	2-hydroxystearate	Lipids and lipid-like molecules	Fatty Acyls	HMDB0062549	null	-	6	(R)-3-Hydroxy-Octadecanoic acid;xi-10-Hydroxyoctadecanoic acid;9-hydroxyoctadecanoic acid;13-hydroxyoctadecanoic acid;12-Hydroxystearic acid;2-hydroxystearate	HMDB0010737;HMDB0037396;HMDB0061661;HMDB0061662;HMDB0061706;HMDB0062549	3	(R)-2-Hydroxystearate;(S)-2-Hydroxystearate;(R)-10-Hydroxystearate	C03042;C03045;C03195
neg-M299T330	9190.57550860632	8189.27622273956	11380.0123376247	5198.28072484927	5950.05815563654	5952.89797640066	19588.7802902061	12726.3237423361	11740.4919630584	12628.3854795378	9316.09295840345	11676.4181635763	1.69373370959185	0.00729901085380188	0.00432900432900433	0.0339009626839386	0.0216087174155789	1.22151001226399	0.020784943473194	up	299.200997135384	5.49966666666667	1	1	ent-6,16-Kauradien-19-oic acid	Lipids and lipid-like molecules	Prenol lipids	HMDB0036697	null	-	13	All-trans-retinoic acid;9-cis-Retinoic acid;13-cis-Retinoic acid;4-Oxoretinol;4-OH-Retinal;9,13-cis-Retinoate;Sugiol;ent-6,16-Kauradien-19-oic acid;Yucalexin B16;Yucalexin B7;Trilobinol;Metandienone;Dehydroabietic acid	HMDB0001852;HMDB0002369;HMDB0006219;HMDB0012329;HMDB0012788;HMDB0012874;HMDB0036564;HMDB0036697;HMDB0036710;HMDB0036711;HMDB0038702;HMDB0041925;HMDB0061925	17	Retinoate;13-cis-Retinoic_acid;Spruceanol;Dehydroabietic_acid;19-Norprogesterone;19-Nor-17alpha-pregn-5(10)-en-20-yne-3alpha,17beta-diol;17beta-Hydroxy-17-methylandrosta-4,9(11)-dien-3-one;17beta-Hydroxy-2-methylandrost-1,4-dien-3-one;A-Norpregn-3(5)-ene-2,20-dione;17beta-Hydroxy-7alpha-methylandrost-1,4-diene-3-one;17alpha-Methyl-17beta-hydroxyandrosta-4,6-dien-3-one;9-cis-Retinoic_acid;4-Oxoret…	C00777;C07058;C09188;C12078;C14489;C14652;C14684;C14925;C15263;C15307;C15353;C15493;C16683;C18195;C18196;C20428;C20429
neg-M299T367	16315.1028911332	19316.7096062248	9058.0079882696	12046.3919542641	14042.8936167686	15771.6845807654	10283.4635956895	3152.37642541651	5707.49319753784	4011.93482014067	2489.89387079756	2972.67052540011	0.330647845319711	0.00128105573026289	0.00432900432900433	0.00872183592853507	0.0216087174155789	1.95956848143413	0.0771961787457873	down	299.200618208977	6.11235833333333	1	1	Metandienone	Lipids and lipid-like molecules	Sterol Lipids	HMDB0041925	null	-	13	All-trans-retinoic acid;9-cis-Retinoic acid;13-cis-Retinoic acid;4-Oxoretinol;4-OH-Retinal;9,13-cis-Retinoate;Sugiol;ent-6,16-Kauradien-19-oic acid;Yucalexin B16;Yucalexin B7;Trilobinol;Metandienone;Dehydroabietic acid	HMDB0001852;HMDB0002369;HMDB0006219;HMDB0012329;HMDB0012788;HMDB0012874;HMDB0036564;HMDB0036697;HMDB0036710;HMDB0036711;HMDB0038702;HMDB0041925;HMDB0061925	17	Retinoate;13-cis-Retinoic_acid;Spruceanol;Dehydroabietic_acid;19-Norprogesterone;19-Nor-17alpha-pregn-5(10)-en-20-yne-3alpha,17beta-diol;17beta-Hydroxy-17-methylandrosta-4,9(11)-dien-3-one;17beta-Hydroxy-2-methylandrost-1,4-dien-3-one;A-Norpregn-3(5)-ene-2,20-dione;17beta-Hydroxy-7alpha-methylandrost-1,4-diene-3-one;17alpha-Methyl-17beta-hydroxyandrosta-4,6-dien-3-one;9-cis-Retinoic_acid;4-Oxoret…	C00777;C07058;C09188;C12078;C14489;C14652;C14684;C14925;C15263;C15307;C15353;C15493;C16683;C18195;C18196;C20428;C20429
neg-M299T377	4139.56827646047	5320.95373738647	16796.544147413	7958.9575429859	6579.03750931734	7960.24615980349	11437.7964604067	7028.89841634341	32506.2616167002	29248.6444681986	26555.3236156112	16209.1244896669	2.52251612578511	0.0185550221510603	0.0411255411255411	0.0688305467594194	0.118932255416354	1.38521049059966	0.348831337854138	up	299.258167545218	6.29125833333333	1	0	-	Unknown	-	-	-	-	6	(R)-3-Hydroxy-Octadecanoic acid;xi-10-Hydroxyoctadecanoic acid;9-hydroxyoctadecanoic acid;13-hydroxyoctadecanoic acid;12-Hydroxystearic acid;2-hydroxystearate	HMDB0010737;HMDB0037396;HMDB0061661;HMDB0061662;HMDB0061706;HMDB0062549	4	(R)-2-Hydroxystearate;(S)-2-Hydroxystearate;(R)-10-Hydroxystearate;Plakinamine_B	C03042;C03045;C03195;C16895
neg-M299T384	10779.9959631535	12730.3327604982	9462.06275407925	8154.1768713907	10656.7775057212	9901.84231292324	9104.35328087276	2876.98533368511	5670.67136535457	7817.40879723465	2731.09938162045	3081.14906371829	0.507117967078395	0.0141930247913278	0.00432900432900433	0.0561489210375148	0.0216087174155789	1.48189584445366	0.0677643272318244	down	299.200742753544	6.39778333333333	1	0	-	Unknown	-	-	-	-	13	All-trans-retinoic acid;9-cis-Retinoic acid;13-cis-Retinoic acid;4-Oxoretinol;4-OH-Retinal;9,13-cis-Retinoate;Sugiol;ent-6,16-Kauradien-19-oic acid;Yucalexin B16;Yucalexin B7;Trilobinol;Metandienone;Dehydroabietic acid	HMDB0001852;HMDB0002369;HMDB0006219;HMDB0012329;HMDB0012788;HMDB0012874;HMDB0036564;HMDB0036697;HMDB0036710;HMDB0036711;HMDB0038702;HMDB0041925;HMDB0061925	17	Retinoate;13-cis-Retinoic_acid;Spruceanol;Dehydroabietic_acid;19-Norprogesterone;19-Nor-17alpha-pregn-5(10)-en-20-yne-3alpha,17beta-diol;17beta-Hydroxy-17-methylandrosta-4,9(11)-dien-3-one;17beta-Hydroxy-2-methylandrost-1,4-dien-3-one;A-Norpregn-3(5)-ene-2,20-dione;17beta-Hydroxy-7alpha-methylandrost-1,4-diene-3-one;17alpha-Methyl-17beta-hydroxyandrosta-4,6-dien-3-one;9-cis-Retinoic_acid;4-Oxoret…	C00777;C07058;C09188;C12078;C14489;C14652;C14684;C14925;C15263;C15307;C15353;C15493;C16683;C18195;C18196;C20428;C20429
neg-M299T393	7619.70375179417	5999.10177130725	7935.08639718096	6183.84350856229	5576.41328111209	4863.02501826404	4809.89854538907	4923.47498056521	4331.15482166309	3886.54100671415	3333.95024301404	2844.56911292518	0.632042300513042	0.00271947748235864	0.00432900432900433	0.0156737020858241	0.0216087174155789	1.12624680729005	0.090085700808143	down	299.221525341135	6.54509166666667	1	0	-	Unknown	-	-	-	-	2	MG(0:0/14:1(9Z)/0:0);MG(14:1(9Z)/0:0/0:0)	HMDB0011531;HMDB0011562	0	-	-
neg-M299T47_2	1646.21400382462	1850.57831461675	2052.32243420844	2127.50093296069	2362.70934585853	2087.90800550703	753.608671309752	1265.20325622694	1320.69538511106	1141.42060178644	1218.47211544124	994.400631837099	0.551964379780867	0.000269039578233314	0.00216450216450216	0.00261976954669404	0.0128367003367003	1.39766024009901	0.0389158414479063	down	298.865156483381	0.785191666666667	0	0	-	Unknown	-	-	-	-	0	-	-	0	-	-
neg-M299T50	1908.77322801891	675.308775891153	1787.83969202581	2307.6032017785	1920.46459353067	696.938691184773	4099.39428032859	2102.6619026134	2501.18281445777	2661.33385110072	2801.27887738981	3562.16357531477	1.90686804860008	0.0212673558613039	0.00432900432900433	0.0768598719094263	0.0216087174155789	1.37317756851281	0.114334994261052	up	299.041574891755	0.8318	0	0	-	Unknown	-	-	-	-	0	-	-	0	-	-
neg-M300T229	812.905785093327	1009.62820594823	868.752984255019	1026.14188345002	777.918047372107	1143.63948591526	2053.80822908872	1294.43280999921	1448.2054307079	1521.9249885889	1504.29441025734	1435.76357763212	1.64186057610519	0.000235616882352015	0.00216450216450216	0.00236483740580393	0.0128367003367003	1.12948595368146	0.0550777646132813	up	300.152359748367	3.80948333333333	1	0	-	Unknown	-	-	-	-	2	Promazine;Promethazine	HMDB0014564;HMDB0015202	2	Promazine;Promethazine	C07379;C07404
neg-M300T364	4095.9740933479	3986.56288803456	4479.69764334192	3381.63456883133	4165.43680169026	3791.32426610974	10935.3726833033	8936.63749331368	7485.75342756351	6483.30969584368	9213.80783281805	7192.45363168481	2.10234350370963	5.30174921802555e-05	0.00216450216450216	0.000764114419782242	0.0128367003367003	1.55900520556994	0.244060443506161	up	300.264590264446	6.06638333333333	0	0	-	Unknown	-	-	-	-	0	-	-	0	-	-
neg-M300T366	3564.63155943983	4166.36970298084	2388.11058497965	3096.42496002542	3279.39289300771	3937.28414826135	1976.55259796761	1256.48242349848	1451.65450840842	1400.62036060121	1197.50829912448	1360.94316050194	0.423045755790888	1.44258681967792e-05	0.00216450216450216	0.000278991252500493	0.0128367003367003	1.72093291120947	0.107950195731403	down	300.204254945968	6.10606666666667	1	0	-	Unknown	-	-	-	-	1	Melanostatin	HMDB0005764	0	-	-
neg-M301T286	1534.48891003714	3737.9370114444	1856.41131372036	1727.33281537704	1826.73858012402	2525.40846892351	4730.47505579413	3661.7997159137	8513.06622079011	4992.09494273086	3373.7565634372	3707.2738912462	2.19395598783222	0.00234843142117711	0.0151515151515152	0.0140248981376591	0.057089211702678	1.52928003936932	0.0629847196951594	up	301.216099305254	4.77405833333333	1	0	-	Unknown	-	-	-	-	15	Eicosapentaenoic acid;Retinyl ester;Methyltestosterone;8,15-Isopimaradien-18-oic acid;Siderone;Yucalexin B14;Yucalexin A16;8(17),12-Labdadiene-15,16-dial;Isopimaric acid;Cascarillone;8,13-Abietadien-18-oic acid;(ent-15beta,16beta)-15,16-Epoxy-3-kauranone;ent-8(17),13(16),14-Labdatrien-18-oic acid;Methenolone;2-Octenoylcarnitine	HMDB0001999;HMDB0003598;HMDB0015655;HMDB0035692;HMDB0036703;HMDB0036709;HMDB0036775;HMDB0036805;HMDB0036811;HMDB0036826;HMDB0038172;HMDB0038687;HMDB0039486;HMDB0041928;HMDB0013324	28	Abietate;(5Z,8Z,11Z,14Z,17Z)-Icosapentaenoic_acid;Methyltestosterone;Isopimaric_acid;Oryzalexin_A;(+)-Pimaric_acid;Kaur-16-en-18-oic_acid;Levopimaric_acid;Neoabietic_acid;Palustric_acid;(5Z,7E,9E,14Z,17Z)-Eicosapentaenoic_acid;Mibolerone;Stenbolone;17beta-Hydroxy-7alpha-methylandrost-4-en-3-one;17beta-Hydroxy-6beta-methylandrost-4-en-3-one;17-Hydroxy-19-nor-17alpha-pregn-5(10)-en-3-one;1,2,3,4,4a…	C06087;C06428;C07198;C09118;C09148;C09159;C11874;C11888;C11889;C12077;C12083;C14255;C14490;C14588;C14890;C15003;C15008;C15017;C15036;C15070;C15184;C15188;C15259;C15318;C15412;C15460;C20149;C20208
neg-M301T335	50576.7390972575	55855.6019169995	53761.833346906	69900.5941630115	69470.4294157078	65926.0221741747	23016.745295195	18087.2256501361	28870.2115877119	21767.9785241411	25324.4304489416	26868.8409789482	0.39381365287012	1.329353156252e-06	0.00216450216450216	4.6051419215347e-05	0.0128367003367003	1.76401135256192	0.0389297367991153	down	301.166059457663	5.58286666666667	1	0	-	Unknown	-	-	-	-	1	Glycerol tributanoate	HMDB0031094	2	Tributyrin;Cynometrine	C13870;C10587
neg-M301T364	2112615.12383922	1850997.54775317	1955201.20434968	1204059.36919394	1381653.39148119	1249976.43103643	4751957.1764871	2856391.12396505	2836357.66222308	3203523.94699866	2478359.31431646	2552096.35485654	1.91487823103837	0.000913905195632972	0.00216450216450216	0.00668314439784915	0.0128367003367003	1.42145555486869	0.0219284228077403	up	301.217861341626	6.05963333333333	1	1	Eicosapentaenoic acid	Lipids and lipid-like molecules	Fatty Acyls	HMDB0001999	C06428	(map01040)Biosynthesis of unsaturated fatty acids	14	Eicosapentaenoic acid;Retinyl ester;Methyltestosterone;8,15-Isopimaradien-18-oic acid;Siderone;Yucalexin B14;Yucalexin A16;8(17),12-Labdadiene-15,16-dial;Isopimaric acid;Cascarillone;8,13-Abietadien-18-oic acid;(ent-15beta,16beta)-15,16-Epoxy-3-kauranone;ent-8(17),13(16),14-Labdatrien-18-oic acid;Methenolone	HMDB0001999;HMDB0003598;HMDB0015655;HMDB0035692;HMDB0036703;HMDB0036709;HMDB0036775;HMDB0036805;HMDB0036811;HMDB0036826;HMDB0038172;HMDB0038687;HMDB0039486;HMDB0041928	28	Abietate;(5Z,8Z,11Z,14Z,17Z)-Icosapentaenoic_acid;Methyltestosterone;Isopimaric_acid;Oryzalexin_A;(+)-Pimaric_acid;Kaur-16-en-18-oic_acid;Levopimaric_acid;Neoabietic_acid;Palustric_acid;(5Z,7E,9E,14Z,17Z)-Eicosapentaenoic_acid;Mibolerone;Stenbolone;17beta-Hydroxy-7alpha-methylandrost-4-en-3-one;17beta-Hydroxy-6beta-methylandrost-4-en-3-one;17-Hydroxy-19-nor-17alpha-pregn-5(10)-en-3-one;1,2,3,4,4a…	C06087;C06428;C07198;C09118;C09148;C09159;C11874;C11888;C11889;C12077;C12083;C14255;C14490;C14588;C14890;C15003;C15008;C15017;C15036;C15070;C15184;C15188;C15259;C15318;C15412;C15460;C20149;C20208
neg-M301T48	1431.89592893467	1178.57567244217	1191.86627145695	1437.85510778955	1384.24664634998	1269.67966971008	738.256011181958	798.108391405241	809.906364573596	866.162428581555	849.277037174646	724.926075755442	0.60635469629696	1.39605390200111e-06	0.00216450216450216	4.79393194809541e-05	0.0128367003367003	1.32433301916151	0.107148899958543	down	300.839421946388	0.796391666666667	0	0	-	Unknown	-	-	-	-	0	-	-	0	-	-
neg-M302T286	459.083492527921	808.298800825344	340.339884464595	461.762256288654	539.379296417012	502.455931284742	2224.80725524244	840.171823847812	1162.71889283347	1402.80383482395	897.401135470498	760.065668801764	2.34240431816776	0.00285212072632423	0.00432900432900433	0.0162192690522468	0.0216087174155789	1.55733605504086	0.119095442519245	up	302.219747745641	4.76828333333333	1	0	-	Unknown	-	-	-	-	1	Reticulatamol	HMDB0041023	0	-	-
neg-M302T335	11858.1709509987	12665.134620693	12323.9466107295	14839.8175396181	15673.3516860573	15029.3469253501	5206.94893180607	4183.47630274167	6937.88251171658	5158.64239344972	5910.87346971805	6283.44109281113	0.408803973885797	3.50165735448022e-06	0.00216450216450216	9.61951800793013e-05	0.0128367003367003	1.73955440785354	0.0615938484307286	down	302.167248938019	5.58286666666667	0	0	-	Unknown	-	-	-	-	0	-	-	0	-	-
neg-M302T364	386409.833734865	332238.812554283	346432.874352109	217512.243920286	254859.276545086	236383.188864424	842220.563603665	510115.272828798	525325.179854803	609320.799655545	438435.916435041	478292.225747787	1.91884115377505	0.000693353126583582	0.00216450216450216	0.0053744444010871	0.0128367003367003	1.43375498109987	0.0379113785001076	up	302.220642823771	6.06145	0	0	-	Unknown	-	-	-	-	0	-	-	0	-	-
neg-M302T398	24055.5084148149	32067.1741454558	41318.5238095141	28911.4841989608	30690.4222722091	25230.9541800704	109915.907716894	86526.1931937972	77835.3186248571	87519.4082525952	80488.9901422025	84042.9089930839	2.88756780119861	1.993206699342e-06	0.00216450216450216	6.23027915900524e-05	0.0128367003367003	1.94641053667551	0.0567105465784225	up	302.27639996036	6.62855	0	0	-	Unknown	-	-	-	-	0	-	-	0	-	-
neg-M303T138	308.57783685562	290.407357300027	364.6885083202	249.709745856569	457.265378675098	503.162877710875	235.426341163527	161.974994947299	133.959885365618	262.818787618108	180.508725190478	188.246359741854	0.534975081559577	0.00204660506349864	0.00432900432900433	0.0125819770445197	0.0216087174155789	1.34482059724198	0.086967680944609	down	303.048397157419	2.29218333333333	1	0	-	Unknown	-	-	-	-	4	Pratenol B;Salviaflaside methyl ester;Vaccinoside;1,4-beta-D-Glucan	HMDB0040631;HMDB0033706;HMDB0034733;HMDB0006944	3	Taxifolin;Pentahydroxyflavanone;cis-Dihydroquercetin	C01617;C05911;C12316
neg-M303T286	215.936575965068	222.280193740932	142.694815537921	182.846174939687	160.344012828268	151.912832908125	5909.93039948067	3847.52155192114	3540.38582278145	2609.61754609518	3039.36058014179	3682.17746117254	21.0303775033284	5.26998066062255e-09	0.00216450216450216	8.02426047565489e-07	0.0128367003367003	3.28647876720622	0.0744953791991485	up	303.101504365909	4.75908333333333	1	0	-	Unknown	-	-	-	-	3	L-N-(1H-Indol-3-ylacetyl)glutamic acid;Citrusinine II;Grandisine III	HMDB0038665;HMDB0030373;HMDB0040683	0	-	-
neg-M303T335	4063.78871457347	4236.00390231086	4508.21810098308	5248.76839827125	5057.95634036101	4899.88868106136	2093.5905772685	1696.02490789553	2306.7670590606	1964.38219485228	2238.57481928093	2306.15681410687	0.449961288453044	2.61002803327103e-07	0.00216450216450216	1.35984537478805e-05	0.0128367003367003	1.64737789140922	0.0675060285839316	down	303.163255154331	5.58286666666667	1	0	-	Unknown	-	-	-	-	0	-	-	1	Prosolanapyrone_II	C19933
neg-M303T398	18884445.8153389	17095022.0739956	20160400.6142985	14358931.9112493	16163135.6946309	14568914.3058985	66551348.762347	55636744.7686944	51881887.3976277	62454860.0956339	48028008.9614326	50226683.0643533	3.30708999950396	2.46921443049285e-08	0.00216450216450216	2.41295073849455e-06	0.0128367003367003	2.08076201229714	0.0232312803828541	up	303.23407914536	6.62848333333333	1	1	Cis-8,11,14,17-Eicosatetraenoic acid	Lipids and lipid-like molecules	Fatty Acyls	HMDB0002177	null	-	13	Arachidonic acid;Cis-8,11,14,17-Eicosatetraenoic acid;Mesterolone;Drostanolone;Sideridiol;ent-17-Hydroxy-16beta-kauran-19-al;Yucalexin P21;Copalic acid;Junicedral;7,13-Eperudien-15-oic acid;Oryzalexin S;Oryzalexin E;Arachidonate	HMDB0001043;HMDB0002177;HMDB0006036;HMDB0014996;HMDB0036702;HMDB0036721;HMDB0036754;HMDB0036829;HMDB0036830;HMDB0037824;HMDB0039687;HMDB0039702;HMDB0060102	12	Arachidonate;Acutilol_A;2-Ketoepimanool;Taxa-4(20),11(12)-dien-5alpha,13alpha-diol;Methandriol;Metholone;3alpha-Hydroxy-2alpha-methyl-5alpha-androstan-17-one;17-Methyl-5alpha-androst-2-ene-1alpha,17beta-diol;17beta-Hydroxy-4alpha-methyl-5alpha-androstan-3-one;3beta-Methoxyandrost-5-en-16beta-ol;Dihydroabietic_acid;Abieta-7,13-dien-18,18-diol	C00219;C09057;C09124;C11897;C14493;C14605;C14956;C15176;C15252;C15367;C17920;C20329
neg-M303T44	2172.0700371373	3137.98081711884	1784.03020149689	3727.76075577729	3214.51861229644	3575.10689220281	181.939407213703	28.7387955038467	154.507480843704	162.943182215242	87.2983864444452	51.9206362257634	0.0378928045273831	2.36980501752409e-05	0.00216450216450216	0.000412291498265795	0.0128367003367003	3.41965525511375	0.0477480201860471	down	302.533396238796	0.739966666666667	0	0	-	Unknown	-	-	-	-	0	-	-	0	-	-
neg-M303T446	6515.39357428417	18504.3089748643	21338.2587366746	2450.55474658465	22747.5884767025	14660.9368987664	74921.5624915207	105781.604142254	57517.0319763548	92112.9310594417	71725.3474037317	46813.7817015089	5.20630552202878	0.00254102763300896	0.00216450216450216	0.014894319536724	0.0128367003367003	2.38384809931389	0.404123307003691	up	303.232219603482	7.4321	1	0	-	Unknown	-	-	-	-	42	Arachidonic acid;Cis-8,11,14,17-Eicosatetraenoic acid;Mesterolone;Drostanolone;Sideridiol;ent-17-Hydroxy-16beta-kauran-19-al;Yucalexin P21;Copalic acid;Junicedral;7,13-Eperudien-15-oic acid;Oryzalexin S;Oryzalexin E;Arachidonate;Boswellic acid;Betulinic acid;Sandosapogenol;(+-)-Ethyl 3-hydroxy-2-methylbutyrate;Ganodermanondiol;Soyasapogenol E;Katonic acid;3-Epikatonic acid;beta-Elemolic acid;3alp…	HMDB0001043;HMDB0002177;HMDB0006036;HMDB0014996;HMDB0036702;HMDB0036721;HMDB0036754;HMDB0036829;HMDB0036830;HMDB0037824;HMDB0039687;HMDB0039702;HMDB0060102;HMDB0002388;HMDB0030094;HMDB0031882;HMDB0032256;HMDB0033020;HMDB0034652;HMDB0034654;HMDB0034655;HMDB0034961;HMDB0034962;HMDB0034964;HMDB0035119;HMDB0035263;HMDB0035315;HMDB0035353;HMDB0035511;HMDB0035775;HMDB0036675;HMDB0036757;HMDB0036962;HMD…	19	Sodium_oleate;Arachidonate;Acutilol_A;2-Ketoepimanool;Taxa-4(20),11(12)-dien-5alpha,13alpha-diol;Methandriol;Metholone;3alpha-Hydroxy-2alpha-methyl-5alpha-androstan-17-one;17-Methyl-5alpha-androst-2-ene-1alpha,17beta-diol;17beta-Hydroxy-4alpha-methyl-5alpha-androstan-3-one;3beta-Methoxyandrost-5-en-16beta-ol;Dihydroabietic_acid;Abieta-7,13-dien-18,18-diol;Betulinic_acid;alpha-Elemolic_acid;Ursoli…	C18601;C00219;C09057;C09124;C11897;C14493;C14605;C14956;C15176;C15252;C15367;C17920;C20329;C08619;C08623;C08988;C17148;C17420;C20510
neg-M303T51	1360.85548448316	1095.14464659573	1430.51285856015	1171.61924962998	1352.79273514893	1522.12582449539	1082.4462742824	741.883986220121	557.972586738099	961.882359791486	640.311656289446	610.232422125603	0.579188183955224	0.001962410712521	0.00216450216450216	0.0121902818517829	0.0128367003367003	1.32341637742122	0.0374243546208693	down	303.049624828121	0.845266666666667	1	0	-	Unknown	-	-	-	-	2	Pratenol B;1,4-beta-D-Glucan	HMDB0040631;HMDB0006944	3	Taxifolin;Pentahydroxyflavanone;cis-Dihydroquercetin	C01617;C05911;C12316
neg-M304T139	341.051260686234	595.275272778837	419.198281311969	453.012811190662	396.476303605602	405.022823534516	1466.90954655401	579.768377369606	974.764999385918	1037.36115649002	609.812274075898	711.898132604978	2.06147077433823	0.00374104982322985	0.00432900432900433	0.0200769673846669	0.0216087174155789	1.42813115607285	0.0656144877346405	up	303.988180107454	2.31303333333333	0	0	-	Unknown	-	-	-	-	0	-	-	0	-	-
neg-M304T188	244.312068984499	273.945746897871	427.07982365544	261.346046542548	327.981124496202	246.754400954723	2183.46056826091	2361.47723363755	2986.12328384839	2049.88657583033	2837.4621755047	3852.64404234015	9.13375906922866	1.17246545212117e-08	0.00216450216450216	1.42157817349161e-06	0.0128367003367003	2.78870667958879	0.0940048821847498	up	304.108056306886	3.13013333333333	0	0	-	Unknown	-	-	-	-	0	-	-	0	-	-
neg-M304T286	14.4518480051569	118.657415852051	11.2042087509522	56.8435209096207	10.6728927725177	19.1775798178105	1322.32177750514	919.167571133794	884.565081923904	620.929154469751	614.606282805626	838.533554402734	22.5106292443697	0.000176173829849832	0.00216450216450216	0.00188524493068249	0.0128367003367003	3.42990712118094	0.129108501199757	up	304.104846509087	4.75908333333333	1	0	-	Unknown	-	-	-	-	2	Phlorin;Glucosylisomaltol	HMDB0035589;HMDB0038341	0	-	-
neg-M304T335	858.110443789168	944.672976049519	929.748521209887	1042.0768850982	967.055215158516	939.631454958813	448.281711418462	382.996559295156	579.445634152946	406.070828058399	786.985040342755	444.722576131974	0.536585775445815	0.00156639251083677	0.00216450216450216	0.0102216218265302	0.0128367003367003	1.43049564671739	0.058669565420082	down	304.165678648478	5.58384166666667	1	0	-	Unknown	-	-	-	-	2	Imazamethabenz-methyl;(±)-Rollipyrrole	HMDB0034913;HMDB0037554	2	Methyl_2-(4-isopropyl-4-methyl-5-oxo-2-imidazolin-2-yl)-p-toluate;Methyl_6-(4-isopropyl-4-methyl-5-oxo-2-imidazolin-2-yl)-m-toluate	C11494;C11495
neg-M304T363	3236.72909942004	4026.99672615027	3963.38160828997	1623.25583753476	2946.30141287562	2010.86665164168	7491.58301601348	4435.24794038168	4197.42012351634	5007.31491910924	3724.95881261685	3652.44852406156	1.60095033937721	0.0264181020191744	0.025974025974026	0.0900875624758028	0.0855005560887914	1.09006295477933	0.0922217090879596	up	304.226246686537	6.0579	1	0	-	Unknown	-	-	-	-	8	Dehydroepiandrosterone;Testosterone;Epitestosterone;Androstanedione;Etiocholanedione ;Dehydroandrosterone;4-Dihydroboldenone;alpha-Amylcinnamyl isovalerate	HMDB0000077;HMDB0000234;HMDB0000628;HMDB0000899;HMDB0003769;HMDB0005962;HMDB0006035;HMDB0036205	12	17beta-Nitro-5alpha-androstane;Samandarine;Testosterone;5alpha-Androstane-3,17-dione;Dehydroepiandrosterone;5beta-Androstane-3,17-dione;Normethandrolone;3-Methoxyestra-2,5(10)-dien-17beta-ol;17beta-Hydroxy-2alpha-methylestr-4-en-3-one;3beta-Hydroxy-5-androsten-16-one;17beta-Hydroxy-5alpha-androst-1-en-3-one;17beta-Hydroxy-4-methylestr-4-en-3-one	C15281;C19950;C00535;C00674;C01227;C03772;C14491;C14682;C15258;C15335;C15377;C15395
neg-M304T398	3304918.29625041	3070398.80131315	3643032.8123284	2574534.44393369	2798458.5771435	2617972.88870515	11676785.3209697	9523593.29564801	9113195.73721221	10987935.846806	8725744.1581417	8953245.46252416	3.27499947315425	2.35031222286938e-08	0.00216450216450216	2.33155720614144e-06	0.0128367003367003	2.07655696167158	0.0165930503308642	up	304.236663183558	6.62826666666667	1	0	-	Unknown	-	-	-	-	2	Bupivacaine;Levobupivacaine	HMDB0014442;HMDB0015137	3	Bupivacaine;L-(-)-1-Butyl-2',6'-pipecoloxylidide;Flabellidine	C07529;C07887;C09865
neg-M304T96	900.695855909833	886.684561901366	588.382007053573	489.099632834888	331.538508063932	624.594727294238	936.831433853718	1279.95977141243	737.886285441417	1379.86300567498	1275.52588557513	2241.25168168301	2.05478349525982	0.00821775378911788	0.00865800865800866	0.0370128685911152	0.0368975061967034	1.38382378023933	0.144477181977805	up	304.048047983016	1.60311666666667	1	0	-	Unknown	-	-	-	-	1	5'-(3',4'-Dihydroxyphenyl)-gamma-valerolactone sulfate	HMDB0029191	0	-	-
neg-M305T187	356.966736841756	258.812294870985	554.410127240366	283.398544674037	349.816573269839	412.964274907163	531.966429012144	703.251727693497	708.970533740601	582.859566488115	764.589711307364	1154.64813832253	2.00611315430592	0.00124720187175295	0.00432900432900433	0.00853475525525975	0.0216087174155789	1.42818425284833	0.17926427121144	up	305.111525686208	3.1249	1	0	-	Unknown	-	-	-	-	0	-	-	2	N-Carbobenzoxyglycylproline;Acronycidine	C01632;C10631
neg-M305T294	1372.6172876396	1229.97817020789	3544.01569039961	2394.48522651936	2155.74578618449	4665.37935128462	8978.24219762523	3046.5116597318	5724.91034321818	5247.55753465826	2943.61456850792	4082.50112053389	1.95436170480699	0.028511264032126	0.0411255411255411	0.0953060326955444	0.118932255416354	1.28970219940909	0.113133224799515	up	305.210996230576	4.897	1	0	-	Unknown	-	-	-	-	10	5-Androstene-3b,16b,17a-triol;5-Androstene-3b,16a,17a-triol;5-Androstenetriol;11-Hydroxyandrosterone;16-alpha-Hydroxyandrosterone;5-Androstene-3alpha-16b,17b-triol;Oxandrolone;[8]-Paradol;3-hydroxyhexanoyl carnitine;Dihydro-2,4,6-tris(2-methylpropyl)-4h-1,3,5-dithiazine	HMDB0000523;HMDB0000540;HMDB0000550;HMDB0002984;HMDB0013156;HMDB0013199;HMDB0014759;HMDB0040640;HMDB0061633;HMDB0032221	6	Oxandrolone;3alpha,11beta-Dihydroxy-5beta-androstane-17-one;3alpha,11beta-Dihydroxy-5alpha-androstane-17-one;Androst-5-ene-3beta,17beta,19-triol;3beta-Hydroxy-D-homo-17a-oxa-5alpha-androstan-17-one;Dihydromonacolin_L	C07346;C14553;C14606;C15097;C15136;C15536
neg-M305T382	6513.91988229163	8998.21840717399	6025.66020491204	6395.13440350733	7572.53675053658	7952.3172393785	350.582266396721	654.705086616268	1015.64951894541	1075.24979468838	611.507519295042	511.829743976723	0.0970947724699505	8.64471427084369e-06	0.00216450216450216	0.000189508345656151	0.0128367003367003	2.88394380177659	0.0735957403795269	down	305.196302486209	6.364625	1	0	-	Unknown	-	-	-	-	1	Momordicilin	HMDB0030896	1	Ruscopine	C08510
neg-M305T398	360020.392035032	313911.602173674	373819.698513801	263403.317183147	281758.441784348	281301.860569994	1165227.0561235	926362.683319888	885503.813900253	1010248.831668	804865.36250016	885984.250282834	3.02963696894978	7.06762047919577e-08	0.00216450216450216	5.24495067086995e-06	0.0128367003367003	2.00571201465002	0.0375537112754396	up	305.238857185326	6.62855	0	0	-	Unknown	-	-	-	-	0	-	-	0	-	-
neg-M305T426	8374513.75217125	2342030.9694943	7171446.97324507	4043649.74970744	1871489.56447116	1995450.05622872	12375969.8562243	13162883.1755547	6156569.51176184	9161508.91578504	6504424.00015318	5258969.75246745	2.0396596649529	0.0278152502952571	0.0649350649350649	0.0936753885258862	0.161062576771631	1.42610091551799	0.0463072730843656	up	305.249159592614	7.10829166666667	1	1	5,8,11-Eicosatrienoic acid	Lipids and lipid-like molecules	Fatty Acyls	HMDB0010378	null	-	5	8,11,14-Eicosatrienoic acid;5,8,11-Eicosatrienoic acid ;Sciadonic acid;Sagittariol;11,14,17-Eicosatrienoic acid	HMDB0002925;HMDB0010378;HMDB0031058;HMDB0036835;HMDB0060039	8	(8Z,11Z,14Z)-Icosatrienoic_acid;2,7,11-Cembratrien-4,6-diol;Plaunotol;2alpha-Methyl-5alpha-androstane-3alpha,17beta-diol;2alpha-Methyl-5alpha-androstane-3beta,17beta-diol;17alpha-Methyl-5alpha-androstane-3alpha,17beta-diol;17-Methyl-5alpha-androstane-11beta,17beta-diol;Icosatrienoic_acid	C03242;C09072;C13273;C14882;C15058;C15376;C15399;C16522
neg-M306T382	1299.00454652614	2125.65954955884	1565.56900344956	1494.54231026654	1734.70698412823	1633.59083293966	141.738011995532	213.139169264249	254.287888770607	238.498118963729	242.785428046231	163.293886621943	0.127243802496401	3.65496465753294e-08	0.00216450216450216	3.27431044711411e-06	0.0128367003367003	2.7247559175001	0.113698812064151	down	306.198321015001	6.36838333333333	1	0	-	Unknown	-	-	-	-	1	Azatadine	HMDB0014857	1	Azatadine	C07774
neg-M306T398	35114.3605938458	29807.0309667175	33734.8207385726	23414.3733349564	25193.3525688799	24479.3581809955	108051.716801175	83819.7770051236	79317.4371658671	93560.3767997539	68810.4529772411	83120.3610940221	3.00844418805167	4.29716530589824e-07	0.00216450216450216	1.95835083383882e-05	0.0128367003367003	1.99667848910374	0.0628628522124849	up	306.241516755939	6.62855	1	0	-	Unknown	-	-	-	-	10	Succinylcholine;Androsterone;Epiandrosterone;Etiocholanolone;Epietiocholanolone;Dihydrotestosterone;5-Androstenediol;4-Androstenediol;5b-Dihydrotestosterone;4-Methylphenyl dodecanoate	HMDB0014347;HMDB0000031;HMDB0000365;HMDB0000490;HMDB0000546;HMDB0002961;HMDB0003818;HMDB0005849;HMDB0006770;HMDB0037711	14	Pumiliotoxin_A;Succinylcholine;Androsterone;16-Oxosteroid;Dihydrotestosterone;Androstenediol;Etiocholanolone;5beta-Dihydrotestosterone;Epiandrosterone;4-Androstenediol;5-Androstene-3beta,16alpha-diol;11beta-Hydroxy-5alpha-androstan-17-one;17beta-Hydroxy-2alpha-methyl-5alpha-estran-3-one;5-Androstene-3beta,16beta-diol	C20033;C07546;C00523;C01986;C03917;C04295;C04373;C05293;C07635;C14210;C14631;C14932;C15326;C15442
neg-M306T426	1626458.46461605	468570.042190999	1403858.72670426	293863.40891388	365087.821777193	439437.231875596	2349130.61327941	2528036.74832708	1089455.79905549	1698587.95480585	1273165.79557854	948354.27015349	2.15056303663372	0.026024850309089	0.0649350649350649	0.0891178712990109	0.161062576771631	1.51632426360563	0.0486527801083105	up	306.251931367001	7.10829166666667	0	0	-	Unknown	-	-	-	-	0	-	-	0	-	-
neg-M306T51	4130.68809281131	4139.91313505374	4501.42406345966	4562.22190545206	4272.09774631152	4575.94359741932	2551.17938591128	3576.89812472647	1189.78047829017	4422.27942296795	2786.09810535161	2843.71331672364	0.663423627277555	0.0458079545051322	0.0151515151515152	0.133199088436685	0.057089211702678	1.07071935171928	0.102186328452995	down	306.075761671135	0.8472	1	0	-	Unknown	-	-	-	-	5	Glutathione;Hallacridone;Aristolodione;1-[4,9-Dihydro-2-(methylthio)-1,3-thiazino[6,5-b]indol-4-yl]-2-propanone;2-(4-Hydroxyphenyl)naphthalic anhydride	HMDB0000125;HMDB0029826;HMDB0033247;HMDB0038641;HMDB0041121	2	Glutathione;Stealthin_C	C00051;C12392
neg-M307T157	159784.211434932	191839.125274305	212979.16005486	170455.81736964	214786.703670548	177673.410402643	194257.650213868	95018.1607847546	88019.4823726879	103821.694432702	121259.041127442	143999.141273718	0.661962724096775	0.0122577062009478	0.025974025974026	0.0502328114331351	0.0855005560887914	1.10065628332543	0.0376158133838756	down	307.112527754352	2.6175	1	0	-	Unknown	-	-	-	-	0	-	-	3	2,7-Anhydro-alpha-N-acetylneuraminic_acid;2-Deoxy-2,3-dehydro-N-acetylneuraminic_acid;Sarmentosin_epoxide	C04521;C04580;C08341
neg-M307T172	34088.6750791122	42625.3622349842	51863.0209663411	37677.0815757428	53348.1639862343	46108.1225273023	150449.562768327	84423.4770133451	84188.4665477632	83892.8302876007	121107.842812565	147903.823107378	2.52894104201236	0.000139576940010447	0.00216450216450216	0.00157020060463069	0.0128367003367003	1.72995198819058	0.0258990641079985	up	307.11220401094	2.86803333333333	1	0	-	Unknown	-	-	-	-	0	-	-	3	2,7-Anhydro-alpha-N-acetylneuraminic_acid;2-Deoxy-2,3-dehydro-N-acetylneuraminic_acid;Sarmentosin_epoxide	C04521;C04580;C08341
neg-M307T245	1684.65357470115	1598.08126831416	2652.51270534261	1888.6089461667	1735.60258074097	1642.10616624138	4314.24131845048	2483.14409057445	3051.90480737022	2621.82312776492	2853.51430545721	2330.40975946672	1.57612235687062	0.00366346500813612	0.0151515151515152	0.0197903684515428	0.057089211702678	1.11229065481988	0.137118028588424	up	307.190487004372	4.08070833333333	1	0	-	Unknown	-	-	-	-	7	Methylgingerol;Diplodiatoxin;Corchorifatty acid A;Corchorifatty acid D;Dihydrocapsiate;5-O-Methylembelin;Lucidenic acid M	HMDB0029852;HMDB0031471;HMDB0032664;HMDB0033243;HMDB0034781;HMDB0040867;HMDB0035973	4	5-O-Methylembelin;Soraphen_O;3-Dehydroecdysone;Podecdysone_B	C10373;C15818;C02513;C08832
neg-M307T284	3636.27927937186	4510.57456938953	2352.18132657746	3197.09867334606	4255.26552988545	3701.41735019802	7092.46436833124	7949.79969232057	8030.89614081611	6088.13328135943	3992.27443184824	6752.02188965681	1.84297453325382	0.00169561536777583	0.00865800865800866	0.0108682324727799	0.0368975061967034	1.34668963251769	0.0645346940226858	up	307.226961691406	4.72826666666667	1	0	-	Unknown	-	-	-	-	4	Obtusilactone A;3-Methyl-5-pentyl-2-furannonanoic acid;Annosquamosin B;3-Methyl-5-propyl-2-furanundecanoic acid	HMDB0030960;HMDB0031091;HMDB0031379;HMDB0061646	0	-	-
neg-M307T303	1050.20969580909	668.571187814285	1696.09395202991	1147.82570574335	1721.02621243007	1236.80428091184	1352.64608394153	4422.49998394078	3549.77294536412	3415.44653495078	3655.90519074253	3903.94730853981	2.69930646568834	0.00162098300768744	0.00865800865800866	0.0104880674274864	0.0368975061967034	1.66619410442908	0.175787818647402	up	307.190413289058	5.05005	1	0	-	Unknown	-	-	-	-	6	Methylgingerol;Diplodiatoxin;Corchorifatty acid A;Corchorifatty acid D;Dihydrocapsiate;5-O-Methylembelin	HMDB0029852;HMDB0031471;HMDB0032664;HMDB0033243;HMDB0034781;HMDB0040867	2	5-O-Methylembelin;Soraphen_O	C10373;C15818
neg-M307T311	1278.83738539987	1562.72372103292	1389.0660958681	1695.56521790482	1519.44361280736	1250.43910444038	3081.73260173771	3841.26711397068	2909.21824796241	2329.16368364544	2055.8019072652	2471.58330522621	1.91911484158298	0.000333846020126522	0.00216450216450216	0.00306850890375533	0.0128367003367003	1.43385687965562	0.187955143840282	up	307.226934216394	5.1837	1	0	-	Unknown	-	-	-	-	7	Obtusilactone A;3-Methyl-5-pentyl-2-furannonanoic acid;Annosquamosin B;3-Methyl-5-propyl-2-furanundecanoic acid;Ginsenoyne M;Ginsenoyne N;Ginsenoyne L	HMDB0030960;HMDB0031091;HMDB0031379;HMDB0061646;HMDB0035522;HMDB0035523;HMDB0035524	0	-	-
neg-M307T382	540.980172787083	794.799524723354	775.071441943783	888.281831053591	785.736026983979	792.506255028478	236.636827017605	181.95369224748	306.810311869891	244.155157657726	211.331739421154	233.700294708178	0.309039120649585	3.20960127999867e-07	0.00216450216450216	1.6000758462369e-05	0.0128367003367003	2.04349754708629	0.220075730157042	down	307.194631507634	6.3714	1	0	-	Unknown	-	-	-	-	0	-	-	1	Ribosylhopane	C21118
neg-M307T392	1544.30876766594	1798.81384197916	1713.35823401676	1274.03389501218	1845.51287095004	607.092081162388	4189.99912112055	5849.07330898747	5082.03917157019	5357.95335779309	2695.66259476286	5184.37706257132	3.22881910018308	0.0002934894161826	0.00216450216450216	0.00278085823090141	0.0128367003367003	1.98636579631912	0.092350968751503	up	307.226879889982	6.53441666666667	1	0	-	Unknown	-	-	-	-	7	Obtusilactone A;3-Methyl-5-pentyl-2-furannonanoic acid;Annosquamosin B;3-Methyl-5-propyl-2-furanundecanoic acid;Ginsenoyne M;Ginsenoyne N;Ginsenoyne L	HMDB0030960;HMDB0031091;HMDB0031379;HMDB0061646;HMDB0035522;HMDB0035523;HMDB0035524	0	-	-
neg-M307T398	1835.57042326521	2993.05568111374	3255.96398755099	1924.59132512544	2668.52717497808	3211.60583861029	8661.33570301091	6259.88406143859	7099.12548134489	6928.68030930493	7984.25916444087	6920.74640270956	2.75996999830741	4.27472065448657e-05	0.00216450216450216	0.000644885277230608	0.0128367003367003	1.87176133746768	0.209582439813081	up	307.243671268384	6.62826666666667	0	0	-	Unknown	-	-	-	-	0	-	-	0	-	-
neg-M307T426	78440.6364288096	67435.5855405619	176710.154601716	59750.5500629327	47086.8946044382	95746.1928569198	248164.142434563	171637.260959566	122435.356005661	139102.206312433	139870.361168398	155022.060463981	1.85888638182473	0.0126740369020149	0.0411255411255411	0.0515304145786332	0.118932255416354	1.3639255225913	0.0523034327040567	up	307.254234399229	7.10829166666667	0	0	-	Unknown	-	-	-	-	0	-	-	0	-	-
neg-M308T172	6207.28581960544	7377.12450280084	9390.61190851364	7292.25292308915	9123.91956500829	7955.93005413652	23325.4612234907	14181.8832707453	14096.9570051943	14578.9275221439	19198.3939618561	23172.6633546532	2.2927323857189	8.97613865565949e-05	0.00216450216450216	0.00113163873860375	0.0128367003367003	1.64699282133796	0.0436007185036966	up	308.114389551604	2.86803333333333	1	0	-	Unknown	-	-	-	-	3	Ketotifen;(S)-Angelicain;trans-Grandmarin	HMDB0015056;HMDB0030120;HMDB0039030	2	Dihydromikanolide;Picrotoxinin	C09397;C09529
neg-M308T283	798.899336977181	1002.21128012689	527.737353350291	875.027179264244	1042.85684408966	530.513607061396	1540.60263914204	1458.71984400611	1662.05860066564	1326.87315276997	990.446753571305	1468.08790503283	1.76812950409127	0.00323354508982172	0.00865800865800866	0.017916302582307	0.0368975061967034	1.25011296875444	0.203706989360057	up	308.230005902061	4.72243333333333	0	0	-	Unknown	-	-	-	-	0	-	-	0	-	-
neg-M308T303	379.605137287935	321.332172329942	327.36037658208	319.170909603235	368.832887025407	319.585247124462	271.98961617965	771.223801221267	647.391505652389	575.860661607256	733.174721220931	976.250240872404	1.95290361111866	0.0194919113909145	0.0649350649350649	0.0717235150881123	0.161062576771631	1.27493614782971	0.0563883561695448	up	308.194229695264	5.05106666666667	1	0	-	Unknown	-	-	-	-	0	-	-	1	Thioperamide	C17933
neg-M308T426	8945.8255944606	4791.19137739329	15397.2882895597	4701.87009052452	4264.93952248999	3819.65039598634	26775.5453308819	23945.1153071105	11369.9409610209	14415.6799950597	11370.8361694409	11958.151090929	2.38152305213048	0.00721311026731195	0.025974025974026	0.033621241544979	0.0855005560887914	1.61190678313753	0.123467423641848	up	308.256880560014	7.09976666666667	1	0	-	Unknown	-	-	-	-	10	Dicyclomine;3b,17b-Dihydroxyetiocholane;3a,17a-Dihydroxy-5b-androstane;3b,17a-Dihydroxy-5a-androstane;5a-Androstane-3a,17a-diol;5a-Androstane-3b,17b-diol;Androstanediol;Etiocholanediol;Dihydroandrosterone;Androstan-3alpha,17beta-diol	HMDB0014942;HMDB0000369;HMDB0000383;HMDB0000412;HMDB0000458;HMDB0000493;HMDB0000495;HMDB0000551;HMDB0000554;HMDB0060437	12	Dicyclomine;16alpha-Hydroxysteroid;Hydroxysteroid;16beta-Hydroxysteroid;17beta-Hydroxysteroid;Steroid_hydroperoxide;Androstan-3alpha,17beta-diol;Androstanediol;Grevillol;5alpha-Androstan-3beta,17beta-diol;D-Homo-17a-oxa-5alpha-androstan-3beta-ol;5alpha-Androstane-11beta,17beta-diol	C06951;C01090;C02159;C03050;C03051;C03176;C03852;C07632;C10800;C12525;C14975;C15288
neg-M308T81	55.3151488143721	51.4795505788666	247.444134765252	70.531616636246	199.84342975471	171.562115536067	279.029937971768	272.244655741489	652.479649965548	613.839238538867	686.253970862828	606.313312704749	3.90637344139574	0.00203297476424396	0.00216450216450216	0.0125320592426925	0.0128367003367003	2.12306244452685	0.0990706202668531	up	308.16084461328	1.35209166666667	1	0	-	Unknown	-	-	-	-	5	Lysyl-Tyrosine;Tyrosyl-Lysine;Phenylbutyrylglutamine;Fusarochromanone;Dilauryl 3,3'-thiodipropionate	HMDB0028963;HMDB0029110;HMDB0011687;HMDB0033514;HMDB0038474	1	Isopropalin	C19063
neg-M309T172	1605.0932169065	1961.1177548355	2636.28342655407	2069.17413019418	2573.03404264415	2219.99133696557	5786.18874183792	3706.09912445396	3773.51858321651	3938.37445158379	5135.10215477215	6041.78230096227	2.17234828128891	8.02378777681897e-05	0.00216450216450216	0.0010423494676738	0.0128367003367003	1.56520081715988	0.0647606948447041	up	309.108084086049	2.86798333333333	1	0	-	Unknown	-	-	-	-	2	alpha-glutamyltyrosine;Gamma-Glutamyltyrosine	HMDB0062553;HMDB0011741	1	(+)-2,7-Dideoxypancratistatin	C12256
neg-M309T241_2	3542.45134996326	5993.71215134512	44311.0898134992	3292.91449791923	11252.4243476652	11307.3721704455	63491.5114531533	54203.1231759129	8906.54960359002	7500.7046921391	57038.0967529369	74231.2760302309	3.32962836227124	0.0497966095587487	0.0649350649350649	0.141161062917151	0.161062576771631	1.63852003203321	0.206698827041916	up	309.205583234649	4.022	1	0	-	Unknown	-	-	-	-	4	12(13)Ep-9-KODE;(9Z,11R,12S,13S,15Z)-12,13-Epoxy-11-hydroxy-9,15-octadecadienoic acid;Sterebin A;Auxin b	HMDB0013623;HMDB0033505;HMDB0035337;HMDB0038484	8	13(S)-HPOT;(9Z,12Z,15Z)-(7S,8S)-Dihydroxyoctadeca-9,12,15-trienoic_acid;Dihydroalbocycline;9(S)-HPOT;2(R)-HPOT;(9R,10E,12Z,15Z)-9-Hydroperoxyoctadeca-10,12,15-trienoate;(8E,10S,12Z,15Z)-10-Hydroperoxyoctadeca-8,12,15-trienoate;Amitraz	C04785;C07357;C15753;C16321;C16341;C19936;C20704;C10995
neg-M309T264	2856.53134372933	4179.6802834475	5286.87107611442	3228.23920586743	4292.37239181275	4399.80907195704	13072.6445962778	12994.0740750944	20311.1917320626	11838.7810952459	11352.3314727845	16641.5362501867	3.55602727442103	1.93645053174388e-06	0.00216450216450216	6.12492131151583e-05	0.0128367003367003	2.05302163739707	0.0224629328271275	up	309.206208705945	4.40064166666667	1	0	-	Unknown	-	-	-	-	4	12(13)Ep-9-KODE;(9Z,11R,12S,13S,15Z)-12,13-Epoxy-11-hydroxy-9,15-octadecadienoic acid;Sterebin A;Auxin b	HMDB0013623;HMDB0033505;HMDB0035337;HMDB0038484	8	13(S)-HPOT;(9Z,12Z,15Z)-(7S,8S)-Dihydroxyoctadeca-9,12,15-trienoic_acid;Dihydroalbocycline;9(S)-HPOT;2(R)-HPOT;(9R,10E,12Z,15Z)-9-Hydroperoxyoctadeca-10,12,15-trienoate;(8E,10S,12Z,15Z)-10-Hydroperoxyoctadeca-8,12,15-trienoate;Amitraz	C04785;C07357;C15753;C16321;C16341;C19936;C20704;C10995
neg-M309T378	6271.71198882807	5333.73057334922	4934.49959898448	2987.21508287918	3839.88991909814	3184.86483957428	2682.27389321384	2641.63909830803	2485.84561300062	2782.49678587093	2157.82555981218	2216.50603081222	0.563672664307127	0.00523558990085081	0.00216450216450216	0.0261207662769905	0.0128367003367003	1.23017982333229	0.206279239506249	down	309.203823023044	6.30263333333333	0	0	-	Unknown	-	-	-	-	0	-	-	0	-	-
neg-M309T544	10788.7397035652	4466.47783681134	6593.28220561931	10888.9993182062	9040.29779805879	10608.4101495892	5847.10906576312	2587.6484388951	9557.54527520913	2249.39779211622	5192.91099061181	2658.41344347493	0.536267590431113	0.0310320626613508	0.0411255411255411	0.101209591548217	0.118932255416354	1.22952968888204	0.114862529646647	down	309.278801040052	9.07478333333333	0	0	-	Unknown	-	-	-	-	0	-	-	0	-	-
neg-M310T173	441.323305993568	510.981913727483	531.212523249911	560.621335818409	579.928158462364	603.308017044172	1167.62690134485	799.652105570083	797.506611426247	846.46953851262	971.090932569987	1154.12827440201	1.7774426311877	0.000120396087177277	0.00216450216450216	0.00140764139906782	0.0128367003367003	1.33430397160109	0.14952194103421	up	310.111042112841	2.87725	1	0	-	Unknown	-	-	-	-	8	Launobine;Norisodomesticine;(S)-Nandigerine;(+)-Norushinsunine N-oxide;Annocherine B;7-Acetoxy-2-methylisoflavone;Glyzarin;3-Methoxy-2-(4-methylbenzoyl)-4H-1-benzopyran-4-one	HMDB0030217;HMDB0033361;HMDB0033362;HMDB0034489;HMDB0036369;HMDB0029364;HMDB0029534;HMDB0031975	4	Actinodaphnine;Cularicine;Acronidine;Dehydrocycloguanandin	C09322;C09398;C10629;C10055
neg-M310T264	975.31549409474	1079.64957494914	1240.48604722649	1149.59129049276	1063.54514247449	1139.71652857847	3129.03450661156	2918.25461426173	4411.17645409578	2450.58712251069	2714.62333459919	3701.12804322979	2.90672686584708	1.88573004476259e-05	0.00216450216450216	0.000343276270057709	0.0128367003367003	1.8763838527947	0.184950976918765	up	310.209499553225	4.40123333333333	0	0	-	Unknown	-	-	-	-	0	-	-	0	-	-
neg-M310T51_2	2987.78976131699	3939.97226302106	2402.61344136674	3773.05227365571	4304.23956573359	3144.53185117758	3056.84164789721	1088.7783056916	1341.02512734157	1500.43919131653	1892.59514534282	583.452471229791	0.460443761607466	0.00972242215843078	0.00865800865800866	0.0419694640005804	0.0368975061967034	1.58292735392585	0.0988492766111631	down	310.113365484548	0.856308333333333	1	0	-	Unknown	-	-	-	-	2	1,7-Dimethylguanosine;N2,N2-Dimethylguanosine	HMDB0001961;HMDB0004824	0	-	-
neg-M311T249	10420.9334457763	9752.01446610401	32167.7551896647	17248.7888273593	7842.82446908448	14250.6155299006	79254.0906106701	62281.8687102087	70619.6565586815	45696.668461021	60706.9341423344	70513.1978207332	4.24367336561251	0.000320058769796251	0.00216450216450216	0.00296537469638583	0.0128367003367003	2.24121145092385	0.0973261686487757	up	311.221708757095	4.15035	1	1	15,16-DiHODE	Lipids and lipid-like molecules	Fatty Acyls	HMDB0010208	null	-	9	11-HpODE;(10E,12Z)-(9S)-9-Hydroperoxyoctadeca-10,12-dienoic acid;13-L-Hydroperoxylinoleic acid;8(R)-Hydroperoxylinoleic acid;9(S)-HPODE;12,13-DiHODE;15,16-DiHODE;9,10-DiHODE;(±)-(E)-13-Hydroxy-10-oxo-11-octadecenoic acid	HMDB0062281;HMDB0062434;HMDB0003871;HMDB0004706;HMDB0006940;HMDB0010201;HMDB0010208;HMDB0010221;HMDB0040900	13	(9Z,11E)-(13S)-13-Hydroperoxyoctadeca-9,11-dienoic_acid;(9Z,12Z)-(11S)-11-Hydroperoxyoctadeca-9,12-dienoic_acid;(7S,8S)-DiHODE;9(S)-HPODE;8(R)-HPODE;12,13-Epoxy-9-hydroxy-10-octadecenoate;9,10-Epoxy-13-hydroxy-11-octadecenoate;9,10-12,13-Diepoxyoctadecanoate;Octadec-9-ene-1,18-dioic-acid;(8E,10R,12Z)-10-Hydroperoxy-8,12-octadecadienoate;5S,8R-DiHODE;(8E,10S,12Z)-10-Hydroperoxyoctadeca-8,12-dienoa…	C04717;C07338;C07354;C14827;C14831;C14832;C14834;C14836;C19618;C19937;C20186;C20703;C16260
neg-M311T336	1322.22008931918	1610.59944431775	761.244594064343	797.584869186199	710.431695566821	613.766031692808	1553.84749717119	1999.25706699814	831.942357328652	1997.04265604817	2101.32433942747	2162.05295209975	1.83042424843728	0.0166594971348498	0.0151515151515152	0.0634896862092977	0.057089211702678	1.2111708768957	0.084959341770255	up	311.200272220742	5.593325	1	0	-	Unknown	-	-	-	-	7	Oseltamivir;16-Dehydroprogesterone;Tetrahydrogestrinone;Levonorgestrel;Dydrogesterone;Ethisterone;Esmolol	HMDB0014343;HMDB0000995;HMDB0004626;HMDB0014511;HMDB0014522;HMDB0060580;HMDB0014333	13	Oseltamivir;16-Dehydroprogesterone;Pregna-4,9(11)-diene-3,20-dione;Levonorgestrel;Norgestrel;Ethisterone;Pregna-4,11-diene-3,20-dione;1-Dehydroprogesterone;17-Allylestra-1,3,5(10)-triene-3,17beta-diol;3-Methoxy-19-norpregna-1,3,5(10)-trien-20-one;3-Methoxy-19-nor-17alpha-pregna-1,3,5(10),20-tetraen-17-ol;Esmolol;Serratanidine	C08092;C03207;C04084;C08149;C08153;C14487;C14646;C14677;C14892;C15167;C15388;C06980;C09899
neg-M311T534	1649.41049444922	1403.10639884188	1052.4102869745	1540.19869807932	1276.03794495727	1384.87573672559	2191.79276582536	7582.20466800512	869.620596005716	3772.43844855081	4306.86303572211	7096.08008833849	3.10846094770601	0.0384779169908675	0.0649350649350649	0.118035802832207	0.161062576771631	1.42928526958477	0.449478566198173	up	311.294586869661	8.8919	1	0	-	Unknown	-	-	-	-	9	3D,7D,11D-Phytanic acid;3L,7D,11D-Phytanic acid;Phytanic acid;Arachidic acid;2,2,6,10,14-Pentamethylpentadecanoic acid;Ethyl stearate;5-Hydroxy-7-eicosanone;4-Hydroxy-6-eicosanone;3,7R,11R,15-tetramethyl-hexadecanoic acid	HMDB0000417;HMDB0000553;HMDB0000801;HMDB0002212;HMDB0031318;HMDB0034156;HMDB0035672;HMDB0035673;HMDB0062520	2	Phytanate;Icosanoic_acid	C01607;C06425
neg-M312T150	1026.37396268732	1195.75829559852	1669.77926579201	1405.32460700053	1739.03872210998	1532.17314448628	232.584867936404	221.890846732523	167.996955566751	264.145288371403	104.659590144995	168.337724665198	0.135335509269821	1.01789919323734e-06	0.00216450216450216	3.77237282142788e-05	0.0128367003367003	2.6621977903807	0.0647481061833269	down	312.155447454209	2.49451666666667	1	0	-	Unknown	-	-	-	-	1	Methdilazine	HMDB0015038	1	Methdilazine	C07175
neg-M312T248	4607.17796429544	2760.64776636487	3450.14002339418	5643.99387930107	3969.87553597895	2239.51577510584	13340.8028575062	16843.1548032526	16091.5922870993	16557.5315402378	14622.736429533	13984.4878492063	4.03329761825503	6.96218653456293e-05	0.00216450216450216	0.000934731838085339	0.0128367003367003	2.23112637230237	0.214498511810907	up	312.22486214476	4.1285	1	0	-	Unknown	-	-	-	-	1	Helianyl octanoate	HMDB0038337	0	-	-
neg-M313T200	1790.34220582045	1680.1368840774	2130.49062393472	3025.36249638965	1677.96293274264	2468.88023505062	2764.82239020359	5065.37466570597	3721.89677945303	7444.5487402461	3766.95103881039	4347.86990818356	2.12253122033112	0.00186792984242828	0.00432900432900433	0.011752042909986	0.0216087174155789	1.39735282655355	0.319063829957225	up	313.201153210479	3.33835	1	0	-	Unknown	-	-	-	-	3	mono-isopropyl-disopyramide;zeta-Carotene epoxide;Terfenadine	HMDB0061024;HMDB0032126;HMDB0014486	2	Chloroxanthin;Terfenadine	C15892;C07463
neg-M313T290	2949.57301583646	3540.08217744937	12574.0830535991	7267.25804259004	7553.20225494952	5049.12859088452	13913.307447343	14289.5442713298	9183.94884567399	15555.1401586442	15065.8422203913	7536.96234045829	1.94036191721535	0.0180971568075925	0.0151515151515152	0.0676302043407024	0.057089211702678	1.3720209988949	0.156243947121302	up	313.237695602336	4.83955	1	1	9,10-Dihydroxy-12Z-octadecenoic acid	Lipids and lipid-like molecules	Fatty Acyls	HMDB0004704	C14828	(map00591)Linoleic acid metabolism	5	Octadecanedioic acid;9,10-DHOME;12,13-DHOME;(9xi,10xi,12xi)-9,10-Dihydroxy-12-octadecenoic acid;Dibutyl decanedioate	HMDB0000782;HMDB0004704;HMDB0004705;HMDB0031679;HMDB0041220	5	(9Z)-(7S,8S)-Dihydroxyoctadecenoic_acid;9,10-DHOME;12,13-DHOME;9,10-Epoxy-18-hydroxystearate;(8E,10S)-10-Hydroperoxyoctadeca-8-enoate	C07355;C14828;C14829;C19620;C20702
neg-M313T359	1858.01143036955	1690.14354944373	1880.00251180173	1061.47689369648	1139.40689682427	990.49553747736	713.311271983213	521.189856056999	566.776120984318	514.34213058812	1014.65562846949	956.903533727509	0.497379224838914	0.00233789934896434	0.00432900432900433	0.0139888776760093	0.0216087174155789	1.43767152102445	0.0921042793512439	down	313.216278634733	5.98958333333333	1	0	-	Unknown	-	-	-	-	8	Progesterone;7-Dehydropregnenolone;Dronabinol;4-Nerolidylcatechol;Cardoltriene;delta9-Tetrahydrocannabinol;pregn-5-ene-3,20-dione;Cervonyl carnitine	HMDB0001830;HMDB0013121;HMDB0014613;HMDB0031924;HMDB0038533;HMDB0041865;HMDB0062521;HMDB0006510	11	Progesterone;16,17-Didehydropregnenolone;Dronabinol;Cannabidiol;Cannabichromene;3-Methoxy-19-nor-17alpha-pregna-1,3,5(10)-trien-17beta-ol;3alpha-Ethynyl-3-hydroxy-5alpha-androstan-17-one;5beta-Pregn-11-ene-3,20-dione;17beta-Hydroxy-2alpha,17-dimethyl-4,9(11)-androstadien-3-one;17beta-Hydroxy-7alpha,17-dimethylandrosta-1,4-dien-3-one;3,5-Cyclo-5alpha,17alpha-pregn-20-yne-6beta,17-diol	C00410;C06392;C06972;C07578;C08998;C14661;C15158;C15260;C15342;C15402;C15468
neg-M313T454	498.477655606894	99.1326861722087	597.073573227162	520.816446471582	626.500878009957	545.759480325761	2870.77391503533	3360.64866196578	2211.39222131517	2981.54526809356	2157.46578519984	2769.92269332909	5.6624319434591	0.00100234384189438	0.00216450216450216	0.00719329110065381	0.0128367003367003	2.49905616934995	0.163478832754515	up	313.289041293716	7.57260833333333	1	0	-	Unknown	-	-	-	-	3	Tetracosapentaenoic acid (24:5n-6);Tetracosapentaenoic acid (24:5n-3);1-Phenyl-1,3-octadecanedione	HMDB0006322;HMDB0006323;HMDB0035583	1	Bufanolide	C19660
neg-M314T238	2443.93371384122	2345.91177443127	2014.04902501064	2455.42129998611	1867.49427457767	2881.43184569188	5468.09524267097	3207.5134796213	3947.72691831534	3189.28964186854	4953.8151818763	3061.38341710389	1.70098603340133	0.00232448558014226	0.00216450216450216	0.0139369797817931	0.0128367003367003	1.04760468363034	0.0381615431117567	up	314.16701344258	3.97475	1	0	-	Unknown	-	-	-	-	1	Trimeprazine	HMDB0015376	1	Trimeprazine	C07172
neg-M314T291	1847.88552817525	2586.00664024286	2910.45973452685	1484.48270187385	963.252260171868	1235.83403301751	3439.88536012754	3094.96276748952	1949.42543286338	5636.33363760842	3696.86085966438	2067.09276049637	1.80311057742907	0.0304691749406555	0.025974025974026	0.0999124431025635	0.0855005560887914	1.17501625970478	0.141188884198317	up	314.240985804726	4.84855	0	0	-	Unknown	-	-	-	-	0	-	-	0	-	-
neg-M314T516	1717.34613114436	863.110791107961	1186.66677030147	2684.10371944686	1516.26375150329	630.680242773531	322.13935178464	207.055800433933	469.34720830717	543.385861549656	162.37526362796	379.904404774149	0.242401295809925	0.000639753228944913	0.00216450216450216	0.00507308555629228	0.0128367003367003	2.08022647290759	0.34394934403452	down	313.927492876734	8.60136666666667	0	0	-	Unknown	-	-	-	-	0	-	-	0	-	-
neg-M314T52	517.212698678906	803.02576769884	538.690650791306	603.914639265939	690.949291713207	541.668546020412	1117.94073873608	741.143717399571	761.149704101616	957.73436647779	1047.29451022564	1009.74849515078	1.52484646058383	0.00166033359044112	0.00865800865800866	0.0107030759381177	0.0368975061967034	1.09988714695166	0.115609749073878	up	313.990071015682	0.867916666666667	0	0	-	Unknown	-	-	-	-	0	-	-	0	-	-
neg-M315T272	1185.46749527734	1508.89519936486	1557.92161001253	1109.45616841261	982.902177276712	1146.553923275	3259.46831110661	3011.5163272634	2395.08798799706	1649.46277045797	1619.46658871173	1750.66011723393	1.82689934355294	0.00453991365337169	0.00216450216450216	0.023276685977428	0.0128367003367003	1.26124594578546	0.187400293846989	up	315.19552004786	4.53121666666667	1	0	-	Unknown	-	-	-	-	25	2-Methoxyestradiol-3-methylether;15-Deoxy-d-12,14-PGJ2;6b-Hydroxymethandienone;4-Hydroxyretinoic acid;all-trans-5,6-Epoxyretinoic acid;all-trans-18-Hydroxyretinoic acid;Phytocassane E;(4Z,9a)-9-(3-Methyl-2-butenoyloxy)-4,10(14)-oplopadien-3-one;(4Z,9a)-9-Angeloyloxy-4,10(14)-oplopadien-3-one;Yucalexin B9;Cafestol;Furanojaponin;ent-17-Oxo-15-kauren-19-oic acid;ent-7-Oxo-8(14),15-pimaradien-19-oic …	HMDB0000344;HMDB0005079;HMDB0005832;HMDB0006254;HMDB0012451;HMDB0012452;HMDB0031773;HMDB0034630;HMDB0034631;HMDB0034691;HMDB0035710;HMDB0036147;HMDB0036725;HMDB0036747;HMDB0036750;HMDB0036762;HMDB0036812;HMDB0037233;HMDB0038885;HMDB0039442;HMDB0039484;HMDB0041056;HMDB0041057;HMDB0060093;HMDB0061095	24	Gibberellin_A12_aldehyde;Cafestol;Pisiferic_acid;Royleanone;Taxodone;Petasin;Cinerin_I;Mytatrienediol;17beta-Hydroxy-17-methylandrost-4-ene-3,11-dione;15-Deoxy-delta-12,14-PGJ2;11alpha,17beta-Dihydroxy-17alpha-methylandrosta-1,4-dien-3-one;2,17beta-Dihydroxy-17-methylandrosta-1,4-dien-3-one;9beta,11beta-Epoxy-17beta-hydroxy-17-methylandrost-4-en-3-one;17beta-Hydroxyestr-5(10)-en-3-one_acetate;11b…	C06093;C09066;C09163;C09182;C09196;C09706;C09845;C14242;C14615;C14717;C14887;C15126;C15192;C15282;C15287;C16677;C16679;C16680;C18016;C10326;C10330;C10336;C10347;C10378
neg-M315T46	1589.51812998169	1033.19767266557	1394.86324939578	1396.25789950699	1739.63441855722	1375.57106900053	878.85220242652	913.422546503022	1076.00907564568	791.466046146179	1019.24238320386	940.563747284318	0.658873026055366	0.00115611592402657	0.00432900432900433	0.00806266364317816	0.0216087174155789	1.12463037710707	0.0925985628009782	down	314.834498457813	0.773866666666667	0	0	-	Unknown	-	-	-	-	0	-	-	0	-	-
neg-M316T164	777.655528818016	712.172876030961	638.831142172754	1172.31438543913	2268.25053427471	2099.97945916188	309.945780100718	267.546131795774	314.610236319561	451.198223752526	465.31764971542	389.671220317491	0.286638517275344	0.0027595139106847	0.00216450216450216	0.015853282314615	0.0128367003367003	1.84976055449476	0.0855197472586712	down	316.165919506202	2.72965	1	0	-	Unknown	-	-	-	-	4	Isoleucyl-Tryptophan;Leucyl-Tryptophan;Tryptophyl-Isoleucine;Tryptophyl-Leucine	HMDB0028918;HMDB0028940;HMDB0029086;HMDB0029087	1	Bifenazate	C18589
neg-M316T222	714.00792354316	886.048347062854	825.220095654266	846.403238656291	858.264731501899	880.315482166843	1397.86037839217	1308.27167321462	1595.45922684257	1129.12503543121	1377.21521180017	1792.96728979531	1.71665724471442	0.000131402707655219	0.00216450216450216	0.00149643784031023	0.0128367003367003	1.21628187210338	0.125405796100606	up	316.096853063572	3.69646666666667	1	0	-	Unknown	-	-	-	-	2	Carboxytolbutamide;Protoporphyrin IX	HMDB0041849;HMDB0000241	2	Sodium_3-ethyl-7-isopropyl-1-azulenesulfonate;Protoporphyrin	C13414;C02191
neg-M316T385	9429.36581873665	7385.38636208236	10687.3389410679	4623.78317914704	4680.00826632742	5211.38599930663	6748.26458876495	4545.78320544259	4286.58777623999	4026.76182882061	2549.23896294847	3645.1544540448	0.614075871574617	0.0384330562372009	0.0151515151515152	0.117983975005096	0.057089211702678	1.03296611224982	0.0926681055651643	down	316.235462450669	6.41711666666667	0	0	-	Unknown	-	-	-	-	0	-	-	0	-	-
neg-M316T51	618.9815683297	781.26320565212	644.791647913228	877.036839383296	772.428724011067	692.224705546855	1174.60908915541	1358.92631607641	817.548365326997	1407.53654058075	1297.39571803669	1286.22131843662	1.67373941097142	0.000645488099029054	0.00432900432900433	0.0051103092467266	0.0216087174155789	1.14123110513478	0.292663219773005	up	315.97022230143	0.847883333333333	0	0	-	Unknown	-	-	-	-	0	-	-	0	-	-
[truncated: 3,639 more rows]
