# Supplementary material for: Multiomics analysis of platelet-rich plasma promoting biological performance of mesenchymal stem cells
Source: BMC Genomics. 2024 Jun 5;25:564. doi: 10.1186/s12864-024-10329-8 (PMC11151483; doi:10.1186/s12864-024-10329-8)
Supplement: Supplementary file 1 — Supplementary Material 1. [file 12864_2024_10329_MOESM1_ESM.zip › Supplementary document-3 PRPVSCONT_Gene_differential_expression.xlsx]

## Sheet: Sheet1
gene_id	gene_name	EntrezID	transcript_id	GO	KEGG	KO_ENTRY	EC	Description	trans_type	FPKM.CONT_1	FPKM.CONT_2	FPKM.CONT_3	FPKM.PRP_1	FPKM.PRP_2	FPKM.PRP_3	fc	log2(fc)	pval	qval	regulation	significant
ENSCAFG00845017615	MMP9		ENSCAFT00845031310;ENSCAFT00845031190	GO:0001501(skeletal system development);GO:0001503(ossification);GO:0001934(positive regulation of protein phosphorylation);GO:0004175(endopeptidase activity);GO:0004222(metalloendopeptidase activity);GO:0005615(extracellular space);GO:0006508(proteolysis);GO:0006915(apoptotic process);GO:0007566(embryo implantation);GO:0008233(peptidase activity);GO:0008237(metallopeptidase activity);GO:0008270(…	01522(Endocrine resistance);04657(IL-17 signaling pathway);04668(TNF signaling pathway);04670(Leukocyte transendothelial migration);04915(Estrogen signaling pathway);04926(Relaxin signaling pathway);05161(Hepatitis B);05200(Pathways in cancer);05202(Transcriptional misregulation in cancer);05205(Proteoglycans in cancer);05206(MicroRNAs in cancer);05215(Prostate cancer);05219(Bladder cancer);05418…	K01403	EC:3.4.24.35	matrix metallopeptidase 9 [Source:NCBI gene (formerly Entrezgene);Acc:403885]	protein_coding	1.53542	1.13373	1.51615	255.642	221.26	249.692	0.00576015	-7.43968	0	0	UP	yes
ENSCAFG00845007384	LAPTM5		ENSCAFT00845013024;ENSCAFT00845013051	GO:0002357(defense response to tumor cell);GO:0005764(lysosome);GO:0005765(lysosomal membrane);GO:0005887(integral component of plasma membrane);GO:0006919(activation of cysteine-type endopeptidase activity involved in apoptotic process);GO:0012502(induction of programmed cell death);GO:0016021(integral component of membrane);GO:0030133(transport vesicle);GO:0031410(cytoplasmic vesicle);GO:003162…	04142(Lysosome);04142(Lysosome)	NA	NA	lysosomal protein transmembrane 5 [Source:HGNC Symbol;Acc:HGNC:29612]	protein_coding	0.0713896	0.049179	0.0949779	46.7079	42.4178	51.9309	0.00152808	-9.35406	5.09436e-225	5.54801e-221	UP	yes
ENSCAFG00845015583	SPARCL1		ENSCAFT00845027811;ENSCAFT00845027910;ENSCAFT00845027876;ENSCAFT00845027898	GO:0005509(calcium ion binding);GO:0005515(protein binding);GO:0005615(extracellular space);GO:0007165(signal transduction);GO:0062023(collagen-containing extracellular matrix);GO:0098978(glutamatergic synapse);GO:0099560(synaptic membrane adhesion);GO:0099560(synaptic membrane adhesion)	NA	NA	NA	SPARC like 1 [Source:HGNC Symbol;Acc:HGNC:11220]	protein_coding	3.15573	2.81181	2.50425	79.3473	90.876	104.401	0.0308486	-5.01865	3.66505e-160	2.66095e-156	UP	yes
ENSCAFG00845000378	C1QC		ENSCAFT00845000582;ENSCAFT00845000593	GO:0005515(protein binding);GO:0005576(extracellular region);GO:0006958(complement activation, classical pathway);GO:0030853(negative regulation of granulocyte differentiation);GO:0045202(synapse);GO:0045650(negative regulation of macrophage differentiation);GO:0062167(complement component C1q complex);GO:0098794(postsynapse);GO:0098883(synapse pruning);GO:0098883(synapse pruning)	04610(Complement and coagulation cascades);05020(Prion disease);05133(Pertussis);05142(Chagas disease);05150(Staphylococcus aureus infection);05171(Coronavirus disease - COVID-19);05322(Systemic lupus erythematosus);05322(Systemic lupus erythematosus)	NA	NA	complement C1q C chain [Source:HGNC Symbol;Acc:HGNC:1245]	protein_coding	0.138795	0.0781921	0.102002	100.84	67.2813	82.7767	0.00127139	-9.61938	3.51811e-138	1.9157e-134	UP	yes
ENSCAFG00845022531	ANGPT2		ENSCAFT00845039859;ENSCAFT00845039788	GO:0001525(angiogenesis);GO:0005615(extracellular space);GO:0010467(gene expression);GO:0010812(negative regulation of cell-substrate adhesion);GO:0016525(negative regulation of angiogenesis);GO:0030971(receptor tyrosine kinase binding);GO:0043537(negative regulation of blood vessel endothelial cell migration);GO:0048014(Tie signaling pathway);GO:0048514(blood vessel morphogenesis);GO:0050928(neg…	04010(MAPK signaling pathway);04014(Ras signaling pathway);04015(Rap1 signaling pathway);04066(HIF-1 signaling pathway);04151(PI3K-Akt signaling pathway);05167(Kaposi sarcoma-associated herpesvirus infection);05167(Kaposi sarcoma-associated herpesvirus infection)	NA	NA	angiopoietin 2 [Source:NCBI gene (formerly Entrezgene);Acc:607616]	protein_coding	0.581697	0.601394	0.567564	18.0642	17.7068	22.9043	0.0298363	-5.06679	1.41478e-132	6.16308e-129	UP	yes
ENSCAFG00845008998	ENSCAFG00845008998		ENSCAFT00845015842	GO:0005576(extracellular region);GO:0006955(immune response);GO:0008009(chemokine activity)	04060(Cytokine-cytokine receptor interaction);04061(Viral protein interaction with cytokine and cytokine receptor);04062(Chemokine signaling pathway);04620(Toll-like receptor signaling pathway);05142(Chagas disease);05163(Human cytomegalovirus infection);05323(Rheumatoid arthritis)	NA	NA		protein_coding	4.00987	2.79371	5.02797	545.073	379.08	416.158	0.00882747	-6.82378	4.25894e-131	1.54607e-127	UP	yes
ENSCAFG00845000400	C1QA		ENSCAFT00845000616	GO:0001774(microglial cell activation);GO:0005515(protein binding);GO:0005576(extracellular region);GO:0006958(complement activation, classical pathway);GO:0007568(aging);GO:0016322(neuron remodeling);GO:0045202(synapse);GO:0048143(astrocyte activation);GO:0050808(synapse organization);GO:0062167(complement component C1q complex);GO:0098794(postsynapse);GO:0098883(synapse pruning);GO:0150062(comp…	04610(Complement and coagulation cascades);05020(Prion disease);05133(Pertussis);05142(Chagas disease);05150(Staphylococcus aureus infection);05171(Coronavirus disease - COVID-19);05322(Systemic lupus erythematosus)	NA	NA	complement C1q A chain [Source:HGNC Symbol;Acc:HGNC:1241]	protein_coding	0.243953	0.501613	0.320876	132.457	90.1272	112.417	0.0031834	-8.29522	1.10784e-130	3.44712e-127	UP	yes
ENSCAFG00845017467	DLA-DRA		ENSCAFT00845030935;ENSCAFT00845030976;ENSCAFT00845031161	GO:0001772(immunological synapse);GO:0001916(positive regulation of T cell mediated cytotoxicity);GO:0002469(myeloid dendritic cell antigen processing and presentation);GO:0002491(antigen processing and presentation of endogenous peptide antigen via MHC class II);GO:0002503(peptide antigen assembly with MHC class II protein complex);GO:0002504(antigen processing and presentation of peptide or pol…	04145(Phagosome);04514(Cell adhesion molecules);04612(Antigen processing and presentation);04640(Hematopoietic cell lineage);04658(Th1 and Th2 cell differentiation);04659(Th17 cell differentiation);04672(Intestinal immune network for IgA production);04940(Type I diabetes mellitus);05140(Leishmaniasis);05145(Toxoplasmosis);05150(Staphylococcus aureus infection);05152(Tuberculosis);05164(Influenza …	NA	NA	MHC class II DR alpha chain [Source:NCBI gene (formerly Entrezgene);Acc:481731]	protein_coding	0.172862	0.112504	0.167119	34.9717	24.8003	38.069	0.0046247	-7.75643	3.57534e-126	9.73432e-123	UP	yes
ENSCAFG00845031075	TBXAS1		ENSCAFT00845055240;ENSCAFT00845055238	GO:0001516(prostaglandin biosynthetic process);GO:0004497(monooxygenase activity);GO:0004796(thromboxane-A synthase activity);GO:0005506(iron ion binding);GO:0005783(endoplasmic reticulum);GO:0005789(endoplasmic reticulum membrane);GO:0005829(cytosol);GO:0006690(icosanoid metabolic process);GO:0016705(oxidoreductase activity, acting on paired donors, with incorporation or reduction of molecular o…	00590(Arachidonic acid metabolism);01100(Metabolic pathways);04611(Platelet activation);04611(Platelet activation)	K01832	EC:5.3.99.5	thromboxane A synthase 1 [Source:HGNC Symbol;Acc:HGNC:11609]	protein_coding	0.179038	0.0908344	0.219148	42.0151	29.5081	37.7373	0.00447573	-7.80366	5.58841e-122	1.35246e-118	UP	yes
ENSCAFG00845029798	VWF		ENSCAFT00845053377;ENSCAFT00845053421	GO:0002020(protease binding);GO:0005178(integrin binding);GO:0005515(protein binding);GO:0005518(collagen binding);GO:0005576(extracellular region);GO:0005783(endoplasmic reticulum);GO:0007155(cell adhesion);GO:0007596(blood coagulation);GO:0007599(hemostasis);GO:0019865(immunoglobulin binding);GO:0030168(platelet activation);GO:0031589(cell-substrate adhesion);GO:0033093(Weibel-Palade body);GO:0…	04151(PI3K-Akt signaling pathway);04510(Focal adhesion);04512(ECM-receptor interaction);04610(Complement and coagulation cascades);04611(Platelet activation);05165(Human papillomavirus infection);05171(Coronavirus disease - COVID-19);05171(Coronavirus disease - COVID-19)	NA	NA	von Willebrand factor [Source:NCBI gene (formerly Entrezgene);Acc:399544]	protein_coding	0.678757	0.734776	0.623654	22.0179	27.8841	35.2669	0.0239194	-5.38568	2.17518e-121	4.73776e-118	UP	yes
ENSCAFG00845009315	ENSCAFG00845009315		ENSCAFT00845016410	NA	NA	NA	NA		protein_coding	9.43473	5.84887	5.64145	465.062	407.542	495.36	0.0152965	-6.03065	1.50705e-120	2.9841e-117	UP	yes
ENSCAFG00845030285	STAB1		ENSCAFT00845053768	GO:0005041(low-density lipoprotein particle receptor activity);GO:0005044(scavenger receptor activity);GO:0005509(calcium ion binding);GO:0005540(hyaluronic acid binding);GO:0005887(integral component of plasma membrane);GO:0007155(cell adhesion);GO:0007267(cell-cell signaling);GO:0016525(negative regulation of angiogenesis);GO:0030169(low-density lipoprotein particle binding);GO:0042742(defense …	NA	NA	NA	stabilin 1 [Source:HGNC Symbol;Acc:HGNC:18628]	protein_coding	0.361963	0.213566	0.263584	13.484	14.9357	17.8814	0.018123	-5.78603	3.69033e-120	6.69825e-117	UP	yes
ENSCAFG00845029137	DLL4		ENSCAFT00845051568	GO:0000122(negative regulation of transcription by RNA polymerase II);GO:0001525(angiogenesis);GO:0001569(branching involved in blood vessel morphogenesis);GO:0001974(blood vessel remodeling);GO:0003208(cardiac ventricle morphogenesis);GO:0003209(cardiac atrium morphogenesis);GO:0003222(ventricular trabecula myocardium morphogenesis);GO:0003344(pericardium morphogenesis);GO:0005112(Notch binding)…	01522(Endocrine resistance);04330(Notch signaling pathway);04658(Th1 and Th2 cell differentiation);05200(Pathways in cancer);05224(Breast cancer)	NA	NA	delta like canonical Notch ligand 4 [Source:HGNC Symbol;Acc:HGNC:2910]	protein_coding	0.75816	0.876577	0.696933	17.5756	18.2563	21.918	0.0403753	-4.63038	2.69096e-117	4.5086e-114	UP	yes
ENSCAFG00845000798	MMP12		ENSCAFT00845001320;ENSCAFT00845001346	GO:0000122(negative regulation of transcription by RNA polymerase II);GO:0001046(core promoter sequence-specific DNA binding);GO:0004222(metalloendopeptidase activity);GO:0005509(calcium ion binding);GO:0005518(collagen binding);GO:0005615(extracellular space);GO:0005634(nucleus);GO:0005737(cytoplasm);GO:0006508(proteolysis);GO:0006606(protein import into nucleus);GO:0008237(metallopeptidase acti…	NA	K01413	EC:3.4.24.65	matrix metallopeptidase 12 [Source:NCBI gene (formerly Entrezgene);Acc:611789]	protein_coding	1.36953	0.982958	1.83705	112.369	182.104	186.204	0.00871592	-6.84213	4.54725e-116	7.07454e-113	UP	yes
ENSCAFG00845006874	CD74		ENSCAFT00845012331;ENSCAFT00845012264;ENSCAFT00845012204	GO:0001516(prostaglandin biosynthetic process);GO:0001540(amyloid-beta binding);GO:0001934(positive regulation of protein phosphorylation);GO:0001961(positive regulation of cytokine-mediated signaling pathway);GO:0002792(negative regulation of peptide secretion);GO:0004896(cytokine receptor activity);GO:0005634(nucleus);GO:0005737(cytoplasm);GO:0005773(vacuole);GO:0005886(plasma membrane);GO:0006…	04612(Antigen processing and presentation);05152(Tuberculosis);05168(Herpes simplex virus 1 infection);05168(Herpes simplex virus 1 infection)	NA	NA	CD74 molecule [Source:HGNC Symbol;Acc:HGNC:1697]	protein_coding	0.259883	0.148409	0.176002	78.9836	41.9836	51.5882	0.00338612	-8.20615	5.67252e-112	8.23688e-109	UP	yes
ENSCAFG00845013649	MRC1		ENSCAFT00845024335	GO:0004888(transmembrane signaling receptor activity);GO:0005537(mannose binding);GO:0005886(plasma membrane);GO:0006898(receptor-mediated endocytosis);GO:0009986(cell surface);GO:0010008(endosome membrane);GO:0038024(cargo receptor activity);GO:0071222(cellular response to lipopolysaccharide);GO:0071346(cellular response to interferon-gamma);GO:0071353(cellular response to interleukin-4)	04145(Phagosome);05152(Tuberculosis)	NA	NA	mannose receptor C-type 1 [Source:HGNC Symbol;Acc:HGNC:7228]	protein_coding	0.168723	0.089057	0.199928	18.6328	17.389	25.3904	0.00745305	-7.06795	1.95952e-107	2.66751e-104	UP	yes
ENSCAFG00845014732	MCAM		ENSCAFT00845026340;ENSCAFT00845026400;ENSCAFT00845026419	GO:0001525(angiogenesis);GO:0003094(glomerular filtration);GO:0009897(external side of plasma membrane);GO:0061042(vascular wound healing);GO:0061042(vascular wound healing)	NA	NA	NA	melanoma cell adhesion molecule [Source:HGNC Symbol;Acc:HGNC:6934]	protein_coding	4.77809	4.40427	3.42936	86.9209	82.7448	98.4595	0.0470367	-4.41007	1.73838e-104	2.22727e-101	UP	yes
ENSCAFG00845029662	CHST1		ENSCAFT00845052519	GO:0000139(Golgi membrane);GO:0005975(carbohydrate metabolic process);GO:0006012(galactose metabolic process);GO:0006790(sulfur compound metabolic process);GO:0008146(sulfotransferase activity);GO:0018146(keratan sulfate biosynthetic process);GO:0042339(keratan sulfate metabolic process);GO:0045130(keratan sulfotransferase activity)	00533(Glycosaminoglycan biosynthesis - keratan sulfate)	K01022	EC:2.8.2.21	carbohydrate sulfotransferase 1 [Source:HGNC Symbol;Acc:HGNC:1969]	protein_coding	2.01919	1.9766	1.70432	20.5604	21.4685	23.1194	0.0874943	-3.51467	4.21481e-100	5.10016e-97	UP	yes
ENSCAFG00845011480	ESM1		ENSCAFT00845020353	GO:0001525(angiogenesis);GO:0002040(sprouting angiogenesis);GO:0005171(hepatocyte growth factor receptor binding);GO:0005178(integrin binding);GO:0005576(extracellular region);GO:0008284(positive regulation of cell population proliferation);GO:1902204(positive regulation of hepatocyte growth factor receptor signaling pathway)	NA	NA	NA	endothelial cell specific molecule 1 [Source:HGNC Symbol;Acc:HGNC:3466]	protein_coding	1.98878	2.21385	1.32767	77.1602	74.3132	93.5604	0.0225696	-5.46948	8.4814e-100	9.72281e-97	UP	yes
ENSCAFG00845011649	ROBO4		ENSCAFT00845020679	GO:0001525(angiogenesis);GO:0005515(protein binding);GO:0061028(establishment of endothelial barrier)	NA	NA	NA	roundabout guidance receptor 4 [Source:HGNC Symbol;Acc:HGNC:17985]	protein_coding	0.79954	0.780922	0.613791	17.207	14.4207	18.0247	0.0441923	-4.50006	4.30786e-98	4.69148e-95	UP	yes
ENSCAFG00845027087	SLC11A1		ENSCAFT00845047751	GO:0001818(negative regulation of cytokine production);GO:0001819(positive regulation of cytokine production);GO:0002309(T cell proliferation involved in immune response);GO:0002606(positive regulation of dendritic cell antigen processing and presentation);GO:0002827(positive regulation of T-helper 1 type immune response);GO:0005384(manganese ion transmembrane transporter activity);GO:0005764(lys…	04142(Lysosome)	NA	NA	solute carrier family 11 member 1 [Source:NCBI gene (formerly Entrezgene);Acc:478909]	protein_coding	1.68451	2.0233	1.86703	25.4024	24.3557	29.4082	0.0704195	-3.82788	3.64826e-97	3.78394e-94	UP	yes
ENSCAFG00845023581	CD68		ENSCAFT00845041659	GO:0005886(plasma membrane);GO:0016020(membrane)	04142(Lysosome)	NA	NA	CD68 molecule [Source:HGNC Symbol;Acc:HGNC:1693]	protein_coding	0.590835	0.311943	0.756321	53.042	73.466	89.3893	0.00768467	-7.0238	1.13489e-95	1.12359e-92	UP	yes
ENSCAFG00845016131	SPP1	30827	ENSCAFT00845028705;ENSCAFT00845028748	GO:0001503(ossification);GO:0005178(integrin binding);GO:0005615(extracellular space);GO:0005794(Golgi apparatus);GO:0006710(androgen catabolic process);GO:0007155(cell adhesion);GO:0033280(response to vitamin D);GO:0045893(positive regulation of DNA-templated transcription);GO:0071394(cellular response to testosterone stimulus);GO:2000866(positive regulation of estradiol secretion);GO:2000866(po…	04151(PI3K-Akt signaling pathway);04371(Apelin signaling pathway);04510(Focal adhesion);04512(ECM-receptor interaction);04620(Toll-like receptor signaling pathway);04929(GnRH secretion);05165(Human papillomavirus infection);05165(Human papillomavirus infection)	NA	NA	secreted phosphoprotein 1 [Source:HGNC Symbol;Acc:HGNC:11255]	protein_coding	4.76248	1.59725	2.06272	955.951	755.383	877.188	0.00325377	-8.26367	2.09607e-94	1.98497e-91	UP	yes
ENSCAFG00845006994	MMRN2		ENSCAFT00845012423;ENSCAFT00845012455	GO:0002042(cell migration involved in sprouting angiogenesis);GO:0005515(protein binding);GO:0005604(basement membrane);GO:0005615(extracellular space);GO:0008285(negative regulation of cell population proliferation);GO:0030336(negative regulation of cell migration);GO:0030948(negative regulation of vascular endothelial growth factor receptor signaling pathway);GO:0062023(collagen-containing extr…	NA	NA	NA	multimerin 2 [Source:HGNC Symbol;Acc:HGNC:19888]	protein_coding	0.227778	0.194681	0.109958	16.7757	12.0683	15.6099	0.0119768	-6.38361	5.46432e-94	4.9591e-91	UP	yes
ENSCAFG00845023211	PTPRC		ENSCAFT00845042926;ENSCAFT00845042082;ENSCAFT00845042396;ENSCAFT00845041395;ENSCAFT00845042620;ENSCAFT00845040995;ENSCAFT00845041163	GO:0004725(protein tyrosine phosphatase activity);GO:0005515(protein binding);GO:0006470(protein dephosphorylation);GO:0016311(dephosphorylation);GO:0016791(phosphatase activity);GO:0050852(T cell receptor signaling pathway);GO:0050852(T cell receptor signaling pathway)	04514(Cell adhesion molecules);04660(T cell receptor signaling pathway);04666(Fc gamma R-mediated phagocytosis);05132(Salmonella infection);05340(Primary immunodeficiency);05340(Primary immunodeficiency)	K06478	EC:3.1.3.48		protein_coding	0.0146924	0.0245606	0.0440763	4.83142	5.54745	6.86253	0.0048331	-7.69284	6.54352e-94	5.70098e-91	UP	yes
ENSCAFG00845020986	PAMR1		ENSCAFT00845037212;ENSCAFT00845037303;ENSCAFT00845037418	GO:0004252(serine-type endopeptidase activity);GO:0005509(calcium ion binding);GO:0006508(proteolysis);GO:0006508(proteolysis)	NA	NA	NA	peptidase domain containing associated with muscle regeneration 1 [Source:HGNC Symbol;Acc:HGNC:24554]	protein_coding	0.303651	0.259432	0.288341	12.2403	10.0482	8.34721	0.0277919	-5.16919	1.0847e-93	9.08683e-91	UP	yes
ENSCAFG00845021015	PDK4		ENSCAFT00845037180;ENSCAFT00845037092	GO:0004672(protein kinase activity);GO:0005524(ATP binding);GO:0006885(regulation of pH);GO:0008286(insulin receptor signaling pathway);GO:0009267(cellular response to starvation);GO:0010510(regulation of acetyl-CoA biosynthetic process from pyruvate);GO:0010565(regulation of cellular ketone metabolic process);GO:0010906(regulation of glucose metabolic process);GO:0042304(regulation of fatty acid…	NA	K00898	EC:2.7.11.2	pyruvate dehydrogenase kinase 4 [Source:HGNC Symbol;Acc:HGNC:8812]	protein_coding	0.989632	0.797342	1.19015	26.9357	34.1085	43.9196	0.0283633	-5.13983	2.5906e-91	2.08984e-88	UP	yes
ENSCAFG00845017466	PCDH12		ENSCAFT00845030934	GO:0005509(calcium ion binding);GO:0005886(plasma membrane);GO:0005911(cell-cell junction);GO:0005977(glycogen metabolic process);GO:0007155(cell adhesion);GO:0007156(homophilic cell adhesion via plasma membrane adhesion molecules);GO:0016020(membrane);GO:0016339(calcium-dependent cell-cell adhesion via plasma membrane cell adhesion molecules);GO:0060711(labyrinthine layer development)	NA	NA	NA	protocadherin 12 [Source:HGNC Symbol;Acc:HGNC:8657]	protein_coding	0.136021	0.242179	0.127621	10.7258	11.1566	13.1578	0.0144354	-6.11424	4.71133e-91	3.66491e-88	UP	yes
ENSCAFG00845003775	PLD3		ENSCAFT00845006746;ENSCAFT00845006751;ENSCAFT00845006741	GO:0000139(Golgi membrane);GO:0003824(catalytic activity);GO:0005765(lysosomal membrane);GO:0005789(endoplasmic reticulum membrane);GO:0014902(myotube differentiation);GO:0031901(early endosome membrane);GO:0031902(late endosome membrane);GO:0043202(lysosomal lumen);GO:0045145(single-stranded DNA 5'-3' exodeoxyribonuclease activity);GO:1900015(regulation of cytokine production involved in inflamm…	00564(Glycerophospholipid metabolism);00565(Ether lipid metabolism);01100(Metabolic pathways);01100(Metabolic pathways)	K16860	EC:3.1.4.4	phospholipase D family member 3 [Source:HGNC Symbol;Acc:HGNC:17158]	protein_coding	4.88439	5.26466	5.4517	38.0665	35.83	39.4031	0.137695	-2.86046	7.00666e-91	5.26248e-88	UP	yes
ENSCAFG00845019241	CTSS		ENSCAFT00845034194;ENSCAFT00845034131;ENSCAFT00845034063	GO:0001968(fibronectin binding);GO:0002250(adaptive immune response);GO:0004197(cysteine-type endopeptidase activity);GO:0005518(collagen binding);GO:0005615(extracellular space);GO:0005764(lysosome);GO:0005770(late endosome);GO:0006508(proteolysis);GO:0008234(cysteine-type peptidase activity);GO:0010447(response to acidic pH);GO:0016485(protein processing);GO:0019886(antigen processing and prese…	04142(Lysosome);04145(Phagosome);04210(Apoptosis);04612(Antigen processing and presentation);05152(Tuberculosis);05152(Tuberculosis)	K01368	EC:3.4.22.27	cathepsin S [Source:VGNC Symbol;Acc:VGNC:39715]	protein_coding	1.9021	1.20537	1.29172	210.062	110.51	135.664	0.00964235	-6.6964	5.80871e-90	4.21731e-87	UP	yes
ENSCAFG00845019461	CTSK		ENSCAFT00845034366	GO:0001968(fibronectin binding);GO:0004197(cysteine-type endopeptidase activity);GO:0005518(collagen binding);GO:0005615(extracellular space);GO:0005654(nucleoplasm);GO:0005764(lysosome);GO:0006508(proteolysis);GO:0006590(thyroid hormone generation);GO:0008234(cysteine-type peptidase activity);GO:0009897(external side of plasma membrane);GO:0030574(collagen catabolic process);GO:0043231(intracell…	04142(Lysosome);04210(Apoptosis);04380(Osteoclast differentiation);04620(Toll-like receptor signaling pathway);05323(Rheumatoid arthritis)	K01371	EC:3.4.22.38	cathepsin K [Source:NCBI gene (formerly Entrezgene);Acc:608843]	protein_coding	42.7656	37.2859	40.9762	300.102	294.506	353.412	0.127664	-2.96958	5.56722e-88	3.9116e-85	UP	yes
ENSCAFG00845025442	CD36		ENSCAFT00845044986;ENSCAFT00845045227;ENSCAFT00845045153	GO:0000122(negative regulation of transcription by RNA polymerase II);GO:0000165(MAPK cascade);GO:0001540(amyloid-beta binding);GO:0001954(positive regulation of cell-matrix adhesion);GO:0005041(low-density lipoprotein particle receptor activity);GO:0005044(scavenger receptor activity);GO:0005324(long-chain fatty acid transporter activity);GO:0005794(Golgi apparatus);GO:0005886(plasma membrane);G…	03320(PPAR signaling pathway);04145(Phagosome);04152(AMPK signaling pathway);04512(ECM-receptor interaction);04640(Hematopoietic cell lineage);04920(Adipocytokine signaling pathway);04931(Insulin resistance);04975(Fat digestion and absorption);04979(Cholesterol metabolism);05144(Malaria);05144(Malaria)	NA	NA	CD36 molecule [Source:NCBI gene (formerly Entrezgene);Acc:475931]	protein_coding	1.19999	0.508184	0.463203	133.271	113.63	140.457	0.00560561	-7.47891	6.19193e-88	4.21457e-85	UP	yes
ENSCAFG00845027328	BUB1B		ENSCAFT00845048179	GO:0007094(mitotic spindle assembly checkpoint signaling)	04110(Cell cycle);05166(Human T-cell leukemia virus 1 infection)	K06637	EC:2.7.11.1	BUB1 mitotic checkpoint serine/threonine kinase B [Source:HGNC Symbol;Acc:HGNC:1149]	protein_coding	24.8638	24.1821	25.3541	3.47284	4.09927	3.75136	6.57043	2.71599	2.20358e-85	1.45443e-82	DOWN	yes
ENSCAFG00845000445	NCAPG		ENSCAFT00845000822;ENSCAFT00845000858;ENSCAFT00845000953;ENSCAFT00845000901	GO:0000796(condensin complex);GO:0007076(mitotic chromosome condensation);GO:1905821(positive regulation of chromosome condensation);GO:1905821(positive regulation of chromosome condensation)	NA	NA	NA	non-SMC condensin I complex subunit G [Source:HGNC Symbol;Acc:HGNC:24304]	protein_coding	24.7616	24.1073	26.2046	4.25156	4.41584	4.47837	5.71085	2.5137	4.06807e-85	2.60608e-82	DOWN	yes
ENSCAFG00845009539	PKIB		ENSCAFT00845016950;ENSCAFT00845016905;ENSCAFT00845016834;ENSCAFT00845016791	GO:0004767(sphingomyelin phosphodiesterase activity);GO:0004862(cAMP-dependent protein kinase inhibitor activity);GO:0005615(extracellular space);GO:0006469(negative regulation of protein kinase activity);GO:0006685(sphingomyelin catabolic process);GO:0008081(phosphoric diester hydrolase activity);GO:0008270(zinc ion binding);GO:0008289(lipid binding);GO:0009143(nucleoside triphosphate catabolic …	03320(PPAR signaling pathway);03320(PPAR signaling pathway)	NA	NA	sphingomyelin phosphodiesterase acid like 3A [Source:HGNC Symbol;Acc:HGNC:17389]	protein_coding	1.60963	0.510242	0.567923	369.462	278.461	348.866	0.00269645	-8.53472	7.19612e-85	4.47825e-82	UP	yes
ENSCAFG00845016517	PLTP		ENSCAFT00845029459;ENSCAFT00845029334	GO:0005576(extracellular region);GO:0005615(extracellular space);GO:0005634(nucleus);GO:0006629(lipid metabolic process);GO:0006869(lipid transport);GO:0008035(high-density lipoprotein particle binding);GO:0008289(lipid binding);GO:0008429(phosphatidylethanolamine binding);GO:0008526(phosphatidylinositol transfer activity);GO:0010189(vitamin E biosynthetic process);GO:0010875(positive regulation …	03320(PPAR signaling pathway);04979(Cholesterol metabolism);04979(Cholesterol metabolism)	NA	NA	phospholipid transfer protein [Source:HGNC Symbol;Acc:HGNC:9093]	protein_coding	1.2077	0.982384	1.15138	18.02	14.9269	15.8619	0.0684603	-3.86859	8.14092e-85	4.92548e-82	UP	yes
ENSCAFG00845004382	ABCA3		ENSCAFT00845007947;ENSCAFT00845007899	GO:0000166(nucleotide binding);GO:0005524(ATP binding);GO:0005770(late endosome);GO:0005886(plasma membrane);GO:0006855(xenobiotic transmembrane transport);GO:0008559(ABC-type xenobiotic transporter activity);GO:0010875(positive regulation of cholesterol efflux);GO:0015914(phospholipid transport);GO:0016021(integral component of membrane);GO:0016887(ATP hydrolysis activity);GO:0030324(lung develo…	02010(ABC transporters);02010(ABC transporters)	NA	NA	ATP binding cassette subfamily A member 3 [Source:HGNC Symbol;Acc:HGNC:33]	protein_coding	0.0855114	0.0615604	0.0919806	2.73747	2.31371	2.51482	0.0315956	-4.98413	1.28303e-83	7.55291e-81	UP	yes
ENSCAFG00845010172	CXCR4		ENSCAFT00845017890	GO:0004930(G protein-coupled receptor activity);GO:0004950(chemokine receptor activity);GO:0006935(chemotaxis);GO:0007186(G protein-coupled receptor signaling pathway);GO:0016021(integral component of membrane);GO:0019955(cytokine binding)	NA	NA	NA		protein_coding	1.00191	0.596934	0.613082	30.4593	32.3583	44.6326	0.0205856	-5.60222	2.00922e-81	1.15165e-78	UP	yes
ENSCAFG00845014179	ENSCAFG00845014179		ENSCAFT00845025363;ENSCAFT00845025373	GO:0001558(regulation of cell growth);GO:0005515(protein binding);GO:0005520(insulin-like growth factor binding);GO:0005576(extracellular region);GO:0005576(extracellular region)	NA	NA	NA		protein_coding	56.7823	47.8831	42.8625	489.751	465.562	502.085	0.101227	-3.30433	8.34132e-81	4.65852e-78	UP	yes
ENSCAFG00845014401	SLC43A2		ENSCAFT00845025771;ENSCAFT00845025782	GO:0005886(plasma membrane);GO:0015179(L-amino acid transmembrane transporter activity);GO:0015807(L-amino acid transport);GO:0022857(transmembrane transporter activity);GO:0051956(negative regulation of amino acid transport);GO:0055085(transmembrane transport);GO:0060358(negative regulation of leucine import);GO:0060358(negative regulation of leucine import)	NA	NA	NA	solute carrier family 43 member 2 [Source:HGNC Symbol;Acc:HGNC:23087]	protein_coding	0.04938	0.025518	0.057082	5.43574	3.99535	4.8761	0.00922473	-6.76028	1.78045e-80	9.69499e-78	UP	yes
ENSCAFG00845002480	WSCD1		ENSCAFT00845004374	NA	NA	NA	NA	WSC domain containing 1 [Source:HGNC Symbol;Acc:HGNC:29060]	protein_coding	0.22053	0.233774	0.134052	10.464	7.4911	8.90072	0.021908	-5.5124	3.4197e-80	1.81669e-77	UP	yes
ENSCAFG00845027671	ACKR3		ENSCAFT00845048801;ENSCAFT00845048817	GO:0001525(angiogenesis);GO:0001570(vasculogenesis);GO:0004930(G protein-coupled receptor activity);GO:0005044(scavenger receptor activity);GO:0005768(endosome);GO:0005886(plasma membrane);GO:0005905(clathrin-coated pit);GO:0006935(chemotaxis);GO:0007186(G protein-coupled receptor signaling pathway);GO:0008285(negative regulation of cell population proliferation);GO:0009986(cell surface);GO:00150…	04060(Cytokine-cytokine receptor interaction);04061(Viral protein interaction with cytokine and cytokine receptor);04061(Viral protein interaction with cytokine and cytokine receptor)	NA	NA	atypical chemokine receptor 3 [Source:NCBI gene (formerly Entrezgene);Acc:403964]	protein_coding	1.37575	1.21047	1.0482	20.895	26.8833	32.2508	0.0454137	-4.46073	1.08214e-79	5.61193e-77	UP	yes
ENSCAFG00845005750	TSPAN13		ENSCAFT00845010187	GO:0005246(calcium channel regulator activity);GO:0005886(plasma membrane);GO:0016021(integral component of membrane);GO:1903169(regulation of calcium ion transmembrane transport)	NA	NA	NA	tetraspanin 13 [Source:HGNC Symbol;Acc:HGNC:21643]	protein_coding	0.310083	0.294693	0.203108	13.5703	10.1628	11.0546	0.0232232	-5.42829	1.37857e-79	6.98295e-77	UP	yes
ENSCAFG00845030092	F11R		ENSCAFT00845053403;ENSCAFT00845053345;ENSCAFT00845053366;ENSCAFT00845053381;ENSCAFT00845053373;ENSCAFT00845053353	GO:0001817(regulation of cytokine production);GO:0005178(integrin binding);GO:0005886(plasma membrane);GO:0005923(bicellular tight junction);GO:0007155(cell adhesion);GO:0007159(leukocyte cell-cell adhesion);GO:0008360(regulation of cell shape);GO:0030165(PDZ domain binding);GO:0030855(epithelial cell differentiation);GO:0031032(actomyosin structure organization);GO:0032956(regulation of actin cy…	04514(Cell adhesion molecules);04530(Tight junction);04670(Leukocyte transendothelial migration);04670(Leukocyte transendothelial migration)	NA	NA	F11 receptor [Source:HGNC Symbol;Acc:HGNC:14685]	protein_coding	2.52373	2.37445	2.53853	22.7298	24.9179	31.0371	0.0945127	-3.40335	1.98315e-79	9.81704e-77	UP	yes
ENSCAFG00845009083	CCL5		ENSCAFT00845016014	GO:0005576(extracellular region);GO:0006955(immune response);GO:0008009(chemokine activity)	04060(Cytokine-cytokine receptor interaction);04061(Viral protein interaction with cytokine and cytokine receptor);04062(Chemokine signaling pathway);04620(Toll-like receptor signaling pathway);04621(NOD-like receptor signaling pathway);04623(Cytosolic DNA-sensing pathway);04668(TNF signaling pathway);05020(Prion disease);05142(Chagas disease);05163(Human cytomegalovirus infection);05164(Influenz…	NA	NA	C-C motif chemokine ligand 5 [Source:NCBI gene (formerly Entrezgene);Acc:403522]	protein_coding	0.222803	0.305745	0.317667	12.4382	15.1383	13.0037	0.0208529	-5.58361	6.99768e-77	3.38703e-74	UP	yes
ENSCAFG00845027004	BMP2		ENSCAFT00845047576;ENSCAFT00845047596	GO:0000122(negative regulation of transcription by RNA polymerase II);GO:0001649(osteoblast differentiation);GO:0001658(branching involved in ureteric bud morphogenesis);GO:0001666(response to hypoxia);GO:0001701(in utero embryonic development);GO:0001837(epithelial to mesenchymal transition);GO:0001934(positive regulation of protein phosphorylation);GO:0001938(positive regulation of endothelial …	04060(Cytokine-cytokine receptor interaction);04350(TGF-beta signaling pathway);04390(Hippo signaling pathway);05200(Pathways in cancer);05217(Basal cell carcinoma);05217(Basal cell carcinoma)	NA	NA	bone morphogenetic protein 2 [Source:HGNC Symbol;Acc:HGNC:1069]	protein_coding	2.3436	2.11659	2.24842	16.7402	18.8991	21.6777	0.117044	-3.09488	4.24965e-76	2.01221e-73	UP	yes
ENSCAFG00845020197	WDFY4		ENSCAFT00845035645	GO:0005515(protein binding)	NA	NA	NA	WDFY family member 4 [Source:HGNC Symbol;Acc:HGNC:29323]	protein_coding	0.138964	0.145947	0.119726	2.56326	2.76215	3.73765	0.0446468	-4.4853	8.29904e-75	3.84599e-72	UP	yes
ENSCAFG00845019341	ENSCAFG00845019341		ENSCAFT00845034839	GO:0003779(actin binding);GO:0016043(cellular component organization);GO:0030036(actin cytoskeleton organization);GO:0031267(small GTPase binding)	04810(Regulation of actin cytoskeleton)	NA	NA		protein_coding	28.4533	26.8257	30.7173	4.6636	4.74981	4.32775	6.2583	2.64577	8.46772e-74	3.84241e-71	DOWN	yes
ENSCAFG00845008495	BUB1		ENSCAFT00845015242;ENSCAFT00845014959;ENSCAFT00845015097	GO:0000166(nucleotide binding);GO:0000776(kinetochore);GO:0004672(protein kinase activity);GO:0005524(ATP binding);GO:0005654(nucleoplasm);GO:0005829(cytosol);GO:0006468(protein phosphorylation);GO:0007063(regulation of sister chromatid cohesion);GO:0007094(mitotic spindle assembly checkpoint signaling);GO:0043231(intracellular membrane-bounded organelle);GO:0051983(regulation of chromosome segre…	04110(Cell cycle);04114(Oocyte meiosis);04914(Progesterone-mediated oocyte maturation);04914(Progesterone-mediated oocyte maturation)	K02178	EC:2.7.11.1	BUB1 mitotic checkpoint serine/threonine kinase [Source:HGNC Symbol;Acc:HGNC:1148]	protein_coding	22.6201	21.4913	22.8062	3.32097	2.99798	3.355	6.9173	2.79021	2.61632e-73	1.16298e-70	DOWN	yes
ENSCAFG00845003278	FXYD6	100533181	ENSCAFT00845005802;ENSCAFT00845005829;ENSCAFT00845005835	GO:0016020(membrane);GO:0043269(regulation of ion transport);GO:0099106(ion channel regulator activity);GO:0099106(ion channel regulator activity)	NA	NA	NA	FXYD domain containing ion transport regulator 6 [Source:NCBI gene (formerly Entrezgene);Acc:610831]	protein_coding	0.249648	0.282799	0.233308	3.17748	2.93231	3.57074	0.0791025	-3.66013	3.66064e-73	1.59465e-70	UP	yes
ENSCAFG00845009783	AFAP1L1		ENSCAFT00845017260;ENSCAFT00845017374;ENSCAFT00845017432	NA	NA	NA	NA	actin filament associated protein 1 like 1 [Source:HGNC Symbol;Acc:HGNC:26714]	protein_coding	0.343986	0.440759	0.466485	14.2282	10.2493	10.3942	0.035881	-4.80063	8.82175e-73	3.76758e-70	UP	yes
ENSCAFG00845010016	GTSE1		ENSCAFT00845017610	GO:0005881(cytoplasmic microtubule)	04115(p53 signaling pathway)	NA	NA	G2 and S-phase expressed 1 [Source:HGNC Symbol;Acc:HGNC:13698]	protein_coding	23.7459	23.534	22.3796	3.56781	3.80139	3.47097	6.42606	2.68393	2.33547e-72	9.78248e-70	DOWN	yes
ENSCAFG00845003657	TSPAN15		ENSCAFT00845006563;ENSCAFT00845006591;ENSCAFT00845006580	GO:0016021(integral component of membrane);GO:0016021(integral component of membrane)	NA	NA	NA		protein_coding	0.108004	0.145305	0.188011	4.5039	4.9955	4.30097	0.0319788	-4.96674	4.10001e-72	1.68495e-69	UP	yes
ENSCAFG00845020278	COL5A3		ENSCAFT00845037462;ENSCAFT00845036667;ENSCAFT00845038495	GO:0005201(extracellular matrix structural constituent);GO:0005588(collagen type V trimer);GO:0007160(cell-matrix adhesion);GO:0008201(heparin binding);GO:0008201(heparin binding)	04974(Protein digestion and absorption);04974(Protein digestion and absorption)	NA	NA	collagen type V alpha 3 chain [Source:HGNC Symbol;Acc:HGNC:14864]	protein_coding	2.28327	2.2322	2.24728	19.3547	17.4793	23.0196	0.112988	-3.14575	8.64103e-72	3.48538e-69	UP	yes
ENSCAFG00845004604	PSAP	23787,653509,729238	ENSCAFT00845008244;ENSCAFT00845008238	GO:0002020(protease binding);GO:0005543(phospholipid binding);GO:0005615(extracellular space);GO:0005764(lysosome);GO:0005770(late endosome);GO:0006629(lipid metabolic process);GO:0006665(sphingolipid metabolic process);GO:0007041(lysosomal transport);GO:0042803(protein homodimerization activity);GO:0043231(intracellular membrane-bounded organelle);GO:0097110(scaffold protein binding);GO:1903771(…	00600(Sphingolipid metabolism);04142(Lysosome);04142(Lysosome)	NA	NA	prosaposin [Source:HGNC Symbol;Acc:HGNC:9498]	protein_coding	119.35	119.78	113.356	785.753	685.245	764.1	0.157705	-2.6647	9.74808e-72	3.86042e-69	UP	yes
ENSCAFG00845011212	IGFBP3		ENSCAFT00845019908	GO:0000165(MAPK cascade);GO:0001558(regulation of cell growth);GO:0001649(osteoblast differentiation);GO:0001933(negative regulation of protein phosphorylation);GO:0001968(fibronectin binding);GO:0005520(insulin-like growth factor binding);GO:0005576(extracellular region);GO:0005615(extracellular space);GO:0005634(nucleus);GO:0006468(protein phosphorylation);GO:0008160(protein tyrosine phosphatas…	04115(p53 signaling pathway);04218(Cellular senescence);04935(Growth hormone synthesis, secretion and action);05202(Transcriptional misregulation in cancer)	NA	NA	insulin like growth factor binding protein 3 [Source:HGNC Symbol;Acc:HGNC:5472]	protein_coding	7.62364	7.35877	4.78208	208.496	151.696	180.801	0.0365337	-4.77463	7.14052e-71	2.77728e-68	UP	yes
ENSCAFG00845014963	FABP4		ENSCAFT00845026752	GO:0005504(fatty acid binding);GO:0008289(lipid binding);GO:0050727(regulation of inflammatory response)	03320(PPAR signaling pathway);04923(Regulation of lipolysis in adipocytes)	NA	NA		protein_coding	0.851014	0.832519	1.01429	124.09	53.6419	70.3232	0.0108759	-6.52272	7.64368e-71	2.92082e-68	UP	yes
ENSCAFG00845012013	ENSCAFG00845012013		ENSCAFT00845021352	NA	NA	NA	NA		lncRNA	1.68253	1.49696	1.21334	24.6998	20.7884	26.8543	0.0607225	-4.04162	2.55384e-70	9.59057e-68	UP	yes
ENSCAFG00845013290	ENSCAFG00845013290		ENSCAFT00845023667	GO:0004672(protein kinase activity);GO:0005524(ATP binding);GO:0005634(nucleus);GO:0006468(protein phosphorylation);GO:0008593(regulation of Notch signaling pathway)	NA	K17537	EC:2.7.10.2		protein_coding	0.259281	0.284837	0.272201	3.37288	3.22643	3.83388	0.0782425	-3.6759	1.95407e-69	7.21385e-67	UP	yes
ENSCAFG00845017072	PCDH1		ENSCAFT00845030243;ENSCAFT00845030266	GO:0005509(calcium ion binding);GO:0005654(nucleoplasm);GO:0005730(nucleolus);GO:0005886(plasma membrane);GO:0007155(cell adhesion);GO:0007156(homophilic cell adhesion via plasma membrane adhesion molecules);GO:0016020(membrane);GO:0030054(cell junction);GO:0043231(intracellular membrane-bounded organelle);GO:0043231(intracellular membrane-bounded organelle)	NA	NA	NA	protocadherin 1 [Source:HGNC Symbol;Acc:HGNC:8655]	protein_coding	0.186468	0.231432	0.18728	4.11271	6.54109	7.04245	0.0341982	-4.86994	1.98727e-69	7.21413e-67	UP	yes
ENSCAFG00845029262	SEMA7A		ENSCAFT00845051913;ENSCAFT00845051980	GO:0001934(positive regulation of protein phosphorylation);GO:0005178(integrin binding);GO:0005515(protein binding);GO:0006468(protein phosphorylation);GO:0007229(integrin-mediated signaling pathway);GO:0009897(external side of plasma membrane);GO:0021988(olfactory lobe development);GO:0030215(semaphorin receptor binding);GO:0031175(neuron projection development);GO:0045773(positive regulation of…	04360(Axon guidance);04360(Axon guidance)	NA	NA	semaphorin 7A (John Milton Hagen blood group) [Source:HGNC Symbol;Acc:HGNC:10741]	protein_coding	4.33445	3.89958	3.52699	26.6319	29.4084	32.4183	0.132955	-2.91099	1.50897e-67	5.388e-65	UP	yes
ENSCAFG00845029056	BPI		ENSCAFT00845051461;ENSCAFT00845051422	GO:0001530(lipopolysaccharide binding);GO:0005615(extracellular space);GO:0006955(immune response);GO:0008289(lipid binding);GO:0050829(defense response to Gram-negative bacterium);GO:0050829(defense response to Gram-negative bacterium)	NA	NA	NA	bactericidal permeability increasing protein [Source:HGNC Symbol;Acc:HGNC:1095]	protein_coding	0.939601	0.253269	0.260393	129.195	173.938	203.329	0.00286944	-8.44501	2.0353e-67	7.15015e-65	UP	yes
ENSCAFG00845029992	SCARB2		ENSCAFT00845053223;ENSCAFT00845053235;ENSCAFT00845053251	GO:0001786(phosphatidylserine binding);GO:0005044(scavenger receptor activity);GO:0005764(lysosome);GO:0005765(lysosomal membrane);GO:0005886(plasma membrane);GO:0006622(protein targeting to lysosome);GO:0006898(receptor-mediated endocytosis);GO:0007605(sensory perception of sound);GO:0010467(gene expression);GO:0015485(cholesterol binding);GO:0015917(aminophospholipid transport);GO:0016020(membr…	04142(Lysosome);04142(Lysosome)	NA	NA	scavenger receptor class B member 2 [Source:HGNC Symbol;Acc:HGNC:1665]	protein_coding	9.0187	8.02863	8.81012	41.026	39.5657	43.8054	0.207862	-2.2663	3.56842e-67	1.23371e-64	UP	yes
ENSCAFG00845002794	ADGRL4		ENSCAFT00845005225;ENSCAFT00845005252	GO:0004888(transmembrane signaling receptor activity);GO:0004930(G protein-coupled receptor activity);GO:0005509(calcium ion binding);GO:0007166(cell surface receptor signaling pathway);GO:0007186(G protein-coupled receptor signaling pathway);GO:0016021(integral component of membrane);GO:0016021(integral component of membrane)	NA	NA	NA	adhesion G protein-coupled receptor L4 [Source:HGNC Symbol;Acc:HGNC:20822]	protein_coding	0.479016	0.469217	0.376894	14.4099	26.8765	33.7103	0.0176692	-5.82262	5.58097e-67	1.89936e-64	UP	yes
ENSCAFG00845018957	TPX2		ENSCAFT00845033635;ENSCAFT00845033766;ENSCAFT00845033444	GO:0000922(spindle pole);GO:0005654(nucleoplasm);GO:0005819(spindle);GO:0005874(microtubule);GO:0007020(microtubule nucleation);GO:0007026(negative regulation of microtubule depolymerization);GO:0015630(microtubule cytoskeleton);GO:0019901(protein kinase binding);GO:0032147(activation of protein kinase activity);GO:0043203(axon hillock);GO:0045171(intercellular bridge);GO:0060236(regulation of mi…	NA	NA	NA	TPX2 microtubule nucleation factor [Source:HGNC Symbol;Acc:HGNC:1249]	protein_coding	31.7229	29.7232	30.3188	4.49209	5.63866	5.21514	5.97977	2.58009	3.9905e-66	1.33719e-63	DOWN	yes
ENSCAFG00845002498	CD34	2210	ENSCAFT00845004455;ENSCAFT00845004463	GO:0001894(tissue homeostasis);GO:0001935(endothelial cell proliferation);GO:0003094(glomerular filtration);GO:0003158(endothelium development);GO:0005576(extracellular region);GO:0005737(cytoplasm);GO:0005886(plasma membrane);GO:0007155(cell adhesion);GO:0007165(signal transduction);GO:0008217(regulation of blood pressure);GO:0009897(external side of plasma membrane);GO:0009986(cell surface);GO:…	04514(Cell adhesion molecules);04640(Hematopoietic cell lineage);04640(Hematopoietic cell lineage)	NA	NA	CD34 molecule [Source:VGNC Symbol;Acc:VGNC:38950]	protein_coding	1.12023	1.41685	0.71688	34.8804	44.7118	54.8653	0.0242007	-5.36881	7.4602e-66	2.46198e-63	UP	yes
ENSCAFG00845028641	SLC2A5		ENSCAFT00845050639;ENSCAFT00845050592	GO:0003044(regulation of systemic arterial blood pressure mediated by a chemical signal);GO:0005353(fructose transmembrane transporter activity);GO:0005886(plasma membrane);GO:0005887(integral component of plasma membrane);GO:0009750(response to fructose);GO:0015755(fructose transmembrane transport);GO:0016020(membrane);GO:0016021(integral component of membrane);GO:0016324(apical plasma membrane)…	04973(Carbohydrate digestion and absorption);04973(Carbohydrate digestion and absorption)	NA	NA	solute carrier family 2 member 5 [Source:HGNC Symbol;Acc:HGNC:11010]	protein_coding	0.221848	0.056325	0.286371	34.8758	35.7319	44.8417	0.00488997	-7.67596	1.2837e-63	4.17317e-61	UP	yes
ENSCAFG00845015771	ENSCAFG00845015771		ENSCAFT00845028072	NA	NA	NA	NA		lncRNA	0.524005	0.543287	0.422544	7.09522	6.67015	7.58798	0.0697706	-3.84124	3.61207e-63	1.15698e-60	UP	yes
ENSCAFG00845020969	INPP5D		ENSCAFT00845037037	GO:0003824(catalytic activity);GO:0005829(cytosol);GO:0008340(determination of adult lifespan);GO:0009968(negative regulation of signal transduction);GO:0016064(immunoglobulin mediated immune response);GO:0016791(phosphatase activity);GO:0030853(negative regulation of granulocyte differentiation);GO:0030889(negative regulation of B cell proliferation);GO:0032715(negative regulation of interleukin…	00562(Inositol phosphate metabolism);01100(Metabolic pathways);04070(Phosphatidylinositol signaling system);04662(B cell receptor signaling pathway);04664(Fc epsilon RI signaling pathway);04666(Fc gamma R-mediated phagocytosis)	K03084	EC:3.1.3.86	inositol polyphosphate-5-phosphatase D [Source:HGNC Symbol;Acc:HGNC:6079]	protein_coding	0.04529	0.035255	0.066632	2.47425	2.89186	3.99955	0.0157145	-5.99176	3.7014e-63	1.16841e-60	UP	yes
ENSCAFG00845019276	CEP55		ENSCAFT00845034001;ENSCAFT00845034089	GO:0000281(mitotic cytokinesis);GO:0005813(centrosome);GO:0014066(regulation of phosphatidylinositol 3-kinase signaling);GO:0030496(midbody);GO:0042802(identical protein binding);GO:0045171(intercellular bridge);GO:0045184(establishment of protein localization);GO:0061952(midbody abscission);GO:0090543(Flemming body);GO:1904888(cranial skeletal system development);GO:1904888(cranial skeletal syst…	NA	NA	NA	centrosomal protein 55 [Source:HGNC Symbol;Acc:HGNC:1161]	protein_coding	13.7269	12.529	13.4332	2.252	2.4545	2.24715	5.70766	2.5129	5.53843e-63	1.72332e-60	DOWN	yes
ENSCAFG00845008896	VAV1		ENSCAFT00845015810	GO:0001784(phosphotyrosine residue binding);GO:0005085(guanyl-nucleotide exchange factor activity);GO:0005515(protein binding);GO:0005911(cell-cell junction);GO:0006909(phagocytosis);GO:0006955(immune response);GO:0007186(G protein-coupled receptor signaling pathway);GO:0007229(integrin-mediated signaling pathway);GO:0007264(small GTPase mediated signal transduction);GO:0008361(regulation of cell…	04015(Rap1 signaling pathway);04024(cAMP signaling pathway);04062(Chemokine signaling pathway);04510(Focal adhesion);04650(Natural killer cell mediated cytotoxicity);04660(T cell receptor signaling pathway);04662(B cell receptor signaling pathway);04664(Fc epsilon RI signaling pathway);04666(Fc gamma R-mediated phagocytosis);04670(Leukocyte transendothelial migration);04810(Regulation of actin cy…	NA	NA	vav guanine nucleotide exchange factor 1 [Source:HGNC Symbol;Acc:HGNC:12657]	protein_coding	0.256718	0.277415	0.227783	7.71507	5.27433	7.77184	0.036699	-4.76812	1.31005e-62	4.01889e-60	UP	yes
ENSCAFG00845021115	KIF23		ENSCAFT00845037804;ENSCAFT00845037356;ENSCAFT00845037589;ENSCAFT00845038032	GO:0003777(microtubule motor activity);GO:0005524(ATP binding);GO:0007018(microtubule-based movement);GO:0008017(microtubule binding);GO:0045171(intercellular bridge);GO:0045171(intercellular bridge)	05206(MicroRNAs in cancer);05206(MicroRNAs in cancer)	NA	NA	kinesin family member 23 [Source:HGNC Symbol;Acc:HGNC:6392]	protein_coding	32.2394	30.6932	30.8341	5.13966	4.44429	4.76248	6.53589	2.70838	1.56268e-62	4.72732e-60	DOWN	yes
ENSCAFG00845005416	SH2D3C		ENSCAFT00845009700;ENSCAFT00845009675	GO:0001784(phosphotyrosine residue binding);GO:0005085(guanyl-nucleotide exchange factor activity);GO:0005829(cytosol);GO:0007264(small GTPase mediated signal transduction);GO:0007264(small GTPase mediated signal transduction)	NA	NA	NA	SH2 domain containing 3C [Source:HGNC Symbol;Acc:HGNC:16884]	protein_coding	0.281718	0.253703	0.362645	3.79395	4.70615	4.95371	0.0667518	-3.90505	3.91139e-62	1.16704e-59	UP	yes
ENSCAFG00845023062	PRKCH		ENSCAFT00845040718	GO:0000166(nucleotide binding);GO:0004672(protein kinase activity);GO:0004674(protein serine/threonine kinase activity);GO:0004697(protein kinase C activity);GO:0005524(ATP binding);GO:0005737(cytoplasm);GO:0005829(cytosol);GO:0005886(plasma membrane);GO:0005911(cell-cell junction);GO:0006468(protein phosphorylation);GO:0010744(positive regulation of macrophage derived foam cell differentiation);…	04270(Vascular smooth muscle contraction);04750(Inflammatory mediator regulation of TRP channels)	K18051	EC:2.7.11.13	protein kinase C eta [Source:HGNC Symbol;Acc:HGNC:9403]	protein_coding	0.439164	0.395379	0.307443	4.91269	5.49421	6.37822	0.0680356	-3.87757	5.0917e-62	1.49868e-59	UP	yes
ENSCAFG00845022039	PDGFB		ENSCAFT00845038871;ENSCAFT00845038929	GO:0001938(positive regulation of endothelial cell proliferation);GO:0002548(monocyte chemotaxis);GO:0005161(platelet-derived growth factor receptor binding);GO:0005518(collagen binding);GO:0006468(protein phosphorylation);GO:0008083(growth factor activity);GO:0008284(positive regulation of cell population proliferation);GO:0009611(response to wounding);GO:0009986(cell surface);GO:0010512(negativ…	01521(EGFR tyrosine kinase inhibitor resistance);04010(MAPK signaling pathway);04014(Ras signaling pathway);04015(Rap1 signaling pathway);04020(Calcium signaling pathway);04072(Phospholipase D signaling pathway);04151(PI3K-Akt signaling pathway);04510(Focal adhesion);04540(Gap junction);04630(JAK-STAT signaling pathway);04810(Regulation of actin cytoskeleton);05167(Kaposi sarcoma-associated herpe…	NA	NA	platelet derived growth factor subunit B [Source:NCBI gene (formerly Entrezgene);Acc:442986]	protein_coding	0.398698	0.469667	0.22819	10.8617	13.9925	15.7496	0.0270062	-5.21057	1.01989e-61	2.96191e-59	UP	yes
ENSCAFG00845001909	CD14	4695	ENSCAFT00845003337	GO:0001530(lipopolysaccharide binding);GO:0002237(response to molecule of bacterial origin);GO:0005515(protein binding);GO:0005794(Golgi apparatus);GO:0006898(receptor-mediated endocytosis);GO:0009617(response to bacterium);GO:0009897(external side of plasma membrane);GO:0031362(anchored component of external side of plasma membrane);GO:0031666(positive regulation of lipopolysaccharide-mediated s…	04010(MAPK signaling pathway);04064(NF-kappa B signaling pathway);04145(Phagosome);04620(Toll-like receptor signaling pathway);04640(Hematopoietic cell lineage);05132(Salmonella infection);05133(Pertussis);05134(Legionellosis);05146(Amoebiasis);05152(Tuberculosis);05202(Transcriptional misregulation in cancer);05221(Acute myeloid leukemia)	NA	NA	CD14 molecule [Source:HGNC Symbol;Acc:HGNC:1628]	protein_coding	1.45841	0.42862	0.526494	250.101	139.895	164.741	0.00435076	-7.84452	2.39175e-61	6.85457e-59	UP	yes
ENSCAFG00845029377	LPL	3936	ENSCAFT00845052009;ENSCAFT00845052059	GO:0004465(lipoprotein lipase activity);GO:0005515(protein binding);GO:0006629(lipid metabolic process);GO:0016298(lipase activity);GO:0052689(carboxylic ester hydrolase activity);GO:0052689(carboxylic ester hydrolase activity)	00561(Glycerolipid metabolism);03320(PPAR signaling pathway);04979(Cholesterol metabolism);05010(Alzheimer disease);05010(Alzheimer disease)	K01059	EC:3.1.1.34		protein_coding	0.251052	0.252956	0.295733	6.22531	4.14664	6.20051	0.0482573	-4.37311	3.20562e-61	9.06774e-59	UP	yes
ENSCAFG00845008045	CSF2RB		ENSCAFT00845014251;ENSCAFT00845014179	GO:0004896(cytokine receptor activity);GO:0005515(protein binding);GO:0006468(protein phosphorylation);GO:0007259(receptor signaling pathway via JAK-STAT);GO:0016020(membrane);GO:0019221(cytokine-mediated signaling pathway);GO:0030526(granulocyte macrophage colony-stimulating factor receptor complex);GO:0038157(granulocyte-macrophage colony-stimulating factor signaling pathway);GO:0070665(positiv…	04060(Cytokine-cytokine receptor interaction);04210(Apoptosis);04630(JAK-STAT signaling pathway);05200(Pathways in cancer);05200(Pathways in cancer)	NA	NA	colony stimulating factor 2 receptor subunit beta [Source:HGNC Symbol;Acc:HGNC:2436]	protein_coding	0.0513271	0.0207066	0.0550726	2.71094	2.72198	3.74336	0.0138516	-6.1738	4.96304e-61	1.3859e-58	UP	yes
ENSCAFG00845027134	CD93		ENSCAFT00845047823	GO:0001849(complement component C1q complex binding);GO:0005509(calcium ion binding);GO:0005886(plasma membrane);GO:0009986(cell surface);GO:0031410(cytoplasmic vesicle);GO:0098609(cell-cell adhesion)	NA	NA	NA	CD93 molecule [Source:HGNC Symbol;Acc:HGNC:15855]	protein_coding	1.73735	1.75447	1.38582	43.3678	85.6537	107.967	0.0205818	-5.60249	5.18352e-61	1.4261e-58	UP	yes
ENSCAFG00845001624	PRC1		ENSCAFT00845002827;ENSCAFT00845002834;ENSCAFT00845002875;ENSCAFT00845002901	GO:0000226(microtubule cytoskeleton organization);GO:0001578(microtubule bundle formation);GO:0005634(nucleus);GO:0005654(nucleoplasm);GO:0005819(spindle);GO:0005856(cytoskeleton);GO:0005886(plasma membrane);GO:0008017(microtubule binding);GO:0008284(positive regulation of cell population proliferation);GO:0015630(microtubule cytoskeleton);GO:0019894(kinesin binding);GO:0019901(protein kinase bin…	NA	NA	NA	protein regulator of cytokinesis 1 [Source:HGNC Symbol;Acc:HGNC:9341]	protein_coding	59.2432	56.6536	60.9726	7.0717	9.46358	9.00366	6.92548	2.79191	5.23794e-61	1.4261e-58	DOWN	yes
ENSCAFG00845005919	TP53I11		ENSCAFT00845010475	NA	NA	NA	NA	tumor protein p53 inducible protein 11 [Source:HGNC Symbol;Acc:HGNC:16842]	protein_coding	1.83706	1.61128	1.44058	24.082	18.3982	18.4651	0.0802181	-3.63993	1.16208e-60	3.12486e-58	UP	yes
ENSCAFG00845023650	ARHGAP25		ENSCAFT00845041920;ENSCAFT00845041986;ENSCAFT00845041765	GO:0001891(phagocytic cup);GO:0006911(phagocytosis, engulfment);GO:0007015(actin filament organization);GO:0007165(signal transduction);GO:0051058(negative regulation of small GTPase mediated signal transduction);GO:0051058(negative regulation of small GTPase mediated signal transduction)	NA	NA	NA	Rho GTPase activating protein 25 [Source:HGNC Symbol;Acc:HGNC:28951]	protein_coding	0.0338681	0.0417582	0.0689785	3.2707	2.35916	3.06522	0.0166306	-5.91001	1.10674e-59	2.93975e-57	UP	yes
ENSCAFG00845000875	ECSCR		ENSCAFT00845001476;ENSCAFT00845001595;ENSCAFT00845001510;ENSCAFT00845001581;ENSCAFT00845001566;ENSCAFT00845001504	GO:0000045(autophagosome assembly);GO:0000139(Golgi membrane);GO:0002218(activation of innate immune response);GO:0002230(positive regulation of defense response to virus by host);GO:0005654(nucleoplasm);GO:0005737(cytoplasm);GO:0005741(mitochondrial outer membrane);GO:0005768(endosome);GO:0005776(autophagosome);GO:0005777(peroxisome);GO:0005783(endoplasmic reticulum);GO:0005789(endoplasmic retic…	04621(NOD-like receptor signaling pathway);04622(RIG-I-like receptor signaling pathway);04623(Cytosolic DNA-sensing pathway);05163(Human cytomegalovirus infection);05168(Herpes simplex virus 1 infection);05170(Human immunodeficiency virus 1 infection);05171(Coronavirus disease - COVID-19);05171(Coronavirus disease - COVID-19)	NA	NA	stimulator of interferon response cGAMP interactor 1 [Source:HGNC Symbol;Acc:HGNC:27962]	protein_coding	0.165445	0.214471	0.0811163	9.1168	7.2768	9.83507	0.0175774	-5.83013	2.17629e-59	5.71106e-57	UP	yes
ENSCAFG00845016220	NCKAP1L		ENSCAFT00845028870;ENSCAFT00845028940;ENSCAFT00845029077	GO:0001782(B cell homeostasis);GO:0002262(myeloid cell homeostasis);GO:0002687(positive regulation of leukocyte migration);GO:0005096(GTPase activator activity);GO:0005829(cytosol);GO:0006935(chemotaxis);GO:0009410(response to xenobiotic stimulus);GO:0030011(maintenance of cell polarity);GO:0030295(protein kinase activator activity);GO:0030593(neutrophil chemotaxis);GO:0030838(positive regulation…	04810(Regulation of actin cytoskeleton);05132(Salmonella infection);05132(Salmonella infection)	NA	NA	NCK associated protein 1 like [Source:HGNC Symbol;Acc:HGNC:4862]	protein_coding	0.293098	0.196328	0.307551	4.90382	5.90498	7.76312	0.042913	-4.54244	9.35738e-59	2.42635e-56	UP	yes
ENSCAFG00845014347	SHE		ENSCAFT00845025667	NA	NA	NA	NA	Src homology 2 domain containing E [Source:HGNC Symbol;Acc:HGNC:27004]	protein_coding	0.389861	0.353163	0.449893	5.98475	8.8795	11.007	0.0461097	-4.43878	4.21061e-56	1.07896e-53	UP	yes
ENSCAFG00845021275	LGMN		ENSCAFT00845038456;ENSCAFT00845038539	GO:0003014(renal system process);GO:0004197(cysteine-type endopeptidase activity);GO:0005576(extracellular region);GO:0005737(cytoplasm);GO:0005764(lysosome);GO:0005770(late endosome);GO:0006508(proteolysis);GO:0007613(memory);GO:0008233(peptidase activity);GO:0008284(positive regulation of cell population proliferation);GO:0008306(associative learning);GO:0010447(response to acidic pH);GO:001062…	04142(Lysosome);04612(Antigen processing and presentation);04612(Antigen processing and presentation)	K01369	EC:3.4.22.34	legumain [Source:HGNC Symbol;Acc:HGNC:9472]	protein_coding	19.8236	22.098	19.4103	113.028	106.547	120.466	0.180366	-2.471	5.78211e-56	1.46442e-53	UP	yes
ENSCAFG00845017509	SHCBP1		ENSCAFT00845031017	NA	NA	NA	NA		protein_coding	25.3499	23.4792	26.5733	3.48391	4.47945	4.30926	6.14395	2.61917	8.30227e-56	2.07853e-53	DOWN	yes
ENSCAFG00845027772	PLVAP		ENSCAFT00845048978	GO:0000165(MAPK cascade);GO:0002693(positive regulation of cellular extravasation);GO:0005901(caveola);GO:0009986(cell surface);GO:0033209(tumor necrosis factor-mediated signaling pathway)	NA	NA	NA	plasmalemma vesicle associated protein [Source:HGNC Symbol;Acc:HGNC:13635]	protein_coding	0.389048	0.578787	0.356538	8.4738	7.81662	10.7151	0.0490408	-4.34987	4.4298e-55	1.09643e-52	UP	yes
ENSCAFG00845012190	CCR1		ENSCAFT00845021675	GO:0004435(phosphatidylinositol phospholipase C activity);GO:0004930(G protein-coupled receptor activity);GO:0004950(chemokine receptor activity);GO:0005886(plasma membrane);GO:0006816(calcium ion transport);GO:0006874(cellular calcium ion homeostasis);GO:0006887(exocytosis);GO:0006935(chemotaxis);GO:0006954(inflammatory response);GO:0006955(immune response);GO:0007186(G protein-coupled receptor …	04060(Cytokine-cytokine receptor interaction);04061(Viral protein interaction with cytokine and cytokine receptor);04062(Chemokine signaling pathway);05163(Human cytomegalovirus infection);05167(Kaposi sarcoma-associated herpesvirus infection)	NA	NA	chemokine (C-C motif) receptor 1 [Source:NCBI gene (formerly Entrezgene);Acc:484791]	protein_coding	0.071085	0	0.030242	13.6217	15.5876	18.8851	0.00210683	-8.89071	7.90175e-55	1.9338e-52	UP	yes
ENSCAFG00845017365	BCL6B		ENSCAFT00845030759	GO:0000122(negative regulation of transcription by RNA polymerase II);GO:0000977(RNA polymerase II transcription regulatory region sequence-specific DNA binding);GO:0001227(DNA-binding transcription repressor activity, RNA polymerase II-specific);GO:0003677(DNA binding);GO:0005515(protein binding);GO:0005634(nucleus);GO:1990837(sequence-specific double-stranded DNA binding)	NA	NA	NA	BCL6B transcription repressor [Source:HGNC Symbol;Acc:HGNC:1002]	protein_coding	0.373583	0.436902	0.265333	6.58098	9.30287	10.8138	0.0402964	-4.6332	1.02704e-54	2.48554e-52	UP	yes
ENSCAFG00845022888	PECAM1		ENSCAFT00845040528;ENSCAFT00845040404;ENSCAFT00845040658;ENSCAFT00845040728	GO:0001934(positive regulation of protein phosphorylation);GO:0005615(extracellular space);GO:0005886(plasma membrane);GO:0005911(cell-cell junction);GO:0006909(phagocytosis);GO:0007156(homophilic cell adhesion via plasma membrane adhesion molecules);GO:0007159(leukocyte cell-cell adhesion);GO:0030335(positive regulation of cell migration);GO:0032991(protein-containing complex);GO:0035696(monocyt…	04514(Cell adhesion molecules);04670(Leukocyte transendothelial migration);05144(Malaria);05418(Fluid shear stress and atherosclerosis);05418(Fluid shear stress and atherosclerosis)	NA	NA	platelet and endothelial cell adhesion molecule 1 [Source:HGNC Symbol;Acc:HGNC:8823]	protein_coding	3.10303	3.22806	1.97352	71.2608	126.602	163.745	0.0229658	-5.44437	3.77699e-54	9.04028e-52	UP	yes
ENSCAFG00845001478	ITIH5		ENSCAFT00845002542	GO:0004867(serine-type endopeptidase inhibitor activity);GO:0030212(hyaluronan metabolic process)	NA	NA	NA	inter-alpha-trypsin inhibitor heavy chain 5 [Source:HGNC Symbol;Acc:HGNC:21449]	protein_coding	17.5088	16.4858	15.0466	71.3119	77.7236	83.392	0.210995	-2.24472	2.3936e-53	5.66686e-51	UP	yes
ENSCAFG00845027345	CDCA3		ENSCAFT00845048243;ENSCAFT00845048210	GO:0005912(adherens junction);GO:0005912(adherens junction)	NA	NA	NA	cell division cycle associated 3 [Source:HGNC Symbol;Acc:HGNC:14624]	protein_coding	40.2767	38.4953	37.69	7.91914	7.64167	7.81732	4.98167	2.31663	1.15733e-52	2.70346e-50	DOWN	yes
ENSCAFG00845021665	KIF14		ENSCAFT00845039235;ENSCAFT00845039038	GO:0001558(regulation of cell growth);GO:0003777(microtubule motor activity);GO:0005515(protein binding);GO:0005524(ATP binding);GO:0005829(cytosol);GO:0005874(microtubule);GO:0005886(plasma membrane);GO:0007018(microtubule-based movement);GO:0007080(mitotic metaphase plate congression);GO:0008017(microtubule binding);GO:0008284(positive regulation of cell population proliferation);GO:0008574(plu…	NA	NA	NA	kinesin family member 14 [Source:HGNC Symbol;Acc:HGNC:19181]	protein_coding	5.58987	5.07332	6.97888	0.634226	0.745503	0.693304	8.51027	3.08921	1.16673e-52	2.70346e-50	DOWN	yes
ENSCAFG00845023298	CD163		ENSCAFT00845042060;ENSCAFT00845041757;ENSCAFT00845041616;ENSCAFT00845041356;ENSCAFT00845041472	GO:0005044(scavenger receptor activity);GO:0016020(membrane);GO:0016020(membrane)	NA	NA	NA	CD163 molecule [Source:NCBI gene (formerly Entrezgene);Acc:477704]	protein_coding	0.483234	0.131276	0.079966	93.143	68.7049	83.0833	0.00283539	-8.46224	3.91829e-52	8.98361e-50	UP	yes
ENSCAFG00845011723	HEYL		ENSCAFT00845020794	GO:0000122(negative regulation of transcription by RNA polymerase II);GO:0000978(RNA polymerase II cis-regulatory region sequence-specific DNA binding);GO:0000981(DNA-binding transcription factor activity, RNA polymerase II-specific);GO:0001227(DNA-binding transcription repressor activity, RNA polymerase II-specific);GO:0001228(DNA-binding transcription activator activity, RNA polymerase II-speci…	04330(Notch signaling pathway);05165(Human papillomavirus infection);05200(Pathways in cancer);05224(Breast cancer)	NA	NA	hes related family bHLH transcription factor with YRPW motif like [Source:HGNC Symbol;Acc:HGNC:4882]	protein_coding	2.80535	2.17468	2.3778	17.2518	16.1279	20.3277	0.136998	-2.86777	3.97384e-52	9.01607e-50	UP	yes
ENSCAFG00845008366	CRABP2		ENSCAFT00845014723;ENSCAFT00845014704	GO:0008289(lipid binding);GO:0008289(lipid binding)	NA	NA	NA		protein_coding	9.89373	10.5012	10.799	0.468047	0.482391	0.245787	26.077	4.70471	6.61667e-52	1.48575e-49	DOWN	yes
ENSCAFG00845010374	ABCA1		ENSCAFT00845018778;ENSCAFT00845018307;ENSCAFT00845018528	GO:0002790(peptide secretion);GO:0005102(signaling receptor binding);GO:0005524(ATP binding);GO:0005548(phospholipid transporter activity);GO:0005768(endosome);GO:0005794(Golgi apparatus);GO:0005886(plasma membrane);GO:0005887(integral component of plasma membrane);GO:0006497(protein lipidation);GO:0006911(phagocytosis, engulfment);GO:0007040(lysosome organization);GO:0007186(G protein-coupled re…	02010(ABC transporters);04975(Fat digestion and absorption);04979(Cholesterol metabolism);04979(Cholesterol metabolism)	NA	NA	ATP binding cassette subfamily A member 1 [Source:HGNC Symbol;Acc:HGNC:29]	protein_coding	0.227779	0.243393	0.267768	7.50417	19.8811	24.5131	0.0142382	-6.13409	1.32558e-51	2.94618e-49	UP	yes
ENSCAFG00845015750	UBE2C		ENSCAFT00845028080	GO:0000151(ubiquitin ligase complex);GO:0004842(ubiquitin-protein transferase activity);GO:0005680(anaphase-promoting complex);GO:0005829(cytosol);GO:0005886(plasma membrane);GO:0006511(ubiquitin-dependent protein catabolic process);GO:0010458(exit from mitosis);GO:0010994(free ubiquitin chain polymerization);GO:0016567(protein ubiquitination);GO:0031145(anaphase-promoting complex-dependent catab…	04120(Ubiquitin mediated proteolysis)	K06688	EC:2.3.2.23	ubiquitin conjugating enzyme E2 C [Source:HGNC Symbol;Acc:HGNC:15937]	protein_coding	60.1521	57.7584	52.814	8.43702	8.24242	7.08953	7.18267	2.84452	7.12321e-51	1.56718e-48	DOWN	yes
ENSCAFG00845009905	CTSD		ENSCAFT00845017589;ENSCAFT00845017759	GO:0000045(autophagosome assembly);GO:0004175(endopeptidase activity);GO:0004190(aspartic-type endopeptidase activity);GO:0005615(extracellular space);GO:0005764(lysosome);GO:0006508(proteolysis);GO:0008233(peptidase activity);GO:0016787(hydrolase activity);GO:0070001(aspartic-type peptidase activity);GO:0070001(aspartic-type peptidase activity)	04071(Sphingolipid signaling pathway);04140(Autophagy - animal);04142(Lysosome);04210(Apoptosis);04915(Estrogen signaling pathway);05152(Tuberculosis);05152(Tuberculosis)	K01379	EC:3.4.23.5	cathepsin D [Source:NCBI gene (formerly Entrezgene);Acc:483662]	protein_coding	57.724	51.5233	47.1451	970.75	588.666	685.691	0.0696592	-3.84354	8.8142e-51	1.90872e-48	UP	yes
ENSCAFG00845030290	CRTAC1		ENSCAFT00845053781;ENSCAFT00845053903;ENSCAFT00845053917;ENSCAFT00845053868;ENSCAFT00845053815;ENSCAFT00845053831;ENSCAFT00845053755	GO:0005509(calcium ion binding);GO:0005509(calcium ion binding)	NA	NA	NA	cartilage acidic protein 1 [Source:HGNC Symbol;Acc:HGNC:14882]	protein_coding	0.912957	0.800632	0.814573	6.56099	5.36545	5.67271	0.143652	-2.79935	8.85085e-51	1.90872e-48	UP	yes
ENSCAFG00845017966	RACGAP1		ENSCAFT00845031965	GO:0000281(mitotic cytokinesis);GO:0000915(actomyosin contractile ring assembly);GO:0005096(GTPase activator activity);GO:0005547(phosphatidylinositol-3,4,5-trisphosphate binding);GO:0005634(nucleus);GO:0005654(nucleoplasm);GO:0005819(spindle);GO:0007165(signal transduction);GO:0007283(spermatogenesis);GO:0007405(neuroblast proliferation);GO:0008017(microtubule binding);GO:0008272(sulfate transpo…	NA	NA	NA	Rac GTPase activating protein 1 [Source:HGNC Symbol;Acc:HGNC:9804]	protein_coding	54.7123	53.7311	55.0265	8.49375	11.0766	10.5952	5.4191	2.43805	1.80486e-50	3.85409e-48	DOWN	yes
ENSCAFG00845009747	EXOC3L1		ENSCAFT00845017209	GO:0000145(exocyst);GO:0006887(exocytosis)	NA	NA	NA	exocyst complex component 3 like 1 [Source:HGNC Symbol;Acc:HGNC:27540]	protein_coding	0.058103	0.11916	0.090933	5.35534	3.7171	4.17038	0.0202522	-5.62578	2.30875e-50	4.88223e-48	UP	yes
ENSCAFG00845014372	RASGRP3		ENSCAFT00845025726;ENSCAFT00845025804;ENSCAFT00845025740;ENSCAFT00845025790	GO:0005085(guanyl-nucleotide exchange factor activity);GO:0005096(GTPase activator activity);GO:0005509(calcium ion binding);GO:0005737(cytoplasm);GO:0007264(small GTPase mediated signal transduction);GO:0007265(Ras protein signal transduction);GO:0019900(kinase binding);GO:0031267(small GTPase binding);GO:0032045(guanyl-nucleotide exchange factor complex);GO:0043087(regulation of GTPase activity…	04010(MAPK signaling pathway);04014(Ras signaling pathway);04015(Rap1 signaling pathway);04662(B cell receptor signaling pathway);05200(Pathways in cancer);05200(Pathways in cancer)	NA	NA	RAS guanyl releasing protein 3 [Source:HGNC Symbol;Acc:HGNC:14545]	protein_coding	0.446938	0.280009	0.297352	7.54992	14.1804	17.1355	0.0263548	-5.24579	3.3768e-50	7.07213e-48	UP	yes
ENSCAFG00845010444	TNS3		ENSCAFT00845018822;ENSCAFT00845019117;ENSCAFT00845018978;ENSCAFT00845018619;ENSCAFT00845018424;ENSCAFT00845019274;ENSCAFT00845019702;ENSCAFT00845019551	GO:0005515(protein binding);GO:0005829(cytosol);GO:0005925(focal adhesion);GO:0016311(dephosphorylation);GO:0016791(phosphatase activity);GO:0016791(phosphatase activity)	NA	NA	NA	tensin 3 [Source:HGNC Symbol;Acc:HGNC:21616]	protein_coding	0.629776	0.60551	0.542904	4.2211	3.56209	4.0059	0.150834	-2.72897	3.63301e-50	7.53625e-48	UP	yes
ENSCAFG00845028130	ENSCAFG00845028130		ENSCAFT00845049646	GO:0005515(protein binding)	NA	NA	NA		protein_coding	31.5315	34.3491	30.487	4.37439	5.77619	4.80105	6.44529	2.68825	4.30815e-50	8.85244e-48	DOWN	yes
ENSCAFG00845018672	CTSB		ENSCAFT00845033154;ENSCAFT00845033096;ENSCAFT00845033017	GO:0004175(endopeptidase activity);GO:0004197(cysteine-type endopeptidase activity);GO:0005518(collagen binding);GO:0005615(extracellular space);GO:0005764(lysosome);GO:0006508(proteolysis);GO:0006590(thyroid hormone generation);GO:0008233(peptidase activity);GO:0008234(cysteine-type peptidase activity);GO:0009897(external side of plasma membrane);GO:0010466(negative regulation of peptidase activ…	04140(Autophagy - animal);04142(Lysosome);04210(Apoptosis);04612(Antigen processing and presentation);04621(NOD-like receptor signaling pathway);04924(Renin secretion);04924(Renin secretion)	K01363	EC:3.4.22.1	cathepsin B [Source:HGNC Symbol;Acc:HGNC:2527]	protein_coding	148.385	138.336	139.584	1549.94	1044.22	1241.74	0.111136	-3.16961	1.0834e-49	2.20538e-47	UP	yes
ENSCAFG00845008395	CSF1R		ENSCAFT00845014795;ENSCAFT00845014907	GO:0001934(positive regulation of protein phosphorylation);GO:0002931(response to ischemia);GO:0004672(protein kinase activity);GO:0004713(protein tyrosine kinase activity);GO:0004714(transmembrane receptor protein tyrosine kinase activity);GO:0005011(macrophage colony-stimulating factor receptor activity);GO:0005524(ATP binding);GO:0005654(nucleoplasm);GO:0005886(plasma membrane);GO:0006468(prot…	04010(MAPK signaling pathway);04014(Ras signaling pathway);04015(Rap1 signaling pathway);04060(Cytokine-cytokine receptor interaction);04061(Viral protein interaction with cytokine and cytokine receptor);04151(PI3K-Akt signaling pathway);04380(Osteoclast differentiation);04640(Hematopoietic cell lineage);05200(Pathways in cancer);05202(Transcriptional misregulation in cancer);05221(Acute myeloid …	K05090	EC:2.7.10.1	colony stimulating factor 1 receptor [Source:HGNC Symbol;Acc:HGNC:2433]	protein_coding	1.40188	1.0245	1.34075	13.8572	19.4196	25.1295	0.0644986	-3.95459	1.10776e-49	2.23408e-47	UP	yes
ENSCAFG00845001752	CENPF		ENSCAFT00845003123;ENSCAFT00845003077	GO:0000278(mitotic cell cycle);GO:0000775(chromosome, centromeric region);GO:0000776(kinetochore);GO:0000922(spindle pole);GO:0000940(outer kinetochore);GO:0001822(kidney development);GO:0005634(nucleus);GO:0005635(nuclear envelope);GO:0005654(nucleoplasm);GO:0005737(cytoplasm);GO:0005813(centrosome);GO:0005819(spindle);GO:0005930(axoneme);GO:0007059(chromosome segregation);GO:0008017(microtubule…	NA	NA	NA	centromere protein F [Source:HGNC Symbol;Acc:HGNC:1857]	protein_coding	17.3365	16.9173	18.4027	1.99058	2.75882	2.78882	6.98528	2.80432	8.64626e-49	1.72775e-46	DOWN	yes
ENSCAFG00845012791	LRRC59		ENSCAFT00845022741	GO:0005515(protein binding);GO:0005783(endoplasmic reticulum);GO:0042645(mitochondrial nucleoid)	NA	NA	NA	leucine rich repeat containing 59 [Source:HGNC Symbol;Acc:HGNC:28817]	protein_coding	210.04	202.225	200.388	42.0137	49.8346	41.2807	4.60195	2.20224	1.58108e-48	3.13069e-46	DOWN	yes
ENSCAFG00845018335	ENSCAFG00845018335		ENSCAFT00845032404	NA	NA	NA	NA		protein_coding	0.409346	0.381705	0.576614	25.5491	13.5068	15.3668	0.0251304	-5.31442	2.47453e-48	4.85565e-46	UP	yes
ENSCAFG00845010877	IL1R2		ENSCAFT00845019258;ENSCAFT00845019219	GO:0004908(interleukin-1 receptor activity);GO:0004910(interleukin-1, type II, blocking receptor activity);GO:0005737(cytoplasm);GO:0010955(negative regulation of protein processing);GO:0016485(protein processing);GO:0019966(interleukin-1 binding);GO:0032690(negative regulation of interleukin-1 alpha production);GO:1900016(negative regulation of cytokine production involved in inflammatory respon…	04060(Cytokine-cytokine receptor interaction);04640(Hematopoietic cell lineage);05146(Amoebiasis);05166(Human T-cell leukemia virus 1 infection);05202(Transcriptional misregulation in cancer);05215(Prostate cancer);05418(Fluid shear stress and atherosclerosis);05418(Fluid shear stress and atherosclerosis)	NA	NA	interleukin 1 receptor type 2 [Source:HGNC Symbol;Acc:HGNC:5994]	protein_coding	0.150535	0.0733816	0.163863	4.7404	3.44208	4.28014	0.0311154	-5.00623	3.13471e-48	6.09618e-46	UP	yes
ENSCAFG00845017057	IL2RG		ENSCAFT00845030246;ENSCAFT00845030282;ENSCAFT00845030302	GO:0002335(mature B cell differentiation);GO:0002361(CD4-positive, CD25-positive, alpha-beta regulatory T cell differentiation);GO:0004896(cytokine receptor activity);GO:0005515(protein binding);GO:0009897(external side of plasma membrane);GO:0009986(cell surface);GO:0010467(gene expression);GO:0010468(regulation of gene expression);GO:0010628(positive regulation of gene expression);GO:0016020(me…	04060(Cytokine-cytokine receptor interaction);04061(Viral protein interaction with cytokine and cytokine receptor);04144(Endocytosis);04151(PI3K-Akt signaling pathway);04630(JAK-STAT signaling pathway);04658(Th1 and Th2 cell differentiation);04659(Th17 cell differentiation);05162(Measles);05166(Human T-cell leukemia virus 1 infection);05200(Pathways in cancer);05321(Inflammatory bowel disease);05…	NA	NA	interleukin 2 receptor subunit gamma [Source:NCBI gene (formerly Entrezgene);Acc:403851]	protein_coding	0.190219	0.163243	0.159382	4.45847	4.66323	4.27138	0.0382917	-4.70683	4.25345e-48	8.19862e-46	UP	yes
ENSCAFG00845030758	FERMT3		ENSCAFT00845054623	GO:0002102(podosome);GO:0005178(integrin binding);GO:0007159(leukocyte cell-cell adhesion);GO:0007229(integrin-mediated signaling pathway);GO:0030335(positive regulation of cell migration);GO:0033622(integrin activation);GO:0033632(regulation of cell-cell adhesion mediated by integrin);GO:0034446(substrate adhesion-dependent cell spreading);GO:0070527(platelet aggregation)	04611(Platelet activation)	NA	NA	FERM domain containing kindlin 3 [Source:HGNC Symbol;Acc:HGNC:23151]	protein_coding	0.111272	0.046351	0.171346	6.85559	5.23857	8.0411	0.016338	-5.93563	2.05244e-47	3.92143e-45	UP	yes
ENSCAFG00845020846	LRRC17		ENSCAFT00845036760	GO:0005515(protein binding);GO:0005615(extracellular space);GO:0045671(negative regulation of osteoclast differentiation);GO:0048539(bone marrow development)	NA	NA	NA	leucine rich repeat containing 17 [Source:HGNC Symbol;Acc:HGNC:16895]	protein_coding	33.3827	27.1594	32.4678	4.38699	3.36412	3.79643	8.05451	3.0098	2.33026e-47	4.41351e-45	DOWN	yes
ENSCAFG00845000629	KIF22		ENSCAFT00845001035	GO:0000785(chromatin);GO:0003777(microtubule motor activity);GO:0005524(ATP binding);GO:0005819(spindle);GO:0005829(cytosol);GO:0007018(microtubule-based movement);GO:0007062(sister chromatid cohesion);GO:0007080(mitotic metaphase plate congression);GO:0008017(microtubule binding);GO:0016607(nuclear speck);GO:0051310(metaphase plate congression);GO:0072686(mitotic spindle)	04914(Progesterone-mediated oocyte maturation)	NA	NA	kinesin family member 22 [Source:HGNC Symbol;Acc:HGNC:6391]	protein_coding	22.4853	22.0627	20.7655	4.02566	3.45065	3.66186	5.86393	2.55187	3.27649e-47	6.15217e-45	DOWN	yes
ENSCAFG00845017223	LYZ		ENSCAFT00845030510;ENSCAFT00845030461	GO:0003796(lysozyme activity);GO:0005615(extracellular space);GO:0031640(killing of cells of another organism);GO:0042742(defense response to bacterium);GO:0042802(identical protein binding);GO:0050830(defense response to Gram-positive bacterium);GO:0050830(defense response to Gram-positive bacterium)	04970(Salivary secretion);04970(Salivary secretion)	K13915	EC:3.2.1.17	lysozyme [Source:NCBI gene (formerly Entrezgene);Acc:474442]	protein_coding	0.757666	0.147383	0.352736	38.9728	44.3612	53.3682	0.00920091	-6.76401	5.13605e-47	9.56139e-45	UP	yes
ENSCAFG00845001294	CD38		ENSCAFT00845002237	GO:0003953(NAD+ nucleosidase activity);GO:0050135(NAD(P)+ nucleosidase activity)	00760(Nicotinate and nicotinamide metabolism);01100(Metabolic pathways);04020(Calcium signaling pathway);04640(Hematopoietic cell lineage);04921(Oxytocin signaling pathway);04970(Salivary secretion);04972(Pancreatic secretion)	K01242	EC:2.4.99.20;EC:3.2.2.6	CD38 molecule [Source:NCBI gene (formerly Entrezgene);Acc:403756]	protein_coding	0.049595	0.040325	0.019458	1.86861	2.13229	3.35704	0.0148653	-6.07191	7.18556e-47	1.32635e-44	UP	yes
ENSCAFG00845027611	PLCL1		ENSCAFT00845048724;ENSCAFT00845048788	GO:0004435(phosphatidylinositol phospholipase C activity);GO:0006629(lipid metabolic process);GO:0007165(signal transduction);GO:0007214(gamma-aminobutyric acid signaling pathway);GO:0008081(phosphoric diester hydrolase activity);GO:0032228(regulation of synaptic transmission, GABAergic);GO:0035556(intracellular signal transduction);GO:0050811(GABA receptor binding);GO:0070679(inositol 1,4,5 tris…	04727(GABAergic synapse);04727(GABAergic synapse)	NA	NA	phospholipase C like 1 (inactive) [Source:HGNC Symbol;Acc:HGNC:9063]	protein_coding	0.418271	0.358166	0.480654	2.92372	3.70649	4.01075	0.118137	-3.08147	1.01847e-46	1.86415e-44	UP	yes
ENSCAFG00845020341	COL4A2		ENSCAFT00845035862	GO:0005201(extracellular matrix structural constituent);GO:0005581(collagen trimer);GO:0005587(collagen type IV trimer);GO:0005604(basement membrane);GO:0006351(DNA-templated transcription);GO:0016525(negative regulation of angiogenesis);GO:0035987(endodermal cell differentiation);GO:0038063(collagen-activated tyrosine kinase receptor signaling pathway);GO:0071560(cellular response to transformin…	04151(PI3K-Akt signaling pathway);04510(Focal adhesion);04512(ECM-receptor interaction);04926(Relaxin signaling pathway);04933(AGE-RAGE signaling pathway in diabetic complications);04974(Protein digestion and absorption);05146(Amoebiasis);05165(Human papillomavirus infection);05200(Pathways in cancer);05222(Small cell lung cancer)	NA	NA	collagen type IV alpha 2 chain [Source:HGNC Symbol;Acc:HGNC:2203]	protein_coding	133.314	126.418	119.762	515.333	592.115	665.457	0.214053	-2.22396	1.45074e-46	2.63321e-44	UP	yes
ENSCAFG00845000358	C1QB		ENSCAFT00845000545	GO:0005515(protein binding);GO:0006958(complement activation, classical pathway);GO:0042802(identical protein binding);GO:0045202(synapse);GO:0048839(inner ear development);GO:0098794(postsynapse);GO:0098883(synapse pruning)	04610(Complement and coagulation cascades);05020(Prion disease);05133(Pertussis);05142(Chagas disease);05150(Staphylococcus aureus infection);05171(Coronavirus disease - COVID-19);05322(Systemic lupus erythematosus)	NA	NA	complement C1q B chain [Source:HGNC Symbol;Acc:HGNC:1242]	protein_coding	0.543658	0.239546	0.079668	161.59	64.634	76.0483	0.00285461	-8.45249	1.75656e-46	3.16195e-44	UP	yes
ENSCAFG00845028293	NPNT		ENSCAFT00845050067;ENSCAFT00845049975;ENSCAFT00845050104	GO:0001657(ureteric bud development);GO:0001658(branching involved in ureteric bud morphogenesis);GO:0005178(integrin binding);GO:0005509(calcium ion binding);GO:0005576(extracellular region);GO:0005604(basement membrane);GO:0007160(cell-matrix adhesion);GO:0007179(transforming growth factor beta receptor signaling pathway);GO:0010694(positive regulation of alkaline phosphatase activity);GO:00108…	04512(ECM-receptor interaction);04512(ECM-receptor interaction)	NA	NA	nephronectin [Source:HGNC Symbol;Acc:HGNC:27405]	protein_coding	1.87287	1.42879	1.46929	12.4885	18.0216	20.0742	0.0943168	-3.40634	2.09613e-46	3.74228e-44	UP	yes
ENSCAFG00845023727	CYBB		ENSCAFT00845041976	GO:0005887(integral component of plasma membrane);GO:0006801(superoxide metabolic process);GO:0009055(electron transfer activity);GO:0016020(membrane);GO:0016175(superoxide-generating NAD(P)H oxidase activity);GO:0016491(oxidoreductase activity);GO:0020037(heme binding);GO:0042554(superoxide anion generation);GO:0043020(NADPH oxidase complex);GO:0045087(innate immune response);GO:0045730(respirat…	04066(HIF-1 signaling pathway);04145(Phagosome);04216(Ferroptosis);04217(Necroptosis);04621(NOD-like receptor signaling pathway);04670(Leukocyte transendothelial migration);04933(AGE-RAGE signaling pathway in diabetic complications);05010(Alzheimer disease);05020(Prion disease);05022(Pathways of neurodegeneration - multiple diseases);05140(Leishmaniasis);05171(Coronavirus disease - COVID-19)	NA	NA	cytochrome b-245 beta chain [Source:NCBI gene (formerly Entrezgene);Acc:491825]	protein_coding	0.265062	0.0483027	0.0377727	36.7667	46.5429	63.2409	0.00239602	-8.70515	2.97733e-46	5.27229e-44	UP	yes
ENSCAFG00845018797	COL4A1		ENSCAFT00845033606;ENSCAFT00845033234;ENSCAFT00845035177;ENSCAFT00845034207;ENSCAFT00845034633;ENSCAFT00845035598	GO:0001569(branching involved in blood vessel morphogenesis);GO:0005201(extracellular matrix structural constituent);GO:0005581(collagen trimer);GO:0005587(collagen type IV trimer);GO:0005604(basement membrane);GO:0007420(brain development);GO:0007528(neuromuscular junction development);GO:0030020(extracellular matrix structural constituent conferring tensile strength);GO:0038063(collagen-activat…	04151(PI3K-Akt signaling pathway);04510(Focal adhesion);04512(ECM-receptor interaction);04926(Relaxin signaling pathway);04933(AGE-RAGE signaling pathway in diabetic complications);04974(Protein digestion and absorption);05146(Amoebiasis);05165(Human papillomavirus infection);05200(Pathways in cancer);05222(Small cell lung cancer);05222(Small cell lung cancer)	NA	NA	collagen type IV alpha 1 chain [Source:HGNC Symbol;Acc:HGNC:2202]	protein_coding	133.287	132.279	123.228	585.776	703.973	810.171	0.185147	-2.43326	1.62029e-45	2.84609e-43	UP	yes
ENSCAFG00845024754	ENSCAFG00845024754		ENSCAFT00845043705	NA	NA	NA	NA		protein_coding	0.0918972	0.114479	0.0752426	4.76294	3.00904	4.35932	0.0232142	-5.42885	2.83539e-45	4.9406e-43	UP	yes
ENSCAFG00845005623	TNFRSF11B	690	ENSCAFT00845009978	GO:0005515(protein binding);GO:0005615(extracellular space);GO:0007165(signal transduction);GO:0030198(extracellular matrix organization);GO:0031012(extracellular matrix);GO:0042489(negative regulation of odontogenesis of dentin-containing tooth);GO:0043235(receptor complex);GO:0045671(negative regulation of osteoclast differentiation);GO:0110165(cellular anatomical entity)	04060(Cytokine-cytokine receptor interaction);04380(Osteoclast differentiation)	NA	NA	TNF receptor superfamily member 11b [Source:HGNC Symbol;Acc:HGNC:11909]	protein_coding	1.20917	1.00293	0.935634	8.35306	11.3004	12.5323	0.0977988	-3.35404	3.52815e-45	6.09895e-43	UP	yes
ENSCAFG00845002028	ENSCAFG00845002028		ENSCAFT00845003543	GO:0016020(membrane);GO:0022857(transmembrane transporter activity);GO:0055085(transmembrane transport)	04974(Protein digestion and absorption)	NA	NA		protein_coding	0.483291	0.39895	0.432718	4.92589	5.1371	7.21063	0.0761253	-3.71548	3.96299e-45	6.79668e-43	UP	yes
ENSCAFG00845005953	ENPP2		ENSCAFT00845011420;ENSCAFT00845010754;ENSCAFT00845010549;ENSCAFT00845011396;ENSCAFT00845011757	GO:0003676(nucleic acid binding);GO:0004528(phosphodiesterase I activity);GO:0004551(dinucleotide phosphatase activity);GO:0004622(lysophospholipase activity);GO:0005044(scavenger receptor activity);GO:0006935(chemotaxis);GO:0006955(immune response);GO:0016787(hydrolase activity);GO:0030247(polysaccharide binding);GO:0030334(regulation of cell migration);GO:0045765(regulation of angiogenesis);GO:…	00565(Ether lipid metabolism);00565(Ether lipid metabolism)	K01122	EC:3.1.4.39	ectonucleotide pyrophosphatase/phosphodiesterase 2 [Source:HGNC Symbol;Acc:HGNC:3357]	protein_coding	0.0549176	0.0897092	0.116737	2.04316	2.97321	3.31927	0.031355	-4.99516	7.34622e-45	1.25006e-42	UP	yes
ENSCAFG00845020257	CCM2L		ENSCAFT00845035798;ENSCAFT00845035935;ENSCAFT00845035721	NA	NA	NA	NA	CCM2 like scaffold protein [Source:HGNC Symbol;Acc:HGNC:16153]	protein_coding	0.0531566	0.0617573	0.052438	1.27266	1.17349	1.52629	0.0421283	-4.56907	1.0881e-44	1.83721e-42	UP	yes
ENSCAFG00845028658	KLRG1		ENSCAFT00845050606	GO:0043231(intracellular membrane-bounded organelle)	NA	NA	NA	killer cell lectin like receptor G1 [Source:HGNC Symbol;Acc:HGNC:6380]	protein_coding	0.060568	0.058383	0.051978	4.30724	2.4213	3.02397	0.0175267	-5.8343	1.72509e-44	2.89033e-42	UP	yes
ENSCAFG00845019831	TIE1		ENSCAFT00845034967	GO:0001568(blood vessel development);GO:0001701(in utero embryonic development);GO:0001936(regulation of endothelial cell proliferation);GO:0003180(aortic valve morphogenesis);GO:0004672(protein kinase activity);GO:0004713(protein tyrosine kinase activity);GO:0005515(protein binding);GO:0005524(ATP binding);GO:0005886(plasma membrane);GO:0006468(protein phosphorylation);GO:0016525(negative regula…	NA	K05120	EC:2.7.10.1	tyrosine kinase with immunoglobulin like and EGF like domains 1 [Source:HGNC Symbol;Acc:HGNC:11809]	protein_coding	0.183625	0.359144	0.150979	9.9463	7.20778	10.4471	0.0251347	-5.31418	2.56336e-44	4.26203e-42	UP	yes
ENSCAFG00845014286	NPC2		ENSCAFT00845025548	GO:0032367(intracellular cholesterol transport)	04142(Lysosome);04979(Cholesterol metabolism)	NA	NA	NPC intracellular cholesterol transporter 2 [Source:NCBI gene (formerly Entrezgene);Acc:403920]	protein_coding	21.2672	21.3039	22.7113	70.9879	68.5554	72.6575	0.307645	-1.70066	2.63689e-44	4.35106e-42	UP	yes
ENSCAFG00845002973	CDK1		ENSCAFT00845005291;ENSCAFT00845005267	GO:0000307(cyclin-dependent protein kinase holoenzyme complex);GO:0003682(chromatin binding);GO:0004672(protein kinase activity);GO:0004674(protein serine/threonine kinase activity);GO:0004693(cyclin-dependent protein serine/threonine kinase activity);GO:0005524(ATP binding);GO:0005634(nucleus);GO:0005654(nucleoplasm);GO:0005737(cytoplasm);GO:0005759(mitochondrial matrix);GO:0005813(centrosome);G…	04110(Cell cycle);04114(Oocyte meiosis);04115(p53 signaling pathway);04218(Cellular senescence);04540(Gap junction);04914(Progesterone-mediated oocyte maturation);05170(Human immunodeficiency virus 1 infection);05203(Viral carcinogenesis);05203(Viral carcinogenesis)	K02087	EC:2.7.11.22;EC:2.7.11.23	cyclin dependent kinase 1 [Source:HGNC Symbol;Acc:HGNC:1722]	protein_coding	18.3044	16.8071	19.1061	4.42075	4.84064	4.66711	3.89257	1.96072	2.79264e-44	4.57343e-42	DOWN	yes
ENSCAFG00845013585	DEPDC1		ENSCAFT00845024228;ENSCAFT00845024264	GO:0005634(nucleus);GO:0007165(signal transduction);GO:0017053(transcription repressor complex);GO:0035556(intracellular signal transduction);GO:0045892(negative regulation of DNA-templated transcription);GO:0045892(negative regulation of DNA-templated transcription)	NA	NA	NA	DEP domain containing 1 [Source:HGNC Symbol;Acc:HGNC:22949]	protein_coding	9.45543	10.4919	11.1264	1.49128	1.60342	1.85245	6.28113	2.65102	8.28423e-44	1.34656e-41	DOWN	yes
ENSCAFG00845017684	MGLL		ENSCAFT00845031425;ENSCAFT00845031750;ENSCAFT00845031314	GO:0005654(nucleoplasm);GO:0005654(nucleoplasm)	00561(Glycerolipid metabolism);01100(Metabolic pathways);04714(Thermogenesis);04723(Retrograde endocannabinoid signaling);04923(Regulation of lipolysis in adipocytes);04923(Regulation of lipolysis in adipocytes)	K01054	EC:3.1.1.23	monoglyceride lipase [Source:HGNC Symbol;Acc:HGNC:17038]	protein_coding	0.0985037	0.0174781	0	6.59686	7.9527	7.99657	0.0051442	-7.60284	1.573e-43	2.53789e-41	UP	yes
ENSCAFG00845018336	ACE		ENSCAFT00845033094;ENSCAFT00845032944;ENSCAFT00845032546;ENSCAFT00845033244	GO:0001822(kidney development);GO:0002003(angiotensin maturation);GO:0002446(neutrophil mediated immunity);GO:0003081(regulation of systemic arterial blood pressure by renin-angiotensin);GO:0003084(positive regulation of systemic arterial blood pressure);GO:0004175(endopeptidase activity);GO:0004222(metalloendopeptidase activity);GO:0005615(extracellular space);GO:0005737(cytoplasm);GO:0005764(ly…	04614(Renin-angiotensin system);04924(Renin secretion);05142(Chagas disease);05171(Coronavirus disease - COVID-19);05410(Hypertrophic cardiomyopathy);05410(Hypertrophic cardiomyopathy)	K01283	EC:3.4.15.1	angiotensin I converting enzyme [Source:HGNC Symbol;Acc:HGNC:2707]	protein_coding	0.0324681	0.0566996	0.0674825	1.05747	1.37317	1.59619	0.0389017	-4.68402	2.08816e-43	3.34429e-41	UP	yes
ENSCAFG00845023828	LUZP2		ENSCAFT00845042073	NA	NA	NA	NA	leucine zipper protein 2 [Source:HGNC Symbol;Acc:HGNC:23206]	protein_coding	0.199998	0.138051	0.096128	2.52507	2.77567	2.83111	0.0533922	-4.22723	2.12808e-43	3.38333e-41	UP	yes
ENSCAFG00845021156	MGP		ENSCAFT00845037326	GO:0005509(calcium ion binding);GO:0005576(extracellular region);GO:0030500(regulation of bone mineralization);GO:0031012(extracellular matrix);GO:0062023(collagen-containing extracellular matrix)	NA	NA	NA	matrix Gla protein [Source:HGNC Symbol;Acc:HGNC:7060]	protein_coding	51.3146	37.5713	45.9836	1000.39	557.601	620.913	0.0618979	-4.01396	3.26887e-43	5.15936e-41	UP	yes
ENSCAFG00845026589	SELPLG		ENSCAFT00845046854;ENSCAFT00845046879	NA	04514(Cell adhesion molecules);05150(Staphylococcus aureus infection);05150(Staphylococcus aureus infection)	NA	NA	selectin P ligand [Source:NCBI gene (formerly Entrezgene);Acc:611673]	protein_coding	0.402423	0.299562	0.387286	7.98758	4.81211	6.03076	0.0578463	-4.11163	5.43901e-43	8.5228e-41	UP	yes
ENSCAFG00845008379	MYH11		ENSCAFT00845015399;ENSCAFT00845014751;ENSCAFT00845015170;ENSCAFT00845014945	GO:0003774(cytoskeletal motor activity);GO:0005515(protein binding);GO:0005524(ATP binding);GO:0008307(structural constituent of muscle);GO:0016459(myosin complex);GO:0048251(elastic fiber assembly);GO:0051015(actin filament binding);GO:0055013(cardiac muscle cell development);GO:0055013(cardiac muscle cell development)	04270(Vascular smooth muscle contraction);04530(Tight junction);04810(Regulation of actin cytoskeleton);04810(Regulation of actin cytoskeleton)	NA	NA	myosin heavy chain 11 [Source:HGNC Symbol;Acc:HGNC:7569]	protein_coding	2.09609	1.90107	1.28299	22.6911	37.6273	23.98	0.0626364	-3.99686	1.31833e-42	2.05104e-40	UP	yes
ENSCAFG00845012033	ESAM		ENSCAFT00845021385	GO:0005886(plasma membrane);GO:0005911(cell-cell junction);GO:0005912(adherens junction);GO:0005923(bicellular tight junction);GO:0007156(homophilic cell adhesion via plasma membrane adhesion molecules);GO:0008104(protein localization);GO:0030833(regulation of actin filament polymerization);GO:0032991(protein-containing complex);GO:0070830(bicellular tight junction assembly);GO:0098609(cell-cell …	04514(Cell adhesion molecules);04670(Leukocyte transendothelial migration)	NA	NA	endothelial cell adhesion molecule [Source:HGNC Symbol;Acc:HGNC:17474]	protein_coding	1.37334	0.8046	0.74031	15.7059	25.0422	27.7892	0.0425789	-4.55372	1.44626e-42	2.23411e-40	UP	yes
ENSCAFG00845028626	ITGA6		ENSCAFT00845050589;ENSCAFT00845050766;ENSCAFT00845050653;ENSCAFT00845050699	GO:0005886(plasma membrane);GO:0007155(cell adhesion);GO:0008305(integrin complex);GO:0009986(cell surface);GO:0010668(ectodermal cell differentiation);GO:0030335(positive regulation of cell migration);GO:0031589(cell-substrate adhesion);GO:0031994(insulin-like growth factor I binding);GO:0035878(nail development);GO:0038132(neuregulin binding);GO:0042327(positive regulation of phosphorylation);G…	04151(PI3K-Akt signaling pathway);04510(Focal adhesion);04512(ECM-receptor interaction);04514(Cell adhesion molecules);04640(Hematopoietic cell lineage);04810(Regulation of actin cytoskeleton);05145(Toxoplasmosis);05165(Human papillomavirus infection);05200(Pathways in cancer);05222(Small cell lung cancer);05410(Hypertrophic cardiomyopathy);05412(Arrhythmogenic right ventricular cardiomyopathy);0…	NA	NA	integrin subunit alpha 6 [Source:HGNC Symbol;Acc:HGNC:6142]	protein_coding	0.805652	1.14856	1.00027	11.745	17.4256	23.7999	0.0557761	-4.16421	2.77796e-42	4.26104e-40	UP	yes
ENSCAFG00845011173	NGFR		ENSCAFT00845019806	GO:0001678(cellular glucose homeostasis);GO:0001942(hair follicle development);GO:0005035(death receptor activity);GO:0005515(protein binding);GO:0005516(calmodulin binding);GO:0005654(nucleoplasm);GO:0005737(cytoplasm);GO:0005886(plasma membrane);GO:0005911(cell-cell junction);GO:0006886(intracellular protein transport);GO:0006919(activation of cysteine-type endopeptidase activity involved in ap…	04010(MAPK signaling pathway);04014(Ras signaling pathway);04015(Rap1 signaling pathway);04060(Cytokine-cytokine receptor interaction);04151(PI3K-Akt signaling pathway);04215(Apoptosis - multiple species);04722(Neurotrophin signaling pathway);05202(Transcriptional misregulation in cancer)	NA	NA	nerve growth factor receptor [Source:HGNC Symbol;Acc:HGNC:7809]	protein_coding	0.08564	0.095638	0.059115	1.62966	1.82487	2.24666	0.0421654	-4.5678	5.26042e-42	8.01239e-40	UP	yes
ENSCAFG00845018613	DLA-DMA		ENSCAFT00845032917	GO:0002503(peptide antigen assembly with MHC class II protein complex);GO:0005765(lysosomal membrane);GO:0006955(immune response);GO:0009986(cell surface);GO:0016020(membrane);GO:0019882(antigen processing and presentation);GO:0023026(MHC class II protein complex binding);GO:0031902(late endosome membrane);GO:0042613(MHC class II protein complex);GO:0043231(intracellular membrane-bounded organell…	04145(Phagosome);04514(Cell adhesion molecules);04612(Antigen processing and presentation);04640(Hematopoietic cell lineage);04658(Th1 and Th2 cell differentiation);04659(Th17 cell differentiation);04672(Intestinal immune network for IgA production);04940(Type I diabetes mellitus);05140(Leishmaniasis);05145(Toxoplasmosis);05150(Staphylococcus aureus infection);05152(Tuberculosis);05164(Influenza …	NA	NA	major histocompatibility complex, class II, DM alpha [Source:NCBI gene (formerly Entrezgene);Acc:481732]	protein_coding	0.576562	0.492484	0.637801	6.63516	4.6022	6.19111	0.0979344	-3.35204	7.92044e-42	1.19802e-39	UP	yes
ENSCAFG00845000473	ARHGEF15		ENSCAFT00845000805;ENSCAFT00845000796;ENSCAFT00845000774	GO:0005085(guanyl-nucleotide exchange factor activity);GO:0030425(dendrite);GO:0050790(regulation of catalytic activity);GO:0061299(retina vasculature morphogenesis in camera-type eye);GO:2000297(negative regulation of synapse maturation);GO:2000297(negative regulation of synapse maturation)	NA	NA	NA	Rho guanine nucleotide exchange factor 15 [Source:HGNC Symbol;Acc:HGNC:15590]	protein_coding	0.106794	0.0631735	0.176715	5.71515	3.43885	4.17755	0.0260047	-5.26509	1.447e-41	2.17359e-39	UP	yes
ENSCAFG00845015070	DLGAP5		ENSCAFT00845027007;ENSCAFT00845026947	GO:0005634(nucleus);GO:0005739(mitochondrion);GO:0005829(cytosol);GO:0023052(signaling);GO:0031616(spindle pole centrosome);GO:0034451(centriolar satellite);GO:0034451(centriolar satellite)	NA	NA	NA	DLG associated protein 5 [Source:HGNC Symbol;Acc:HGNC:16864]	protein_coding	49.5593	44.2403	51.4408	8.15752	6.13945	6.51285	6.97942	2.80311	1.74305e-41	2.60037e-39	DOWN	yes
ENSCAFG00845021325	PLEKHA6		ENSCAFT00845039970;ENSCAFT00845038729;ENSCAFT00845037914;ENSCAFT00845038203;ENSCAFT00845038477;ENSCAFT00845039676;ENSCAFT00845039154;ENSCAFT00845038982	GO:0005515(protein binding);GO:0005515(protein binding)	NA	NA	NA	pleckstrin homology domain containing A6 [Source:HGNC Symbol;Acc:HGNC:17053]	protein_coding	2.90098	3.03393	3.15143	0.554186	0.51083	0.449026	6.00138	2.5853	1.9245e-41	2.85153e-39	DOWN	yes
ENSCAFG00845013888	ENSCAFG00845013888		ENSCAFT00845024810	NA	NA	NA	NA		protein_coding	0.246533	0.172122	0.075663	31.8395	12.6008	17.0332	0.00804117	-6.95838	6.98761e-41	1.02836e-38	UP	yes
ENSCAFG00845015676	TESPA1		ENSCAFT00845027952	GO:0005102(signaling receptor binding);GO:0005829(cytosol);GO:0008180(COP9 signalosome);GO:0010387(COP9 signalosome assembly);GO:0050862(positive regulation of T cell receptor signaling pathway)	NA	NA	NA	thymocyte expressed, positive selection associated 1 [Source:HGNC Symbol;Acc:HGNC:29109]	protein_coding	0.179829	0.215632	0.115382	3.39798	3.94047	5.52753	0.039705	-4.65454	9.1918e-41	1.34367e-38	UP	yes
ENSCAFG00845001126	ASPM		ENSCAFT00845001943	GO:0000922(spindle pole);GO:0001764(neuron migration);GO:0002052(positive regulation of neuroblast proliferation);GO:0005515(protein binding);GO:0005516(calmodulin binding);GO:0005634(nucleus);GO:0005737(cytoplasm);GO:0005874(microtubule);GO:0007051(spindle organization);GO:0007283(spermatogenesis);GO:0007405(neuroblast proliferation);GO:0007420(brain development);GO:0008356(asymmetric cell divis…	NA	NA	NA	assembly factor for spindle microtubules [Source:NCBI gene (formerly Entrezgene);Acc:480009]	protein_coding	9.37606	9.30617	10.2257	1.11543	1.55404	1.64564	6.69922	2.74399	9.52231e-41	1.3827e-38	DOWN	yes
ENSCAFG00845028680	KNL1		ENSCAFT00845050661	GO:0000776(kinetochore);GO:0001669(acrosomal vesicle);GO:0005634(nucleus);GO:0005654(nucleoplasm);GO:0008608(attachment of spindle microtubules to kinetochore);GO:0016604(nuclear body);GO:0034501(protein localization to kinetochore);GO:0051301(cell division)	NA	NA	NA	kinetochore scaffold 1 [Source:HGNC Symbol;Acc:HGNC:24054]	protein_coding	8.29458	7.89264	10.3509	1.09417	1.47205	1.37144	6.73956	2.75266	9.7911e-41	1.41232e-38	DOWN	yes
ENSCAFG00845020756	TCN2		ENSCAFT00845036614	GO:0005615(extracellular space);GO:0009235(cobalamin metabolic process);GO:0009897(external side of plasma membrane);GO:0015889(cobalamin transport);GO:0031419(cobalamin binding);GO:0140355(cargo receptor ligand activity)	04977(Vitamin digestion and absorption)	NA	NA	transcobalamin 2 [Source:HGNC Symbol;Acc:HGNC:11653]	protein_coding	9.00682	7.78625	8.19552	41.4446	34.6632	40.8375	0.213677	-2.22649	1.48575e-40	2.12902e-38	UP	yes
ENSCAFG00845007306	SLC31A2		ENSCAFT00845012912;ENSCAFT00845012947	GO:0005375(copper ion transmembrane transporter activity);GO:0005770(late endosome);GO:0006878(cellular copper ion homeostasis);GO:0016020(membrane);GO:0016021(integral component of membrane);GO:0035434(copper ion transmembrane transport);GO:0055037(recycling endosome);GO:1902311(regulation of copper ion transmembrane transport);GO:1902311(regulation of copper ion transmembrane transport)	NA	NA	NA	solute carrier family 31 member 2 [Source:HGNC Symbol;Acc:HGNC:11017]	protein_coding	3.06973	2.41671	2.73369	20.6983	15.8262	19.7826	0.145987	-2.77609	1.86663e-40	2.65733e-38	UP	yes
ENSCAFG00845005855	NCAPH		ENSCAFT00845010456	GO:0000796(condensin complex);GO:0005654(nucleoplasm);GO:0005829(cytosol);GO:0007076(mitotic chromosome condensation);GO:1905821(positive regulation of chromosome condensation)	NA	NA	NA	non-SMC condensin I complex subunit H [Source:HGNC Symbol;Acc:HGNC:1112]	protein_coding	16.3151	15.3074	15.1205	3.93064	4.10051	4.17946	3.82806	1.93661	1.97898e-40	2.79898e-38	DOWN	yes
ENSCAFG00845001570	PLK1		ENSCAFT00845002704	GO:0000070(mitotic sister chromatid segregation);GO:0000086(G2/M transition of mitotic cell cycle);GO:0000122(negative regulation of transcription by RNA polymerase II);GO:0000132(establishment of mitotic spindle orientation);GO:0000278(mitotic cell cycle);GO:0000281(mitotic cytokinesis);GO:0000287(magnesium ion binding);GO:0000775(chromosome, centromeric region);GO:0000776(kinetochore);GO:000077…	04068(FoxO signaling pathway);04110(Cell cycle);04114(Oocyte meiosis);04914(Progesterone-mediated oocyte maturation)	K06631	EC:2.7.11.21	polo like kinase 1 [Source:HGNC Symbol;Acc:HGNC:9077]	protein_coding	31.1828	32.4259	31.1864	3.14846	5.07274	4.12786	7.6763	2.94041	2.52158e-40	3.54339e-38	DOWN	yes
ENSCAFG00845027693	COL6A5		ENSCAFT00845048882;ENSCAFT00845048993	NA	04151(PI3K-Akt signaling pathway);04510(Focal adhesion);04512(ECM-receptor interaction);04974(Protein digestion and absorption);05165(Human papillomavirus infection);05165(Human papillomavirus infection)	NA	NA	collagen type VI alpha 5 chain [Source:HGNC Symbol;Acc:HGNC:26674]	protein_coding	0.409244	0.302606	0.323441	1.90336	2.27669	2.20965	0.162025	-2.62571	2.92034e-40	4.07744e-38	UP	yes
ENSCAFG00845016332	CTSA		ENSCAFT00845029051;ENSCAFT00845029088	GO:0004185(serine-type carboxypeptidase activity);GO:0006508(proteolysis);GO:0031647(regulation of protein stability);GO:0043231(intracellular membrane-bounded organelle);GO:1904715(negative regulation of chaperone-mediated autophagy);GO:1904715(negative regulation of chaperone-mediated autophagy)	04142(Lysosome);04614(Renin-angiotensin system);04614(Renin-angiotensin system)	K13289	EC:3.4.16.5	cathepsin A [Source:NCBI gene (formerly Entrezgene);Acc:611146]	protein_coding	17.0313	17.7186	15.914	68.1778	62.6628	72.3665	0.249322	-2.00392	7.08326e-40	9.82678e-38	UP	yes
ENSCAFG00845024319	KPNA2		ENSCAFT00845042955	GO:0005515(protein binding);GO:0005737(cytoplasm);GO:0006606(protein import into nucleus);GO:0061608(nuclear import signal receptor activity)	05164(Influenza A)	NA	NA		protein_coding	76.0097	72.9896	80.3444	22.4582	24.5354	24.2655	3.21845	1.68636	9.39086e-40	1.29457e-37	DOWN	yes
ENSCAFG00845017089	ENSCAFG00845017089		ENSCAFT00845030402;ENSCAFT00845030487;ENSCAFT00845030301;ENSCAFT00845030765	GO:0005634(nucleus);GO:0005764(lysosome);GO:0006629(lipid metabolic process);GO:0006631(fatty acid metabolic process);GO:0016810(hydrolase activity, acting on carbon-nitrogen (but not peptide) bonds);GO:0017040(N-acylsphingosine amidohydrolase activity);GO:0017064(fatty acid amide hydrolase activity);GO:0046512(sphingosine biosynthetic process);GO:0046514(ceramide catabolic process);GO:0062098(re…	00600(Sphingolipid metabolism);01100(Metabolic pathways);04071(Sphingolipid signaling pathway);04142(Lysosome);04142(Lysosome)	K12348	EC:3.5.1.23		protein_coding	98.4067	84.616	97.8625	346.312	401.666	458.029	0.232905	-2.10219	9.71879e-40	1.33135e-37	UP	yes
ENSCAFG00845026991	CLEC7A		ENSCAFT00845047992;ENSCAFT00845047895;ENSCAFT00845047813;ENSCAFT00845048163;ENSCAFT00845048108;ENSCAFT00845048050	GO:0001872((1->3)-beta-D-glucan binding);GO:0005737(cytoplasm);GO:0006910(phagocytosis, recognition);GO:0008037(cell recognition);GO:0008284(positive regulation of cell population proliferation);GO:0009986(cell surface);GO:0010628(positive regulation of gene expression);GO:0016046(detection of fungus);GO:0030246(carbohydrate binding);GO:0030335(positive regulation of cell migration);GO:0031334(po…	04145(Phagosome);04625(C-type lectin receptor signaling pathway);05152(Tuberculosis);05152(Tuberculosis)	NA	NA	C-type lectin domain containing 7A [Source:HGNC Symbol;Acc:HGNC:14558]	protein_coding	0.043813	0.121722	0.0587528	2.47966	2.76045	3.35517	0.0260943	-5.26012	1.72223e-39	2.34449e-37	UP	yes
ENSCAFG00845016440	FAM81A		ENSCAFT00845029173;ENSCAFT00845029222	NA	NA	NA	NA	family with sequence similarity 81 member A [Source:HGNC Symbol;Acc:HGNC:28379]	protein_coding	6.78469	5.94138	6.97036	0.46948	0.765812	0.784719	9.75066	3.2855	1.84903e-39	2.50148e-37	DOWN	yes
ENSCAFG00845020698	HCLS1		ENSCAFT00845036904;ENSCAFT00845037083;ENSCAFT00845037306	GO:0000122(negative regulation of transcription by RNA polymerase II);GO:0003779(actin binding);GO:0005515(protein binding);GO:0005634(nucleus);GO:0005667(transcription regulator complex);GO:0005737(cytoplasm);GO:0005829(cytosol);GO:0005886(plasma membrane);GO:0008284(positive regulation of cell population proliferation);GO:0009725(response to hormone);GO:0014068(positive regulation of phosphatid…	04530(Tight junction);05100(Bacterial invasion of epithelial cells);05205(Proteoglycans in cancer);05205(Proteoglycans in cancer)	NA	NA	hematopoietic cell-specific Lyn substrate 1 [Source:HGNC Symbol;Acc:HGNC:4844]	protein_coding	0.254252	0.152594	0.0970497	17.0851	7.32646	8.87017	0.0151403	-6.04546	1.90425e-39	2.56027e-37	UP	yes
ENSCAFG00845022231	COL18A1		ENSCAFT00845040900;ENSCAFT00845039233;ENSCAFT00845039642;ENSCAFT00845040018	GO:0005515(protein binding);GO:0005515(protein binding)	04974(Protein digestion and absorption);04974(Protein digestion and absorption)	NA	NA	collagen type XVIII alpha 1 chain [Source:HGNC Symbol;Acc:HGNC:2195]	protein_coding	8.5259	6.96177	5.18288	100.895	67.9357	81.2729	0.0826478	-3.59688	2.00801e-39	2.68322e-37	UP	yes
ENSCAFG00845005340	CDO1		ENSCAFT00845009500	GO:0005506(iron ion binding);GO:0005829(cytosol);GO:0008198(ferrous iron binding);GO:0008270(zinc ion binding);GO:0016151(nickel cation binding);GO:0016702(oxidoreductase activity, acting on single donors with incorporation of molecular oxygen, incorporation of two atoms of oxygen);GO:0017172(cysteine dioxygenase activity)	00270(Cysteine and methionine metabolism);00430(Taurine and hypotaurine metabolism);01100(Metabolic pathways)	K00456	EC:1.13.11.20	cysteine dioxygenase type 1 [Source:HGNC Symbol;Acc:HGNC:1795]	protein_coding	3.21385	1.79521	2.44524	23.454	30.0565	32.9123	0.0862539	-3.53527	2.70344e-39	3.59046e-37	UP	yes
ENSCAFG00845015029	BIN2		ENSCAFT00845026944;ENSCAFT00845026966;ENSCAFT00845026885	GO:0001891(phagocytic cup);GO:0002102(podosome);GO:0005515(protein binding);GO:0005543(phospholipid binding);GO:0005737(cytoplasm);GO:0005886(plasma membrane);GO:0006911(phagocytosis, engulfment);GO:0060326(cell chemotaxis);GO:0071800(podosome assembly);GO:0097320(plasma membrane tubulation);GO:0097320(plasma membrane tubulation)	NA	NA	NA	bridging integrator 2 [Source:HGNC Symbol;Acc:HGNC:1053]	protein_coding	0.0162015	0	0.0265307	3.31552	2.47038	2.8887	0.00492614	-7.66533	2.96793e-39	3.91784e-37	UP	yes
ENSCAFG00845002315	ENSCAFG00845002315		ENSCAFT00845004073;ENSCAFT00845004077	NA	NA	NA	NA		protein_coding	0.51861	1.00611	0.585483	11.3329	13.1432	14.9439	0.0535313	-4.22347	3.23308e-39	4.24216e-37	UP	yes
ENSCAFG00845030810	KIF1A		ENSCAFT00845054912;ENSCAFT00845054904;ENSCAFT00845054928;ENSCAFT00845054883	GO:0003777(microtubule motor activity);GO:0005515(protein binding);GO:0005524(ATP binding);GO:0007018(microtubule-based movement);GO:0008017(microtubule binding);GO:0042802(identical protein binding);GO:0042802(identical protein binding)	NA	NA	NA	kinesin family member 1A [Source:NCBI gene (formerly Entrezgene);Acc:486202]	protein_coding	0.354218	0.372273	0.41276	1.61444	1.70561	1.74412	0.224963	-2.15224	3.50466e-39	4.57095e-37	UP	yes
ENSCAFG00845017299	DKK3		ENSCAFT00845030795;ENSCAFT00845030743;ENSCAFT00845030630	GO:0005576(extracellular region);GO:0007275(multicellular organism development);GO:0030178(negative regulation of Wnt signaling pathway);GO:0030325(adrenal gland development);GO:0032348(negative regulation of aldosterone biosynthetic process);GO:0045892(negative regulation of DNA-templated transcription);GO:0090090(negative regulation of canonical Wnt signaling pathway);GO:2000065(negative regula…	NA	NA	NA	dickkopf WNT signaling pathway inhibitor 3 [Source:NCBI gene (formerly Entrezgene);Acc:476857]	protein_coding	37.6377	37.2322	36.8404	99.8842	102.916	105.512	0.362329	-1.46463	3.5365e-39	4.58503e-37	UP	yes
ENSCAFG00845013917	ITGAL		ENSCAFT00845025024	GO:0002291(T cell activation via T cell receptor contact with antigen bound to MHC molecule on antigen presenting cell);GO:0007155(cell adhesion);GO:0007157(heterophilic cell-cell adhesion via plasma membrane cell adhesion molecules);GO:0007159(leukocyte cell-cell adhesion);GO:0007160(cell-matrix adhesion);GO:0008305(integrin complex);GO:0009986(cell surface);GO:0030369(ICAM-3 receptor activity);…	04015(Rap1 signaling pathway);04514(Cell adhesion molecules);04650(Natural killer cell mediated cytotoxicity);04670(Leukocyte transendothelial migration);04810(Regulation of actin cytoskeleton);05144(Malaria);05150(Staphylococcus aureus infection);05166(Human T-cell leukemia virus 1 infection);05169(Epstein-Barr virus infection);05323(Rheumatoid arthritis);05416(Viral myocarditis)	NA	NA	integrin subunit alpha L [Source:HGNC Symbol;Acc:HGNC:6148]	protein_coding	0.014607	0.013456	0	0.865263	1.27178	1.38128	0.00797624	-6.97008	5.17514e-39	6.66981e-37	UP	yes
ENSCAFG00845020628	AQP1	84182	ENSCAFT00845036363	GO:0003094(glomerular filtration);GO:0003097(renal water transport);GO:0005223(intracellular cGMP-activated cation channel activity);GO:0005267(potassium channel activity);GO:0005372(water transmembrane transporter activity);GO:0005634(nucleus);GO:0005737(cytoplasm);GO:0005886(plasma membrane);GO:0005901(caveola);GO:0005903(brush border);GO:0006813(potassium ion transport);GO:0006833(water transp…	04924(Renin secretion);04964(Proximal tubule bicarbonate reclamation);04976(Bile secretion)	NA	NA	aquaporin 1 (Colton blood group) [Source:NCBI gene (formerly Entrezgene);Acc:403732]	protein_coding	0.48922	0.579976	0.454266	7.01627	15.1788	17.0316	0.0388374	-4.68641	5.52001e-39	7.07244e-37	UP	yes
ENSCAFG00845024348	EMCN		ENSCAFT00845043002;ENSCAFT00845043117;ENSCAFT00845043241	GO:0001525(angiogenesis);GO:0005886(plasma membrane);GO:0030155(regulation of cell adhesion);GO:0030246(carbohydrate binding);GO:0098609(cell-cell adhesion);GO:0098609(cell-cell adhesion)	NA	NA	NA	endomucin [Source:HGNC Symbol;Acc:HGNC:16041]	protein_coding	1.90935	1.82075	1.24909	28.0293	60.0077	73.9296	0.0307421	-5.02364	9.18497e-39	1.16993e-36	UP	yes
ENSCAFG00845029242	KIF4A		ENSCAFT00845051747;ENSCAFT00845051813	GO:0000281(mitotic cytokinesis);GO:0003777(microtubule motor activity);GO:0005524(ATP binding);GO:0005654(nucleoplasm);GO:0007018(microtubule-based movement);GO:0008017(microtubule binding);GO:0030496(midbody);GO:0051256(mitotic spindle midzone assembly);GO:0051256(mitotic spindle midzone assembly)	NA	NA	NA	kinesin family member 4A [Source:HGNC Symbol;Acc:HGNC:13339]	protein_coding	10.6598	11.4835	10.6451	2.50219	2.81813	2.60215	4.13866	2.04916	9.26376e-39	1.1731e-36	DOWN	yes
ENSCAFG00845014443	SCARF1		ENSCAFT00845025845	GO:0005044(scavenger receptor activity);GO:0006898(receptor-mediated endocytosis);GO:0010976(positive regulation of neuron projection development);GO:0016021(integral component of membrane);GO:0016322(neuron remodeling);GO:0016358(dendrite development);GO:0030169(low-density lipoprotein particle binding);GO:0048680(positive regulation of axon regeneration)	NA	NA	NA	scavenger receptor class F member 1 [Source:HGNC Symbol;Acc:HGNC:16820]	protein_coding	0.307574	0.187802	0.097421	6.71483	5.57727	6.46098	0.0316107	-4.98345	1.00356e-38	1.2635e-36	UP	yes
ENSCAFG00845027587	PLCB2		ENSCAFT00845048651	GO:0004435(phosphatidylinositol phospholipase C activity);GO:0004629(phospholipase C activity);GO:0005509(calcium ion binding);GO:0005737(cytoplasm);GO:0006629(lipid metabolic process);GO:0007165(signal transduction);GO:0008081(phosphoric diester hydrolase activity);GO:0016042(lipid catabolic process);GO:0035556(intracellular signal transduction);GO:0046488(phosphatidylinositol metabolic process)…	00562(Inositol phosphate metabolism);01100(Metabolic pathways);04015(Rap1 signaling pathway);04020(Calcium signaling pathway);04022(cGMP-PKG signaling pathway);04062(Chemokine signaling pathway);04070(Phosphatidylinositol signaling system);04071(Sphingolipid signaling pathway);04072(Phospholipase D signaling pathway);04261(Adrenergic signaling in cardiomyocytes);04270(Vascular smooth muscle contr…	K05858	EC:3.1.4.11	phospholipase C beta 2 [Source:HGNC Symbol;Acc:HGNC:9055]	protein_coding	0.01199	0	0	1.37611	1.31813	1.80613	0.00266422	-8.55207	1.1198e-38	1.40175e-36	UP	yes
ENSCAFG00845000069	GDA	8034	ENSCAFT00845000131;ENSCAFT00845000139	GO:0006147(guanine catabolic process);GO:0008270(zinc ion binding);GO:0008892(guanine deaminase activity);GO:0016787(hydrolase activity);GO:0016810(hydrolase activity, acting on carbon-nitrogen (but not peptide) bonds);GO:0016810(hydrolase activity, acting on carbon-nitrogen (but not peptide) bonds)	00230(Purine metabolism);01100(Metabolic pathways);01100(Metabolic pathways)	K01487	EC:3.5.4.3	guanine deaminase [Source:HGNC Symbol;Acc:HGNC:4212]	protein_coding	0.156273	0.147601	0.197574	1.46394	1.26336	1.37359	0.122278	-3.03176	1.35724e-38	1.68927e-36	UP	yes
ENSCAFG00845010565	CLU		ENSCAFT00845018900;ENSCAFT00845018653;ENSCAFT00845018763	GO:0000902(cell morphogenesis);GO:0001540(amyloid-beta binding);GO:0001774(microglial cell activation);GO:0002434(immune complex clearance);GO:0005102(signaling receptor binding);GO:0005615(extracellular space);GO:0005634(nucleus);GO:0005737(cytoplasm);GO:0005739(mitochondrion);GO:0005743(mitochondrial inner membrane);GO:0005829(cytosol);GO:0005856(cytoskeleton);GO:0009615(response to virus);GO:0…	04610(Complement and coagulation cascades);04610(Complement and coagulation cascades)	NA	NA	clusterin [Source:NCBI gene (formerly Entrezgene);Acc:442971]	protein_coding	57.2826	61.351	59.6963	331.247	256.926	294.549	0.202023	-2.30741	1.44641e-38	1.79002e-36	UP	yes
ENSCAFG00845014689	FAM124B		ENSCAFT00845026262	GO:0005654(nucleoplasm);GO:0005739(mitochondrion)	NA	NA	NA	family with sequence similarity 124 member B [Source:HGNC Symbol;Acc:HGNC:26224]	protein_coding	0.190064	0.137305	0.110229	3.47235	7.85284	10.1289	0.0203969	-5.6155	1.50498e-38	1.85198e-36	UP	yes
ENSCAFG00845014841	ENSCAFG00845014841		ENSCAFT00845026541;ENSCAFT00845026564	GO:0008083(growth factor activity);GO:0016020(membrane);GO:0016020(membrane)	04010(MAPK signaling pathway);04014(Ras signaling pathway);04015(Rap1 signaling pathway);04151(PI3K-Akt signaling pathway);04510(Focal adhesion);05200(Pathways in cancer);05200(Pathways in cancer)	NA	NA		protein_coding	3.79564	3.17042	2.38539	169.215	71.2347	79.9849	0.0291836	-5.0987	1.68272e-38	2.05906e-36	UP	yes
ENSCAFG00845010223	N4BP3		ENSCAFT00845018018;ENSCAFT00845017984	NA	NA	NA	NA	NEDD4 binding protein 3 [Source:HGNC Symbol;Acc:HGNC:29852]	protein_coding	0.765268	0.526224	0.630213	12.7821	7.60327	8.96732	0.0654694	-3.93303	2.03437e-38	2.47545e-36	UP	yes
ENSCAFG00845004298	PALD1		ENSCAFT00845007744;ENSCAFT00845007784;ENSCAFT00845007764	NA	NA	NA	NA	phosphatase domain containing paladin 1 [Source:HGNC Symbol;Acc:HGNC:23530]	protein_coding	0.205584	0.390423	0.170702	5.38294	7.34957	8.20142	0.0366252	-4.77102	2.32546e-38	2.81393e-36	UP	yes
ENSCAFG00845019200	ENSCAFG00845019200		ENSCAFT00845034041;ENSCAFT00845033974;ENSCAFT00845033926	GO:0005515(protein binding);GO:0005515(protein binding)	NA	NA	NA		protein_coding	0.0503676	0.0275287	0.0206191	4.6015	2.31065	2.26694	0.0107326	-6.54186	3.33781e-38	4.01662e-36	UP	yes
ENSCAFG00845013268	MYBL2		ENSCAFT00845023683	GO:0000978(RNA polymerase II cis-regulatory region sequence-specific DNA binding);GO:0000981(DNA-binding transcription factor activity, RNA polymerase II-specific);GO:0001228(DNA-binding transcription activator activity, RNA polymerase II-specific);GO:0005634(nucleus);GO:0005654(nucleoplasm);GO:0031523(Myb complex);GO:0045944(positive regulation of transcription by RNA polymerase II);GO:0090307(m…	04218(Cellular senescence)	NA	NA	MYB proto-oncogene like 2 [Source:HGNC Symbol;Acc:HGNC:7548]	protein_coding	62.951	67.0181	61.6007	12.6316	10.9598	9.78813	5.73915	2.52084	5.91371e-38	7.07729e-36	DOWN	yes
ENSCAFG00845013723	SERPINF1		ENSCAFT00845024478	GO:0004867(serine-type endopeptidase inhibitor activity);GO:0005576(extracellular region);GO:0005615(extracellular space);GO:0016525(negative regulation of angiogenesis);GO:0050769(positive regulation of neurogenesis);GO:0060767(epithelial cell proliferation involved in prostate gland development);GO:0060770(negative regulation of epithelial cell proliferation involved in prostate gland developme…	04310(Wnt signaling pathway)	NA	NA	serpin family F member 1 [Source:NCBI gene (formerly Entrezgene);Acc:611276]	protein_coding	306.119	308.261	301.294	1021.31	942.74	1073.36	0.301466	-1.72993	1.08954e-37	1.29679e-35	UP	yes
ENSCAFG00845016855	CIART		ENSCAFT00845029874	GO:0000976(transcription cis-regulatory region binding);GO:0000978(RNA polymerase II cis-regulatory region sequence-specific DNA binding);GO:0005634(nucleus);GO:0032922(circadian regulation of gene expression);GO:0045475(locomotor rhythm);GO:0045892(negative regulation of DNA-templated transcription);GO:0070888(E-box binding)	NA	NA	NA	circadian associated repressor of transcription [Source:HGNC Symbol;Acc:HGNC:25200]	protein_coding	7.03398	6.95077	6.54205	21.5741	23.5215	25.1185	0.292346	-1.77425	1.09884e-37	1.30075e-35	UP	yes
ENSCAFG00845008267	GRN		ENSCAFT00845014579;ENSCAFT00845014555;ENSCAFT00845014617	GO:0004930(G protein-coupled receptor activity);GO:0005576(extracellular region);GO:0005615(extracellular space);GO:0005764(lysosome);GO:0005765(lysosomal membrane);GO:0005768(endosome);GO:0005770(late endosome);GO:0005783(endoplasmic reticulum);GO:0005794(Golgi apparatus);GO:0005886(plasma membrane);GO:0007041(lysosomal transport);GO:0007042(lysosomal lumen acidification);GO:0016020(membrane);GO…	NA	NA	NA	granulin precursor [Source:HGNC Symbol;Acc:HGNC:4601]	protein_coding	35.5126	37.2319	34.5108	151.702	129.645	145.069	0.251527	-1.99121	1.32226e-37	1.55677e-35	UP	yes
ENSCAFG00845004475	ENSCAFG00845004475		ENSCAFT00845008018	NA	NA	NA	NA		lncRNA	3.07898	3.64508	2.80656	19.6918	26.4408	28.8491	0.127106	-2.9759	1.38481e-37	1.62164e-35	UP	yes
ENSCAFG00845021203	CCNA2		ENSCAFT00845037417	GO:0000086(G2/M transition of mitotic cell cycle);GO:0000307(cyclin-dependent protein kinase holoenzyme complex);GO:0001939(female pronucleus);GO:0001940(male pronucleus);GO:0005634(nucleus);GO:0005654(nucleoplasm);GO:0005737(cytoplasm);GO:0005829(cytosol);GO:0006275(regulation of DNA replication);GO:0006351(DNA-templated transcription);GO:0007265(Ras protein signal transduction);GO:0016538(cycli…	04110(Cell cycle);04152(AMPK signaling pathway);04218(Cellular senescence);04914(Progesterone-mediated oocyte maturation);05161(Hepatitis B);05165(Human papillomavirus infection);05166(Human T-cell leukemia virus 1 infection);05169(Epstein-Barr virus infection);05200(Pathways in cancer);05202(Transcriptional misregulation in cancer);05203(Viral carcinogenesis);05221(Acute myeloid leukemia)	NA	NA	cyclin A2 [Source:HGNC Symbol;Acc:HGNC:1578]	protein_coding	31.0671	27.4047	30.1663	5.61107	6.49031	4.81672	5.23924	2.38936	1.64889e-37	1.92056e-35	DOWN	yes
ENSCAFG00845008232	LCP1	9878	ENSCAFT00845014584;ENSCAFT00845014518	GO:0001725(stress fiber);GO:0001726(ruffle);GO:0001891(phagocytic cup);GO:0002102(podosome);GO:0002286(T cell activation involved in immune response);GO:0005178(integrin binding);GO:0005509(calcium ion binding);GO:0005515(protein binding);GO:0005737(cytoplasm);GO:0005829(cytosol);GO:0005884(actin filament);GO:0005886(plasma membrane);GO:0005925(focal adhesion);GO:0010737(protein kinase A signalin…	NA	NA	NA	lymphocyte cytosolic protein 1 [Source:HGNC Symbol;Acc:HGNC:6528]	protein_coding	6.56661	6.34104	6.98562	46.6762	32.9343	42.345	0.163119	-2.616	2.07013e-37	2.39838e-35	UP	yes
ENSCAFG00845006529	ITM2B		ENSCAFT00845011629;ENSCAFT00845011667;ENSCAFT00845011603	GO:0001540(amyloid-beta binding);GO:0005524(ATP binding);GO:0005615(extracellular space);GO:0005794(Golgi apparatus);GO:0005886(plasma membrane);GO:0030660(Golgi-associated vesicle membrane);GO:0031301(integral component of organelle membrane);GO:0042985(negative regulation of amyloid precursor protein biosynthetic process);GO:0043231(intracellular membrane-bounded organelle);GO:0043231(intracell…	NA	NA	NA	integral membrane protein 2B [Source:HGNC Symbol;Acc:HGNC:6174]	protein_coding	226.016	202.864	214.391	681.837	639.253	719.286	0.315271	-1.66534	2.48947e-37	2.86895e-35	UP	yes
ENSCAFG00845017562	ENSCAFG00845017562		ENSCAFT00845031084	NA	NA	NA	NA		lncRNA	0.16017	0.012282	0.072979	15.0544	32.5648	39.6634	0.00281191	-8.47423	2.50421e-37	2.87075e-35	UP	yes
ENSCAFG00845002736	SCN2B		ENSCAFT00845004871;ENSCAFT00845004884	GO:0001518(voltage-gated sodium channel complex);GO:0016020(membrane);GO:0017080(sodium channel regulator activity);GO:0017080(sodium channel regulator activity)	NA	NA	NA	sodium voltage-gated channel beta subunit 2 [Source:VGNC Symbol;Acc:VGNC:45917]	protein_coding	0.0931037	0.0815272	0.043477	1.32088	1.34828	1.33801	0.0544293	-4.19947	2.58471e-37	2.94751e-35	UP	yes
ENSCAFG00845000316	SIPA1L2		ENSCAFT00845000683;ENSCAFT00845000623;ENSCAFT00845000588;ENSCAFT00845000550	GO:0005096(GTPase activator activity);GO:0005515(protein binding);GO:0050790(regulation of catalytic activity);GO:0051056(regulation of small GTPase mediated signal transduction);GO:0051056(regulation of small GTPase mediated signal transduction)	04015(Rap1 signaling pathway);04015(Rap1 signaling pathway)	NA	NA	signal induced proliferation associated 1 like 2 [Source:HGNC Symbol;Acc:HGNC:23800]	protein_coding	0.095717	0.162854	0.123448	1.92523	3.19846	3.86282	0.0425103	-4.55604	2.67989e-37	3.04014e-35	UP	yes
ENSCAFG00845010998	TIMP3		ENSCAFT00845019436;ENSCAFT00845019464	GO:0005515(protein binding);GO:0005604(basement membrane);GO:0008191(metalloendopeptidase inhibitor activity);GO:0051045(negative regulation of membrane protein ectodomain proteolysis);GO:0070373(negative regulation of ERK1 and ERK2 cascade);GO:0071310(cellular response to organic substance);GO:1903984(positive regulation of TRAIL-activated apoptotic signaling pathway);GO:1904684(negative regulat…	05205(Proteoglycans in cancer);05206(MicroRNAs in cancer);05206(MicroRNAs in cancer)	NA	NA	TIMP metallopeptidase inhibitor 3 [Source:NCBI gene (formerly Entrezgene);Acc:481289]	protein_coding	3.09335	2.62116	2.78177	15.7522	23.2988	26.6882	0.129242	-2.95185	2.80612e-37	3.16685e-35	UP	yes
ENSCAFG00845012026	TLR4		ENSCAFT00845021383;ENSCAFT00845021396	GO:0001530(lipopolysaccharide binding);GO:0001875(lipopolysaccharide immune receptor activity);GO:0001891(phagocytic cup);GO:0002218(activation of innate immune response);GO:0002224(toll-like receptor signaling pathway);GO:0002246(wound healing involved in inflammatory response);GO:0002322(B cell proliferation involved in immune response);GO:0002537(nitric oxide production involved in inflammator…	04064(NF-kappa B signaling pathway);04066(HIF-1 signaling pathway);04145(Phagosome);04151(PI3K-Akt signaling pathway);04217(Necroptosis);04620(Toll-like receptor signaling pathway);04621(NOD-like receptor signaling pathway);05132(Salmonella infection);05133(Pertussis);05134(Legionellosis);05135(Yersinia infection);05140(Leishmaniasis);05142(Chagas disease);05144(Malaria);05145(Toxoplasmosis);0514…	NA	NA	toll like receptor 4 [Source:NCBI gene (formerly Entrezgene);Acc:403417]	protein_coding	0.201619	0.186611	0.306047	2.79107	3.59329	4.70491	0.062608	-3.99751	3.76811e-37	4.23057e-35	UP	yes
ENSCAFG00845002811	MYOM1		ENSCAFT00845005129;ENSCAFT00845005234;ENSCAFT00845005217	GO:0005515(protein binding);GO:0006936(muscle contraction);GO:0010628(positive regulation of gene expression);GO:0010737(protein kinase A signaling);GO:0019900(kinase binding);GO:0030017(sarcomere);GO:0031430(M band);GO:0042802(identical protein binding);GO:0042803(protein homodimerization activity);GO:0050714(positive regulation of protein secretion);GO:0050714(positive regulation of protein sec…	NA	NA	NA	myomesin 1 [Source:HGNC Symbol;Acc:HGNC:7613]	protein_coding	1.00312	0.98301	1.13885	3.78179	4.08348	4.38674	0.255059	-1.9711	3.90571e-37	4.36257e-35	UP	yes
ENSCAFG00845010826	FBLN1		ENSCAFT00845019170;ENSCAFT00845019133	GO:0001933(negative regulation of protein phosphorylation);GO:0001968(fibronectin binding);GO:0005178(integrin binding);GO:0005201(extracellular matrix structural constituent);GO:0005509(calcium ion binding);GO:0005576(extracellular region);GO:0005604(basement membrane);GO:0005615(extracellular space);GO:0007162(negative regulation of cell adhesion);GO:0008022(protein C-terminus binding);GO:00165…	NA	NA	NA	fibulin 1 [Source:HGNC Symbol;Acc:HGNC:3600]	protein_coding	59.5807	63.1617	60.5731	195.614	231.841	248.033	0.271382	-1.8816	4.65821e-37	5.17655e-35	UP	yes
ENSCAFG00845011904	KIT		ENSCAFT00845021185;ENSCAFT00845021261	GO:0001541(ovarian follicle development);GO:0001650(fibrillar center);GO:0002020(protease binding);GO:0002318(myeloid progenitor cell differentiation);GO:0002320(lymphoid progenitor cell differentiation);GO:0002327(immature B cell differentiation);GO:0002551(mast cell chemotaxis);GO:0002732(positive regulation of dendritic cell cytokine production);GO:0004672(protein kinase activity);GO:0004713(p…	04010(MAPK signaling pathway);04014(Ras signaling pathway);04015(Rap1 signaling pathway);04072(Phospholipase D signaling pathway);04151(PI3K-Akt signaling pathway);04640(Hematopoietic cell lineage);04916(Melanogenesis);05200(Pathways in cancer);05221(Acute myeloid leukemia);05224(Breast cancer);05230(Central carbon metabolism in cancer);05230(Central carbon metabolism in cancer)	K05091	EC:2.7.10.1	KIT proto-onco, receptor tyrosine kinase [Source:NCBI gene (formerly Entrezgene);Acc:403811]	protein_coding	0.314547	0.358791	0.462352	4.77871	7.95698	11.3139	0.0472229	-4.40437	5.55918e-37	6.14642e-35	UP	yes
ENSCAFG00845017930	PODN		ENSCAFT00845031811;ENSCAFT00845031761	GO:0005515(protein binding);GO:0005518(collagen binding);GO:0005615(extracellular space);GO:0005737(cytoplasm);GO:0008285(negative regulation of cell population proliferation);GO:0030336(negative regulation of cell migration);GO:0030336(negative regulation of cell migration)	NA	NA	NA	podocan [Source:HGNC Symbol;Acc:HGNC:23174]	protein_coding	5.38498	5.32403	4.25914	22.9319	28.8407	29.8973	0.183276	-2.44791	6.52502e-37	7.17786e-35	UP	yes
ENSCAFG00845018536	DLA-DMB		ENSCAFT00845032786	GO:0002399(MHC class II protein complex assembly);GO:0002503(peptide antigen assembly with MHC class II protein complex);GO:0005765(lysosomal membrane);GO:0006955(immune response);GO:0016020(membrane);GO:0019882(antigen processing and presentation);GO:0019886(antigen processing and presentation of exogenous peptide antigen via MHC class II);GO:0023026(MHC class II protein complex binding);GO:0031…	04145(Phagosome);04514(Cell adhesion molecules);04612(Antigen processing and presentation);04640(Hematopoietic cell lineage);04658(Th1 and Th2 cell differentiation);04659(Th17 cell differentiation);04672(Intestinal immune network for IgA production);04940(Type I diabetes mellitus);05140(Leishmaniasis);05145(Toxoplasmosis);05150(Staphylococcus aureus infection);05152(Tuberculosis);05164(Influenza …	NA	NA	major histocompatibility complex, class II, DM beta [Source:NCBI gene (formerly Entrezgene);Acc:607827]	protein_coding	0.281168	0.108257	0.210161	4.87136	4.12579	5.56813	0.0411654	-4.60242	7.31045e-37	8.00146e-35	UP	yes
ENSCAFG00845006098	THBS4		ENSCAFT00845010831;ENSCAFT00845010902	GO:0001938(positive regulation of endothelial cell proliferation);GO:0005178(integrin binding);GO:0005509(calcium ion binding);GO:0005576(extracellular region);GO:0005604(basement membrane);GO:0005615(extracellular space);GO:0005783(endoplasmic reticulum);GO:0007155(cell adhesion);GO:0008201(heparin binding);GO:0016525(negative regulation of angiogenesis);GO:0016529(sarcoplasmic reticulum);GO:003…	04145(Phagosome);04151(PI3K-Akt signaling pathway);04510(Focal adhesion);04512(ECM-receptor interaction);05144(Malaria);05165(Human papillomavirus infection);05165(Human papillomavirus infection)	NA	NA	thrombospondin 4 [Source:HGNC Symbol;Acc:HGNC:11788]	protein_coding	0.225078	0.164257	0.27123	3.89918	2.63081	3.84153	0.0636903	-3.97278	1.37735e-36	1.5e-34	UP	yes
ENSCAFG00845007730	ABCB4		ENSCAFT00845013639;ENSCAFT00845013755	GO:0005524(ATP binding);GO:0005654(nucleoplasm);GO:0005737(cytoplasm);GO:0005829(cytosol);GO:0005886(plasma membrane);GO:0005925(focal adhesion);GO:0015629(actin cytoskeleton);GO:0016020(membrane);GO:0016021(integral component of membrane);GO:0016324(apical plasma membrane);GO:0032376(positive regulation of cholesterol transport);GO:0032782(bile acid secretion);GO:0042626(ATPase-coupled transmemb…	02010(ABC transporters);04976(Bile secretion);04976(Bile secretion)	K05659	EC:7.6.2.2	ATP binding cassette subfamily B member 4 [Source:HGNC Symbol;Acc:HGNC:45]	protein_coding	0.455469	0.587116	0.452652	3.20991	3.56047	4.06234	0.13803	-2.85695	1.52098e-36	1.64818e-34	UP	yes
ENSCAFG00845011691	FCGR1A		ENSCAFT00845020884;ENSCAFT00845020908	NA	04145(Phagosome);04380(Osteoclast differentiation);04640(Hematopoietic cell lineage);04666(Fc gamma R-mediated phagocytosis);05140(Leishmaniasis);05150(Staphylococcus aureus infection);05152(Tuberculosis);05202(Transcriptional misregulation in cancer);05221(Acute myeloid leukemia);05322(Systemic lupus erythematosus);05322(Systemic lupus erythematosus)	NA	NA	Fc fragment of IgG receptor Ia [Source:NCBI gene (formerly Entrezgene);Acc:403462]	protein_coding	0.180008	0.123748	0	21.6897	13.7948	15.6137	0.00594453	-7.39422	2.86321e-36	3.08731e-34	UP	yes
ENSCAFG00845001876	CRYAB		ENSCAFT00845003290	GO:0001540(amyloid-beta binding);GO:0001666(response to hypoxia);GO:0002088(lens development in camera-type eye);GO:0005198(structural molecule activity);GO:0005212(structural constituent of eye lens);GO:0005634(nucleus);GO:0005737(cytoplasm);GO:0005739(mitochondrion);GO:0005829(cytosol);GO:0005886(plasma membrane);GO:0007021(tubulin complex assembly);GO:0007517(muscle organ development);GO:00106…	04141(Protein processing in endoplasmic reticulum);04213(Longevity regulating pathway - multiple species)	NA	NA	crystallin alpha B [Source:HGNC Symbol;Acc:HGNC:2389]	protein_coding	11.7088	9.40248	10.0131	43.1468	51.8636	56.9733	0.204788	-2.2878	4.2665e-36	4.57776e-34	UP	yes
ENSCAFG00845006076	FABP3		ENSCAFT00845010788;ENSCAFT00845010772	GO:0008289(lipid binding);GO:0008289(lipid binding)	03320(PPAR signaling pathway);03320(PPAR signaling pathway)	NA	NA		protein_coding	9.221	9.43916	9.74158	1.47018	1.32473	0.971848	7.5401	2.91458	1.12048e-35	1.19633e-33	DOWN	yes
ENSCAFG00845000440	ENSCAFG00845000440		ENSCAFT00845000694	NA	NA	NA	NA		protein_coding	0.108417	0.124391	0.060795	1.85427	1.63447	2.11612	0.0523836	-4.25474	1.19936e-35	1.2743e-33	UP	yes
ENSCAFG00845009391	TLR2		ENSCAFT00845016551	GO:0001530(lipopolysaccharide binding);GO:0001540(amyloid-beta binding);GO:0001775(cell activation);GO:0001817(regulation of cytokine production);GO:0002224(toll-like receptor signaling pathway);GO:0002237(response to molecule of bacterial origin);GO:0002755(MyD88-dependent toll-like receptor signaling pathway);GO:0004888(transmembrane signaling receptor activity);GO:0005515(protein binding);GO:0…	NA	NA	NA	toll like receptor 2 [Source:HGNC Symbol;Acc:HGNC:11848]	protein_coding	0.925184	0.85642	0.835363	6.25819	7.7405	10.8138	0.10547	-3.2451	1.25547e-35	1.32745e-33	UP	yes
ENSCAFG00845010075	ABLIM3		ENSCAFT00845017751;ENSCAFT00845017830;ENSCAFT00845018154;ENSCAFT00845018075	GO:0001725(stress fiber);GO:0003779(actin binding);GO:0006351(DNA-templated transcription);GO:0006366(transcription by RNA polymerase II);GO:0007010(cytoskeleton organization);GO:0030027(lamellipodium);GO:0030032(lamellipodium assembly);GO:0030036(actin cytoskeleton organization);GO:0045202(synapse);GO:0045944(positive regulation of transcription by RNA polymerase II);GO:0060271(cilium assembly);…	04360(Axon guidance);04360(Axon guidance)	NA	NA	actin binding LIM protein family member 3 [Source:HGNC Symbol;Acc:HGNC:29132]	protein_coding	1.56964	1.63053	1.80834	8.1848	11.5405	13.1827	0.152198	-2.71598	1.8215e-35	1.91662e-33	UP	yes
ENSCAFG00845027383	SUCNR1		ENSCAFT00845048229;ENSCAFT00845048257	GO:0002001(renin secretion into blood stream);GO:0002281(macrophage activation involved in immune response);GO:0004930(G protein-coupled receptor activity);GO:0007186(G protein-coupled receptor signaling pathway);GO:0016021(integral component of membrane);GO:0038023(signaling receptor activity);GO:0042593(glucose homeostasis);GO:0050729(positive regulation of inflammatory response);GO:0050921(pos…	04024(cAMP signaling pathway);04024(cAMP signaling pathway)	NA	NA	succinate receptor 1 [Source:HGNC Symbol;Acc:HGNC:4542]	protein_coding	0.0184408	0.0406574	0.0301973	1.48222	1.66735	1.96495	0.0174592	-5.83987	2.4676e-35	2.58399e-33	UP	yes
ENSCAFG00845011629	KCNQ1		ENSCAFT00845020781	GO:0001696(gastric acid secretion);GO:0001698(gastrin-induced gastric acid secretion);GO:0002027(regulation of heart rate);GO:0005216(ion channel activity);GO:0005249(voltage-gated potassium channel activity);GO:0005251(delayed rectifier potassium channel activity);GO:0005516(calmodulin binding);GO:0005546(phosphatidylinositol-4,5-bisphosphate binding);GO:0005737(cytoplasm);GO:0005764(lysosome);G…	04261(Adrenergic signaling in cardiomyocytes);04725(Cholinergic synapse);04971(Gastric acid secretion);04972(Pancreatic secretion);04974(Protein digestion and absorption)	NA	NA	potassium voltage-gated channel subfamily Q member 1 [Source:HGNC Symbol;Acc:HGNC:6294]	protein_coding	0.0919639	0.0273216	0	7.91481	7.27142	8.07779	0.00512747	-7.60754	2.78603e-35	2.90347e-33	UP	yes
ENSCAFG00845005115	CTSH		ENSCAFT00845009176	GO:0001913(T cell mediated cytotoxicity);GO:0002250(adaptive immune response);GO:0002764(immune response-regulating signaling pathway);GO:0004175(endopeptidase activity);GO:0004177(aminopeptidase activity);GO:0004197(cysteine-type endopeptidase activity);GO:0004252(serine-type endopeptidase activity);GO:0005615(extracellular space);GO:0005764(lysosome);GO:0005829(cytosol);GO:0006508(proteolysis);…	04142(Lysosome);04210(Apoptosis)	K01366	EC:3.4.22.16	cathepsin H [Source:HGNC Symbol;Acc:HGNC:2535]	protein_coding	25.9273	21.8929	22.7704	556.536	262.58	316.153	0.0621795	-4.00742	3.3568e-35	3.47038e-33	UP	yes
ENSCAFG00845004496	CADM1		ENSCAFT00845008074;ENSCAFT00845008097;ENSCAFT00845008080	GO:0001819(positive regulation of cytokine production);GO:0005102(signaling receptor binding);GO:0005886(plasma membrane);GO:0008037(cell recognition);GO:0042271(susceptibility to natural killer cell mediated cytotoxicity);GO:0045954(positive regulation of natural killer cell mediated cytotoxicity);GO:0051606(detection of stimulus);GO:0051606(detection of stimulus)	NA	NA	NA	cell adhesion molecule 1 [Source:HGNC Symbol;Acc:HGNC:5951]	protein_coding	0.44013	0.460749	0.52264	3.15095	2.70399	3.5568	0.151249	-2.725	3.36188e-35	3.47038e-33	UP	yes
ENSCAFG00845020043	SORBS2		ENSCAFT00845036337;ENSCAFT00845037122;ENSCAFT00845036499;ENSCAFT00845036131;ENSCAFT00845035712;ENSCAFT00845035325;ENSCAFT00845035933;ENSCAFT00845035497	GO:0005515(protein binding);GO:0007015(actin filament organization);GO:0007015(actin filament organization)	NA	NA	NA	sorbin and SH3 domain containing 2 [Source:HGNC Symbol;Acc:HGNC:24098]	protein_coding	0.288516	0.379514	0.508105	3.75737	5.27025	6.36763	0.0763959	-3.71036	3.50954e-35	3.60572e-33	UP	yes
ENSCAFG00845031116	ENSCAFG00845031116		ENSCAFT00845055327	GO:0007165(signal transduction)	NA	NA	NA		protein_coding	17.568	16.1211	17.9976	5.15056	4.89095	4.93436	3.45133	1.78715	4.17198e-35	4.26619e-33	DOWN	yes
ENSCAFG00845000143	ENSCAFG00845000143		ENSCAFT00845000240;ENSCAFT00845000222;ENSCAFT00845000226;ENSCAFT00845000232	GO:0016021(integral component of membrane);GO:0016021(integral component of membrane)	04640(Hematopoietic cell lineage);04640(Hematopoietic cell lineage)	NA	NA		protein_coding	0.0355622	0.113376	0.0851199	2.75671	3.03604	4.02375	0.0238433	-5.39027	8.82993e-35	8.98713e-33	UP	yes
ENSCAFG00845025008	ENSCAFG00845025008		ENSCAFT00845044134	NA	NA	NA	NA		protein_coding	27.8908	24.3015	24.9444	84.4041	79.4767	85.2044	0.30968	-1.69115	1.00739e-34	1.02056e-32	UP	yes
ENSCAFG00845003637	CLCC1		ENSCAFT00845006518;ENSCAFT00845006488	GO:0005783(endoplasmic reticulum);GO:0043231(intracellular membrane-bounded organelle);GO:0044233(mitochondria-associated endoplasmic reticulum membrane);GO:0044233(mitochondria-associated endoplasmic reticulum membrane)	NA	NA	NA	chloride channel CLIC like 1 [Source:HGNC Symbol;Acc:HGNC:29675]	protein_coding	42.8184	41.1708	39.72	123.5	117.41	127.053	0.3362	-1.57261	1.8217e-34	1.83697e-32	UP	yes
ENSCAFG00845020455	ENSCAFG00845020455		ENSCAFT00845036158;ENSCAFT00845036269	NA	NA	NA	NA		protein_coding	12.9898	14.4358	11.8283	2.26515	2.6885	2.53762	5.23995	2.38955	2.44728e-34	2.45641e-32	DOWN	yes
ENSCAFG00845015545	PODXL		ENSCAFT00845027784	GO:0007162(negative regulation of cell adhesion);GO:0016020(membrane);GO:0016324(apical plasma membrane);GO:0016477(cell migration);GO:0022407(regulation of cell-cell adhesion)	05132(Salmonella infection)	NA	NA	podocalyxin like [Source:NCBI gene (formerly Entrezgene);Acc:482252]	protein_coding	0.285591	0.256921	0.151635	3.56492	6.67675	8.80414	0.0364462	-4.77809	2.98999e-34	2.98739e-32	UP	yes
ENSCAFG00845000546	TARS3		ENSCAFT00845000955;ENSCAFT00845000963	GO:0000166(nucleotide binding);GO:0004812(aminoacyl-tRNA ligase activity);GO:0004829(threonine-tRNA ligase activity);GO:0005524(ATP binding);GO:0005737(cytoplasm);GO:0006418(tRNA aminoacylation for protein translation);GO:0006435(threonyl-tRNA aminoacylation);GO:0043039(tRNA aminoacylation);GO:0043039(tRNA aminoacylation)	00970(Aminoacyl-tRNA biosynthesis);00970(Aminoacyl-tRNA biosynthesis)	K01868	EC:6.1.1.3		protein_coding	0.513708	0.472006	0.534034	3.024	2.74658	2.72876	0.178808	-2.48352	3.34983e-34	3.33162e-32	UP	yes
ENSCAFG00845014722	FUCA1		ENSCAFT00845026404;ENSCAFT00845026412	GO:0004560(alpha-L-fucosidase activity);GO:0005975(carbohydrate metabolic process);GO:0006004(fucose metabolic process);GO:0016139(glycoside catabolic process);GO:0043231(intracellular membrane-bounded organelle);GO:0043231(intracellular membrane-bounded organelle)	00511(Other glycan degradation);04142(Lysosome);04142(Lysosome)	K01206	EC:3.2.1.51	alpha-L-fucosidase 1 [Source:VGNC Symbol;Acc:VGNC:41005]	protein_coding	40.7543	36.5827	37.5112	110.198	109.489	121.49	0.336623	-1.57079	3.48026e-34	3.44562e-32	UP	yes
ENSCAFG00845002651	LAT2	23428	ENSCAFT00845004742;ENSCAFT00845004770;ENSCAFT00845004704	GO:0002764(immune response-regulating signaling pathway);GO:0042113(B cell activation);GO:0042113(B cell activation)	NA	NA	NA		protein_coding	0.423914	0.183931	0.135551	12.8954	7.47337	10.6475	0.0239679	-5.38275	3.60588e-34	3.55383e-32	UP	yes
ENSCAFG00845009826	PBK		ENSCAFT00845017344	GO:0004672(protein kinase activity);GO:0004674(protein serine/threonine kinase activity);GO:0005524(ATP binding);GO:0006468(protein phosphorylation)	NA	K08865	EC:2.7.12.2		protein_coding	30.3647	28.6191	30.263	6.50158	6.24124	5.0629	5.01226	2.32546	3.72624e-34	3.65591e-32	DOWN	yes
ENSCAFG00845000077	MYCT1		ENSCAFT00845000137;ENSCAFT00845000130	NA	NA	NA	NA	MYC target 1 [Source:HGNC Symbol;Acc:HGNC:23172]	protein_coding	0.161767	0.237351	0.0908427	4.46685	7.97027	11.8287	0.0201914	-5.63011	4.58661e-34	4.47987e-32	UP	yes
ENSCAFG00845022561	CD86		ENSCAFT00845039909;ENSCAFT00845040112;ENSCAFT00845040248;ENSCAFT00845040050;ENSCAFT00845040392;ENSCAFT00845040174	GO:0005886(plasma membrane);GO:0034451(centriolar satellite);GO:0070062(extracellular exosome);GO:0070062(extracellular exosome)	04514(Cell adhesion molecules);04620(Toll-like receptor signaling pathway);04672(Intestinal immune network for IgA production);04940(Type I diabetes mellitus);05167(Kaposi sarcoma-associated herpesvirus infection);05202(Transcriptional misregulation in cancer);05320(Autoimmune thyroid disease);05322(Systemic lupus erythematosus);05323(Rheumatoid arthritis);05330(Allograft rejection);05332(Graft-v…	NA	NA	CD86 molecule [Source:NCBI gene (formerly Entrezgene);Acc:403764]	protein_coding	0	0.0166375	0	9.70841	8.70326	13.1338	0.000527412	-10.8888	6.11058e-34	5.94172e-32	UP	yes
ENSCAFG00845030224	ELOVL6		ENSCAFT00845053610;ENSCAFT00845053620;ENSCAFT00845053602	GO:0005783(endoplasmic reticulum);GO:0009922(fatty acid elongase activity);GO:0016021(integral component of membrane);GO:0019367(fatty acid elongation, saturated fatty acid);GO:0042761(very long-chain fatty acid biosynthetic process);GO:0042761(very long-chain fatty acid biosynthetic process)	00062(Fatty acid elongation);01040(Biosynthesis of unsaturated fatty acids);01100(Metabolic pathways);01212(Fatty acid metabolism);01212(Fatty acid metabolism)	K10203	EC:2.3.1.199		protein_coding	7.39575	6.65162	7.09876	1.45092	1.79878	1.82648	4.16576	2.05858	6.4541e-34	6.24785e-32	DOWN	yes
ENSCAFG00845001153	HEXB		ENSCAFT00845001966	GO:0001501(skeletal system development);GO:0001669(acrosomal vesicle);GO:0004553(hydrolase activity, hydrolyzing O-glycosyl compounds);GO:0004563(beta-N-acetylhexosaminidase activity);GO:0005615(extracellular space);GO:0005764(lysosome);GO:0005975(carbohydrate metabolic process);GO:0006687(glycosphingolipid metabolic process);GO:0006689(ganglioside catabolic process);GO:0006874(cellular calcium i…	00511(Other glycan degradation);00513(Various types of N-glycan biosynthesis);00520(Amino sugar and nucleotide sugar metabolism);00531(Glycosaminoglycan degradation);00603(Glycosphingolipid biosynthesis - globo and isoglobo series);00604(Glycosphingolipid biosynthesis - ganglio series);01100(Metabolic pathways);04142(Lysosome)	K12373	EC:3.2.1.52	hexosaminidase subunit beta [Source:HGNC Symbol;Acc:HGNC:4879]	protein_coding	33.1653	29.6485	31.7996	194.722	138.244	167.896	0.188901	-2.4043	6.88615e-34	6.6366e-32	UP	yes
ENSCAFG00845004370	BMP4		ENSCAFT00845007854	GO:0000122(negative regulation of transcription by RNA polymerase II);GO:0001501(skeletal system development);GO:0001525(angiogenesis);GO:0001568(blood vessel development);GO:0001649(osteoblast differentiation);GO:0001656(metanephros development);GO:0001657(ureteric bud development);GO:0001658(branching involved in ureteric bud morphogenesis);GO:0001707(mesoderm formation);GO:0001759(organ induct…	04060(Cytokine-cytokine receptor interaction);04350(TGF-beta signaling pathway);04390(Hippo signaling pathway);04550(Signaling pathways regulating pluripotency of stem cells);04919(Thyroid hormone signaling pathway);05200(Pathways in cancer);05217(Basal cell carcinoma);05418(Fluid shear stress and atherosclerosis)	NA	NA	bone morphotic protein 4 [Source:NCBI gene (formerly Entrezgene);Acc:490695]	protein_coding	0.672813	0.776645	0.572319	4.47087	5.81221	5.68444	0.126618	-2.98144	1.04357e-33	1.00133e-31	UP	yes
ENSCAFG00845014245	PLIN2		ENSCAFT00845025478;ENSCAFT00845025484	GO:0005634(nucleus);GO:0005737(cytoplasm);GO:0005811(lipid droplet);GO:0005829(cytosol);GO:0005886(plasma membrane);GO:0015909(long-chain fatty acid transport);GO:0019915(lipid storage);GO:0042149(cellular response to glucose starvation);GO:1905691(lipid droplet disassembly);GO:1905691(lipid droplet disassembly)	03320(PPAR signaling pathway);03320(PPAR signaling pathway)	NA	NA	perilipin 2 [Source:HGNC Symbol;Acc:HGNC:248]	protein_coding	37.6311	35.9392	37.3309	120.219	107.526	122.973	0.316212	-1.66104	1.57519e-33	1.50479e-31	UP	yes
ENSCAFG00845016318	ENSCAFG00845016318		ENSCAFT00845029067	GO:0005509(calcium ion binding)	NA	NA	NA		protein_coding	0.165465	0.179061	0.153974	2.49974	1.60021	1.64181	0.08682	-3.52583	1.63956e-33	1.55944e-31	UP	yes
ENSCAFG00845005625	ENSCAFG00845005625		ENSCAFT00845010032;ENSCAFT00845009983;ENSCAFT00845010021	GO:0005096(GTPase activator activity);GO:0005515(protein binding);GO:0007165(signal transduction);GO:0043087(regulation of GTPase activity);GO:0043087(regulation of GTPase activity)	NA	NA	NA		protein_coding	0.11977	0.156821	0.123608	1.25933	1.73736	2.00125	0.0800729	-3.64254	1.75645e-33	1.66336e-31	UP	yes
ENSCAFG00845005960	KANK3		ENSCAFT00845010563	GO:0005515(protein binding)	NA	NA	NA	KN motif and ankyrin repeat domains 3 [Source:HGNC Symbol;Acc:HGNC:24796]	protein_coding	0.140221	0.106314	0.134305	5.33952	2.59065	3.2213	0.0341516	-4.8719	1.95891e-33	1.84706e-31	UP	yes
ENSCAFG00845010910	ANGPT1		ENSCAFT00845019295	GO:0001525(angiogenesis);GO:0001701(in utero embryonic development);GO:0001933(negative regulation of protein phosphorylation);GO:0001934(positive regulation of protein phosphorylation);GO:0002040(sprouting angiogenesis);GO:0002092(positive regulation of receptor internalization);GO:0002719(negative regulation of cytokine production involved in immune response);GO:0005102(signaling receptor bindi…	04010(MAPK signaling pathway);04014(Ras signaling pathway);04015(Rap1 signaling pathway);04066(HIF-1 signaling pathway);04151(PI3K-Akt signaling pathway);05323(Rheumatoid arthritis)	NA	NA	angiopoietin 1 [Source:NCBI gene (formerly Entrezgene);Acc:403656]	protein_coding	1.84761	1.64928	1.84063	5.83406	6.81601	7.2301	0.268484	-1.89709	2.30732e-33	2.16619e-31	UP	yes
ENSCAFG00845005528	ADAMTS7		ENSCAFT00845011869;ENSCAFT00845011733;ENSCAFT00845011796;ENSCAFT00845011330;ENSCAFT00845011008;ENSCAFT00845011431;ENSCAFT00845011832;ENSCAFT00845010864	GO:0004222(metalloendopeptidase activity);GO:0006508(proteolysis);GO:0008237(metallopeptidase activity);GO:0030198(extracellular matrix organization);GO:0030198(extracellular matrix organization)	NA	NA	NA		protein_coding	0.982373	0.850157	0.879467	4.20261	5.42877	6.41827	0.168976	-2.56511	2.76882e-33	2.58831e-31	UP	yes
ENSCAFG00845009438	GIMAP8		ENSCAFT00845016625	GO:0005525(GTP binding)	NA	NA	NA		protein_coding	0.02729	0.034768	0.053626	1.0438	0.92229	1.37228	0.0346528	-4.85088	3.21704e-33	2.99446e-31	UP	yes
ENSCAFG00845018081	ACP5		ENSCAFT00845032027	GO:0003993(acid phosphatase activity);GO:0008198(ferrous iron binding);GO:0008199(ferric iron binding);GO:0016787(hydrolase activity)	00740(Riboflavin metabolism);01100(Metabolic pathways);04142(Lysosome);04380(Osteoclast differentiation);05323(Rheumatoid arthritis)	K14379	EC:3.1.3.2	acid phosphatase 5, tartrate resistant [Source:NCBI gene (formerly Entrezgene);Acc:476705]	protein_coding	0.607108	0.539727	0.702143	16.642	8.42031	9.72261	0.0531545	-4.23366	4.68964e-33	4.34659e-31	UP	yes
ENSCAFG00845004492	CCN2		ENSCAFT00845008044;ENSCAFT00845008039	GO:0005515(protein binding);GO:0005576(extracellular region);GO:0007165(signal transduction);GO:0007165(signal transduction)	04371(Apelin signaling pathway);04390(Hippo signaling pathway);04390(Hippo signaling pathway)	NA	NA	cellular communication network factor 2 [Source:HGNC Symbol;Acc:HGNC:2500]	protein_coding	236.31	262.253	204.131	1098.52	982.744	1054.96	0.224057	-2.15806	4.93022e-33	4.55022e-31	UP	yes
ENSCAFG00845016542	ENSCAFG00845016542		ENSCAFT00845029482	NA	01522(Endocrine resistance);04330(Notch signaling pathway);04919(Thyroid hormone signaling pathway);05165(Human papillomavirus infection);05200(Pathways in cancer);05206(MicroRNAs in cancer);05224(Breast cancer)	NA	NA		pseudogene	0.23038	0.308577	0.236712	3.3699	7.9291	9.69269	0.0369512	-4.75823	6.70281e-33	6.16008e-31	UP	yes
ENSCAFG00845013824	SERINC3		ENSCAFT00845024668;ENSCAFT00845024699	GO:0005794(Golgi apparatus);GO:0005886(plasma membrane);GO:0006658(phosphatidylserine metabolic process);GO:0006665(sphingolipid metabolic process);GO:0009597(detection of virus);GO:0016020(membrane);GO:0045087(innate immune response);GO:0051607(defense response to virus);GO:1902237(positive regulation of endoplasmic reticulum stress-induced intrinsic apoptotic signaling pathway);GO:1902237(posit…	NA	NA	NA	serine incorporator 3 [Source:HGNC Symbol;Acc:HGNC:11699]	protein_coding	23.9726	20.9124	23.176	61.532	66.1648	72.2903	0.340327	-1.55501	8.76067e-33	8.01748e-31	UP	yes
ENSCAFG00845007265	CYTH4		ENSCAFT00845012848	GO:0005085(guanyl-nucleotide exchange factor activity);GO:0005829(cytosol);GO:0005886(plasma membrane);GO:0032012(regulation of ARF protein signal transduction);GO:0034451(centriolar satellite);GO:0045171(intercellular bridge)	04072(Phospholipase D signaling pathway);04144(Endocytosis);05132(Salmonella infection)	NA	NA	cytohesin 4 [Source:HGNC Symbol;Acc:HGNC:9505]	protein_coding	0.0152551	0.0504509	0.049961	2.43633	1.53465	2.39467	0.0181705	-5.78226	8.85932e-33	8.07385e-31	UP	yes
ENSCAFG00845029116	PLK2		ENSCAFT00845051580	GO:0000082(G1/S transition of mitotic cell cycle);GO:0000166(nucleotide binding);GO:0000278(mitotic cell cycle);GO:0000785(chromatin);GO:0004672(protein kinase activity);GO:0004674(protein serine/threonine kinase activity);GO:0005515(protein binding);GO:0005524(ATP binding);GO:0005737(cytoplasm);GO:0005813(centrosome);GO:0005814(centriole);GO:0006468(protein phosphorylation);GO:0007052(mitotic sp…	04068(FoxO signaling pathway)	K08861	EC:2.7.11.21	polo like kinase 2 [Source:HGNC Symbol;Acc:HGNC:19699]	protein_coding	2.97541	3.39515	2.82833	19.5481	30.1175	37.4311	0.105617	-3.24309	1.19857e-32	1.08775e-30	UP	yes
ENSCAFG00845017021	KIF11		ENSCAFT00845030325;ENSCAFT00845030153;ENSCAFT00845030604	GO:0003777(microtubule motor activity);GO:0005524(ATP binding);GO:0007018(microtubule-based movement);GO:0008017(microtubule binding);GO:0008017(microtubule binding)	NA	NA	NA	kinesin family member 11 [Source:HGNC Symbol;Acc:HGNC:6388]	protein_coding	27.3817	25.4232	30.2613	4.18806	5.71091	5.98438	5.22977	2.38675	1.58409e-32	1.43166e-30	DOWN	yes
ENSCAFG00845005303	ITGA7		ENSCAFT00845009568;ENSCAFT00845009531;ENSCAFT00845009510;ENSCAFT00845009599	GO:0007155(cell adhesion);GO:0008305(integrin complex);GO:0008305(integrin complex)	04151(PI3K-Akt signaling pathway);04510(Focal adhesion);04512(ECM-receptor interaction);04810(Regulation of actin cytoskeleton);05165(Human papillomavirus infection);05410(Hypertrophic cardiomyopathy);05412(Arrhythmogenic right ventricular cardiomyopathy);05414(Dilated cardiomyopathy);05414(Dilated cardiomyopathy)	NA	NA		protein_coding	1.69612	1.50763	1.10473	9.33479	8.60292	8.97711	0.160078	-2.64315	2.54367e-32	2.2894e-30	UP	yes
ENSCAFG00845027906	PTPRE		ENSCAFT00845049287;ENSCAFT00845049430;ENSCAFT00845049541	GO:0004725(protein tyrosine phosphatase activity);GO:0005634(nucleus);GO:0005737(cytoplasm);GO:0005886(plasma membrane);GO:0006470(protein dephosphorylation);GO:0016311(dephosphorylation);GO:0016791(phosphatase activity);GO:0016791(phosphatase activity)	NA	K18033	EC:3.1.3.48	protein tyrosine phosphatase receptor type E [Source:HGNC Symbol;Acc:HGNC:9669]	protein_coding	0.237123	0.199759	0.390575	3.05149	3.70892	5.12659	0.0696102	-3.84456	2.72205e-32	2.43987e-30	UP	yes
ENSCAFG00845000526	DHDH		ENSCAFT00845000856;ENSCAFT00845000861;ENSCAFT00845000866	GO:0000166(nucleotide binding);GO:0042843(D-xylose catabolic process);GO:0047837(D-xylose 1-dehydrogenase (NADP+) activity);GO:0047837(D-xylose 1-dehydrogenase (NADP+) activity)	00040(Pentose and glucuronate interconversions);00980(Metabolism of xenobiotics by cytochrome P450);01100(Metabolic pathways);01100(Metabolic pathways)	K00078	EC:1.1.1.179;EC:1.3.1.20	dihydrodiol dehydrogenase [Source:NCBI gene (formerly Entrezgene);Acc:403786]	protein_coding	0.448595	0.422853	0.239098	16.0556	7.4566	10.8499	0.0323189	-4.95148	2.80482e-32	2.50377e-30	UP	yes
ENSCAFG00845002906	PTGER4		ENSCAFT00845005156	GO:0001818(negative regulation of cytokine production);GO:0001819(positive regulation of cytokine production);GO:0004930(G protein-coupled receptor activity);GO:0004955(prostaglandin receptor activity);GO:0004957(prostaglandin E receptor activity);GO:0006955(immune response);GO:0007186(G protein-coupled receptor signaling pathway);GO:0007188(adenylate cyclase-modulating G protein-coupled receptor…	04080(Neuroactive ligand-receptor interaction);04750(Inflammatory mediator regulation of TRP channels);04924(Renin secretion);05163(Human cytomegalovirus infection);05165(Human papillomavirus infection);05200(Pathways in cancer)	NA	NA	prostaglandin E receptor 4 [Source:NCBI gene (formerly Entrezgene);Acc:403589]	protein_coding	0.946911	0.664308	0.967853	5.07977	4.96272	6.07266	0.16004	-2.64349	3.34985e-32	2.97809e-30	UP	yes
ENSCAFG00845005168	SMOC2		ENSCAFT00845009278;ENSCAFT00845009293;ENSCAFT00845009258	GO:0005509(calcium ion binding);GO:0005515(protein binding);GO:0005615(extracellular space);GO:0010595(positive regulation of endothelial cell migration);GO:0035470(positive regulation of vascular wound healing);GO:0045743(positive regulation of fibroblast growth factor receptor signaling pathway);GO:0045766(positive regulation of angiogenesis);GO:0045931(positive regulation of mitotic cell cycle…	NA	NA	NA	SPARC related modular calcium binding 2 [Source:NCBI gene (formerly Entrezgene);Acc:476270]	protein_coding	2.79638	3.08537	2.63837	12.4545	16.5128	18.6376	0.178976	-2.48217	3.56689e-32	3.15815e-30	UP	yes
ENSCAFG00845030582	PROS1		ENSCAFT00845054247;ENSCAFT00845054264;ENSCAFT00845054272	GO:0005509(calcium ion binding);GO:0005576(extracellular region);GO:0005615(extracellular space);GO:0030195(negative regulation of blood coagulation);GO:0050896(response to stimulus);GO:0050896(response to stimulus)	04610(Complement and coagulation cascades);04610(Complement and coagulation cascades)	NA	NA	protein S [Source:HGNC Symbol;Acc:HGNC:9456]	protein_coding	22.1565	19.1771	19.9563	58.8013	64.4388	71.1921	0.315225	-1.66555	6.05458e-32	5.33906e-30	UP	yes
ENSCAFG00845016972	MYBPC2		ENSCAFT00845030091	GO:0005515(protein binding);GO:0006936(muscle contraction)	NA	NA	NA	myosin binding protein C2 [Source:HGNC Symbol;Acc:HGNC:7550]	protein_coding	2.42724	2.15932	3.11869	0.09745	0.175275	0.073894	22.2297	4.47442	1.26595e-31	1.11184e-29	DOWN	yes
ENSCAFG00845006666	APOC1		ENSCAFT00845011823;ENSCAFT00845011850	GO:0004859(phospholipase inhibitor activity);GO:0005504(fatty acid binding);GO:0005576(extracellular region);GO:0005783(endoplasmic reticulum);GO:0006641(triglyceride metabolic process);GO:0008203(cholesterol metabolic process);GO:0010900(negative regulation of phosphatidylcholine catabolic process);GO:0010916(negative regulation of very-low-density lipoprotein particle clearance);GO:0032375(nega…	04979(Cholesterol metabolism);04979(Cholesterol metabolism)	NA	NA	apolipoprotein C1 [Source:NCBI gene (formerly Entrezgene);Acc:476437]	protein_coding	0.244359	0.0705863	0.179694	93.1115	21.6308	21.8158	0.00362219	-8.10892	1.70923e-31	1.49513e-29	UP	yes
ENSCAFG00845016835	ARAP3		ENSCAFT00845029901;ENSCAFT00845029841	GO:0005096(GTPase activator activity);GO:0005547(phosphatidylinositol-3,4,5-trisphosphate binding);GO:0007165(signal transduction);GO:0043325(phosphatidylinositol-3,4-bisphosphate binding);GO:0043547(positive regulation of GTPase activity);GO:0043547(positive regulation of GTPase activity)	04015(Rap1 signaling pathway);04024(cAMP signaling pathway);04144(Endocytosis);04144(Endocytosis)	NA	NA	ArfGAP with RhoGAP domain, ankyrin repeat and PH domain 3 [Source:HGNC Symbol;Acc:HGNC:24097]	protein_coding	1.16796	1.05388	0.947285	4.52439	5.21593	6.19241	0.198907	-2.32983	1.977e-31	1.72244e-29	UP	yes
ENSCAFG00845027919	SPATA17		ENSCAFT00845049286;ENSCAFT00845049356;ENSCAFT00845049440;ENSCAFT00845049492	GO:0005515(protein binding);GO:0005515(protein binding)	NA	NA	NA	spermatogenesis associated 17 [Source:HGNC Symbol;Acc:HGNC:25184]	protein_coding	3.20576	3.50064	3.40442	0.566129	0.542127	0.497826	6.29533	2.65428	2.90444e-31	2.52039e-29	DOWN	yes
ENSCAFG00845002396	ENSCAFG00845002396		ENSCAFT00845004218	NA	NA	NA	NA		lncRNA	4.60224	4.21667	4.32488	0.200096	0.409246	0.194114	16.3591	4.03202	3.00305e-31	2.59562e-29	DOWN	yes
ENSCAFG00845006015	ENSCAFG00845006015		ENSCAFT00845011048;ENSCAFT00845010916	GO:0004672(protein kinase activity);GO:0004713(protein tyrosine kinase activity);GO:0004714(transmembrane receptor protein tyrosine kinase activity);GO:0005021(vascular endothelial growth factor receptor activity);GO:0005524(ATP binding);GO:0005887(integral component of plasma membrane);GO:0006468(protein phosphorylation);GO:0007169(transmembrane receptor protein tyrosine kinase signaling pathway…	04010(MAPK signaling pathway);04014(Ras signaling pathway);04015(Rap1 signaling pathway);04020(Calcium signaling pathway);04151(PI3K-Akt signaling pathway);04510(Focal adhesion);05200(Pathways in cancer);05224(Breast cancer);05224(Breast cancer)	K05097	EC:2.7.10.1		protein_coding	1.36087	1.24491	1.00071	6.07342	7.13541	8.72447	0.16443	-2.60445	3.39794e-31	2.92532e-29	UP	yes
ENSCAFG00845010989	SIAE		ENSCAFT00845019412;ENSCAFT00845019556;ENSCAFT00845019484	GO:0001681(sialate O-acetylesterase activity);GO:0002682(regulation of immune system process);GO:0005764(lysosome);GO:0005975(carbohydrate metabolic process);GO:0005975(carbohydrate metabolic process)	NA	K05970	EC:3.1.1.53	sialic acid acetylesterase [Source:HGNC Symbol;Acc:HGNC:18187]	protein_coding	5.06629	4.60524	5.15684	12.8485	13.1554	14.1488	0.3693	-1.43714	3.56074e-31	3.0534e-29	UP	yes
ENSCAFG00845022131	UACA		ENSCAFT00845039181;ENSCAFT00845039318;ENSCAFT00845039067	GO:0005515(protein binding);GO:0097190(apoptotic signaling pathway);GO:1901222(regulation of NIK/NF-kappaB signaling);GO:1901222(regulation of NIK/NF-kappaB signaling)	NA	NA	NA	uveal autoantigen with coiled-coil domains and ankyrin repeats [Source:NCBI gene (formerly Entrezgene);Acc:403704]	protein_coding	18.5634	18.3272	19.9476	55.0865	50.6943	54.715	0.354141	-1.4976	3.93346e-31	3.3598e-29	UP	yes
ENSCAFG00845026759	DEPP1		ENSCAFT00845047172	GO:0005737(cytoplasm);GO:0005739(mitochondrion);GO:0005777(peroxisome);GO:0010506(regulation of autophagy);GO:0043231(intracellular membrane-bounded organelle)	NA	NA	NA	DEPP1 autophagy regulator [Source:HGNC Symbol;Acc:HGNC:23355]	protein_coding	0.464254	0.610158	0.820681	19.9725	11.3821	12.097	0.0436139	-4.51907	4.32765e-31	3.68206e-29	UP	yes
ENSCAFG00845009606	ENSCAFG00845009606		ENSCAFT00845016928	GO:0004861(cyclin-dependent protein serine/threonine kinase inhibitor activity);GO:0005634(nucleus);GO:0007346(regulation of mitotic cell cycle);GO:0051726(regulation of cell cycle);GO:0072331(signal transduction by p53 class mediator)	01522(Endocrine resistance);01524(Platinum drug resistance);04012(ErbB signaling pathway);04066(HIF-1 signaling pathway);04068(FoxO signaling pathway);04110(Cell cycle);04115(p53 signaling pathway);04151(PI3K-Akt signaling pathway);04218(Cellular senescence);04630(JAK-STAT signaling pathway);04921(Oxytocin signaling pathway);04928(Parathyroid hormone synthesis, secretion and action);04934(Cushing…	NA	NA		protein_coding	24.6627	22.2602	23.0992	99.3134	90.5745	78.1759	0.261214	-1.93669	4.70522e-31	3.98772e-29	UP	yes
ENSCAFG00845019878	DYSF		ENSCAFT00845035806;ENSCAFT00845035101;ENSCAFT00845035479;ENSCAFT00845036053	GO:0002280(monocyte activation involved in immune response);GO:0002281(macrophage activation involved in immune response);GO:0005509(calcium ion binding);GO:0005543(phospholipid binding);GO:0005544(calcium-dependent phospholipid binding);GO:0005768(endosome);GO:0005769(early endosome);GO:0005770(late endosome);GO:0005886(plasma membrane);GO:0016021(integral component of membrane);GO:0030139(endoc…	NA	NA	NA	dysferlin [Source:HGNC Symbol;Acc:HGNC:3097]	protein_coding	1.6853	1.69091	1.56194	9.44367	17.4425	18.4246	0.108984	-3.19781	5.10382e-31	4.30877e-29	UP	yes
ENSCAFG00845009988	GJA5		ENSCAFT00845017555	GO:0001525(angiogenesis);GO:0003151(outflow tract morphogenesis);GO:0003174(mitral valve development);GO:0003193(pulmonary valve formation);GO:0003281(ventricular septum development);GO:0003283(atrial septum development);GO:0005887(integral component of plasma membrane);GO:0005921(gap junction);GO:0005922(connexin complex);GO:0007154(cell communication);GO:0014704(intercalated disc);GO:0016264(ga…	NA	NA	NA	gap junction protein alpha 5 [Source:NCBI gene (formerly Entrezgene);Acc:483155]	protein_coding	0.784988	0.432269	0.315804	7.931	10.0892	13.4388	0.048732	-4.35899	1.28913e-30	1.08411e-28	UP	yes
ENSCAFG00845016004	FRZB		ENSCAFT00845028539	GO:0002064(epithelial cell development);GO:0005515(protein binding);GO:0008285(negative regulation of cell population proliferation);GO:0010721(negative regulation of cell development);GO:0014033(neural crest cell differentiation);GO:0017147(Wnt-protein binding);GO:0030178(negative regulation of Wnt signaling pathway);GO:0030308(negative regulation of cell growth);GO:0042472(inner ear morphogenes…	NA	NA	NA	frizzled related protein [Source:HGNC Symbol;Acc:HGNC:3959]	protein_coding	4.24246	4.13796	3.31456	62.8669	35.2835	36.1255	0.0870967	-3.52124	1.72125e-30	1.44195e-28	UP	yes
ENSCAFG00845003786	MFGE8		ENSCAFT00845006768;ENSCAFT00845006757;ENSCAFT00845006765	GO:0001786(phosphatidylserine binding);GO:0005178(integrin binding);GO:0005540(hyaluronic acid binding);GO:0005615(extracellular space);GO:0006910(phagocytosis, recognition);GO:0006911(phagocytosis, engulfment);GO:0007155(cell adhesion);GO:0008429(phosphatidylethanolamine binding);GO:0009897(external side of plasma membrane);GO:0019897(extrinsic component of plasma membrane);GO:0043277(apoptotic …	NA	NA	NA	milk fat globule EGF and factor V/VIII domain containing [Source:HGNC Symbol;Acc:HGNC:7036]	protein_coding	62.1888	59.8835	54.8869	166.496	164.847	169.956	0.353001	-1.50225	2.12121e-30	1.77019e-28	UP	yes
ENSCAFG00845009270	ENSCAFG00845009270		ENSCAFT00845016330	NA	NA	NA	NA		protein_coding	24.1192	20.5006	23.8689	5.46049	4.60658	4.77936	4.61315	2.20575	2.19643e-30	1.82597e-28	DOWN	yes
ENSCAFG00845019219	KIF20A		ENSCAFT00845034124;ENSCAFT00845034450	GO:0000281(mitotic cytokinesis);GO:0001578(microtubule bundle formation);GO:0003777(microtubule motor activity);GO:0005524(ATP binding);GO:0005654(nucleoplasm);GO:0005794(Golgi apparatus);GO:0005819(spindle);GO:0005874(microtubule);GO:0007018(microtubule-based movement);GO:0008017(microtubule binding);GO:0019901(protein kinase binding);GO:0030496(midbody);GO:0032465(regulation of cytokinesis);GO:…	NA	NA	NA	kinesin family member 20A [Source:HGNC Symbol;Acc:HGNC:9787]	protein_coding	36.408	40.1112	37.2246	3.48234	6.08702	5.53689	7.52958	2.91257	2.33522e-30	1.93397e-28	DOWN	yes
ENSCAFG00845019257	MTURN		ENSCAFT00845034013	GO:0005737(cytoplasm);GO:0032088(negative regulation of NF-kappaB transcription factor activity);GO:0045654(positive regulation of megakaryocyte differentiation);GO:0046330(positive regulation of JNK cascade);GO:0070374(positive regulation of ERK1 and ERK2 cascade)	NA	NA	NA	maturin, neural progenitor differentiation regulator homolog [Source:HGNC Symbol;Acc:HGNC:25457]	protein_coding	3.13935	2.90649	3.13494	7.80128	9.15965	8.25952	0.364021	-1.4579	2.37227e-30	1.95721e-28	UP	yes
ENSCAFG00845029323	CD200		ENSCAFT00845051908	GO:0009986(cell surface);GO:0030424(axon);GO:0032088(negative regulation of NF-kappaB transcription factor activity);GO:0032793(positive regulation of CREB transcription factor activity);GO:0034113(heterotypic cell-cell adhesion);GO:0043025(neuronal cell body);GO:0043031(negative regulation of macrophage activation);GO:0044297(cell body);GO:0050776(regulation of immune response);GO:0071636(positi…	NA	NA	NA	CD200 molecule [Source:HGNC Symbol;Acc:HGNC:7203]	protein_coding	0.957885	1.03097	0.726425	6.4383	10.5145	11.6656	0.0948787	-3.39777	2.47275e-30	2.03241e-28	UP	yes
ENSCAFG00845013819	PALMD		ENSCAFT00845024803;ENSCAFT00845024777	GO:0008360(regulation of cell shape);GO:0016020(membrane);GO:0016020(membrane)	NA	NA	NA	palmdelphin [Source:HGNC Symbol;Acc:HGNC:15846]	protein_coding	0.0393222	0	0	3.15193	2.55263	3.07724	0.0044777	-7.80303	2.91929e-30	2.39041e-28	UP	yes
ENSCAFG00845026699	ENSCAFG00845026699		ENSCAFT00845047041	GO:0004930(G protein-coupled receptor activity);GO:0007186(G protein-coupled receptor signaling pathway);GO:0016021(integral component of membrane)	NA	NA	NA		protein_coding	0.635721	0.724261	0.665216	4.64802	5.30061	7.32879	0.117216	-3.09275	3.63848e-30	2.96816e-28	UP	yes
ENSCAFG00845020645	SERPING1		ENSCAFT00845036544	GO:0001869(negative regulation of complement activation, lectin pathway);GO:0004867(serine-type endopeptidase inhibitor activity);GO:0005615(extracellular space);GO:0010951(negative regulation of endopeptidase activity);GO:0030193(regulation of blood coagulation);GO:0045916(negative regulation of complement activation)	04610(Complement and coagulation cascades);05133(Pertussis)	NA	NA	serpin family G member 1 [Source:HGNC Symbol;Acc:HGNC:1228]	protein_coding	40.5514	39.8312	38.1159	131.768	179.351	189.964	0.236484	-2.08018	3.69623e-30	3.00223e-28	UP	yes
ENSCAFG00845014023	CDC25B		ENSCAFT00845025279;ENSCAFT00845025214;ENSCAFT00845025224;ENSCAFT00845025241	GO:0000922(spindle pole);GO:0001556(oocyte maturation);GO:0004725(protein tyrosine phosphatase activity);GO:0005634(nucleus);GO:0005737(cytoplasm);GO:0005813(centrosome);GO:0006468(protein phosphorylation);GO:0006470(protein dephosphorylation);GO:0007144(female meiosis I);GO:0019901(protein kinase binding);GO:0032467(positive regulation of cytokinesis);GO:0045860(positive regulation of protein ki…	04010(MAPK signaling pathway);04110(Cell cycle);04914(Progesterone-mediated oocyte maturation);05206(MicroRNAs in cancer);05206(MicroRNAs in cancer)	K05866	EC:3.1.3.48	cell division cycle 25B [Source:HGNC Symbol;Acc:HGNC:1726]	protein_coding	23.9267	24.4568	20.241	4.9667	5.12339	5.71436	4.34209	2.11839	3.70782e-30	3.00223e-28	DOWN	yes
ENSCAFG00845013825	PLXDC1		ENSCAFT00845024674	GO:0001525(angiogenesis);GO:0005737(cytoplasm);GO:0005886(plasma membrane);GO:0043235(receptor complex)	NA	NA	NA	plexin domain containing 1 [Source:HGNC Symbol;Acc:HGNC:20945]	protein_coding	0.077506	0.120006	0.086788	1.13617	1.55524	1.65193	0.0654564	-3.93332	5.09516e-30	4.11028e-28	UP	yes
ENSCAFG00845017942	FGF1		ENSCAFT00845031766;ENSCAFT00845031814	GO:0001759(organ induction);GO:0001934(positive regulation of protein phosphorylation);GO:0005104(fibroblast growth factor receptor binding);GO:0005178(integrin binding);GO:0005576(extracellular region);GO:0005615(extracellular space);GO:0005654(nucleoplasm);GO:0005829(cytosol);GO:0008083(growth factor activity);GO:0008201(heparin binding);GO:0008284(positive regulation of cell population prolife…	04010(MAPK signaling pathway);04014(Ras signaling pathway);04015(Rap1 signaling pathway);04020(Calcium signaling pathway);04151(PI3K-Akt signaling pathway);04390(Hippo signaling pathway);04810(Regulation of actin cytoskeleton);05200(Pathways in cancer);05218(Melanoma);05224(Breast cancer);05226(Gastric cancer);05226(Gastric cancer)	NA	NA	fibroblast growth factor 1 [Source:HGNC Symbol;Acc:HGNC:3665]	protein_coding	0.228249	0.138295	0.139568	1.54647	1.88784	2.14902	0.0906472	-3.46359	6.19167e-30	4.97641e-28	UP	yes
ENSCAFG00845018089	ECM1		ENSCAFT00845032213;ENSCAFT00845032349;ENSCAFT00845032050;ENSCAFT00845032275	GO:0001938(positive regulation of endothelial cell proliferation);GO:0001960(negative regulation of cytokine-mediated signaling pathway);GO:0002020(protease binding);GO:0002063(chondrocyte development);GO:0002828(regulation of type 2 immune response);GO:0003416(endochondral bone growth);GO:0005134(interleukin-2 receptor binding);GO:0005576(extracellular region);GO:0005615(extracellular space);GO:…	NA	NA	NA	extracellular matrix protein 1 [Source:HGNC Symbol;Acc:HGNC:3153]	protein_coding	5.52723	5.49112	4.30091	19.8618	20.2481	21.2551	0.249642	-2.00207	9.20776e-30	7.37332e-28	UP	yes
ENSCAFG00845026600	SLC12A7		ENSCAFT00845047421;ENSCAFT00845046893;ENSCAFT00845047264;ENSCAFT00845047102;ENSCAFT00845047060	GO:0005887(integral component of plasma membrane);GO:0006811(ion transport);GO:0006884(cell volume homeostasis);GO:0007268(chemical synaptic transmission);GO:0008519(ammonium transmembrane transporter activity);GO:0015377(cation:chloride symporter activity);GO:0015379(potassium:chloride symporter activity);GO:0016020(membrane);GO:0016021(integral component of membrane);GO:0019901(protein kinase b…	04966(Collecting duct acid secretion);04966(Collecting duct acid secretion)	NA	NA	solute carrier family 12 member 7 [Source:HGNC Symbol;Acc:HGNC:10915]	protein_coding	0.702032	0.839392	0.773405	4.95558	3.64217	4.19447	0.180956	-2.46629	1.12859e-29	9.0043e-28	UP	yes
ENSCAFG00845016098	CCNB2		ENSCAFT00845028682	GO:0001701(in utero embryonic development);GO:0005737(cytoplasm);GO:0007057(spindle assembly involved in female meiosis I);GO:0008315(G2/MI transition of meiotic cell cycle);GO:0016020(membrane);GO:0040008(regulation of growth);GO:0043029(T cell homeostasis);GO:0048538(thymus development)	04068(FoxO signaling pathway);04110(Cell cycle);04114(Oocyte meiosis);04115(p53 signaling pathway);04218(Cellular senescence);04914(Progesterone-mediated oocyte maturation);05166(Human T-cell leukemia virus 1 infection);05170(Human immunodeficiency virus 1 infection)	NA	NA	cyclin B2 [Source:NCBI gene (formerly Entrezgene);Acc:478324]	protein_coding	27.6787	29.5009	23.8495	5.52459	5.71314	4.69786	5.08479	2.34619	1.22869e-29	9.76717e-28	DOWN	yes
ENSCAFG00845011266	SLC37A2		ENSCAFT00845020001;ENSCAFT00845020104;ENSCAFT00845020206	GO:0015760(glucose-6-phosphate transport);GO:0016021(integral component of membrane);GO:0022857(transmembrane transporter activity);GO:0030176(integral component of endoplasmic reticulum membrane);GO:0035435(phosphate ion transmembrane transport);GO:0055085(transmembrane transport);GO:0061513(glucose 6-phosphate:inorganic phosphate antiporter activity);GO:0061513(glucose 6-phosphate:inorganic pho…	NA	NA	NA	solute carrier family 37 member 2 [Source:HGNC Symbol;Acc:HGNC:20644]	protein_coding	20.9898	19.7121	18.8658	126.762	85.9511	104.754	0.187634	-2.41401	1.2801e-29	1.01389e-27	UP	yes
ENSCAFG00845025480	SLC39A8		ENSCAFT00845044974	GO:0005381(iron ion transmembrane transporter activity);GO:0005384(manganese ion transmembrane transporter activity);GO:0005385(zinc ion transmembrane transporter activity);GO:0005765(lysosomal membrane);GO:0005886(plasma membrane);GO:0006355(regulation of DNA-templated transcription);GO:0006829(zinc ion transport);GO:0006876(cellular cadmium ion homeostasis);GO:0006882(cellular zinc ion homeosta…	04216(Ferroptosis)	NA	NA	solute carrier family 39 member 8 [Source:HGNC Symbol;Acc:HGNC:20862]	protein_coding	0.865526	0.887401	0.845803	3.69478	3.86712	4.80463	0.210142	-2.25056	1.37124e-29	1.08214e-27	UP	yes
ENSCAFG00845006804	AOC3		ENSCAFT00845012111;ENSCAFT00845012060;ENSCAFT00845012077	GO:0005507(copper ion binding);GO:0008131(primary amine oxidase activity);GO:0009308(amine metabolic process);GO:0048038(quinone binding);GO:0048038(quinone binding)	00260(Glycine, serine and threonine metabolism);00350(Tyrosine metabolism);00360(Phenylalanine metabolism);00410(beta-Alanine metabolism);01100(Metabolic pathways);01100(Metabolic pathways)	K00276	EC:1.4.3.21		protein_coding	0.8438	0.908746	0.457814	6.85611	9.55152	9.94898	0.0838636	-3.57581	1.52855e-29	1.19938e-27	UP	yes
ENSCAFG00845030692	ALAS1		ENSCAFT00845054488	GO:0003824(catalytic activity);GO:0003870(5-aminolevulinate synthase activity);GO:0005654(nucleoplasm);GO:0005739(mitochondrion);GO:0005759(mitochondrial matrix);GO:0005829(cytosol);GO:0006778(porphyrin-containing compound metabolic process);GO:0009058(biosynthetic process);GO:0016740(transferase activity);GO:0030170(pyridoxal phosphate binding);GO:0033014(tetrapyrrole biosynthetic process);GO:00…	00260(Glycine, serine and threonine metabolism);00860(Porphyrin and chlorophyll metabolism);01100(Metabolic pathways);01240(Biosynthesis of cofactors)	K00643	EC:2.3.1.37	5'-aminolevulinate synthase 1 [Source:HGNC Symbol;Acc:HGNC:396]	protein_coding	11.4442	11.4577	11.7588	69.6504	47.8367	58.5233	0.196924	-2.34429	1.53082e-29	1.19938e-27	UP	yes
ENSCAFG00845023992	TM4SF1		ENSCAFT00845042391;ENSCAFT00845042351	GO:0005887(integral component of plasma membrane);GO:0016021(integral component of membrane);GO:0016021(integral component of membrane)	NA	NA	NA	transmembrane 4 L six family member 1 [Source:HGNC Symbol;Acc:HGNC:11853]	protein_coding	14.8908	13.3247	13.7822	175.488	93.0851	116.337	0.10911	-3.19614	1.7201e-29	1.34285e-27	UP	yes
ENSCAFG00845021681	SATB1		ENSCAFT00845038370;ENSCAFT00845038454;ENSCAFT00845038257	GO:0000122(negative regulation of transcription by RNA polymerase II);GO:0000977(RNA polymerase II transcription regulatory region sequence-specific DNA binding);GO:0001227(DNA-binding transcription repressor activity, RNA polymerase II-specific);GO:0003677(DNA binding);GO:0005634(nucleus);GO:0005654(nucleoplasm);GO:0006338(chromatin remodeling);GO:0016604(nuclear body);GO:0016605(PML body);GO:00…	NA	NA	NA	SATB homeobox 1 [Source:HGNC Symbol;Acc:HGNC:10541]	protein_coding	4.40536	4.53309	4.46683	0.698141	1.02667	0.789121	5.33241	2.41479	2.00958e-29	1.56324e-27	DOWN	yes
ENSCAFG00845020246	MECOM		ENSCAFT00845036366;ENSCAFT00845036243;ENSCAFT00845035927;ENSCAFT00845036022	GO:0000118(histone deacetylase complex);GO:0003700(DNA-binding transcription factor activity);GO:0005515(protein binding);GO:0005634(nucleus);GO:0016571(histone methylation);GO:0016607(nuclear speck);GO:0043069(negative regulation of programmed cell death);GO:0045892(negative regulation of DNA-templated transcription);GO:0045893(positive regulation of DNA-templated transcription);GO:0046329(negat…	00310(Lysine degradation);01100(Metabolic pathways);04010(MAPK signaling pathway);05200(Pathways in cancer);05220(Chronic myeloid leukemia);05220(Chronic myeloid leukemia)	K04462	EC:2.1.1.367	MDS1 and EVI1 complex locus [Source:HGNC Symbol;Acc:HGNC:3498]	protein_coding	0.214154	0.211866	0.0658166	3.48996	4.73026	5.84091	0.0349785	-4.83739	3.26038e-29	2.5272e-27	UP	yes
ENSCAFG00845008513	FZD6		ENSCAFT00845014963	GO:0001736(establishment of planar polarity);GO:0001843(neural tube closure);GO:0001942(hair follicle development);GO:0004888(transmembrane signaling receptor activity);GO:0005515(protein binding);GO:0005789(endoplasmic reticulum membrane);GO:0005886(plasma membrane);GO:0007166(cell surface receptor signaling pathway);GO:0016020(membrane);GO:0016021(integral component of membrane);GO:0016055(Wnt …	04150(mTOR signaling pathway);04310(Wnt signaling pathway);04390(Hippo signaling pathway);04550(Signaling pathways regulating pluripotency of stem cells);04916(Melanogenesis);04934(Cushing syndrome);05010(Alzheimer disease);05022(Pathways of neurodegeneration - multiple diseases);05165(Human papillomavirus infection);05200(Pathways in cancer);05205(Proteoglycans in cancer);05217(Basal cell carcin…	NA	NA	frizzled class receptor 6 [Source:NCBI gene (formerly Entrezgene);Acc:403610]	protein_coding	1.70708	1.39268	2.08928	8.67296	9.71943	12.3512	0.168784	-2.56675	4.68225e-29	3.61646e-27	UP	yes
ENSCAFG00845011916	COL21A1		ENSCAFT00845021212;ENSCAFT00845021250	GO:0005829(cytosol);GO:0005829(cytosol)	04974(Protein digestion and absorption);04974(Protein digestion and absorption)	NA	NA	collagen type XXI alpha 1 chain [Source:HGNC Symbol;Acc:HGNC:17025]	protein_coding	0.224139	0.15613	0.233125	1.49712	1.64325	2.03107	0.118612	-3.07568	5.44626e-29	4.1917e-27	UP	yes
ENSCAFG00845000830	ALPK2		ENSCAFT00845001371;ENSCAFT00845001428	GO:0003007(heart morphogenesis);GO:0003308(negative regulation of Wnt signaling pathway involved in heart development);GO:0004674(protein serine/threonine kinase activity);GO:0005524(ATP binding);GO:0006468(protein phosphorylation);GO:0010468(regulation of gene expression);GO:0016323(basolateral plasma membrane);GO:0030010(establishment of cell polarity);GO:0042981(regulation of apoptotic process…	NA	NA	NA	alpha kinase 2 [Source:HGNC Symbol;Acc:HGNC:20565]	protein_coding	2.93776	3.00042	3.12189	0.807323	0.935057	0.938814	3.37912	1.75665	7.04757e-29	5.40504e-27	DOWN	yes
ENSCAFG00845018420	EPHB6		ENSCAFT00845032607	GO:0001806(type IV hypersensitivity);GO:0002456(T cell mediated immunity);GO:0004672(protein kinase activity);GO:0005003(ephrin receptor activity);GO:0005515(protein binding);GO:0005524(ATP binding);GO:0005887(integral component of plasma membrane);GO:0006468(protein phosphorylation);GO:0007169(transmembrane receptor protein tyrosine kinase signaling pathway);GO:0009986(cell surface);GO:0016021(i…	NA	NA	NA	EPH receptor B6 [Source:HGNC Symbol;Acc:HGNC:3396]	protein_coding	0.09293	0.108685	0.123265	1.75374	1.58159	1.15816	0.0723003	-3.78985	7.23884e-29	5.53225e-27	UP	yes
ENSCAFG00845030234	CD48		ENSCAFT00845053643	GO:0002819(regulation of adaptive immune response);GO:0003823(antigen binding);GO:0038023(signaling receptor activity)	04650(Natural killer cell mediated cytotoxicity)	NA	NA		protein_coding	0	0	0	9.95834	8.64945	10.8249	1.01928e-05	-16.5821	7.5336e-29	5.73739e-27	UP	yes
ENSCAFG00845009737	PDE2A		ENSCAFT00845017546;ENSCAFT00845017346	GO:0000122(negative regulation of transcription by RNA polymerase II);GO:0000287(magnesium ion binding);GO:0004114(3',5'-cyclic-nucleotide phosphodiesterase activity);GO:0004115(3',5'-cyclic-AMP phosphodiesterase activity);GO:0004118(cGMP-stimulated cyclic-nucleotide phosphodiesterase activity);GO:0005515(protein binding);GO:0005634(nucleus);GO:0005737(cytoplasm);GO:0005741(mitochondrial outer me…	00230(Purine metabolism);01100(Metabolic pathways);04022(cGMP-PKG signaling pathway);04740(Olfactory transduction);04925(Aldosterone synthesis and secretion);05032(Morphine addiction);05032(Morphine addiction)	K18283	EC:3.1.4.17	phosphodiesterase 2A [Source:HGNC Symbol;Acc:HGNC:8777]	protein_coding	0.105957	0.181498	0.112382	1.83861	3.21465	4.32637	0.0426282	-4.55205	7.65402e-29	5.80879e-27	UP	yes
ENSCAFG00845017528	SLCO4A1		ENSCAFT00845031145	GO:0005515(protein binding);GO:0016020(membrane);GO:0022857(transmembrane transporter activity);GO:0055085(transmembrane transport)	NA	NA	NA	solute carrier organic anion transporter family member 4A1 [Source:HGNC Symbol;Acc:HGNC:10953]	protein_coding	0.0931622	0.0546683	0.0703368	2.15251	1.14816	1.55124	0.0449653	-4.47504	9.08762e-29	6.87282e-27	UP	yes
ENSCAFG00845022385	LRRC25		ENSCAFT00845039509	GO:0005515(protein binding);GO:0005783(endoplasmic reticulum);GO:0005829(cytosol);GO:0015630(microtubule cytoskeleton)	NA	NA	NA	leucine rich repeat containing 25 [Source:HGNC Symbol;Acc:HGNC:29806]	protein_coding	0	0	0	38.3751	21.3134	24.3287	3.5707e-06	-18.0954	9.52867e-29	7.18145e-27	UP	yes
ENSCAFG00845029916	LIPA	1056,10648	ENSCAFT00845052971;ENSCAFT00845053039;ENSCAFT00845053009	GO:0016788(hydrolase activity, acting on ester bonds);GO:0016788(hydrolase activity, acting on ester bonds)	00100(Steroid biosynthesis);04142(Lysosome);04979(Cholesterol metabolism);04979(Cholesterol metabolism)	K01052	EC:3.1.1.13		protein_coding	14.1495	12.6255	13.9703	43.3864	50.7116	60.88	0.26291	-1.92736	1.03047e-28	7.73956e-27	UP	yes
ENSCAFG00845009996	ESCO2		ENSCAFT00845017596;ENSCAFT00845017672	GO:0000785(chromatin);GO:0001741(XY body);GO:0002244(hematopoietic progenitor cell differentiation);GO:0004468(lysine N-acetyltransferase activity, acting on acetyl phosphate as donor);GO:0005654(nucleoplasm);GO:0005694(chromosome);GO:0005721(pericentric heterochromatin);GO:0005794(Golgi apparatus);GO:0006275(regulation of DNA replication);GO:0006302(double-strand break repair);GO:0007059(chromos…	NA	NA	NA	establishment of sister chromatid cohesion N-acetyltransferase 2 [Source:HGNC Symbol;Acc:HGNC:27230]	protein_coding	10.673	8.96726	12.2525	1.93556	2.52234	2.14914	4.82709	2.27115	1.10564e-28	8.27559e-27	DOWN	yes
ENSCAFG00845001655	GAS7		ENSCAFT00845002951;ENSCAFT00845002906;ENSCAFT00845003007;ENSCAFT00845002961;ENSCAFT00845002982	GO:0005515(protein binding);GO:0005515(protein binding)	NA	NA	NA		protein_coding	0.539862	0.416352	0.586133	2.19674	3.06561	2.62287	0.1956	-2.35402	2.03216e-28	1.51584e-26	UP	yes
ENSCAFG00845029227	DIPK2B		ENSCAFT00845051707	NA	NA	NA	NA	divergent protein kinase domain 2B [Source:HGNC Symbol;Acc:HGNC:25866]	protein_coding	0.232017	0.181208	0.098388	2.17534	3.74044	4.44734	0.0493686	-4.34026	2.09592e-28	1.55807e-26	UP	yes
ENSCAFG00845019556	CDC20		ENSCAFT00845034522	GO:0005515(protein binding);GO:0005654(nucleoplasm);GO:0005680(anaphase-promoting complex);GO:0005829(cytosol);GO:0007064(mitotic sister chromatid cohesion);GO:0008022(protein C-terminus binding);GO:0010997(anaphase-promoting complex binding);GO:0019899(enzyme binding);GO:0031145(anaphase-promoting complex-dependent catabolic process);GO:0031915(positive regulation of synaptic plasticity);GO:0033…	04110(Cell cycle);04114(Oocyte meiosis);04120(Ubiquitin mediated proteolysis);05166(Human T-cell leukemia virus 1 infection);05203(Viral carcinogenesis)	NA	NA	cell division cycle 20 [Source:HGNC Symbol;Acc:HGNC:1723]	protein_coding	43.8746	36.5565	35.9702	7.43827	5.88984	5.06104	6.32989	2.66218	2.2263e-28	1.64936e-26	DOWN	yes
ENSCAFG00845011550	ITGAM		ENSCAFT00845020510;ENSCAFT00845020619;ENSCAFT00845020843;ENSCAFT00845020748	GO:0005615(extracellular space);GO:0005886(plasma membrane);GO:0007155(cell adhesion);GO:0008305(integrin complex);GO:0009986(cell surface);GO:0010668(ectodermal cell differentiation);GO:0031072(heat shock protein binding);GO:0032930(positive regulation of superoxide anion generation);GO:0043315(positive regulation of neutrophil degranulation);GO:0044853(plasma membrane raft);GO:0044853(plasma me…	04015(Rap1 signaling pathway);04145(Phagosome);04514(Cell adhesion molecules);04610(Complement and coagulation cascades);04640(Hematopoietic cell lineage);04670(Leukocyte transendothelial migration);04810(Regulation of actin cytoskeleton);05133(Pertussis);05134(Legionellosis);05140(Leishmaniasis);05146(Amoebiasis);05150(Staphylococcus aureus infection);05152(Tuberculosis);05202(Transcriptional mi…	NA	NA	integrin subunit alpha M [Source:HGNC Symbol;Acc:HGNC:6149]	protein_coding	0	0	0	4.83506	15.7774	19.1161	7.55126e-06	-17.0149	2.45454e-28	1.81228e-26	UP	yes
ENSCAFG00845010301	FGR		ENSCAFT00845018169	GO:0000166(nucleotide binding);GO:0001784(phosphotyrosine residue binding);GO:0001819(positive regulation of cytokine production);GO:0004672(protein kinase activity);GO:0004713(protein tyrosine kinase activity);GO:0004715(non-membrane spanning protein tyrosine kinase activity);GO:0005515(protein binding);GO:0005524(ATP binding);GO:0005856(cytoskeleton);GO:0005886(plasma membrane);GO:0006468(prote…	04062(Chemokine signaling pathway)	K08891	EC:2.7.10.2	FGR proto-oncogene, Src family tyrosine kinase [Source:HGNC Symbol;Acc:HGNC:3697]	protein_coding	0	0	0.036567	4.13917	4.16423	5.35696	0.00267687	-8.54524	2.59097e-28	1.90655e-26	UP	yes
ENSCAFG00845024582	ASF1B		ENSCAFT00845043410;ENSCAFT00845043446;ENSCAFT00845043471	GO:0005634(nucleus);GO:0006325(chromatin organization);GO:0030527(structural constituent of chromatin);GO:0030527(structural constituent of chromatin)	NA	NA	NA		protein_coding	19.6688	20.5408	18.2787	5.21273	4.89985	5.29866	3.79517	1.92416	2.76432e-28	2.02726e-26	DOWN	yes
ENSCAFG00845029347	CHST7		ENSCAFT00845051932	GO:0000139(Golgi membrane);GO:0001517(N-acetylglucosamine 6-O-sulfotransferase activity);GO:0005975(carbohydrate metabolic process);GO:0006044(N-acetylglucosamine metabolic process);GO:0006790(sulfur compound metabolic process);GO:0008146(sulfotransferase activity);GO:0008459(chondroitin 6-sulfotransferase activity);GO:0030206(chondroitin sulfate biosynthetic process)	00532(Glycosaminoglycan biosynthesis - chondroitin sulfate / dermatan sulfate)	K04743	EC:2.8.2.17	carbohydrate sulfotransferase 7 [Source:HGNC Symbol;Acc:HGNC:13817]	protein_coding	0.270932	0.093609	0.101162	5.24869	4.02658	4.39412	0.034069	-4.87539	3.43028e-28	2.50721e-26	UP	yes
ENSCAFG00845022140	CBX7		ENSCAFT00845039088;ENSCAFT00845039166;ENSCAFT00845039048	GO:0000122(negative regulation of transcription by RNA polymerase II);GO:0000785(chromatin);GO:0005634(nucleus);GO:0005654(nucleoplasm);GO:0005829(cytosol);GO:0031519(PcG protein complex);GO:0035102(PRC1 complex);GO:0035102(PRC1 complex)	NA	NA	NA	chromobox 7 [Source:HGNC Symbol;Acc:HGNC:1557]	protein_coding	0.901627	0.8032	0.866633	3.18118	2.91305	3.03903	0.281549	-1.82854	3.85708e-28	2.80974e-26	UP	yes
ENSCAFG00845025415	C1S		ENSCAFT00845044857;ENSCAFT00845044953;ENSCAFT00845045055	GO:0004252(serine-type endopeptidase activity);GO:0005509(calcium ion binding);GO:0006508(proteolysis);GO:0006958(complement activation, classical pathway);GO:0006958(complement activation, classical pathway)	04610(Complement and coagulation cascades);05133(Pertussis);05150(Staphylococcus aureus infection);05171(Coronavirus disease - COVID-19);05322(Systemic lupus erythematosus);05322(Systemic lupus erythematosus)	K01331	EC:3.4.21.42	complement C1s [Source:HGNC Symbol;Acc:HGNC:1247]	protein_coding	24.2501	21.936	24.9402	55.0351	60.1358	55.4687	0.416822	-1.2625	5.5013e-28	3.99413e-26	UP	yes
ENSCAFG00845007842	PRDM1		ENSCAFT00845013813;ENSCAFT00845013859	GO:0000122(negative regulation of transcription by RNA polymerase II);GO:0000978(RNA polymerase II cis-regulatory region sequence-specific DNA binding);GO:0001227(DNA-binding transcription repressor activity, RNA polymerase II-specific);GO:0001701(in utero embryonic development);GO:0001763(morphogenesis of a branching structure);GO:0001822(kidney development);GO:0001892(embryonic placenta develop…	NA	NA	NA	PR/SET domain 1 [Source:HGNC Symbol;Acc:HGNC:9346]	protein_coding	0.176352	0.134486	0.124504	1.62467	3.89255	4.2942	0.0443709	-4.49424	6.0179e-28	4.35468e-26	UP	yes
ENSCAFG00845028607	USHBP1		ENSCAFT00845050575;ENSCAFT00845050650	GO:0030165(PDZ domain binding);GO:0030165(PDZ domain binding)	NA	NA	NA	USH1 protein network component harmonin binding protein 1 [Source:HGNC Symbol;Acc:HGNC:24058]	protein_coding	0.035298	0.031957	0	3.13204	1.65406	1.84532	0.0101419	-6.62353	7.73332e-28	5.57746e-26	UP	yes
ENSCAFG00845002478	ENSCAFG00845002478		ENSCAFT00845004356	NA	NA	NA	NA		lncRNA	0.245178	0.348458	0.183238	3.53276	7.58644	10.6677	0.0356579	-4.80963	8.1901e-28	5.88741e-26	UP	yes
ENSCAFG00845020388	CAVIN2		ENSCAFT00845035911	GO:0001786(phosphatidylserine binding);GO:0005654(nucleoplasm);GO:0005737(cytoplasm);GO:0005829(cytosol);GO:0005886(plasma membrane);GO:0005901(caveola);GO:0045121(membrane raft);GO:0097320(plasma membrane tubulation)	NA	NA	NA	caveolae associated protein 2 [Source:HGNC Symbol;Acc:HGNC:10690]	protein_coding	2.32675	1.69259	1.95685	9.03562	8.02427	8.3668	0.235036	-2.08905	8.88324e-28	6.36466e-26	UP	yes
ENSCAFG00845009739	ENSCAFG00845009739		ENSCAFT00845017159	GO:0016021(integral component of membrane)	NA	NA	NA		protein_coding	6.72593	7.69517	5.79554	38.8561	31.0779	32.2919	0.197764	-2.33814	9.14424e-28	6.53019e-26	UP	yes
ENSCAFG00845020660	CENPN		ENSCAFT00845036447;ENSCAFT00845036513;ENSCAFT00845036631	GO:0005654(nucleoplasm);GO:0007059(chromosome segregation);GO:0051382(kinetochore assembly);GO:0051382(kinetochore assembly)	NA	NA	NA	centromere protein N [Source:HGNC Symbol;Acc:HGNC:30873]	protein_coding	7.15991	6.78576	6.62034	1.79589	1.78416	1.82255	3.80669	1.92854	1.05276e-27	7.49353e-26	DOWN	yes
ENSCAFG00845000430	WDR62		ENSCAFT00845000695	GO:0000922(spindle pole);GO:0005515(protein binding);GO:0005634(nucleus);GO:0005813(centrosome);GO:0005829(cytosol);GO:0007052(mitotic spindle organization);GO:0007099(centriole replication);GO:0021987(cerebral cortex development);GO:0022008(neurogenesis);GO:0034451(centriolar satellite)	NA	NA	NA	WD repeat domain 62 [Source:HGNC Symbol;Acc:HGNC:24502]	protein_coding	3.73091	3.95237	3.11758	0.634457	0.706476	0.76159	5.13709	2.36095	1.1172e-27	7.92627e-26	DOWN	yes
ENSCAFG00845016474	STIL		ENSCAFT00845029290	GO:0005737(cytoplasm);GO:0005813(centrosome);GO:0005814(centriole);GO:0007052(mitotic spindle organization);GO:0042802(identical protein binding);GO:0046599(regulation of centriole replication);GO:0046601(positive regulation of centriole replication);GO:0051298(centrosome duplication);GO:0071539(protein localization to centrosome);GO:0120099(procentriole replication complex);GO:1900087(positive r…	NA	NA	NA	STIL centriolar assembly protein [Source:HGNC Symbol;Acc:HGNC:10879]	protein_coding	4.01882	3.41795	3.83548	0.553259	0.767341	0.796464	5.32447	2.41264	1.19753e-27	8.46865e-26	DOWN	yes
ENSCAFG00845003562	GNG2		ENSCAFT00845006354	GO:0005834(heterotrimeric G-protein complex);GO:0007186(G protein-coupled receptor signaling pathway);GO:0031681(G-protein beta-subunit binding)	04014(Ras signaling pathway);04062(Chemokine signaling pathway);04151(PI3K-Akt signaling pathway);04371(Apelin signaling pathway);04713(Circadian entrainment);04723(Retrograde endocannabinoid signaling);04724(Glutamatergic synapse);04725(Cholinergic synapse);04726(Serotonergic synapse);04727(GABAergic synapse);04728(Dopaminergic synapse);04926(Relaxin signaling pathway);05032(Morphine addiction);…	NA	NA	G protein subunit gamma 2 [Source:HGNC Symbol;Acc:HGNC:4404]	protein_coding	2.59454	2.35388	1.83639	10.7712	11.5348	14.4939	0.18437	-2.43932	1.3835e-27	9.75214e-26	UP	yes
ENSCAFG00845027433	PLPP1		ENSCAFT00845048469;ENSCAFT00845048323;ENSCAFT00845048415;ENSCAFT00845048520;ENSCAFT00845048380	GO:0000810(diacylglycerol diphosphate phosphatase activity);GO:0005886(plasma membrane);GO:0005887(integral component of plasma membrane);GO:0005901(caveola);GO:0006629(lipid metabolic process);GO:0006644(phospholipid metabolic process);GO:0006670(sphingosine metabolic process);GO:0006672(ceramide metabolic process);GO:0007165(signal transduction);GO:0008195(phosphatidate phosphatase activity);GO…	00561(Glycerolipid metabolism);00564(Glycerophospholipid metabolism);00565(Ether lipid metabolism);00600(Sphingolipid metabolism);01100(Metabolic pathways);04072(Phospholipase D signaling pathway);04666(Fc gamma R-mediated phagocytosis);04975(Fat digestion and absorption);05231(Choline metabolism in cancer);05231(Choline metabolism in cancer)	K01080	EC:3.1.3.4	phospholipid phosphatase 1 [Source:HGNC Symbol;Acc:HGNC:9228]	protein_coding	13.1828	11.7023	11.0473	35.5826	37.1803	42.1433	0.312711	-1.6771	1.46804e-27	1.03146e-25	UP	yes
ENSCAFG00845004011	GLUL		ENSCAFT00845007242;ENSCAFT00845007223	GO:0003824(catalytic activity);GO:0004356(glutamate-ammonia ligase activity);GO:0005737(cytoplasm);GO:0005739(mitochondrion);GO:0005829(cytosol);GO:0005886(plasma membrane);GO:0006542(glutamine biosynthetic process);GO:0006807(nitrogen compound metabolic process);GO:0008283(cell population proliferation);GO:0009267(cellular response to starvation);GO:0009749(response to glucose);GO:0010594(regula…	00220(Arginine biosynthesis);00250(Alanine, aspartate and glutamate metabolism);00630(Glyoxylate and dicarboxylate metabolism);00910(Nitrogen metabolism);01100(Metabolic pathways);01230(Biosynthesis of amino acids);04217(Necroptosis);04724(Glutamatergic synapse);04727(GABAergic synapse);04727(GABAergic synapse)	K01915	EC:6.3.1.2	glutamate-ammonia ligase [Source:NCBI gene (formerly Entrezgene);Acc:403443]	protein_coding	8.02636	7.50815	7.55714	20.4342	20.2539	22.8142	0.363635	-1.45944	1.84948e-27	1.29529e-25	UP	yes
ENSCAFG00845027144	TRIP13		ENSCAFT00845047843	GO:0001556(oocyte maturation);GO:0001673(male germ cell nucleus);GO:0005524(ATP binding);GO:0006302(double-strand break repair);GO:0007094(mitotic spindle assembly checkpoint signaling);GO:0007130(synaptonemal complex assembly);GO:0007131(reciprocal meiotic recombination);GO:0007141(male meiosis I);GO:0007144(female meiosis I);GO:0007283(spermatogenesis);GO:0007286(spermatid development);GO:00168…	NA	NA	NA	thyroid hormone receptor interactor 13 [Source:NCBI gene (formerly Entrezgene);Acc:609426]	protein_coding	20.4381	21.4681	21.6405	6.05995	5.14729	5.54933	3.79235	1.92309	1.86989e-27	1.30538e-25	DOWN	yes
ENSCAFG00845020775	CRLF1		ENSCAFT00845036615	GO:0001657(ureteric bud development);GO:0005125(cytokine activity);GO:0005127(ciliary neurotrophic factor receptor binding);GO:0005515(protein binding);GO:0008284(positive regulation of cell population proliferation);GO:0019955(cytokine binding);GO:0042531(positive regulation of tyrosine phosphorylation of STAT protein);GO:0043524(negative regulation of neuron apoptotic process);GO:0097058(CRLF-C…	NA	NA	NA	cytokine receptor like factor 1 [Source:HGNC Symbol;Acc:HGNC:2364]	protein_coding	11.2696	12.3774	11.8904	44.3587	37.7812	39.3248	0.292574	-1.77313	2.19738e-27	1.52911e-25	UP	yes
ENSCAFG00845003216	SLC7A8		ENSCAFT00845005713;ENSCAFT00845005670	GO:0005886(plasma membrane);GO:0006865(amino acid transport);GO:0009925(basal plasma membrane);GO:0015101(organic cation transmembrane transporter activity);GO:0015171(amino acid transmembrane transporter activity);GO:0015175(neutral amino acid transmembrane transporter activity);GO:0015179(L-amino acid transmembrane transporter activity);GO:0015180(L-alanine transmembrane transporter activity);G…	04974(Protein digestion and absorption);04974(Protein digestion and absorption)	NA	NA	solute carrier family 7 member 8 [Source:NCBI gene (formerly Entrezgene);Acc:490608]	protein_coding	0.00765828	0	0	2.01667	2.92423	4.00733	0.000855844	-10.1904	2.42149e-27	1.6797e-25	UP	yes
ENSCAFG00845004665	NCF2		ENSCAFT00845008348;ENSCAFT00845008396;ENSCAFT00845008369	GO:0005515(protein binding);GO:0006909(phagocytosis);GO:0016176(superoxide-generating NADPH oxidase activator activity);GO:0043020(NADPH oxidase complex);GO:0045730(respiratory burst);GO:0045730(respiratory burst)	04145(Phagosome);04380(Osteoclast differentiation);04670(Leukocyte transendothelial migration);05020(Prion disease);05140(Leishmaniasis);05418(Fluid shear stress and atherosclerosis);05418(Fluid shear stress and atherosclerosis)	NA	NA	neutrophil cytosolic factor 2 [Source:NCBI gene (formerly Entrezgene);Acc:480036]	protein_coding	0	0	0	13.4315	7.53033	9.83191	9.74225e-06	-16.6473	2.44339e-27	1.6895e-25	UP	yes
ENSCAFG00845025872	TSPAN7		ENSCAFT00845045648;ENSCAFT00845045737	GO:0016021(integral component of membrane);GO:0016021(integral component of membrane)	05202(Transcriptional misregulation in cancer);05202(Transcriptional misregulation in cancer)	NA	NA	tetraspanin 7 [Source:HGNC Symbol;Acc:HGNC:11854]	protein_coding	2.02344	1.74376	2.32492	7.61319	7.58032	7.82785	0.264629	-1.91796	2.95741e-27	2.03846e-25	UP	yes
ENSCAFG00845001187	TMEM150B		ENSCAFT00845002041	GO:0005887(integral component of plasma membrane)	NA	NA	NA	transmembrane protein 150B [Source:HGNC Symbol;Acc:HGNC:34415]	protein_coding	0.574844	0.703946	0.536588	6.63473	4.26695	4.8125	0.115525	-3.11372	3.85773e-27	2.65064e-25	UP	yes
ENSCAFG00845026928	PLK4		ENSCAFT00845047511;ENSCAFT00845047617	GO:0000166(nucleotide binding);GO:0001741(XY body);GO:0004672(protein kinase activity);GO:0004674(protein serine/threonine kinase activity);GO:0005515(protein binding);GO:0005524(ATP binding);GO:0005730(nucleolus);GO:0005813(centrosome);GO:0005814(centriole);GO:0005829(cytosol);GO:0006468(protein phosphorylation);GO:0007099(centriole replication);GO:0042802(identical protein binding);GO:0046601(p…	04068(FoxO signaling pathway);04068(FoxO signaling pathway)	K08863	EC:2.7.11.21	polo like kinase 4 [Source:HGNC Symbol;Acc:HGNC:11397]	protein_coding	11.4207	9.93631	12.3512	1.71103	2.35969	2.49371	5.13498	2.36036	3.93088e-27	2.6924e-25	DOWN	yes
ENSCAFG00845029207	AURKA		ENSCAFT00845051705;ENSCAFT00845051692	GO:0000212(meiotic spindle organization);GO:0000226(microtubule cytoskeleton organization);GO:0000278(mitotic cell cycle);GO:0004672(protein kinase activity);GO:0005524(ATP binding);GO:0006468(protein phosphorylation);GO:0007052(mitotic spindle organization);GO:0007098(centrosome cycle);GO:0007100(mitotic centrosome separation);GO:0051321(meiotic cell cycle);GO:0051321(meiotic cell cycle)	04114(Oocyte meiosis);04914(Progesterone-mediated oocyte maturation);04914(Progesterone-mediated oocyte maturation)	K11481	EC:2.7.11.1		protein_coding	23.1691	20.7868	24.0747	6.26499	5.96267	5.12241	3.92106	1.97124	4.77586e-27	3.26091e-25	DOWN	yes
ENSCAFG00845000831	RASIP1		ENSCAFT00845001374	GO:0001525(angiogenesis);GO:0001570(vasculogenesis);GO:0005515(protein binding);GO:0005911(cell-cell junction);GO:0007165(signal transduction);GO:0010507(negative regulation of autophagy);GO:0032991(protein-containing complex);GO:0033625(positive regulation of integrin activation);GO:0035024(negative regulation of Rho protein signal transduction);GO:0042803(protein homodimerization activity);GO:0…	NA	NA	NA	Ras interacting protein 1 [Source:HGNC Symbol;Acc:HGNC:24716]	protein_coding	0.898605	1.05989	0.754106	7.13626	5.07066	5.97093	0.149226	-2.74443	4.80531e-27	3.27077e-25	UP	yes
ENSCAFG00845006581	MARCHF1		ENSCAFT00845011691	GO:0005783(endoplasmic reticulum);GO:0005794(Golgi apparatus);GO:0008270(zinc ion binding);GO:0043231(intracellular membrane-bounded organelle)	NA	K10656	EC:2.3.2.27	membrane associated ring-CH-type finger 1 [Source:HGNC Symbol;Acc:HGNC:26077]	protein_coding	0.066262	0.035563	0.013857	1.14175	1.39173	2.13909	0.0247576	-5.33598	5.38479e-27	3.65377e-25	UP	yes
ENSCAFG00845020471	HCK		ENSCAFT00845036104;ENSCAFT00845036217	GO:0001784(phosphotyrosine residue binding);GO:0004672(protein kinase activity);GO:0004713(protein tyrosine kinase activity);GO:0005515(protein binding);GO:0005524(ATP binding);GO:0005764(lysosome);GO:0005829(cytosol);GO:0005884(actin filament);GO:0005886(plasma membrane);GO:0005901(caveola);GO:0005925(focal adhesion);GO:0006468(protein phosphorylation);GO:0008284(positive regulation of cell popu…	04062(Chemokine signaling pathway);04666(Fc gamma R-mediated phagocytosis);05167(Kaposi sarcoma-associated herpesvirus infection);05167(Kaposi sarcoma-associated herpesvirus infection)	K08893	EC:2.7.10.2	HCK proto-oncogene, Src family tyrosine kinase [Source:HGNC Symbol;Acc:HGNC:4840]	protein_coding	0.088421	0.025106	0	3.88681	3.25712	4.37549	0.00985527	-6.66489	5.89196e-27	3.98549e-25	UP	yes
ENSCAFG00845025342	PGRMC2		ENSCAFT00845044760	NA	NA	NA	NA		protein_coding	35.2611	30.8614	35.0488	85.8484	86.2766	97.318	0.375483	-1.41318	6.03348e-27	4.06858e-25	UP	yes
ENSCAFG00845001127	PIK3R5		ENSCAFT00845001982;ENSCAFT00845001935	GO:0005829(cytosol);GO:0005944(phosphatidylinositol 3-kinase complex, class IB);GO:0034451(centriolar satellite);GO:0046935(1-phosphatidylinositol-3-kinase regulator activity);GO:0046935(1-phosphatidylinositol-3-kinase regulator activity)	04022(cGMP-PKG signaling pathway);04062(Chemokine signaling pathway);04072(Phospholipase D signaling pathway);04151(PI3K-Akt signaling pathway);04261(Adrenergic signaling in cardiomyocytes);04371(Apelin signaling pathway);04611(Platelet activation);04725(Cholinergic synapse);04921(Oxytocin signaling pathway);05145(Toxoplasmosis);05167(Kaposi sarcoma-associated herpesvirus infection);05167(Kaposi …	NA	NA	phosphoinositide-3-kinase regulatory subunit 5 [Source:HGNC Symbol;Acc:HGNC:30035]	protein_coding	0.111389	0.116851	0.106497	0.741973	0.756886	0.954287	0.136452	-2.87353	6.29324e-27	4.23065e-25	UP	yes
ENSCAFG00845028394	ENSCAFG00845028394		ENSCAFT00845050096	GO:0001817(regulation of cytokine production);GO:0001932(regulation of protein phosphorylation);GO:0002755(MyD88-dependent toll-like receptor signaling pathway);GO:0003677(DNA binding);GO:0003723(RNA binding);GO:0004888(transmembrane signaling receptor activity);GO:0005515(protein binding);GO:0006954(inflammatory response);GO:0007165(signal transduction);GO:0016021(integral component of membrane)…	04620(Toll-like receptor signaling pathway);05171(Coronavirus disease - COVID-19)	NA	NA		protein_coding	0.081167	0	0.023141	5.30004	5.65171	7.61696	0.00561741	-7.47588	7.26659e-27	4.86995e-25	UP	yes
ENSCAFG00845030191	LY9		ENSCAFT00845053551	GO:0005886(plasma membrane);GO:0032740(positive regulation of interleukin-17 production);GO:0072540(T-helper 17 cell lineage commitment)	NA	NA	NA	lymphocyte antigen 9 [Source:HGNC Symbol;Acc:HGNC:6730]	protein_coding	0	0	0	5.97649	8.92504	10.0647	1.20162e-05	-16.3447	8.67618e-27	5.79681e-25	UP	yes
ENSCAFG00845025241	VWA1		ENSCAFT00845044528	GO:0005515(protein binding);GO:0005576(extracellular region);GO:0005604(basement membrane);GO:0005614(interstitial matrix);GO:0030198(extracellular matrix organization);GO:0031012(extracellular matrix);GO:0042802(identical protein binding);GO:0048266(behavioral response to pain)	NA	NA	NA	von Willebrand factor A domain containing 1 [Source:HGNC Symbol;Acc:HGNC:30910]	protein_coding	2.74206	1.998	1.98343	32.3302	18.255	18.1379	0.0978345	-3.35351	9.73308e-27	6.48306e-25	UP	yes
ENSCAFG00845006151	ALDH1L2		ENSCAFT00845011001	GO:0003824(catalytic activity);GO:0005654(nucleoplasm);GO:0005737(cytoplasm);GO:0005739(mitochondrion);GO:0006635(fatty acid beta-oxidation);GO:0006730(one-carbon metabolic process);GO:0006740(NADPH regeneration);GO:0009058(biosynthetic process);GO:0009258(10-formyltetrahydrofolate catabolic process);GO:0016155(formyltetrahydrofolate dehydrogenase activity);GO:0016491(oxidoreductase activity);GO:…	00670(One carbon pool by folate)	K00289	EC:1.5.1.6	aldehyde dehydrogenase 1 family member L2 [Source:HGNC Symbol;Acc:HGNC:26777]	protein_coding	166.296	150.776	164.805	44.0859	54.8297	53.958	3.15212	1.65632	1.00127e-26	6.64899e-25	DOWN	yes
ENSCAFG00845021612	ENSCAFG00845021612		ENSCAFT00845038246;ENSCAFT00845038128;ENSCAFT00845038357	GO:0004896(cytokine receptor activity);GO:0005515(protein binding);GO:0016020(membrane);GO:0016020(membrane)	04060(Cytokine-cytokine receptor interaction);04151(PI3K-Akt signaling pathway);04210(Apoptosis);04630(JAK-STAT signaling pathway);04640(Hematopoietic cell lineage);05200(Pathways in cancer);05200(Pathways in cancer)	NA	NA		protein_coding	0.0602763	0.0547157	0.063154	2.43642	1.49627	1.7112	0.0315644	-4.98556	1.51199e-26	1.00099e-24	UP	yes
ENSCAFG00845002732	C5AR2		ENSCAFT00845004855	GO:0004878(complement component C5a receptor activity);GO:0004930(G protein-coupled receptor activity);GO:0006935(chemotaxis);GO:0006954(inflammatory response);GO:0007186(G protein-coupled receptor signaling pathway);GO:0009925(basal plasma membrane);GO:0016021(integral component of membrane);GO:0032677(regulation of interleukin-8 production);GO:0032715(negative regulation of interleukin-6 produc…	NA	NA	NA	complement C5a receptor 2 [Source:HGNC Symbol;Acc:HGNC:4527]	protein_coding	0.123991	0.026975	0.04007	4.15373	3.60406	3.84214	0.0164687	-5.92413	1.62878e-26	1.07504e-24	UP	yes
ENSCAFG00845012631	CLIC5		ENSCAFT00845022539;ENSCAFT00845022507;ENSCAFT00845022579	GO:0005254(chloride channel activity);GO:0005515(protein binding);GO:0006749(glutathione metabolic process);GO:0007605(sensory perception of sound);GO:0007605(sensory perception of sound)	NA	NA	NA	chloride intracellular channel 5 [Source:HGNC Symbol;Acc:HGNC:13517]	protein_coding	0.116509	0.058878	0.129419	1.24769	2.48693	3.00393	0.0452332	-4.46647	2.00238e-26	1.31764e-24	UP	yes
ENSCAFG00845004444	CDKN3		ENSCAFT00845007985;ENSCAFT00845007990;ENSCAFT00845008008	GO:0004721(phosphoprotein phosphatase activity);GO:0004722(protein serine/threonine phosphatase activity);GO:0004725(protein tyrosine phosphatase activity);GO:0005829(cytosol);GO:0006470(protein dephosphorylation);GO:0008138(protein tyrosine/serine/threonine phosphatase activity);GO:0016311(dephosphorylation);GO:0016791(phosphatase activity);GO:0048471(perinuclear region of cytoplasm);GO:0051726(…	NA	K14167	EC:3.1.3.16;EC:3.1.3.48	cyclin dependent kinase inhibitor 3 [Source:HGNC Symbol;Acc:HGNC:1791]	protein_coding	11.3947	8.82489	11.7111	1.07447	1.57262	0.951108	8.87405	3.14959	2.03209e-26	1.33316e-24	DOWN	yes
ENSCAFG00845014296	SIGLEC1		ENSCAFT00845025563;ENSCAFT00845025606	NA	04514(Cell adhesion molecules);04514(Cell adhesion molecules)	NA	NA	sialic acid binding Ig like lectin 1 [Source:HGNC Symbol;Acc:HGNC:11127]	protein_coding	0.271189	0.218569	0.235661	1.02709	1.12903	1.20543	0.215798	-2.21224	3.32817e-26	2.1769e-24	UP	yes
ENSCAFG00845005917	TINAGL1		ENSCAFT00845010505	GO:0005737(cytoplasm);GO:0006508(proteolysis);GO:0008234(cysteine-type peptidase activity);GO:0043236(laminin binding)	NA	NA	NA	tubulointerstitial nephritis antigen like 1 [Source:HGNC Symbol;Acc:HGNC:19168]	protein_coding	6.88561	5.49558	3.91895	78.8927	46.222	49.5168	0.0933402	-3.42136	3.99918e-26	2.60797e-24	UP	yes
ENSCAFG00845024090	NR1H3		ENSCAFT00845042823;ENSCAFT00845042674	GO:0000122(negative regulation of transcription by RNA polymerase II);GO:0000785(chromatin);GO:0000976(transcription cis-regulatory region binding);GO:0000978(RNA polymerase II cis-regulatory region sequence-specific DNA binding);GO:0001228(DNA-binding transcription activator activity, RNA polymerase II-specific);GO:0003677(DNA binding);GO:0003700(DNA-binding transcription factor activity);GO:000…	03320(PPAR signaling pathway);04931(Insulin resistance);04932(Non-alcoholic fatty liver disease);05160(Hepatitis C);05160(Hepatitis C)	NA	NA	nuclear receptor subfamily 1 group H member 3 [Source:HGNC Symbol;Acc:HGNC:7966]	protein_coding	1.85295	1.64046	1.60675	22.0759	12.0837	12.7377	0.108752	-3.20089	4.58171e-26	2.97893e-24	UP	yes
ENSCAFG00845029727	PPP1R16B		ENSCAFT00845052639;ENSCAFT00845052657	GO:0001938(positive regulation of endothelial cell proliferation);GO:0005515(protein binding);GO:0005634(nucleus);GO:0005886(plasma membrane);GO:0014066(regulation of phosphatidylinositol 3-kinase signaling);GO:0016607(nuclear speck);GO:0019888(protein phosphatase regulator activity);GO:0035304(regulation of protein dephosphorylation);GO:0035307(positive regulation of protein dephosphorylation);G…	NA	NA	NA	protein phosphatase 1 regulatory subunit 16B [Source:HGNC Symbol;Acc:HGNC:15850]	protein_coding	0.246257	0.176361	0.190668	1.3757	2.51561	2.74866	0.092363	-3.43654	4.73414e-26	3.06888e-24	UP	yes
ENSCAFG00845003387	RCSD1		ENSCAFT00845006048;ENSCAFT00845006014;ENSCAFT00845006003	GO:0051015(actin filament binding);GO:0071474(cellular hyperosmotic response);GO:0071474(cellular hyperosmotic response)	NA	NA	NA	RCSD domain containing 1 [Source:HGNC Symbol;Acc:HGNC:28310]	protein_coding	0.156416	0.15453	0.241526	1.7283	1.86623	2.55624	0.0898215	-3.47679	5.55919e-26	3.59302e-24	UP	yes
ENSCAFG00845004238	SMOC1		ENSCAFT00845007614;ENSCAFT00845007633	GO:0001654(eye development);GO:0005509(calcium ion binding);GO:0005515(protein binding);GO:0045667(regulation of osteoblast differentiation);GO:0060173(limb development);GO:0060173(limb development)	NA	NA	NA	SPARC related modular calcium binding 1 [Source:HGNC Symbol;Acc:HGNC:20318]	protein_coding	0.304627	0.28484	0.323725	1.90847	2.94625	1.91102	0.134973	-2.88926	6.17356e-26	3.97829e-24	UP	yes
ENSCAFG00845025193	CD59		ENSCAFT00845044454	GO:0001971(negative regulation of activation of membrane attack complex)	04610(Complement and coagulation cascades);04640(Hematopoietic cell lineage)	NA	NA		protein_coding	7.63794	7.18965	7.33784	17.0965	19.058	18.4106	0.40622	-1.29967	6.60245e-26	4.24212e-24	UP	yes
ENSCAFG00845023170	CD83		ENSCAFT00845040929;ENSCAFT00845040888	GO:0009897(external side of plasma membrane);GO:0014070(response to organic cyclic compound);GO:0032713(negative regulation of interleukin-4 production);GO:0032733(positive regulation of interleukin-10 production);GO:0032743(positive regulation of interleukin-2 production);GO:0043367(CD4-positive, alpha-beta T cell differentiation);GO:0043372(positive regulation of CD4-positive, alpha-beta T cell…	NA	NA	NA	CD83 molecule [Source:HGNC Symbol;Acc:HGNC:1703]	protein_coding	0.265674	0.292295	0.25554	1.94579	2.20882	2.58312	0.120739	-3.05003	8.53498e-26	5.46766e-24	UP	yes
ENSCAFG00845019689	MMRN1		ENSCAFT00845034731	GO:0005515(protein binding);GO:0007596(blood coagulation);GO:0031091(platelet alpha granule);GO:0033627(cell adhesion mediated by integrin);GO:0061045(negative regulation of wound healing);GO:0062023(collagen-containing extracellular matrix);GO:1901731(positive regulation of platelet aggregation);GO:1990972(multimerin complex)	NA	NA	NA	multimerin 1 [Source:HGNC Symbol;Acc:HGNC:7178]	protein_coding	0.131212	0.058789	0.203898	2.18432	3.61721	4.36307	0.0387521	-4.68958	9.5341e-26	6.0898e-24	UP	yes
ENSCAFG00845005035	GPR4		ENSCAFT00845009021	GO:0004930(G protein-coupled receptor activity);GO:0005886(plasma membrane);GO:0007186(G protein-coupled receptor signaling pathway);GO:0007189(adenylate cyclase-activating G protein-coupled receptor signaling pathway);GO:0007200(phospholipase C-activating G protein-coupled receptor signaling pathway);GO:0010447(response to acidic pH);GO:0016021(integral component of membrane);GO:0016525(negative…	NA	NA	NA	G protein-coupled receptor 4 [Source:HGNC Symbol;Acc:HGNC:4497]	protein_coding	0.387558	0.342783	0.390275	2.1144	3.46818	3.60053	0.12203	-3.03469	1.07492e-25	6.84584e-24	UP	yes
ENSCAFG00845001507	SLC49A3		ENSCAFT00845002602;ENSCAFT00845002625	GO:0022857(transmembrane transporter activity);GO:0055085(transmembrane transport);GO:0055085(transmembrane transport)	NA	NA	NA	solute carrier family 49 member 3 [Source:HGNC Symbol;Acc:HGNC:26177]	protein_coding	0.0849269	0.0849823	0.0122692	9.00964	2.90495	3.83002	0.0115708	-6.43336	1.14515e-25	7.27186e-24	UP	yes
ENSCAFG00845002044	NDRG4		ENSCAFT00845003790;ENSCAFT00845003737;ENSCAFT00845003803;ENSCAFT00845003688;ENSCAFT00845003745;ENSCAFT00845003651;ENSCAFT00845003696	GO:0005737(cytoplasm);GO:0008542(visual learning);GO:0031253(cell projection membrane);GO:0048278(vesicle docking);GO:0060973(cell migration involved in heart development);GO:2001135(regulation of endocytic recycling);GO:2001135(regulation of endocytic recycling)	NA	NA	NA		protein_coding	5.48294	5.37664	4.95195	12.6579	13.8107	13.8421	0.392242	-1.35019	1.25765e-25	7.96306e-24	UP	yes
ENSCAFG00845027590	CLSTN2		ENSCAFT00845048675	GO:0001540(amyloid-beta binding);GO:0005509(calcium ion binding);GO:0007156(homophilic cell adhesion via plasma membrane adhesion molecules);GO:0009986(cell surface);GO:0014069(postsynaptic density);GO:0016020(membrane);GO:0019894(kinesin binding);GO:0042988(X11-like protein binding);GO:0045211(postsynaptic membrane);GO:0050806(positive regulation of synaptic transmission);GO:0051965(positive reg…	NA	NA	NA	calsyntenin 2 [Source:HGNC Symbol;Acc:HGNC:17448]	protein_coding	0.205248	0.208147	0.197472	1.232	1.71581	2.02195	0.122917	-3.02425	1.48086e-25	9.34917e-24	UP	yes
ENSCAFG00845013438	EFNA1		ENSCAFT00845023961	GO:0000122(negative regulation of transcription by RNA polymerase II);GO:0001934(positive regulation of protein phosphorylation);GO:0003180(aortic valve morphogenesis);GO:0003183(mitral valve morphogenesis);GO:0003199(endocardial cushion to mesenchymal transition involved in heart valve formation);GO:0010719(negative regulation of epithelial to mesenchymal transition);GO:0014028(notochord formati…	04010(MAPK signaling pathway);04014(Ras signaling pathway);04015(Rap1 signaling pathway);04151(PI3K-Akt signaling pathway);04360(Axon guidance);05206(MicroRNAs in cancer)	NA	NA	ephrin A1 [Source:HGNC Symbol;Acc:HGNC:3221]	protein_coding	4.76549	5.20769	5.59556	20.94	17.4126	21.7913	0.258858	-1.94977	1.8972e-25	1.19431e-23	UP	yes
ENSCAFG00845030091	ENSCAFG00845030091		ENSCAFT00845053451;ENSCAFT00845053384;ENSCAFT00845053320;ENSCAFT00845053328;ENSCAFT00845053363	GO:0004857(enzyme inhibitor activity);GO:0005576(extracellular region);GO:0005615(extracellular space);GO:0006826(iron ion transport);GO:0006879(cellular iron ion homeostasis);GO:0008199(ferric iron binding);GO:0043086(negative regulation of catalytic activity);GO:0043086(negative regulation of catalytic activity)	04066(HIF-1 signaling pathway);04216(Ferroptosis);04978(Mineral absorption);04978(Mineral absorption)	NA	NA		protein_coding	0.167256	0.11597	0.142072	0.93624	1.04247	0.798414	0.153144	-2.70704	1.9819e-25	1.24403e-23	UP	yes
ENSCAFG00845014831	NFAM1		ENSCAFT00845026515	GO:0001819(positive regulation of cytokine production);GO:0004888(transmembrane signaling receptor activity);GO:0007165(signal transduction);GO:0016021(integral component of membrane);GO:0035556(intracellular signal transduction);GO:0045577(regulation of B cell differentiation);GO:0050861(positive regulation of B cell receptor signaling pathway);GO:0051091(positive regulation of DNA-binding trans…	NA	NA	NA	NFAT activating protein with ITAM motif 1 [Source:HGNC Symbol;Acc:HGNC:29872]	protein_coding	0	0	0	6.10511	4.58069	7.00401	1.69589e-05	-15.8476	1.99878e-25	1.25102e-23	UP	yes
ENSCAFG00845007816	VPS25		ENSCAFT00845013775	GO:0006886(intracellular protein transport);GO:0008277(regulation of G protein-coupled receptor signaling pathway);GO:0015026(coreceptor activity);GO:0016021(integral component of membrane)	04270(Vascular smooth muscle contraction)	NA	NA		protein_coding	2.17977	2.16341	2.07503	14.7462	9.80558	13.4562	0.168865	-2.56606	2.07221e-25	1.29326e-23	UP	yes
ENSCAFG00845006392	KIF18B		ENSCAFT00845011343	GO:0003777(microtubule motor activity);GO:0005524(ATP binding);GO:0007018(microtubule-based movement);GO:0008017(microtubule binding)	NA	NA	NA	kinesin family member 18B [Source:HGNC Symbol;Acc:HGNC:27102]	protein_coding	4.56749	3.75161	4.6427	0.672438	0.891591	0.582771	6.03773	2.59401	2.20003e-25	1.36911e-23	DOWN	yes
ENSCAFG00845013963	TMEM50A		ENSCAFT00845024964	GO:0005737(cytoplasm);GO:0005783(endoplasmic reticulum);GO:0043025(neuronal cell body);GO:0097386(glial cell projection)	NA	NA	NA	transmembrane protein 50A [Source:HGNC Symbol;Acc:HGNC:30590]	protein_coding	41.0718	36.4197	38.5433	105.068	96.3686	103.967	0.379939	-1.39616	2.32418e-25	1.44225e-23	UP	yes
ENSCAFG00845019268	ENSCAFG00845019268		ENSCAFT00845034266;ENSCAFT00845034375;ENSCAFT00845033977	GO:0016491(oxidoreductase activity);GO:0016620(oxidoreductase activity, acting on the aldehyde or oxo group of donors, NAD or NADP as acceptor);GO:0016620(oxidoreductase activity, acting on the aldehyde or oxo group of donors, NAD or NADP as acceptor)	00010(Glycolysis / Gluconeogenesis);00053(Ascorbate and aldarate metabolism);00071(Fatty acid degradation);00280(Valine, leucine and isoleucine degradation);00310(Lysine degradation);00330(Arginine and proline metabolism);00340(Histidine metabolism);00380(Tryptophan metabolism);00410(beta-Alanine metabolism);00561(Glycerolipid metabolism);00620(Pyruvate metabolism);00770(Pantothenate and CoA bios…	K00128	EC:1.2.1.3		protein_coding	2.48928	2.38694	2.07351	13.3698	9.52118	10.7458	0.206611	-2.27501	3.31845e-25	2.05338e-23	UP	yes
ENSCAFG00845015213	ENSCAFG00845015213		ENSCAFT00845027160	NA	NA	NA	NA		protein_coding	0.013792	0.042769	0	1.44869	4.55549	4.29783	0.00549029	-7.5089	3.61372e-25	2.22976e-23	UP	yes
ENSCAFG00845021455	ADGRE3		ENSCAFT00845037877;ENSCAFT00845038035	GO:0004888(transmembrane signaling receptor activity);GO:0004930(G protein-coupled receptor activity);GO:0005509(calcium ion binding);GO:0007166(cell surface receptor signaling pathway);GO:0007186(G protein-coupled receptor signaling pathway);GO:0016021(integral component of membrane);GO:0016021(integral component of membrane)	NA	NA	NA	adhesion G protein-coupled receptor E3 [Source:NCBI gene (formerly Entrezgene);Acc:484900]	protein_coding	0.152003	0.0860236	0.0629931	1.48732	2.33644	2.43092	0.0481272	-4.377	3.69075e-25	2.27086e-23	UP	yes
ENSCAFG00845015888	CPXM1		ENSCAFT00845028278	GO:0004181(metallocarboxypeptidase activity);GO:0005615(extracellular space);GO:0006508(proteolysis);GO:0008270(zinc ion binding)	NA	NA	NA	carboxypeptidase X, M14 family member 1 [Source:HGNC Symbol;Acc:HGNC:15771]	protein_coding	5.28899	5.85871	6.00699	1.06448	0.742181	0.967962	6.18271	2.62824	3.84656e-25	2.35619e-23	DOWN	yes
ENSCAFG00845029607	ENSCAFG00845029607		ENSCAFT00845052463	GO:0000226(microtubule cytoskeleton organization);GO:0000281(mitotic cytokinesis);GO:0005819(spindle);GO:0005874(microtubule);GO:0040001(establishment of mitotic spindle localization)	NA	NA	NA		protein_coding	27.6519	27.8464	27.8127	5.3204	7.02905	7.55886	4.18474	2.06514	3.85108e-25	2.35619e-23	DOWN	yes
ENSCAFG00845026701	PIK3CG		ENSCAFT00845047056;ENSCAFT00845047153	GO:0001932(regulation of protein phosphorylation);GO:0003376(sphingosine-1-phosphate receptor signaling pathway);GO:0005737(cytoplasm);GO:0005829(cytosol);GO:0005886(plasma membrane);GO:0005944(phosphatidylinositol 3-kinase complex, class IB);GO:0006468(protein phosphorylation);GO:0007186(G protein-coupled receptor signaling pathway);GO:0010595(positive regulation of endothelial cell migration);G…	00562(Inositol phosphate metabolism);01100(Metabolic pathways);04022(cGMP-PKG signaling pathway);04062(Chemokine signaling pathway);04072(Phospholipase D signaling pathway);04151(PI3K-Akt signaling pathway);04261(Adrenergic signaling in cardiomyocytes);04371(Apelin signaling pathway);04611(Platelet activation);04725(Cholinergic synapse);04921(Oxytocin signaling pathway);05132(Salmonella infection…	K21289	EC:2.7.1.153	phosphatidylinositol-4,5-bisphosphate 3-kinase catalytic subunit gamma [Source:HGNC Symbol;Acc:HGNC:8978]	protein_coding	0.0308004	0.00628814	0	1.09005	1.33724	1.59738	0.0092153	-6.76175	4.90566e-25	2.993e-23	UP	yes
ENSCAFG00845014704	ENSCAFG00845014704		ENSCAFT00845026288;ENSCAFT00845026303	NA	NA	NA	NA		protein_coding	0.0726579	0.0838375	0.066141	0.616511	0.788237	1.0223	0.0917312	-3.44644	5.34593e-25	3.25251e-23	UP	yes
ENSCAFG00845028425	BLCAP		ENSCAFT00845050166;ENSCAFT00845050181	GO:0030262(apoptotic nuclear changes);GO:0030262(apoptotic nuclear changes)	NA	NA	NA	BLCAP apoptosis inducing factor [Source:HGNC Symbol;Acc:HGNC:1055]	protein_coding	24.8156	23.2246	21.8464	56.8606	60.7681	56.7982	0.400664	-1.31954	6.72123e-25	4.07786e-23	UP	yes
ENSCAFG00845018325	TMEM86A		ENSCAFT00845032398;ENSCAFT00845032426	GO:0016021(integral component of membrane);GO:0016021(integral component of membrane)	NA	NA	NA	transmembrane protein 86A [Source:HGNC Symbol;Acc:HGNC:26890]	protein_coding	0.858707	0.480786	0.449341	9.02162	5.61089	6.95093	0.08288	-3.59283	7.05148e-25	4.26634e-23	UP	yes
ENSCAFG00845010721	COCH		ENSCAFT00845019031;ENSCAFT00845018967;ENSCAFT00845018913	GO:0005518(collagen binding);GO:0007605(sensory perception of sound);GO:0008360(regulation of cell shape);GO:0031012(extracellular matrix);GO:0042742(defense response to bacterium);GO:0045089(positive regulation of innate immune response);GO:0062023(collagen-containing extracellular matrix);GO:0062023(collagen-containing extracellular matrix)	NA	NA	NA	cochlin [Source:HGNC Symbol;Acc:HGNC:2180]	protein_coding	0.0775164	0.140633	0.119342	1.24328	1.0412	1.35845	0.0926426	-3.43218	8.27112e-25	4.99039e-23	UP	yes
ENSCAFG00845026923	CENPE		ENSCAFT00845047767	GO:0000278(mitotic cell cycle);GO:0000775(chromosome, centromeric region);GO:0000776(kinetochore);GO:0000779(condensed chromosome, centromeric region);GO:0003777(microtubule motor activity);GO:0005524(ATP binding);GO:0005634(nucleus);GO:0005694(chromosome);GO:0005828(kinetochore microtubule);GO:0005874(microtubule);GO:0007018(microtubule-based movement);GO:0007052(mitotic spindle organization);GO…	NA	NA	NA	centromere protein E [Source:HGNC Symbol;Acc:HGNC:1856]	protein_coding	9.9359	9.61402	12.492	1.43825	1.93776	2.28969	5.65542	2.49963	8.85553e-25	5.32824e-23	DOWN	yes
ENSCAFG00845019443	SERPINI1		ENSCAFT00845034288;ENSCAFT00845034370	GO:0004867(serine-type endopeptidase inhibitor activity);GO:0005615(extracellular space);GO:0034774(secretory granule lumen);GO:0043025(neuronal cell body);GO:0060205(cytoplasmic vesicle lumen);GO:0060205(cytoplasmic vesicle lumen)	NA	NA	NA	serpin family I member 1 [Source:HGNC Symbol;Acc:HGNC:8943]	protein_coding	0.198674	0.24909	0.263651	1.68108	1.23746	1.63294	0.156304	-2.67757	1.12815e-24	6.76919e-23	UP	yes
ENSCAFG00845019694	FBLN5		ENSCAFT00845034871;ENSCAFT00845034740	GO:0005509(calcium ion binding);GO:0005615(extracellular space);GO:0008022(protein C-terminus binding);GO:0042803(protein homodimerization activity);GO:0046903(secretion);GO:0048251(elastic fiber assembly);GO:0062023(collagen-containing extracellular matrix);GO:0062023(collagen-containing extracellular matrix)	NA	NA	NA	fibulin 5 [Source:HGNC Symbol;Acc:HGNC:3602]	protein_coding	16.5339	15.9942	14.3992	41.0724	46.8702	50.2648	0.339542	-1.55834	1.1557e-24	6.91547e-23	UP	yes
ENSCAFG00845019580	CYP4V2		ENSCAFT00845034537	GO:0004497(monooxygenase activity);GO:0005506(iron ion binding);GO:0005789(endoplasmic reticulum membrane);GO:0010430(fatty acid omega-oxidation);GO:0016705(oxidoreductase activity, acting on paired donors, with incorporation or reduction of molecular oxygen);GO:0020037(heme binding)	NA	K07427	EC:1.14.14.79	cytochrome P450 family 4 subfamily V member 2 [Source:HGNC Symbol;Acc:HGNC:23198]	protein_coding	1.6823	1.58727	1.73799	5.09951	5.16861	5.98581	0.308083	-1.69861	1.22482e-24	7.30899e-23	UP	yes
ENSCAFG00845016944	CPM		ENSCAFT00845030048;ENSCAFT00845030015	GO:0004181(metallocarboxypeptidase activity);GO:0006508(proteolysis);GO:0008270(zinc ion binding);GO:0008270(zinc ion binding)	NA	K01296	EC:3.4.17.12	carboxypeptidase M [Source:HGNC Symbol;Acc:HGNC:2311]	protein_coding	1.54234	1.21453	1.61206	8.72522	18.1081	21.4295	0.0905235	-3.46556	1.45702e-24	8.67085e-23	UP	yes
ENSCAFG00845012344	LRRN1	4034	ENSCAFT00845021932	GO:0005515(protein binding);GO:0051965(positive regulation of synapse assembly)	NA	NA	NA	leucine rich repeat neuronal 1 [Source:HGNC Symbol;Acc:HGNC:20980]	protein_coding	0.0288353	0.0741696	0.0157391	1.16346	1.75086	2.20939	0.0231754	-5.43126	1.51816e-24	9.0101e-23	UP	yes
ENSCAFG00845016659	ENSCAFG00845016659		ENSCAFT00845029521	NA	NA	NA	NA		lncRNA	0.049476	0.052589	0.027006	1.1613	0.944437	0.897932	0.0429711	-4.54049	1.56992e-24	9.29198e-23	UP	yes
ENSCAFG00845001935	NCF1		ENSCAFT00845003394;ENSCAFT00845003414	GO:0005515(protein binding);GO:0005737(cytoplasm);GO:0005829(cytosol);GO:0005886(plasma membrane);GO:0006612(protein targeting to membrane);GO:0014068(positive regulation of phosphatidylinositol 3-kinase signaling);GO:0016020(membrane);GO:0016175(superoxide-generating NAD(P)H oxidase activity);GO:0016176(superoxide-generating NADPH oxidase activator activity);GO:0017124(SH3 domain binding);GO:001…	04062(Chemokine signaling pathway);04145(Phagosome);04380(Osteoclast differentiation);04666(Fc gamma R-mediated phagocytosis);04670(Leukocyte transendothelial migration);05020(Prion disease);05140(Leishmaniasis);05418(Fluid shear stress and atherosclerosis);05418(Fluid shear stress and atherosclerosis)	NA	NA	neutrophil cytosolic factor 1 [Source:HGNC Symbol;Acc:HGNC:7660]	protein_coding	0.0204383	0	0.0630067	2.56155	2.07798	2.16872	0.0122565	-6.35031	1.78199e-24	1.05186e-22	UP	yes
ENSCAFG00845007348	RAC2		ENSCAFT00845013026	GO:0003924(GTPase activity);GO:0005525(GTP binding);GO:0005635(nuclear envelope);GO:0005737(cytoplasm);GO:0005829(cytosol);GO:0005884(actin filament);GO:0006935(chemotaxis);GO:0007015(actin filament organization);GO:0007186(G protein-coupled receptor signaling pathway);GO:0008283(cell population proliferation);GO:0010592(positive regulation of lamellipodium assembly);GO:0010810(regulation of cell…	04010(MAPK signaling pathway);04014(Ras signaling pathway);04015(Rap1 signaling pathway);04024(cAMP signaling pathway);04062(Chemokine signaling pathway);04071(Sphingolipid signaling pathway);04310(Wnt signaling pathway);04360(Axon guidance);04370(VEGF signaling pathway);04510(Focal adhesion);04520(Adherens junction);04650(Natural killer cell mediated cytotoxicity);04662(B cell receptor signaling…	NA	NA	Rac family small GTPase 2 [Source:HGNC Symbol;Acc:HGNC:9802]	protein_coding	0.072728	0.066986	0	14.5769	3.87709	7.14341	0.00545812	-7.51738	1.78699e-24	1.05196e-22	UP	yes
ENSCAFG00845025956	ECT2		ENSCAFT00845046610;ENSCAFT00845046848;ENSCAFT00845047031;ENSCAFT00845046113;ENSCAFT00845045822	GO:0000281(mitotic cytokinesis);GO:0000902(cell morphogenesis);GO:0005085(guanyl-nucleotide exchange factor activity);GO:0005096(GTPase activator activity);GO:0005634(nucleus);GO:0005654(nucleoplasm);GO:0005737(cytoplasm);GO:0005829(cytosol);GO:0005911(cell-cell junction);GO:0005923(bicellular tight junction);GO:0016604(nuclear body);GO:0030496(midbody);GO:0031267(small GTPase binding);GO:0032147…	NA	NA	NA	epithelial cell transforming 2 [Source:HGNC Symbol;Acc:HGNC:3155]	protein_coding	33.4469	26.936	35.4652	4.36252	6.9851	6.32481	5.4236	2.43925	2.44658e-24	1.43636e-22	DOWN	yes
ENSCAFG00845029387	FCER1G		ENSCAFT00845052025	GO:0004888(transmembrane signaling receptor activity);GO:0005887(integral component of plasma membrane);GO:0007166(cell surface receptor signaling pathway);GO:0009986(cell surface);GO:0016020(membrane);GO:0019767(IgE receptor activity);GO:0032998(Fc-epsilon receptor I complex);GO:0033001(Fc-gamma receptor III complex);GO:0038095(Fc-epsilon receptor signaling pathway);GO:0042802(identical protein …	04071(Sphingolipid signaling pathway);04072(Phospholipase D signaling pathway);04611(Platelet activation);04625(C-type lectin receptor signaling pathway);04650(Natural killer cell mediated cytotoxicity);04664(Fc epsilon RI signaling pathway);05152(Tuberculosis);05310(Asthma)	NA	NA	Fc epsilon receptor Ig [Source:NCBI gene (formerly Entrezgene);Acc:403798]	protein_coding	0.21055	0.330574	0.27687	56.8721	16.8274	19.0972	0.00881491	-6.82584	2.46837e-24	1.44526e-22	UP	yes
ENSCAFG00845024434	ENSCAFG00845024434		ENSCAFT00845043141	NA	NA	NA	NA		lncRNA	2.24253	2.37419	1.4524	14.8765	12.0838	16.6518	0.139161	-2.84517	3.70272e-24	2.16217e-22	UP	yes
ENSCAFG00845026714	ENSCAFG00845026714		ENSCAFT00845047067	GO:0004930(G protein-coupled receptor activity);GO:0007186(G protein-coupled receptor signaling pathway);GO:0016021(integral component of membrane)	04072(Phospholipase D signaling pathway);04080(Neuroactive ligand-receptor interaction);04151(PI3K-Akt signaling pathway);05200(Pathways in cancer)	NA	NA		protein_coding	0.222874	0.252043	0.351842	1.965	2.07457	3.08911	0.115976	-3.1081	4.45512e-24	2.59457e-22	UP	yes
ENSCAFG00845030480	ENSCAFG00845030480		ENSCAFT00845054064	NA	NA	NA	NA		lncRNA	0	0.019208	0	3.66389	1.67479	3.54749	0.00216156	-8.85371	4.72644e-24	2.74524e-22	UP	yes
ENSCAFG00845024745	VDR	1594	ENSCAFT00845043675	GO:0000122(negative regulation of transcription by RNA polymerase II);GO:0000902(cell morphogenesis);GO:0001501(skeletal system development);GO:0003677(DNA binding);GO:0003700(DNA-binding transcription factor activity);GO:0004879(nuclear receptor activity);GO:0005634(nucleus);GO:0005654(nucleoplasm);GO:0005829(cytosol);GO:0006355(regulation of DNA-templated transcription);GO:0006816(calcium ion t…	04928(Parathyroid hormone synthesis, secretion and action);04961(Endocrine and other factor-regulated calcium reabsorption);04978(Mineral absorption);05152(Tuberculosis)	NA	NA	vitamin D receptor [Source:HGNC Symbol;Acc:HGNC:12679]	protein_coding	23.6538	22.9414	23.5194	6.31477	8.29256	7.45493	3.17803	1.66813	5.15158e-24	2.98422e-22	DOWN	yes
ENSCAFG00845014334	TMOD1		ENSCAFT00845025650	GO:0003779(actin binding);GO:0005523(tropomyosin binding);GO:0005865(striated muscle thin filament);GO:0005884(actin filament);GO:0006936(muscle contraction);GO:0008180(COP9 signalosome);GO:0008344(adult locomotory behavior);GO:0016020(membrane);GO:0030016(myofibril);GO:0030017(sarcomere);GO:0030239(myofibril assembly);GO:0030863(cortical cytoskeleton);GO:0051015(actin filament binding);GO:005169…	NA	NA	NA	tropomodulin 1 [Source:HGNC Symbol;Acc:HGNC:11871]	protein_coding	0.204825	0.173397	0.23752	1.82649	4.06981	4.7228	0.0579844	-4.10819	5.56252e-24	3.21372e-22	UP	yes
ENSCAFG00845015443	KLK4		ENSCAFT00845027539	GO:0004252(serine-type endopeptidase activity);GO:0006508(proteolysis)	NA	NA	NA	kallikrein related peptidase 4 [Source:HGNC Symbol;Acc:HGNC:6365]	protein_coding	5.83817	5.21433	5.21779	0.719613	0.859508	0.583953	7.52184	2.91109	6.05775e-24	3.49058e-22	DOWN	yes
ENSCAFG00845001249	HBEGF		ENSCAFT00845002137	GO:0005154(epidermal growth factor receptor binding);GO:0005615(extracellular space);GO:0005887(integral component of plasma membrane);GO:0007173(epidermal growth factor receptor signaling pathway);GO:0008016(regulation of heart contraction);GO:0008083(growth factor activity);GO:0008201(heparin binding);GO:0008284(positive regulation of cell population proliferation);GO:0009986(cell surface);GO:0…	01522(Endocrine resistance);04012(ErbB signaling pathway);04912(GnRH signaling pathway);04915(Estrogen signaling pathway);04928(Parathyroid hormone synthesis, secretion and action);05171(Coronavirus disease - COVID-19);05205(Proteoglycans in cancer);05219(Bladder cancer)	NA	NA	heparin binding EGF like growth factor [Source:HGNC Symbol;Acc:HGNC:3059]	protein_coding	1.35683	1.05129	1.30309	4.49132	4.36054	4.52035	0.277531	-1.84928	6.2583e-24	3.59662e-22	UP	yes
ENSCAFG00845009412	SERINC1		ENSCAFT00845016581;ENSCAFT00845016629	GO:0005886(plasma membrane);GO:0006658(phosphatidylserine metabolic process);GO:0006665(sphingolipid metabolic process);GO:0016020(membrane);GO:0016020(membrane)	NA	NA	NA	serine incorporator 1 [Source:HGNC Symbol;Acc:HGNC:13464]	protein_coding	88.4772	83.8051	97.8216	229.817	214.028	232.525	0.399344	-1.3243	6.42876e-24	3.68486e-22	UP	yes
ENSCAFG00845001785	CD53		ENSCAFT00845003133;ENSCAFT00845003136	GO:0001772(immunological synapse);GO:0005886(plasma membrane);GO:0005911(cell-cell junction);GO:0016021(integral component of membrane);GO:0042802(identical protein binding);GO:1901741(positive regulation of myoblast fusion);GO:1901741(positive regulation of myoblast fusion)	NA	NA	NA	CD53 molecule [Source:HGNC Symbol;Acc:HGNC:1686]	protein_coding	0	0	0	3.87317	5.13054	7.34414	1.8351e-05	-15.7338	8.11325e-24	4.63818e-22	UP	yes
ENSCAFG00845021595	PLXNC1		ENSCAFT00845038475;ENSCAFT00845038739	GO:0005515(protein binding);GO:0007165(signal transduction);GO:0017154(semaphorin receptor activity);GO:0071526(semaphorin-plexin signaling pathway);GO:0071526(semaphorin-plexin signaling pathway)	04360(Axon guidance);04360(Axon guidance)	NA	NA	plexin C1 [Source:HGNC Symbol;Acc:HGNC:9106]	protein_coding	0.298707	0.223699	0.431021	3.22455	9.9576	12.2017	0.0375604	-4.73464	8.26173e-24	4.7107e-22	UP	yes
ENSCAFG00845017325	CA2		ENSCAFT00845030788;ENSCAFT00845030685	GO:0004064(arylesterase activity);GO:0004089(carbonate dehydratase activity);GO:0005737(cytoplasm);GO:0005886(plasma membrane);GO:0008270(zinc ion binding);GO:0038166(angiotensin-activated signaling pathway);GO:0044070(regulation of anion transport);GO:0045177(apical part of cell);GO:0045177(apical part of cell)	00910(Nitrogen metabolism);01100(Metabolic pathways);04964(Proximal tubule bicarbonate reclamation);04966(Collecting duct acid secretion);04971(Gastric acid secretion);04972(Pancreatic secretion);04976(Bile secretion);04976(Bile secretion)	K18245	EC:4.2.1.1	carbonic anhydrase 2 [Source:NCBI gene (formerly Entrezgene);Acc:477928]	protein_coding	0.764127	0.956359	0.618357	6.94131	4.95022	5.83275	0.131957	-2.92186	8.2984e-24	4.71926e-22	UP	yes
ENSCAFG00845014688	ANO1		ENSCAFT00845026420;ENSCAFT00845026524;ENSCAFT00845026299	GO:0005227(calcium activated cation channel activity);GO:0005229(intracellular calcium activated chloride channel activity);GO:0005254(chloride channel activity);GO:0005654(nucleoplasm);GO:0005886(plasma membrane);GO:0006812(cation transport);GO:0006821(chloride transport);GO:0015111(iodide transmembrane transporter activity);GO:0015705(iodide transport);GO:0016324(apical plasma membrane);GO:0034…	NA	NA	NA	anoctamin 1 [Source:HGNC Symbol;Acc:HGNC:21625]	protein_coding	0.199911	0.118257	0.15088	1.21193	1.97245	2.43326	0.0834956	-3.58216	9.03623e-24	5.12547e-22	UP	yes
ENSCAFG00845008639	GPRC5B		ENSCAFT00845015199;ENSCAFT00845015228;ENSCAFT00845015251	GO:0004930(G protein-coupled receptor activity);GO:0005654(nucleoplasm);GO:0005730(nucleolus);GO:0005829(cytosol);GO:0007186(G protein-coupled receptor signaling pathway);GO:0016021(integral component of membrane);GO:0030295(protein kinase activator activity);GO:0043231(intracellular membrane-bounded organelle);GO:0070062(extracellular exosome);GO:0070062(extracellular exosome)	NA	NA	NA	G protein-coupled receptor class C group 5 member B [Source:HGNC Symbol;Acc:HGNC:13308]	protein_coding	3.40226	3.33519	3.06887	10.4439	14.6619	16.0109	0.2385	-2.06794	1.12005e-23	6.33658e-22	UP	yes
ENSCAFG00845029042	ERG		ENSCAFT00845051548;ENSCAFT00845051449;ENSCAFT00845051511;ENSCAFT00845051388;ENSCAFT00845051520;ENSCAFT00845051418;ENSCAFT00845051455	GO:0000978(RNA polymerase II cis-regulatory region sequence-specific DNA binding);GO:0001228(DNA-binding transcription activator activity, RNA polymerase II-specific);GO:0003682(chromatin binding);GO:0003700(DNA-binding transcription factor activity);GO:0005515(protein binding);GO:0006355(regulation of DNA-templated transcription);GO:0006357(regulation of transcription by RNA polymerase II);GO:00…	05202(Transcriptional misregulation in cancer);05215(Prostate cancer);05215(Prostate cancer)	NA	NA	ETS transcription factor ERG [Source:HGNC Symbol;Acc:HGNC:3446]	protein_coding	3.18046	3.08157	2.63995	9.0682	10.5128	11.9695	0.28215	-1.82547	1.13221e-23	6.38876e-22	UP	yes
ENSCAFG00845021812	CSAD		ENSCAFT00845038530;ENSCAFT00845038798;ENSCAFT00845038652;ENSCAFT00845038942	GO:0003824(catalytic activity);GO:0016830(carbon-carbon lyase activity);GO:0016831(carboxy-lyase activity);GO:0019752(carboxylic acid metabolic process);GO:0030170(pyridoxal phosphate binding);GO:0042412(taurine biosynthetic process);GO:0042412(taurine biosynthetic process)	00430(Taurine and hypotaurine metabolism);01100(Metabolic pathways);01100(Metabolic pathways)	K01594	EC:4.1.1.29	cysteine sulfinic acid decarboxylase [Source:HGNC Symbol;Acc:HGNC:18966]	protein_coding	0.190875	0.0687259	0.154554	4.21323	2.43395	2.6249	0.0446669	-4.48465	1.29285e-23	7.27636e-22	UP	yes
ENSCAFG00845008023	PSEN2		ENSCAFT00845014159;ENSCAFT00845014282;ENSCAFT00845014216	GO:0000776(kinetochore);GO:0004190(aspartic-type endopeptidase activity);GO:0005637(nuclear inner membrane);GO:0005783(endoplasmic reticulum);GO:0005794(Golgi apparatus);GO:0005813(centrosome);GO:0005887(integral component of plasma membrane);GO:0006509(membrane protein ectodomain proteolysis);GO:0016020(membrane);GO:0016021(integral component of membrane);GO:0016485(protein processing);GO:003299…	04330(Notch signaling pathway);04722(Neurotrophin signaling pathway);05010(Alzheimer disease);05022(Pathways of neurodegeneration - multiple diseases);05022(Pathways of neurodegeneration - multiple diseases)	NA	NA	presenilin 2 [Source:NCBI gene (formerly Entrezgene);Acc:490382]	protein_coding	1.36483	1.44642	1.61057	5.46369	4.97551	6.28789	0.26435	-1.91948	1.41105e-23	7.92115e-22	UP	yes
ENSCAFG00845009397	EPHX1		ENSCAFT00845016653;ENSCAFT00845016610;ENSCAFT00845016566	GO:0003824(catalytic activity);GO:0004301(epoxide hydrolase activity);GO:0005789(endoplasmic reticulum membrane);GO:0019369(arachidonic acid metabolic process);GO:0019439(aromatic compound catabolic process);GO:0033961(cis-stilbene-oxide hydrolase activity);GO:0097176(epoxide metabolic process);GO:0097176(epoxide metabolic process)	00980(Metabolism of xenobiotics by cytochrome P450);04976(Bile secretion);05204(Chemical carcinogenesis);05204(Chemical carcinogenesis)	K01253	EC:3.3.2.9	epoxide hydrolase 1 [Source:HGNC Symbol;Acc:HGNC:3401]	protein_coding	8.18802	8.3485	8.17398	19.4071	20.2923	21.7792	0.401937	-1.31496	1.44937e-23	8.11535e-22	UP	yes
ENSCAFG00845002346	ENSCAFG00845002346		ENSCAFT00845004159;ENSCAFT00845004135	NA	04380(Osteoclast differentiation);04662(B cell receptor signaling pathway);04662(B cell receptor signaling pathway)	NA	NA		protein_coding	0.0182717	0	0	1.65166	3.46917	4.7252	0.00185575	-9.07378	1.54117e-23	8.60721e-22	UP	yes
ENSCAFG00845002326	ENSCAFG00845002326		ENSCAFT00845004097	GO:0006869(lipid transport);GO:0006897(endocytosis);GO:0030228(lipoprotein particle receptor activity)	NA	NA	NA		protein_coding	0.061184	0.105762	0.053346	2.66621	1.23141	1.41767	0.041445	-4.59266	2.02846e-23	1.12997e-21	UP	yes
ENSCAFG00845015256	TMEM59		ENSCAFT00845027298;ENSCAFT00845027240;ENSCAFT00845027221;ENSCAFT00845027281	NA	NA	NA	NA	transmembrane protein 59 [Source:HGNC Symbol;Acc:HGNC:1239]	protein_coding	21.2697	17.6608	21.9998	55.1207	52.0118	55.367	0.374957	-1.4152	2.07121e-23	1.15084e-21	UP	yes
ENSCAFG00845004060	CCNF		ENSCAFT00845007307	GO:0000320(re-entry into mitotic cell cycle);GO:0001890(placenta development);GO:0005515(protein binding);GO:0005634(nucleus);GO:0005813(centrosome);GO:0005814(centriole);GO:0010826(negative regulation of centrosome duplication);GO:0010997(anaphase-promoting complex binding);GO:0016567(protein ubiquitination);GO:0019005(SCF ubiquitin ligase complex);GO:0030054(cell junction);GO:0031146(SCF-depend…	NA	NA	NA	cyclin F [Source:HGNC Symbol;Acc:HGNC:1591]	protein_coding	15.2598	17.2567	15.6879	4.49474	4.84117	5.25815	3.30301	1.72378	2.62185e-23	1.45309e-21	DOWN	yes
ENSCAFG00845001483	NPR1		ENSCAFT00845002690;ENSCAFT00845002725;ENSCAFT00845002640	GO:0004383(guanylate cyclase activity);GO:0004672(protein kinase activity);GO:0005524(ATP binding);GO:0006468(protein phosphorylation);GO:0008217(regulation of blood pressure);GO:0009190(cyclic nucleotide biosynthetic process);GO:0016021(integral component of membrane);GO:0016849(phosphorus-oxygen lyase activity);GO:0035556(intracellular signal transduction);GO:0035556(intracellular signal transd…	00230(Purine metabolism);01100(Metabolic pathways);04022(cGMP-PKG signaling pathway);04024(cAMP signaling pathway);04270(Vascular smooth muscle contraction);04714(Thermogenesis);04921(Oxytocin signaling pathway);04923(Regulation of lipolysis in adipocytes);04924(Renin secretion);04925(Aldosterone synthesis and secretion);04925(Aldosterone synthesis and secretion)	K12323	EC:4.6.1.2		protein_coding	0.0710016	0.0513564	0.0655079	0.681595	1.55091	1.70653	0.0476935	-4.39006	2.77825e-23	1.53586e-21	UP	yes
ENSCAFG00845008263	TOP2A		ENSCAFT00845014593;ENSCAFT00845014873	GO:0000228(nuclear chromosome);GO:0000287(magnesium ion binding);GO:0000775(chromosome, centromeric region);GO:0000793(condensed chromosome);GO:0001673(male germ cell nucleus);GO:0002244(hematopoietic progenitor cell differentiation);GO:0003677(DNA binding);GO:0003682(chromatin binding);GO:0003918(DNA topoisomerase type II (double strand cut, ATP-hydrolyzing) activity);GO:0005080(protein kinase C…	01524(Platinum drug resistance);01524(Platinum drug resistance)	K03164	EC:5.6.2.2	DNA topoisomerase II alpha [Source:HGNC Symbol;Acc:HGNC:11989]	protein_coding	42.8548	41.0972	46.5082	5.83991	9.71469	9.25121	5.25926	2.39486	2.97132e-23	1.63844e-21	DOWN	yes
ENSCAFG00845015903	PDE1B		ENSCAFT00845028317;ENSCAFT00845028507;ENSCAFT00845028557;ENSCAFT00845028429;ENSCAFT00845028595	GO:0001505(regulation of neurotransmitter levels);GO:0001975(response to amphetamine);GO:0004114(3',5'-cyclic-nucleotide phosphodiesterase activity);GO:0004115(3',5'-cyclic-AMP phosphodiesterase activity);GO:0004117(calmodulin-activated dual specificity 3',5'-cyclic-GMP, 3',5'-cyclic-AMP phosphodiesterase activity);GO:0005829(cytosol);GO:0007165(signal transduction);GO:0007626(locomotory behavior…	00230(Purine metabolism);01100(Metabolic pathways);04020(Calcium signaling pathway);04740(Olfactory transduction);04742(Taste transduction);04924(Renin secretion);05032(Morphine addiction);05032(Morphine addiction)	K13755	EC:3.1.4.17	phosphodiesterase 1B [Source:HGNC Symbol;Acc:HGNC:8775]	protein_coding	1.44533	1.53215	1.20316	4.50925	5.05152	4.65563	0.294071	-1.76576	2.99776e-23	1.64885e-21	UP	yes
ENSCAFG00845003728	PTGER2		ENSCAFT00845006662	GO:0004930(G protein-coupled receptor activity);GO:0004957(prostaglandin E receptor activity);GO:0007186(G protein-coupled receptor signaling pathway);GO:0016021(integral component of membrane)	04024(cAMP signaling pathway);04080(Neuroactive ligand-receptor interaction);04750(Inflammatory mediator regulation of TRP channels);04924(Renin secretion);05163(Human cytomegalovirus infection);05200(Pathways in cancer)	NA	NA	prostaglandin E receptor 2 [Source:NCBI gene (formerly Entrezgene);Acc:403797]	protein_coding	0.037558	0.130488	0.095669	1.92028	1.79539	1.84462	0.0474282	-4.39811	3.09888e-23	1.70017e-21	UP	yes
ENSCAFG00845008349	CD72		ENSCAFT00845014682	GO:0004888(transmembrane signaling receptor activity);GO:0005887(integral component of plasma membrane)	04662(B cell receptor signaling pathway)	NA	NA	CD72 molecule [Source:HGNC Symbol;Acc:HGNC:1696]	protein_coding	0.046715	0.051496	0	3.57591	1.88074	2.6147	0.0121679	-6.36078	3.11212e-23	1.70314e-21	UP	yes
ENSCAFG00845001102	EMB		ENSCAFT00845002062;ENSCAFT00845002070	GO:0005515(protein binding);GO:0005886(plasma membrane);GO:0007155(cell adhesion);GO:0007411(axon guidance);GO:0007411(axon guidance)	NA	NA	NA	embigin [Source:HGNC Symbol;Acc:HGNC:30465]	protein_coding	0.4701	0.586492	0.498732	2.76064	3.40179	3.31574	0.164096	-2.60739	3.91474e-23	2.13702e-21	UP	yes
ENSCAFG00845011954	OR51E2		ENSCAFT00845021259	GO:0003707(nuclear steroid receptor activity);GO:0004930(G protein-coupled receptor activity);GO:0004984(olfactory receptor activity);GO:0005886(plasma membrane);GO:0007186(G protein-coupled receptor signaling pathway);GO:0016021(integral component of membrane);GO:0016477(cell migration);GO:0030318(melanocyte differentiation);GO:0031901(early endosome membrane);GO:0038023(signaling receptor activ…	04740(Olfactory transduction)	NA	NA	olfactory receptor family 51 subfamily E member 2 [Source:NCBI gene (formerly Entrezgene);Acc:100856052]	protein_coding	0.255876	0.23239	0.336896	1.76541	2.47653	3.09349	0.11249	-3.15213	4.43814e-23	2.41668e-21	UP	yes
ENSCAFG00845023838	LAMB1		ENSCAFT00845042988;ENSCAFT00845042463;ENSCAFT00845042116	GO:0005201(extracellular matrix structural constituent);GO:0005604(basement membrane);GO:0005606(laminin-1 complex);GO:0005607(laminin-2 complex);GO:0005615(extracellular space);GO:0021812(neuronal-glial interaction involved in cerebral cortex radial glia guided migration);GO:0030335(positive regulation of cell migration);GO:0031175(neuron projection development);GO:0034446(substrate adhesion-dep…	04151(PI3K-Akt signaling pathway);04510(Focal adhesion);04512(ECM-receptor interaction);05145(Toxoplasmosis);05146(Amoebiasis);05165(Human papillomavirus infection);05200(Pathways in cancer);05222(Small cell lung cancer);05222(Small cell lung cancer)	NA	NA	laminin subunit beta 1 [Source:HGNC Symbol;Acc:HGNC:6486]	protein_coding	61.2026	63.5216	59.6603	167.142	149.445	163.161	0.384336	-1.37956	5.46396e-23	2.96784e-21	UP	yes
ENSCAFG00845025684	RAPGEF3		ENSCAFT00845045970;ENSCAFT00845045636;ENSCAFT00845045391	GO:0005085(guanyl-nucleotide exchange factor activity);GO:0005886(plasma membrane);GO:0005902(microvillus);GO:0007264(small GTPase mediated signal transduction);GO:0008306(associative learning);GO:0019904(protein domain specific binding);GO:0030027(lamellipodium);GO:0030175(filopodium);GO:0030864(cortical actin cytoskeleton);GO:0032486(Rap protein signal transduction);GO:0033138(positive regulati…	04015(Rap1 signaling pathway);04024(cAMP signaling pathway);04072(Phospholipase D signaling pathway);04261(Adrenergic signaling in cardiomyocytes);04670(Leukocyte transendothelial migration);04720(Long-term potentiation);04726(Serotonergic synapse);04726(Serotonergic synapse)	NA	NA	Rap guanine nucleotide exchange factor 3 [Source:NCBI gene (formerly Entrezgene);Acc:486591]	protein_coding	0.256171	0.22557	0.451364	2.80349	2.36819	2.7833	0.117298	-3.09175	6.62742e-23	3.59084e-21	UP	yes
ENSCAFG00845023160	MILR1		ENSCAFT00845040861	GO:0033004(negative regulation of mast cell activation);GO:0043303(mast cell degranulation)	NA	NA	NA	mast cell immunoglobulin like receptor 1 [Source:HGNC Symbol;Acc:HGNC:27570]	protein_coding	0.053072	0.198499	0	6.37493	6.95809	7.81905	0.0118935	-6.39369	6.94537e-23	3.75377e-21	UP	yes
ENSCAFG00845004875	CEMIP		ENSCAFT00845008723;ENSCAFT00845008810;ENSCAFT00845008743	GO:0004415(hyalurononglucosaminidase activity);GO:0005540(hyaluronic acid binding);GO:0005737(cytoplasm);GO:0005783(endoplasmic reticulum);GO:0005886(plasma membrane);GO:0007605(sensory perception of sound);GO:0010800(positive regulation of peptidyl-threonine phosphorylation);GO:0030214(hyaluronan catabolic process);GO:0030335(positive regulation of cell migration);GO:0030665(clathrin-coated vesi…	NA	K19031	EC:3.2.1.35	cell migration inducing hyaluronidase 1 [Source:HGNC Symbol;Acc:HGNC:29213]	protein_coding	41.646	41.6016	36.2778	156.467	282.673	296.271	0.162529	-2.62123	8.65064e-23	4.66385e-21	UP	yes
ENSCAFG00845018106	SYK		ENSCAFT00845032468;ENSCAFT00845032390;ENSCAFT00845032058	GO:0001775(cell activation);GO:0001784(phosphotyrosine residue binding);GO:0001819(positive regulation of cytokine production);GO:0001820(serotonin secretion);GO:0001945(lymph vessel development);GO:0002092(positive regulation of receptor internalization);GO:0002223(stimulatory C-type lectin receptor signaling pathway);GO:0002281(macrophage activation involved in immune response);GO:0002283(neutr…	04064(NF-kappa B signaling pathway);04072(Phospholipase D signaling pathway);04151(PI3K-Akt signaling pathway);04380(Osteoclast differentiation);04611(Platelet activation);04625(C-type lectin receptor signaling pathway);04650(Natural killer cell mediated cytotoxicity);04662(B cell receptor signaling pathway);04664(Fc epsilon RI signaling pathway);04666(Fc gamma R-mediated phagocytosis);05152(Tube…	K05855	EC:2.7.10.2	spleen associated tyrosine kinase [Source:HGNC Symbol;Acc:HGNC:11491]	protein_coding	0	0	0	7.23692	1.76795	2.93861	2.51183e-05	-15.2809	9.15016e-23	4.92098e-21	UP	yes
ENSCAFG00845023913	TM4SF18		ENSCAFT00845042228	GO:0016021(integral component of membrane)	NA	NA	NA	transmembrane 4 L six family member 18 [Source:HGNC Symbol;Acc:HGNC:25181]	protein_coding	0.573694	0.676501	0.477749	6.98611	27.3162	34.6902	0.0250454	-5.31931	9.44156e-23	5.06519e-21	UP	yes
ENSCAFG00845003393	NEK2		ENSCAFT00845006022	GO:0000070(mitotic sister chromatid segregation);GO:0000776(kinetochore);GO:0000794(condensed nuclear chromosome);GO:0000922(spindle pole);GO:0001824(blastocyst development);GO:0004672(protein kinase activity);GO:0005524(ATP binding);GO:0005654(nucleoplasm);GO:0005813(centrosome);GO:0006468(protein phosphorylation);GO:0007059(chromosome segregation);GO:0019903(protein phosphatase binding);GO:0030…	NA	K20872	EC:2.7.11.1	NIMA related kinase 2 [Source:HGNC Symbol;Acc:HGNC:7745]	protein_coding	14.6566	14.0957	12.8804	2.86367	2.36611	1.78019	5.93907	2.57024	1.07644e-22	5.76069e-21	DOWN	yes
ENSCAFG00845008020	SEC16B		ENSCAFT00845014147	GO:0006888(endoplasmic reticulum to Golgi vesicle-mediated transport);GO:0006914(autophagy);GO:0007029(endoplasmic reticulum organization);GO:0007031(peroxisome organization);GO:0010628(positive regulation of gene expression);GO:0016559(peroxisome fission);GO:0043231(intracellular membrane-bounded organelle);GO:0048208(COPII vesicle coating);GO:0070863(positive regulation of protein exit from end…	NA	NA	NA	SEC16 homolog B, endoplasmic reticulum export factor [Source:HGNC Symbol;Acc:HGNC:30301]	protein_coding	1.95679	2.2248	2.14071	0.098646	0.139145	0.033864	23.2732	4.5406	1.08907e-22	5.81397e-21	DOWN	yes
ENSCAFG00845025952	RRM2		ENSCAFT00845045923;ENSCAFT00845045792	GO:0005829(cytosol);GO:0005971(ribonucleoside-diphosphate reductase complex);GO:0009185(ribonucleoside diphosphate metabolic process);GO:0009263(deoxyribonucleotide biosynthetic process);GO:0009265(2'-deoxyribonucleotide biosynthetic process);GO:0016491(oxidoreductase activity);GO:0055086(nucleobase-containing small molecule metabolic process);GO:1900087(positive regulation of G1/S transition of …	00230(Purine metabolism);00240(Pyrimidine metabolism);00480(Glutathione metabolism);00983(Drug metabolism - other enzymes);01100(Metabolic pathways);04115(p53 signaling pathway);04115(p53 signaling pathway)	K10808	EC:1.17.4.1	ribonucleotide reductase regulatory subunit M2 [Source:HGNC Symbol;Acc:HGNC:10452]	protein_coding	39.1362	35.5132	40.212	10.2945	12.3794	13.3944	3.18455	1.67109	1.09218e-22	5.81632e-21	DOWN	yes
ENSCAFG00845029862	CXCL10		ENSCAFT00845052887	GO:0005576(extracellular region);GO:0005615(extracellular space);GO:0006935(chemotaxis);GO:0006952(defense response);GO:0006955(immune response);GO:0007186(G protein-coupled receptor signaling pathway);GO:0007189(adenylate cyclase-activating G protein-coupled receptor signaling pathway);GO:0008009(chemokine activity);GO:0008201(heparin binding);GO:0009617(response to bacterium);GO:0009897(externa…	04060(Cytokine-cytokine receptor interaction);04061(Viral protein interaction with cytokine and cytokine receptor);04062(Chemokine signaling pathway);04620(Toll-like receptor signaling pathway);04622(RIG-I-like receptor signaling pathway);04623(Cytosolic DNA-sensing pathway);04657(IL-17 signaling pathway);04668(TNF signaling pathway);05160(Hepatitis C);05164(Influenza A);05169(Epstein-Barr virus …	NA	NA	C-X-C motif chemokine ligand 10 [Source:NCBI gene (formerly Entrezgene);Acc:478432]	protein_coding	0.050571	0.07258	0.142781	10.1851	2.54215	9.93494	0.0117346	-6.41308	1.18161e-22	6.27724e-21	UP	yes
ENSCAFG00845028221	ENSCAFG00845028221		ENSCAFT00845049784	NA	NA	NA	NA		lncRNA	1.15647	0.95545	1.07541	4.31911	4.53745	6.28229	0.21054	-2.24784	1.27659e-22	6.7653e-21	UP	yes
ENSCAFG00845003156	FYB1		ENSCAFT00845005590;ENSCAFT00845005570	GO:0005515(protein binding);GO:0005886(plasma membrane);GO:0006955(immune response);GO:0007229(integrin-mediated signaling pathway);GO:0008289(lipid binding);GO:0015629(actin cytoskeleton);GO:0032991(protein-containing complex);GO:0072659(protein localization to plasma membrane);GO:0072659(protein localization to plasma membrane)	04015(Rap1 signaling pathway);05135(Yersinia infection);05135(Yersinia infection)	NA	NA	FYN binding protein 1 [Source:HGNC Symbol;Acc:HGNC:4036]	protein_coding	0.0473445	0.0209115	0.0485614	0.753666	0.611104	0.849392	0.0527592	-4.24443	1.31242e-22	6.93831e-21	UP	yes
ENSCAFG00845011324	TMEM144		ENSCAFT00845020226;ENSCAFT00845020073;ENSCAFT00845020153	GO:0015144(carbohydrate transmembrane transporter activity);GO:0016021(integral component of membrane);GO:0034219(carbohydrate transmembrane transport);GO:0034219(carbohydrate transmembrane transport)	NA	NA	NA	transmembrane protein 144 [Source:HGNC Symbol;Acc:HGNC:25633]	protein_coding	0.0110507	0.0296347	0	0.927066	1.01008	1.83297	0.0107916	-6.53395	1.7862e-22	9.42015e-21	UP	yes
ENSCAFG00845025366	PLCB4		ENSCAFT00845044800;ENSCAFT00845044981	GO:0004435(phosphatidylinositol phospholipase C activity);GO:0005509(calcium ion binding);GO:0005634(nucleus);GO:0005790(smooth endoplasmic reticulum);GO:0006629(lipid metabolic process);GO:0007165(signal transduction);GO:0008081(phosphoric diester hydrolase activity);GO:0014069(postsynaptic density);GO:0030425(dendrite);GO:0035556(intracellular signal transduction);GO:0050804(modulation of chemi…	00562(Inositol phosphate metabolism);01100(Metabolic pathways);04015(Rap1 signaling pathway);04020(Calcium signaling pathway);04022(cGMP-PKG signaling pathway);04062(Chemokine signaling pathway);04070(Phosphatidylinositol signaling system);04071(Sphingolipid signaling pathway);04072(Phospholipase D signaling pathway);04261(Adrenergic signaling in cardiomyocytes);04270(Vascular smooth muscle contr…	K05858	EC:3.1.4.11	phospholipase C beta 4 [Source:HGNC Symbol;Acc:HGNC:9059]	protein_coding	0.248297	0.135232	0.18533	1.31928	2.47034	2.19265	0.0950908	-3.39455	1.99149e-22	1.04774e-20	UP	yes
ENSCAFG00845015741	GCLM		ENSCAFT00845028070	GO:0004357(glutamate-cysteine ligase activity);GO:0006534(cysteine metabolic process);GO:0006536(glutamate metabolic process);GO:0006749(glutathione metabolic process);GO:0006750(glutathione biosynthetic process);GO:0006979(response to oxidative stress);GO:0008637(apoptotic mitochondrial changes);GO:0009410(response to xenobiotic stimulus);GO:0017109(glutamate-cysteine ligase complex);GO:0035226(…	00270(Cysteine and methionine metabolism);00480(Glutathione metabolism);01100(Metabolic pathways);01240(Biosynthesis of cofactors);04216(Ferroptosis)	NA	NA	glutamate-cysteine ligase modifier subunit [Source:HGNC Symbol;Acc:HGNC:4312]	protein_coding	25.197	21.8097	29.0866	5.99741	7.36326	7.40313	3.66471	1.8737	2.04769e-22	1.07471e-20	DOWN	yes
ENSCAFG00845029168	ETS2		ENSCAFT00845051633	GO:0000122(negative regulation of transcription by RNA polymerase II);GO:0000977(RNA polymerase II transcription regulatory region sequence-specific DNA binding);GO:0000978(RNA polymerase II cis-regulatory region sequence-specific DNA binding);GO:0001227(DNA-binding transcription repressor activity, RNA polymerase II-specific);GO:0001712(ectodermal cell fate commitment);GO:0003700(DNA-binding tra…	04014(Ras signaling pathway);05166(Human T-cell leukemia virus 1 infection)	NA	NA	ETS proto-oncogene 2, transcription factor [Source:HGNC Symbol;Acc:HGNC:3489]	protein_coding	6.24895	6.97387	6.73949	17.3266	23.1917	22.124	0.318672	-1.64986	2.16888e-22	1.13559e-20	UP	yes
ENSCAFG00845026195	PHKA2		ENSCAFT00845047088;ENSCAFT00845046233;ENSCAFT00845046517;ENSCAFT00845046732;ENSCAFT00845047562	GO:0005516(calmodulin binding);GO:0005975(carbohydrate metabolic process);GO:0005977(glycogen metabolic process);GO:0005977(glycogen metabolic process)	NA	NA	NA	phosphorylase kinase regulatory subunit alpha 2 [Source:HGNC Symbol;Acc:HGNC:8926]	protein_coding	11.9488	11.1286	11.2363	2.95303	3.91046	3.63773	3.26759	1.70823	2.24149e-22	1.17079e-20	DOWN	yes
ENSCAFG00845018701	MAD2L1		ENSCAFT00845033047	NA	NA	NA	NA		protein_coding	31.9711	32.9875	34.532	8.81995	8.79145	6.55264	4.1173	2.0417	2.38494e-22	1.24273e-20	DOWN	yes
ENSCAFG00845006245	EBI3		ENSCAFT00845011071	GO:0004896(cytokine receptor activity);GO:0005515(protein binding);GO:0016020(membrane)	04060(Cytokine-cytokine receptor interaction)	NA	NA	Epstein-Barr virus induced 3 [Source:HGNC Symbol;Acc:HGNC:3129]	protein_coding	0.128135	0	0	7.89295	6.07085	5.82641	0.00647467	-7.27098	2.7629e-22	1.43624e-20	UP	yes
ENSCAFG00845025694	RGS1		ENSCAFT00845045358	GO:0001965(G-protein alpha-subunit binding);GO:0005096(GTPase activator activity);GO:0005829(cytosol);GO:0007165(signal transduction);GO:0007186(G protein-coupled receptor signaling pathway);GO:0008277(regulation of G protein-coupled receptor signaling pathway);GO:0009617(response to bacterium);GO:0031234(extrinsic component of cytoplasmic side of plasma membrane);GO:0043547(positive regulation o…	NA	NA	NA	regulator of G protein signaling 1 [Source:HGNC Symbol;Acc:HGNC:9991]	protein_coding	0.122384	0.066649	0.286736	7.58539	4.2612	5.85693	0.0268743	-5.21763	2.94722e-22	1.52841e-20	UP	yes
ENSCAFG00845027103	P2RX7		ENSCAFT00845047792;ENSCAFT00845047953	GO:0000165(MAPK cascade);GO:0000902(cell morphogenesis);GO:0001530(lipopolysaccharide binding);GO:0001614(purinergic nucleotide receptor activity);GO:0001845(phagolysosome assembly);GO:0001913(T cell mediated cytotoxicity);GO:0001916(positive regulation of T cell mediated cytotoxicity);GO:0001934(positive regulation of protein phosphorylation);GO:0004931(extracellularly ATP-gated cation channel a…	04020(Calcium signaling pathway);04080(Neuroactive ligand-receptor interaction);04621(NOD-like receptor signaling pathway);04621(NOD-like receptor signaling pathway)	NA	NA	purinergic receptor P2X 7 [Source:NCBI gene (formerly Entrezgene);Acc:448778]	protein_coding	0.100835	0.0569867	0.0413222	0.860367	1.5183	1.89275	0.0466224	-4.42283	3.16408e-22	1.63698e-20	UP	yes
ENSCAFG00845016232	PDCD1LG2		ENSCAFT00845028857;ENSCAFT00845028920;ENSCAFT00845028902	GO:0032689(negative regulation of interferon-gamma production);GO:0032693(negative regulation of interleukin-10 production);GO:0046007(negative regulation of activated T cell proliferation);GO:0046007(negative regulation of activated T cell proliferation)	04514(Cell adhesion molecules);04514(Cell adhesion molecules)	NA	NA	programmed cell death 1 ligand 2 [Source:HGNC Symbol;Acc:HGNC:18731]	protein_coding	0	0	0	2.16224	2.06617	2.91522	4.19955e-05	-14.5394	3.43997e-22	1.7755e-20	UP	yes
ENSCAFG00845009745	TMEM140		ENSCAFT00845017164	NA	NA	NA	NA	transmembrane protein 140 [Source:HGNC Symbol;Acc:HGNC:21870]	protein_coding	0.953911	1.01975	0.993411	6.00136	4.8651	4.40053	0.194345	-2.36331	3.97862e-22	2.04866e-20	UP	yes
ENSCAFG00845005614	MTFR2		ENSCAFT00845009963	GO:0000266(mitochondrial fission);GO:0005739(mitochondrion);GO:0007005(mitochondrion organization);GO:0009060(aerobic respiration)	NA	NA	NA	mitochondrial fission regulator 2 [Source:HGNC Symbol;Acc:HGNC:21115]	protein_coding	37.1914	33.794	35.5235	9.74491	7.10748	7.90688	4.30178	2.10493	4.20514e-22	2.16019e-20	DOWN	yes
ENSCAFG00845008460	TNFAIP6		ENSCAFT00845014876	GO:0001550(ovarian cumulus expansion);GO:0001968(fibronectin binding);GO:0005509(calcium ion binding);GO:0005540(hyaluronic acid binding);GO:0005576(extracellular region);GO:0007155(cell adhesion);GO:0030212(hyaluronan metabolic process);GO:0030514(negative regulation of BMP signaling pathway);GO:0045668(negative regulation of osteoblast differentiation);GO:0045671(negative regulation of osteocla…	NA	NA	NA	TNF alpha induced protein 6 [Source:HGNC Symbol;Acc:HGNC:11898]	protein_coding	27.9936	21.3044	29.0442	115.684	88.4356	100.33	0.257324	-1.95834	4.25327e-22	2.17978e-20	UP	yes
ENSCAFG00845015078	ADAM28		ENSCAFT00845027190	GO:0004222(metalloendopeptidase activity);GO:0005739(mitochondrion);GO:0005886(plasma membrane);GO:0006508(proteolysis);GO:0008237(metallopeptidase activity)	NA	NA	NA	ADAM metallopeptidase domain 28 [Source:HGNC Symbol;Acc:HGNC:206]	protein_coding	0	0	0	2.34133	2.76965	3.53341	3.47046e-05	-14.8145	6.11563e-22	3.12687e-20	UP	yes
ENSCAFG00845003614	EGFLAM		ENSCAFT00845006583;ENSCAFT00845006531;ENSCAFT00845006626	GO:0005509(calcium ion binding);GO:0005515(protein binding);GO:0005515(protein binding)	NA	NA	NA	EGF like, fibronectin type III and laminin G domains [Source:HGNC Symbol;Acc:HGNC:26810]	protein_coding	0.893376	0.808465	0.82011	2.5675	2.78054	3.23745	0.293745	-1.76736	6.28622e-22	3.20656e-20	UP	yes
ENSCAFG00845006750	APLP2		ENSCAFT00845012061;ENSCAFT00845012138;ENSCAFT00845011992	GO:0004867(serine-type endopeptidase inhibitor activity);GO:0005634(nucleus);GO:0008201(heparin binding);GO:0016021(integral component of membrane);GO:0042802(identical protein binding);GO:0046914(transition metal ion binding);GO:0046914(transition metal ion binding)	NA	NA	NA	amyloid beta precursor like protein 2 [Source:HGNC Symbol;Acc:HGNC:598]	protein_coding	51.5706	48.9717	49.733	135.826	117.485	128.687	0.393394	-1.34595	6.49421e-22	3.30491e-20	UP	yes
ENSCAFG00845018471	ENSCAFG00845018471		ENSCAFT00845032656;ENSCAFT00845032725;ENSCAFT00845032803	GO:0004867(serine-type endopeptidase inhibitor activity);GO:0005615(extracellular space);GO:0005615(extracellular space)	NA	NA	NA		protein_coding	12.6066	12.244	11.5062	31.4655	30.9077	37.2171	0.365064	-1.45378	6.68168e-22	3.39239e-20	UP	yes
ENSCAFG00845000969	IL11		ENSCAFT00845001654	GO:0005125(cytokine activity);GO:0005142(interleukin-11 receptor binding);GO:0005737(cytoplasm);GO:0008083(growth factor activity);GO:0008283(cell population proliferation);GO:0008284(positive regulation of cell population proliferation);GO:0033138(positive regulation of peptidyl-serine phosphorylation);GO:0043410(positive regulation of MAPK cascade);GO:0045944(positive regulation of transcriptio…	NA	NA	NA	interleukin 11 [Source:HGNC Symbol;Acc:HGNC:5966]	protein_coding	1.17409	1.19346	1.1841	23.4252	11.5348	9.80536	0.0793393	-3.65582	7.31057e-22	3.70306e-20	UP	yes
ENSCAFG00845014789	ENSCAFG00845014789		ENSCAFT00845026459	GO:0005200(structural constituent of cytoskeleton);GO:0005525(GTP binding);GO:0005874(microtubule);GO:0007017(microtubule-based process)	04145(Phagosome);04210(Apoptosis);04530(Tight junction);04540(Gap junction);05010(Alzheimer disease);05012(Parkinson disease);05014(Amyotrophic lateral sclerosis);05016(Huntington disease);05020(Prion disease);05022(Pathways of neurodegeneration - multiple diseases);05132(Salmonella infection)	NA	NA		protein_coding	11.2406	11.963	14.135	2.87855	2.71701	2.10694	4.84759	2.27727	7.95231e-22	4.01877e-20	DOWN	yes
ENSCAFG00845027739	CD4		ENSCAFT00845048936	GO:0001934(positive regulation of protein phosphorylation);GO:0005886(plasma membrane);GO:0005887(integral component of plasma membrane);GO:0006955(immune response);GO:0007155(cell adhesion);GO:0008270(zinc ion binding);GO:0009897(external side of plasma membrane);GO:0015026(coreceptor activity);GO:0016020(membrane);GO:0016021(integral component of membrane);GO:0019899(enzyme binding);GO:0019901(…	04060(Cytokine-cytokine receptor interaction);04514(Cell adhesion molecules);04612(Antigen processing and presentation);04640(Hematopoietic cell lineage);04658(Th1 and Th2 cell differentiation);04659(Th17 cell differentiation);04660(T cell receptor signaling pathway);05135(Yersinia infection);05166(Human T-cell leukemia virus 1 infection);05170(Human immunodeficiency virus 1 infection);05235(PD-L…	NA	NA	CD4 molecule [Source:NCBI gene (formerly Entrezgene);Acc:403931]	protein_coding	0.017222	0	0	1.01226	1.42552	1.94303	0.00393124	-7.9908	8.41658e-22	4.24355e-20	UP	yes
ENSCAFG00845015410	GJA4		ENSCAFT00845027478	GO:0001568(blood vessel development);GO:0005922(connexin complex);GO:0007154(cell communication)	NA	NA	NA	gap junction protein alpha 4 [Source:HGNC Symbol;Acc:HGNC:4278]	protein_coding	0.437089	0.567578	0.0811	12.9973	10.3507	12.376	0.0303932	-5.04011	9.60603e-22	4.83207e-20	UP	yes
ENSCAFG00845026305	CTSC		ENSCAFT00845046453;ENSCAFT00845046390	GO:0006508(proteolysis);GO:0008234(cysteine-type peptidase activity);GO:0008234(cysteine-type peptidase activity)	04142(Lysosome);04210(Apoptosis);04210(Apoptosis)	K01275	EC:3.4.14.1	cathepsin C [Source:NCBI gene (formerly Entrezgene);Acc:403458]	protein_coding	9.17067	8.41555	10.5687	29.1421	26.3803	34.1045	0.314134	-1.67055	1.32639e-21	6.6567e-20	UP	yes
ENSCAFG00845015507	ENSCAFG00845015507		ENSCAFT00845027655	NA	NA	NA	NA		lncRNA	8.08751	7.05776	8.94146	20.9302	20.3875	21.2015	0.385269	-1.37606	1.38617e-21	6.94073e-20	UP	yes
ENSCAFG00845023363	PLEK		ENSCAFT00845041284;ENSCAFT00845041366	GO:0002244(hematopoietic progenitor cell differentiation);GO:0002576(platelet degranulation);GO:0005080(protein kinase C binding);GO:0005737(cytoplasm);GO:0006904(vesicle docking involved in exocytosis);GO:0007229(integrin-mediated signaling pathway);GO:0010572(positive regulation of platelet activation);GO:0010920(negative regulation of inositol phosphate biosynthetic process);GO:0010925(positiv…	NA	NA	NA	pleckstrin [Source:NCBI gene (formerly Entrezgene);Acc:442956]	protein_coding	0.692472	1.00934	0.878458	5.7427	4.29073	4.71787	0.174918	-2.51525	1.46172e-21	7.30224e-20	UP	yes
ENSCAFG00845014719	BIRC5		ENSCAFT00845026373;ENSCAFT00845026448;ENSCAFT00845026425;ENSCAFT00845026518	GO:0004061(arylformamidase activity);GO:0016787(hydrolase activity);GO:0019441(tryptophan catabolic process to kynurenine);GO:0019441(tryptophan catabolic process to kynurenine)	NA	NA	NA		protein_coding	19.7899	19.0326	18.5231	5.33991	4.42652	3.77252	4.2356	2.08257	1.50948e-21	7.52357e-20	DOWN	yes
ENSCAFG00845016873	STOM		ENSCAFT00845029930;ENSCAFT00845029899	GO:0005737(cytoplasm);GO:0005739(mitochondrion);GO:0005886(plasma membrane);GO:0005887(integral component of plasma membrane);GO:0016020(membrane);GO:0034765(regulation of ion transmembrane transport);GO:0042802(identical protein binding);GO:0042803(protein homodimerization activity);GO:0044829(positive regulation by host of viral genome replication);GO:0048471(perinuclear region of cytoplasm);GO…	NA	NA	NA	stomatin [Source:NCBI gene (formerly Entrezgene);Acc:612719]	protein_coding	13.0591	13.1781	13.5563	40.362	59.3093	67.0997	0.238612	-2.06726	1.56176e-21	7.76638e-20	UP	yes
ENSCAFG00845006488	GFPT2		ENSCAFT00845011613;ENSCAFT00845011525	GO:0004360(glutamine-fructose-6-phosphate transaminase (isomerizing) activity);GO:0097367(carbohydrate derivative binding);GO:1901135(carbohydrate derivative metabolic process);GO:1901137(carbohydrate derivative biosynthetic process);GO:1990830(cellular response to leukemia inhibitory factor);GO:1990830(cellular response to leukemia inhibitory factor)	00250(Alanine, aspartate and glutamate metabolism);00520(Amino sugar and nucleotide sugar metabolism);01100(Metabolic pathways);04931(Insulin resistance);04931(Insulin resistance)	K00820	EC:2.6.1.16	glutamine-fructose-6-phosphate transaminase 2 [Source:HGNC Symbol;Acc:HGNC:4242]	protein_coding	103.552	101.998	107.616	24.8828	34.8141	32.7018	3.38928	1.76098	1.68129e-21	8.34171e-20	DOWN	yes
ENSCAFG00845002557	LCP2		ENSCAFT00845004539	GO:0005515(protein binding);GO:0005829(cytosol);GO:0005911(cell-cell junction);GO:0036398(TCR signalosome);GO:0044853(plasma membrane raft);GO:0045576(mast cell activation);GO:0045860(positive regulation of protein kinase activity);GO:0050852(T cell receptor signaling pathway)	04015(Rap1 signaling pathway);04380(Osteoclast differentiation);04611(Platelet activation);04650(Natural killer cell mediated cytotoxicity);04660(T cell receptor signaling pathway);04664(Fc epsilon RI signaling pathway);05135(Yersinia infection)	NA	NA	lymphocyte cytosolic protein 2 [Source:HGNC Symbol;Acc:HGNC:6529]	protein_coding	0.027583	0.059804	0	1.48101	1.66542	1.88739	0.01736	-5.84809	1.70764e-21	8.45322e-20	UP	yes
ENSCAFG00845002345	VLDLR		ENSCAFT00845004150;ENSCAFT00845004212;ENSCAFT00845004233	GO:0005509(calcium ion binding);GO:0005515(protein binding);GO:0005615(extracellular space);GO:0006898(receptor-mediated endocytosis);GO:0016020(membrane);GO:0021517(ventral spinal cord development);GO:0030229(very-low-density lipoprotein particle receptor activity);GO:0034185(apolipoprotein binding);GO:0034189(very-low-density lipoprotein particle binding);GO:0034436(glycoprotein transport);GO:0…	05017(Spinocerebellar ataxia);05017(Spinocerebellar ataxia)	NA	NA	very low density lipoprotein receptor [Source:NCBI gene (formerly Entrezgene);Acc:476336]	protein_coding	4.24017	3.81791	4.13367	12.542	19.0558	20.9718	0.231916	-2.10832	1.89049e-21	9.33713e-20	UP	yes
ENSCAFG00845009303	ST3GAL4		ENSCAFT00845016414	GO:0003836(beta-galactoside (CMP) alpha-2,3-sialyltransferase activity);GO:0004513(neolactotetraosylceramide alpha-2,3-sialyltransferase activity);GO:0006486(protein glycosylation);GO:0008118(N-acetyllactosaminide alpha-2,3-sialyltransferase activity);GO:0008373(sialyltransferase activity);GO:0009101(glycoprotein biosynthetic process);GO:0009247(glycolipid biosynthetic process);GO:0009312(oligosa…	00601(Glycosphingolipid biosynthesis - lacto and neolacto series);01100(Metabolic pathways)	K03494	EC:2.4.99.4	ST3 beta-galactoside alpha-2,3-sialyltransferase 4 [Source:HGNC Symbol;Acc:HGNC:10864]	protein_coding	28.5688	29.923	29.781	10.2919	12.1152	11.1999	2.62662	1.39321	1.96781e-21	9.69703e-20	DOWN	yes
ENSCAFG00845007948	RSKR		ENSCAFT00845014005;ENSCAFT00845014121;ENSCAFT00845014199	GO:0000070(mitotic sister chromatid segregation);GO:0000776(kinetochore);GO:0004672(protein kinase activity);GO:0005524(ATP binding);GO:0005737(cytoplasm);GO:0005829(cytosol);GO:0006468(protein phosphorylation);GO:0007051(spindle organization);GO:0007059(chromosome segregation);GO:0008017(microtubule binding);GO:0016604(nuclear body);GO:0032388(positive regulation of intracellular transport);GO:0…	NA	K17529	EC:2.7.11.1	sperm associated antigen 5 [Source:HGNC Symbol;Acc:HGNC:13452]	protein_coding	14.9965	16.8508	14.3337	1.79275	2.9328	3.13852	5.87239	2.55395	2.03631e-21	1.00119e-19	DOWN	yes
ENSCAFG00845005400	ENSCAFG00845005400		ENSCAFT00845009604;ENSCAFT00845009622	GO:0005509(calcium ion binding);GO:0005515(protein binding);GO:0005515(protein binding)	NA	NA	NA		protein_coding	0.939423	0.829644	0.735855	38.1989	11.4365	12.511	0.0403067	-4.63284	2.38248e-21	1.16876e-19	UP	yes
ENSCAFG00845001289	IL10		ENSCAFT00845002236;ENSCAFT00845002231	GO:0001818(negative regulation of cytokine production);GO:0001819(positive regulation of cytokine production);GO:0001938(positive regulation of endothelial cell proliferation);GO:0002237(response to molecule of bacterial origin);GO:0002439(chronic inflammatory response to antigenic stimulus);GO:0002639(positive regulation of immunoglobulin production);GO:0002719(negative regulation of cytokine pr…	04060(Cytokine-cytokine receptor interaction);04061(Viral protein interaction with cytokine and cytokine receptor);04068(FoxO signaling pathway);04625(C-type lectin receptor signaling pathway);04630(JAK-STAT signaling pathway);04660(T cell receptor signaling pathway);04672(Intestinal immune network for IgA production);05133(Pertussis);05135(Yersinia infection);05140(Leishmaniasis);05142(Chagas di…	NA	NA	interleukin 10 [Source:NCBI gene (formerly Entrezgene);Acc:403628]	protein_coding	0.01526	0	0	1.08298	1.21253	1.64979	0.0038679	-8.01423	2.53552e-21	1.24104e-19	UP	yes
ENSCAFG00845021199	ENSCAFG00845021199		ENSCAFT00845037399;ENSCAFT00845037449	NA	NA	NA	NA		protein_coding	0.237481	0.107805	0.17133	2.2304	1.56666	2.22213	0.0858281	-3.54241	2.5754e-21	1.25773e-19	UP	yes
ENSCAFG00845021381	HPSE		ENSCAFT00845037817	GO:0005615(extracellular space);GO:0005634(nucleus);GO:0005654(nucleoplasm);GO:0005764(lysosome);GO:0007160(cell-matrix adhesion);GO:0010033(response to organic substance);GO:0010575(positive regulation of vascular endothelial growth factor production);GO:0016020(membrane);GO:0016798(hydrolase activity, acting on glycosyl bonds);GO:0030194(positive regulation of blood coagulation);GO:0030200(hepa…	00531(Glycosaminoglycan degradation);01100(Metabolic pathways);05205(Proteoglycans in cancer)	K07964	EC:3.2.1.166	heparanase [Source:HGNC Symbol;Acc:HGNC:5164]	protein_coding	0.797327	0.638624	0.536286	4.00948	6.09846	9.06965	0.102841	-3.28152	2.77339e-21	1.35139e-19	UP	yes
ENSCAFG00845028677	ENSCAFG00845028677		ENSCAFT00845050691;ENSCAFT00845050663	NA	04145(Phagosome);04380(Osteoclast differentiation);04662(B cell receptor signaling pathway);04666(Fc gamma R-mediated phagocytosis);05150(Staphylococcus aureus infection);05152(Tuberculosis);05162(Measles);05162(Measles)	NA	NA		protein_coding	0	0	0	3.27971	1.73263	2.12233	4.20481e-05	-14.5376	2.86654e-21	1.39366e-19	UP	yes
ENSCAFG00845029982	CFI		ENSCAFT00845053146;ENSCAFT00845053171;ENSCAFT00845053129	GO:0004252(serine-type endopeptidase activity);GO:0005044(scavenger receptor activity);GO:0005515(protein binding);GO:0006508(proteolysis);GO:0006956(complement activation);GO:0016020(membrane);GO:0016020(membrane)	04610(Complement and coagulation cascades);05150(Staphylococcus aureus infection);05150(Staphylococcus aureus infection)	K01333	EC:3.4.21.45	complement factor I [Source:HGNC Symbol;Acc:HGNC:5394]	protein_coding	5.12934	4.70035	5.22941	19.8543	21.1609	14.7609	0.269992	-1.88901	3.37028e-21	1.63492e-19	UP	yes
ENSCAFG00845009643	TMEM176B		ENSCAFT00845017032	GO:0016021(integral component of membrane)	NA	NA	NA	transmembrane protein 176B [Source:HGNC Symbol;Acc:HGNC:29596]	protein_coding	3.52447	3.04021	3.11232	9.37758	14.5903	13.1071	0.261011	-1.93782	3.39886e-21	1.64512e-19	UP	yes
ENSCAFG00845015278	SLC2A1		ENSCAFT00845027263	GO:0000139(Golgi membrane);GO:0001674(female germ cell nucleus);GO:0001917(photoreceptor inner segment);GO:0001939(female pronucleus);GO:0005355(glucose transmembrane transporter activity);GO:0005737(cytoplasm);GO:0005829(cytosol);GO:0005886(plasma membrane);GO:0016020(membrane);GO:0016021(integral component of membrane);GO:0016323(basolateral plasma membrane);GO:0016324(apical plasma membrane);G…	04066(HIF-1 signaling pathway);04911(Insulin secretion);04919(Thyroid hormone signaling pathway);04920(Adipocytokine signaling pathway);04922(Glucagon signaling pathway);04931(Insulin resistance);04976(Bile secretion);05166(Human T-cell leukemia virus 1 infection);05200(Pathways in cancer);05211(Renal cell carcinoma);05230(Central carbon metabolism in cancer)	NA	NA	solute carrier family 2 member 1 [Source:NCBI gene (formerly Entrezgene);Acc:482437]	protein_coding	37.5649	35.3201	34.4198	73.3399	83.1897	84.0761	0.445977	-1.16496	3.51451e-21	1.69733e-19	UP	yes
ENSCAFG00845014856	PDGFRL		ENSCAFT00845026582	NA	NA	NA	NA	platelet derived growth factor receptor like [Source:HGNC Symbol;Acc:HGNC:8805]	protein_coding	48.1765	45.9647	42.3178	14.1339	13.6938	15.9491	3.11715	1.64023	3.60139e-21	1.73336e-19	DOWN	yes
ENSCAFG00845023995	P3H2		ENSCAFT00845042385;ENSCAFT00845042522;ENSCAFT00845042615	GO:0005506(iron ion binding);GO:0005515(protein binding);GO:0005604(basement membrane);GO:0005654(nucleoplasm);GO:0005783(endoplasmic reticulum);GO:0005794(Golgi apparatus);GO:0005829(cytosol);GO:0008285(negative regulation of cell population proliferation);GO:0016705(oxidoreductase activity, acting on paired donors, with incorporation or reduction of molecular oxygen);GO:0019511(peptidyl-proline…	NA	K22459	EC:1.14.11.7	prolyl 3-hydroxylase 2 [Source:HGNC Symbol;Acc:HGNC:19317]	protein_coding	0.945627	0.864413	0.739001	2.73979	3.23248	3.59565	0.266415	-1.90825	3.60502e-21	1.73336e-19	UP	yes
ENSCAFG00845023354	CACNA1H		ENSCAFT00845041932;ENSCAFT00845041247	GO:0005216(ion channel activity);GO:0005244(voltage-gated ion channel activity);GO:0005245(voltage-gated calcium channel activity);GO:0005887(integral component of plasma membrane);GO:0005891(voltage-gated calcium channel complex);GO:0006811(ion transport);GO:0008332(low voltage-gated calcium channel activity);GO:0016020(membrane);GO:0016021(integral component of membrane);GO:0032342(aldosterone …	04010(MAPK signaling pathway);04020(Calcium signaling pathway);04713(Circadian entrainment);04925(Aldosterone synthesis and secretion);04927(Cortisol synthesis and secretion);04929(GnRH secretion);04934(Cushing syndrome);04934(Cushing syndrome)	NA	NA	calcium voltage-gated channel subunit alpha1 H [Source:HGNC Symbol;Acc:HGNC:1395]	protein_coding	0.112367	0.133197	0.10453	0.861381	2.57738	1.91158	0.0654341	-3.93381	3.98918e-21	1.91384e-19	UP	yes
ENSCAFG00845030636	CDCA8		ENSCAFT00845054358	GO:0000775(chromosome, centromeric region);GO:0005654(nucleoplasm);GO:0005730(nucleolus);GO:0007080(mitotic metaphase plate congression);GO:0010369(chromocenter);GO:0015630(microtubule cytoskeleton);GO:0030496(midbody);GO:0032133(chromosome passenger complex);GO:0032991(protein-containing complex);GO:0045171(intercellular bridge);GO:0051276(chromosome organization)	NA	NA	NA	cell division cycle associated 8 [Source:HGNC Symbol;Acc:HGNC:14629]	protein_coding	22.9574	22.6759	21.1133	5.30731	3.68505	3.55122	5.32117	2.41174	4.36097e-21	2.08761e-19	DOWN	yes
ENSCAFG00845029595	FGF13		ENSCAFT00845052520;ENSCAFT00845052484;ENSCAFT00845052452;ENSCAFT00845052502	GO:0005576(extracellular region);GO:0008083(growth factor activity);GO:0008083(growth factor activity)	NA	NA	NA		protein_coding	0.223111	0.21435	0.239253	1.22437	1.92351	2.04835	0.130232	-2.94084	4.3711e-21	2.08787e-19	UP	yes
ENSCAFG00845016825	TRIB3		ENSCAFT00845029803	GO:0000122(negative regulation of transcription by RNA polymerase II);GO:0003714(transcription corepressor activity);GO:0004672(protein kinase activity);GO:0005524(ATP binding);GO:0005634(nucleus);GO:0005654(nucleoplasm);GO:0006468(protein phosphorylation);GO:0006469(negative regulation of protein kinase activity);GO:0010827(regulation of glucose transmembrane transport);GO:0019899(enzyme binding…	04931(Insulin resistance)	NA	NA	tribbles pseudokinase 3 [Source:HGNC Symbol;Acc:HGNC:16228]	protein_coding	45.5644	40.9887	35.6212	12.1581	12.8133	12.2356	3.28364	1.7153	4.64798e-21	2.21527e-19	DOWN	yes
ENSCAFG00845014188	SPEF1		ENSCAFT00845025383	GO:0005515(protein binding)	NA	NA	NA	sperm flagellar 1 [Source:HGNC Symbol;Acc:HGNC:15874]	protein_coding	0.313049	0.319463	0.486503	2.7501	2.44048	2.10029	0.153482	-2.70386	4.68964e-21	2.23024e-19	UP	yes
ENSCAFG00845007050	BCL3		ENSCAFT00845012520	GO:0002268(follicular dendritic cell differentiation);GO:0002315(marginal zone B cell differentiation);GO:0002455(humoral immune response mediated by circulating immunoglobulin);GO:0002467(germinal center formation);GO:0003713(transcription coactivator activity);GO:0003714(transcription corepressor activity);GO:0005515(protein binding);GO:0005634(nucleus);GO:0005654(nucleoplasm);GO:0005737(cytopl…	04625(C-type lectin receptor signaling pathway);04668(TNF signaling pathway)	NA	NA	BCL3 transcription coactivator [Source:HGNC Symbol;Acc:HGNC:998]	protein_coding	29.8665	32.1799	24.5091	4.82125	7.18032	5.19775	5.03249	2.33127	4.73984e-21	2.2492e-19	DOWN	yes
ENSCAFG00845007032	MFNG		ENSCAFT00845012488;ENSCAFT00845012549	GO:0001825(blastocyst formation);GO:0002315(marginal zone B cell differentiation);GO:0007389(pattern specification process);GO:0008593(regulation of Notch signaling pathway);GO:0016020(membrane);GO:0016757(glycosyltransferase activity);GO:0030173(integral component of Golgi membrane);GO:0032092(positive regulation of protein binding);GO:0033829(O-fucosylpeptide 3-beta-N-acetylglucosaminyltransfer…	00514(Other types of O-glycan biosynthesis);04330(Notch signaling pathway);05165(Human papillomavirus infection);05165(Human papillomavirus infection)	K05948	EC:2.4.1.222	MFNG O-fucosylpeptide 3-beta-N-acetylglucosaminyltransferase [Source:HGNC Symbol;Acc:HGNC:7038]	protein_coding	0.116109	0.0931447	0	4.17811	2.94443	4.43547	0.0181046	-5.7875	4.7677e-21	2.25751e-19	UP	yes
ENSCAFG00845009798	NR1D1		ENSCAFT00845017253;ENSCAFT00845017289	GO:0000122(negative regulation of transcription by RNA polymerase II);GO:0000785(chromatin);GO:0000976(transcription cis-regulatory region binding);GO:0000977(RNA polymerase II transcription regulatory region sequence-specific DNA binding);GO:0000978(RNA polymerase II cis-regulatory region sequence-specific DNA binding);GO:0001222(transcription corepressor binding);GO:0001227(DNA-binding transcri…	04710(Circadian rhythm);04710(Circadian rhythm)	NA	NA	nuclear receptor subfamily 1 group D member 1 [Source:HGNC Symbol;Acc:HGNC:7962]	protein_coding	9.8953	9.29197	8.80379	22.7279	29.7894	25.3688	0.359384	-1.4764	4.78567e-21	2.2611e-19	UP	yes
ENSCAFG00845009918	PPM1H		ENSCAFT00845017435;ENSCAFT00845017479	GO:0004721(phosphoprotein phosphatase activity);GO:0004722(protein serine/threonine phosphatase activity);GO:0005634(nucleus);GO:0005654(nucleoplasm);GO:0005737(cytoplasm);GO:0006470(protein dephosphorylation);GO:0042802(identical protein binding);GO:0045202(synapse);GO:0098978(glutamatergic synapse);GO:0098978(glutamatergic synapse)	NA	K17503	EC:3.1.3.16	protein phosphatase, Mg2+/Mn2+ dependent 1H [Source:HGNC Symbol;Acc:HGNC:18583]	protein_coding	6.10924	5.07973	5.95524	12.8686	13.6089	13.6901	0.426816	-1.22831	5.31901e-21	2.50765e-19	UP	yes
ENSCAFG00845013450	ENSCAFG00845013450		ENSCAFT00845023957	NA	NA	NA	NA		lncRNA	13.4234	11.7463	13.1653	26.2706	29.2617	29.1361	0.452765	-1.14316	5.4738e-21	2.57505e-19	UP	yes
ENSCAFG00845020400	SGO1		ENSCAFT00845035952	GO:0000775(chromosome, centromeric region);GO:0000776(kinetochore);GO:0000779(condensed chromosome, centromeric region);GO:0000793(condensed chromosome);GO:0000922(spindle pole);GO:0005634(nucleus);GO:0005654(nucleoplasm);GO:0005813(centrosome);GO:0005829(cytosol);GO:0007059(chromosome segregation);GO:0008608(attachment of spindle microtubules to kinetochore);GO:0010457(centriole-centriole cohesi…	04114(Oocyte meiosis)	NA	NA	shugoshin 1 [Source:HGNC Symbol;Acc:HGNC:25088]	protein_coding	8.08861	8.79748	8.92283	0.813267	1.16391	1.60803	7.19874	2.84774	6.02622e-21	2.82882e-19	DOWN	yes
ENSCAFG00845011780	LBH	221491	ENSCAFT00845020926;ENSCAFT00845020961;ENSCAFT00845020970	GO:0006355(regulation of DNA-templated transcription);GO:0006355(regulation of DNA-templated transcription)	NA	NA	NA	LBH regulator of WNT signaling pathway [Source:HGNC Symbol;Acc:HGNC:29532]	protein_coding	5.26331	4.83013	4.76046	10.754	11.7326	11.56	0.436281	-1.19667	6.72308e-21	3.14915e-19	UP	yes
ENSCAFG00845008754	CDC6		ENSCAFT00845015377;ENSCAFT00845015534;ENSCAFT00845015476	GO:0000278(mitotic cell cycle);GO:0000922(spindle pole);GO:0005524(ATP binding);GO:0005634(nucleus);GO:0005654(nucleoplasm);GO:0005829(cytosol);GO:0006270(DNA replication initiation);GO:0016887(ATP hydrolysis activity);GO:0019900(kinase binding);GO:0030071(regulation of mitotic metaphase/anaphase transition);GO:0032467(positive regulation of cytokinesis);GO:0045171(intercellular bridge);GO:005123…	04110(Cell cycle);04110(Cell cycle)	NA	NA	cell division cycle 6 [Source:HGNC Symbol;Acc:HGNC:1744]	protein_coding	22.5863	23.9453	22.9502	7.10134	8.04006	8.67642	2.91722	1.54459	7.62168e-21	3.5624e-19	DOWN	yes
ENSCAFG00845027662	CSGALNACT2		ENSCAFT00845048793;ENSCAFT00845048825;ENSCAFT00845048854	GO:0008376(acetylgalactosaminyltransferase activity);GO:0030166(proteoglycan biosynthetic process);GO:0032580(Golgi cisterna membrane);GO:0050650(chondroitin sulfate proteoglycan biosynthetic process);GO:0050651(dermatan sulfate proteoglycan biosynthetic process);GO:0050651(dermatan sulfate proteoglycan biosynthetic process)	00532(Glycosaminoglycan biosynthesis - chondroitin sulfate / dermatan sulfate);01100(Metabolic pathways);01100(Metabolic pathways)	K00746	EC:2.4.1.174;EC:2.4.1.175	chondroitin sulfate N-acetylgalactosaminyltransferase 2 [Source:HGNC Symbol;Acc:HGNC:24292]	protein_coding	33.6367	30.1084	36.4435	72.4677	82.7399	86.1667	0.415075	-1.26855	7.72999e-21	3.5981e-19	UP	yes
ENSCAFG00845018798	BTK		ENSCAFT00845033479;ENSCAFT00845033615;ENSCAFT00845033797;ENSCAFT00845034204;ENSCAFT00845033949	GO:0004672(protein kinase activity);GO:0004713(protein tyrosine kinase activity);GO:0004715(non-membrane spanning protein tyrosine kinase activity);GO:0005515(protein binding);GO:0005524(ATP binding);GO:0005547(phosphatidylinositol-3,4,5-trisphosphate binding);GO:0005829(cytosol);GO:0005886(plasma membrane);GO:0006468(protein phosphorylation);GO:0016004(phospholipase activator activity);GO:001810…	NA	NA	NA	Bruton tyrosine kinase [Source:HGNC Symbol;Acc:HGNC:1133]	protein_coding	8.46703	8.12565	9.2084	2.47298	2.10437	2.61552	3.58704	1.84279	7.7311e-21	3.5981e-19	DOWN	yes
ENSCAFG00845022596	SULF2		ENSCAFT00845039964;ENSCAFT00845040108	GO:0001822(kidney development);GO:0002063(chondrocyte development);GO:0003094(glomerular filtration);GO:0005509(calcium ion binding);GO:0005783(endoplasmic reticulum);GO:0005794(Golgi apparatus);GO:0005886(plasma membrane);GO:0008449(N-acetylglucosamine-6-sulfatase activity);GO:0008484(sulfuric ester hydrolase activity);GO:0009611(response to wounding);GO:0009986(cell surface);GO:0010575(positive…	NA	NA	NA	sulfatase 2 [Source:NCBI gene (formerly Entrezgene);Acc:477254]	protein_coding	10.2863	10.7293	11.1176	23.7884	23.2776	23.5937	0.454762	-1.13682	8.55131e-21	3.97135e-19	UP	yes
ENSCAFG00845007693	ENSCAFG00845007693		ENSCAFT00845014127;ENSCAFT00845013935;ENSCAFT00845013746;ENSCAFT00845013570;ENSCAFT00845014055;ENSCAFT00845013650;ENSCAFT00845013850	GO:0005509(calcium ion binding);GO:0005544(calcium-dependent phospholipid binding);GO:0005544(calcium-dependent phospholipid binding)	NA	NA	NA		protein_coding	7.46211	9.02232	9.38275	1.38755	1.03343	0.68471	8.32894	3.05813	9.23413e-21	4.27933e-19	DOWN	yes
ENSCAFG00845022563	KLHL6	55975	ENSCAFT00845039858	GO:0002467(germinal center formation);GO:0005515(protein binding);GO:0050853(B cell receptor signaling pathway)	NA	NA	NA	kelch like family member 6 [Source:HGNC Symbol;Acc:HGNC:18653]	protein_coding	0.009159	0.005847	0	0.512877	0.420059	0.462736	0.0107518	-6.53928	9.42254e-21	4.35738e-19	UP	yes
ENSCAFG00845026674	KIF2C		ENSCAFT00845047090;ENSCAFT00845047209	GO:0000775(chromosome, centromeric region);GO:0000776(kinetochore);GO:0003777(microtubule motor activity);GO:0005524(ATP binding);GO:0007018(microtubule-based movement);GO:0007019(microtubule depolymerization);GO:0007080(mitotic metaphase plate congression);GO:0008017(microtubule binding);GO:0015630(microtubule cytoskeleton);GO:0030951(establishment or maintenance of microtubule cytoskeleton pola…	NA	NA	NA	kinesin family member 2C [Source:HGNC Symbol;Acc:HGNC:6393]	protein_coding	11.2113	10.7776	10.7578	3.06935	3.71486	2.82132	3.40915	1.76941	9.82352e-21	4.52861e-19	DOWN	yes
ENSCAFG00845028303	TLR7		ENSCAFT00845049944	GO:0000165(MAPK cascade);GO:0001932(regulation of protein phosphorylation);GO:0002755(MyD88-dependent toll-like receptor signaling pathway);GO:0003725(double-stranded RNA binding);GO:0003727(single-stranded RNA binding);GO:0004888(transmembrane signaling receptor activity);GO:0005515(protein binding);GO:0005737(cytoplasm);GO:0005764(lysosome);GO:0005768(endosome);GO:0005783(endoplasmic reticulum)…	04620(Toll-like receptor signaling pathway);05162(Measles);05164(Influenza A);05171(Coronavirus disease - COVID-19)	NA	NA	toll like receptor 7 [Source:NCBI gene (formerly Entrezgene);Acc:491743]	protein_coding	0	0.013214	0	0.56895	0.759062	0.849114	0.00606947	-7.36421	9.83441e-21	4.52861e-19	UP	yes
ENSCAFG00845029076	SLC16A6		ENSCAFT00845051441	GO:0022857(transmembrane transporter activity);GO:0055085(transmembrane transport)	NA	NA	NA	solute carrier family 16 member 6 [Source:HGNC Symbol;Acc:HGNC:10927]	protein_coding	0.013693	0.015045	0.022348	0.498947	0.576567	0.6645	0.0293595	-5.09003	9.98038e-21	4.58613e-19	UP	yes
ENSCAFG00845028890	ITGA9		ENSCAFT00845051403;ENSCAFT00845051540;ENSCAFT00845051576	GO:0007155(cell adhesion);GO:0008305(integrin complex);GO:0008420(RNA polymerase II CTD heptapeptide repeat phosphatase activity);GO:0009925(basal plasma membrane);GO:0016791(phosphatase activity);GO:0030593(neutrophil chemotaxis);GO:0030593(neutrophil chemotaxis)	04151(PI3K-Akt signaling pathway);04510(Focal adhesion);04512(ECM-receptor interaction);04514(Cell adhesion molecules);04810(Regulation of actin cytoskeleton);05165(Human papillomavirus infection);05410(Hypertrophic cardiomyopathy);05412(Arrhythmogenic right ventricular cardiomyopathy);05414(Dilated cardiomyopathy);05414(Dilated cardiomyopathy)	K15731	EC:3.1.3.16	integrin subunit alpha 9 [Source:HGNC Symbol;Acc:HGNC:6145]	protein_coding	2.68516	2.26916	2.34447	7.16944	10.0622	11.4055	0.254871	-1.97216	1.07165e-20	4.91401e-19	UP	yes
ENSCAFG00845014066	CDCA2		ENSCAFT00845025213	GO:0005654(nucleoplasm);GO:0005694(chromosome);GO:0005829(cytosol);GO:0035307(positive regulation of protein dephosphorylation);GO:0051301(cell division)	NA	NA	NA	cell division cycle associated 2 [Source:HGNC Symbol;Acc:HGNC:14623]	protein_coding	9.30111	8.1327	10.0029	1.66753	2.58185	2.06726	4.34356	2.11888	1.15838e-20	5.30058e-19	DOWN	yes
ENSCAFG00845003959	MYO3A		ENSCAFT00845007266;ENSCAFT00845007193;ENSCAFT00845007148	GO:0000146(microfilament motor activity);GO:0003774(cytoskeletal motor activity);GO:0004672(protein kinase activity);GO:0005515(protein binding);GO:0005516(calmodulin binding);GO:0005524(ATP binding);GO:0005737(cytoplasm);GO:0006468(protein phosphorylation);GO:0007605(sensory perception of sound);GO:0016459(myosin complex);GO:0030175(filopodium);GO:0031941(filamentous actin);GO:0032433(filopodium…	NA	K08834	EC:2.7.11.1	myosin IIIA [Source:HGNC Symbol;Acc:HGNC:7601]	protein_coding	2.56462	2.99208	2.9627	0.500223	0.73069	0.651006	4.52698	2.17855	1.17943e-20	5.38556e-19	DOWN	yes
ENSCAFG00845013429	GAA		ENSCAFT00845024017	GO:0002026(regulation of the force of heart contraction);GO:0002086(diaphragm contraction);GO:0003007(heart morphogenesis);GO:0003824(catalytic activity);GO:0004553(hydrolase activity, hydrolyzing O-glycosyl compounds);GO:0004558(alpha-1,4-glucosidase activity);GO:0005764(lysosome);GO:0005975(carbohydrate metabolic process);GO:0005977(glycogen metabolic process);GO:0005980(glycogen catabolic proc…	00052(Galactose metabolism);00500(Starch and sucrose metabolism);01100(Metabolic pathways);04142(Lysosome)	K12316	EC:3.2.1.20	alpha glucosidase [Source:HGNC Symbol;Acc:HGNC:4065]	protein_coding	11.6508	11.9298	11.34	23.7735	25.6663	25.6203	0.465234	-1.10397	1.2452e-20	5.67401e-19	UP	yes
ENSCAFG00845013357	ADGRF5		ENSCAFT00845023799;ENSCAFT00845023921	GO:0003094(glomerular filtration);GO:0004888(transmembrane signaling receptor activity);GO:0004930(G protein-coupled receptor activity);GO:0006112(energy reserve metabolic process);GO:0007166(cell surface receptor signaling pathway);GO:0007186(G protein-coupled receptor signaling pathway);GO:0008654(phospholipid biosynthetic process);GO:0009986(cell surface);GO:0016020(membrane);GO:0016021(integr…	NA	NA	NA	adhesion G protein-coupled receptor F5 [Source:HGNC Symbol;Acc:HGNC:19030]	protein_coding	0.511986	0.597057	0.369089	4.11502	17.2518	20.0418	0.0356963	-4.80808	1.37363e-20	6.24615e-19	UP	yes
ENSCAFG00845013836	ENSCAFG00845013836		ENSCAFT00845024692;ENSCAFT00845024708	NA	NA	NA	NA		protein_coding	0.661878	0.606984	0.419245	3.26038	4.2274	6.03272	0.124855	-3.00167	1.38658e-20	6.29189e-19	UP	yes
ENSCAFG00845002074	ENSCAFG00845002074		ENSCAFT00845003642;ENSCAFT00845003672;ENSCAFT00845003604	NA	NA	NA	NA		protein_coding	0	0	0	2.17099	2.78936	3.46787	3.55947e-05	-14.778	1.42798e-20	6.4663e-19	UP	yes
ENSCAFG00845028310	CD209		ENSCAFT00845050099;ENSCAFT00845050019;ENSCAFT00845049966	NA	04145(Phagosome);04625(C-type lectin receptor signaling pathway);05152(Tuberculosis);05162(Measles);05162(Measles)	NA	NA	CD209 molecule [Source:NCBI gene (formerly Entrezgene);Acc:485000]	protein_coding	0	0	0	4.55841	3.11169	3.28687	2.73798e-05	-15.1565	1.45121e-20	6.55783e-19	UP	yes
ENSCAFG00845014406	TNFAIP8L1		ENSCAFT00845025773	GO:0005737(cytoplasm);GO:0032007(negative regulation of TOR signaling);GO:0042802(identical protein binding);GO:0042981(regulation of apoptotic process)	NA	NA	NA	TNF alpha induced protein 8 like 1 [Source:HGNC Symbol;Acc:HGNC:28279]	protein_coding	1.32093	1.50024	1.775	4.94212	5.36617	5.01895	0.299869	-1.73759	1.51539e-20	6.83369e-19	UP	yes
ENSCAFG00845023878	FCGRT		ENSCAFT00845042154	GO:0019864(IgG binding)	NA	NA	NA	Fc gamma receptor and transporter [Source:HGNC Symbol;Acc:HGNC:3621]	protein_coding	8.62298	7.58646	7.77168	107.544	49.6304	54.9102	0.113073	-3.14467	1.59494e-20	7.17756e-19	UP	yes
ENSCAFG00845012425	MELK		ENSCAFT00845022989;ENSCAFT00845023064;ENSCAFT00845023252;ENSCAFT00845023269	GO:0004672(protein kinase activity);GO:0004674(protein serine/threonine kinase activity);GO:0004715(non-membrane spanning protein tyrosine kinase activity);GO:0005509(calcium ion binding);GO:0005524(ATP binding);GO:0005737(cytoplasm);GO:0005886(plasma membrane);GO:0005938(cell cortex);GO:0006468(protein phosphorylation);GO:0006915(apoptotic process);GO:0008283(cell population proliferation);GO:00…	NA	K08799	EC:2.7.11.1	maternal embryonic leucine zipper kinase [Source:HGNC Symbol;Acc:HGNC:16870]	protein_coding	11.1907	11.0712	11.7656	3.7963	3.74113	4.26792	2.88238	1.52726	1.6854e-20	7.56899e-19	DOWN	yes
ENSCAFG00845029352	SLC24A3		ENSCAFT00845051965	GO:0005886(plasma membrane);GO:0006811(ion transport);GO:0006874(cellular calcium ion homeostasis);GO:0008273(calcium, potassium:sodium antiporter activity);GO:0010628(positive regulation of gene expression);GO:0010629(negative regulation of gene expression);GO:0016021(integral component of membrane);GO:0030282(bone mineralization);GO:0035725(sodium ion transmembrane transport);GO:0055085(transme…	NA	NA	NA	solute carrier family 24 member 3 [Source:HGNC Symbol;Acc:HGNC:10977]	protein_coding	0.321515	0.193785	0.282035	1.37471	2.06366	1.82561	0.15147	-2.7229	1.77218e-20	7.94237e-19	UP	yes
ENSCAFG00845002947	ITGB1		ENSCAFT00845005381;ENSCAFT00845005439;ENSCAFT00845005404	GO:0000082(G1/S transition of mitotic cell cycle);GO:0001701(in utero embryonic development);GO:0002042(cell migration involved in sprouting angiogenesis);GO:0002052(positive regulation of neuroblast proliferation);GO:0005178(integrin binding);GO:0005886(plasma membrane);GO:0007155(cell adhesion);GO:0007160(cell-matrix adhesion);GO:0007229(integrin-mediated signaling pathway);GO:0007405(neuroblas…	04015(Rap1 signaling pathway);04145(Phagosome);04151(PI3K-Akt signaling pathway);04360(Axon guidance);04510(Focal adhesion);04512(ECM-receptor interaction);04514(Cell adhesion molecules);04530(Tight junction);04611(Platelet activation);04670(Leukocyte transendothelial migration);04810(Regulation of actin cytoskeleton);05100(Bacterial invasion of epithelial cells);05133(Pertussis);05135(Yersinia i…	NA	NA		protein_coding	428.528	387.678	449.692	923.013	948.416	1078.12	0.429184	-1.22033	1.82882e-20	8.17935e-19	UP	yes
ENSCAFG00845016615	POLR3G		ENSCAFT00845029450	GO:0006383(transcription by RNA polymerase III)	03020(RNA polymerase);04623(Cytosolic DNA-sensing pathway)	NA	NA		protein_coding	10.8921	8.47753	10.2743	2.52124	3.14245	2.98809	3.42634	1.77667	1.8563e-20	8.28526e-19	DOWN	yes
ENSCAFG00845011080	CKAP2L		ENSCAFT00845019902;ENSCAFT00845019849;ENSCAFT00845019667	GO:0005813(centrosome);GO:0005829(cytosol);GO:0015630(microtubule cytoskeleton);GO:0072686(mitotic spindle);GO:0072686(mitotic spindle)	NA	NA	NA	cytoskeleton associated protein 2 like [Source:HGNC Symbol;Acc:HGNC:26877]	protein_coding	16.151	15.4416	15.8502	2.03327	3.2922	3.61038	5.30926	2.40851	2.05873e-20	9.16998e-19	DOWN	yes
ENSCAFG00845000901	ARHGEF28		ENSCAFT00845001768;ENSCAFT00845001594;ENSCAFT00845001694;ENSCAFT00845001842;ENSCAFT00845001526;ENSCAFT00845001648	GO:0005085(guanyl-nucleotide exchange factor activity);GO:0005085(guanyl-nucleotide exchange factor activity)	05135(Yersinia infection);05135(Yersinia infection)	NA	NA	Rho guanine nucleotide exchange factor 28 [Source:HGNC Symbol;Acc:HGNC:30322]	protein_coding	0.295684	0.319426	0.447527	1.78	2.94674	3.51062	0.129002	-2.95453	2.2418e-20	9.96501e-19	UP	yes
ENSCAFG00845004824	FPR2		ENSCAFT00845008637	GO:0004930(G protein-coupled receptor activity);GO:0004982(N-formyl peptide receptor activity);GO:0007186(G protein-coupled receptor signaling pathway);GO:0016021(integral component of membrane)	04080(Neuroactive ligand-receptor interaction);05150(Staphylococcus aureus infection)	NA	NA		protein_coding	0.111175	0.043634	0	2.70469	12.0898	13.8634	0.00540197	-7.5323	2.57953e-20	1.14429e-18	UP	yes
ENSCAFG00845014515	ABCC3		ENSCAFT00845025981	GO:0005524(ATP binding);GO:0005886(plasma membrane);GO:0005887(integral component of plasma membrane);GO:0006855(xenobiotic transmembrane transport);GO:0008559(ABC-type xenobiotic transporter activity);GO:0015164(glucuronoside transmembrane transporter activity);GO:0015431(ABC-type glutathione S-conjugate transporter activity);GO:0016021(integral component of membrane);GO:0016323(basolateral plas…	01523(Antifolate resistance);02010(ABC transporters);04976(Bile secretion)	NA	NA	ATP binding cassette subfamily C member 3 [Source:HGNC Symbol;Acc:HGNC:54]	protein_coding	0.017514	0	0	0.80453	0.999168	1.73144	0.00495426	-7.65711	2.74337e-20	1.2145e-18	UP	yes
ENSCAFG00845011646	VOPP1		ENSCAFT00845020753;ENSCAFT00845020770;ENSCAFT00845020797	GO:0030659(cytoplasmic vesicle membrane);GO:0030659(cytoplasmic vesicle membrane)	NA	NA	NA		protein_coding	5.18576	4.8857	3.92564	14.2853	14.1774	15.1517	0.320928	-1.63968	3.2213e-20	1.42319e-18	UP	yes
ENSCAFG00845009411	MMP28		ENSCAFT00845016584	GO:0004222(metalloendopeptidase activity);GO:0005737(cytoplasm);GO:0006508(proteolysis);GO:0008237(metallopeptidase activity);GO:0008270(zinc ion binding);GO:0010760(negative regulation of macrophage chemotaxis);GO:0031012(extracellular matrix)	NA	NA	NA	matrix metallopeptidase 28 [Source:HGNC Symbol;Acc:HGNC:14366]	protein_coding	2.61602	2.27402	2.66067	16.4965	10.7768	11.0796	0.196875	-2.34465	3.58384e-20	1.57825e-18	UP	yes
ENSCAFG00845004950	TLR1		ENSCAFT00845008852	GO:0001775(cell activation);GO:0001817(regulation of cytokine production);GO:0002224(toll-like receptor signaling pathway);GO:0002755(MyD88-dependent toll-like receptor signaling pathway);GO:0004888(transmembrane signaling receptor activity);GO:0005515(protein binding);GO:0005794(Golgi apparatus);GO:0006952(defense response);GO:0006954(inflammatory response);GO:0006955(immune response);GO:0007165…	04620(Toll-like receptor signaling pathway);05152(Tuberculosis)	NA	NA	toll like receptor 1 [Source:NCBI gene (formerly Entrezgene);Acc:488834]	protein_coding	0.019596	0.059398	0.075993	0.825482	1.45456	1.30257	0.0432608	-4.53079	3.58677e-20	1.57825e-18	UP	yes
ENSCAFG00845031008	APLN		ENSCAFT00845055123	GO:0005179(hormone activity);GO:0007165(signal transduction);GO:0031704(apelin receptor binding)	04080(Neuroactive ligand-receptor interaction);04371(Apelin signaling pathway)	NA	NA		protein_coding	6.27037	5.01839	6.23235	17.3162	25.0302	27.2107	0.251895	-1.9891	4.6594e-20	2.0461e-18	UP	yes
ENSCAFG00845006010	ANGPTL4		ENSCAFT00845010650;ENSCAFT00845010678	GO:0001525(angiogenesis);GO:0004857(enzyme inhibitor activity);GO:0005576(extracellular region);GO:0005615(extracellular space);GO:0042802(identical protein binding);GO:0043066(negative regulation of apoptotic process);GO:0043335(protein unfolding);GO:0051005(negative regulation of lipoprotein lipase activity);GO:0070328(triglyceride homeostasis);GO:0072577(endothelial cell apoptotic process);GO:…	03320(PPAR signaling pathway);04979(Cholesterol metabolism);04979(Cholesterol metabolism)	NA	NA	angiopoietin like 4 [Source:HGNC Symbol;Acc:HGNC:16039]	protein_coding	21.4182	20.2442	20.6191	312.35	135.645	147.159	0.104648	-3.25638	5.20339e-20	2.28038e-18	UP	yes
ENSCAFG00845019386	GCNT2		ENSCAFT00845034222;ENSCAFT00845034295;ENSCAFT00845034248	GO:0016020(membrane);GO:0016757(glycosyltransferase activity);GO:0016757(glycosyltransferase activity)	00601(Glycosphingolipid biosynthesis - lacto and neolacto series);01100(Metabolic pathways);01100(Metabolic pathways)	K00742	EC:2.4.1.150	glucosaminyl (N-acetyl) transferase 2 (I blood group) [Source:HGNC Symbol;Acc:HGNC:4204]	protein_coding	0.209637	0.260973	0.221528	1.22297	2.82184	2.34257	0.10836	-3.20609	5.64521e-20	2.46904e-18	UP	yes
ENSCAFG00845014596	LGALS9		ENSCAFT00845026191;ENSCAFT00845026253;ENSCAFT00845026328;ENSCAFT00845026310	GO:0030246(carbohydrate binding);GO:0030246(carbohydrate binding)	NA	NA	NA	galectin 9 [Source:NCBI gene (formerly Entrezgene);Acc:442861]	protein_coding	0.818238	0.869341	0.985125	3.32792	3.44973	4.19501	0.243578	-2.03754	6.81686e-20	2.97551e-18	UP	yes
ENSCAFG00845029075	PRND		ENSCAFT00845051416	GO:0005507(copper ion binding);GO:0006878(cellular copper ion homeostasis);GO:0007338(single fertilization);GO:0007340(acrosome reaction);GO:0016020(membrane);GO:0031362(anchored component of external side of plasma membrane);GO:0051260(protein homooligomerization)	NA	NA	NA	prion like protein doppel [Source:HGNC Symbol;Acc:HGNC:15748]	protein_coding	0	0	0	2.00761	2.84719	3.04329	3.79839e-05	-14.6843	6.96965e-20	3.03612e-18	UP	yes
ENSCAFG00845001722	MIS18BP1		ENSCAFT00845003094	NA	NA	NA	NA	MIS18 binding protein 1 [Source:HGNC Symbol;Acc:HGNC:20190]	protein_coding	6.71315	6.60844	7.86241	2.0225	2.17995	2.4635	3.17794	1.66809	7.75206e-20	3.37021e-18	DOWN	yes
ENSCAFG00845029225	ANLN		ENSCAFT00845051773;ENSCAFT00845051732;ENSCAFT00845051856	GO:0000281(mitotic cytokinesis);GO:0003779(actin binding);GO:0005654(nucleoplasm);GO:0005826(actomyosin contractile ring);GO:0005938(cell cortex);GO:0015629(actin cytoskeleton);GO:0030496(midbody);GO:0032059(bleb);GO:0090521(podocyte cell migration);GO:1904172(positive regulation of bleb assembly);GO:1904172(positive regulation of bleb assembly)	NA	NA	NA	anillin actin binding protein [Source:HGNC Symbol;Acc:HGNC:14082]	protein_coding	35.292	32.8895	36.7818	4.24262	7.0663	7.87686	5.47089	2.45178	8.33829e-20	3.61785e-18	DOWN	yes
ENSCAFG00845009329	TTK		ENSCAFT00845016468;ENSCAFT00845016529;ENSCAFT00845016660	GO:0000776(kinetochore);GO:0004672(protein kinase activity);GO:0004712(protein serine/threonine/tyrosine kinase activity);GO:0005515(protein binding);GO:0005524(ATP binding);GO:0005737(cytoplasm);GO:0006468(protein phosphorylation);GO:0007093(mitotic cell cycle checkpoint signaling);GO:0007094(mitotic spindle assembly checkpoint signaling);GO:0016321(female meiosis chromosome segregation);GO:0018…	04110(Cell cycle);04110(Cell cycle)	K08866	EC:2.7.12.1	TTK protein kinase [Source:HGNC Symbol;Acc:HGNC:12401]	protein_coding	5.89639	5.12113	7.18913	1.28244	1.55873	1.63523	4.06725	2.02405	9.32298e-20	4.03705e-18	DOWN	yes
ENSCAFG00845001557	IL18		ENSCAFT00845002692;ENSCAFT00845002702;ENSCAFT00845002682	GO:0005125(cytokine activity);GO:0005615(extracellular space);GO:0006954(inflammatory response);GO:0006955(immune response);GO:0006955(immune response)	04060(Cytokine-cytokine receptor interaction);04061(Viral protein interaction with cytokine and cytokine receptor);04621(NOD-like receptor signaling pathway);04623(Cytosolic DNA-sensing pathway);05132(Salmonella infection);05134(Legionellosis);05135(Yersinia infection);05143(African trypanosomiasis);05144(Malaria);05152(Tuberculosis);05164(Influenza A);05321(Inflammatory bowel disease);05323(Rheu…	NA	NA	interleukin 18 [Source:NCBI gene (formerly Entrezgene);Acc:403796]	protein_coding	0	0.00355228	0.0766978	3.10748	2.63406	3.94871	0.00828153	-6.91589	9.55519e-20	4.12939e-18	UP	yes
ENSCAFG00845014307	ISCA2		ENSCAFT00845025598;ENSCAFT00845025584	GO:0016226(iron-sulfur cluster assembly);GO:0051536(iron-sulfur cluster binding);GO:0051536(iron-sulfur cluster binding)	NA	NA	NA	iron-sulfur cluster assembly 2 [Source:HGNC Symbol;Acc:HGNC:19857]	protein_coding	11.7803	9.42976	10.035	25.4042	31.3854	32.6962	0.349162	-1.51803	9.75037e-20	4.2054e-18	UP	yes
ENSCAFG00845027036	ENSCAFG00845027036		ENSCAFT00845047709;ENSCAFT00845047637	NA	05206(MicroRNAs in cancer);05206(MicroRNAs in cancer)	NA	NA		protein_coding	7.60417	7.60872	8.0347	2.29729	1.82831	2.29083	3.62313	1.85724	1.0436e-19	4.49224e-18	DOWN	yes
ENSCAFG00845020095	PPP1R13B		ENSCAFT00845035537;ENSCAFT00845035397;ENSCAFT00845035678	GO:0005515(protein binding);GO:0005634(nucleus);GO:0005654(nucleoplasm);GO:0005829(cytosol);GO:0005886(plasma membrane);GO:0006915(apoptotic process);GO:0008134(transcription factor binding);GO:0045786(negative regulation of cell cycle);GO:0072332(intrinsic apoptotic signaling pathway by p53 class mediator);GO:0072332(intrinsic apoptotic signaling pathway by p53 class mediator)	NA	NA	NA	protein phosphatase 1 regulatory subunit 13B [Source:HGNC Symbol;Acc:HGNC:14950]	protein_coding	13.0762	12.1958	12.3004	25.0913	28.0593	29.5873	0.454114	-1.13887	1.08406e-19	4.6572e-18	UP	yes
ENSCAFG00845018581	MFAP4		ENSCAFT00845032870	GO:0001527(microfibril);GO:0005576(extracellular region);GO:0009650(UV protection);GO:0010712(regulation of collagen metabolic process);GO:0048251(elastic fiber assembly);GO:0062023(collagen-containing extracellular matrix);GO:0071493(cellular response to UV-B);GO:0071953(elastic fiber);GO:0097435(supramolecular fiber organization)	NA	NA	NA	microfibril associated protein 4 [Source:HGNC Symbol;Acc:HGNC:7035]	protein_coding	5.98536	5.71176	6.09593	27.6835	41.1832	22.0509	0.195705	-2.35325	1.11631e-19	4.7863e-18	UP	yes
ENSCAFG00845000375	CASP4		ENSCAFT00845000645;ENSCAFT00845000624;ENSCAFT00845000662	GO:0004197(cysteine-type endopeptidase activity);GO:0006508(proteolysis);GO:0008234(cysteine-type peptidase activity);GO:0042981(regulation of apoptotic process);GO:0042981(regulation of apoptotic process)	04621(NOD-like receptor signaling pathway);05132(Salmonella infection);05132(Salmonella infection)	K04394	EC:3.4.22.57;EC:3.4.22.64	caspase 4, apoptosis-related cysteine peptidase [Source:NCBI gene (formerly Entrezgene);Acc:403724]	protein_coding	0	0	0	2.79181	3.70883	5.48068	2.5039e-05	-15.2855	1.22151e-19	5.22123e-18	UP	yes
ENSCAFG00845012097	CDH5		ENSCAFT00845021519	GO:0001932(regulation of protein phosphorylation);GO:0001955(blood vessel maturation);GO:0005102(signaling receptor binding);GO:0005509(calcium ion binding);GO:0005654(nucleoplasm);GO:0005886(plasma membrane);GO:0005911(cell-cell junction);GO:0005912(adherens junction);GO:0005923(bicellular tight junction);GO:0006874(cellular calcium ion homeostasis);GO:0007043(cell-cell junction assembly);GO:000…	04514(Cell adhesion molecules);04670(Leukocyte transendothelial migration);05418(Fluid shear stress and atherosclerosis)	NA	NA	cadherin 5 [Source:HGNC Symbol;Acc:HGNC:1764]	protein_coding	1.97459	2.60941	1.62911	15.7038	65.7298	79.5661	0.0385909	-4.6956	1.22255e-19	5.22123e-18	UP	yes
ENSCAFG00845001050	GALNT17	442117	ENSCAFT00845001806;ENSCAFT00845001813	NA	00512(Mucin type O-glycan biosynthesis);00514(Other types of O-glycan biosynthesis);01100(Metabolic pathways);01100(Metabolic pathways)	K00710	EC:2.4.1.41	polypeptide N-acetylgalactosaminyltransferase 17 [Source:HGNC Symbol;Acc:HGNC:16347]	protein_coding	0.957029	1.06318	1.09114	0.140308	0.179402	0.111934	7.20813	2.84962	1.34311e-19	5.72491e-18	DOWN	yes
ENSCAFG00845009450	SFRP2		ENSCAFT00845016668	GO:0001569(branching involved in blood vessel morphogenesis);GO:0001756(somitogenesis);GO:0001843(neural tube closure);GO:0002063(chondrocyte development);GO:0003151(outflow tract morphogenesis);GO:0003214(cardiac left ventricle morphogenesis);GO:0003402(planar cell polarity pathway involved in axis elongation);GO:0005515(protein binding);GO:0005615(extracellular space);GO:0006915(apoptotic proce…	04310(Wnt signaling pathway)	NA	NA	secreted frizzled related protein 2 [Source:NCBI gene (formerly Entrezgene);Acc:475471]	protein_coding	1454.37	1426.89	1413.58	494.988	408.077	391.344	3.318	1.73031	1.36057e-19	5.78801e-18	DOWN	yes
ENSCAFG00845026843	ENSCAFG00845026843		ENSCAFT00845047323	NA	NA	NA	NA		pseudogene	0.7545	0.558204	0.685289	5.22987	8.46359	14.5937	0.0706326	-3.82352	1.41526e-19	6.00891e-18	UP	yes
ENSCAFG00845023350	SUSD2		ENSCAFT00845041215;ENSCAFT00845041324	GO:0005886(plasma membrane);GO:0051782(negative regulation of cell division);GO:1902807(negative regulation of cell cycle G1/S phase transition);GO:1902807(negative regulation of cell cycle G1/S phase transition)	NA	NA	NA	sushi domain containing 2 [Source:HGNC Symbol;Acc:HGNC:30667]	protein_coding	2.20095	3.06862	2.18932	12.6834	9.79676	12.2749	0.214613	-2.22019	1.43565e-19	6.08363e-18	UP	yes
ENSCAFG00845003531	ENSCAFG00845003531		ENSCAFT00845006280	NA	NA	NA	NA		lncRNA	0.02714	0.025701	0.033331	0.355005	0.28612	0.427739	0.0806202	-3.63272	1.49749e-19	6.33336e-18	UP	yes
ENSCAFG00845007075	SLC27A6		ENSCAFT00845012600;ENSCAFT00845012556	GO:0004467(long-chain fatty acid-CoA ligase activity);GO:0015908(fatty acid transport);GO:0016021(integral component of membrane);GO:0031957(very long-chain fatty acid-CoA ligase activity);GO:0031957(very long-chain fatty acid-CoA ligase activity)	03320(PPAR signaling pathway);04931(Insulin resistance);04931(Insulin resistance)	NA	NA	solute carrier family 27 member 6 [Source:HGNC Symbol;Acc:HGNC:11000]	protein_coding	0.0671333	0	0.0424235	3.82799	2.11097	3.34133	0.0118053	-6.40442	1.53301e-19	6.47102e-18	UP	yes
ENSCAFG00845025863	NCEH1		ENSCAFT00845045634	GO:0006470(protein dephosphorylation);GO:0006805(xenobiotic metabolic process);GO:0016020(membrane);GO:0016021(integral component of membrane);GO:0016787(hydrolase activity);GO:0017171(serine hydrolase activity);GO:0042301(phosphate ion binding);GO:0046485(ether lipid metabolic process);GO:0052689(carboxylic ester hydrolase activity);GO:0060395(SMAD protein signal transduction)	04927(Cortisol synthesis and secretion);04934(Cushing syndrome);04976(Bile secretion);04979(Cholesterol metabolism)	NA	NA	neutral cholesterol ester hydrolase 1 [Source:HGNC Symbol;Acc:HGNC:29260]	protein_coding	2.65938	2.22556	2.32103	6.75546	8.52754	10.0789	0.284126	-1.8154	1.54093e-19	6.49188e-18	UP	yes
ENSCAFG00845023761	MATN2		ENSCAFT00845042857;ENSCAFT00845042173;ENSCAFT00845042518;ENSCAFT00845042009;ENSCAFT00845042369;ENSCAFT00845042685	GO:0005509(calcium ion binding);GO:0005509(calcium ion binding)	NA	NA	NA		protein_coding	14.7087	14.8	14.6329	30.2416	31.1638	34.2146	0.461635	-1.11517	1.6924e-19	7.11626e-18	UP	yes
ENSCAFG00845023748	OLFML3		ENSCAFT00845041950	NA	NA	NA	NA	olfactomedin like 3 [Source:HGNC Symbol;Acc:HGNC:24956]	protein_coding	106.066	102.792	94.102	29.383	36.1923	36.8432	2.95805	1.56465	1.78813e-19	7.50429e-18	DOWN	yes
ENSCAFG00845027606	NPTN		ENSCAFT00845048745;ENSCAFT00845048770;ENSCAFT00845048963;ENSCAFT00845048694;ENSCAFT00845048803;ENSCAFT00845048904;ENSCAFT00845048857	GO:0001772(immunological synapse);GO:0001818(negative regulation of cytokine production);GO:0005515(protein binding);GO:0005886(plasma membrane);GO:0006874(cellular calcium ion homeostasis);GO:0007155(cell adhesion);GO:0007411(axon guidance);GO:0050804(modulation of chemical synaptic transmission);GO:0050808(synapse organization);GO:1902683(regulation of receptor localization to synapse);GO:19048…	NA	NA	NA	neuroplastin [Source:HGNC Symbol;Acc:HGNC:17867]	protein_coding	26.9464	25.8958	23.9639	58.0575	57.078	63.3076	0.430424	-1.21617	2.14031e-19	8.96503e-18	UP	yes
ENSCAFG00845017174	MAN2B1		ENSCAFT00845030592;ENSCAFT00845030421;ENSCAFT00845030764;ENSCAFT00845030987	GO:0003824(catalytic activity);GO:0004559(alpha-mannosidase activity);GO:0005615(extracellular space);GO:0005654(nucleoplasm);GO:0005975(carbohydrate metabolic process);GO:0006013(mannose metabolic process);GO:0030246(carbohydrate binding);GO:0036211(protein modification process);GO:0043231(intracellular membrane-bounded organelle);GO:0043231(intracellular membrane-bounded organelle)	00511(Other glycan degradation);04142(Lysosome);04142(Lysosome)	K12311	EC:3.2.1.24	mannosidase alpha class 2B member 1 [Source:HGNC Symbol;Acc:HGNC:6826]	protein_coding	34.446	35.4528	33.8873	130.266	98.078	104.052	0.312237	-1.67929	2.17312e-19	9.08499e-18	UP	yes
ENSCAFG00845023498	ICA1		ENSCAFT00845041629;ENSCAFT00845041812	GO:0000139(Golgi membrane);GO:0005829(cytosol);GO:0019904(protein domain specific binding);GO:0030667(secretory granule membrane);GO:0030672(synaptic vesicle membrane);GO:0043231(intracellular membrane-bounded organelle);GO:0050796(regulation of insulin secretion);GO:0140090(membrane curvature sensor activity);GO:0140090(membrane curvature sensor activity)	04940(Type I diabetes mellitus);04940(Type I diabetes mellitus)	NA	NA	islet cell autoantigen 1 [Source:HGNC Symbol;Acc:HGNC:5343]	protein_coding	0.080046	0.110179	0.081051	0.491479	0.575838	0.571307	0.165551	-2.59465	2.60831e-19	1.08835e-17	UP	yes
ENSCAFG00845022838	ENSCAFG00845022838		ENSCAFT00845040317	NA	NA	NA	NA		protein_coding	5.62382	5.26837	5.71062	1.66057	1.56451	1.77436	3.32093	1.73159	3.29472e-19	1.37213e-17	DOWN	yes
ENSCAFG00845024952	LXN		ENSCAFT00845044049	GO:0008191(metalloendopeptidase inhibitor activity);GO:0050965(detection of temperature stimulus involved in sensory perception of pain)	NA	NA	NA	latexin [Source:HGNC Symbol;Acc:HGNC:13347]	protein_coding	9.11398	9.71276	7.87923	48.453	33.5502	34.5367	0.229157	-2.12559	3.39288e-19	1.41031e-17	UP	yes
ENSCAFG00845002371	CSF1		ENSCAFT00845004189;ENSCAFT00845004202	GO:0001780(neutrophil homeostasis);GO:0001954(positive regulation of cell-matrix adhesion);GO:0002158(osteoclast proliferation);GO:0002687(positive regulation of leukocyte migration);GO:0002931(response to ischemia);GO:0003006(developmental process involved in reproduction);GO:0005125(cytokine activity);GO:0005157(macrophage colony-stimulating factor receptor binding);GO:0005615(extracellular spa…	04010(MAPK signaling pathway);04014(Ras signaling pathway);04015(Rap1 signaling pathway);04060(Cytokine-cytokine receptor interaction);04061(Viral protein interaction with cytokine and cytokine receptor);04151(PI3K-Akt signaling pathway);04380(Osteoclast differentiation);04640(Hematopoietic cell lineage);04668(TNF signaling pathway);05010(Alzheimer disease);05022(Pathways of neurodegeneration - m…	NA	NA	colony stimulating factor 1 [Source:HGNC Symbol;Acc:HGNC:2432]	protein_coding	27.0581	25.7637	21.7787	65.6482	63.926	67.5886	0.37837	-1.40213	3.62297e-19	1.50308e-17	UP	yes
ENSCAFG00845002717	HSD11B1		ENSCAFT00845004839;ENSCAFT00845004829	GO:0016491(oxidoreductase activity);GO:0016491(oxidoreductase activity)	00140(Steroid hormone biosynthesis);00980(Metabolism of xenobiotics by cytochrome P450);01100(Metabolic pathways);05204(Chemical carcinogenesis);05204(Chemical carcinogenesis)	K15680	EC:1.1.1.146	hydroxysteroid 11-beta dehydrogenase 1 [Source:NCBI gene (formerly Entrezgene);Acc:449023]	protein_coding	3.628	4.20061	3.77627	11.3274	11.0051	10.8425	0.349808	-1.51536	3.86523e-19	1.60054e-17	UP	yes
ENSCAFG00845026480	HR		ENSCAFT00845046930	NA	NA	K00478	EC:1.14.11.65	HR lysine demethylase and nuclear receptor corepressor [Source:HGNC Symbol;Acc:HGNC:5172]	protein_coding	6.73892	6.3203	6.21021	1.38589	1.96419	1.92114	3.65559	1.87011	3.90395e-19	1.61351e-17	DOWN	yes
ENSCAFG00845025572	HFE		ENSCAFT00845045254;ENSCAFT00845045342	GO:0002626(negative regulation of T cell antigen processing and presentation);GO:0002725(negative regulation of T cell cytokine production);GO:0005102(signaling receptor binding);GO:0005615(extracellular space);GO:0005654(nucleoplasm);GO:0005769(early endosome);GO:0005886(plasma membrane);GO:0006879(cellular iron ion homeostasis);GO:0009897(external side of plasma membrane);GO:0010039(response to…	NA	NA	NA	homeostatic iron regulator [Source:HGNC Symbol;Acc:HGNC:4886]	protein_coding	0.836923	0.85268	0.883027	2.67768	2.59417	2.76459	0.320121	-1.64331	4.08044e-19	1.68326e-17	UP	yes
ENSCAFG00845017825	PRPS1	221823	ENSCAFT00845031629;ENSCAFT00845031711	GO:0000287(magnesium ion binding);GO:0004749(ribose phosphate diphosphokinase activity);GO:0009156(ribonucleoside monophosphate biosynthetic process);GO:0009165(nucleotide biosynthetic process);GO:0044249(cellular biosynthetic process);GO:0044249(cellular biosynthetic process)	00030(Pentose phosphate pathway);00230(Purine metabolism);01100(Metabolic pathways);01200(Carbon metabolism);01230(Biosynthesis of amino acids);01230(Biosynthesis of amino acids)	K00948	EC:2.7.6.1		protein_coding	26.5727	24.6981	22.8613	7.42324	8.80026	8.98623	2.94062	1.55612	4.21522e-19	1.73557e-17	DOWN	yes
ENSCAFG00845005802	VASH1		ENSCAFT00845010317;ENSCAFT00845010278	GO:0001525(angiogenesis);GO:0001937(negative regulation of endothelial cell proliferation);GO:0003779(actin binding);GO:0004181(metallocarboxypeptidase activity);GO:0005615(extracellular space);GO:0005737(cytoplasm);GO:0005783(endoplasmic reticulum);GO:0006508(proteolysis);GO:0009611(response to wounding);GO:0010596(negative regulation of endothelial cell migration);GO:0016525(negative regulation…	NA	K23355	EC:3.4.17.17	vasohibin 1 [Source:HGNC Symbol;Acc:HGNC:19964]	protein_coding	5.09226	5.83647	4.66353	14.8846	14.5393	14.4285	0.355562	-1.49183	4.2961e-19	1.76554e-17	UP	yes
ENSCAFG00845008852	IQGAP3		ENSCAFT00845015720	GO:0000082(G1/S transition of mitotic cell cycle);GO:0001934(positive regulation of protein phosphorylation);GO:0005515(protein binding);GO:0005516(calmodulin binding);GO:0005737(cytoplasm);GO:0005911(cell-cell junction);GO:0006468(protein phosphorylation);GO:0007165(signal transduction);GO:0007265(Ras protein signal transduction);GO:0008361(regulation of cell size);GO:0010467(gene expression);GO…	04810(Regulation of actin cytoskeleton)	NA	NA	IQ motif containing GTPase activating protein 3 [Source:HGNC Symbol;Acc:HGNC:20669]	protein_coding	9.64906	10.095	9.11724	0.690412	1.47808	1.53618	7.79052	2.96172	4.53305e-19	1.85941e-17	DOWN	yes
ENSCAFG00845023739	PIF1		ENSCAFT00845041923	GO:0000287(magnesium ion binding);GO:0000723(telomere maintenance);GO:0000781(chromosome, telomeric region);GO:0003678(DNA helicase activity);GO:0005524(ATP binding);GO:0006281(DNA repair);GO:0017116(single-stranded DNA helicase activity);GO:0032204(regulation of telomere maintenance);GO:0032211(negative regulation of telomere maintenance via telomerase);GO:0033678(5'-3' DNA/RNA helicase activity…	NA	K15255	EC:3.6.4.12	PIF1 5'-to-3' DNA helicase [Source:HGNC Symbol;Acc:HGNC:26220]	protein_coding	1.8664	1.91157	1.81705	0.163764	0.244792	0.301677	7.87772	2.97778	4.7644e-19	1.95063e-17	DOWN	yes
ENSCAFG00845025865	MMP11		ENSCAFT00845045708;ENSCAFT00845045779;ENSCAFT00845045620	GO:0004222(metalloendopeptidase activity);GO:0006508(proteolysis);GO:0007275(multicellular organism development);GO:0008237(metallopeptidase activity);GO:0008270(zinc ion binding);GO:0030198(extracellular matrix organization);GO:0030199(collagen fibril organization);GO:0030574(collagen catabolic process);GO:0031012(extracellular matrix);GO:0045599(negative regulation of fat cell differentiation);…	NA	NA	NA	matrix metallopeptidase 11 [Source:NCBI gene (formerly Entrezgene);Acc:486408]	protein_coding	3.9313	4.2196	3.23934	11.8997	12.8122	15.3492	0.284322	-1.8144	4.86769e-19	1.98918e-17	UP	yes
ENSCAFG00845005962	FMNL1		ENSCAFT00845010743;ENSCAFT00845010613;ENSCAFT00845010550;ENSCAFT00845010671	GO:0003779(actin binding);GO:0005829(cytosol);GO:0007010(cytoskeleton organization);GO:0008360(regulation of cell shape);GO:0016043(cellular component organization);GO:0022604(regulation of cell morphogenesis);GO:0030036(actin cytoskeleton organization);GO:0030866(cortical actin cytoskeleton organization);GO:0031267(small GTPase binding);GO:0032794(GTPase activating protein binding);GO:0032794(GT…	NA	NA	NA	formin like 1 [Source:HGNC Symbol;Acc:HGNC:1212]	protein_coding	0.267586	0.299974	0.249069	1.30422	1.08478	1.2484	0.224509	-2.15515	4.92965e-19	2.01073e-17	UP	yes
ENSCAFG00845011496	DCK		ENSCAFT00845020417;ENSCAFT00845020388	GO:0004136(deoxyadenosine kinase activity);GO:0004137(deoxycytidine kinase activity);GO:0004138(deoxyguanosine kinase activity);GO:0005524(ATP binding);GO:0005654(nucleoplasm);GO:0006139(nucleobase-containing compound metabolic process);GO:0006220(pyrimidine nucleotide metabolic process);GO:0019136(deoxynucleoside kinase activity);GO:0042803(protein homodimerization activity);GO:0043771(cytidine …	00230(Purine metabolism);00240(Pyrimidine metabolism);01100(Metabolic pathways);01100(Metabolic pathways)	K00893	EC:2.7.1.74	deoxycytidine kinase [Source:HGNC Symbol;Acc:HGNC:2704]	protein_coding	6.29682	4.90015	6.57984	1.69506	1.47096	1.56865	3.7546	1.90866	5.0485e-19	2.05535e-17	DOWN	yes
ENSCAFG00845014964	MTUS1		ENSCAFT00845026794;ENSCAFT00845026949;ENSCAFT00845027040;ENSCAFT00845026884;ENSCAFT00845026989;ENSCAFT00845027084;ENSCAFT00845026857	NA	NA	NA	NA	microtubule associated scaffold protein 1 [Source:HGNC Symbol;Acc:HGNC:29789]	protein_coding	1.25386	1.10928	1.13782	3.3551	5.32135	5.31468	0.250227	-1.99869	5.1818e-19	2.10569e-17	UP	yes
ENSCAFG00845026713	ARHGAP6		ENSCAFT00845047076;ENSCAFT00845047144	GO:0005096(GTPase activator activity);GO:0005737(cytoplasm);GO:0005829(cytosol);GO:0007015(actin filament organization);GO:0007165(signal transduction);GO:0015629(actin cytoskeleton);GO:0043087(regulation of GTPase activity);GO:0043547(positive regulation of GTPase activity);GO:0048041(focal adhesion assembly);GO:0051497(negative regulation of stress fiber assembly);GO:0051895(negative regulation…	NA	NA	NA	Rho GTPase activating protein 6 [Source:HGNC Symbol;Acc:HGNC:676]	protein_coding	0.419663	0.41597	0.433319	1.32622	1.75618	1.79536	0.260151	-1.94258	5.41708e-19	2.1972e-17	UP	yes
ENSCAFG00845010585	GUCY1B1		ENSCAFT00845018777;ENSCAFT00845018840	GO:0004383(guanylate cyclase activity);GO:0006182(cGMP biosynthetic process);GO:0008074(guanylate cyclase complex, soluble);GO:0009190(cyclic nucleotide biosynthetic process);GO:0016849(phosphorus-oxygen lyase activity);GO:0019934(cGMP-mediated signaling);GO:0020037(heme binding);GO:0035556(intracellular signal transduction);GO:0099555(trans-synaptic signaling by nitric oxide, modulating synaptic…	00230(Purine metabolism);01100(Metabolic pathways);04022(cGMP-PKG signaling pathway);04270(Vascular smooth muscle contraction);04540(Gap junction);04611(Platelet activation);04713(Circadian entrainment);04730(Long-term depression);04921(Oxytocin signaling pathway);04924(Renin secretion);04970(Salivary secretion);04970(Salivary secretion)	K12319	EC:4.6.1.2	guanylate cyclase 1 soluble subunit beta 1 [Source:NCBI gene (formerly Entrezgene);Acc:553102]	protein_coding	1.58492	1.47046	1.61052	5.17838	7.86187	9.5356	0.206676	-2.27456	5.78201e-19	2.34086e-17	UP	yes
ENSCAFG00845008274	CHPT1		ENSCAFT00845014562	GO:0004142(diacylglycerol cholinephosphotransferase activity);GO:0006656(phosphatidylcholine biosynthetic process);GO:0006663(platelet activating factor biosynthetic process);GO:0008654(phospholipid biosynthetic process);GO:0016020(membrane);GO:0016780(phosphotransferase activity, for other substituted phosphate groups)	00440(Phosphonate and phosphinate metabolism);00564(Glycerophospholipid metabolism);00565(Ether lipid metabolism);01100(Metabolic pathways);05231(Choline metabolism in cancer)	K00994	EC:2.7.8.2	choline phosphotransferase 1 [Source:HGNC Symbol;Acc:HGNC:17852]	protein_coding	2.0667	1.53449	1.7273	8.27072	6.34466	8.1136	0.234436	-2.09274	6.17045e-19	2.49348e-17	UP	yes
ENSCAFG00845011967	OR51F23		ENSCAFT00845021289	GO:0004930(G protein-coupled receptor activity);GO:0004984(olfactory receptor activity);GO:0007186(G protein-coupled receptor signaling pathway);GO:0016021(integral component of membrane)	04740(Olfactory transduction)	NA	NA	olfactory receptor family 51 subfamily F member 23 [Source:NCBI gene (formerly Entrezgene);Acc:485239]	protein_coding	0.132889	0.082893	0.143762	1.30655	1.10547	1.35094	0.0955484	-3.38763	6.74613e-19	2.72106e-17	UP	yes
ENSCAFG00845014250	HSPA12B		ENSCAFT00845025499	NA	NA	NA	NA	heat shock protein family A (Hsp70) member 12B [Source:HGNC Symbol;Acc:HGNC:16193]	protein_coding	0.863674	0.690833	0.78982	3.07597	2.61033	2.73959	0.278229	-1.84565	7.02427e-19	2.82802e-17	UP	yes
ENSCAFG00845009569	GIMAP2		ENSCAFT00845016847	GO:0005525(GTP binding);GO:0005654(nucleoplasm);GO:0005811(lipid droplet);GO:0042802(identical protein binding)	NA	NA	NA	GTPase, IMAP family member 2 [Source:HGNC Symbol;Acc:HGNC:21789]	protein_coding	0.020059	0.021518	0	1.61539	0.772821	1.21339	0.011544	-6.43671	7.29543e-19	2.93177e-17	UP	yes
ENSCAFG00845008497	SNTB1		ENSCAFT00845014927	GO:0005198(structural molecule activity);GO:0005515(protein binding);GO:0032991(protein-containing complex);GO:0045202(synapse)	NA	NA	NA	syntrophin beta 1 [Source:HGNC Symbol;Acc:HGNC:11168]	protein_coding	0.456705	0.338413	0.569937	1.82316	2.41076	2.38235	0.206318	-2.27706	7.57234e-19	3.03744e-17	UP	yes
ENSCAFG00845013402	SASS6		ENSCAFT00845023885	GO:0005737(cytoplasm);GO:0005813(centrosome);GO:0005814(centriole);GO:0007099(centriole replication);GO:0046601(positive regulation of centriole replication);GO:0051298(centrosome duplication);GO:0098536(deuterosome);GO:0120099(procentriole replication complex);GO:1900087(positive regulation of G1/S transition of mitotic cell cycle)	NA	NA	NA	SAS-6 centriolar assembly protein [Source:HGNC Symbol;Acc:HGNC:25403]	protein_coding	5.14771	4.62781	5.38867	1.38127	1.57187	1.78461	3.20071	1.67839	7.74657e-19	3.10162e-17	DOWN	yes
ENSCAFG00845025475	HJURP		ENSCAFT00845045037;ENSCAFT00845044949	GO:0000775(chromosome, centromeric region);GO:0000776(kinetochore);GO:0005654(nucleoplasm);GO:0005730(nucleolus);GO:0005739(mitochondrion);GO:0007059(chromosome segregation);GO:0034080(CENP-A containing chromatin assembly);GO:0042393(histone binding);GO:0042802(identical protein binding);GO:0043254(regulation of protein-containing complex assembly);GO:0051101(regulation of DNA binding);GO:0051101…	NA	NA	NA	Holliday junction recognition protein [Source:HGNC Symbol;Acc:HGNC:25444]	protein_coding	8.41944	7.8006	7.63509	2.37	2.05149	1.68815	3.90451	1.96514	7.84722e-19	3.13615e-17	DOWN	yes
ENSCAFG00845005171	FAM102A		ENSCAFT00845009257	NA	NA	NA	NA	family with sequence similarity 102 member A [Source:HGNC Symbol;Acc:HGNC:31419]	protein_coding	10.8131	10.5809	11.1611	1.99702	3.28797	2.53764	4.16165	2.05716	8.41667e-19	3.35757e-17	DOWN	yes
ENSCAFG00845012083	KDR		ENSCAFT00845021619;ENSCAFT00845021490;ENSCAFT00845021701;ENSCAFT00845021582	GO:0000166(nucleotide binding);GO:0001541(ovarian follicle development);GO:0001569(branching involved in blood vessel morphogenesis);GO:0001570(vasculogenesis);GO:0001934(positive regulation of protein phosphorylation);GO:0001938(positive regulation of endothelial cell proliferation);GO:0001945(lymph vessel development);GO:0002042(cell migration involved in sprouting angiogenesis);GO:0002053(posi…	01521(EGFR tyrosine kinase inhibitor resistance);04010(MAPK signaling pathway);04014(Ras signaling pathway);04015(Rap1 signaling pathway);04020(Calcium signaling pathway);04151(PI3K-Akt signaling pathway);04370(VEGF signaling pathway);04510(Focal adhesion);05205(Proteoglycans in cancer);05418(Fluid shear stress and atherosclerosis);05418(Fluid shear stress and atherosclerosis)	K05098	EC:2.7.10.1	kinase insert domain receptor [Source:NCBI gene (formerly Entrezgene);Acc:482154]	protein_coding	1.93088	2.05995	1.88569	9.61812	24.1047	30.8034	0.091072	-3.45685	8.44804e-19	3.36393e-17	UP	yes
ENSCAFG00845023374	SVIP		ENSCAFT00845041264	NA	04141(Protein processing in endoplasmic reticulum)	NA	NA	small VCP interacting protein [Source:NCBI gene (formerly Entrezgene);Acc:100500800]	protein_coding	0.451736	0.18294	0.348679	2.85677	2.70792	4.04457	0.102334	-3.28864	8.66881e-19	3.44554e-17	UP	yes
ENSCAFG00845006807	RRAGD		ENSCAFT00845012068	GO:0003924(GTPase activity);GO:0005525(GTP binding);GO:0005634(nucleus);GO:0005654(nucleoplasm);GO:0005737(cytoplasm);GO:0005764(lysosome);GO:0005813(centrosome);GO:0019003(GDP binding);GO:0032008(positive regulation of TOR signaling);GO:0043231(intracellular membrane-bounded organelle);GO:0046982(protein heterodimerization activity);GO:0051020(GTPase binding);GO:0071230(cellular response to amin…	04140(Autophagy - animal);04150(mTOR signaling pathway)	NA	NA	Ras related GTP binding D [Source:HGNC Symbol;Acc:HGNC:19903]	protein_coding	0.746166	0.531444	0.752024	2.31322	2.33052	2.38216	0.288879	-1.79146	8.75818e-19	3.47471e-17	UP	yes
ENSCAFG00845010410	SH3TC2		ENSCAFT00845018333;ENSCAFT00845018454	GO:0005515(protein binding);GO:0005886(plasma membrane);GO:0022011(myelination in peripheral nervous system);GO:0031410(cytoplasmic vesicle);GO:0032287(peripheral nervous system myelin maintenance);GO:0033157(regulation of intracellular protein transport);GO:1901184(regulation of ERBB signaling pathway);GO:1901184(regulation of ERBB signaling pathway)	NA	NA	NA	SH3 domain and tetratricopeptide repeats 2 [Source:HGNC Symbol;Acc:HGNC:29427]	protein_coding	0.041535	0.034476	0.0676706	0.590417	0.752653	1.34374	0.0534767	-4.22495	8.95779e-19	3.54745e-17	UP	yes
ENSCAFG00845020084	BTG1		ENSCAFT00845035373	GO:0005634(nucleus);GO:0005737(cytoplasm);GO:0008285(negative regulation of cell population proliferation);GO:0019899(enzyme binding);GO:0045603(positive regulation of endothelial cell differentiation);GO:0045663(positive regulation of myoblast differentiation);GO:0045766(positive regulation of angiogenesis);GO:2000271(positive regulation of fibroblast apoptotic process)	03018(RNA degradation)	NA	NA	BTG anti-proliferation factor 1 [Source:HGNC Symbol;Acc:HGNC:1130]	protein_coding	31.3208	25.92	27.7827	66.8198	63.9546	65.2591	0.433719	-1.20517	9.52201e-19	3.76405e-17	UP	yes
ENSCAFG00845020125	SHMT1		ENSCAFT00845035493	GO:0003824(catalytic activity);GO:0004372(glycine hydroxymethyltransferase activity);GO:0019264(glycine biosynthetic process from serine);GO:0030170(pyridoxal phosphate binding);GO:0035999(tetrahydrofolate interconversion)	00260(Glycine, serine and threonine metabolism);00630(Glyoxylate and dicarboxylate metabolism);00670(One carbon pool by folate);01100(Metabolic pathways);01200(Carbon metabolism);01230(Biosynthesis of amino acids);01240(Biosynthesis of cofactors);01523(Antifolate resistance)	K00600	EC:2.1.2.1		protein_coding	0.790115	1.02593	0.769295	3.68202	3.64941	4.78178	0.213432	-2.22815	1.07134e-18	4.22732e-17	UP	yes
ENSCAFG00845019231	OSGIN2		ENSCAFT00845033999;ENSCAFT00845033928	NA	NA	NA	NA	oxidative stress induced growth inhibitor family member 2 [Source:HGNC Symbol;Acc:HGNC:1355]	protein_coding	0.355349	0.390516	0.355318	1.53591	1.58123	1.84568	0.221887	-2.17211	1.08037e-18	4.25526e-17	UP	yes
ENSCAFG00845011807	MTSS1		ENSCAFT00845021075;ENSCAFT00845021111;ENSCAFT00845021022;ENSCAFT00845020995	GO:0003779(actin binding);GO:0003785(actin monomer binding);GO:0005102(signaling receptor binding);GO:0007009(plasma membrane organization);GO:0015629(actin cytoskeleton);GO:0030036(actin cytoskeleton organization);GO:0042802(identical protein binding);GO:0042802(identical protein binding)	NA	NA	NA	MTSS I-BAR domain containing 1 [Source:HGNC Symbol;Acc:HGNC:20443]	protein_coding	0.533831	0.464438	0.681844	2.69058	6.61454	6.69459	0.105009	-3.25142	1.33227e-18	5.23793e-17	UP	yes
ENSCAFG00845031013	SASH3		ENSCAFT00845055131	GO:0001782(B cell homeostasis);GO:0002639(positive regulation of immunoglobulin production);GO:0002726(positive regulation of T cell cytokine production);GO:0002821(positive regulation of adaptive immune response);GO:0005515(protein binding);GO:0005634(nucleus);GO:0005737(cytoplasm);GO:0030890(positive regulation of B cell proliferation);GO:0032729(positive regulation of interferon-gamma producti…	NA	NA	NA	SAM and SH3 domain containing 3 [Source:HGNC Symbol;Acc:HGNC:15975]	protein_coding	0	0	0	1.91531	1.40911	2.67697	4.99884e-05	-14.288	1.67187e-18	6.56125e-17	UP	yes
ENSCAFG00845005297	PRG4	64748	ENSCAFT00845009454;ENSCAFT00845009479;ENSCAFT00845009465	GO:0005044(scavenger receptor activity);GO:0006897(endocytosis);GO:0006955(immune response);GO:0030247(polysaccharide binding);GO:0110165(cellular anatomical entity);GO:0110165(cellular anatomical entity)	NA	NA	NA	proteoglycan 4 [Source:HGNC Symbol;Acc:HGNC:9364]	protein_coding	0.2291	0.255213	0.150287	1.42126	3.41274	3.65626	0.0747444	-3.74189	1.6976e-18	6.65027e-17	UP	yes
ENSCAFG00845007383	SMPD1		ENSCAFT00845013044	GO:0001778(plasma membrane repair);GO:0004767(sphingomyelin phosphodiesterase activity);GO:0005615(extracellular space);GO:0005764(lysosome);GO:0005768(endosome);GO:0005886(plasma membrane);GO:0006672(ceramide metabolic process);GO:0006685(sphingomyelin catabolic process);GO:0008203(cholesterol metabolic process);GO:0008270(zinc ion binding);GO:0009615(response to virus);GO:0010212(response to io…	00600(Sphingolipid metabolism);01100(Metabolic pathways);04071(Sphingolipid signaling pathway);04142(Lysosome);04217(Necroptosis)	K12350	EC:3.1.4.12	sphingomyelin phosphodiesterase 1 [Source:HGNC Symbol;Acc:HGNC:11120]	protein_coding	12.9916	12.2901	12.2755	27.8132	26.0608	27.4318	0.461925	-1.11427	1.78454e-18	6.97827e-17	UP	yes
ENSCAFG00845016668	TAL1		ENSCAFT00845029541;ENSCAFT00845029575	GO:0000122(negative regulation of transcription by RNA polymerase II);GO:0000976(transcription cis-regulatory region binding);GO:0000978(RNA polymerase II cis-regulatory region sequence-specific DNA binding);GO:0000981(DNA-binding transcription factor activity, RNA polymerase II-specific);GO:0001525(angiogenesis);GO:0003677(DNA binding);GO:0003682(chromatin binding);GO:0005634(nucleus);GO:0005667…	NA	NA	NA	TAL bHLH transcription factor 1, erythroid differentiation factor [Source:HGNC Symbol;Acc:HGNC:11556]	protein_coding	0.426341	0.231399	0.295333	1.68012	1.86289	2.33947	0.162019	-2.62576	2.11337e-18	8.24935e-17	UP	yes
ENSCAFG00845010475	GUCY1A1		ENSCAFT00845018465	GO:0004383(guanylate cyclase activity);GO:0006182(cGMP biosynthetic process);GO:0007263(nitric oxide mediated signal transduction);GO:0008074(guanylate cyclase complex, soluble);GO:0008217(regulation of blood pressure);GO:0009190(cyclic nucleotide biosynthetic process);GO:0010750(positive regulation of nitric oxide mediated signal transduction);GO:0016849(phosphorus-oxygen lyase activity);GO:0020…	00230(Purine metabolism);01100(Metabolic pathways);04022(cGMP-PKG signaling pathway);04270(Vascular smooth muscle contraction);04540(Gap junction);04611(Platelet activation);04713(Circadian entrainment);04730(Long-term depression);04921(Oxytocin signaling pathway);04924(Renin secretion);04970(Salivary secretion)	K12318	EC:4.6.1.2	guanylate cyclase 1 soluble subunit alpha 1 [Source:VGNC Symbol;Acc:VGNC:41567]	protein_coding	0.48331	0.405398	0.516763	2.13054	3.69095	5.01131	0.129742	-2.94628	2.17333e-18	8.4682e-17	UP	yes
ENSCAFG00845008920	NDE1		ENSCAFT00845015745;ENSCAFT00845015704	GO:0000132(establishment of mitotic spindle orientation);GO:0000776(kinetochore);GO:0001764(neuron migration);GO:0005813(centrosome);GO:0005815(microtubule organizing center);GO:0005819(spindle);GO:0007020(microtubule nucleation);GO:0007405(neuroblast proliferation);GO:0008017(microtubule binding);GO:0021987(cerebral cortex development);GO:0030900(forebrain development);GO:0031023(microtubule org…	NA	NA	NA	nudE neurodevelopment protein 1 [Source:NCBI gene (formerly Entrezgene);Acc:100684378]	protein_coding	9.04632	8.87498	8.70747	3.55615	3.87347	3.80616	2.37	1.24489	2.39851e-18	9.32893e-17	DOWN	yes
ENSCAFG00845014867	NRG1		ENSCAFT00845027171;ENSCAFT00845027634;ENSCAFT00845027462;ENSCAFT00845027558;ENSCAFT00845027242;ENSCAFT00845027436;ENSCAFT00845027513	GO:0000165(MAPK cascade);GO:0000902(cell morphogenesis);GO:0001764(neuron migration);GO:0003161(cardiac conduction system development);GO:0003222(ventricular trabecula myocardium morphogenesis);GO:0003712(transcription coregulator activity);GO:0005102(signaling receptor binding);GO:0005176(ErbB-2 class receptor binding);GO:0005178(integrin binding);GO:0005615(extracellular space);GO:0005654(nucle…	01521(EGFR tyrosine kinase inhibitor resistance);04012(ErbB signaling pathway);05014(Amyotrophic lateral sclerosis);05014(Amyotrophic lateral sclerosis)	NA	NA	neuregulin 1 [Source:HGNC Symbol;Acc:HGNC:7997]	protein_coding	1.99094	2.05709	2.48105	0.329492	0.539002	0.355609	5.33377	2.41516	2.57347e-18	9.99159e-17	DOWN	yes
ENSCAFG00845029008	EEPD1		ENSCAFT00845051320;ENSCAFT00845051352	GO:0003677(DNA binding);GO:0006281(DNA repair);GO:0010875(positive regulation of cholesterol efflux);GO:0046658(anchored component of plasma membrane);GO:0046658(anchored component of plasma membrane)	NA	NA	NA	endonuclease/exonuclease/phosphatase family domain containing 1 [Source:HGNC Symbol;Acc:HGNC:22223]	protein_coding	0.208459	0.269782	0.169297	2.43092	1.51738	1.77687	0.113104	-3.14428	2.71038e-18	1.05044e-16	UP	yes
ENSCAFG00845008914	CA9		ENSCAFT00845015790;ENSCAFT00845015733	GO:0002009(morphogenesis of an epithelium);GO:0004089(carbonate dehydratase activity);GO:0005886(plasma membrane);GO:0008270(zinc ion binding);GO:0046903(secretion);GO:0046903(secretion)	00910(Nitrogen metabolism);01100(Metabolic pathways);01100(Metabolic pathways)	K01672	EC:4.2.1.1	carbonic anhydrase 9 [Source:NCBI gene (formerly Entrezgene);Acc:611933]	protein_coding	7.15848	7.06911	7.09935	42.8179	31.7947	24.644	0.214867	-2.21849	2.93271e-18	1.13459e-16	UP	yes
ENSCAFG00845007349	EMR4	326342	ENSCAFT00845013306;ENSCAFT00845013093	GO:0004888(transmembrane signaling receptor activity);GO:0004930(G protein-coupled receptor activity);GO:0005509(calcium ion binding);GO:0007166(cell surface receptor signaling pathway);GO:0007186(G protein-coupled receptor signaling pathway);GO:0016021(integral component of membrane);GO:0016021(integral component of membrane)	NA	NA	NA	EGF-like module containing, mucin-like, hormone receptor-like sequence 4 [Source:NCBI gene (formerly Entrezgene);Acc:611665]	protein_coding	0	0	0	1.35283	1.31068	1.82442	6.68461e-05	-13.8688	2.9676e-18	1.1442e-16	UP	yes
ENSCAFG00845004762	VNN1		ENSCAFT00845008546;ENSCAFT00845008537	GO:0006807(nitrogen compound metabolic process);GO:0016811(hydrolase activity, acting on carbon-nitrogen (but not peptide) bonds, in linear amides);GO:0016811(hydrolase activity, acting on carbon-nitrogen (but not peptide) bonds, in linear amides)	NA	NA	NA		protein_coding	1.24867	0.71049	1.16251	4.60481	6.44353	8.01277	0.163772	-2.61024	2.96806e-18	1.1442e-16	UP	yes
ENSCAFG00845009241	BCL2L11		ENSCAFT00845016324;ENSCAFT00845016267;ENSCAFT00845016361;ENSCAFT00845016409	NA	01521(EGFR tyrosine kinase inhibitor resistance);04068(FoxO signaling pathway);04151(PI3K-Akt signaling pathway);04210(Apoptosis);04215(Apoptosis - multiple species);04932(Non-alcoholic fatty liver disease);05169(Epstein-Barr virus infection);05200(Pathways in cancer);05206(MicroRNAs in cancer);05210(Colorectal cancer);05210(Colorectal cancer)	NA	NA		protein_coding	1.56684	1.7598	2.05229	4.65527	5.58585	5.86953	0.333874	-1.58263	3.23817e-18	1.24612e-16	UP	yes
ENSCAFG00845007207	UCP2		ENSCAFT00845012776	GO:0001666(response to hypoxia);GO:0005739(mitochondrion);GO:0006839(mitochondrial transport);GO:0031966(mitochondrial membrane);GO:0051881(regulation of mitochondrial membrane potential);GO:0120162(positive regulation of cold-induced thermogenesis)	NA	NA	NA	uncoupling protein 2 [Source:NCBI gene (formerly Entrezgene);Acc:403576]	protein_coding	5.03878	4.90403	4.63381	10.9147	10.5405	11.6433	0.440402	-1.18311	4.65903e-18	1.78974e-16	UP	yes
ENSCAFG00845021542	EEF1A2		ENSCAFT00845038099;ENSCAFT00845038012	GO:0003746(translation elongation factor activity);GO:0003924(GTPase activity);GO:0005525(GTP binding);GO:0005737(cytoplasm);GO:0005853(eukaryotic translation elongation factor 1 complex);GO:0006414(translational elongation);GO:0019901(protein kinase binding);GO:0043065(positive regulation of apoptotic process);GO:0045202(synapse);GO:0090218(positive regulation of lipid kinase activity);GO:009021…	03013(RNA transport);05134(Legionellosis);05140(Leishmaniasis);05140(Leishmaniasis)	NA	NA	eukaryotic translation elongation factor 1 alpha 2 [Source:HGNC Symbol;Acc:HGNC:3192]	protein_coding	0.271122	0.0907895	0.149155	7.84868	2.61582	3.34612	0.0370053	-4.75612	4.81957e-18	1.84815e-16	UP	yes
ENSCAFG00845017700	CD1A8		ENSCAFT00845031350;ENSCAFT00845031684;ENSCAFT00845031963;ENSCAFT00845031759;ENSCAFT00845031587	NA	04530(Tight junction);04640(Hematopoietic cell lineage);05146(Amoebiasis);05146(Amoebiasis)	NA	NA	CD1a8 protein [Source:NCBI gene (formerly Entrezgene);Acc:100169944]	protein_coding	0	0	0	0.572126	0.470639	0.703893	0.000171756	-12.5073	4.90732e-18	1.87849e-16	UP	yes
ENSCAFG00845014339	FOXK1		ENSCAFT00845025653	GO:0000976(transcription cis-regulatory region binding);GO:0000977(RNA polymerase II transcription regulatory region sequence-specific DNA binding);GO:0000981(DNA-binding transcription factor activity, RNA polymerase II-specific);GO:0001227(DNA-binding transcription repressor activity, RNA polymerase II-specific);GO:0001678(cellular glucose homeostasis);GO:0003677(DNA binding);GO:0003700(DNA-bind…	NA	NA	NA	forkhead box K1 [Source:HGNC Symbol;Acc:HGNC:23480]	protein_coding	25.5737	28.8837	28.0871	9.90397	11.198	10.0306	2.65138	1.40675	5.1598e-18	1.97168e-16	DOWN	yes
ENSCAFG00845023145	ENSCAFG00845023145		ENSCAFT00845040851;ENSCAFT00845041201	GO:0007165(signal transduction);GO:0007165(signal transduction)	NA	NA	NA		protein_coding	3.15251	3.36661	3.74783	0.594549	0.969707	0.796746	4.34855	2.12054	5.99418e-18	2.2865e-16	DOWN	yes
ENSCAFG00845009482	GIMAP4		ENSCAFT00845016719	GO:0005525(GTP binding);GO:0005829(cytosol);GO:0043231(intracellular membrane-bounded organelle)	NA	NA	NA	GTPase, IMAP family member 4 [Source:HGNC Symbol;Acc:HGNC:21872]	protein_coding	0.024395	0	0	5.81862	1.35766	3.24305	0.00234132	-8.73846	7.15073e-18	2.7229e-16	UP	yes
ENSCAFG00845003158	MAG		ENSCAFT00845005599;ENSCAFT00845005659;ENSCAFT00845005667	GO:0005769(early endosome);GO:0030100(regulation of endocytosis);GO:0042113(B cell activation);GO:0050859(negative regulation of B cell receptor signaling pathway);GO:0055037(recycling endosome);GO:0055037(recycling endosome)	04514(Cell adhesion molecules);04640(Hematopoietic cell lineage);04662(B cell receptor signaling pathway);04662(B cell receptor signaling pathway)	NA	NA	CD22 molecule [Source:HGNC Symbol;Acc:HGNC:1643]	protein_coding	1.67838	1.54674	1.53891	0.424888	0.529716	0.418416	3.46974	1.79483	7.38483e-18	2.80714e-16	DOWN	yes
ENSCAFG00845002192	HSPA2		ENSCAFT00845003845	GO:0000795(synaptonemal complex);GO:0001673(male germ cell nucleus);GO:0001934(positive regulation of protein phosphorylation);GO:0005524(ATP binding);GO:0005829(cytosol);GO:0007140(male meiotic nuclear division);GO:0007141(male meiosis I);GO:0007283(spermatogenesis);GO:0007286(spermatid development);GO:0009986(cell surface);GO:0010971(positive regulation of G2/M transition of mitotic cell cycle)…	03040(Spliceosome);04010(MAPK signaling pathway);04141(Protein processing in endoplasmic reticulum);04144(Endocytosis);04213(Longevity regulating pathway - multiple species);04612(Antigen processing and presentation);04915(Estrogen signaling pathway);05020(Prion disease);05134(Legionellosis);05145(Toxoplasmosis);05162(Measles)	NA	NA	heat shock protein family A (Hsp70) member 2 [Source:HGNC Symbol;Acc:HGNC:5235]	protein_coding	1.97176	2.10458	2.44019	7.23283	8.90811	6.21639	0.291472	-1.77857	8.54189e-18	3.23833e-16	UP	yes
ENSCAFG00845023957	ENSCAFG00845023957		ENSCAFT00845042597;ENSCAFT00845042363;ENSCAFT00845042503	GO:0005309(creatine:sodium symporter activity);GO:0005887(integral component of plasma membrane);GO:0006836(neurotransmitter transport);GO:0016020(membrane);GO:0016021(integral component of membrane);GO:0016021(integral component of membrane)	NA	NA	NA		protein_coding	4.31319	3.80601	3.37455	10.0091	14.0307	13.2196	0.308479	-1.69675	8.54891e-18	3.23833e-16	UP	yes
ENSCAFG00845018689	COX4I2		ENSCAFT00845033036	GO:0004129(cytochrome-c oxidase activity);GO:0005751(mitochondrial respiratory chain complex IV);GO:0006123(mitochondrial electron transport, cytochrome c to oxygen);GO:0031966(mitochondrial membrane)	00190(Oxidative phosphorylation);01100(Metabolic pathways);04260(Cardiac muscle contraction);04714(Thermogenesis);04932(Non-alcoholic fatty liver disease);05010(Alzheimer disease);05012(Parkinson disease);05014(Amyotrophic lateral sclerosis);05016(Huntington disease);05020(Prion disease);05022(Pathways of neurodegeneration - multiple diseases)	NA	NA	cytochrome c oxidase subunit 4I2 [Source:HGNC Symbol;Acc:HGNC:16232]	protein_coding	0.308637	0.269902	0.3353	20.2456	5.69	5.79845	0.0287968	-5.11795	8.7e-18	3.28984e-16	UP	yes
ENSCAFG00845016150	PKP2		ENSCAFT00845028760;ENSCAFT00845028835	GO:0002159(desmosome assembly);GO:0005080(protein kinase C binding);GO:0005515(protein binding);GO:0005654(nucleoplasm);GO:0005886(plasma membrane);GO:0014704(intercalated disc);GO:0019215(intermediate filament binding);GO:0030054(cell junction);GO:0045110(intermediate filament bundle assembly);GO:0045294(alpha-catenin binding);GO:0048496(maintenance of animal organ identity);GO:0055010(ventricul…	05412(Arrhythmogenic right ventricular cardiomyopathy);05412(Arrhythmogenic right ventricular cardiomyopathy)	NA	NA	plakophilin 2 [Source:HGNC Symbol;Acc:HGNC:9024]	protein_coding	18.4242	16.1317	19.9998	3.25638	5.47193	4.0343	4.27466	2.09581	8.8212e-18	3.32989e-16	DOWN	yes
ENSCAFG00845020230	ENSCAFG00845020230		ENSCAFT00845036032;ENSCAFT00845036157	GO:0004888(transmembrane signaling receptor activity);GO:0004930(G protein-coupled receptor activity);GO:0005509(calcium ion binding);GO:0007166(cell surface receptor signaling pathway);GO:0007186(G protein-coupled receptor signaling pathway);GO:0016021(integral component of membrane);GO:0016021(integral component of membrane)	NA	NA	NA		protein_coding	0	0	0	1.07165	2.07781	2.65622	5.16736e-05	-14.2402	9.2567e-18	3.48824e-16	UP	yes
ENSCAFG00845022978	PDE4C		ENSCAFT00845040833;ENSCAFT00845040752	GO:0004114(3',5'-cyclic-nucleotide phosphodiesterase activity);GO:0004115(3',5'-cyclic-AMP phosphodiesterase activity);GO:0007165(signal transduction);GO:0008081(phosphoric diester hydrolase activity);GO:0008081(phosphoric diester hydrolase activity)	00230(Purine metabolism);01100(Metabolic pathways);04024(cAMP signaling pathway);04928(Parathyroid hormone synthesis, secretion and action);05032(Morphine addiction);05032(Morphine addiction)	K13293	EC:3.1.4.53	phosphodiesterase 4C [Source:HGNC Symbol;Acc:HGNC:8782]	protein_coding	0.0899685	0.103298	0.195527	0.974186	1.54278	1.76438	0.090811	-3.46099	9.46928e-18	3.56218e-16	UP	yes
ENSCAFG00845029192	CFH		ENSCAFT00845052101;ENSCAFT00845051660;ENSCAFT00845052000;ENSCAFT00845051925;ENSCAFT00845051714	NA	04610(Complement and coagulation cascades);05150(Staphylococcus aureus infection);05150(Staphylococcus aureus infection)	NA	NA		protein_coding	0.220363	0.265502	0.53671	2.37081	3.5836	3.06675	0.113353	-3.14111	9.57137e-18	3.59438e-16	UP	yes
ENSCAFG00845021828	ITM2C		ENSCAFT00845038623;ENSCAFT00845038672;ENSCAFT00845038520;ENSCAFT00845038569	GO:0001540(amyloid-beta binding);GO:0005524(ATP binding);GO:0005764(lysosome);GO:0005794(Golgi apparatus);GO:0005886(plasma membrane);GO:0010977(negative regulation of neuron projection development);GO:0030182(neuron differentiation);GO:0048471(perinuclear region of cytoplasm);GO:2001238(positive regulation of extrinsic apoptotic signaling pathway);GO:2001238(positive regulation of extrinsic apop…	NA	NA	NA	integral membrane protein 2C [Source:HGNC Symbol;Acc:HGNC:6175]	protein_coding	17.1336	14.2431	15.6404	62.2672	46.0208	46.8937	0.302981	-1.7227	9.71332e-18	3.64141e-16	UP	yes
ENSCAFG00845011909	ENSCAFG00845011909		ENSCAFT00845021157	NA	04068(FoxO signaling pathway);04110(Cell cycle);04114(Oocyte meiosis);04115(p53 signaling pathway);04218(Cellular senescence);04914(Progesterone-mediated oocyte maturation);05170(Human immunodeficiency virus 1 infection)	NA	NA		protein_coding	54.9058	45.595	51.3886	11.7618	6.84949	7.23444	5.87677	2.55502	1.05275e-17	3.93985e-16	DOWN	yes
ENSCAFG00845018416	ENSCAFG00845018416		ENSCAFT00845032565	NA	NA	NA	NA		protein_coding	0	0	0	2.52592	1.57746	2.96361	4.24509e-05	-14.5238	1.12849e-17	4.21606e-16	UP	yes
ENSCAFG00845016609	SLC16A10		ENSCAFT00845029444	GO:0005887(integral component of plasma membrane);GO:0006590(thyroid hormone generation);GO:0015173(aromatic amino acid transmembrane transporter activity);GO:0015349(thyroid hormone transmembrane transporter activity);GO:0015801(aromatic amino acid transport);GO:0016323(basolateral plasma membrane);GO:0022857(transmembrane transporter activity);GO:0030054(cell junction);GO:0043231(intracellular …	04919(Thyroid hormone signaling pathway);04974(Protein digestion and absorption)	NA	NA	solute carrier family 16 member 10 [Source:HGNC Symbol;Acc:HGNC:17027]	protein_coding	0.057193	0.073557	0	1.54681	1.39526	1.65692	0.0284301	-5.13644	1.15404e-17	4.30414e-16	UP	yes
ENSCAFG00845030572	TIMP1		ENSCAFT00845054234;ENSCAFT00845054250	GO:0002248(connective tissue replacement involved in inflammatory response wound healing);GO:0005125(cytokine activity);GO:0005515(protein binding);GO:0005604(basement membrane);GO:0005615(extracellular space);GO:0008191(metalloendopeptidase inhibitor activity);GO:0008270(zinc ion binding);GO:0008284(positive regulation of cell population proliferation);GO:0010951(negative regulation of endopepti…	04066(HIF-1 signaling pathway);04066(HIF-1 signaling pathway)	NA	NA	TIMP metallopeptidase inhibitor 1 [Source:NCBI gene (formerly Entrezgene);Acc:403816]	protein_coding	105.969	113.565	102.016	552.432	391.859	352.976	0.247867	-2.01236	1.17288e-17	4.36694e-16	UP	yes
ENSCAFG00845008243	LMBRD1		ENSCAFT00845014594;ENSCAFT00845014646	GO:0005158(insulin receptor binding);GO:0005764(lysosome);GO:0005765(lysosomal membrane);GO:0005789(endoplasmic reticulum membrane);GO:0005886(plasma membrane);GO:0007369(gastrulation);GO:0030136(clathrin-coated vesicle);GO:0032050(clathrin heavy chain binding);GO:0035612(AP-2 adaptor complex binding);GO:0038016(insulin receptor internalization);GO:0043231(intracellular membrane-bounded organelle…	04977(Vitamin digestion and absorption);04977(Vitamin digestion and absorption)	NA	NA	LMBR1 domain containing 1 [Source:HGNC Symbol;Acc:HGNC:23038]	protein_coding	8.75343	7.15456	9.25195	31.1165	23.4486	26.0737	0.312008	-1.68035	1.23246e-17	4.58093e-16	UP	yes
ENSCAFG00845022028	ST6GAL1		ENSCAFT00845038860	GO:0000139(Golgi membrane);GO:0003835(beta-galactoside alpha-2,6-sialyltransferase activity);GO:0006054(N-acetylneuraminate metabolic process);GO:0006486(protein glycosylation);GO:0008373(sialyltransferase activity);GO:0018279(protein N-linked glycosylation via asparagine);GO:0042803(protein homodimerization activity);GO:0097503(sialylation)	00510(N-Glycan biosynthesis);00514(Other types of O-glycan biosynthesis);01100(Metabolic pathways)	K00778	EC:2.4.99.1	ST6 beta-galactoside alpha-2,6-sialyltransferase 1 [Source:HGNC Symbol;Acc:HGNC:10860]	protein_coding	0.572235	0.474913	0.540684	2.2403	4.2867	5.39126	0.133227	-2.90804	1.30162e-17	4.82975e-16	UP	yes
ENSCAFG00845022123	ENSCAFG00845022123		ENSCAFT00845039021;ENSCAFT00845039163;ENSCAFT00845039082;ENSCAFT00845039127	GO:0016020(membrane);GO:0098609(cell-cell adhesion);GO:0098609(cell-cell adhesion)	NA	NA	NA		protein_coding	2.16377	2.54603	2.67967	7.1651	6.57751	7.59707	0.346279	-1.53	1.32255e-17	4.89906e-16	UP	yes
ENSCAFG00845018369	OVOL1		ENSCAFT00845032479	GO:0000122(negative regulation of transcription by RNA polymerase II);GO:0000978(RNA polymerase II cis-regulatory region sequence-specific DNA binding);GO:0001227(DNA-binding transcription repressor activity, RNA polymerase II-specific);GO:0001822(kidney development);GO:0005634(nucleus);GO:0007283(spermatogenesis);GO:0007498(mesoderm development);GO:0008544(epidermis development);GO:0010839(negat…	NA	NA	NA	ovo like transcriptional repressor 1 [Source:HGNC Symbol;Acc:HGNC:8525]	protein_coding	0.264914	0.252476	0.376983	1.6284	3.35108	2.92705	0.113118	-3.1441	1.36079e-17	5.03214e-16	UP	yes
ENSCAFG00845012386	SGCA		ENSCAFT00845022028;ENSCAFT00845022061	GO:0005509(calcium ion binding);GO:0005886(plasma membrane);GO:0005911(cell-cell junction);GO:0016011(dystroglycan complex);GO:0016012(sarcoglycan complex);GO:0016020(membrane);GO:0042383(sarcolemma);GO:0045121(membrane raft);GO:0045121(membrane raft)	05410(Hypertrophic cardiomyopathy);05412(Arrhythmogenic right ventricular cardiomyopathy);05414(Dilated cardiomyopathy);05416(Viral myocarditis);05416(Viral myocarditis)	NA	NA	sarcoglycan alpha [Source:HGNC Symbol;Acc:HGNC:10805]	protein_coding	1.75282	1.2343	1.0243	8.77945	6.6503	6.21689	0.185313	-2.43196	1.39544e-17	5.15153e-16	UP	yes
ENSCAFG00845028383	ODF2	4956	ENSCAFT00845050526;ENSCAFT00845050915;ENSCAFT00845050955;ENSCAFT00845050613	GO:0005813(centrosome);GO:0005814(centriole);GO:0005929(cilium);GO:0008104(protein localization);GO:0010457(centriole-centriole cohesion);GO:0036126(sperm flagellum);GO:0043231(intracellular membrane-bounded organelle);GO:0044782(cilium organization);GO:0097539(ciliary transition fiber);GO:0120103(centriolar subdistal appendage);GO:0120103(centriolar subdistal appendage)	NA	NA	NA	outer dense fiber of sperm tails 2 [Source:HGNC Symbol;Acc:HGNC:8114]	protein_coding	21.1349	24.9374	23.547	8.55188	8.37633	8.40939	2.74767	1.45821	1.48285e-17	5.46496e-16	DOWN	yes
ENSCAFG00845012125	CCR5		ENSCAFT00845021561;ENSCAFT00845021544	GO:0004930(G protein-coupled receptor activity);GO:0004950(chemokine receptor activity);GO:0006935(chemotaxis);GO:0006954(inflammatory response);GO:0006955(immune response);GO:0007186(G protein-coupled receptor signaling pathway);GO:0016021(integral component of membrane);GO:0016493(C-C chemokine receptor activity);GO:0016493(C-C chemokine receptor activity)	04060(Cytokine-cytokine receptor interaction);04061(Viral protein interaction with cytokine and cytokine receptor);04062(Chemokine signaling pathway);04144(Endocytosis);05145(Toxoplasmosis);05163(Human cytomegalovirus infection);05167(Kaposi sarcoma-associated herpesvirus infection);05170(Human immunodeficiency virus 1 infection);05203(Viral carcinogenesis);05203(Viral carcinogenesis)	NA	NA	C-C motif chemokine receptor 5 [Source:NCBI gene (formerly Entrezgene);Acc:484789]	protein_coding	0.0157938	0	0	0.706372	1.00473	1.33901	0.0051781	-7.59336	1.63882e-17	6.02957e-16	UP	yes
ENSCAFG00845028620	CCPG1		ENSCAFT00845050539;ENSCAFT00845050679;ENSCAFT00845050632;ENSCAFT00845050574	GO:0008284(positive regulation of cell population proliferation);GO:0016020(membrane);GO:0045787(positive regulation of cell cycle);GO:0045944(positive regulation of transcription by RNA polymerase II);GO:2001106(regulation of Rho guanyl-nucleotide exchange factor activity);GO:2001106(regulation of Rho guanyl-nucleotide exchange factor activity)	NA	NA	NA	cell cycle progression 1 [Source:HGNC Symbol;Acc:HGNC:24227]	protein_coding	12.1691	10.621	12.4396	24.6285	28.9953	31.6544	0.413115	-1.27538	1.7764e-17	6.52475e-16	UP	yes
ENSCAFG00845023173	EMP1		ENSCAFT00845040901	GO:0005886(plasma membrane);GO:0008219(cell death);GO:0016020(membrane);GO:0016021(integral component of membrane);GO:0032060(bleb assembly)	NA	NA	NA	epithelial membrane protein 1 [Source:HGNC Symbol;Acc:HGNC:3333]	protein_coding	150.36	130.424	165.514	333.888	386.73	434.951	0.386215	-1.37252	1.98682e-17	7.28535e-16	UP	yes
ENSCAFG00845014155	MYBPH		ENSCAFT00845025318;ENSCAFT00845025364;ENSCAFT00845025345	GO:0005515(protein binding);GO:0005515(protein binding)	NA	NA	NA	myosin binding protein H [Source:HGNC Symbol;Acc:HGNC:7552]	protein_coding	0	0	0.0256431	1.89264	0.913214	1.1636	0.0064601	-7.27423	1.99265e-17	7.29443e-16	UP	yes
ENSCAFG00845008166	NCF4		ENSCAFT00845014366	GO:0005515(protein binding);GO:0005737(cytoplasm);GO:0005829(cytosol);GO:0006909(phagocytosis);GO:0010008(endosome membrane);GO:0016020(membrane);GO:0016176(superoxide-generating NADPH oxidase activator activity);GO:0032266(phosphatidylinositol-3-phosphate binding);GO:0035091(phosphatidylinositol binding);GO:0042554(superoxide anion generation);GO:0043020(NADPH oxidase complex);GO:0045730(respira…	04145(Phagosome);04380(Osteoclast differentiation);04670(Leukocyte transendothelial migration);05020(Prion disease);05140(Leishmaniasis)	NA	NA	neutrophil cytosolic factor 4 [Source:HGNC Symbol;Acc:HGNC:7662]	protein_coding	0	0	0	8.38094	2.4461	3.48721	2.09581e-05	-15.5421	2.05746e-17	7.51907e-16	UP	yes
ENSCAFG00845012760	GBA	2630	ENSCAFT00845022725	GO:0000423(mitophagy);GO:0004348(glucosylceramidase activity);GO:0005102(signaling receptor binding);GO:0005124(scavenger receptor binding);GO:0005615(extracellular space);GO:0005764(lysosome);GO:0005765(lysosomal membrane);GO:0005783(endoplasmic reticulum);GO:0005794(Golgi apparatus);GO:0005802(trans-Golgi network);GO:0006665(sphingolipid metabolic process);GO:0006678(glucosylceramide metabolic …	00511(Other glycan degradation);00600(Sphingolipid metabolism);01100(Metabolic pathways);04142(Lysosome)	K01201	EC:3.2.1.45	glucosylceramidase beta [Source:HGNC Symbol;Acc:HGNC:4177]	protein_coding	17.4532	17.1934	16.023	36.2281	38.7236	43.7649	0.426812	-1.22833	2.06199e-17	7.52299e-16	UP	yes
ENSCAFG00845017552	NTNG2		ENSCAFT00845031309;ENSCAFT00845031090;ENSCAFT00845031214	GO:0005886(plasma membrane);GO:0007409(axonogenesis);GO:0010975(regulation of neuron projection development);GO:0030424(axon);GO:0046658(anchored component of plasma membrane);GO:0050804(modulation of chemical synaptic transmission);GO:0098685(Schaffer collateral - CA1 synapse);GO:0098698(postsynaptic specialization assembly);GO:0098978(glutamatergic synapse);GO:0099029(anchored component of pres…	04360(Axon guidance);04514(Cell adhesion molecules);04514(Cell adhesion molecules)	NA	NA	netrin G2 [Source:HGNC Symbol;Acc:HGNC:14288]	protein_coding	0.427977	0.460921	0.595372	1.96031	2.22505	1.65686	0.254059	-1.97676	2.23939e-17	8.15654e-16	UP	yes
ENSCAFG00845030292	SAT1	10861,81539	ENSCAFT00845053737	GO:0001525(angiogenesis);GO:0004145(diamine N-acetyltransferase activity);GO:0005515(protein binding);GO:0006596(polyamine biosynthetic process);GO:0008080(N-acetyltransferase activity);GO:0032918(spermidine acetylation);GO:0042802(identical protein binding)	NA	NA	NA	spermidine/spermine N1-acetyltransferase 1 [Source:HGNC Symbol;Acc:HGNC:10540]	protein_coding	5.79826	5.03396	5.12325	56.359	28.16	27.6641	0.142227	-2.81373	2.30303e-17	8.37434e-16	UP	yes
ENSCAFG00845001363	HSPB6		ENSCAFT00845002342;ENSCAFT00845002335	GO:0005212(structural constituent of eye lens);GO:0005576(extracellular region);GO:0005634(nucleus);GO:0005730(nucleolus);GO:0005737(cytoplasm);GO:0005794(Golgi apparatus);GO:0005829(cytosol);GO:0045766(positive regulation of angiogenesis);GO:0051082(unfolded protein binding);GO:0051087(chaperone binding);GO:0061077(chaperone-mediated protein folding);GO:0061077(chaperone-mediated protein folding)	NA	NA	NA	heat shock protein family B (small) member 6 [Source:HGNC Symbol;Acc:HGNC:26511]	protein_coding	150.12	108.123	82.5588	9.52686	19.8065	13.2137	8.00998	3.0018	2.42946e-17	8.81933e-16	DOWN	yes
ENSCAFG00845000119	ENSCAFG00845000119		ENSCAFT00845000190	NA	NA	NA	NA		lncRNA	0.448192	0.436059	0.212401	2.28823	2.94623	3.28433	0.128733	-2.95754	2.45889e-17	8.91132e-16	UP	yes
ENSCAFG00845003446	CREG1		ENSCAFT00845006116;ENSCAFT00845006118	GO:0005615(extracellular space);GO:0005667(transcription regulator complex);GO:0006355(regulation of DNA-templated transcription);GO:0006355(regulation of DNA-templated transcription)	NA	NA	NA	cellular repressor of E1A stimulated genes 1 [Source:HGNC Symbol;Acc:HGNC:2351]	protein_coding	25.7623	19.3029	21.4363	97.296	66.7526	81.4307	0.270904	-1.88414	2.47562e-17	8.95707e-16	UP	yes
ENSCAFG00845017370	CYP1A1		ENSCAFT00845030851;ENSCAFT00845030931	GO:0001676(long-chain fatty acid metabolic process);GO:0002933(lipid hydroxylation);GO:0004497(monooxygenase activity);GO:0005506(iron ion binding);GO:0006631(fatty acid metabolic process);GO:0006805(xenobiotic metabolic process);GO:0008202(steroid metabolic process);GO:0008210(estrogen metabolic process);GO:0008391(arachidonic acid monooxygenase activity);GO:0009308(amine metabolic process);GO:0…	00140(Steroid hormone biosynthesis);00380(Tryptophan metabolism);00830(Retinol metabolism);00980(Metabolism of xenobiotics by cytochrome P450);01100(Metabolic pathways);04913(Ovarian steroidogenesis);05204(Chemical carcinogenesis);05204(Chemical carcinogenesis)	K07408	EC:1.14.14.1	cytochrome P450 family 1 subfamily A member 1 [Source:HGNC Symbol;Acc:HGNC:2595]	protein_coding	0.938554	1.31062	1.10131	4.38461	5.19596	6.91248	0.203145	-2.29942	2.66209e-17	9.61574e-16	UP	yes
ENSCAFG00845013654	LIMCH1		ENSCAFT00845024358;ENSCAFT00845024463;ENSCAFT00845024613;ENSCAFT00845024857;ENSCAFT00845025046;ENSCAFT00845024502;ENSCAFT00845024791	GO:0003779(actin binding);GO:0005515(protein binding);GO:0031032(actomyosin structure organization);GO:0031032(actomyosin structure organization)	NA	NA	NA	LIM and calponin homology domains 1 [Source:HGNC Symbol;Acc:HGNC:29191]	protein_coding	1.44497	1.23484	1.69956	3.99296	5.21754	5.79744	0.291804	-1.77693	2.79146e-17	1.00664e-15	UP	yes
ENSCAFG00845022356	ALCAM		ENSCAFT00845039467;ENSCAFT00845039610	GO:0001772(immunological synapse);GO:0007157(heterophilic cell-cell adhesion via plasma membrane cell adhesion molecules);GO:0007411(axon guidance);GO:0008045(motor neuron axon guidance);GO:0009897(external side of plasma membrane);GO:0030424(axon);GO:0031226(intrinsic component of plasma membrane);GO:0042101(T cell receptor complex);GO:0042802(identical protein binding);GO:0043025(neuronal cell …	04514(Cell adhesion molecules);04514(Cell adhesion molecules)	NA	NA	activated leukocyte cell adhesion molecule [Source:NCBI gene (formerly Entrezgene);Acc:478550]	protein_coding	22.7744	19.9189	22.4648	47.5357	51.0458	61.2376	0.407699	-1.29443	3.03606e-17	1.09303e-15	UP	yes
ENSCAFG00845008635	CSPG5		ENSCAFT00845015297;ENSCAFT00845015223	GO:0005794(Golgi apparatus);GO:0007399(nervous system development);GO:0030660(Golgi-associated vesicle membrane);GO:0050804(modulation of chemical synaptic transmission);GO:0098978(glutamatergic synapse);GO:0098982(GABA-ergic synapse);GO:0099055(integral component of postsynaptic membrane);GO:0099550(trans-synaptic signaling, modulating synaptic transmission);GO:2000300(regulation of synaptic ves…	NA	NA	NA	chondroitin sulfate proteoglycan 5 [Source:HGNC Symbol;Acc:HGNC:2467]	protein_coding	1.82586	1.82877	2.22841	6.31527	5.67795	5.62383	0.333941	-1.58234	3.12881e-17	1.12456e-15	UP	yes
ENSCAFG00845009933	MYO7A		ENSCAFT00845017526	GO:0000146(microfilament motor activity);GO:0001750(photoreceptor outer segment);GO:0001845(phagolysosome assembly);GO:0001917(photoreceptor inner segment);GO:0003774(cytoskeletal motor activity);GO:0005515(protein binding);GO:0005516(calmodulin binding);GO:0005524(ATP binding);GO:0005737(cytoplasm);GO:0005765(lysosomal membrane);GO:0005829(cytosol);GO:0005856(cytoskeleton);GO:0006886(intracellul…	NA	NA	NA	myosin VIIA [Source:HGNC Symbol;Acc:HGNC:7606]	protein_coding	0	0	0	0.359279	0.525805	0.775504	0.000180659	-12.4344	3.16514e-17	1.13575e-15	UP	yes
ENSCAFG00845025731	CIP2A		ENSCAFT00845045473	GO:0005737(cytoplasm);GO:0005829(cytosol);GO:0005886(plasma membrane);GO:0042803(protein homodimerization activity)	NA	NA	NA	cellular inhibitor of PP2A [Source:HGNC Symbol;Acc:HGNC:29302]	protein_coding	13.0639	13.341	15.3458	5.05515	5.03248	5.53173	2.673	1.41846	3.66801e-17	1.31403e-15	DOWN	yes
ENSCAFG00845029354	ENSCAFG00845029354		ENSCAFT00845051949	NA	NA	NA	NA		lncRNA	0.055602	0.030802	0	0.968412	1.02796	1.12783	0.0276563	-5.17625	3.83404e-17	1.37125e-15	UP	yes
ENSCAFG00845027621	ICAM3		ENSCAFT00845048701	GO:0005178(integrin binding);GO:0016020(membrane);GO:0098609(cell-cell adhesion)	04514(Cell adhesion molecules)	NA	NA	intercellular adhesion molecule 3 [Source:HGNC Symbol;Acc:HGNC:5346]	protein_coding	0.041408	0	0.016232	3.69493	1.17422	2.01582	0.00837186	-6.90024	3.89752e-17	1.39167e-15	UP	yes
ENSCAFG00845013975	CCN5		ENSCAFT00845024993	GO:0005515(protein binding);GO:0005576(extracellular region);GO:0005615(extracellular space);GO:0005634(nucleus);GO:0007165(signal transduction)	NA	NA	NA	cellular communication network factor 5 [Source:HGNC Symbol;Acc:HGNC:12770]	protein_coding	3.67617	2.17785	2.84083	32.2361	16.9462	17.0473	0.131283	-2.92925	3.91959e-17	1.39726e-15	UP	yes
ENSCAFG00845002634	ENSCAFG00845002634		ENSCAFT00845004667	NA	NA	NA	NA		lncRNA	4.57609	3.95248	4.30771	10.4997	11.7949	14.3616	0.35018	-1.51383	3.95227e-17	1.40661e-15	UP	yes
ENSCAFG00845015529	N4BP2L1		ENSCAFT00845027723;ENSCAFT00845027705	NA	NA	NA	NA	NEDD4 binding protein 2 like 1 [Source:HGNC Symbol;Acc:HGNC:25037]	protein_coding	0.594778	0.852979	0.96639	4.4994	3.66695	5.59143	0.175475	-2.51066	4.0247e-17	1.43005e-15	UP	yes
ENSCAFG00845029581	OIP5		ENSCAFT00845052378;ENSCAFT00845052397	GO:0000785(chromatin);GO:0005634(nucleus);GO:0010369(chromocenter);GO:0015030(Cajal body);GO:0016607(nuclear speck);GO:0042802(identical protein binding);GO:0043229(intracellular organelle);GO:0043231(intracellular membrane-bounded organelle);GO:0043231(intracellular membrane-bounded organelle)	NA	NA	NA	Opa interacting protein 5 [Source:HGNC Symbol;Acc:HGNC:20300]	protein_coding	4.33938	3.88773	3.80127	0.660147	0.558619	0.654041	6.42265	2.68317	4.07185e-17	1.44445e-15	DOWN	yes
ENSCAFG00845001264	ADRA1B		ENSCAFT00845002170	GO:0004930(G protein-coupled receptor activity);GO:0004935(adrenergic receptor activity);GO:0004937(alpha1-adrenergic receptor activity);GO:0005634(nucleus);GO:0005737(cytoplasm);GO:0005886(plasma membrane);GO:0006937(regulation of muscle contraction);GO:0007186(G protein-coupled receptor signaling pathway);GO:0016021(integral component of membrane);GO:0019229(regulation of vasoconstriction);GO:0…	04020(Calcium signaling pathway);04022(cGMP-PKG signaling pathway);04080(Neuroactive ligand-receptor interaction);04261(Adrenergic signaling in cardiomyocytes);04270(Vascular smooth muscle contraction);04970(Salivary secretion)	NA	NA	adrenoceptor alpha 1B [Source:VGNC Symbol;Acc:VGNC:37673]	protein_coding	2.14217	2.10735	2.02334	0.218912	0.27545	0.397158	7.03615	2.81479	4.17675e-17	1.47925e-15	DOWN	yes
ENSCAFG00845002176	ENSCAFG00845002176		ENSCAFT00845003823;ENSCAFT00845003832	NA	05168(Herpes simplex virus 1 infection);05168(Herpes simplex virus 1 infection)	NA	NA		protein_coding	0	0	0	0.910038	0.654126	1.07562	0.000113646	-13.1032	4.20854e-17	1.48809e-15	UP	yes
ENSCAFG00845020961	CRLF2		ENSCAFT00845036967;ENSCAFT00845037058	GO:0005515(protein binding);GO:0005515(protein binding)	04060(Cytokine-cytokine receptor interaction);04630(JAK-STAT signaling pathway);04630(JAK-STAT signaling pathway)	NA	NA	cytokine receptor like factor 2 [Source:HGNC Symbol;Acc:HGNC:14281]	protein_coding	0	0	0	1.38523	1.3299	1.60099	6.95069e-05	-13.8125	4.22158e-17	1.49028e-15	UP	yes
ENSCAFG00845023188	FLT1		ENSCAFT00845041302;ENSCAFT00845041521;ENSCAFT00845041948	GO:0002548(monocyte chemotaxis);GO:0004672(protein kinase activity);GO:0004713(protein tyrosine kinase activity);GO:0004714(transmembrane receptor protein tyrosine kinase activity);GO:0005021(vascular endothelial growth factor receptor activity);GO:0005524(ATP binding);GO:0005886(plasma membrane);GO:0005887(integral component of plasma membrane);GO:0006468(protein phosphorylation);GO:0007169(tran…	04010(MAPK signaling pathway);04014(Ras signaling pathway);04015(Rap1 signaling pathway);04020(Calcium signaling pathway);04066(HIF-1 signaling pathway);04151(PI3K-Akt signaling pathway);04510(Focal adhesion);05202(Transcriptional misregulation in cancer);05323(Rheumatoid arthritis);05323(Rheumatoid arthritis)	K05096	EC:2.7.10.1	fms related receptor tyrosine kinase 1 [Source:HGNC Symbol;Acc:HGNC:3763]	protein_coding	1.73025	1.64545	1.62828	5.75296	9.89265	12.9547	0.174962	-2.51488	4.49095e-17	1.5828e-15	UP	yes
ENSCAFG00845000482	CASP12		ENSCAFT00845000887;ENSCAFT00845000823;ENSCAFT00845000873;ENSCAFT00845000907;ENSCAFT00845000843	GO:0004197(cysteine-type endopeptidase activity);GO:0006508(proteolysis);GO:0008234(cysteine-type peptidase activity);GO:0008234(cysteine-type peptidase activity)	04141(Protein processing in endoplasmic reticulum);04210(Apoptosis);04621(NOD-like receptor signaling pathway);05010(Alzheimer disease);05014(Amyotrophic lateral sclerosis);05020(Prion disease);05022(Pathways of neurodegeneration - multiple diseases);05161(Hepatitis B);05161(Hepatitis B)	NA	NA	caspase 12 [Source:NCBI gene (formerly Entrezgene);Acc:479458]	protein_coding	0.0974321	0.102717	0.0926946	0.869314	0.808749	1.10629	0.105175	-3.24914	4.53599e-17	1.5961e-15	UP	yes
ENSCAFG00845018055	TEK		ENSCAFT00845031961;ENSCAFT00845032205	GO:0001725(stress fiber);GO:0001934(positive regulation of protein phosphorylation);GO:0002040(sprouting angiogenesis);GO:0004672(protein kinase activity);GO:0004713(protein tyrosine kinase activity);GO:0004714(transmembrane receptor protein tyrosine kinase activity);GO:0005515(protein binding);GO:0005524(ATP binding);GO:0005884(actin filament);GO:0005886(plasma membrane);GO:0005887(integral comp…	04010(MAPK signaling pathway);04014(Ras signaling pathway);04015(Rap1 signaling pathway);04066(HIF-1 signaling pathway);04151(PI3K-Akt signaling pathway);05323(Rheumatoid arthritis);05323(Rheumatoid arthritis)	K05121	EC:2.7.10.1	TEK receptor tyrosine kinase [Source:HGNC Symbol;Acc:HGNC:11724]	protein_coding	0.813189	0.716055	0.895374	3.03246	4.66013	6.51806	0.17062	-2.55114	4.69101e-17	1.64798e-15	UP	yes
ENSCAFG00845022461	PGPEP1		ENSCAFT00845039658	GO:0005829(cytosol);GO:0006508(proteolysis);GO:0008233(peptidase activity);GO:0016920(pyroglutamyl-peptidase activity)	NA	K01304	EC:3.4.19.3	pyroglutamyl-peptidase I [Source:HGNC Symbol;Acc:HGNC:13568]	protein_coding	3.35828	3.44251	3.58577	8.7454	8.99893	7.42133	0.412728	-1.27674	4.84713e-17	1.70008e-15	UP	yes
ENSCAFG00845015432	UBE2T		ENSCAFT00845027521	GO:0003682(chromatin binding);GO:0004842(ubiquitin-protein transferase activity);GO:0005524(ATP binding);GO:0005654(nucleoplasm);GO:0005730(nucleolus);GO:0006281(DNA repair);GO:0006513(protein monoubiquitination);GO:0006974(cellular response to DNA damage stimulus);GO:0031625(ubiquitin protein ligase binding);GO:0035519(protein K29-linked ubiquitination);GO:0044314(protein K27-linked ubiquitinati…	03460(Fanconi anemia pathway)	K13960	EC:2.3.2.23	ubiquitin conjugating enzyme E2 T [Source:HGNC Symbol;Acc:HGNC:25009]	protein_coding	8.63921	7.46347	8.58387	2.6682	2.16844	2.24177	3.48758	1.80223	5.0401e-17	1.76493e-15	DOWN	yes
ENSCAFG00845012835	CYB561A3		ENSCAFT00845022822;ENSCAFT00845022853	GO:0005730(nucleolus);GO:0005764(lysosome);GO:0005765(lysosomal membrane);GO:0006879(cellular iron ion homeostasis);GO:0016491(oxidoreductase activity);GO:0031902(late endosome membrane);GO:0043231(intracellular membrane-bounded organelle);GO:0140571(transmembrane ascorbate ferrireductase activity);GO:0140571(transmembrane ascorbate ferrireductase activity)	NA	NA	NA	cytochrome b561 family member A3 [Source:HGNC Symbol;Acc:HGNC:23014]	protein_coding	5.5444	5.75304	5.39312	14.1867	13.2889	17.0389	0.374947	-1.41524	5.12558e-17	1.79198e-15	UP	yes
ENSCAFG00845003979	ENSCAFG00845003979		ENSCAFT00845007171;ENSCAFT00845007213;ENSCAFT00845007200	NA	NA	NA	NA		protein_coding	0	0	0	1.13361	1.23166	1.49822	7.76501e-05	-13.6527	5.23104e-17	1.82592e-15	UP	yes
ENSCAFG00845020007	SOX7		ENSCAFT00845035245	GO:0000976(transcription cis-regulatory region binding);GO:0000981(DNA-binding transcription factor activity, RNA polymerase II-specific);GO:0001706(endoderm formation);GO:0003677(DNA binding);GO:0003700(DNA-binding transcription factor activity);GO:0005634(nucleus);GO:0005737(cytoplasm);GO:0006357(regulation of transcription by RNA polymerase II);GO:0008285(negative regulation of cell population…	NA	NA	NA	SRY-box transcription factor 7 [Source:HGNC Symbol;Acc:HGNC:18196]	protein_coding	0.19883	0.161092	0.102863	1.19832	2.72562	3.82482	0.0597238	-4.06555	5.51146e-17	1.92072e-15	UP	yes
ENSCAFG00845002090	SLX4		ENSCAFT00845003629	GO:0000724(double-strand break repair via homologous recombination);GO:0000781(chromosome, telomeric region);GO:0000785(chromatin);GO:0003677(DNA binding);GO:0005515(protein binding);GO:0005634(nucleus);GO:0005654(nucleoplasm);GO:0005829(cytosol);GO:0006260(DNA replication);GO:0006281(DNA repair);GO:0006289(nucleotide-excision repair);GO:0008047(enzyme activator activity);GO:0010792(DNA double-st…	03460(Fanconi anemia pathway)	NA	NA	SLX4 structure-specific endonuclease subunit [Source:HGNC Symbol;Acc:HGNC:23845]	protein_coding	4.76341	4.81255	4.79186	1.37714	1.74539	1.8037	2.9166	1.54429	5.6499e-17	1.96582e-15	DOWN	yes
ENSCAFG00845000997	PIK3R6		ENSCAFT00845001771;ENSCAFT00845001714	GO:0005944(phosphatidylinositol 3-kinase complex, class IB);GO:0007186(G protein-coupled receptor signaling pathway);GO:0016020(membrane);GO:0042269(regulation of natural killer cell mediated cytotoxicity);GO:0043406(positive regulation of MAP kinase activity);GO:0045582(positive regulation of T cell differentiation);GO:0045766(positive regulation of angiogenesis);GO:0046934(phosphatidylinositol-…	04022(cGMP-PKG signaling pathway);04062(Chemokine signaling pathway);04072(Phospholipase D signaling pathway);04151(PI3K-Akt signaling pathway);04261(Adrenergic signaling in cardiomyocytes);04371(Apelin signaling pathway);04611(Platelet activation);04725(Cholinergic synapse);04921(Oxytocin signaling pathway);05145(Toxoplasmosis);05167(Kaposi sarcoma-associated herpesvirus infection);05167(Kaposi …	NA	NA	phosphoinositide-3-kinase regulatory subunit 6 [Source:HGNC Symbol;Acc:HGNC:27101]	protein_coding	0	0.0292584	0	0.853796	1.76818	1.51941	0.00706488	-7.14512	5.88757e-17	2.04525e-15	UP	yes
ENSCAFG00845021804	ALOX5AP		ENSCAFT00845038483	GO:0002540(leukotriene production involved in inflammatory response);GO:0005634(nucleus);GO:0005635(nuclear envelope);GO:0005783(endoplasmic reticulum);GO:0006691(leukotriene metabolic process);GO:0008047(enzyme activator activity);GO:0016021(integral component of membrane);GO:0019370(leukotriene biosynthetic process);GO:0031965(nuclear membrane);GO:0047485(protein N-terminus binding);GO:0050544(…	NA	NA	NA	arachidonate 5-lipoxygenase activating protein [Source:HGNC Symbol;Acc:HGNC:436]	protein_coding	0	0	0	4.23275	4.14836	3.86357	2.45004e-05	-15.3168	6.22183e-17	2.15792e-15	UP	yes
ENSCAFG00845013665	CCDC88C		ENSCAFT00845024372;ENSCAFT00845024453	GO:0001932(regulation of protein phosphorylation);GO:0001965(G-protein alpha-subunit binding);GO:0003383(apical constriction);GO:0005085(guanyl-nucleotide exchange factor activity);GO:0005109(frizzled binding);GO:0005515(protein binding);GO:0005737(cytoplasm);GO:0007264(small GTPase mediated signal transduction);GO:0016055(Wnt signaling pathway);GO:0030054(cell junction);GO:0030165(PDZ domain bin…	NA	NA	NA	coiled-coil domain containing 88C [Source:HGNC Symbol;Acc:HGNC:19967]	protein_coding	0.263087	0.262936	0.232709	1.03238	2.18107	2.19152	0.140377	-2.83263	6.35467e-17	2.20049e-15	UP	yes
ENSCAFG00845013520	KYNU		ENSCAFT00845024095	GO:0003824(catalytic activity);GO:0005654(nucleoplasm);GO:0005737(cytoplasm);GO:0005739(mitochondrion);GO:0005829(cytosol);GO:0006569(tryptophan catabolic process);GO:0009435(NAD biosynthetic process);GO:0019805(quinolinate biosynthetic process);GO:0030170(pyridoxal phosphate binding);GO:0030429(kynureninase activity);GO:0034341(response to interferon-gamma);GO:0034516(response to vitamin B6);GO:…	00380(Tryptophan metabolism);01100(Metabolic pathways);01240(Biosynthesis of cofactors)	K01556	EC:3.7.1.3	kynureninase [Source:HGNC Symbol;Acc:HGNC:6469]	protein_coding	0	0	0	1.00832	0.74496	1.50923	9.19536e-05	-13.4087	7.23348e-17	2.50083e-15	UP	yes
ENSCAFG00845003045	FFAR2		ENSCAFT00845005369	GO:0002232(leukocyte chemotaxis involved in inflammatory response);GO:0002385(mucosal immune response);GO:0002673(regulation of acute inflammatory response);GO:0002720(positive regulation of cytokine production involved in immune response);GO:0002752(cell surface pattern recognition receptor signaling pathway);GO:0002879(positive regulation of acute inflammatory response to non-antigenic stimulus…	04024(cAMP signaling pathway)	NA	NA	free fatty acid receptor 2 [Source:HGNC Symbol;Acc:HGNC:4501]	protein_coding	0.011035	0	0	4.92203	5.81687	6.69137	0.000633094	-10.6253	7.55051e-17	2.6063e-15	UP	yes
ENSCAFG00845017949	PLCG2		ENSCAFT00845032081;ENSCAFT00845031795	GO:0001775(cell activation);GO:0001784(phosphotyrosine residue binding);GO:0001878(response to yeast);GO:0002092(positive regulation of receptor internalization);GO:0002223(stimulatory C-type lectin receptor signaling pathway);GO:0002224(toll-like receptor signaling pathway);GO:0002281(macrophage activation involved in immune response);GO:0002316(follicular B cell differentiation);GO:0002732(posi…	00562(Inositol phosphate metabolism);01100(Metabolic pathways);01521(EGFR tyrosine kinase inhibitor resistance);04012(ErbB signaling pathway);04014(Ras signaling pathway);04020(Calcium signaling pathway);04062(Chemokine signaling pathway);04064(NF-kappa B signaling pathway);04066(HIF-1 signaling pathway);04070(Phosphatidylinositol signaling system);04072(Phospholipase D signaling pathway);04360(A…	K05859	EC:3.1.4.11	phospholipase C gamma 2 [Source:HGNC Symbol;Acc:HGNC:9066]	protein_coding	1.01034	1.07598	0.914003	3.58012	2.86137	3.2953	0.308143	-1.69833	8.04859e-17	2.77383e-15	UP	yes
ENSCAFG00845024289	CLDN1		ENSCAFT00845042879	GO:0001618(virus receptor activity);GO:0005198(structural molecule activity);GO:0005886(plasma membrane);GO:0005887(integral component of plasma membrane);GO:0005911(cell-cell junction);GO:0005923(bicellular tight junction);GO:0016021(integral component of membrane);GO:0016323(basolateral plasma membrane);GO:0016324(apical plasma membrane);GO:0016328(lateral plasma membrane);GO:0016338(calcium-in…	04514(Cell adhesion molecules);04530(Tight junction);04670(Leukocyte transendothelial migration);05160(Hepatitis C)	NA	NA	claudin 1 [Source:HGNC Symbol;Acc:HGNC:2032]	protein_coding	0.139567	0.249639	0.20774	1.1919	1.53601	1.47377	0.142073	-2.8153	8.39614e-17	2.88904e-15	UP	yes
ENSCAFG00845012850	ADAMTS9		ENSCAFT00845022915;ENSCAFT00845023085;ENSCAFT00845023619;ENSCAFT00845023420	GO:0004175(endopeptidase activity);GO:0004222(metalloendopeptidase activity);GO:0005615(extracellular space);GO:0005783(endoplasmic reticulum);GO:0006508(proteolysis);GO:0008237(metallopeptidase activity);GO:0008270(zinc ion binding);GO:0009617(response to bacterium);GO:0009986(cell surface);GO:0030198(extracellular matrix organization);GO:0030318(melanocyte differentiation);GO:0031012(extracellu…	NA	NA	NA	ADAM metallopeptidase with thrombospondin type 1 motif 9 [Source:HGNC Symbol;Acc:HGNC:13202]	protein_coding	0.459475	0.501749	0.407257	2.08664	5.25422	6.59101	0.0982267	-3.34774	8.54875e-17	2.93691e-15	UP	yes
ENSCAFG00845001712	PFKFB3		ENSCAFT00845003026;ENSCAFT00845003114;ENSCAFT00845003036;ENSCAFT00845002999;ENSCAFT00845003072;ENSCAFT00845003159	GO:0003824(catalytic activity);GO:0003873(6-phosphofructo-2-kinase activity);GO:0005524(ATP binding);GO:0005654(nucleoplasm);GO:0006000(fructose metabolic process);GO:0006003(fructose 2,6-bisphosphate metabolic process);GO:0046835(carbohydrate phosphorylation);GO:0046835(carbohydrate phosphorylation)	00051(Fructose and mannose metabolism);01100(Metabolic pathways);04066(HIF-1 signaling pathway);04152(AMPK signaling pathway);04152(AMPK signaling pathway)	K01103	EC:2.7.1.105;EC:3.1.3.46	6-phosphofructo-2-kinase/fructose-2,6-biphosphatase 3 [Source:HGNC Symbol;Acc:HGNC:8874]	protein_coding	17.3522	16.5192	14.5043	37.4971	36.2665	39.4504	0.427294	-1.2267	8.56675e-17	2.93846e-15	UP	yes
ENSCAFG00845017971	DNER		ENSCAFT00845031959;ENSCAFT00845031826	GO:0005112(Notch binding);GO:0005509(calcium ion binding);GO:0005769(early endosome);GO:0005886(plasma membrane);GO:0007220(Notch receptor processing);GO:0007417(central nervous system development);GO:0010001(glial cell differentiation);GO:0030425(dendrite);GO:0043025(neuronal cell body);GO:0048741(skeletal muscle fiber development);GO:0048741(skeletal muscle fiber development)	NA	NA	NA	delta/notch like EGF repeat containing [Source:HGNC Symbol;Acc:HGNC:24456]	protein_coding	0.195513	0.210746	0.259532	1.147	1.01417	1.05985	0.206702	-2.27438	8.72254e-17	2.98719e-15	UP	yes
ENSCAFG00845021143	ENSCAFG00845021143		ENSCAFT00845037599;ENSCAFT00845037345;ENSCAFT00845037484	GO:0004896(cytokine receptor activity);GO:0005515(protein binding);GO:0016020(membrane);GO:0016020(membrane)	04060(Cytokine-cytokine receptor interaction);04630(JAK-STAT signaling pathway);04640(Hematopoietic cell lineage);05200(Pathways in cancer);05200(Pathways in cancer)	NA	NA		protein_coding	0.0198469	0	0	0.794848	1.23846	1.38135	0.00581227	-7.42668	9.01234e-17	3.0816e-15	UP	yes
ENSCAFG00845008977	CAVIN4		ENSCAFT00845015800	GO:0005886(plasma membrane);GO:0005901(caveola);GO:0010468(regulation of gene expression);GO:0016528(sarcoplasm);GO:0030018(Z disc);GO:0035023(regulation of Rho protein signal transduction);GO:0045944(positive regulation of transcription by RNA polymerase II)	NA	NA	NA	caveolae associated protein 4 [Source:HGNC Symbol;Acc:HGNC:33742]	protein_coding	4.303	3.94474	5.51259	0.358581	0.791666	0.727624	7.32763	2.87335	9.11034e-17	3.11023e-15	DOWN	yes
ENSCAFG00845023122	PCLAF		ENSCAFT00845040817;ENSCAFT00845040867	GO:0006974(cellular response to DNA damage stimulus);GO:0051726(regulation of cell cycle);GO:0051726(regulation of cell cycle)	NA	NA	NA	PCNA clamp associated factor [Source:HGNC Symbol;Acc:HGNC:28961]	protein_coding	32.3554	26.5692	31.8416	9.17312	6.43904	7.16702	3.98461	1.99444	9.91258e-17	3.37881e-15	DOWN	yes
ENSCAFG00845002340	POLE2		ENSCAFT00845004137;ENSCAFT00845004149	GO:0003677(DNA binding);GO:0005654(nucleoplasm);GO:0006260(DNA replication);GO:0006261(DNA-templated DNA replication);GO:0008622(epsilon DNA polymerase complex);GO:0016604(nuclear body);GO:0043231(intracellular membrane-bounded organelle);GO:0043231(intracellular membrane-bounded organelle)	03030(DNA replication);03410(Base excision repair);03420(Nucleotide excision repair);03420(Nucleotide excision repair)	K02325	EC:2.7.7.7	DNA polymerase epsilon 2, accessory subunit [Source:HGNC Symbol;Acc:HGNC:9178]	protein_coding	13.0842	12.6187	11.8501	4.37598	5.00884	4.75577	2.65569	1.40909	1.03051e-16	3.5071e-15	DOWN	yes
ENSCAFG00845017781	HLA-DQB1	2775,3120	ENSCAFT00845031475	NA	04145(Phagosome);04514(Cell adhesion molecules);04612(Antigen processing and presentation);04640(Hematopoietic cell lineage);04658(Th1 and Th2 cell differentiation);04659(Th17 cell differentiation);04672(Intestinal immune network for IgA production);04940(Type I diabetes mellitus);05140(Leishmaniasis);05145(Toxoplasmosis);05150(Staphylococcus aureus infection);05152(Tuberculosis);05164(Influenza …	NA	NA	major histocompatibility complex, class II, DQ beta 1 [Source:HGNC Symbol;Acc:HGNC:4944]	protein_coding	0	0	0	10.3126	4.18121	6.26967	1.44484e-05	-16.0787	1.04442e-16	3.54891e-15	UP	yes
ENSCAFG00845009409	ENSCAFG00845009409		ENSCAFT00845016582	NA	NA	NA	NA		protein_coding	0.443929	0.290559	0.163669	3.76221	2.45811	2.6964	0.100727	-3.31147	1.06387e-16	3.60938e-15	UP	yes
ENSCAFG00845014087	DCTPP1		ENSCAFT00845025185	GO:0009143(nucleoside triphosphate catabolic process);GO:0047429(nucleoside triphosphate diphosphatase activity)	00240(Pyrimidine metabolism);01100(Metabolic pathways)	K16904	EC:3.6.1.12		protein_coding	31.7187	30.1084	32.6155	11.6507	9.96424	9.86264	3.00032	1.58511	1.12093e-16	3.79704e-15	DOWN	yes
ENSCAFG00845001711	C4BPA		ENSCAFT00845002992	NA	04610(Complement and coagulation cascades);05133(Pertussis)	NA	NA		protein_coding	0.023189	0	0	1.41132	0.989527	1.99482	0.00527542	-7.5665	1.13031e-16	3.82286e-15	UP	yes
ENSCAFG00845018347	NLRP3		ENSCAFT00845032436;ENSCAFT00845032499	GO:0005515(protein binding);GO:0005515(protein binding)	04217(Necroptosis);04621(NOD-like receptor signaling pathway);04625(C-type lectin receptor signaling pathway);05132(Salmonella infection);05133(Pertussis);05135(Yersinia infection);05164(Influenza A);05171(Coronavirus disease - COVID-19);05171(Coronavirus disease - COVID-19)	NA	NA	NLR family pyrin domain containing 3 [Source:HGNC Symbol;Acc:HGNC:16400]	protein_coding	0	0	0	0.872781	0.792641	1.11355	0.000107953	-13.1773	1.14273e-16	3.85887e-15	UP	yes
ENSCAFG00845001129	CCNE1		ENSCAFT00845001930	GO:0000082(G1/S transition of mitotic cell cycle);GO:0000122(negative regulation of transcription by RNA polymerase II);GO:0000307(cyclin-dependent protein kinase holoenzyme complex);GO:0000723(telomere maintenance);GO:0005634(nucleus);GO:0005654(nucleoplasm);GO:0006270(DNA replication initiation);GO:0006468(protein phosphorylation);GO:0007129(homologous chromosome pairing at meiosis);GO:0016055(…	04110(Cell cycle);04114(Oocyte meiosis);04115(p53 signaling pathway);04151(PI3K-Akt signaling pathway);04218(Cellular senescence);04934(Cushing syndrome);05161(Hepatitis B);05162(Measles);05165(Human papillomavirus infection);05166(Human T-cell leukemia virus 1 infection);05169(Epstein-Barr virus infection);05200(Pathways in cancer);05203(Viral carcinogenesis);05206(MicroRNAs in cancer);05215(Pro…	NA	NA	cyclin E1 [Source:HGNC Symbol;Acc:HGNC:1589]	protein_coding	4.56015	4.92036	4.31339	1.46882	1.46688	1.43691	3.15461	1.65746	1.21251e-16	4.08818e-15	DOWN	yes
ENSCAFG00845002288	QSOX1		ENSCAFT00845004095;ENSCAFT00845004060;ENSCAFT00845004026	GO:0000139(Golgi membrane);GO:0003756(protein disulfide isomerase activity);GO:0005615(extracellular space);GO:0005794(Golgi apparatus);GO:0016242(negative regulation of macroautophagy);GO:0016971(flavin-linked sulfhydryl oxidase activity);GO:0016972(thiol oxidase activity);GO:0030173(integral component of Golgi membrane);GO:0043231(intracellular membrane-bounded organelle);GO:0045171(intercellul…	NA	K10758	EC:1.8.3.2	quiescin sulfhydryl oxidase 1 [Source:HGNC Symbol;Acc:HGNC:9756]	protein_coding	253.218	237.518	240.696	426.299	474.917	485.005	0.527644	-0.922362	1.23994e-16	4.17422e-15	UP	no
ENSCAFG00845010706	LMNB1		ENSCAFT00845018874	GO:0003690(double-stranded DNA binding);GO:0005634(nucleus);GO:0005635(nuclear envelope);GO:0005637(nuclear inner membrane);GO:0005638(lamin filament);GO:0005652(nuclear lamina);GO:0005654(nucleoplasm);GO:0006998(nuclear envelope organization);GO:0016363(nuclear matrix);GO:0031965(nuclear membrane);GO:0043274(phospholipase binding);GO:1990837(sequence-specific double-stranded DNA binding)	04210(Apoptosis)	NA	NA	lamin B1 [Source:HGNC Symbol;Acc:HGNC:6637]	protein_coding	47.4557	45.3783	47.4221	16.4508	13.217	12.0544	3.36167	1.74918	1.27609e-16	4.28927e-15	DOWN	yes
ENSCAFG00845027558	HEPH		ENSCAFT00845049038;ENSCAFT00845048600	GO:0005507(copper ion binding);GO:0005886(plasma membrane);GO:0006826(iron ion transport);GO:0006879(cellular iron ion homeostasis);GO:0016491(oxidoreductase activity);GO:0016491(oxidoreductase activity)	00860(Porphyrin and chlorophyll metabolism);04978(Mineral absorption);04978(Mineral absorption)	K14735	EC:1.16.3.1		protein_coding	0	0	0	0.520823	0.666846	0.668764	0.0001616	-12.5953	1.2853e-16	4.31357e-15	UP	yes
ENSCAFG00845011855	RPS6KA1		ENSCAFT00845021248;ENSCAFT00845021081;ENSCAFT00845021276;ENSCAFT00845021172	GO:0000287(magnesium ion binding);GO:0004672(protein kinase activity);GO:0004674(protein serine/threonine kinase activity);GO:0004712(protein serine/threonine/tyrosine kinase activity);GO:0005524(ATP binding);GO:0005654(nucleoplasm);GO:0005829(cytosol);GO:0006468(protein phosphorylation);GO:0035556(intracellular signal transduction);GO:0043027(cysteine-type endopeptidase inhibitor activity involv…	04010(MAPK signaling pathway);04114(Oocyte meiosis);04150(mTOR signaling pathway);04714(Thermogenesis);04720(Long-term potentiation);04722(Neurotrophin signaling pathway);04914(Progesterone-mediated oocyte maturation);04931(Insulin resistance);05135(Yersinia infection);05135(Yersinia infection)	K04373	EC:2.7.11.1	ribosomal protein S6 kinase A1 [Source:HGNC Symbol;Acc:HGNC:10430]	protein_coding	0.696289	0.921446	0.881177	2.75969	2.642	3.0635	0.295199	-1.76024	1.33016e-16	4.45727e-15	UP	yes
ENSCAFG00845020324	MAP3K11		ENSCAFT00845035840;ENSCAFT00845036089	GO:0000165(MAPK cascade);GO:0000166(nucleotide binding);GO:0004672(protein kinase activity);GO:0004674(protein serine/threonine kinase activity);GO:0004706(JUN kinase kinase kinase activity);GO:0004709(MAP kinase kinase kinase activity);GO:0005515(protein binding);GO:0005524(ATP binding);GO:0005813(centrosome);GO:0005874(microtubule);GO:0006468(protein phosphorylation);GO:0007017(microtubule-base…	04010(MAPK signaling pathway);04932(Non-alcoholic fatty liver disease);04932(Non-alcoholic fatty liver disease)	K04419	EC:2.7.11.25	mitogen-activated protein kinase kinase kinase 11 [Source:HGNC Symbol;Acc:HGNC:6850]	protein_coding	2.99239	3.12231	3.1707	6.28387	6.65286	6.378	0.480742	-1.05667	1.38705e-16	4.64075e-15	UP	yes
ENSCAFG00845029513	WNT5B		ENSCAFT00845052273;ENSCAFT00845052253	GO:0002062(chondrocyte differentiation);GO:0005102(signaling receptor binding);GO:0005576(extracellular region);GO:0007275(multicellular organism development);GO:0016055(Wnt signaling pathway);GO:0030335(positive regulation of cell migration);GO:0030335(positive regulation of cell migration)	04150(mTOR signaling pathway);04310(Wnt signaling pathway);04360(Axon guidance);04390(Hippo signaling pathway);04550(Signaling pathways regulating pluripotency of stem cells);04916(Melanogenesis);04934(Cushing syndrome);05010(Alzheimer disease);05022(Pathways of neurodegeneration - multiple diseases);05165(Human papillomavirus infection);05200(Pathways in cancer);05205(Proteoglycans in cancer);05…	NA	NA	Wnt family member 5B [Source:HGNC Symbol;Acc:HGNC:16265]	protein_coding	0.111018	0.141654	0.256687	1.93591	1.27242	1.79617	0.10178	-3.29647	1.4616e-16	4.88267e-15	UP	yes
ENSCAFG00845018768	PROCR		ENSCAFT00845033175;ENSCAFT00845033143	GO:0005813(centrosome);GO:0038023(signaling receptor activity);GO:0050819(negative regulation of coagulation);GO:0050819(negative regulation of coagulation)	04610(Complement and coagulation cascades);04610(Complement and coagulation cascades)	NA	NA	protein C receptor [Source:NCBI gene (formerly Entrezgene);Acc:485848]	protein_coding	0.940145	0.73401	0.759578	4.45112	3.12719	3.63708	0.216999	-2.20424	1.56817e-16	5.23069e-15	UP	yes
ENSCAFG00845026992	PLXND1		ENSCAFT00845047906;ENSCAFT00845048150;ENSCAFT00845048322	GO:0001525(angiogenesis);GO:0001569(branching involved in blood vessel morphogenesis);GO:0001822(kidney development);GO:0003151(outflow tract morphogenesis);GO:0003279(cardiac septum development);GO:0005515(protein binding);GO:0005887(integral component of plasma membrane);GO:0007165(signal transduction);GO:0007416(synapse assembly);GO:0017154(semaphorin receptor activity);GO:0019904(protein doma…	NA	NA	NA	plexin D1 [Source:HGNC Symbol;Acc:HGNC:9107]	protein_coding	6.29008	6.68743	5.71955	17.8714	26.9257	32.5273	0.241801	-2.04811	1.60276e-16	5.33789e-15	UP	yes
ENSCAFG00845028911	RASSF2		ENSCAFT00845051173;ENSCAFT00845051218	GO:0000776(kinetochore);GO:0001501(skeletal system development);GO:0001503(ossification);GO:0004672(protein kinase activity);GO:0005634(nucleus);GO:0005654(nucleoplasm);GO:0005737(cytoplasm);GO:0005794(Golgi apparatus);GO:0005829(cytosol);GO:0005886(plasma membrane);GO:0007165(signal transduction);GO:0031954(positive regulation of protein autophosphorylation);GO:0032991(protein-containing complex…	04392(Hippo signaling pathway - multiple species);04392(Hippo signaling pathway - multiple species)	NA	NA	Ras association domain family member 2 [Source:HGNC Symbol;Acc:HGNC:9883]	protein_coding	0.966737	0.88237	0.99015	2.72158	4.07119	4.72055	0.246606	-2.01972	1.65612e-16	5.50715e-15	UP	yes
ENSCAFG00845014232	C1QTNF1		ENSCAFT00845025469;ENSCAFT00845025434;ENSCAFT00845025451	GO:0005515(protein binding);GO:0005518(collagen binding);GO:0005615(extracellular space);GO:0005887(integral component of plasma membrane);GO:0007204(positive regulation of cytosolic calcium ion concentration);GO:0010544(negative regulation of platelet activation);GO:0010628(positive regulation of gene expression);GO:0010906(regulation of glucose metabolic process);GO:0042802(identical protein bi…	NA	NA	NA	C1q and TNF related 1 [Source:HGNC Symbol;Acc:HGNC:14324]	protein_coding	9.48594	9.38492	7.34403	26.796	24.2784	24.2793	0.347891	-1.52329	1.83002e-16	6.07618e-15	UP	yes
ENSCAFG00845004027	MAP1LC3B		ENSCAFT00845007258;ENSCAFT00845007250	NA	NA	NA	NA		protein_coding	10.439	9.6258	10.3126	18.1582	20.3282	19.9938	0.519448	-0.94495	1.85817e-16	6.16025e-15	UP	no
ENSCAFG00845014897	AHRR	1543	ENSCAFT00845026634;ENSCAFT00845026673	GO:0006355(regulation of DNA-templated transcription);GO:0006805(xenobiotic metabolic process);GO:0009410(response to xenobiotic stimulus);GO:0046983(protein dimerization activity);GO:0046983(protein dimerization activity)	NA	NA	NA	aryl-hydrocarbon receptor repressor [Source:HGNC Symbol;Acc:HGNC:346]	protein_coding	3.22979	3.34896	3.30889	1.09638	1.3238	1.26056	2.68631	1.42563	1.8793e-16	6.22082e-15	DOWN	yes
ENSCAFG00845012504	COL1A1		ENSCAFT00845022288	GO:0001501(skeletal system development);GO:0001568(blood vessel development);GO:0001649(osteoblast differentiation);GO:0001957(intramembranous ossification);GO:0001958(endochondral ossification);GO:0002020(protease binding);GO:0005201(extracellular matrix structural constituent);GO:0005515(protein binding);GO:0005581(collagen trimer);GO:0005584(collagen type I trimer);GO:0005615(extracellular spa…	04151(PI3K-Akt signaling pathway);04510(Focal adhesion);04512(ECM-receptor interaction);04611(Platelet activation);04926(Relaxin signaling pathway);04933(AGE-RAGE signaling pathway in diabetic complications);04974(Protein digestion and absorption);05146(Amoebiasis);05165(Human papillomavirus infection);05205(Proteoglycans in cancer)	NA	NA	collagen type I alpha 1 chain [Source:VGNC Symbol;Acc:VGNC:39464]	protein_coding	10310.5	10558.5	9764.32	4351.58	4069.38	3993.23	2.46761	1.30311	1.8926e-16	6.25535e-15	DOWN	yes
ENSCAFG00845016643	MMD		ENSCAFT00845029498	GO:0004672(protein kinase activity);GO:0005794(Golgi apparatus);GO:0016021(integral component of membrane);GO:0019835(cytolysis);GO:0032880(regulation of protein localization);GO:0045666(positive regulation of neuron differentiation);GO:0045860(positive regulation of protein kinase activity)	NA	NA	NA	monocyte to macrophage differentiation associated [Source:HGNC Symbol;Acc:HGNC:7153]	protein_coding	7.95038	7.02446	8.77887	17.8886	18.9205	22.0375	0.403655	-1.3088	1.9412e-16	6.40625e-15	UP	yes
ENSCAFG00845013168	FAM110D		ENSCAFT00845023436	NA	NA	NA	NA	family with sequence similarity 110 member D [Source:HGNC Symbol;Acc:HGNC:25860]	protein_coding	0	0	0	5.16393	2.26963	2.27736	3.0893e-05	-14.9824	2.14261e-16	7.06025e-15	UP	yes
ENSCAFG00845001633	HMGCS1		ENSCAFT00845002833	GO:0004421(hydroxymethylglutaryl-CoA synthase activity);GO:0006084(acetyl-CoA metabolic process);GO:0008299(isoprenoid biosynthetic process);GO:0010142(farnesyl diphosphate biosynthetic process, mevalonate pathway);GO:0016746(acyltransferase activity);GO:0042803(protein homodimerization activity)	00072(Synthesis and degradation of ketone bodies);00280(Valine, leucine and isoleucine degradation);00650(Butanoate metabolism);00900(Terpenoid backbone biosynthesis);01100(Metabolic pathways);03320(PPAR signaling pathway)	K01641	EC:2.3.3.10	3-hydroxy-3-methylglutaryl-CoA synthase 1 [Source:HGNC Symbol;Acc:HGNC:5007]	protein_coding	29.9744	28.0818	28.2763	10.4119	12.8631	12.2124	2.43277	1.2826	2.16729e-16	7.13076e-15	DOWN	yes
ENSCAFG00845016484	C16orf89		ENSCAFT00845029240	GO:0005829(cytosol);GO:0016020(membrane);GO:0042803(protein homodimerization activity)	NA	NA	NA	chromosome 16 open reading frame 89 [Source:HGNC Symbol;Acc:HGNC:28687]	protein_coding	0	0	0	4.69417	1.67805	2.53089	3.36961e-05	-14.8571	2.21914e-16	7.29037e-15	UP	yes
ENSCAFG00845029748	BMX		ENSCAFT00845053261;ENSCAFT00845053396;ENSCAFT00845053224	GO:0004672(protein kinase activity);GO:0004713(protein tyrosine kinase activity);GO:0004715(non-membrane spanning protein tyrosine kinase activity);GO:0005524(ATP binding);GO:0005654(nucleoplasm);GO:0005886(plasma membrane);GO:0006468(protein phosphorylation);GO:0007165(signal transduction);GO:0032587(ruffle membrane);GO:0035556(intracellular signal transduction);GO:0046777(protein autophosphoryl…	NA	K08896	EC:2.7.10.2	BMX non-receptor tyrosine kinase [Source:HGNC Symbol;Acc:HGNC:1079]	protein_coding	0	0	0	1.08629	0.932151	1.71291	8.03998e-05	-13.6024	2.30932e-16	7.5752e-15	UP	yes
ENSCAFG00845004237	RGS16		ENSCAFT00845007605	GO:0005096(GTPase activator activity);GO:0005737(cytoplasm);GO:0007186(G protein-coupled receptor signaling pathway);GO:0031224(intrinsic component of membrane);GO:0043547(positive regulation of GTPase activity)	NA	NA	NA	regulator of G protein signaling 16 [Source:HGNC Symbol;Acc:HGNC:9997]	protein_coding	2.18608	2.40028	3.16255	7.91728	9.70894	8.37194	0.298056	-1.74634	2.4702e-16	8.09074e-15	UP	yes
ENSCAFG00845019042	SPRY1		ENSCAFT00845033581	GO:0001759(organ induction);GO:0007275(multicellular organism development);GO:0008285(negative regulation of cell population proliferation);GO:0009966(regulation of signal transduction);GO:0016020(membrane);GO:0046580(negative regulation of Ras protein signal transduction);GO:0070373(negative regulation of ERK1 and ERK2 cascade)	NA	NA	NA		protein_coding	1.91806	1.64589	1.89531	4.62197	6.48527	7.22992	0.297716	-1.74799	2.47613e-16	8.098e-15	UP	yes
ENSCAFG00845022047	VAT1L		ENSCAFT00845038889;ENSCAFT00845038952	GO:0008270(zinc ion binding);GO:0016491(oxidoreductase activity);GO:0016491(oxidoreductase activity)	NA	NA	NA	vesicle amine transport 1 like [Source:HGNC Symbol;Acc:HGNC:29315]	protein_coding	0.0642621	0.0854097	0.0624432	0.513696	1.078	1.05467	0.0801535	-3.64109	2.53249e-16	8.26989e-15	UP	yes
ENSCAFG00845018117	KIF18A		ENSCAFT00845032079	GO:0000776(kinetochore);GO:0001726(ruffle);GO:0003777(microtubule motor activity);GO:0003779(actin binding);GO:0005524(ATP binding);GO:0005634(nucleus);GO:0005737(cytoplasm);GO:0005828(kinetochore microtubule);GO:0005901(caveola);GO:0007018(microtubule-based movement);GO:0007019(microtubule depolymerization);GO:0007080(mitotic metaphase plate congression);GO:0007140(male meiotic nuclear division)…	NA	NA	NA	kinesin family member 18A [Source:HGNC Symbol;Acc:HGNC:29441]	protein_coding	7.42023	7.05549	7.9958	1.89429	2.7428	2.34939	3.21643	1.68546	2.55035e-16	8.31575e-15	DOWN	yes
ENSCAFG00845017586	BMP6		ENSCAFT00845031258;ENSCAFT00845031399	GO:0000122(negative regulation of transcription by RNA polymerase II);GO:0001649(osteoblast differentiation);GO:0001654(eye development);GO:0001822(kidney development);GO:0001938(positive regulation of endothelial cell proliferation);GO:0001958(endochondral ossification);GO:0003323(type B pancreatic cell development);GO:0006879(cellular iron ion homeostasis);GO:0006954(inflammatory response);GO:0…	04060(Cytokine-cytokine receptor interaction);04350(TGF-beta signaling pathway);04390(Hippo signaling pathway);04913(Ovarian steroidogenesis);04913(Ovarian steroidogenesis)	NA	NA	bone morphogenetic protein 6 [Source:HGNC Symbol;Acc:HGNC:1073]	protein_coding	2.26284	2.73969	1.83034	13.2695	8.61528	10.9274	0.208242	-2.26367	2.61622e-16	8.51778e-15	UP	yes
ENSCAFG00845022216	DGUOK		ENSCAFT00845039204	GO:0071944(cell periphery)	04270(Vascular smooth muscle contraction)	NA	NA	actin gamma 2, smooth muscle [Source:HGNC Symbol;Acc:HGNC:145]	protein_coding	233.852	250.458	206.776	513.803	577.335	531.306	0.425954	-1.23123	2.7045e-16	8.79205e-15	UP	yes
ENSCAFG00845022668	JAG2		ENSCAFT00845040047;ENSCAFT00845040253;ENSCAFT00845040481;ENSCAFT00845040536	GO:0001501(skeletal system development);GO:0001701(in utero embryonic development);GO:0003016(respiratory system process);GO:0005112(Notch binding);GO:0005509(calcium ion binding);GO:0005515(protein binding);GO:0005887(integral component of plasma membrane);GO:0007154(cell communication);GO:0007219(Notch signaling pathway);GO:0007275(multicellular organism development);GO:0007283(spermatogenesis)…	01522(Endocrine resistance);04330(Notch signaling pathway);04658(Th1 and Th2 cell differentiation);05200(Pathways in cancer);05224(Breast cancer);05224(Breast cancer)	K08077	EC:3.6.1.45	jagged canonical Notch ligand 2 [Source:HGNC Symbol;Acc:HGNC:6189]	protein_coding	0.27637	0.190808	0.124887	2.54401	1.30066	1.81458	0.104619	-3.25679	2.75336e-16	8.93754e-15	UP	yes
ENSCAFG00845029004	ATP6AP1		ENSCAFT00845051308;ENSCAFT00845051333	GO:0006879(cellular iron ion homeostasis);GO:0016020(membrane);GO:0031267(small GTPase binding);GO:0036035(osteoclast development);GO:0036295(cellular response to increased oxygen levels);GO:0099638(endosome to plasma membrane protein transport);GO:0099638(endosome to plasma membrane protein transport)	NA	NA	NA	ATPase H+ transporting accessory protein 1 [Source:HGNC Symbol;Acc:HGNC:868]	protein_coding	24.2856	24.5405	22.2502	48.8346	54.473	60.099	0.434966	-1.20103	2.94606e-16	9.54881e-15	UP	yes
ENSCAFG00845017868	RELN		ENSCAFT00845032478	GO:0000904(cell morphogenesis involved in differentiation);GO:0001764(neuron migration);GO:0001934(positive regulation of protein phosphorylation);GO:0005615(extracellular space);GO:0005737(cytoplasm);GO:0007411(axon guidance);GO:0007417(central nervous system development);GO:0007420(brain development);GO:0007612(learning);GO:0007616(long-term memory);GO:0007626(locomotory behavior);GO:0008306(as…	04151(PI3K-Akt signaling pathway);04510(Focal adhesion);04512(ECM-receptor interaction);05017(Spinocerebellar ataxia);05165(Human papillomavirus infection)	NA	NA	reelin [Source:HGNC Symbol;Acc:HGNC:9957]	protein_coding	0.037858	0.023224	0.02061	0.225223	0.969526	0.931484	0.038421	-4.70196	2.95761e-16	9.57202e-15	UP	yes
ENSCAFG00845025416	NEK10		ENSCAFT00845046010;ENSCAFT00845045710;ENSCAFT00845045436;ENSCAFT00845044909	GO:0004672(protein kinase activity);GO:0004674(protein serine/threonine kinase activity);GO:0005524(ATP binding);GO:0006468(protein phosphorylation);GO:0006468(protein phosphorylation)	NA	K20879	EC:2.7.11.1	NIMA related kinase 10 [Source:HGNC Symbol;Acc:HGNC:18592]	protein_coding	1.61324	1.65167	1.76537	0.337409	0.517027	0.459549	3.82826	1.93669	3.17773e-16	1.02692e-14	DOWN	yes
ENSCAFG00845007512	DEPDC1B		ENSCAFT00845013251	GO:0007165(signal transduction);GO:0016477(cell migration);GO:0030177(positive regulation of Wnt signaling pathway);GO:0035556(intracellular signal transduction)	NA	NA	NA	DEP domain containing 1B [Source:HGNC Symbol;Acc:HGNC:24902]	protein_coding	11.0644	9.1416	10.3735	2.59592	1.59641	2.20213	4.78218	2.25767	3.28964e-16	1.06151e-14	DOWN	yes
ENSCAFG00845004334	ADAMTSL3		ENSCAFT00845007860;ENSCAFT00845008079;ENSCAFT00845007814;ENSCAFT00845008121;ENSCAFT00845008150;ENSCAFT00845007837	GO:0004222(metalloendopeptidase activity);GO:0005515(protein binding);GO:0005737(cytoplasm);GO:0006897(endocytosis);GO:0030198(extracellular matrix organization);GO:0030198(extracellular matrix organization)	04144(Endocytosis);04144(Endocytosis)	NA	NA		protein_coding	16.1317	15.5226	17.7038	2.97954	5.23179	3.9066	4.07315	2.02614	3.52104e-16	1.13449e-14	DOWN	yes
ENSCAFG00845005810	SUSD1		ENSCAFT00845010514;ENSCAFT00845010553;ENSCAFT00845010601;ENSCAFT00845010468	GO:0005509(calcium ion binding);GO:0005509(calcium ion binding)	NA	NA	NA	sushi domain containing 1 [Source:HGNC Symbol;Acc:HGNC:25413]	protein_coding	0.363141	0.234388	0.395265	1.33224	1.7858	2.05142	0.19205	-2.38045	3.7277e-16	1.1993e-14	UP	yes
[truncated: 21,747 more rows]
