# Supplementary material for: Multiomics analysis of platelet-rich plasma promoting biological performance of mesenchymal stem cells
Source: BMC Genomics. 2024 Jun 5;25:564. doi: 10.1186/s12864-024-10329-8 (PMC11151483; doi:10.1186/s12864-024-10329-8)
Supplement: Supplementary file 1 — Supplementary Material 1. [file 12864_2024_10329_MOESM1_ESM.zip › Supplementary document-32 idms1 pathway PRP_FBS.xls]

Level1	Level2	Pathway	Pathway ID	NumFeature	NumCompound	Background	Pvalue	FDR	Compound	CompoundID	Feature
Cellular Processes	Cell growth and death	Apoptosis	map04210	4	1	4	0.425175802741804	1	Sphingosine	C00319	pos-M300T202;pos-M300T375;pos-M300T440;pos-M322T400
Cellular Processes	Cell growth and death	Apoptosis - fly	map04214	2	1	1	0	0	Ecdysone	C00477	neg-M463T316;neg-M463T388
Cellular Processes	Cell growth and death	Oocyte meiosis	map04114	2	1	4	0.425175802741804	1	Progesterone	C00410	neg-M313T359;neg-M330T384
Cellular Processes	Cellular community - eukaryotes	Gap junction	map04540	1	1	11	0.934169334684705	1	Dopamine	C03758	pos-M176T173
Cellular Processes	Transport and catabolism	Lysosome	map04142	4	3	4	0.0138524913521211	0.125931739564737	ADP;D-Mannose;D-Mannose 6-phosphate	C00008;C00159;C00275	neg-M426T81;pos-M203T49;neg-M259T44;pos-M261T44
Cellular Processes	Transport and catabolism	Endocytosis	map04144	1	1	6	0.668453720142611	1	GDP	C00035	pos-M466T51_1
Drug Development	Chronology: Antineoplastics	Antineoplastics - agents from natural products	map07042	1	1	1	0	0	Camptothecin	C01897	neg-M347T311
Drug Development	Chronology: Antineoplastics	Antineoplastics - alkylating agents	map07040	1	1	3	0.272625906127621	0.97366395045579	Triethylenemelamine	C07642	pos-M222T203
Drug Development	Chronology: Nervous system agents	Anticonvulsants	map07033	3	2	4	0.120076009513439	0.727733390990542	10-Hydroxycarbazepine;Nirvanol	C07493;C14916	pos-M255T213;neg-M203T150;pos-M227T150
Drug Development	Chronology: Nervous system agents	Opioid analgesics	map07039	1	1	3	0.272625906127621	0.97366395045579	Thebaine	C06173	pos-M334T148
Drug Development	Chronology: Other drugs	Sulfonamide derivatives - sulfa drugs	map07016	2	2	2	0	0	Cupreine;Chrysoidine free base	C06530;C14617	neg-M190T143;neg-M211T194
Drug Development	Skeleton-based classification	Naphthalene family	map07114	2	2	5	0.224774920811795	0.97366395045579	2-Naphthol;1-Naphthol	C11713;C11714	pos-M162T170;pos-M162T170
Drug Development	Structure-based classification	Eicosanoids	map07034	23	7	7	0	0	Arachidonate;Prostaglandin H2;Leukotriene A4;Leukotriene B4;Thromboxane A2;5(S)-HPETE;Prostaglandin G2	C00219;C00427;C00909;C02165;C02198;C05356;C05956	neg-M303T398;neg-M303T446;neg-M629T397;pos-M305T400;pos-M322T400;pos-M327T395;pos-M353T205;pos-M370T235;neg-M317T245;neg-M317T261;neg-M317T299;neg-M317T315;neg-M317T340;pos-M319T270;pos-M319T385;neg-M335T258;pos-M354T258;pos-M353T205;pos-M370T235;neg-M335T258;pos-M354T258;neg-M367T208;neg-M367T233_2
Drug Development	Structure-based classification	Prostaglandins	map07035	4	2	2	0	0	Prostaglandin H2;S 1033	C00427;C15450	pos-M353T205;pos-M370T235;neg-M359T255;neg-M359T375
Drug Development	Target-based classification: Enzymes	Catecholamine transferase inhibitors	map07216	2	1	5	0.558776390695143	1	Tropolone	C15474	neg-M138T152;pos-M123T86
Drug Development	Target-based classification: Enzymes	HMG-CoA reductase inhibitors	map07024	1	1	3	0.272625906127621	0.97366395045579	Pitavastatin	C13334	neg-M245T179
Drug Development	Target-based classification: G protein-coupled receptors	Histamine H2/H3 receptor agonists/antagonists	map07227	1	1	10	0.907423912076282	1	Thioperamide	C17933	neg-M308T303
Drug Development	Target-based classification: Ion channels	GABA-A receptor agonists/antagonists	map07230	2	1	3	0.272625906127621	0.97366395045579	Picrotoxinin	C09529	neg-M308T172;pos-M310T171
Drug Development	Target-based classification: Ion channels	Potassium channel blocking and opening drugs	map07232	2	1	6	0.668453720142611	1	Pinacidil	C13729	neg-M279T253;neg-M279T274
Drug Development	Target-based classification: Nuclear receptors	Progesterone, androgen and estrogen receptor agonists/antagonists	map07226	8	4	5	0.00474643036151749	0.0499624248580788	Progesterone;Estrone;Testosterone;Estriol	C00410;C00468;C00535;C05141	neg-M313T359;neg-M330T384;pos-M309T171;neg-M304T363;pos-M289T371;pos-M306T281;neg-M191T221;pos-M311T307
Drug Development	Target-based classification: Nuclear receptors	Glucocorticoid and meneralocorticoid receptor agonists/antagonists	map07225	2	1	4	0.425175802741804	1	Progesterone	C00410	neg-M313T359;neg-M330T384
Environmental Information Processing	Membrane transport	ABC transporters	map02010	75	40	126	0.698246331959646	1	D-Glucose;Glycine;L-Alanine;L-Lysine;L-Aspartate;Glutathione;L-Arginine;L-Serine;L-Ornithine;L-Phenylalanine;Sucrose;D-Fructose;D-Ribose;L-Leucine;L-Histidine;myo-Inositol;N-Acetyl-D-glucosamine;L-Proline;D-Mannose;D-Xylose;L-Valine;Cellobiose;L-Threonine;Maltose;Lactose;L-Arabinose;L-Isoleucine;Raffinose;Betaine;D-Methionine;alpha,alpha-Trehalose;Inositol 1-phosphate;D-Allose;Phthalate;Maltotrio…	C00031;C00037;C00041;C00047;C00049;C00051;C00062;C00065;C00077;C00079;C00089;C00095;C00121;C00123;C00135;C00137;C00140;C00148;C00159;C00181;C00183;C00185;C00188;C00208;C00243;C00259;C00407;C00492;C00719;C00855;C01083;C01177;C01487;C01606;C01835;C02160;C05402;C06228;C06687;C20572	pos-M203T49;neg-M74T156;neg-M74T50;neg-M88T50;neg-M145T53;pos-M147T47;pos-M169T50;neg-M132T46;neg-M306T51;pos-M308T51_1;pos-M330T51;neg-M173T51;neg-M104T50;neg-M131T51;neg-M164T142;neg-M164T57;pos-M166T142_2;neg-M341T51;pos-M203T49;pos-M173T50;neg-M130T138;neg-M130T90;pos-M170T150;neg-M154T52;pos-M156T58;pos-M178T52;pos-M203T49;neg-M220T52;pos-M244T51_2;neg-M114T52;neg-M131T51;pos-M203T49;pos-M17…
Environmental Information Processing	Signal transduction	AMPK signaling pathway	map04152	17	10	22	0.0943339089211808	0.628892726141206	ADP;AMP;Pyruvate;D-Glucose;D-Fructose 6-phosphate;D-Fructose 1,6-bisphosphate;beta-D-Fructose 2,6-bisphosphate;alpha-D-Glucose 6-phosphate;beta-D-Glucose 6-phosphate;1-(5'-Phosphoribosyl)-5-amino-4-imidazolecarboxamide	C00008;C00020;C00022;C00031;C00085;C00354;C00665;C00668;C01172;C04677	neg-M426T81;neg-M346T107;neg-M346T52;neg-M346T90;pos-M348T89;pos-M370T51;neg-M104T50;pos-M203T49;neg-M259T44;pos-M261T44;pos-M358T51;pos-M358T51;neg-M259T44;pos-M261T44;neg-M259T44;pos-M261T44;neg-M337T203
Environmental Information Processing	Signal transduction	Phosphatidylinositol signaling system	map04070	10	7	29	0.832193620481309	1	myo-Inositol;Inositol 1-phosphate;1D-myo-Inositol 1,4-bisphosphate;myo-Inositol 4-phosphate;1D-myo-Inositol 3-phosphate;D-myo-Inositol 1,3-bisphosphate;D-myo-Inositol 3,4-bisphosphate	C00137;C01177;C01220;C03546;C04006;C04062;C04063	pos-M203T49;neg-M259T44;pos-M261T44;pos-M358T51;neg-M259T44;pos-M261T44;neg-M259T44;pos-M261T44;pos-M358T51;pos-M358T51
Environmental Information Processing	Signal transduction	cAMP signaling pathway	map04024	14	6	40	0.994627076299331	1	AMP;Adenosine;Prostaglandin E2;Prostaglandin I2;Dopamine;Oleoylethanolamide	C00020;C00212;C00584;C01312;C03758;C20792	neg-M346T107;neg-M346T52;neg-M346T90;pos-M348T89;pos-M370T51;pos-M268T141;pos-M353T205;pos-M370T235;pos-M353T205;pos-M370T235;pos-M176T173;neg-M324T388;pos-M326T390;pos-M348T320
Environmental Information Processing	Signal transduction	Sphingolipid signaling pathway	map04071	8	5	16	0.48735784828447	1	L-Serine;Adenosine;Sphingosine;Sphinganine;Sphingosine 1-phosphate	C00065;C00212;C00319;C00836;C06124	neg-M104T50;pos-M268T141;pos-M300T202;pos-M300T375;pos-M300T440;pos-M322T400;pos-M324T330_2;pos-M402T235
Environmental Information Processing	Signal transduction	FoxO signaling pathway	map04068	7	3	5	0.0502767353145356	0.372420261589152	ADP;AMP;D-Glucose	C00008;C00020;C00031	neg-M426T81;neg-M346T107;neg-M346T52;neg-M346T90;pos-M348T89;pos-M370T51;pos-M203T49
Environmental Information Processing	Signal transduction	HIF-1 signaling pathway	map04066	2	2	15	0.932021648348781	1	Pyruvate;D-Glucose	C00022;C00031	neg-M104T50;pos-M203T49
Environmental Information Processing	Signal transduction	Phospholipase D signaling pathway	map04072	3	2	13	0.877474133016573	1	Prostaglandin F2alpha;Sphingosine 1-phosphate	C00639;C06124	neg-M212T88;neg-M353T221;pos-M402T235
Environmental Information Processing	Signal transduction	cGMP-PKG signaling pathway	map04022	6	2	14	0.908369302488965	1	AMP;Adenosine	C00020;C00212	neg-M346T107;neg-M346T52;neg-M346T90;pos-M348T89;pos-M370T51;pos-M268T141
Environmental Information Processing	Signal transduction	mTOR signaling pathway	map04150	8	2	3	0.0404083708924507	0.31083362224962	AMP;L-Leucine	C00020;C00123	neg-M346T107;neg-M346T52;neg-M346T90;pos-M348T89;pos-M370T51;neg-M130T138;neg-M130T90;pos-M170T150
Environmental Information Processing	Signal transduction	Apelin signaling pathway	map04371	1	1	9	0.870747214262725	1	Sphingosine 1-phosphate	C06124	pos-M402T235
Environmental Information Processing	Signal transduction	Calcium signaling pathway	map04020	1	1	10	0.907423912076282	1	Sphingosine 1-phosphate	C06124	pos-M402T235
Environmental Information Processing	Signal transduction	PI3K-Akt signaling pathway	map04151	5	1	4	0.425175802741804	1	AMP	C00020	neg-M346T107;neg-M346T52;neg-M346T90;pos-M348T89;pos-M370T51
Environmental Information Processing	Signal transduction	Rap1 signaling pathway	map04015	1	1	5	0.558776390695143	1	GDP	C00035	pos-M466T51_1
Environmental Information Processing	Signal transduction	Ras signaling pathway	map04014	1	1	7	0.754878310292079	1	GDP	C00035	pos-M466T51_1
Environmental Information Processing	Signal transduction	VEGF signaling pathway	map04370	2	1	6	0.668453720142611	1	Prostaglandin I2	C01312	pos-M353T205;pos-M370T235
Environmental Information Processing	Signaling molecules and interaction	Neuroactive ligand-receptor interaction	map04080	30	19	130	0.999999761432529	1	ADP;UDP;Glycine;L-Aspartate;beta-Alanine;Adenosine;Tyramine;Prostaglandin E2;Prostaglandin F2alpha;Prostaglandin D2;Prostaglandin I2;Melatonin;Leukotriene B4;Thromboxane A2;Dopamine;Octopamine;Sphingosine 1-phosphate;Lipoxin A4;Anandamide	C00008;C00015;C00037;C00049;C00099;C00212;C00483;C00584;C00639;C00696;C01312;C01598;C02165;C02198;C03758;C04227;C06124;C06314;C11695	neg-M426T81;pos-M405T42;neg-M74T156;neg-M74T50;neg-M132T46;neg-M88T50;pos-M268T141;pos-M160T174;pos-M353T205;pos-M370T235;neg-M212T88;neg-M353T221;pos-M353T205;pos-M370T235;pos-M353T205;pos-M370T235;pos-M255T213;neg-M335T258;pos-M354T258;pos-M353T205;pos-M370T235;pos-M176T173;pos-M176T173;pos-M402T235;pos-M353T205;pos-M370T235;neg-M346T321;pos-M348T320;pos-M365T421;pos-M365T531
Genetic Information Processing	Folding, sorting and degradation	Sulfur relay system	map04122	1	1	11	0.934169334684705	1	L-Alanine	C00041	neg-M88T50
Genetic Information Processing	Translation	Aminoacyl-tRNA biosynthesis	map00970	37	16	52	0.649702369399344	1	Glycine;L-Alanine;L-Lysine;L-Aspartate;L-Arginine;L-Serine;L-Methionine;L-Tryptophan;L-Phenylalanine;L-Tyrosine;L-Leucine;L-Histidine;L-Proline;L-Valine;L-Threonine;L-Isoleucine	C00037;C00041;C00047;C00049;C00062;C00065;C00073;C00078;C00079;C00082;C00123;C00135;C00148;C00183;C00188;C00407	neg-M74T156;neg-M74T50;neg-M88T50;neg-M145T53;pos-M147T47;pos-M169T50;neg-M132T46;neg-M173T51;neg-M104T50;pos-M172T79;neg-M203T150;pos-M227T150;neg-M164T142;neg-M164T57;pos-M166T142_2;neg-M180T112;neg-M180T52_2;neg-M180T87;pos-M182T51;pos-M182T87;pos-M204T51_2;pos-M204T85;neg-M130T138;neg-M130T90;pos-M170T150;neg-M154T52;pos-M156T58;pos-M178T52;neg-M114T52;neg-M131T51;neg-M116T52;neg-M116T70;pos-…
Genetic Information Processing	Translation	RNA transport	map03013	1	1	3	0.272625906127621	0.97366395045579	GDP	C00035	pos-M466T51_1
Human Diseases	Cancers: Overview	Central carbon metabolism in cancer	map05230	46	22	37	0.000472091025878474	0.00590113782348092	Pyruvate;D-Glucose;Glycine;L-Alanine;L-Aspartate;L-Arginine;L-Serine;L-Methionine;L-Tryptophan;L-Phenylalanine;L-Tyrosine;D-Fructose 6-phosphate;D-Glucose 6-phosphate;Fumarate;L-Leucine;L-Histidine;L-Proline;(S)-Malate;L-Valine;D-Fructose 1,6-bisphosphate;L-Isoleucine;beta-D-Fructose 2,6-bisphosphate	C00022;C00031;C00037;C00041;C00049;C00062;C00065;C00073;C00078;C00079;C00082;C00085;C00092;C00122;C00123;C00135;C00148;C00149;C00183;C00354;C00407;C00665	neg-M104T50;pos-M203T49;neg-M74T156;neg-M74T50;neg-M88T50;neg-M132T46;neg-M173T51;neg-M104T50;pos-M172T79;neg-M203T150;pos-M227T150;neg-M164T142;neg-M164T57;pos-M166T142_2;neg-M180T112;neg-M180T52_2;neg-M180T87;pos-M182T51;pos-M182T87;pos-M204T51_2;pos-M204T85;neg-M259T44;pos-M261T44;neg-M259T44;pos-M261T44;neg-M132T46;neg-M130T138;neg-M130T90;pos-M170T150;neg-M154T52;pos-M156T58;pos-M178T52;neg-…
Human Diseases	Cancers: Overview	Chemical carcinogenesis	map05204	28	12	99	0.9999996791782	1	Methyl methacrylate;1,2-Naphthoquinone;Glutathione episulfonium ion;MeIQx;4-Hydroxy-1-(3-pyridinyl)-1-butanone;4-Oxo-1-(3-pyridyl)-1-butanone;4-(Methylnitrosamino)-1-(3-pyridyl)-1-butanol;5-(3-Pyridyl)-2-hydroxytetrahydrofuran;gamma-Hydroxy-3-pyridinebutanoate;N-Acetoxy-IQ;N-Hydroxy-MeIQx;S-(2-Chloroethyl)glutathione	C14527;C14783;C14874;C19255;C19565;C19567;C19574;C19578;C19579;C20290;C20291;C20304	neg-M116T52;neg-M116T70;neg-M174T184;pos-M176T173;neg-M350T337;neg-M212T52;neg-M164T142;neg-M164T57;pos-M166T142_2;neg-M162T208;pos-M248T88_2;neg-M164T142;neg-M164T57;pos-M166T142_2;neg-M180T112;neg-M180T52_2;neg-M180T87;pos-M182T51;pos-M182T87;pos-M204T51_2;pos-M204T85;neg-M255T160;neg-M245T114;neg-M245T209;neg-M245T55;pos-M247T80;neg-M245T47;neg-M368T180
Human Diseases	Cancers: Overview	Pathways in cancer	map05200	37	11	27	0.181188748356765	0.953624991351397	Fumarate;(S)-Malate;Cholesterol;Androstenedione;Progesterone;Testosterone;Prostaglandin E2;Retinoate;Dehydroepiandrosterone;Dihydrotestosterone;9-cis-Retinoic acid	C00122;C00149;C00187;C00280;C00410;C00535;C00584;C00777;C01227;C03917;C15493	neg-M132T46;neg-M133T59;neg-M150T51;neg-M150T90;pos-M152T90;pos-M409T402;pos-M325T45;neg-M313T359;neg-M330T384;neg-M304T363;pos-M289T371;pos-M306T281;pos-M353T205;pos-M370T235;neg-M299T330;neg-M299T367;neg-M299T384;pos-M301T269;pos-M301T367;pos-M301T381;pos-M318T270;pos-M318T381;neg-M304T363;pos-M289T371;pos-M306T281;neg-M289T283;neg-M289T373;neg-M306T398;pos-M291T283;neg-M299T330;neg-M299T367;ne…
Human Diseases	Cancers: Overview	Choline metabolism in cancer	map05231	1	1	11	0.934169334684705	1	sn-Glycero-3-phosphocholine	C00670	pos-M259T169
Human Diseases	Cancers: Specific types	Prostate cancer	map05215	13	5	11	0.137328630581579	0.784735031894734	Androstenedione;Progesterone;Testosterone;Dehydroepiandrosterone;Dihydrotestosterone	C00280;C00410;C00535;C01227;C03917	pos-M325T45;neg-M313T359;neg-M330T384;neg-M304T363;pos-M289T371;pos-M306T281;neg-M304T363;pos-M289T371;pos-M306T281;neg-M289T283;neg-M289T373;neg-M306T398;pos-M291T283
Human Diseases	Cancers: Specific types	Non-small cell lung cancer	map05223	16	2	6	0.339421731800206	1	Retinoate;9-cis-Retinoic acid	C00777;C15493	neg-M299T330;neg-M299T367;neg-M299T384;pos-M301T269;pos-M301T367;pos-M301T381;pos-M318T270;pos-M318T381;neg-M299T330;neg-M299T367;neg-M299T384;pos-M301T269;pos-M301T367;pos-M301T381;pos-M318T270;pos-M318T381
Human Diseases	Cancers: Specific types	Renal cell carcinoma	map05211	5	2	3	0.0404083708924507	0.31083362224962	Fumarate;(S)-Malate	C00122;C00149	neg-M132T46;neg-M133T59;neg-M150T51;neg-M150T90;pos-M152T90
Human Diseases	Cancers: Specific types	Small cell lung cancer	map05222	16	2	3	0.0404083708924507	0.31083362224962	Retinoate;9-cis-Retinoic acid	C00777;C15493	neg-M299T330;neg-M299T367;neg-M299T384;pos-M301T269;pos-M301T367;pos-M301T381;pos-M318T270;pos-M318T381;neg-M299T330;neg-M299T367;neg-M299T384;pos-M301T269;pos-M301T367;pos-M301T381;pos-M318T270;pos-M318T381
Human Diseases	Cancers: Specific types	Basal cell carcinoma	map05217	1	1	1	0	0	Cholesterol	C00187	pos-M409T402
Human Diseases	Cancers: Specific types	Breast cancer	map05224	2	1	3	0.272625906127621	0.97366395045579	Progesterone	C00410	neg-M313T359;neg-M330T384
Human Diseases	Cardiovascular diseases	Fluid shear stress and atherosclerosis	map05418	1	1	8	0.821079230351725	1	Tetrahydrobiopterin	C00272	neg-M257T180
Human Diseases	Drug resistance: Antineoplastic	Antifolate resistance	map01523	6	2	17	0.96335252178532	1	AMP;L-Methionine	C00020;C00073	neg-M346T107;neg-M346T52;neg-M346T90;pos-M348T89;pos-M370T51;pos-M172T79
Human Diseases	Drug resistance: Antineoplastic	Endocrine resistance	map01522	4	2	5	0.224774920811795	0.97366395045579	Androstenedione;Testosterone	C00280;C00535	pos-M325T45;neg-M304T363;pos-M289T371;pos-M306T281
Human Diseases	Endocrine and metabolic diseases	Insulin resistance	map04931	14	9	20	0.108556614090642	0.700365252197691	Pyruvate;D-Glucose;UDP-N-acetyl-alpha-D-glucosamine;D-Fructose 6-phosphate;D-Glucose 6-phosphate;D-Fructose;D-Glucosamine 6-phosphate;O-Acetylcarnitine;alpha-D-Glucosamine 1-phosphate	C00022;C00031;C00043;C00085;C00092;C00095;C00352;C02571;C06156	neg-M104T50;pos-M203T49;neg-M606T44;pos-M608T43;pos-M625T43;pos-M630T44;neg-M259T44;pos-M261T44;neg-M259T44;pos-M261T44;pos-M203T49;neg-M258T44;pos-M243T185;neg-M258T44
Human Diseases	Endocrine and metabolic diseases	Type II diabetes mellitus	map04930	2	2	6	0.339421731800206	1	Pyruvate;D-Glucose	C00022;C00031	neg-M104T50;pos-M203T49
Human Diseases	Endocrine and metabolic diseases	AGE-RAGE signaling pathway in diabetic complications	map04933	1	1	10	0.907423912076282	1	D-Glucose	C00031	pos-M203T49
Human Diseases	Endocrine and metabolic diseases	Non-alcoholic fatty liver disease (NAFLD)	map04932	1	1	2	0.117814215970841	0.727733390990542	D-Glucose	C00031	pos-M203T49
Human Diseases	Immune diseases	Asthma	map05310	2	1	5	0.558776390695143	1	Prostaglandin D2	C00696	pos-M353T205;pos-M370T235
Human Diseases	Immune diseases	Rheumatoid arthritis	map05323	2	1	4	0.425175802741804	1	Prostaglandin E2	C00584	pos-M353T205;pos-M370T235
Human Diseases	Infectious diseases: Bacterial	Tuberculosis	map05152	9	4	9	0.160390059423191	0.86697329417941	Calcidiol;Calcitriol;Sphingosine 1-phosphate;Trehalose-6,6'-dibehenate	C01561;C01673;C06124;C19190	pos-M401T351;pos-M401T379_2;pos-M401T469;pos-M401T511;pos-M439T303;neg-M415T315;neg-M415T336;pos-M402T235;pos-M1005T351
Human Diseases	Infectious diseases: Bacterial	Salmonella infection	map05132	1	1	4	0.425175802741804	1	L-Arginine	C00062	neg-M173T51
Human Diseases	Infectious diseases: Parasitic	African trypanosomiasis	map05143	6	3	10	0.468043301857603	1	L-Tryptophan;Prostaglandin E2;Prostaglandin D2	C00078;C00584;C00696	neg-M203T150;pos-M227T150;pos-M353T205;pos-M370T235;pos-M353T205;pos-M370T235
Human Diseases	Infectious diseases: Parasitic	Amoebiasis	map05146	9	3	13	0.704864253672545	1	L-Arginine;Arachidonate;Prostaglandin E2	C00062;C00219;C00584	neg-M173T51;neg-M303T398;neg-M303T446;neg-M629T397;pos-M305T400;pos-M322T400;pos-M327T395;pos-M353T205;pos-M370T235
Human Diseases	Infectious diseases: Parasitic	Leishmaniasis	map05140	8	2	6	0.339421731800206	1	Arachidonate;Prostaglandin E2	C00219;C00584	neg-M303T398;neg-M303T446;neg-M629T397;pos-M305T400;pos-M322T400;pos-M327T395;pos-M353T205;pos-M370T235
Human Diseases	Infectious diseases: Parasitic	Chagas disease (American trypanosomiasis)	map05142	1	1	7	0.754878310292079	1	L-Arginine	C00062	neg-M173T51
Human Diseases	Infectious diseases: Parasitic	Toxoplasmosis	map05145	2	1	3	0.272625906127621	0.97366395045579	Lipoxin A4	C06314	pos-M353T205;pos-M370T235
Human Diseases	Neurodegenerative diseases	Parkinson's disease	map05012	15	5	15	0.413876544068029	1	ADP;AMP;L-Tyrosine;Adenosine;Dopamine	C00008;C00020;C00082;C00212;C03758	neg-M426T81;neg-M346T107;neg-M346T52;neg-M346T90;pos-M348T89;pos-M370T51;neg-M180T112;neg-M180T52_2;neg-M180T87;pos-M182T51;pos-M182T87;pos-M204T51_2;pos-M204T85;pos-M268T141;pos-M176T173
Human Diseases	Neurodegenerative diseases	Amyotrophic lateral sclerosis (ALS)	map05014	1	1	10	0.907423912076282	1	L-Arginine	C00062	neg-M173T51
Human Diseases	Neurodegenerative diseases	Prion diseases	map05020	1	1	3	0.272625906127621	0.97366395045579	Corticosterone	C02140	neg-M362T251
Human Diseases	Substance dependence	Alcoholism	map05034	9	3	10	0.468043301857603	1	L-Tyrosine;Adenosine;Dopamine	C00082;C00212;C03758	neg-M180T112;neg-M180T52_2;neg-M180T87;pos-M182T51;pos-M182T87;pos-M204T51_2;pos-M204T85;pos-M268T141;pos-M176T173
Human Diseases	Substance dependence	Morphine addiction	map05032	7	3	8	0.279253402528618	0.979836500100415	AMP;Adenosine;Dopamine	C00020;C00212;C03758	neg-M346T107;neg-M346T52;neg-M346T90;pos-M348T89;pos-M370T51;pos-M268T141;pos-M176T173
Human Diseases	Substance dependence	Amphetamine addiction	map05031	8	2	9	0.647241286663228	1	L-Tyrosine;Dopamine	C00082;C03758	neg-M180T112;neg-M180T52_2;neg-M180T87;pos-M182T51;pos-M182T87;pos-M204T51_2;pos-M204T85;pos-M176T173
Human Diseases	Substance dependence	Cocaine addiction	map05030	8	2	7	0.452392244768943	1	L-Tyrosine;Dopamine	C00082;C03758	neg-M180T112;neg-M180T52_2;neg-M180T87;pos-M182T51;pos-M182T87;pos-M204T51_2;pos-M204T85;pos-M176T173
Metabolism	Amino acid metabolism	Lysine degradation	map00310	40	18	52	0.418992398398401	1	Glycine;L-Lysine;Acetoacetate;2-Oxoadipate;L-Pipecolate;5-Aminopentanoate;(S)-2,3,4,5-Tetrahydropyridine-2-carboxylate;D-Lysine;(3S)-3,6-Diaminohexanoate;(3S,5S)-3,5-Diaminohexanoate;N6-Acetyl-L-lysine;5-Acetamidopentanoate;N6-Acetyl-N6-hydroxy-L-lysine;D-Lysopine;delta1-Piperideine-2-carboxylate;2,5-Diaminohexanoate;Aerobactin;N2-Citryl-N6-acetyl-N6-hydroxy-L-lysine	C00037;C00047;C00164;C00322;C00408;C00431;C00450;C00739;C01142;C01186;C02727;C03087;C03955;C04020;C04092;C05161;C05554;C20333	neg-M74T156;neg-M74T50;neg-M145T53;pos-M147T47;pos-M169T50;neg-M118T50_2;pos-M161T173;neg-M145T53;pos-M147T47;neg-M116T52;neg-M116T70;pos-M140T50;pos-M150T137;neg-M145T53;pos-M147T47;pos-M169T50;neg-M145T53;pos-M147T47;pos-M169T50;neg-M145T53;pos-M147T47;pos-M169T50;neg-M187T138;neg-M187T52;pos-M189T139;pos-M227T150;pos-M182T51;pos-M182T87;pos-M198T173;pos-M222T203;neg-M217T52;neg-M217T81;pos-M21…
Metabolism	Amino acid metabolism	Phenylalanine metabolism	map00360	67	18	72	0.94301392792798	1	Pyruvate;L-Phenylalanine;L-Tyrosine;Fumarate;Phenylpyruvate;Benzoate;trans-Cinnamate;4-Coumarate;trans-2-Hydroxycinnamate;D-Phenylalanine;2-Phenylacetamide;2-Hydroxy-3-phenylpropenoate;Phenylacetylglycine;Phenylethyl alcohol;Phenylacetic acid;trans-3-Hydroxycinnamate;Vanillylamine;Pyruvophenone	C00022;C00079;C00082;C00122;C00166;C00180;C00423;C00811;C01772;C02265;C02505;C02763;C05598;C05853;C07086;C12621;C16666;C17268	neg-M104T50;neg-M164T142;neg-M164T57;pos-M166T142_2;neg-M180T112;neg-M180T52_2;neg-M180T87;pos-M182T51;pos-M182T87;pos-M204T51_2;pos-M204T85;neg-M132T46;neg-M163T87;neg-M180T112;neg-M180T52_2;neg-M180T87;pos-M165T87;pos-M182T51;pos-M182T87;neg-M138T152;pos-M123T86;neg-M147T142;neg-M164T142;neg-M164T57;pos-M166T142_2;neg-M163T87;neg-M180T112;neg-M180T52_2;neg-M180T87;pos-M165T87;pos-M182T51;pos-M1…
Metabolism	Amino acid metabolism	Tyrosine metabolism	map00350	37	16	78	0.994784373114618	1	Pyruvate;L-Tyrosine;Fumarate;Acetoacetate;Succinate semialdehyde;Tyramine;4-Coumarate;Dopaquinone;Maleic acid;Dopamine;4-Hydroxyphenylacetaldehyde;3-Amino-3-(4-hydroxyphenyl)propanoate;L-Metanephrine;2-Carboxy-2,3-dihydro-5,6-dihydroxyindole;Stizolobate;Stizolobinate	C00022;C00082;C00122;C00164;C00232;C00483;C00811;C00822;C01384;C03758;C03765;C04368;C05588;C05604;C06047;C06048	neg-M104T50;neg-M180T112;neg-M180T52_2;neg-M180T87;pos-M182T51;pos-M182T87;pos-M204T51_2;pos-M204T85;neg-M132T46;neg-M118T50_2;neg-M118T50_2;pos-M160T174;neg-M163T87;neg-M180T112;neg-M180T52_2;neg-M180T87;pos-M165T87;pos-M182T51;pos-M182T87;neg-M194T174;neg-M132T46;pos-M176T173;neg-M135T190;neg-M180T112;neg-M180T52_2;neg-M180T87;pos-M182T51;pos-M182T87;pos-M204T51_2;pos-M204T85;neg-M213T141;pos-M…
Metabolism	Amino acid metabolism	Arginine and proline metabolism	map00330	20	14	76	0.99842134603864	1	Pyruvate;L-Arginine;L-Ornithine;L-Proline;Sarcosine;5-Aminopentanoate;D-Proline;4-Oxoproline;L-1-Pyrroline-3-hydroxy-5-carboxylate;1-Pyrroline-4-hydroxy-2-carboxylate;p-Coumaroylagmatine;N4-Acetylaminobutanal;Feruloylputrescine;p-Coumaroylputrescine	C00022;C00062;C00077;C00148;C00213;C00431;C00763;C01877;C04281;C04282;C04498;C05936;C10497;C18326	neg-M104T50;neg-M173T51;neg-M131T51;neg-M114T52;neg-M131T51;neg-M88T50;neg-M116T52;neg-M116T70;pos-M140T50;neg-M114T52;neg-M131T51;neg-M128T50;neg-M128T50;neg-M128T50;neg-M275T160;neg-M145T53;pos-M147T47;neg-M263T151_2;pos-M265T151_2;pos-M257T243
Metabolism	Amino acid metabolism	Tryptophan metabolism	map00380	24	14	81	0.999523589684823	1	L-Tryptophan;2-Oxoadipate;Indole;Indole-3-acetaldehyde;Indole-3-acetate;Indole-3-ethanol;Melatonin;N-Acetylindoxyl;(Indol-3-yl)glycolaldehyde;5-Hydroxyindoleacetaldehyde;6-Hydroxymelatonin;3-Methylindolepyruvate;5-(2'-Carboxyethyl)-4,6-dihydroxypicolinate;3-Methyldioxyindole	C00078;C00322;C00463;C00637;C00954;C00955;C01598;C02298;C03230;C05634;C05643;C05644;C05655;C05834	neg-M203T150;pos-M227T150;pos-M161T173;neg-M116T150;neg-M158T211;neg-M174T184;pos-M176T173;pos-M198T173;pos-M162T170;pos-M255T213;neg-M174T184;pos-M176T173;pos-M198T173;neg-M174T184;pos-M176T173;pos-M198T173;neg-M174T184;pos-M176T173;pos-M198T173;pos-M249T140;neg-M233T172;neg-M243T113;neg-M243T51_3;neg-M162T208
Metabolism	Amino acid metabolism	Glycine, serine and threonine metabolism	map00260	19	13	50	0.865025495839135	1	Pyruvate;Glycine;L-Aspartate;L-Serine;L-Tryptophan;2-Oxobutanoate;L-Threonine;Sarcosine;L-Homoserine;Methylglyoxal;Betaine;D-Serine;L-Allothreonine	C00022;C00037;C00049;C00065;C00078;C00109;C00188;C00213;C00263;C00546;C00719;C00740;C05519	neg-M104T50;neg-M74T156;neg-M74T50;neg-M132T46;neg-M104T50;neg-M203T150;pos-M227T150;neg-M118T50_2;neg-M118T50_2;neg-M88T50;neg-M118T50_2;neg-M71T141;neg-M71T54;neg-M88T50;neg-M116T52;neg-M116T70;pos-M140T50;neg-M104T50;neg-M118T50_2
Metabolism	Amino acid metabolism	Cysteine and methionine metabolism	map00270	14	12	62	0.993002782129765	1	Pyruvate;L-Alanine;L-Aspartate;Glutathione;L-Serine;L-Methionine;2-Oxobutanoate;L-Homoserine;N-Formylmethionine;S-Methyl-5-thio-D-ribose 1-phosphate;S-Methyl-5-thio-D-ribulose 1-phosphate;S-Glutathionyl-L-cysteine	C00022;C00041;C00049;C00051;C00065;C00073;C00109;C00263;C03145;C04188;C04582;C05526	neg-M104T50;neg-M88T50;neg-M132T46;neg-M306T51;pos-M308T51_1;pos-M330T51;neg-M104T50;pos-M172T79;neg-M118T50_2;neg-M118T50_2;neg-M176T142;pos-M261T168;pos-M261T168;pos-M449T49
Metabolism	Amino acid metabolism	Phenylalanine, tyrosine and tryptophan biosynthesis	map00400	28	10	35	0.701269218161136	1	L-Tryptophan;L-Phenylalanine;L-Tyrosine;Phenylpyruvate;D-Fructose 1,6-bisphosphate;Indole;D-Fructose 1-phosphate;6-Deoxy-5-ketofructose 1-phosphate;L-Homophenylalanine;2-Oxo-4-phenylbutyric acid	C00078;C00079;C00082;C00166;C00354;C00463;C01094;C16848;C17235;C20327	neg-M203T150;pos-M227T150;neg-M164T142;neg-M164T57;pos-M166T142_2;neg-M180T112;neg-M180T52_2;neg-M180T87;pos-M182T51;pos-M182T87;pos-M204T51_2;pos-M204T85;neg-M163T87;neg-M180T112;neg-M180T52_2;neg-M180T87;pos-M165T87;pos-M182T51;pos-M182T87;pos-M358T51;neg-M116T150;neg-M259T44;pos-M261T44;neg-M258T44;pos-M243T44;pos-M180T170;pos-M202T170;neg-M194T254
Metabolism	Amino acid metabolism	Histidine metabolism	map00340	13	8	47	0.993187656648092	1	L-Aspartate;L-Histidine;Carnosine;Urocanate;1-(5-Phospho-D-ribosyl)-ATP;1-(5'-Phosphoribosyl)-5-amino-4-imidazolecarboxamide;(1-Ribosylimidazole)-4-acetate;Hercynine	C00049;C00135;C00386;C00785;C02739;C04677;C05131;C05575	neg-M132T46;neg-M154T52;pos-M156T58;pos-M178T52;pos-M265T184;neg-M137T51;neg-M154T52;pos-M156T58;neg-M478T403;neg-M337T203;neg-M257T140;neg-M214T184;pos-M216T183
Metabolism	Amino acid metabolism	Alanine, aspartate and glutamate metabolism	map00250	7	7	28	0.79878262548708	1	Pyruvate;L-Alanine;L-Aspartate;Fumarate;Succinate semialdehyde;D-Glucosamine 6-phosphate;D-Aspartate	C00022;C00041;C00049;C00122;C00232;C00352;C00402	neg-M104T50;neg-M88T50;neg-M132T46;neg-M132T46;neg-M118T50_2;neg-M258T44;neg-M132T46
Metabolism	Amino acid metabolism	Lysine biosynthesis	map00300	12	7	35	0.951099016698033	1	L-Lysine;L-Aspartate;L-Homoserine;2-Oxoadipate;N-Succinyl-LL-2,6-diaminoheptanedioate;(2R,3R)-3-Methylornithine;(2R,3R)-3-Methylornithinyl-N6-lysine	C00047;C00049;C00263;C00322;C04421;C20277;C20278	neg-M145T53;pos-M147T47;pos-M169T50;neg-M132T46;neg-M118T50_2;pos-M161T173;pos-M291T172_1;pos-M291T231;neg-M145T53;pos-M147T47;pos-M169T50;neg-M290T373
Metabolism	Amino acid metabolism	Valine, leucine and isoleucine biosynthesis	map00290	12	6	23	0.725362849659616	1	Pyruvate;2-Oxobutanoate;L-Leucine;L-Valine;L-Threonine;L-Isoleucine	C00022;C00109;C00123;C00183;C00188;C00407	neg-M104T50;neg-M118T50_2;neg-M130T138;neg-M130T90;pos-M170T150;neg-M116T52;neg-M116T70;pos-M140T50;neg-M118T50_2;neg-M130T138;neg-M130T90;pos-M170T150
Metabolism	Amino acid metabolism	Valine, leucine and isoleucine degradation	map00280	12	6	42	0.996919589349996	1	L-Leucine;Acetoacetate;L-Valine;2-Methyl-3-oxopropanoate;L-Isoleucine;(S)-Methylmalonate semialdehyde	C00123;C00164;C00183;C00349;C00407;C06002	neg-M130T138;neg-M130T90;pos-M170T150;neg-M118T50_2;neg-M116T52;neg-M116T70;pos-M140T50;neg-M118T50_2;neg-M130T138;neg-M130T90;pos-M170T150;neg-M118T50_2
Metabolism	Amino acid metabolism	Arginine biosynthesis	map00220	4	4	23	0.937796161267213	1	L-Aspartate;L-Arginine;L-Ornithine;Fumarate	C00049;C00062;C00077;C00122	neg-M132T46;neg-M173T51;neg-M131T51;neg-M132T46
Metabolism	Biosynthesis of other secondary metabolites	Neomycin, kanamycin and gentamicin biosynthesis	map00524	35	21	81	0.934461573260296	1	UDP-glucose;D-Glucose;UDP-N-acetyl-alpha-D-glucosamine;D-Glucose 6-phosphate;Kanamycin B;Gentamicin C1a;Neamine;Gentamicin C2;Gentamicin C1;Butirosin A;Butirosin B;Gentamicin A2;Gentamicin X2;Antibiotic G-418;Gentamicin C2b;Oxyapramycin;5-Ribosylparomamine;2'-Deamino-2'-hydroxyparomamine;2'''-N-Acetyl-6'''-deamino-6'''-hydroxyparomomycin II;6'-Oxogentamicin X2;Gentamicin C2a	C00029;C00031;C00043;C00092;C00825;C00908;C01441;C02033;C07656;C17585;C17586;C17701;C17702;C17703;C17706;C17997;C18002;C20353;C21261;C21267;C21270	pos-M567T43;pos-M584T43;pos-M203T49;neg-M606T44;pos-M608T43;pos-M625T43;pos-M630T44;neg-M259T44;pos-M261T44;neg-M499T340;neg-M448T370;pos-M450T291;neg-M338T269;neg-M462T370;pos-M486T250;neg-M274T203;neg-M476T344;pos-M478T289;pos-M500T198;neg-M369T146;neg-M369T146;pos-M478T210;neg-M481T231;pos-M483T231;neg-M495T242;neg-M512T250;neg-M462T370;pos-M486T250;neg-M369T146;pos-M478T210;pos-M325T45;pos-M6…
Metabolism	Biosynthesis of other secondary metabolites	Monobactam biosynthesis	map00261	14	8	39	0.955298726464119	1	Pyruvate;L-Aspartate;L-Arginine;L-Serine;L-Tyrosine;L-Threonine;4-Hydroxyphenylglyoxylate;MM 42842	C00022;C00049;C00062;C00065;C00082;C00188;C03590;C20928	neg-M104T50;neg-M132T46;neg-M173T51;neg-M104T50;neg-M180T112;neg-M180T52_2;neg-M180T87;pos-M182T51;pos-M182T87;pos-M204T51_2;pos-M204T85;neg-M118T50_2;pos-M167T494;pos-M449T49
Metabolism	Biosynthesis of other secondary metabolites	Caffeine metabolism	map00232	17	6	21	0.619386302746661	1	Xanthine;Xanthosine;Theophylline;Theobromine;1,7-Dimethylxanthine;5-Acetylamino-6-formylamino-3-methyluracil	C00385;C01762;C07130;C07480;C13747;C16365	neg-M151T106;pos-M153T139;neg-M283T139;neg-M151T52;neg-M179T51_2;neg-M201T51_2;neg-M261T51;neg-M151T52;neg-M179T51_2;neg-M201T51_2;neg-M261T51;neg-M151T52;neg-M179T51_2;neg-M201T51_2;neg-M261T51;pos-M227T150;pos-M249T150
Metabolism	Carbohydrate metabolism	Amino sugar and nucleotide sugar metabolism	map00520	78	40	108	0.239435407273674	0.97366395045579	UDP-glucose;D-Glucose;UDP-N-acetyl-alpha-D-glucosamine;UDP-alpha-D-galactose;D-Glucose 1-phosphate;N-Acetyl-D-glucosamine;D-Mannose;UDP-glucuronate;D-Xylose;UDP-D-xylose;UDP-N-acetyl-D-galactosamine;L-Arabinose;alpha-D-Glucose;N-Acetylneuraminate;D-Mannose 6-phosphate;D-Glucosamine 6-phosphate;alpha-D-Galactose 1-phosphate;UDP-D-galacturonate;D-Mannose 1-phosphate;N-Acetyl-D-mannosamine;alpha-D-G…	C00029;C00031;C00043;C00052;C00103;C00140;C00159;C00167;C00181;C00190;C00203;C00259;C00267;C00270;C00275;C00352;C00446;C00617;C00636;C00645;C00668;C00935;C00984;C01170;C01219;C01623;C01788;C02330;C02336;C03598;C03599;C03733;C03906;C05345;C06156;C06241;C17327;C18094;C19972;C20424	pos-M567T43;pos-M584T43;pos-M203T49;neg-M606T44;pos-M608T43;pos-M625T43;pos-M630T44;pos-M567T43;pos-M584T43;neg-M259T44;pos-M261T44;neg-M220T52;pos-M244T51_2;pos-M203T49;neg-M579T43;pos-M581T42;pos-M598T42;pos-M173T50;neg-M535T44;neg-M606T44;pos-M608T43;pos-M625T43;pos-M630T44;pos-M173T50;pos-M203T49;pos-M348T89;neg-M259T44;pos-M261T44;neg-M258T44;neg-M259T44;pos-M261T44;neg-M579T43;pos-M581T42;p…
Metabolism	Carbohydrate metabolism	Galactose metabolism	map00052	49	28	45	3.27139449587031e-05	0.000503291460903125	UDP-glucose;D-Glucose;UDP-alpha-D-galactose;Sucrose;D-Fructose;D-Glucose 1-phosphate;D-Galactose;myo-Inositol;D-Mannose;Lactose;alpha-D-Glucose;alpha-D-Galactose 1-phosphate;Raffinose;alpha-D-Glucose 6-phosphate;D-Tagatose;alpha-D-Galactose;D-Tagatose 6-phosphate;D-Galactose 6-phosphate;N-Acetyl-D-galactosamine;alpha-D-Galactosyl-(1->3)-1D-myo-inositol;Stachyose;UDP-alpha-D-galactofuranose;D-Taga…	C00029;C00031;C00052;C00089;C00095;C00103;C00124;C00137;C00159;C00243;C00267;C00446;C00492;C00668;C00795;C00984;C01097;C01113;C01132;C01235;C01613;C03733;C03785;C05400;C05402;C05404;C06311;C06377	pos-M567T43;pos-M584T43;pos-M203T49;pos-M567T43;pos-M584T43;neg-M341T51;pos-M203T49;neg-M259T44;pos-M261T44;pos-M203T49;pos-M203T49;pos-M203T49;neg-M341T51;pos-M203T49;neg-M259T44;pos-M261T44;neg-M251T50;neg-M475T49_2;neg-M503T51;neg-M585T51;pos-M522T50;pos-M527T50;neg-M259T44;pos-M261T44;pos-M203T49;pos-M203T49;neg-M259T44;pos-M261T44;neg-M259T44;pos-M261T44;neg-M220T52;pos-M244T51_2;neg-M341T51…
Metabolism	Carbohydrate metabolism	Fructose and mannose metabolism	map00051	35	21	54	0.195364291775597	0.97366395045579	D-Fructose;D-Mannose;L-Sorbose;alpha-D-Glucose;D-Mannose 6-phosphate;D-Mannose 1-phosphate;D-Mannitol 1-phosphate;beta-D-Fructose 2,6-bisphosphate;D-Fructose 1-phosphate;Sorbitol 6-phosphate;D-Allose;L-Fuconate;L-Rhamnonate;Sorbose 1-phosphate;D-Allose 6-phosphate;beta-D-Fructose 2-phosphate;beta-D-Fructose 6-phosphate;beta-D-Fructose 1,6-bisphosphate;2-O-(alpha-D-Mannosyl)-D-glycerate;D-Allulose…	C00095;C00159;C00247;C00267;C00275;C00636;C00644;C00665;C01094;C01096;C01487;C01720;C01934;C02888;C02962;C03267;C05345;C05378;C11544;C18096;C20781	pos-M203T49;pos-M203T49;pos-M203T49;pos-M203T49;neg-M259T44;pos-M261T44;neg-M259T44;pos-M261T44;neg-M261T150;pos-M358T51;neg-M259T44;pos-M261T44;neg-M261T150;pos-M203T49;pos-M203T49;pos-M203T49;neg-M259T44;pos-M261T44;neg-M259T44;pos-M261T44;neg-M259T44;pos-M261T44;neg-M259T44;pos-M261T44;pos-M358T51;neg-M267T137;neg-M267T51;pos-M269T138;pos-M291T137;pos-M291T50;pos-M307T137;pos-M307T50;neg-M259T…
Metabolism	Carbohydrate metabolism	Pentose and glucuronate interconversions	map00040	21	17	55	0.64900258054869	1	Pyruvate;UDP-glucose;D-Glucose 1-phosphate;UDP-glucuronate;D-Xylose;D-Ribulose 5-phosphate;D-Xylulose 5-phosphate;L-Arabinose;D-Ribulose;D-Xylulose;L-Xylulose;D-Lyxose;L-Ribulose;L-Ribulose 5-phosphate;L-Lyxose;L-Xylulose 5-phosphate;L-Xylulose 1-phosphate	C00022;C00029;C00103;C00167;C00181;C00199;C00231;C00259;C00309;C00310;C00312;C00476;C00508;C01101;C01508;C03291;C06441	neg-M104T50;pos-M567T43;pos-M584T43;neg-M259T44;pos-M261T44;neg-M579T43;pos-M581T42;pos-M598T42;pos-M173T50;neg-M229T46;neg-M229T46;pos-M173T50;pos-M173T50;pos-M173T50;pos-M173T50;pos-M173T50;pos-M173T50;neg-M229T46;pos-M173T50;neg-M229T46;neg-M229T46
Metabolism	Carbohydrate metabolism	Ascorbate and aldarate metabolism	map00053	22	14	47	0.689046953569546	1	Pyruvate;UDP-glucose;myo-Inositol;UDP-glucuronate;D-Xylulose 5-phosphate;L-Arabinose;L-Ribulose 5-phosphate;Threonate;L-Galactose;3-Dehydro-L-threonate;L-Xylulose 5-phosphate;L-Gulose;L-Gulose 1-phosphate;beta-L-Galactose 1-phosphate	C00022;C00029;C00137;C00167;C00231;C00259;C01101;C01620;C01825;C03064;C03291;C15923;C15924;C15926	neg-M104T50;pos-M567T43;pos-M584T43;pos-M203T49;neg-M579T43;pos-M581T42;pos-M598T42;neg-M229T46;pos-M173T50;neg-M229T46;pos-M137T137;pos-M203T49;neg-M133T59;neg-M150T51;neg-M150T90;pos-M152T90;neg-M229T46;pos-M203T49;neg-M259T44;pos-M261T44;neg-M259T44;pos-M261T44
Metabolism	Carbohydrate metabolism	Pentose phosphate pathway	map00030	18	14	35	0.186198292861436	0.954863040315057	Pyruvate;D-Glucose;D-Ribose 5-phosphate;D-Ribose;D-Ribulose 5-phosphate;beta-D-Glucose;D-Xylulose 5-phosphate;alpha-D-Ribose 1-phosphate;alpha-D-Glucose 6-phosphate;beta-D-Glucose 6-phosphate;beta-D-Fructose 6-phosphate;beta-D-Fructose 1,6-bisphosphate;Sedoheptulose 7-phosphate;D-arabino-Hex-3-ulose 6-phosphate	C00022;C00031;C00117;C00121;C00199;C00221;C00231;C00620;C00668;C01172;C05345;C05378;C05382;C06019	neg-M104T50;pos-M203T49;neg-M229T46;pos-M173T50;neg-M229T46;pos-M203T49;neg-M229T46;neg-M229T46;neg-M259T44;pos-M261T44;neg-M259T44;pos-M261T44;neg-M259T44;pos-M261T44;pos-M358T51;neg-M289T44;neg-M259T44;pos-M261T44
Metabolism	Carbohydrate metabolism	Starch and sucrose metabolism	map00500	19	14	37	0.262596336898704	0.97366395045579	UDP-glucose;D-Glucose;D-Fructose 6-phosphate;Sucrose;D-Glucose 6-phosphate;D-Fructose;D-Glucose 1-phosphate;Cellobiose;Maltose;Isomaltose;beta-D-Glucose 1-phosphate;alpha,alpha-Trehalose;alpha-D-Glucose 1,6-bisphosphate;Levanbiose	C00029;C00031;C00085;C00089;C00092;C00095;C00103;C00185;C00208;C00252;C00663;C01083;C01231;C01725	pos-M567T43;pos-M584T43;pos-M203T49;neg-M259T44;pos-M261T44;neg-M341T51;neg-M259T44;pos-M261T44;pos-M203T49;neg-M259T44;pos-M261T44;neg-M341T51;neg-M341T51;neg-M341T51;neg-M259T44;pos-M261T44;neg-M341T51;pos-M358T51;neg-M341T51
Metabolism	Carbohydrate metabolism	Inositol phosphate metabolism	map00562	16	12	44	0.79581111206856	1	D-Glucose 6-phosphate;myo-Inositol;3-Oxopropanoate;Inositol 1-phosphate;1D-myo-Inositol 1,4-bisphosphate;myo-Inositol 4-phosphate;1D-myo-Inositol 3-phosphate;D-myo-Inositol 1,3-bisphosphate;D-myo-Inositol 3,4-bisphosphate;3D-3,5/4-Trihydroxycyclohexane-1,2-dione;scyllo-Inositol;1D-chiro-Inositol	C00092;C00137;C00222;C01177;C01220;C03546;C04006;C04062;C04063;C04287;C06153;C19891	neg-M259T44;pos-M261T44;pos-M203T49;neg-M104T50;neg-M259T44;pos-M261T44;pos-M358T51;neg-M259T44;pos-M261T44;neg-M259T44;pos-M261T44;pos-M358T51;pos-M358T51;pos-M161T173;pos-M203T49;pos-M203T49
Metabolism	Carbohydrate metabolism	Glycolysis / Gluconeogenesis	map00010	13	9	31	0.661614916492896	1	Pyruvate;D-Glucose;D-Glucose 1-phosphate;beta-D-Glucose;alpha-D-Glucose;alpha-D-Glucose 6-phosphate;beta-D-Glucose 6-phosphate;beta-D-Fructose 6-phosphate;beta-D-Fructose 1,6-bisphosphate	C00022;C00031;C00103;C00221;C00267;C00668;C01172;C05345;C05378	neg-M104T50;pos-M203T49;neg-M259T44;pos-M261T44;pos-M203T49;pos-M203T49;neg-M259T44;pos-M261T44;neg-M259T44;pos-M261T44;neg-M259T44;pos-M261T44;pos-M358T51
Metabolism	Carbohydrate metabolism	Propanoate metabolism	map00640	10	7	48	0.998182265933319	1	beta-Alanine;2-Oxobutanoate;Acetoacetate;3-Oxopropanoate;Methylglyoxal;Propane-1,2-diol;(S)-Methylmalonate semialdehyde	C00099;C00109;C00164;C00222;C00546;C00583;C06002	neg-M88T50;neg-M118T50_2;neg-M118T50_2;neg-M104T50;neg-M71T141;neg-M71T54;neg-M88T50;neg-M111T81;neg-M173T81;neg-M118T50_2
Metabolism	Carbohydrate metabolism	Butanoate metabolism	map00650	9	6	42	0.996919589349996	1	Pyruvate;Fumarate;Acetoacetate;Succinate semialdehyde;(R)-Malate;Maleic acid	C00022;C00122;C00164;C00232;C00497;C01384	neg-M104T50;neg-M132T46;neg-M118T50_2;neg-M118T50_2;neg-M133T59;neg-M150T51;neg-M150T90;pos-M152T90;neg-M132T46
Metabolism	Carbohydrate metabolism	Glyoxylate and dicarboxylate metabolism	map00630	8	4	61	0.999999727011248	1	Pyruvate;Glycine;L-Serine;(S)-Malate	C00022;C00037;C00065;C00149	neg-M104T50;neg-M74T156;neg-M74T50;neg-M104T50;neg-M133T59;neg-M150T51;neg-M150T90;pos-M152T90
Metabolism	Carbohydrate metabolism	Pyruvate metabolism	map00620	9	4	31	0.993341286353772	1	Pyruvate;Fumarate;(S)-Malate;Methylglyoxal	C00022;C00122;C00149;C00546	neg-M104T50;neg-M132T46;neg-M133T59;neg-M150T51;neg-M150T90;pos-M152T90;neg-M71T141;neg-M71T54;neg-M88T50
Metabolism	Carbohydrate metabolism	Citrate cycle (TCA cycle)	map00020	6	3	20	0.950115091029418	1	Pyruvate;Fumarate;(S)-Malate	C00022;C00122;C00149	neg-M104T50;neg-M132T46;neg-M133T59;neg-M150T51;neg-M150T90;pos-M152T90
Metabolism	Carbohydrate metabolism	C5-Branched dibasic acid metabolism	map00660	2	2	32	0.999790660437947	1	Pyruvate;2-Oxobutanoate	C00022;C00109	neg-M104T50;neg-M118T50_2
Metabolism	Energy metabolism	Sulfur metabolism	map00920	3	3	32	0.998811628010958	1	Adenosine 3',5'-bisphosphate;L-Serine;L-Homoserine	C00054;C00065;C00263	neg-M426T81;neg-M104T50;neg-M118T50_2
Metabolism	Energy metabolism	Oxidative phosphorylation	map00190	2	2	16	0.949927683137467	1	ADP;Fumarate	C00008;C00122	neg-M426T81;neg-M132T46
Metabolism	Global and overview maps	Metabolic pathways	map01100	745	400	1681	1	1	ADP;UDP;FAD;AMP;Pyruvate;UDP-glucose;D-Glucose;GDP;Glycine;L-Alanine;UDP-N-acetyl-alpha-D-glucosamine;L-Lysine;L-Aspartate;Glutathione;UDP-alpha-D-galactose;L-Arginine;CTP;L-Serine;L-Methionine;L-Ornithine;L-Tryptophan;L-Phenylalanine;L-Tyrosine;D-Fructose 6-phosphate;Sucrose;D-Glucose 6-phosphate;D-Fructose;beta-Alanine;D-Glucose 1-phosphate;UMP;Uracil;2-Oxobutanoate;D-Ribose 5-phosphate;Fumarat…	C00008;C00015;C00016;C00020;C00022;C00029;C00031;C00035;C00037;C00041;C00043;C00047;C00049;C00051;C00052;C00062;C00063;C00065;C00073;C00077;C00078;C00079;C00082;C00085;C00089;C00092;C00095;C00099;C00103;C00105;C00106;C00109;C00117;C00122;C00123;C00124;C00133;C00135;C00137;C00140;C00148;C00149;C00159;C00164;C00166;C00167;C00180;C00181;C00183;C00185;C00187;C00188;C00190;C00199;C00203;C00208;C00212;…	neg-M426T81;pos-M405T42;neg-M784T145;neg-M806T144;pos-M786T145;pos-M808T144;neg-M346T107;neg-M346T52;neg-M346T90;pos-M348T89;pos-M370T51;neg-M104T50;pos-M567T43;pos-M584T43;pos-M203T49;pos-M466T51_1;neg-M74T156;neg-M74T50;neg-M88T50;neg-M606T44;pos-M608T43;pos-M625T43;pos-M630T44;neg-M145T53;pos-M147T47;pos-M169T50;neg-M132T46;neg-M306T51;pos-M308T51_1;pos-M330T51;pos-M567T43;pos-M584T43;neg-M173…
Metabolism	Global and overview maps	2-Oxocarboxylic acid metabolism	map01210	58	32	134	0.994781768906636	1	Pyruvate;L-Lysine;L-Aspartate;L-Methionine;L-Ornithine;L-Tryptophan;L-Phenylalanine;L-Tyrosine;2-Oxobutanoate;L-Leucine;Phenylpyruvate;L-Valine;2-Oxoadipate;L-Isoleucine;Glucocochlearin;2-(3'-Methylthio)propylmalic acid;3-(3'-Methylthio)propylmalic acid;2-Oxo-6-methylthiohexanoic acid;Tetrahomomethionine;2-(7'-Methylthio)heptylmalic acid;3-(7'-Methylthio)heptylmalic acid;2-Oxo-10-methylthiodecano…	C00022;C00047;C00049;C00073;C00077;C00078;C00079;C00082;C00109;C00123;C00166;C00183;C00322;C00407;C08407;C17214;C17215;C17216;C17225;C17230;C17231;C17232;C17233;C17235;C17237;C17248;C17250;C17251;C17253;C17256;C19714;C20327	neg-M104T50;neg-M145T53;pos-M147T47;pos-M169T50;neg-M132T46;pos-M172T79;neg-M131T51;neg-M203T150;pos-M227T150;neg-M164T142;neg-M164T57;pos-M166T142_2;neg-M180T112;neg-M180T52_2;neg-M180T87;pos-M182T51;pos-M182T87;pos-M204T51_2;pos-M204T85;neg-M118T50_2;neg-M130T138;neg-M130T90;pos-M170T150;neg-M163T87;neg-M180T112;neg-M180T52_2;neg-M180T87;pos-M165T87;pos-M182T51;pos-M182T87;neg-M116T52;neg-M116T…
Metabolism	Global and overview maps	Biosynthesis of amino acids	map01230	61	31	127	0.9906079682557	1	Pyruvate;Glycine;L-Alanine;L-Lysine;L-Aspartate;L-Arginine;L-Serine;L-Methionine;L-Ornithine;L-Tryptophan;L-Phenylalanine;L-Tyrosine;2-Oxobutanoate;D-Ribose 5-phosphate;L-Leucine;L-Histidine;L-Proline;Phenylpyruvate;L-Valine;L-Threonine;D-Ribulose 5-phosphate;D-Xylulose 5-phosphate;L-Homoserine;2-Oxoadipate;L-Isoleucine;1-(5-Phospho-D-ribosyl)-ATP;N-Succinyl-LL-2,6-diaminoheptanedioate;beta-D-Fru…	C00022;C00037;C00041;C00047;C00049;C00062;C00065;C00073;C00077;C00078;C00079;C00082;C00109;C00117;C00123;C00135;C00148;C00166;C00183;C00188;C00199;C00231;C00263;C00322;C00407;C02739;C04421;C05345;C05378;C05382;C06019	neg-M104T50;neg-M74T156;neg-M74T50;neg-M88T50;neg-M145T53;pos-M147T47;pos-M169T50;neg-M132T46;neg-M173T51;neg-M104T50;pos-M172T79;neg-M131T51;neg-M203T150;pos-M227T150;neg-M164T142;neg-M164T57;pos-M166T142_2;neg-M180T112;neg-M180T52_2;neg-M180T87;pos-M182T51;pos-M182T87;pos-M204T51_2;pos-M204T85;neg-M118T50_2;neg-M229T46;neg-M130T138;neg-M130T90;pos-M170T150;neg-M154T52;pos-M156T58;pos-M178T52;ne…
Metabolism	Global and overview maps	Carbon metabolism	map01200	33	24	112	0.998194749412469	1	Pyruvate;Glycine;L-Alanine;L-Aspartate;L-Serine;D-Fructose 6-phosphate;D-Ribose 5-phosphate;Fumarate;(S)-Malate;D-Ribulose 5-phosphate;beta-D-Glucose;3-Oxopropanoate;D-Xylulose 5-phosphate;Succinate semialdehyde;alpha-D-Glucose;D-Fructose 1,6-bisphosphate;alpha-D-Glucose 6-phosphate;Formylmethanofuran;beta-D-Glucose 6-phosphate;Coenzyme M 7-mercaptoheptanoylthreonine-phosphate heterodisulfide;bet…	C00022;C00037;C00041;C00049;C00065;C00085;C00117;C00122;C00149;C00199;C00221;C00222;C00231;C00232;C00267;C00354;C00668;C01001;C01172;C04832;C05345;C05378;C05382;C06019	neg-M104T50;neg-M74T156;neg-M74T50;neg-M88T50;neg-M132T46;neg-M104T50;neg-M259T44;pos-M261T44;neg-M229T46;neg-M132T46;neg-M133T59;neg-M150T51;neg-M150T90;pos-M152T90;neg-M229T46;pos-M203T49;neg-M104T50;neg-M229T46;neg-M118T50_2;pos-M203T49;pos-M358T51;neg-M259T44;pos-M261T44;neg-M423T52;neg-M259T44;pos-M261T44;pos-M506T49;neg-M259T44;pos-M261T44;pos-M358T51;neg-M289T44;neg-M259T44;pos-M261T44
Metabolism	Global and overview maps	Fatty acid metabolism	map01212	3	2	106	1	1	Hexadecanoic acid;L-Palmitoylcarnitine	C00249;C02990	pos-M274T275;pos-M422T389;pos-M438T303
Metabolism	Glycan biosynthesis and metabolism	Glycosaminoglycan biosynthesis - chondroitin sulfate / dermatan sulfate	map00532	1	1	5	0.558776390695143	1	Adenosine 3',5'-bisphosphate	C00054	neg-M426T81
Metabolism	Glycan biosynthesis and metabolism	Glycosaminoglycan biosynthesis - heparan sulfate / heparin	map00534	1	1	3	0.272625906127621	0.97366395045579	Adenosine 3',5'-bisphosphate	C00054	neg-M426T81
Metabolism	Glycan biosynthesis and metabolism	Mannose type O-glycan biosynthesis	map00515	1	1	5	0.558776390695143	1	CTP	C00063	neg-M499T256
Metabolism	Lipid metabolism	Arachidonic acid metabolism	map00590	195	69	75	2.19954289217134e-27	4.88787309371408e-26	Arachidonate;Prostaglandin H2;Prostaglandin E2;Prostaglandin F2alpha;Prostaglandin D2;Leukotriene A4;Prostaglandin I2;Leukotriene B4;Thromboxane A2;15-OxoETE;(15S)-15-Hydroxy-5,8,11-cis-13-trans-eicosatetraenoate;5(S)-HETE;8(R)-HPETE;20-OH-Leukotriene B4;5(S)-HPETE;12-Keto-leukotriene B4;20-COOH-Leukotriene B4;Prostaglandin A2;Prostaglandin B2;Prostaglandin C2;Prostaglandin G2;Prostaglandin J2;de…	C00219;C00427;C00584;C00639;C00696;C00909;C01312;C02165;C02198;C04577;C04742;C04805;C04822;C04853;C05356;C05949;C05950;C05953;C05954;C05955;C05956;C05957;C05958;C05959;C05960;C05961;C05962;C05963;C05964;C05965;C05966;C06314;C06315;C13809;C14717;C14732;C14748;C14749;C14768;C14769;C14770;C14771;C14772;C14773;C14774;C14775;C14776;C14777;C14778;C14779;C14780;C14781;C14782;C14794;C14795;C14807;C14808;…	neg-M303T398;neg-M303T446;neg-M629T397;pos-M305T400;pos-M322T400;pos-M327T395;pos-M353T205;pos-M370T235;pos-M353T205;pos-M370T235;neg-M212T88;neg-M353T221;pos-M353T205;pos-M370T235;neg-M317T245;neg-M317T261;neg-M317T299;neg-M317T315;neg-M317T340;pos-M319T270;pos-M319T385;pos-M353T205;pos-M370T235;neg-M335T258;pos-M354T258;pos-M353T205;pos-M370T235;neg-M317T245;neg-M317T261;neg-M317T299;neg-M317T3…
Metabolism	Lipid metabolism	Steroid hormone biosynthesis	map00140	88	44	99	0.0132123454535919	0.12583186146278	Cholesterol;Androstenedione;Progesterone;Estrone;Androsterone;Testosterone;5alpha-Androstane-3,17-dione;Dehydroepiandrosterone;Corticosterone;5beta-Androstane-3,17-dione;Androstan-3alpha,17beta-diol;Dihydrotestosterone;6beta-Hydroxy-17beta-estradiol;Androstenediol;Etiocholanolone;16alpha-Hydroxydehydroepiandrosterone;Estriol;7alpha-Hydroxytestosterone;5beta-Dihydrotestosterone;19-Hydroxytestoster…	C00187;C00280;C00410;C00468;C00523;C00535;C00674;C01227;C02140;C03772;C03852;C03917;C03935;C04295;C04373;C05139;C05141;C05291;C05293;C05294;C05301;C05470;C05471;C05472;C05474;C05476;C05477;C05480;C05481;C05483;C05484;C05488;C05489;C05497;C05500;C05502;C11135;C11136;C13712;C18041;C18042;C18043;C18045;C18075	pos-M409T402;pos-M325T45;neg-M313T359;neg-M330T384;pos-M309T171;neg-M289T283;neg-M289T373;neg-M306T398;pos-M291T283;neg-M304T363;pos-M289T371;pos-M306T281;neg-M304T363;pos-M289T371;pos-M306T281;neg-M304T363;pos-M289T371;pos-M306T281;neg-M362T251;neg-M304T363;pos-M289T371;pos-M306T281;neg-M308T426;neg-M289T283;neg-M289T373;neg-M306T398;pos-M291T283;neg-M191T221;pos-M311T307;neg-M289T283;neg-M289T3…
Metabolism	Lipid metabolism	Linoleic acid metabolism	map00591	104	27	28	8.2636670773647e-14	1.65273341547294e-12	Arachidonate;Linoleate;(8Z,11Z,14Z)-Icosatrienoic acid;9-cis,11-trans-Octadecadienoate;(9Z,11E)-(13S)-13-Hydroperoxyoctadeca-9,11-dienoic acid;(6Z,9Z,12Z)-Octadecatrienoic acid;Crepenynate;(9Z,12Z)-(11S)-11-Hydroperoxyoctadeca-9,12-dienoic acid;(7S,8S)-DiHODE;13(S)-HODE;13-OxoODE;9-OxoODE;9(S)-HODE;9(10)-EpOME;12(13)-EpOME;9(S)-HPODE;9,10-DHOME;12,13-DHOME;8(R)-HPODE;12,13-Epoxy-9-hydroxy-10-octa…	C00219;C01595;C03242;C04056;C04717;C06426;C07289;C07338;C07354;C14762;C14765;C14766;C14767;C14825;C14826;C14827;C14828;C14829;C14831;C14832;C14833;C14834;C14835;C14836;C14837;C19937;C20186	neg-M303T398;neg-M303T446;neg-M629T397;pos-M305T400;pos-M322T400;pos-M327T395;neg-M279T408;pos-M298T410;pos-M303T423;neg-M305T426;pos-M324T330_2;neg-M279T408;pos-M298T410;pos-M303T423;neg-M311T249;pos-M313T215;pos-M335T227;pos-M335T280;neg-M277T375;pos-M301T269;pos-M301T367;pos-M301T381;neg-M277T375;pos-M301T269;pos-M301T367;pos-M301T381;neg-M311T249;pos-M313T215;pos-M335T227;pos-M335T280;neg-M31…
Metabolism	Lipid metabolism	Primary bile acid biosynthesis	map00120	56	27	47	0.000324546019245253	0.00432728025660338	Glycine;Cholesterol;Cholic acid;3alpha,7alpha,12alpha-Trihydroxy-5beta-cholestan-26-al;Glycocholate;7alpha-Hydroxycholesterol;3alpha,7alpha-Dihydroxy-5beta-cholestanate;3alpha,7alpha,12alpha-Trihydroxy-5beta-cholestanoate;Taurocholate;3alpha,7alpha,26-Trihydroxy-5beta-cholestane;3alpha,7alpha,12alpha,26-Tetrahydroxy-5beta-cholestane;7alpha-Hydroxy-5beta-cholestan-3-one;3alpha,7alpha-Dihydroxy-5be…	C00037;C00187;C00695;C01301;C01921;C03594;C04554;C04722;C05122;C05444;C05446;C05451;C05452;C05454;C05455;C05465;C05466;C13550;C15519;C15610;C17331;C17332;C17333;C17335;C17336;C17337;C17339	neg-M74T156;neg-M74T50;pos-M409T402;neg-M407T224;neg-M433T348;pos-M435T384;pos-M435T514;neg-M464T188;pos-M488T262;pos-M425T312;neg-M433T348;pos-M435T384;pos-M435T514;pos-M489T263;neg-M514T187;pos-M443T388;neg-M435T461;pos-M454T292;pos-M425T312;pos-M405T385;pos-M427T333;pos-M443T388;pos-M401T351;pos-M401T379_2;pos-M401T469;pos-M401T511;pos-M439T303;neg-M498T198_2;pos-M500T198;pos-M517T198_2;neg-M4…
Metabolism	Lipid metabolism	alpha-Linolenic acid metabolism	map00592	82	23	42	0.00194112005409273	0.022836706518738	12-OPDA;(9Z,15Z)-(13S)-12,13-Epoxyoctadeca-9,11,15-trienoic acid;8-[(1R,2R)-3-Oxo-2-{(Z)-pent-2-enyl}cyclopentyl]octanoate;13(S)-HPOT;(9Z,12Z,15Z)-Octadecatrienoic acid;(-)-Jasmonic acid;Methyl jasmonate;Stearidonic acid;Traumatin;12-Oxo-9(Z)-dodecenoic acid;13(S)-HOT;(+)-7-Isojasmonic acid;(+)-7-Isomethyljasmonate;Etherolenic acid;Colnelenic acid;9(S)-HPOT;9,10-EOT;10-OPDA;9(S)-HOT;2(R)-HPOT;2(R…	C01226;C04672;C04780;C04785;C06427;C08491;C11512;C16300;C16309;C16311;C16316;C16317;C16318;C16319;C16320;C16321;C16324;C16325;C16326;C16341;C16342;C16344;C16346	neg-M291T260;pos-M293T263;pos-M293T338;pos-M315T239;pos-M331T143;neg-M291T260;pos-M293T263;pos-M293T338;pos-M315T239;pos-M331T143;neg-M293T296;pos-M295T203;pos-M295T247;pos-M295T295;pos-M317T206;neg-M309T241_2;neg-M309T264;pos-M333T231;neg-M277T375;pos-M301T269;pos-M301T367;pos-M301T381;neg-M209T223;neg-M209T244;neg-M223T257;neg-M275T342;pos-M277T245;pos-M277T296;pos-M315T358;neg-M228T193;neg-M22…
Metabolism	Lipid metabolism	Biosynthesis of unsaturated fatty acids	map01040	51	17	54	0.612607525564727	1	Arachidonate;Hexadecanoic acid;(9Z)-Octadecenoic acid;Linoleate;(8Z,11Z,14Z)-Icosatrienoic acid;Icosanoic acid;(6Z,9Z,12Z)-Octadecatrienoic acid;(9Z,12Z,15Z)-Octadecatrienoic acid;(5Z,8Z,11Z,14Z,17Z)-Icosapentaenoic acid;(4Z,7Z,10Z,13Z,16Z,19Z)-Docosahexaenoic acid;Docosanoic acid;(7Z,10Z,13Z,16Z,19Z)-Docosa-7,10,13,16,19-pentaenoic acid;Icosatrienoic acid;Icosadienoic acid;Icosenoic acid;7,10,13…	C00219;C00249;C00712;C01595;C03242;C06425;C06426;C06427;C06428;C06429;C08281;C16513;C16522;C16525;C16526;C16527;C16533	neg-M303T398;neg-M303T446;neg-M629T397;pos-M305T400;pos-M322T400;pos-M327T395;pos-M274T275;pos-M300T202;pos-M300T375;pos-M300T440;pos-M305T400;neg-M279T408;pos-M298T410;pos-M303T423;neg-M305T426;pos-M324T330_2;neg-M311T534;neg-M277T375;pos-M301T269;pos-M301T367;pos-M301T381;neg-M277T375;pos-M301T269;pos-M301T367;pos-M301T381;neg-M301T286;neg-M301T364;pos-M303T423;pos-M320T362;neg-M327T384_2;neg-M…
Metabolism	Lipid metabolism	Steroid biosynthesis	map00100	23	12	50	0.921817772161351	1	Cholesterol;Lathosterol;Calcidiol;Calcitriol;beta-Sitosterol;Campesterol;5alpha-Cholest-8-en-3beta-ol;Secalciferol;4alpha-Methylzymosterol-4-carboxylate;4,4-Dimethyl-5alpha-cholesta-8-en-3beta-ol;Calcitetrol;24-epi-Campesterol	C00187;C01189;C01561;C01673;C01753;C01789;C03845;C07712;C15808;C15915;C18231;C21106	pos-M409T402;pos-M409T402;pos-M401T351;pos-M401T379_2;pos-M401T469;pos-M401T511;pos-M439T303;neg-M415T315;neg-M415T336;pos-M437T254;pos-M437T285;pos-M423T525;pos-M409T402;neg-M415T315;neg-M415T336;pos-M443T388;pos-M437T254;pos-M437T285;neg-M431T309;neg-M431T349;pos-M433T249;pos-M433T342;pos-M423T525
Metabolism	Lipid metabolism	Sphingolipid metabolism	map00600	16	8	25	0.505113933694645	1	L-Serine;Sphingosine;Sphinganine;Psychosine;3-Dehydrosphinganine;Sphingosyl-phosphocholine;Sphingosine 1-phosphate;Phytosphingosine	C00065;C00319;C00836;C01747;C02934;C03640;C06124;C12144	neg-M104T50;pos-M300T202;pos-M300T375;pos-M300T440;pos-M322T400;pos-M324T330_2;neg-M477T420;pos-M484T345;pos-M500T198;pos-M300T202;pos-M300T375;pos-M300T440;pos-M322T400;pos-M504T289;pos-M402T235;pos-M318T259
Metabolism	Lipid metabolism	Glycerophospholipid metabolism	map00564	6	6	52	0.999841519718721	1	sn-Glycero-3-phosphocholine;sn-Glycero-3-phosphoethanolamine;L-Serine-phosphoethanolamine;2,3-Bis-O-(geranylgeranyl)glycerol 1-phosphate;Phosphodimethylethanolamine;2,3-Bis-O-(geranylgeranyl)-sn-glycero-1-phospho-L-serine	C00670;C01233;C03872;C04638;C13482;C20466	pos-M259T169;pos-M216T156;neg-M151T106;neg-M393T215;pos-M170T150;neg-M535T47_1
Metabolism	Lipid metabolism	Fatty acid biosynthesis	map00061	14	5	50	0.999930227992171	1	Hexadecanoic acid;(9Z)-Octadecenoic acid;Dodecanoic acid;Tetradecanoic acid;(9Z)-Hexadecenoic acid	C00249;C00712;C02679;C06424;C08362	pos-M274T275;pos-M300T202;pos-M300T375;pos-M300T440;pos-M305T400;neg-M199T318_2;neg-M227T360;neg-M227T378;pos-M246T221;neg-M253T393;neg-M253T424;pos-M272T350;pos-M277T245;pos-M277T296
Metabolism	Lipid metabolism	Fatty acid degradation	map00071	4	3	50	0.999997923001386	1	Hexadecanoic acid;Hexadecanal;L-Palmitoylcarnitine	C00249;C00517;C02990	pos-M274T275;pos-M258T528;pos-M422T389;pos-M438T303
Metabolism	Lipid metabolism	Ether lipid metabolism	map00565	2	2	25	0.997454746099714	1	sn-Glycero-3-phosphocholine;sn-Glycero-3-phosphoethanolamine	C00670;C01233	pos-M259T169;pos-M216T156
Metabolism	Lipid metabolism	Glycerolipid metabolism	map00561	4	2	35	0.99993043758633	1	UDP-glucose;Propane-1,3-diol	C00029;C02457	pos-M567T43;pos-M584T43;neg-M111T81;neg-M173T81
Metabolism	Lipid metabolism	Fatty acid elongation	map00062	1	1	40	0.999999012398475	1	Hexadecanoic acid	C00249	pos-M274T275
Metabolism	Lipid metabolism	Synthesis and degradation of ketone bodies	map00072	1	1	6	0.668453720142611	1	Acetoacetate	C00164	neg-M118T50_2
Metabolism	Metabolism of cofactors and vitamins	Ubiquinone and other terpenoid-quinone biosynthesis	map00130	51	29	90	0.619412025806593	1	L-Tyrosine;trans-Cinnamate;4-Coumarate;Phylloquinone;alpha-Tocopherol;2-Succinylbenzoate;Phylloquinol;3-Nonaprenyl-4-hydroxybenzoate;3-Hexaprenyl-4,5-dihydroxybenzoate;2-Hexaprenyl-6-methoxyphenol;2-Hexaprenyl-3-methyl-6-methoxy-1,4-benzoquinone;3-Octaprenyl-4-hydroxybenzoate;2-Octaprenylphenol;2-Octaprenyl-6-hydroxyphenol;2-Octaprenyl-6-methoxy-1,4-benzoquinone;2-Octaprenyl-3-methyl-6-methoxy-1,…	C00082;C00423;C00811;C02059;C02477;C02730;C03313;C03885;C05200;C05802;C05804;C05809;C05810;C05811;C05813;C05814;C05815;C05849;C14151;C14153;C14156;C15882;C17017;C17412;C17432;C18133;C18135;C20737;C20773	neg-M180T112;neg-M180T52_2;neg-M180T87;pos-M182T51;pos-M182T87;pos-M204T51_2;pos-M204T85;neg-M147T142;neg-M164T142;neg-M164T57;pos-M166T142_2;neg-M163T87;neg-M180T112;neg-M180T52_2;neg-M180T87;pos-M165T87;pos-M182T51;pos-M182T87;pos-M468T260;pos-M453T227;pos-M469T371;neg-M238T178;pos-M491T248;pos-M774T292;pos-M580T391;neg-M354T50_1;pos-M578T355;pos-M599T320;pos-M701T403;neg-M638T439;neg-M362T251;…
Metabolism	Metabolism of cofactors and vitamins	Porphyrin and chlorophyll metabolism	map00860	36	20	134	0.99999975238261	1	Glycine;L-Threonine;Biliverdin;Protoporphyrinogen IX;Chlorophyllide;Protoporphyrin;Magnesium protoporphyrin monomethyl ester;N1-(5-Phospho-alpha-D-ribosyl)-5,6-dimethylbenzimidazole;Pheophytin a;Bacteriopheophytin;Precorrin 6X;Bacteriochlorophyll a;Bacteriochlorophyll b;13(1)-Hydroxy-magnesium-protoporphyrin IX 13-monomethyl ester;Cobalt-factor III;Pheophorbide a;Red chlorophyll catabolite;7(1)-H…	C00037;C00188;C00500;C01079;C02139;C02191;C04536;C04778;C05797;C05798;C06320;C11242;C11243;C11829;C17401;C18021;C18022;C18151;C18154;C18155	neg-M74T156;neg-M74T50;neg-M118T50_2;neg-M581T222;pos-M583T222;neg-M584T250;pos-M615T206;neg-M316T222;pos-M580T231;neg-M597T197;neg-M214T52;neg-M870T424;pos-M872T432;neg-M888T174;neg-M888T492;neg-M888T545;pos-M912T193;pos-M912T424;pos-M928T373;pos-M933T50;pos-M912T193;pos-M912T424;pos-M929T424;pos-M929T544;pos-M934T250;pos-M934T358;pos-M927T417;pos-M615T206;neg-M621T51_3;pos-M631T204;neg-M642T347…
Metabolism	Metabolism of cofactors and vitamins	Nicotinate and nicotinamide metabolism	map00760	17	14	55	0.89687298011747	1	Pyruvate;L-Aspartate;Fumarate;Succinate semialdehyde;2,3-Dimethylmaleate;Maleic acid;Methylitaconate;1-Methylnicotinamide;2-Methyleneglutarate;Nicotinate D-ribonucleoside;4-Methylaminobutyrate;2-Formylglutarate;4-Oxo-1-(3-pyridyl)-1-butanone;6-Hydroxy-3-succinoylpyridine	C00022;C00049;C00122;C00232;C00922;C01384;C02295;C02918;C02930;C05841;C15987;C16159;C19567;C19631	neg-M104T50;neg-M132T46;neg-M132T46;neg-M118T50_2;pos-M167T494;neg-M132T46;pos-M167T494;neg-M153T210;pos-M167T494;neg-M272T181;pos-M274T180;neg-M116T52;neg-M116T70;pos-M140T50;pos-M161T173;neg-M162T208;neg-M194T174
Metabolism	Metabolism of cofactors and vitamins	Retinol metabolism	map00830	40	14	24	0.00434843473301852	0.0483159414779836	Retinal;Retinol;Retinoate;11-cis-Retinol;11-cis-Retinal;all-trans-Retinoyl-beta-glucuronide;all-trans-13,14-Dihydroretinol;9-cis-Retinoic acid;all-trans-4-Hydroxyretinoic acid;all-trans-18-Hydroxyretinoic acid;all-trans-5,6-Epoxyretinoic acid;9-cis-Retinal;9-cis-Retinol;4-Oxoretinol	C00376;C00473;C00777;C00899;C02110;C11061;C15492;C15493;C16677;C16679;C16680;C16681;C16682;C16683	neg-M283T365;neg-M285T398;neg-M299T330;neg-M299T367;neg-M299T384;pos-M301T269;pos-M301T367;pos-M301T381;pos-M318T270;pos-M318T381;neg-M285T398;neg-M283T365;neg-M273T235;neg-M273T254;pos-M515T188;pos-M311T370;neg-M299T330;neg-M299T367;neg-M299T384;pos-M301T269;pos-M301T367;pos-M301T381;pos-M318T270;pos-M318T381;neg-M315T272;pos-M317T206;neg-M315T272;pos-M317T206;neg-M315T272;pos-M317T206;neg-M283T…
Metabolism	Metabolism of cofactors and vitamins	Pantothenate and CoA biosynthesis	map00770	14	11	28	0.223032006864953	0.97366395045579	Pyruvate;L-Aspartate;Adenosine 3',5'-bisphosphate;beta-Alanine;Uracil;L-Valine;Pantothenate;Pantetheine 4'-phosphate;D-4'-Phosphopantothenate;N-((R)-Pantothenoyl)-L-cysteine;Pantothenol	C00022;C00049;C00054;C00099;C00106;C00183;C00864;C01134;C03492;C04079;C05944	neg-M104T50;neg-M132T46;neg-M426T81;neg-M88T50;neg-M111T52;neg-M116T52;neg-M116T70;pos-M140T50;neg-M218T57;pos-M242T142;neg-M214T52;pos-M317T330;neg-M357T143;pos-M206T146
Metabolism	Metabolism of cofactors and vitamins	Folate biosynthesis	map00790	13	8	38	0.944628404782856	1	Dihydrobiopterin;Tetrahydrobiopterin;Dihydropteroate;Pyrimidodiazepine;6-Lactoyl-5,6,7,8-tetrahydropterin;Neopterin;4-Amino-4-deoxychorismate;7-Cyano-7-carbaguanine	C00268;C00272;C00921;C02587;C04244;C05926;C11355;C15996	neg-M238T50;pos-M240T49;pos-M262T49_2;neg-M257T180;pos-M337T173;neg-M220T52;pos-M244T51_2;neg-M238T50;pos-M240T49;pos-M262T49_2;neg-M252T192_1;neg-M241T143;pos-M193T178
Metabolism	Metabolism of cofactors and vitamins	Riboflavin metabolism	map00740	13	5	20	0.735156599128836	1	FAD;D-Ribulose 5-phosphate;5-Amino-6-(5'-phosphoribosylamino)uracil;Lumichrome;2-Amino-5-formylamino-6-(5-phospho-D-ribosylamino)pyrimidin-4(3H)-one	C00016;C00199;C01268;C01727;C15563	neg-M784T145;neg-M806T144;pos-M786T145;pos-M808T144;neg-M229T46;neg-M353T169;neg-M353T234;pos-M355T168;pos-M377T168;neg-M241T185;pos-M243T185;pos-M265T184;neg-M397T174
Metabolism	Metabolism of cofactors and vitamins	Thiamine metabolism	map00730	12	5	31	0.979114473968868	1	Pyruvate;Glycine;L-Tyrosine;Thiamin monophosphate;4-Amino-5-aminomethyl-2-methylpyrimidine	C00022;C00037;C00082;C01081;C20267	neg-M104T50;neg-M74T156;neg-M74T50;neg-M180T112;neg-M180T52_2;neg-M180T87;pos-M182T51;pos-M182T87;pos-M204T51_2;pos-M204T85;neg-M344T50;pos-M177T381
Metabolism	Metabolism of cofactors and vitamins	Biotin metabolism	map00780	6	3	28	0.995597552006271	1	L-Lysine;Dethiobiotin;Pimelate	C00047;C01909;C02656	neg-M145T53;pos-M147T47;pos-M169T50;neg-M213T141;pos-M215T141;neg-M159T155
Metabolism	Metabolism of cofactors and vitamins	Vitamin B6 metabolism	map00750	2	2	28	0.999114954454417	1	D-Ribulose 5-phosphate;Succinate semialdehyde	C00199;C00232	neg-M229T46;neg-M118T50_2
Metabolism	Metabolism of cofactors and vitamins	One carbon pool by folate	map00670	1	1	9	0.870747214262725	1	5-Formiminotetrahydrofolate	C00664	neg-M488T230
Metabolism	Metabolism of other amino acids	beta-Alanine metabolism	map00410	12	9	32	0.705746415694387	1	L-Aspartate;beta-Alanine;Uracil;L-Histidine;3-Oxopropanoate;Carnosine;Pantothenate;D-4'-Phosphopantothenate;beta-Alanyl-L-arginine	C00049;C00099;C00106;C00135;C00222;C00386;C00864;C03492;C05340	neg-M132T46;neg-M88T50;neg-M111T52;neg-M154T52;pos-M156T58;pos-M178T52;neg-M104T50;pos-M265T184;neg-M218T57;pos-M242T142;pos-M317T330;pos-M268T90
Metabolism	Metabolism of other amino acids	Phosphonate and phosphinate metabolism	map00440	10	8	56	0.999382521176903	1	Pyruvate;Glycine;D-Ribose 5-phosphate;Ciliatocholate;FR 900098;Rhizocticin A;N-Acetyldemethylphosphinothricin;N-Acetylphosphinothricin	C00022;C00037;C00117;C05683;C17942;C17944;C17949;C17952	neg-M104T50;neg-M74T156;neg-M74T50;neg-M229T46;neg-M514T276;pos-M516T259;pos-M198T173;neg-M350T337;pos-M227T150;pos-M262T168
Metabolism	Metabolism of other amino acids	D-Arginine and D-ornithine metabolism	map00472	5	5	10	0.0869848791003882	0.621320565002773	L-Arginine;L-Ornithine;D-Ornithine;D-Arginine;(2R,4S)-2,4-Diaminopentanoate	C00062;C00077;C00515;C00792;C03943	neg-M173T51;neg-M131T51;neg-M131T51;neg-M173T51;neg-M131T51
Metabolism	Metabolism of other amino acids	Glutathione metabolism	map00480	8	5	38	0.997069813486102	1	Glycine;Glutathione;L-Ornithine;Glutathione disulfide;Pidolic acid	C00037;C00051;C00077;C00127;C01879	neg-M74T156;neg-M74T50;neg-M306T51;pos-M308T51_1;pos-M330T51;neg-M131T51;neg-M611T164;neg-M128T50
Metabolism	Metabolism of other amino acids	Taurine and hypotaurine metabolism	map00430	3	3	22	0.971982302800797	1	Pyruvate;L-Alanine;Taurocholate	C00022;C00041;C05122	neg-M104T50;neg-M88T50;neg-M514T187
Metabolism	Metabolism of other amino acids	Selenocompound metabolism	map00450	2	2	27	0.998738089906401	1	L-Alanine;1-Methylseleno-N-acetyl-D-galactosamine	C00041;C18893	neg-M88T50;pos-M317T230
Metabolism	Metabolism of other amino acids	D-Glutamine and D-glutamate metabolism	map00471	1	1	12	0.953474984834209	1	5-Oxo-D-proline	C02237	neg-M128T50
Metabolism	Metabolism of terpenoids and polyketides	Insect hormone biosynthesis	map00981	45	18	25	2.37621891611682e-05	0.000396036486019471	Cholesterol;Ecdysone;(2E,6E)-Farnesol;3-Dehydroecdysone;20-Hydroxyecdysone;Juvenile hormone III;3beta,5beta-Ketodiol;3beta,5beta-Ketotriol;2-Deoxyecdysone;3-Epiecdysone;3-Dehydro-2-deoxyecdysone;2,22-Dideoxy-3-dehydroecdysone;26-Hydroxyecdysone;Farnesoic acid;Methyl farnesoate;Juvenile hormone III acid;(10S)-Juvenile hormone III diol;14alpha-Hydroxy-5beta-cholest-7-ene-3,6-dione	C00187;C00477;C01126;C02513;C02633;C09694;C16493;C16494;C16495;C16496;C16497;C16498;C16499;C16502;C16503;C16504;C16505;C16509	pos-M409T402;neg-M463T316;neg-M463T388;pos-M240T220;neg-M307T245;neg-M461T369;pos-M485T250;neg-M479T259;neg-M479T300;pos-M498T289;neg-M265T259;neg-M415T315;neg-M415T336;neg-M431T309;neg-M431T349;pos-M433T249;pos-M433T342;neg-M259T134;neg-M259T56;neg-M259T81;neg-M463T316;neg-M463T388;neg-M445T285;neg-M445T312;neg-M445T331;neg-M445T406;pos-M447T283;pos-M447T410;neg-M429T304;neg-M429T357;neg-M475T35…
Metabolism	Metabolism of terpenoids and polyketides	Terpenoid backbone biosynthesis	map00900	8	7	45	0.995878773556547	1	Pyruvate;(2E,6E)-Farnesol;all-trans-Heptaprenyl diphosphate;2-C-Methyl-D-erythritol 4-phosphate;Isoprene;all-trans-Decaprenyl diphosphate;(2Z,6Z,10Z,14Z,18Z,22Z,26Z,30Z,34E)-Decaprenyl diphosphate	C00022;C01126;C04216;C11434;C16521;C17432;C18321	neg-M104T50;pos-M240T220;neg-M435T302;pos-M672T358;neg-M215T49;pos-M86T90;neg-M571T212;neg-M571T212
Metabolism	Metabolism of terpenoids and polyketides	Polyketide sugar unit biosynthesis	map00523	2	1	58	0.999999999350346	1	D-Glucose 1-phosphate	C00103	neg-M259T44;pos-M261T44
Metabolism	Nucleotide metabolism	Purine metabolism	map00230	44	20	92	0.994429892084897	1	ADP;AMP;GDP;Glycine;Adenosine 3',5'-bisphosphate;D-Ribose 5-phosphate;Adenosine;Guanine;Hypoxanthine;Inosine;Deoxyguanosine;dGDP;dGMP;Xanthine;Deoxyadenosine;alpha-D-Ribose 1-phosphate;3'-AMP;Xanthosine;1-(5'-Phosphoribosyl)-5-amino-4-imidazolecarboxamide;Deoxyinosine	C00008;C00020;C00035;C00037;C00054;C00117;C00212;C00242;C00262;C00294;C00330;C00361;C00362;C00385;C00559;C00620;C01367;C01762;C04677;C05512	neg-M426T81;neg-M346T107;neg-M346T52;neg-M346T90;pos-M348T89;pos-M370T51;pos-M466T51_1;neg-M74T156;neg-M74T50;neg-M426T81;neg-M229T46;pos-M268T141;neg-M150T51;neg-M150T90;pos-M152T90;pos-M174T89;pos-M137T137;neg-M267T137;neg-M267T51;pos-M269T138;pos-M291T137;pos-M291T50;pos-M307T137;pos-M307T50;pos-M268T141;neg-M426T81;neg-M346T107;neg-M346T52;neg-M346T90;pos-M348T89;pos-M370T51;neg-M151T106;pos-…
Metabolism	Nucleotide metabolism	Pyrimidine metabolism	map00240	36	18	68	0.895732659955958	1	UDP;UDP-glucose;CTP;beta-Alanine;UMP;Uracil;Thymidine;3-Oxopropanoate;Uridine;dTDP;dUTP;Cytidine;Pseudouridine 5'-phosphate;dUDP;3'-UMP;Pseudouridine;P1,P4-Bis(5'-uridyl) tetraphosphate;2'-Deoxy-5-hydroxymethylcytidine-5'-diphosphate	C00015;C00029;C00063;C00099;C00105;C00106;C00214;C00222;C00299;C00363;C00460;C00475;C01168;C01346;C01368;C02067;C06198;C11038	pos-M405T42;pos-M567T43;pos-M584T43;neg-M499T256;neg-M88T50;neg-M323T51;neg-M323T80;pos-M347T50;neg-M111T52;neg-M241T143;neg-M104T50;neg-M243T113;neg-M243T51_3;pos-M267T122;pos-M267T51;pos-M403T50;neg-M453T52;neg-M453T52;neg-M242T83;pos-M244T83;pos-M266T50_2;pos-M266T83;neg-M323T51;neg-M323T80;pos-M347T50;pos-M406T50;neg-M323T51;neg-M323T80;pos-M347T50;neg-M243T113;neg-M243T51_3;pos-M267T122;pos-…
Metabolism	Xenobiotics biodegradation and metabolism	Metabolism of xenobiotics by cytochrome P450	map00980	39	23	121	0.999875585761128	1	1,4-Naphthoquinone;1,2-Dihydronaphthalene-1,2-diol;2-Naphthol;1-Naphthol;1-Nitronaphthalene;1,2-Naphthoquinone;1,2-Dihydroxy-3,4-epoxy-1,2,3,4-tetrahydronaphthalene;(1R,2S)-Naphthalene 1,2-oxide;(1S,2R)-Naphthalene 1,2-oxide;N-Hydroxy-1-aminonaphthalene;1-Naphthylamine;S-(2-Chloroacetyl)glutathione;2-(S-Glutathionyl)acetyl chloride;S-(Formylmethyl)glutathione;Glutathione episulfonium ion;S-(2-Hyd…	C02617;C06205;C11713;C11714;C14040;C14783;C14784;C14786;C14787;C14789;C14790;C14864;C14865;C14871;C14874;C14875;C19565;C19567;C19574;C19578;C19579;C19590;C19594	neg-M174T184;pos-M176T173;pos-M180T170;pos-M162T170;pos-M162T170;neg-M172T165;pos-M174T171;neg-M174T184;pos-M176T173;neg-M194T254;pos-M162T170;pos-M162T170;neg-M158T211;neg-M142T150;pos-M144T150;pos-M406T50;pos-M406T50;neg-M365T177;pos-M367T177;neg-M350T337;neg-M350T51_3;neg-M164T142;neg-M164T57;pos-M166T142_2;neg-M162T208;pos-M248T88_2;neg-M164T142;neg-M164T57;pos-M166T142_2;neg-M180T112;neg-M18…
Metabolism	Xenobiotics biodegradation and metabolism	Drug metabolism - cytochrome P450	map00982	23	16	87	0.999288930756096	1	Hydroxytamoxifen;Lidocaine;10-Hydroxycarbazepine;Dihydroxycarbazepine;alpha-Hydroxytamoxifen;Tamoxifen N-oxide;4-Hydroxy-2,6-dimethylaniline;Morphine-6-glucuronide;2-Phenyl-1,3-propanediol monocarbamate;3-Carbamoyl-2-phenylpropionaldehyde;4-Hydroxy-5-phenyltetrahydro-1,3-oxazin-2-one;2,3-Dihydroxycarbamazepine;Citalopram N-oxide;Demethylcitalopram;Morphine-3-glucuronide;2-Propylsuccinic acid	C05011;C07073;C07493;C07495;C16544;C16545;C16570;C16578;C16586;C16587;C16595;C16603;C16607;C16608;C16643;C16657	neg-M257T180;pos-M388T227;neg-M155T232;pos-M255T213;pos-M288T194;neg-M257T180;pos-M388T227;neg-M257T180;pos-M388T227;pos-M160T174;pos-M479T210;neg-M194T254;neg-M192T156;pos-M194T156;pos-M216T156;neg-M192T156;pos-M194T156;pos-M216T156;neg-M349T137;pos-M379T49;neg-M190T52;pos-M479T210;neg-M159T155
Organismal Systems	Aging	Longevity regulating pathway - worm	map04212	9	4	10	0.233795239745994	0.97366395045579	(9Z)-Octadecenoic acid;Resveratrol;Delta4-Dafachronic acid;Delta7-Dafachronic acid	C00712;C03582;C21076;C21077	pos-M300T202;pos-M300T375;pos-M300T440;pos-M305T400;pos-M246T185;pos-M415T337;pos-M415T453;pos-M415T337;pos-M415T453
Organismal Systems	Aging	Longevity regulating pathway	map04211	6	2	8	0.556275550113139	1	AMP;Resveratrol	C00020;C03582	neg-M346T107;neg-M346T52;neg-M346T90;pos-M348T89;pos-M370T51;pos-M246T185
Organismal Systems	Circulatory system	Vascular smooth muscle contraction	map04270	29	8	26	0.561587465374176	1	Adenosine;Arachidonate;Prostaglandin I2;20-HETE;5,6-EET;8,9-EET;11,12-EET;14,15-EET	C00212;C00219;C01312;C14748;C14768;C14769;C14770;C14771	pos-M268T141;neg-M303T398;neg-M303T446;neg-M629T397;pos-M305T400;pos-M322T400;pos-M327T395;pos-M353T205;pos-M370T235;neg-M319T275;neg-M319T287;neg-M319T329;pos-M321T315;neg-M319T275;neg-M319T287;neg-M319T329;pos-M321T315;neg-M319T275;neg-M319T287;neg-M319T329;pos-M321T315;neg-M319T275;neg-M319T287;neg-M319T329;pos-M321T315;neg-M319T275;neg-M319T287;neg-M319T329;pos-M321T315
Organismal Systems	Circulatory system	Adrenergic signaling in cardiomyocytes	map04261	2	1	11	0.934169334684705	1	Isoproterenol	C07056	neg-M227T147;pos-M229T147
Organismal Systems	Digestive system	Bile secretion	map04976	37	22	98	0.993218506362894	1	D-Glucose;Glutathione;Cholesterol;Prostaglandin E2;Prostaglandin F2alpha;Cholic acid;Glycocholate;Leukotriene B4;1-Methylnicotinamide;Dopamine;Lithocholic acid;Taurocholate;Taurochenodeoxycholate;Glycochenodeoxycholate;Penicillin G;Thromboxane B2;Ceftizoxime;Valacyclovir;Zidovudine;BQ 123;Morphine-6-glucuronide;Morphine-3-glucuronide	C00031;C00051;C00187;C00584;C00639;C00695;C01921;C02165;C02918;C03758;C03990;C05122;C05465;C05466;C05551;C05963;C06890;C07184;C07210;C11587;C16578;C16643	pos-M203T49;neg-M306T51;pos-M308T51_1;pos-M330T51;pos-M409T402;pos-M353T205;pos-M370T235;neg-M212T88;neg-M353T221;neg-M407T224;neg-M464T188;pos-M488T262;neg-M335T258;pos-M354T258;neg-M153T210;pos-M176T173;pos-M399T402;neg-M514T187;neg-M498T198_2;pos-M500T198;pos-M517T198_2;neg-M448T201;pos-M450T201;pos-M467T200;neg-M333T173;neg-M369T173;pos-M335T152;pos-M335T173;pos-M352T173;neg-M369T313;neg-M226…
Organismal Systems	Digestive system	Protein digestion and absorption	map04974	43	20	47	0.0903370552691345	0.623014174269893	Glycine;L-Alanine;L-Lysine;L-Aspartate;L-Arginine;L-Serine;L-Methionine;L-Tryptophan;L-Phenylalanine;L-Tyrosine;beta-Alanine;L-Leucine;L-Histidine;L-Proline;L-Valine;L-Threonine;L-Isoleucine;Indole;Tyramine;Piperidine	C00037;C00041;C00047;C00049;C00062;C00065;C00073;C00078;C00079;C00082;C00099;C00123;C00135;C00148;C00183;C00188;C00407;C00463;C00483;C01746	neg-M74T156;neg-M74T50;neg-M88T50;neg-M145T53;pos-M147T47;pos-M169T50;neg-M132T46;neg-M173T51;neg-M104T50;pos-M172T79;neg-M203T150;pos-M227T150;neg-M164T142;neg-M164T57;pos-M166T142_2;neg-M180T112;neg-M180T52_2;neg-M180T87;pos-M182T51;pos-M182T87;pos-M204T51_2;pos-M204T85;neg-M88T50;neg-M130T138;neg-M130T90;pos-M170T150;neg-M154T52;pos-M156T58;pos-M178T52;neg-M114T52;neg-M131T51;neg-M116T52;neg-M…
Organismal Systems	Digestive system	Mineral absorption	map04978	26	14	29	0.0397943765138279	0.31083362224962	D-Glucose;Glycine;L-Alanine;L-Serine;L-Methionine;L-Tryptophan;L-Phenylalanine;L-Leucine;D-Galactose;L-Proline;L-Valine;L-Threonine;L-Isoleucine;Calcitriol	C00031;C00037;C00041;C00065;C00073;C00078;C00079;C00123;C00124;C00148;C00183;C00188;C00407;C01673	pos-M203T49;neg-M74T156;neg-M74T50;neg-M88T50;neg-M104T50;pos-M172T79;neg-M203T150;pos-M227T150;neg-M164T142;neg-M164T57;pos-M166T142_2;neg-M130T138;neg-M130T90;pos-M170T150;pos-M203T49;neg-M114T52;neg-M131T51;neg-M116T52;neg-M116T70;pos-M140T50;neg-M118T50_2;neg-M130T138;neg-M130T90;pos-M170T150;neg-M415T315;neg-M415T336
Organismal Systems	Digestive system	Vitamin digestion and absorption	map04977	15	10	39	0.836193938990621	1	FAD;Cholesterol;Retinal;Retinol;Pantothenate;Bile salt;Phylloquinone;alpha-Tocopherol;dl-alpha-Tocopherol nicotinate;alpha-Tocopherol acetate	C00016;C00187;C00376;C00473;C00864;C01558;C02059;C02477;C12981;C13202	neg-M784T145;neg-M806T144;pos-M786T145;pos-M808T144;pos-M409T402;neg-M283T365;neg-M285T398;neg-M218T57;pos-M242T142;neg-M407T224;pos-M468T260;pos-M453T227;pos-M469T371;pos-M536T386;pos-M511T315
Organismal Systems	Digestive system	Carbohydrate digestion and absorption	map04973	14	8	27	0.615155796998801	1	D-Glucose;Sucrose;D-Glucose 6-phosphate;D-Fructose;D-Galactose;Maltose;Lactose;Maltotriose	C00031;C00089;C00092;C00095;C00124;C00208;C00243;C01835	pos-M203T49;neg-M341T51;neg-M259T44;pos-M261T44;pos-M203T49;pos-M203T49;neg-M341T51;neg-M341T51;neg-M251T50;neg-M475T49_2;neg-M503T51;neg-M585T51;pos-M522T50;pos-M527T50
Organismal Systems	Digestive system	Fat digestion and absorption	map04975	2	2	13	0.877474133016573	1	Cholesterol;Bile salt	C00187;C01558	pos-M409T402;neg-M407T224
Organismal Systems	Endocrine system	Ovarian steroidogenesis	map04913	47	17	24	5.34749838951879e-05	0.000763928341359827	Cholesterol;Arachidonate;Androstenedione;Progesterone;Estrone;Testosterone;Prostaglandin F2alpha;Dehydroepiandrosterone;Androstenediol;2-Hydroxyestradiol;5(S)-HPETE;15(S)-HPETE;4-Hydroxyestradiol-17beta;5,6-EET;8,9-EET;11,12-EET;12(S)-HETE	C00187;C00219;C00280;C00410;C00468;C00535;C00639;C01227;C04295;C05301;C05356;C05966;C14209;C14768;C14769;C14770;C14777	pos-M409T402;neg-M303T398;neg-M303T446;neg-M629T397;pos-M305T400;pos-M322T400;pos-M327T395;pos-M325T45;neg-M313T359;neg-M330T384;pos-M309T171;neg-M304T363;pos-M289T371;pos-M306T281;neg-M212T88;neg-M353T221;neg-M304T363;pos-M289T371;pos-M306T281;neg-M289T283;neg-M289T373;neg-M306T398;pos-M291T283;neg-M191T221;pos-M311T307;neg-M335T258;pos-M354T258;neg-M335T258;pos-M354T258;neg-M191T221;pos-M311T30…
Organismal Systems	Endocrine system	Glucagon signaling pathway	map04922	20	11	26	0.143469905223956	0.797055029021977	Pyruvate;D-Glucose;D-Fructose 6-phosphate;D-Glucose 1-phosphate;Fumarate;(S)-Malate;Glycogen;D-Fructose 1,6-bisphosphate;beta-D-Fructose 2,6-bisphosphate;alpha-D-Glucose 6-phosphate;beta-D-Glucose 6-phosphate	C00022;C00031;C00085;C00103;C00122;C00149;C00182;C00354;C00665;C00668;C01172	neg-M104T50;pos-M203T49;neg-M259T44;pos-M261T44;neg-M259T44;pos-M261T44;neg-M132T46;neg-M133T59;neg-M150T51;neg-M150T90;pos-M152T90;neg-M665T50;neg-M665T79;pos-M689T49_2;pos-M358T51;pos-M358T51;neg-M259T44;pos-M261T44;neg-M259T44;pos-M261T44
Organismal Systems	Endocrine system	Aldosterone synthesis and secretion	map04925	23	7	24	0.616916857970328	1	AMP;Cholesterol;Arachidonate;Progesterone;Corticosterone;12(S)-HETE;12(R)-HETE	C00020;C00187;C00219;C00410;C02140;C14777;C14822	neg-M346T107;neg-M346T52;neg-M346T90;pos-M348T89;pos-M370T51;pos-M409T402;neg-M303T398;neg-M303T446;neg-M629T397;pos-M305T400;pos-M322T400;pos-M327T395;neg-M313T359;neg-M330T384;neg-M362T251;neg-M319T275;neg-M319T287;neg-M319T329;pos-M321T315;neg-M319T275;neg-M319T287;neg-M319T329;pos-M321T315
Organismal Systems	Endocrine system	Prolactin signaling pathway	map04917	15	7	11	0.0106661730066361	0.106661730066361	D-Glucose;L-Tyrosine;D-Glucose 6-phosphate;Androstenedione;Progesterone;Estrone;Dopamine	C00031;C00082;C00092;C00280;C00410;C00468;C03758	pos-M203T49;neg-M180T112;neg-M180T52_2;neg-M180T87;pos-M182T51;pos-M182T87;pos-M204T51_2;pos-M204T85;neg-M259T44;pos-M261T44;pos-M325T45;neg-M313T359;neg-M330T384;pos-M309T171;pos-M176T173
Organismal Systems	Endocrine system	PPAR signaling pathway	map03320	24	5	5	0	0	Leukotriene B4;13(S)-HODE;9(S)-HODE;8(S)-HETE;9-cis-Retinoic acid	C02165;C14762;C14767;C14776;C15493	neg-M335T258;pos-M354T258;neg-M295T284;neg-M295T320;pos-M297T318;pos-M319T270;pos-M319T385;neg-M295T284;neg-M295T320;pos-M297T318;pos-M319T270;pos-M319T385;neg-M319T275;neg-M319T287;neg-M319T329;pos-M321T315;neg-M299T330;neg-M299T367;neg-M299T384;pos-M301T269;pos-M301T367;pos-M301T381;pos-M318T270;pos-M318T381
Organismal Systems	Endocrine system	Regulation of lipolysis in adipocytes	map04923	15	5	15	0.413876544068029	1	AMP;Adenosine;Arachidonate;Prostaglandin E2;Corticosterone	C00020;C00212;C00219;C00584;C02140	neg-M346T107;neg-M346T52;neg-M346T90;pos-M348T89;pos-M370T51;pos-M268T141;neg-M303T398;neg-M303T446;neg-M629T397;pos-M305T400;pos-M322T400;pos-M327T395;pos-M353T205;pos-M370T235;neg-M362T251
Organismal Systems	Endocrine system	Thyroid hormone synthesis	map04918	8	5	21	0.781464717681706	1	Glutathione;D-Glucose 6-phosphate;D-Ribose 5-phosphate;Glutathione disulfide;D-Xylulose 5-phosphate	C00051;C00092;C00117;C00127;C00231	neg-M306T51;pos-M308T51_1;pos-M330T51;neg-M259T44;pos-M261T44;neg-M229T46;neg-M611T164;neg-M229T46
Organismal Systems	Endocrine system	Oxytocin signaling pathway	map04921	12	4	13	0.478958495248191	1	Arachidonate;Prostaglandin H2;Prostaglandin E2;Prostaglandin F2alpha	C00219;C00427;C00584;C00639	neg-M303T398;neg-M303T446;neg-M629T397;pos-M305T400;pos-M322T400;pos-M327T395;pos-M353T205;pos-M370T235;pos-M353T205;pos-M370T235;neg-M212T88;neg-M353T221
Organismal Systems	Endocrine system	Renin secretion	map04924	9	4	21	0.897464436907321	1	ADP;AMP;Adenosine;Prostaglandin E2	C00008;C00020;C00212;C00584	neg-M426T81;neg-M346T107;neg-M346T52;neg-M346T90;pos-M348T89;pos-M370T51;pos-M268T141;pos-M353T205;pos-M370T235
Organismal Systems	Endocrine system	Insulin secretion	map04911	4	3	13	0.704864253672545	1	Pyruvate;D-Glucose;D-Glucose 6-phosphate	C00022;C00031;C00092	neg-M104T50;pos-M203T49;neg-M259T44;pos-M261T44
Organismal Systems	Endocrine system	Renin-angiotensin system	map04614	3	3	11	0.555962856795469	1	Angiotensin IV;Angiotensin A;Angiotensin (5-7)	C15849;C20970;C20973	neg-M790T47_2;neg-M1001T48;neg-M381T228
Organismal Systems	Endocrine system	Adipocytokine signaling pathway	map04920	8	1	7	0.754878310292079	1	9-cis-Retinoic acid	C15493	neg-M299T330;neg-M299T367;neg-M299T384;pos-M301T269;pos-M301T367;pos-M301T381;pos-M318T270;pos-M318T381
Organismal Systems	Endocrine system	GnRH signaling pathway	map04912	6	1	6	0.668453720142611	1	Arachidonate	C00219	neg-M303T398;neg-M303T446;neg-M629T397;pos-M305T400;pos-M322T400;pos-M327T395
Organismal Systems	Endocrine system	Insulin signaling pathway	map04910	1	1	4	0.425175802741804	1	D-Glucose	C00031	pos-M203T49
Organismal Systems	Endocrine system	Melanogenesis	map04916	7	1	6	0.668453720142611	1	L-Tyrosine	C00082	neg-M180T112;neg-M180T52_2;neg-M180T87;pos-M182T51;pos-M182T87;pos-M204T51_2;pos-M204T85
Organismal Systems	Endocrine system	Progesterone-mediated oocyte maturation	map04914	2	1	4	0.425175802741804	1	Progesterone	C00410	neg-M313T359;neg-M330T384
Organismal Systems	Environmental adaptation	Circadian entrainment	map04713	1	1	11	0.934169334684705	1	Melatonin	C01598	pos-M255T213
Organismal Systems	Excretory system	Proximal tubule bicarbonate reclamation	map04964	5	2	17	0.96335252178532	1	(S)-Malate;alpha-D-Glucose	C00149;C00267	neg-M133T59;neg-M150T51;neg-M150T90;pos-M152T90;pos-M203T49
Organismal Systems	Excretory system	Endocrine and other factor-regulated calcium reabsorption	map04961	2	1	9	0.870747214262725	1	Calcitriol	C01673	neg-M415T315;neg-M415T336
Organismal Systems	Immune system	Platelet activation	map04611	15	6	15	0.227440910992981	0.97366395045579	ADP;Arachidonate;Prostaglandin H2;Prostaglandin I2;Thromboxane A2;Prostaglandin G2	C00008;C00219;C00427;C01312;C02198;C05956	neg-M426T81;neg-M303T398;neg-M303T446;neg-M629T397;pos-M305T400;pos-M322T400;pos-M327T395;pos-M353T205;pos-M370T235;pos-M353T205;pos-M370T235;pos-M353T205;pos-M370T235;neg-M367T208;neg-M367T233_2
Organismal Systems	Immune system	Fc epsilon RI signaling pathway	map04664	8	2	11	0.78706951033838	1	Arachidonate;Prostaglandin D2	C00219;C00696	neg-M303T398;neg-M303T446;neg-M629T397;pos-M305T400;pos-M322T400;pos-M327T395;pos-M353T205;pos-M370T235
Organismal Systems	Immune system	Fc gamma R-mediated phagocytosis	map04666	7	2	8	0.556275550113139	1	Arachidonate;Sphingosine 1-phosphate	C00219;C06124	neg-M303T398;neg-M303T446;neg-M629T397;pos-M305T400;pos-M322T400;pos-M327T395;pos-M402T235
Organismal Systems	Immune system	Intestinal immune network for IgA production	map04672	16	2	2	0	0	Retinoate;9-cis-Retinoic acid	C00777;C15493	neg-M299T330;neg-M299T367;neg-M299T384;pos-M301T269;pos-M301T367;pos-M301T381;pos-M318T270;pos-M318T381;neg-M299T330;neg-M299T367;neg-M299T384;pos-M301T269;pos-M301T367;pos-M301T381;pos-M318T270;pos-M318T381
Organismal Systems	Immune system	Th17 cell differentiation	map04659	8	1	4	0.425175802741804	1	Retinoate	C00777	neg-M299T330;neg-M299T367;neg-M299T384;pos-M301T269;pos-M301T367;pos-M301T381;pos-M318T270;pos-M318T381
Organismal Systems	Nervous system	Serotonergic synapse	map04726	80	32	42	4.58717910887511e-09	8.3403256525002e-08	L-Tryptophan;Arachidonate;Prostaglandin H2;Prostaglandin E2;Prostaglandin F2alpha;Prostaglandin D2;Leukotriene A4;Leukotriene B4;Thromboxane A2;8(R)-HPETE;5(S)-HPETE;Prostaglandin A2;Prostaglandin B2;Prostaglandin C2;Prostaglandin G2;Prostaglandin J2;Thromboxane B2;11-Dehydro-thromboxane B2;12(S)-HPETE;15(S)-HPETE;5,6-EET;8,9-EET;11,12-EET;14,15-EET;5,6-DHET;8,9-DHET;11,12-DHET;14,15-DHET;12(R)-H…	C00078;C00219;C00427;C00584;C00639;C00696;C00909;C02165;C02198;C04822;C05356;C05953;C05954;C05955;C05956;C05957;C05963;C05964;C05965;C05966;C14768;C14769;C14770;C14771;C14772;C14773;C14774;C14775;C14812;C14820;C14821;C14823	neg-M203T150;pos-M227T150;neg-M303T398;neg-M303T446;neg-M629T397;pos-M305T400;pos-M322T400;pos-M327T395;pos-M353T205;pos-M370T235;pos-M353T205;pos-M370T235;neg-M212T88;neg-M353T221;pos-M353T205;pos-M370T235;neg-M317T245;neg-M317T261;neg-M317T299;neg-M317T315;neg-M317T340;pos-M319T270;pos-M319T385;neg-M335T258;pos-M354T258;pos-M353T205;pos-M370T235;neg-M335T258;pos-M354T258;neg-M335T258;pos-M354T2…
Organismal Systems	Nervous system	Retrograde endocannabinoid signaling	map04723	12	3	19	0.934061164051398	1	Arachidonate;Prostaglandin H2;Anandamide	C00219;C00427;C11695	neg-M303T398;neg-M303T446;neg-M629T397;pos-M305T400;pos-M322T400;pos-M327T395;pos-M353T205;pos-M370T235;neg-M346T321;pos-M348T320;pos-M365T421;pos-M365T531
Organismal Systems	Nervous system	Dopaminergic synapse	map04728	8	2	12	0.837641083937182	1	L-Tyrosine;Dopamine	C00082;C03758	neg-M180T112;neg-M180T52_2;neg-M180T87;pos-M182T51;pos-M182T87;pos-M204T51_2;pos-M204T85;pos-M176T173
Organismal Systems	Nervous system	Synaptic vesicle cycle	map04721	3	2	12	0.837641083937182	1	Glycine;Dopamine	C00037;C03758	neg-M74T156;neg-M74T50;pos-M176T173
Organismal Systems	Nervous system	Long-term depression	map04730	6	1	9	0.870747214262725	1	Arachidonate	C00219	neg-M303T398;neg-M303T446;neg-M629T397;pos-M305T400;pos-M322T400;pos-M327T395
Organismal Systems	Sensory system	Inflammatory mediator regulation of TRP channels	map04750	41	13	36	0.338468373166925	1	Arachidonate;Prostaglandin E2;Leukotriene B4;(15S)-15-Hydroxy-5,8,11-cis-13-trans-eicosatetraenoate;5(S)-HETE;12(S)-HPETE;15(S)-HPETE;Phorbol;Anandamide;(5Z,7E,9E,14Z,17Z)-Eicosapentaenoic acid;5,6-EET;8,9-EET;2-Aminoethyl diphenylborinate	C00219;C00584;C02165;C04742;C04805;C05965;C05966;C09155;C11695;C12083;C14768;C14769;C20698	neg-M303T398;neg-M303T446;neg-M629T397;pos-M305T400;pos-M322T400;pos-M327T395;pos-M353T205;pos-M370T235;neg-M335T258;pos-M354T258;neg-M319T275;neg-M319T287;neg-M319T329;pos-M321T315;neg-M319T275;neg-M319T287;neg-M319T329;pos-M321T315;neg-M335T258;pos-M354T258;neg-M335T258;pos-M354T258;neg-M363T208;pos-M387T233;neg-M346T321;pos-M348T320;pos-M365T421;pos-M365T531;neg-M301T286;neg-M301T364;pos-M303T…
Organismal Systems	Sensory system	Taste transduction	map04742	20	11	32	0.416746929490356	1	ADP;AMP;D-Glucose;Sucrose;D-Fructose;D-Alanine;(S)-Malate;Maltose;D-Serine;D-Phenylalanine;Aspartame	C00008;C00020;C00031;C00089;C00095;C00133;C00149;C00208;C00740;C02265;C11045	neg-M426T81;neg-M346T107;neg-M346T52;neg-M346T90;pos-M348T89;pos-M370T51;pos-M203T49;neg-M341T51;pos-M203T49;neg-M88T50;neg-M133T59;neg-M150T51;neg-M150T90;pos-M152T90;neg-M341T51;neg-M104T50;neg-M164T142;neg-M164T57;pos-M166T142_2;pos-M317T330
Organismal Systems	Sensory system	Phototransduction - fly	map04745	38	5	11	0.137328630581579	0.784735031894734	Arachidonate;(3R)-11-cis-3-Hydroxyretinal;(3R)-all-trans-3-Hydroxyretinal;(3S)-11-cis-3-Hydroxyretinal;(3S)-all-trans-3-Hydroxyretinal	C00219;C18195;C18196;C20428;C20429	neg-M303T398;neg-M303T446;neg-M629T397;pos-M305T400;pos-M322T400;pos-M327T395;neg-M299T330;neg-M299T367;neg-M299T384;pos-M301T269;pos-M301T367;pos-M301T381;pos-M318T270;pos-M318T381;neg-M299T330;neg-M299T367;neg-M299T384;pos-M301T269;pos-M301T367;pos-M301T381;pos-M318T270;pos-M318T381;neg-M299T330;neg-M299T367;neg-M299T384;pos-M301T269;pos-M301T367;pos-M301T381;pos-M318T270;pos-M318T381;neg-M299T…
Organismal Systems	Sensory system	Phototransduction	map04744	2	2	8	0.556275550113139	1	Retinal;11-cis-Retinal	C00376;C02110	neg-M283T365;neg-M283T365
Organismal Systems	Sensory system	Olfactory transduction	map04740	5	1	8	0.821079230351725	1	AMP	C00020	neg-M346T107;neg-M346T52;neg-M346T90;pos-M348T89;pos-M370T51
