# Supplementary material for: Multiomics analysis of platelet-rich plasma promoting biological performance of mesenchymal stem cells
Source: BMC Genomics. 2024 Jun 5;25:564. doi: 10.1186/s12864-024-10329-8 (PMC11151483; doi:10.1186/s12864-024-10329-8)
Supplement: Supplementary file 1 — Supplementary Material 1. [file 12864_2024_10329_MOESM1_ESM.zip › Supplementary document-33 idms2 pathway PRP_FBS.xls]

Level1	Level2	Pathway	Pathway ID	NumFeature	NumCompound	Background	Pvalue	FDR	Compound	CompoundID	Feature
Cellular Processes	Cellular community - eukaryotes	Gap junction	map04540	1	1	11	0.0117012499072618	0.0207209633774428	Dopamine	C03758	pos-M176T88
Cellular Processes	Transport and catabolism	Autophagy - animal	map04140	16	1	4	0.00136817003006207	0.00450885718673402	1-Phosphatidyl-D-myo-inositol	C01194	neg-M808T416;neg-M810T423;neg-M832T412;neg-M834T418;neg-M836T429;neg-M850T431;neg-M856T401;neg-M860T424;neg-M862T436;neg-M874T437;neg-M882T409;neg-M884T418;neg-M896T417;neg-M908T413;neg-M910T424;neg-M912T434
Cellular Processes	Transport and catabolism	Lysosome	map04142	1	1	4	0.00136817003006207	0.00450885718673402	D-Mannose 6-phosphate	C00275	pos-M261T44
Environmental Information Processing	Membrane transport	ABC transporters	map02010	6	5	126	0.0120822226559937	0.0209589576685604	L-Aspartate;L-Phenylalanine;L-Leucine;L-Histidine;L-Proline	C00049;C00079;C00123;C00135;C00148	neg-M132T46;pos-M166T142_2;pos-M188T150;neg-M130T52;pos-M156T58;neg-M114T52
Environmental Information Processing	Signal transduction	cAMP signaling pathway	map04024	4	3	40	0.00305321299096018	0.00837171303972954	AMP;Adenosine;Dopamine	C00020;C00212;C03758	neg-M346T52;neg-M346T90;pos-M268T141;pos-M176T88
Environmental Information Processing	Signal transduction	Sphingolipid signaling pathway	map04071	2	2	16	0.0016789738312001	0.0052856583574818	Adenosine;Sphingomyelin	C00212;C00550	pos-M268T141;pos-M648T329
Environmental Information Processing	Signal transduction	cGMP-PKG signaling pathway	map04022	3	2	14	0.00111549384873709	0.00450885718673402	AMP;Adenosine	C00020;C00212	neg-M346T52;neg-M346T90;pos-M268T141
Environmental Information Processing	Signal transduction	mTOR signaling pathway	map04150	3	2	3	3.45826911057712e-06	3.92117484046322e-05	AMP;L-Leucine	C00020;C00123	neg-M346T52;neg-M346T90;neg-M130T52
Environmental Information Processing	Signal transduction	AMPK signaling pathway	map04152	2	1	22	0.0441184493152766	0.0646563481344571	AMP	C00020	neg-M346T52;neg-M346T90
Environmental Information Processing	Signal transduction	FoxO signaling pathway	map04068	2	1	5	0.00225773060726132	0.00639690338724042	AMP	C00020	neg-M346T52;neg-M346T90
Environmental Information Processing	Signal transduction	PI3K-Akt signaling pathway	map04151	2	1	4	0.00136817003006207	0.00450885718673402	AMP	C00020	neg-M346T52;neg-M346T90
Environmental Information Processing	Signal transduction	Phosphatidylinositol signaling system	map04070	16	1	29	0.0724469004678577	0.0933028263601198	1-Phosphatidyl-D-myo-inositol	C01194	neg-M808T416;neg-M810T423;neg-M832T412;neg-M834T418;neg-M836T429;neg-M850T431;neg-M856T401;neg-M860T424;neg-M862T436;neg-M874T437;neg-M882T409;neg-M884T418;neg-M896T417;neg-M908T413;neg-M910T424;neg-M912T434
Environmental Information Processing	Signaling molecules and interaction	Neuroactive ligand-receptor interaction	map04080	3	3	130	0.138172566615576	0.156595575497652	L-Aspartate;Adenosine;Dopamine	C00049;C00212;C03758	neg-M132T46;pos-M268T141;pos-M176T88
Genetic Information Processing	Translation	Aminoacyl-tRNA biosynthesis	map00970	12	8	52	5.65511009928433e-08	9.61368716878335e-07	L-Aspartate;L-Methionine;L-Tryptophan;L-Phenylalanine;L-Tyrosine;L-Leucine;L-Histidine;L-Proline	C00049;C00073;C00078;C00079;C00082;C00123;C00135;C00148	neg-M132T46;pos-M150T80;neg-M203T150;pos-M166T142_2;pos-M188T150;neg-M180T52_2;neg-M180T87;pos-M182T51;pos-M182T87;neg-M130T52;pos-M156T58;neg-M114T52
Human Diseases	Cancers: Overview	Central carbon metabolism in cancer	map05230	12	8	37	2.28504405380931e-09	9.71143722868957e-08	L-Aspartate;L-Methionine;L-Tryptophan;L-Phenylalanine;L-Tyrosine;L-Leucine;L-Histidine;L-Proline	C00049;C00073;C00078;C00079;C00082;C00123;C00135;C00148	neg-M132T46;pos-M150T80;neg-M203T150;pos-M166T142_2;pos-M188T150;neg-M180T52_2;neg-M180T87;pos-M182T51;pos-M182T87;neg-M130T52;pos-M156T58;neg-M114T52
Human Diseases	Cancers: Overview	Choline metabolism in cancer	map05231	38	2	11	0.000522558125702505	0.00261279062851253	Phosphatidylcholine;1-Acyl-sn-glycero-3-phosphocholine	C00157;C04230	pos-M566T359;pos-M594T430;pos-M761T174;pos-M787T544;pos-M857T438;neg-M512T250;neg-M526T248;neg-M538T259;neg-M550T246;neg-M552T260;neg-M554T290_2;neg-M564T272;neg-M568T316;neg-M568T334;neg-M568T347;neg-M578T272;neg-M582T334;neg-M582T347;neg-M588T269;neg-M602T269;neg-M604T289;neg-M628T280;neg-M630T306;neg-M632T335;pos-M468T248;pos-M492T245;pos-M496T289_2;pos-M520T272_2;pos-M524T333;pos-M538T370;pos…
Human Diseases	Drug resistance: Antineoplastic	Antifolate resistance	map01523	3	2	17	0.00201657280284557	0.00591064442213355	AMP;L-Methionine	C00020;C00073	neg-M346T52;neg-M346T90;pos-M150T80
Human Diseases	Infectious diseases: Bacterial	Tuberculosis	map05152	16	1	9	0.00781185572962516	0.0150910849322304	1-Phosphatidyl-D-myo-inositol	C01194	neg-M808T416;neg-M810T423;neg-M832T412;neg-M834T418;neg-M836T429;neg-M850T431;neg-M856T401;neg-M860T424;neg-M862T436;neg-M874T437;neg-M882T409;neg-M884T418;neg-M896T417;neg-M908T413;neg-M910T424;neg-M912T434
Human Diseases	Infectious diseases: Parasitic	African trypanosomiasis	map05143	1	1	10	0.00966876049243282	0.0174860562097189	L-Tryptophan	C00078	neg-M203T150
Human Diseases	Neurodegenerative diseases	Parkinson's disease	map05012	9	5	15	4.59511862790123e-08	9.61368716878335e-07	AMP;L-Tyrosine;Adenosine;Dopamine;1-Methyl-4-phenylpyridinium	C00020;C00082;C00212;C03758;C11310	neg-M346T52;neg-M346T90;neg-M180T52_2;neg-M180T87;pos-M182T51;pos-M182T87;pos-M268T141;pos-M176T88;neg-M154T52
Human Diseases	Substance dependence	Alcoholism	map05034	6	3	10	9.90043973838064e-06	9.3504153084706e-05	L-Tyrosine;Adenosine;Dopamine	C00082;C00212;C03758	neg-M180T52_2;neg-M180T87;pos-M182T51;pos-M182T87;pos-M268T141;pos-M176T88
Human Diseases	Substance dependence	Morphine addiction	map05032	4	3	8	3.37716306209409e-06	3.92117484046322e-05	AMP;Adenosine;Dopamine	C00020;C00212;C03758	neg-M346T52;neg-M346T90;pos-M268T141;pos-M176T88
Human Diseases	Substance dependence	Amphetamine addiction	map05031	5	2	9	0.00027193580679771	0.00154096957185369	L-Tyrosine;Dopamine	C00082;C03758	neg-M180T52_2;neg-M180T87;pos-M182T51;pos-M182T87;pos-M176T88
Human Diseases	Substance dependence	Cocaine addiction	map05030	5	2	7	0.000115824932599626	0.000820426605914021	L-Tyrosine;Dopamine	C00082;C03758	neg-M180T52_2;neg-M180T87;pos-M182T51;pos-M182T87;pos-M176T88
Metabolism	Amino acid metabolism	Phenylalanine metabolism	map00360	10	4	72	0.00461437643835503	0.0106005945205453	L-Phenylalanine;L-Tyrosine;Phenylacetylglycine;trans-3-Hydroxycinnamate	C00079;C00082;C05598;C12621	pos-M166T142_2;pos-M188T150;neg-M180T52_2;neg-M180T87;pos-M182T51;pos-M182T87;neg-M192T156;pos-M194T156;pos-M216T156;pos-M165T87
Metabolism	Amino acid metabolism	Phenylalanine, tyrosine and tryptophan biosynthesis	map00400	8	4	35	0.000165262807613465	0.0010033813319389	L-Tryptophan;L-Phenylalanine;L-Tyrosine;Indole	C00078;C00079;C00082;C00463	neg-M203T150;pos-M166T142_2;pos-M188T150;neg-M180T52_2;neg-M180T87;pos-M182T51;pos-M182T87;pos-M118T150
Metabolism	Amino acid metabolism	Tryptophan metabolism	map00380	5	4	81	0.00760660781748074	0.015036317778741	L-Tryptophan;Indole;Indole-3-acetaldehyde;Indole-3-acetate	C00078;C00463;C00637;C00954	neg-M203T150;pos-M118T150;neg-M158T211;pos-M176T173;pos-M176T51
Metabolism	Amino acid metabolism	Cysteine and methionine metabolism	map00270	2	2	62	0.0690284794717875	0.0902680116169528	L-Aspartate;L-Methionine	C00049;C00073	neg-M132T46;pos-M150T80
Metabolism	Amino acid metabolism	Glycine, serine and threonine metabolism	map00260	2	2	50	0.0406607359806501	0.0606344308483378	L-Aspartate;L-Tryptophan	C00049;C00078	neg-M132T46;neg-M203T150
Metabolism	Amino acid metabolism	Histidine metabolism	map00340	2	2	47	0.0347384368204641	0.0546808727729527	L-Aspartate;L-Histidine	C00049;C00135	neg-M132T46;pos-M156T58
Metabolism	Amino acid metabolism	Tyrosine metabolism	map00350	5	2	78	0.117257690697164	0.138429218184152	L-Tyrosine;Dopamine	C00082;C03758	neg-M180T52_2;neg-M180T87;pos-M182T51;pos-M182T87;pos-M176T88
Metabolism	Amino acid metabolism	Alanine, aspartate and glutamate metabolism	map00250	1	1	28	0.068106269074218	0.0902680116169528	L-Aspartate	C00049	neg-M132T46
Metabolism	Amino acid metabolism	Arginine and proline metabolism	map00330	1	1	76	0.327139960511627	0.335022851126365	L-Proline	C00148	neg-M114T52
Metabolism	Amino acid metabolism	Arginine biosynthesis	map00220	1	1	23	0.047851731683308	0.0677899532180197	L-Aspartate	C00049	neg-M132T46
Metabolism	Amino acid metabolism	Lysine biosynthesis	map00300	1	1	35	0.100209033374966	0.123445910679305	L-Aspartate	C00049	neg-M132T46
Metabolism	Amino acid metabolism	Valine, leucine and isoleucine biosynthesis	map00290	1	1	23	0.047851731683308	0.0677899532180197	L-Leucine	C00123	neg-M130T52
Metabolism	Amino acid metabolism	Valine, leucine and isoleucine degradation	map00280	1	1	42	0.135623901387216	0.155784211052883	L-Leucine	C00123	neg-M130T52
Metabolism	Biosynthesis of other secondary metabolites	Monobactam biosynthesis	map00261	5	2	39	0.0213398380527016	0.0348824275861468	L-Aspartate;L-Tyrosine	C00049;C00082	neg-M132T46;neg-M180T52_2;neg-M180T87;pos-M182T51;pos-M182T87
Metabolism	Biosynthesis of other secondary metabolites	Caffeine metabolism	map00232	1	1	21	0.040500795989544	0.0606344308483378	Xanthine	C00385	neg-M151T52
Metabolism	Carbohydrate metabolism	Pentose phosphate pathway	map00030	2	2	35	0.015957822381565	0.0265963706359416	D-Ribose 5-phosphate;2-Deoxy-D-ribose 5-phosphate	C00117;C00673	neg-M289T44;neg-M259T44
Metabolism	Carbohydrate metabolism	Amino sugar and nucleotide sugar metabolism	map00520	1	1	108	0.499130277176811	0.499130277176811	D-Mannose 6-phosphate	C00275	pos-M261T44
Metabolism	Carbohydrate metabolism	Fructose and mannose metabolism	map00051	1	1	54	0.201258015496326	0.216543434394781	D-Mannose 6-phosphate	C00275	pos-M261T44
Metabolism	Carbohydrate metabolism	Inositol phosphate metabolism	map00562	16	1	44	0.146207147127918	0.163521151393067	1-Phosphatidyl-D-myo-inositol	C01194	neg-M808T416;neg-M810T423;neg-M832T412;neg-M834T418;neg-M836T429;neg-M850T431;neg-M856T401;neg-M860T424;neg-M862T436;neg-M874T437;neg-M882T409;neg-M884T418;neg-M896T417;neg-M908T413;neg-M910T424;neg-M912T434
Metabolism	Global and overview maps	Metabolic pathways	map01100	120	39	1681	0.000156287630469997	0.0010033813319389	AMP;L-Aspartate;L-Methionine;L-Tryptophan;L-Phenylalanine;L-Tyrosine;UMP;Uracil;D-Ribose 5-phosphate;L-Leucine;L-Histidine;L-Proline;Phosphatidylcholine;Adenosine;Guanine;Hypoxanthine;D-Mannose 6-phosphate;Inosine;Uridine;Phosphatidylglycerol;Xanthine;Indole;Cytidine;Sphingomyelin;Indole-3-acetaldehyde;Indole-3-acetate;Plasmenylcholine;beta-D-Glucosyl-(1<->1)-ceramide;1-Phosphatidyl-D-myo-inosito…	C00020;C00049;C00073;C00078;C00079;C00082;C00105;C00106;C00117;C00123;C00135;C00148;C00157;C00212;C00242;C00262;C00275;C00294;C00299;C00344;C00385;C00463;C00475;C00550;C00637;C00954;C00958;C01190;C01194;C01921;C03692;C03758;C04756;C05980;C06424;C06427;C08491;C13508;C19615	neg-M346T52;neg-M346T90;neg-M132T46;pos-M150T80;neg-M203T150;pos-M166T142_2;pos-M188T150;neg-M180T52_2;neg-M180T87;pos-M182T51;pos-M182T87;neg-M323T51;neg-M323T80;neg-M111T81;neg-M289T44;neg-M130T52;pos-M156T58;neg-M114T52;pos-M566T359;pos-M594T430;pos-M761T174;pos-M787T544;pos-M857T438;pos-M268T141;pos-M152T90;pos-M137T137;pos-M261T44;neg-M267T137;neg-M267T51;pos-M269T138;pos-M291T137;neg-M243T1…
Metabolism	Global and overview maps	Biosynthesis of amino acids	map01230	13	9	127	1.75763246579909e-05	0.000149398759592923	L-Aspartate;L-Methionine;L-Tryptophan;L-Phenylalanine;L-Tyrosine;D-Ribose 5-phosphate;L-Leucine;L-Histidine;L-Proline	C00049;C00073;C00078;C00079;C00082;C00117;C00123;C00135;C00148	neg-M132T46;pos-M150T80;neg-M203T150;pos-M166T142_2;pos-M188T150;neg-M180T52_2;neg-M180T87;pos-M182T51;pos-M182T87;neg-M289T44;neg-M130T52;pos-M156T58;neg-M114T52
Metabolism	Global and overview maps	2-Oxocarboxylic acid metabolism	map01210	10	6	134	0.00406162758199583	0.00958995401304572	L-Aspartate;L-Methionine;L-Tryptophan;L-Phenylalanine;L-Tyrosine;L-Leucine	C00049;C00073;C00078;C00079;C00082;C00123	neg-M132T46;pos-M150T80;neg-M203T150;pos-M166T142_2;pos-M188T150;neg-M180T52_2;neg-M180T87;pos-M182T51;pos-M182T87;neg-M130T52
Metabolism	Global and overview maps	Carbon metabolism	map01200	2	2	112	0.246996632711792	0.256033094884174	L-Aspartate;D-Ribose 5-phosphate	C00049;C00117	neg-M132T46;neg-M289T44
Metabolism	Glycan biosynthesis and metabolism	Glycosylphosphatidylinositol (GPI)-anchor biosynthesis	map00563	16	1	3	0.000690925765460566	0.00309098368758674	1-Phosphatidyl-D-myo-inositol	C01194	neg-M808T416;neg-M810T423;neg-M832T412;neg-M834T418;neg-M836T429;neg-M850T431;neg-M856T401;neg-M860T424;neg-M862T436;neg-M874T437;neg-M882T409;neg-M884T418;neg-M896T417;neg-M908T413;neg-M910T424;neg-M912T434
Metabolism	Lipid metabolism	Glycerophospholipid metabolism	map00564	115	8	52	5.65511009928433e-08	9.61368716878335e-07	Phosphatidylcholine;Phosphatidylglycerol;1-Phosphatidyl-D-myo-inositol;1-Acylglycerophosphoinositol;1-Acyl-sn-glycero-3-phosphocholine;1-Acyl-sn-glycero-3-phosphoethanolamine;2-Acyl-sn-glycero-3-phosphoserine;Cardiolipin	C00157;C00344;C01194;C03819;C04230;C04438;C05974;C05980	pos-M566T359;pos-M594T430;pos-M761T174;pos-M787T544;pos-M857T438;neg-M665T404;neg-M693T424;neg-M717T411;neg-M731T420;neg-M734T433;neg-M743T413;neg-M746T425;neg-M758T422;neg-M760T424;neg-M767T402;neg-M784T435;neg-M786T440;neg-M788T437;neg-M791T396;neg-M796T418;neg-M798T424;neg-M800T434;neg-M802T436;neg-M812T431;neg-M826T437;neg-M808T416;neg-M810T423;neg-M832T412;neg-M834T418;neg-M836T429;neg-M850T…
Metabolism	Lipid metabolism	Arachidonic acid metabolism	map00590	8	4	75	0.00549594730107899	0.0122935663313609	Phosphatidylcholine;15-OxoETE;5(S)-HETE;5-OxoETE	C00157;C04577;C04805;C14732	pos-M566T359;pos-M594T430;pos-M761T174;pos-M787T544;pos-M857T438;neg-M317T299;neg-M319T275;neg-M317T315
Metabolism	Lipid metabolism	Biosynthesis of unsaturated fatty acids	map01040	4	4	54	0.00128779518087964	0.00450885718673402	(9Z,12Z,15Z)-Octadecatrienoic acid;(5Z,8Z,11Z,14Z,17Z)-Icosapentaenoic acid;(4Z,7Z,10Z,13Z,16Z,19Z)-Docosahexaenoic acid;7,10,13,16-Docosatetraenoic acid	C06427;C06428;C06429;C16527	neg-M277T375;neg-M301T364;neg-M327T384_2;neg-M331T440
Metabolism	Lipid metabolism	Glycerolipid metabolism	map00561	19	3	35	0.00185221242352436	0.00562278771427037	1,2-Diacyl-3-beta-D-galactosyl-sn-glycerol;Acyl1-monogalactosyl-diacylglycerol;Sulfoquinovosyldiacylglycerol	C03692;C06038;C13508	neg-M719T425;neg-M760T438;neg-M772T421;neg-M814T440;neg-M789T388;neg-M794T407;neg-M806T406;neg-M815T390;neg-M820T414;neg-M842T399;neg-M846T417;neg-M848T423;neg-M848T444;neg-M866T393;neg-M868T405;neg-M868T421;neg-M870T411;neg-M870T424;neg-M896T425
Metabolism	Lipid metabolism	alpha-Linolenic acid metabolism	map00592	7	3	42	0.00365496594194869	0.00913741485487173	Phosphatidylcholine;(9Z,12Z,15Z)-Octadecatrienoic acid;(-)-Jasmonic acid	C00157;C06427;C08491	pos-M566T359;pos-M594T430;pos-M761T174;pos-M787T544;pos-M857T438;neg-M277T375;neg-M209T244
Metabolism	Lipid metabolism	Ether lipid metabolism	map00565	7	2	25	0.00625063530674211	0.0126500952636448	Plasmenylcholine;O-1-Alk-1-enyl-2-acyl-sn-glycero-3-phosphoethanolamine	C00958;C04756	neg-M580T302_2;pos-M494T259;pos-M508T278;pos-M522T301;pos-M684T408;neg-M701T438;neg-M737T406
Metabolism	Lipid metabolism	Linoleic acid metabolism	map00591	6	2	28	0.00861728515413624	0.0159232443065561	Phosphatidylcholine;9,10-DHOME	C00157;C14828	pos-M566T359;pos-M594T430;pos-M761T174;pos-M787T544;pos-M857T438;neg-M313T290
Metabolism	Lipid metabolism	Sphingolipid metabolism	map00600	2	2	25	0.00625063530674211	0.0126500952636448	Sphingomyelin;beta-D-Glucosyl-(1<->1)-ceramide	C00550;C01190	pos-M648T329;neg-M759T546
Metabolism	Lipid metabolism	Fatty acid biosynthesis	map00061	2	1	50	0.178884181517031	0.194937890114713	Tetradecanoic acid	C06424	neg-M227T360;neg-M227T378
Metabolism	Lipid metabolism	Primary bile acid biosynthesis	map00120	1	1	47	0.162389808125868	0.179261476502582	Glycocholate	C01921	neg-M464T188
Metabolism	Metabolism of cofactors and vitamins	Pantothenate and CoA biosynthesis	map00770	2	2	28	0.00861728515413624	0.0159232443065561	L-Aspartate;Uracil	C00049;C00106	neg-M132T46;neg-M111T81
Metabolism	Metabolism of cofactors and vitamins	Nicotinate and nicotinamide metabolism	map00760	1	1	55	0.206905833664358	0.219837448268381	L-Aspartate	C00049	neg-M132T46
Metabolism	Metabolism of cofactors and vitamins	Thiamine metabolism	map00730	4	1	31	0.0813876808689196	0.103253027968032	L-Tyrosine	C00082	neg-M180T52_2;neg-M180T87;pos-M182T51;pos-M182T87
Metabolism	Metabolism of cofactors and vitamins	Ubiquinone and other terpenoid-quinone biosynthesis	map00130	4	1	90	0.405278164535569	0.410102904589564	L-Tyrosine	C00082	neg-M180T52_2;neg-M180T87;pos-M182T51;pos-M182T87
Metabolism	Metabolism of other amino acids	beta-Alanine metabolism	map00410	3	3	32	0.00131652717340046	0.00450885718673402	L-Aspartate;Uracil;L-Histidine	C00049;C00106;C00135	neg-M132T46;neg-M111T81;pos-M156T58
Metabolism	Metabolism of other amino acids	Glutathione metabolism	map00480	1	1	38	0.11504336755261	0.13772797523904	Pidolic acid	C01879	neg-M128T50
Metabolism	Metabolism of other amino acids	Phosphonate and phosphinate metabolism	map00440	1	1	56	0.212571521348277	0.223068880427205	D-Ribose 5-phosphate	C00117	neg-M289T44
Metabolism	Nucleotide metabolism	Purine metabolism	map00230	11	7	92	6.55289867055528e-05	0.000506360351815636	AMP;D-Ribose 5-phosphate;Adenosine;Guanine;Hypoxanthine;Inosine;Xanthine	C00020;C00117;C00212;C00242;C00262;C00294;C00385	neg-M346T52;neg-M346T90;neg-M289T44;pos-M268T141;pos-M152T90;pos-M137T137;neg-M267T137;neg-M267T51;pos-M269T138;pos-M291T137;neg-M151T52
Metabolism	Nucleotide metabolism	Pyrimidine metabolism	map00240	6	4	68	0.00360253618928517	0.00913741485487173	UMP;Uracil;Uridine;Cytidine	C00105;C00106;C00299;C00475	neg-M323T51;neg-M323T80;neg-M111T81;neg-M243T113;pos-M244T83;pos-M266T50_2
Organismal Systems	Aging	Longevity regulating pathway	map04211	2	1	8	0.00613631796899685	0.0126500952636448	AMP	C00020	neg-M346T52;neg-M346T90
Organismal Systems	Circulatory system	Vascular smooth muscle contraction	map04270	1	1	26	0.0597030583276522	0.0818509670621039	Adenosine	C00212	pos-M268T141
Organismal Systems	Digestive system	Protein digestion and absorption	map04974	14	10	47	4.91206060837189e-11	4.1752515171161e-09	L-Aspartate;L-Methionine;L-Tryptophan;L-Phenylalanine;L-Tyrosine;L-Leucine;L-Histidine;L-Proline;Indole;Piperidine	C00049;C00073;C00078;C00079;C00082;C00123;C00135;C00148;C00463;C01746	neg-M132T46;pos-M150T80;neg-M203T150;pos-M166T142_2;pos-M188T150;neg-M180T52_2;neg-M180T87;pos-M182T51;pos-M182T87;neg-M130T52;pos-M156T58;neg-M114T52;pos-M118T150;pos-M86T90
Organismal Systems	Digestive system	Mineral absorption	map04978	6	5	29	3.69051749690656e-06	3.92117484046322e-05	L-Methionine;L-Tryptophan;L-Phenylalanine;L-Leucine;L-Proline	C00073;C00078;C00079;C00123;C00148	pos-M150T80;neg-M203T150;pos-M166T142_2;pos-M188T150;neg-M130T52;neg-M114T52
Organismal Systems	Digestive system	Bile secretion	map04976	3	3	98	0.062647107529205	0.0845238752378163	Glycocholate;Dopamine;1-Methyl-4-phenylpyridinium	C01921;C03758;C11310	neg-M464T188;pos-M176T88;neg-M154T52
Organismal Systems	Endocrine system	Prolactin signaling pathway	map04917	5	2	11	0.000522558125702505	0.00261279062851253	L-Tyrosine;Dopamine	C00082;C03758	neg-M180T52_2;neg-M180T87;pos-M182T51;pos-M182T87;pos-M176T88
Organismal Systems	Endocrine system	Regulation of lipolysis in adipocytes	map04923	3	2	15	0.00137917984535393	0.00450885718673402	AMP;Adenosine	C00020;C00212	neg-M346T52;neg-M346T90;pos-M268T141
Organismal Systems	Endocrine system	Renin secretion	map04924	3	2	21	0.00377555001383882	0.00916919289075141	AMP;Adenosine	C00020;C00212	neg-M346T52;neg-M346T90;pos-M268T141
Organismal Systems	Endocrine system	Aldosterone synthesis and secretion	map04925	2	1	24	0.0516963636506148	0.0720359165623321	AMP	C00020	neg-M346T52;neg-M346T90
Organismal Systems	Endocrine system	Melanogenesis	map04916	4	1	6	0.00335313703454859	0.00890677024801969	L-Tyrosine	C00082	neg-M180T52_2;neg-M180T87;pos-M182T51;pos-M182T87
Organismal Systems	Endocrine system	Thyroid hormone synthesis	map04918	1	1	21	0.040500795989544	0.0606344308483378	D-Ribose 5-phosphate	C00117	neg-M289T44
Organismal Systems	Nervous system	Dopaminergic synapse	map04728	5	2	12	0.000689142552251231	0.00309098368758674	L-Tyrosine;Dopamine	C00082;C03758	neg-M180T52_2;neg-M180T87;pos-M182T51;pos-M182T87;pos-M176T88
Organismal Systems	Nervous system	Retrograde endocannabinoid signaling	map04723	5	1	19	0.0336300081322415	0.0539349187026514	Phosphatidylcholine	C00157	pos-M566T359;pos-M594T430;pos-M761T174;pos-M787T544;pos-M857T438
Organismal Systems	Nervous system	Serotonergic synapse	map04726	1	1	42	0.135623901387216	0.155784211052883	L-Tryptophan	C00078	neg-M203T150
Organismal Systems	Nervous system	Synaptic vesicle cycle	map04721	1	1	12	0.0139036713782639	0.0236362413430486	Dopamine	C03758	pos-M176T88
Organismal Systems	Sensory system	Inflammatory mediator regulation of TRP channels	map04750	1	1	36	0.105090667216823	0.127610095906142	5(S)-HETE	C04805	neg-M319T275
Organismal Systems	Sensory system	Olfactory transduction	map04740	2	1	8	0.00613631796899685	0.0126500952636448	AMP	C00020	neg-M346T52;neg-M346T90
Organismal Systems	Sensory system	Taste transduction	map04742	2	1	32	0.0859806818491892	0.107475852311486	AMP	C00020	neg-M346T52;neg-M346T90
