# Supplementary material for: Multiomics analysis of platelet-rich plasma promoting biological performance of mesenchymal stem cells
Source: BMC Genomics. 2024 Jun 5;25:564. doi: 10.1186/s12864-024-10329-8 (PMC11151483; doi:10.1186/s12864-024-10329-8)
Supplement: Supplementary file 1 — Supplementary Material 1. [file 12864_2024_10329_MOESM1_ESM.zip › Supplementary document-4 PRPVSFBS_Gene_differential_expression.xlsx]

## Sheet: Sheet1
gene_id	gene_name	EntrezID	transcript_id	GO	KEGG	KO_ENTRY	EC	Description	trans_type	FPKM.FBS_1	FPKM.FBS_2	FPKM.FBS_3	FPKM.PRP_1	FPKM.PRP_2	FPKM.PRP_3	fc	log2(fc)	pval	qval	regulation	significant
ENSCAFG00845025442	CD36		ENSCAFT00845045227;ENSCAFT00845044986;ENSCAFT00845045153	GO:0000122(negative regulation of transcription by RNA polymerase II);GO:0000165(MAPK cascade);GO:0001540(amyloid-beta binding);GO:0001954(positive regulation of cell-matrix adhesion);GO:0005041(low-density lipoprotein particle receptor activity);GO:0005044(scavenger receptor activity);GO:0005324(long-chain fatty acid transporter activity);GO:0005794(Golgi apparatus);GO:0005886(plasma membrane);G…	03320(PPAR signaling pathway);04145(Phagosome);04152(AMPK signaling pathway);04512(ECM-receptor interaction);04640(Hematopoietic cell lineage);04920(Adipocytokine signaling pathway);04931(Insulin resistance);04975(Fat digestion and absorption);04979(Cholesterol metabolism);05144(Malaria);05144(Malaria)	NA	NA	CD36 molecule [Source:NCBI gene (formerly Entrezgene);Acc:475931]	protein_coding	1.14251	1.40552	1.40396	133.271	113.63	140.457	0.0102024	-6.61494	7.51263e-252	1.62716e-247	UP	yes
ENSCAFG00845014732	MCAM		ENSCAFT00845026340;ENSCAFT00845026400;ENSCAFT00845026419	GO:0001525(angiogenesis);GO:0003094(glomerular filtration);GO:0009897(external side of plasma membrane);GO:0061042(vascular wound healing);GO:0061042(vascular wound healing)	NA	NA	NA	melanoma cell adhesion molecule [Source:HGNC Symbol;Acc:HGNC:6934]	protein_coding	5.32125	5.2981	5.05021	86.9209	82.7448	98.4595	0.0584412	-4.09687	3.6495e-185	3.95222e-181	UP	yes
ENSCAFG00845009315	ENSCAFG00845009315		ENSCAFT00845016410	NA	NA	NA	NA		protein_coding	18.5066	18.806	20.7255	465.062	407.542	495.36	0.0424266	-4.55889	1.35373e-172	9.7735e-169	UP	yes
ENSCAFG00845015583	SPARCL1		ENSCAFT00845027910;ENSCAFT00845027811;ENSCAFT00845027876;ENSCAFT00845027898	GO:0005509(calcium ion binding);GO:0005515(protein binding);GO:0005615(extracellular space);GO:0007165(signal transduction);GO:0062023(collagen-containing extracellular matrix);GO:0098978(glutamatergic synapse);GO:0099560(synaptic membrane adhesion);GO:0099560(synaptic membrane adhesion)	NA	NA	NA	SPARC like 1 [Source:HGNC Symbol;Acc:HGNC:11220]	protein_coding	3.06784	2.9351	3.58184	79.3473	90.876	104.401	0.0349014	-4.84057	6.77724e-164	3.66971e-160	UP	yes
ENSCAFG00845011480	ESM1		ENSCAFT00845020353	GO:0001525(angiogenesis);GO:0002040(sprouting angiogenesis);GO:0005171(hepatocyte growth factor receptor binding);GO:0005178(integrin binding);GO:0005576(extracellular region);GO:0008284(positive regulation of cell population proliferation);GO:1902204(positive regulation of hepatocyte growth factor receptor signaling pathway)	NA	NA	NA	endothelial cell specific molecule 1 [Source:HGNC Symbol;Acc:HGNC:3466]	protein_coding	3.31115	2.9881	2.76091	77.1602	74.3132	93.5604	0.0369751	-4.7573	4.82278e-161	2.08913e-157	UP	yes
ENSCAFG00845017223	LYZ		ENSCAFT00845030510;ENSCAFT00845030461	GO:0003796(lysozyme activity);GO:0005615(extracellular space);GO:0031640(killing of cells of another organism);GO:0042742(defense response to bacterium);GO:0042802(identical protein binding);GO:0050830(defense response to Gram-positive bacterium);GO:0050830(defense response to Gram-positive bacterium)	04970(Salivary secretion);04970(Salivary secretion)	K13915	EC:3.2.1.17	lysozyme [Source:NCBI gene (formerly Entrezgene);Acc:474442]	protein_coding	0.480056	0.437507	0.495581	38.9728	44.3612	53.3682	0.0103374	-6.59598	2.4267e-151	8.75998e-148	UP	yes
ENSCAFG00845029798	VWF		ENSCAFT00845053377;ENSCAFT00845053421	GO:0002020(protease binding);GO:0005178(integrin binding);GO:0005515(protein binding);GO:0005518(collagen binding);GO:0005576(extracellular region);GO:0005783(endoplasmic reticulum);GO:0007155(cell adhesion);GO:0007596(blood coagulation);GO:0007599(hemostasis);GO:0019865(immunoglobulin binding);GO:0030168(platelet activation);GO:0031589(cell-substrate adhesion);GO:0033093(Weibel-Palade body);GO:0…	04151(PI3K-Akt signaling pathway);04510(Focal adhesion);04512(ECM-receptor interaction);04610(Complement and coagulation cascades);04611(Platelet activation);05165(Human papillomavirus infection);05171(Coronavirus disease - COVID-19);05171(Coronavirus disease - COVID-19)	NA	NA	von Willebrand factor [Source:NCBI gene (formerly Entrezgene);Acc:399544]	protein_coding	0.309205	0.349488	0.415131	22.0179	27.8841	35.2669	0.0126082	-6.3095	1.44217e-147	4.46229e-144	UP	yes
ENSCAFG00845002498	CD34	2210	ENSCAFT00845004455;ENSCAFT00845004463	GO:0001894(tissue homeostasis);GO:0001935(endothelial cell proliferation);GO:0003094(glomerular filtration);GO:0003158(endothelium development);GO:0005576(extracellular region);GO:0005737(cytoplasm);GO:0005886(plasma membrane);GO:0007155(cell adhesion);GO:0007165(signal transduction);GO:0008217(regulation of blood pressure);GO:0009897(external side of plasma membrane);GO:0009986(cell surface);GO:…	04514(Cell adhesion molecules);04640(Hematopoietic cell lineage);04640(Hematopoietic cell lineage)	NA	NA	CD34 molecule [Source:VGNC Symbol;Acc:VGNC:38950]	protein_coding	0.596755	0.794415	0.729296	34.8804	44.7118	54.8653	0.0157705	-5.98662	4.2781e-133	1.15824e-129	UP	yes
ENSCAFG00845017466	PCDH12		ENSCAFT00845030934	GO:0005509(calcium ion binding);GO:0005886(plasma membrane);GO:0005911(cell-cell junction);GO:0005977(glycogen metabolic process);GO:0007155(cell adhesion);GO:0007156(homophilic cell adhesion via plasma membrane adhesion molecules);GO:0016020(membrane);GO:0016339(calcium-dependent cell-cell adhesion via plasma membrane cell adhesion molecules);GO:0060711(labyrinthine layer development)	NA	NA	NA	protocadherin 12 [Source:HGNC Symbol;Acc:HGNC:8657]	protein_coding	0.133462	0.109988	0.192625	10.7258	11.1566	13.1578	0.012445	-6.32829	1.01115e-131	2.43338e-128	UP	yes
ENSCAFG00845028641	SLC2A5		ENSCAFT00845050639;ENSCAFT00845050592	GO:0003044(regulation of systemic arterial blood pressure mediated by a chemical signal);GO:0005353(fructose transmembrane transporter activity);GO:0005886(plasma membrane);GO:0005887(integral component of plasma membrane);GO:0009750(response to fructose);GO:0015755(fructose transmembrane transport);GO:0016020(membrane);GO:0016021(integral component of membrane);GO:0016324(apical plasma membrane)…	04973(Carbohydrate digestion and absorption);04973(Carbohydrate digestion and absorption)	NA	NA	solute carrier family 2 member 5 [Source:HGNC Symbol;Acc:HGNC:11010]	protein_coding	1.10154	1.35497	1.45209	34.8758	35.7319	44.8417	0.0338555	-4.88447	8.7901e-124	1.90385e-120	UP	yes
ENSCAFG00845012190	CCR1		ENSCAFT00845021675	GO:0004435(phosphatidylinositol phospholipase C activity);GO:0004930(G protein-coupled receptor activity);GO:0004950(chemokine receptor activity);GO:0005886(plasma membrane);GO:0006816(calcium ion transport);GO:0006874(cellular calcium ion homeostasis);GO:0006887(exocytosis);GO:0006935(chemotaxis);GO:0006954(inflammatory response);GO:0006955(immune response);GO:0007186(G protein-coupled receptor …	04060(Cytokine-cytokine receptor interaction);04061(Viral protein interaction with cytokine and cytokine receptor);04062(Chemokine signaling pathway);05163(Human cytomegalovirus infection);05167(Kaposi sarcoma-associated herpesvirus infection)	NA	NA	chemokine (C-C motif) receptor 1 [Source:NCBI gene (formerly Entrezgene);Acc:484791]	protein_coding	0.516415	0.539595	0.44845	13.6217	15.5876	18.8851	0.0312814	-4.99855	1.11597e-121	2.19734e-118	UP	yes
ENSCAFG00845030427	ABCG1		ENSCAFT00845054011;ENSCAFT00845053982	GO:0000166(nucleotide binding);GO:0005524(ATP binding);GO:0005739(mitochondrion);GO:0005886(plasma membrane);GO:0008203(cholesterol metabolic process);GO:0009897(external side of plasma membrane);GO:0010033(response to organic substance);GO:0016020(membrane);GO:0016021(integral component of membrane);GO:0019534(toxin transmembrane transporter activity);GO:0032367(intracellular cholesterol transpo…	02010(ABC transporters);02010(ABC transporters)	NA	NA	ATP binding cassette subfamily G member 1 [Source:HGNC Symbol;Acc:HGNC:73]	protein_coding	0.442512	0.504102	0.547296	15.2234	14.2958	19.0477	0.0307598	-5.02281	1.17591e-116	2.12241e-113	UP	yes
ENSCAFG00845027772	PLVAP		ENSCAFT00845048978	GO:0000165(MAPK cascade);GO:0002693(positive regulation of cellular extravasation);GO:0005901(caveola);GO:0009986(cell surface);GO:0033209(tumor necrosis factor-mediated signaling pathway)	NA	NA	NA	plasmalemma vesicle associated protein [Source:HGNC Symbol;Acc:HGNC:13635]	protein_coding	0.239456	0.247967	0.166226	8.4738	7.81662	10.7151	0.0242043	-5.36859	7.73474e-105	1.28867e-101	UP	yes
ENSCAFG00845010172	CXCR4		ENSCAFT00845017890	GO:0004930(G protein-coupled receptor activity);GO:0004950(chemokine receptor activity);GO:0006935(chemotaxis);GO:0007186(G protein-coupled receptor signaling pathway);GO:0016021(integral component of membrane);GO:0019955(cytokine binding)	NA	NA	NA		protein_coding	0.743131	0.950695	0.773924	30.4593	32.3583	44.6326	0.0229664	-5.44433	1.56542e-104	2.42182e-101	UP	yes
ENSCAFG00845029137	DLL4		ENSCAFT00845051568	GO:0000122(negative regulation of transcription by RNA polymerase II);GO:0001525(angiogenesis);GO:0001569(branching involved in blood vessel morphogenesis);GO:0001974(blood vessel remodeling);GO:0003208(cardiac ventricle morphogenesis);GO:0003209(cardiac atrium morphogenesis);GO:0003222(ventricular trabecula myocardium morphogenesis);GO:0003344(pericardium morphogenesis);GO:0005112(Notch binding)…	01522(Endocrine resistance);04330(Notch signaling pathway);04658(Th1 and Th2 cell differentiation);05200(Pathways in cancer);05224(Breast cancer)	NA	NA	delta like canonical Notch ligand 4 [Source:HGNC Symbol;Acc:HGNC:2910]	protein_coding	0.176441	0.159452	0.316975	17.5756	18.2563	21.918	0.0113051	-6.46688	3.36162e-103	4.85395e-100	UP	yes
ENSCAFG00845006994	MMRN2		ENSCAFT00845012423;ENSCAFT00845012455	GO:0002042(cell migration involved in sprouting angiogenesis);GO:0005515(protein binding);GO:0005604(basement membrane);GO:0005615(extracellular space);GO:0008285(negative regulation of cell population proliferation);GO:0030336(negative regulation of cell migration);GO:0030948(negative regulation of vascular endothelial growth factor receptor signaling pathway);GO:0062023(collagen-containing extr…	NA	NA	NA	multimerin 2 [Source:HGNC Symbol;Acc:HGNC:19888]	protein_coding	0.111157	0.102893	0.192742	16.7757	12.0683	15.6099	0.00915088	-6.77187	9.89913e-100	1.34003e-96	UP	yes
ENSCAFG00845027388	VSIG4		ENSCAFT00845048382;ENSCAFT00845048294;ENSCAFT00845048336;ENSCAFT00845048258	GO:0032703(negative regulation of interleukin-2 production);GO:0042130(negative regulation of T cell proliferation);GO:0043031(negative regulation of macrophage activation);GO:0043031(negative regulation of macrophage activation)	04610(Complement and coagulation cascades);04610(Complement and coagulation cascades)	NA	NA		protein_coding	0.748596	1.00486	1.07908	32.8548	43.3787	52.3558	0.0220277	-5.50454	5.65067e-99	7.19928e-96	UP	yes
ENSCAFG00845014323	MSR1		ENSCAFT00845025700;ENSCAFT00845025627;ENSCAFT00845025664;ENSCAFT00845025695	GO:0001540(amyloid-beta binding);GO:0005044(scavenger receptor activity);GO:0005886(plasma membrane);GO:0006355(regulation of DNA-templated transcription);GO:0006898(receptor-mediated endocytosis);GO:0006911(phagocytosis, engulfment);GO:0007165(signal transduction);GO:0010629(negative regulation of gene expression);GO:0010744(positive regulation of macrophage derived foam cell differentiation);GO…	04145(Phagosome);04145(Phagosome)	NA	NA	macrophage scavenger receptor 1 [Source:HGNC Symbol;Acc:HGNC:7376]	protein_coding	1.02617	1.48197	1.05973	32.4367	36.4107	44.8873	0.0313702	-4.99446	2.11378e-98	2.54346e-95	UP	yes
ENSCAFG00845019831	TIE1		ENSCAFT00845034967	GO:0001568(blood vessel development);GO:0001701(in utero embryonic development);GO:0001936(regulation of endothelial cell proliferation);GO:0003180(aortic valve morphogenesis);GO:0004672(protein kinase activity);GO:0004713(protein tyrosine kinase activity);GO:0005515(protein binding);GO:0005524(ATP binding);GO:0005886(plasma membrane);GO:0006468(protein phosphorylation);GO:0016525(negative regula…	NA	K05120	EC:2.7.10.1	tyrosine kinase with immunoglobulin like and EGF like domains 1 [Source:HGNC Symbol;Acc:HGNC:11809]	protein_coding	0.105731	0.151881	0.127165	9.9463	7.20778	10.4471	0.0139406	-6.16457	1.98417e-96	2.26185e-93	UP	yes
ENSCAFG00845021015	PDK4		ENSCAFT00845037180;ENSCAFT00845037092	GO:0004672(protein kinase activity);GO:0005524(ATP binding);GO:0006885(regulation of pH);GO:0008286(insulin receptor signaling pathway);GO:0009267(cellular response to starvation);GO:0010510(regulation of acetyl-CoA biosynthetic process from pyruvate);GO:0010565(regulation of cellular ketone metabolic process);GO:0010906(regulation of glucose metabolic process);GO:0042304(regulation of fatty acid…	NA	K00898	EC:2.7.11.2	pyruvate dehydrogenase kinase 4 [Source:HGNC Symbol;Acc:HGNC:8812]	protein_coding	1.36532	1.0729	1.14163	26.9357	34.1085	43.9196	0.0341055	-4.87385	1.78636e-95	1.93454e-92	UP	yes
ENSCAFG00845030677	APOD		ENSCAFT00845054453;ENSCAFT00845054480;ENSCAFT00845054445	GO:0000302(response to reactive oxygen species);GO:0006869(lipid transport);GO:0007568(aging);GO:0008289(lipid binding);GO:0060588(negative regulation of lipoprotein lipid oxidation);GO:0060588(negative regulation of lipoprotein lipid oxidation)	NA	NA	NA		protein_coding	0.0893215	0.0988292	0.144449	52.9475	24.9934	30.7284	0.00306066	-8.35194	1.96719e-95	2.02892e-92	UP	yes
ENSCAFG00845004298	PALD1		ENSCAFT00845007744;ENSCAFT00845007784;ENSCAFT00845007764	NA	NA	NA	NA	phosphatase domain containing paladin 1 [Source:HGNC Symbol;Acc:HGNC:23530]	protein_coding	0.161794	0.148552	0.198394	5.38294	7.34957	8.20142	0.0243022	-5.36277	1.22066e-94	1.20174e-91	UP	yes
ENSCAFG00845011723	HEYL		ENSCAFT00845020794	GO:0000122(negative regulation of transcription by RNA polymerase II);GO:0000978(RNA polymerase II cis-regulatory region sequence-specific DNA binding);GO:0000981(DNA-binding transcription factor activity, RNA polymerase II-specific);GO:0001227(DNA-binding transcription repressor activity, RNA polymerase II-specific);GO:0001228(DNA-binding transcription activator activity, RNA polymerase II-speci…	04330(Notch signaling pathway);05165(Human papillomavirus infection);05200(Pathways in cancer);05224(Breast cancer)	NA	NA	hes related family bHLH transcription factor with YRPW motif like [Source:HGNC Symbol;Acc:HGNC:4882]	protein_coding	1.5553	1.30372	1.32801	17.2518	16.1279	20.3277	0.0779601	-3.68112	7.60683e-92	7.16332e-89	UP	yes
ENSCAFG00845020246	MECOM		ENSCAFT00845036366;ENSCAFT00845036243;ENSCAFT00845035927;ENSCAFT00845036022	GO:0000118(histone deacetylase complex);GO:0003700(DNA-binding transcription factor activity);GO:0005515(protein binding);GO:0005634(nucleus);GO:0016571(histone methylation);GO:0016607(nuclear speck);GO:0043069(negative regulation of programmed cell death);GO:0045892(negative regulation of DNA-templated transcription);GO:0045893(positive regulation of DNA-templated transcription);GO:0046329(negat…	00310(Lysine degradation);01100(Metabolic pathways);04010(MAPK signaling pathway);05200(Pathways in cancer);05220(Chronic myeloid leukemia);05220(Chronic myeloid leukemia)	K04462	EC:2.1.1.367	MDS1 and EVI1 complex locus [Source:HGNC Symbol;Acc:HGNC:3498]	protein_coding	0.0449607	0.0421519	0.0430132	3.48996	4.73026	5.84091	0.0092543	-6.75566	6.04422e-91	5.45466e-88	UP	yes
ENSCAFG00845009783	AFAP1L1		ENSCAFT00845017260;ENSCAFT00845017374;ENSCAFT00845017432	NA	NA	NA	NA	actin filament associated protein 1 like 1 [Source:HGNC Symbol;Acc:HGNC:26714]	protein_coding	0.293875	0.243668	0.283535	14.2282	10.2493	10.3942	0.0235457	-5.40839	1.92089e-90	1.66418e-87	UP	yes
ENSCAFG00845001416	ENSCAFG00845001416		ENSCAFT00845002435;ENSCAFT00845002450	NA	NA	NA	NA		protein_coding	0.449985	0.603695	0.71575	25.2682	20.8647	19.9225	0.026787	-5.22232	1.44317e-88	1.20222e-85	UP	yes
ENSCAFG00845000378	C1QC		ENSCAFT00845000582;ENSCAFT00845000593	GO:0005515(protein binding);GO:0005576(extracellular region);GO:0006958(complement activation, classical pathway);GO:0030853(negative regulation of granulocyte differentiation);GO:0045202(synapse);GO:0045650(negative regulation of macrophage differentiation);GO:0062167(complement component C1q complex);GO:0098794(postsynapse);GO:0098883(synapse pruning);GO:0098883(synapse pruning)	04610(Complement and coagulation cascades);05020(Prion disease);05133(Pertussis);05142(Chagas disease);05150(Staphylococcus aureus infection);05171(Coronavirus disease - COVID-19);05322(Systemic lupus erythematosus);05322(Systemic lupus erythematosus)	NA	NA	complement C1q C chain [Source:HGNC Symbol;Acc:HGNC:1245]	protein_coding	2.99087	3.39061	3.44573	100.84	67.2813	82.7767	0.0391681	-4.67418	7.40038e-84	5.93648e-81	UP	yes
ENSCAFG00845027134	CD93		ENSCAFT00845047823	GO:0001849(complement component C1q complex binding);GO:0005509(calcium ion binding);GO:0005886(plasma membrane);GO:0009986(cell surface);GO:0031410(cytoplasmic vesicle);GO:0098609(cell-cell adhesion)	NA	NA	NA	CD93 molecule [Source:HGNC Symbol;Acc:HGNC:15855]	protein_coding	0.905542	0.751422	0.891908	43.3678	85.6537	107.967	0.0107553	-6.53881	8.10999e-84	6.27337e-81	UP	yes
ENSCAFG00845000400	C1QA		ENSCAFT00845000616	GO:0001774(microglial cell activation);GO:0005515(protein binding);GO:0005576(extracellular region);GO:0006958(complement activation, classical pathway);GO:0007568(aging);GO:0016322(neuron remodeling);GO:0045202(synapse);GO:0048143(astrocyte activation);GO:0050808(synapse organization);GO:0062167(complement component C1q complex);GO:0098794(postsynapse);GO:0098883(synapse pruning);GO:0150062(comp…	04610(Complement and coagulation cascades);05020(Prion disease);05133(Pertussis);05142(Chagas disease);05150(Staphylococcus aureus infection);05171(Coronavirus disease - COVID-19);05322(Systemic lupus erythematosus)	NA	NA	complement C1q A chain [Source:HGNC Symbol;Acc:HGNC:1241]	protein_coding	4.03811	4.79542	3.63822	132.457	90.1272	112.417	0.037229	-4.74743	1.53959e-83	1.14986e-80	UP	yes
ENSCAFG00845007384	LAPTM5		ENSCAFT00845013024;ENSCAFT00845013051	GO:0002357(defense response to tumor cell);GO:0005764(lysosome);GO:0005765(lysosomal membrane);GO:0005887(integral component of plasma membrane);GO:0006919(activation of cysteine-type endopeptidase activity involved in apoptotic process);GO:0012502(induction of programmed cell death);GO:0016021(integral component of membrane);GO:0030133(transport vesicle);GO:0031410(cytoplasmic vesicle);GO:003162…	04142(Lysosome);04142(Lysosome)	NA	NA	lysosomal protein transmembrane 5 [Source:HGNC Symbol;Acc:HGNC:29612]	protein_coding	2.49215	2.24664	3.23007	46.7079	42.4178	51.9309	0.056494	-4.14576	3.57982e-83	2.58451e-80	UP	yes
ENSCAFG00845011649	ROBO4		ENSCAFT00845020679	GO:0001525(angiogenesis);GO:0005515(protein binding);GO:0061028(establishment of endothelial barrier)	NA	NA	NA	roundabout guidance receptor 4 [Source:HGNC Symbol;Acc:HGNC:17985]	protein_coding	1.50335	1.4408	1.21382	17.207	14.4207	18.0247	0.0837413	-3.57792	2.48198e-78	1.7341e-75	UP	yes
ENSCAFG00845017684	MGLL		ENSCAFT00845031750;ENSCAFT00845031425;ENSCAFT00845031314	GO:0005654(nucleoplasm);GO:0005654(nucleoplasm)	00561(Glycerolipid metabolism);01100(Metabolic pathways);04714(Thermogenesis);04723(Retrograde endocannabinoid signaling);04923(Regulation of lipolysis in adipocytes);04923(Regulation of lipolysis in adipocytes)	K01054	EC:3.1.1.23	monoglyceride lipase [Source:HGNC Symbol;Acc:HGNC:17038]	protein_coding	0.147413	0.0936721	0.180144	6.59686	7.9527	7.99657	0.0186829	-5.74213	5.78127e-77	3.91301e-74	UP	yes
ENSCAFG00845017365	BCL6B		ENSCAFT00845030759	GO:0000122(negative regulation of transcription by RNA polymerase II);GO:0000977(RNA polymerase II transcription regulatory region sequence-specific DNA binding);GO:0001227(DNA-binding transcription repressor activity, RNA polymerase II-specific);GO:0003677(DNA binding);GO:0005515(protein binding);GO:0005634(nucleus);GO:1990837(sequence-specific double-stranded DNA binding)	NA	NA	NA	BCL6B transcription repressor [Source:HGNC Symbol;Acc:HGNC:1002]	protein_coding	0.187003	0.242419	0.145696	6.58098	9.30287	10.8138	0.0215419	-5.53671	5.39472e-76	3.54074e-73	UP	yes
ENSCAFG00845023828	LUZP2		ENSCAFT00845042073	NA	NA	NA	NA	leucine zipper protein 2 [Source:HGNC Symbol;Acc:HGNC:23206]	protein_coding	0.082504	0.05819	0.071132	2.52507	2.77567	2.83111	0.026049	-5.26263	4.33506e-75	2.76156e-72	UP	yes
ENSCAFG00845027671	ACKR3		ENSCAFT00845048801;ENSCAFT00845048817	GO:0001525(angiogenesis);GO:0001570(vasculogenesis);GO:0004930(G protein-coupled receptor activity);GO:0005044(scavenger receptor activity);GO:0005768(endosome);GO:0005886(plasma membrane);GO:0005905(clathrin-coated pit);GO:0006935(chemotaxis);GO:0007186(G protein-coupled receptor signaling pathway);GO:0008285(negative regulation of cell population proliferation);GO:0009986(cell surface);GO:00150…	04060(Cytokine-cytokine receptor interaction);04061(Viral protein interaction with cytokine and cytokine receptor);04061(Viral protein interaction with cytokine and cytokine receptor)	NA	NA	atypical chemokine receptor 3 [Source:NCBI gene (formerly Entrezgene);Acc:403964]	protein_coding	1.7034	1.71816	1.39595	20.895	26.8833	32.2508	0.0601969	-4.05417	3.90972e-74	2.41945e-71	UP	yes
ENSCAFG00845014990	TREM2		ENSCAFT00845026921;ENSCAFT00845026822;ENSCAFT00845026864	NA	NA	NA	NA		protein_coding	0.111886	0.12442	0.179082	33.6122	17.0589	18.5123	0.00600415	-7.37982	1.31797e-73	7.92944e-71	UP	yes
ENSCAFG00845022039	PDGFB		ENSCAFT00845038871;ENSCAFT00845038929	GO:0001938(positive regulation of endothelial cell proliferation);GO:0002548(monocyte chemotaxis);GO:0005161(platelet-derived growth factor receptor binding);GO:0005518(collagen binding);GO:0006468(protein phosphorylation);GO:0008083(growth factor activity);GO:0008284(positive regulation of cell population proliferation);GO:0009611(response to wounding);GO:0009986(cell surface);GO:0010512(negativ…	01521(EGFR tyrosine kinase inhibitor resistance);04010(MAPK signaling pathway);04014(Ras signaling pathway);04015(Rap1 signaling pathway);04020(Calcium signaling pathway);04072(Phospholipase D signaling pathway);04151(PI3K-Akt signaling pathway);04510(Focal adhesion);04540(Gap junction);04630(JAK-STAT signaling pathway);04810(Regulation of actin cytoskeleton);05167(Kaposi sarcoma-associated herpe…	NA	NA	platelet derived growth factor subunit B [Source:NCBI gene (formerly Entrezgene);Acc:442986]	protein_coding	0.934789	1.06587	0.931192	10.8617	13.9925	15.7496	0.0722063	-3.79173	2.15243e-73	1.25999e-70	UP	yes
ENSCAFG00845022888	PECAM1		ENSCAFT00845040404;ENSCAFT00845040528;ENSCAFT00845040658;ENSCAFT00845040728	GO:0001934(positive regulation of protein phosphorylation);GO:0005615(extracellular space);GO:0005886(plasma membrane);GO:0005911(cell-cell junction);GO:0006909(phagocytosis);GO:0007156(homophilic cell adhesion via plasma membrane adhesion molecules);GO:0007159(leukocyte cell-cell adhesion);GO:0030335(positive regulation of cell migration);GO:0032991(protein-containing complex);GO:0035696(monocyt…	04514(Cell adhesion molecules);04670(Leukocyte transendothelial migration);05144(Malaria);05418(Fluid shear stress and atherosclerosis);05418(Fluid shear stress and atherosclerosis)	NA	NA	platelet and endothelial cell adhesion molecule 1 [Source:HGNC Symbol;Acc:HGNC:8823]	protein_coding	1.975	2.33143	2.44602	71.2608	126.602	163.745	0.0186735	-5.74287	1.00064e-72	5.7034e-70	UP	yes
ENSCAFG00845015410	GJA4		ENSCAFT00845027478	GO:0001568(blood vessel development);GO:0005922(connexin complex);GO:0007154(cell communication)	NA	NA	NA	gap junction protein alpha 4 [Source:HGNC Symbol;Acc:HGNC:4278]	protein_coding	0.306106	0.228557	0.219016	12.9973	10.3507	12.376	0.0210973	-5.5668	1.32556e-71	7.3616e-69	UP	yes
ENSCAFG00845029662	CHST1		ENSCAFT00845052519	GO:0000139(Golgi membrane);GO:0005975(carbohydrate metabolic process);GO:0006012(galactose metabolic process);GO:0006790(sulfur compound metabolic process);GO:0008146(sulfotransferase activity);GO:0018146(keratan sulfate biosynthetic process);GO:0042339(keratan sulfate metabolic process);GO:0045130(keratan sulfotransferase activity)	00533(Glycosaminoglycan biosynthesis - keratan sulfate)	K01022	EC:2.8.2.21	carbohydrate sulfotransferase 1 [Source:HGNC Symbol;Acc:HGNC:1969]	protein_coding	2.64967	1.97412	2.53707	20.5604	21.4685	23.1194	0.109916	-3.18552	1.51452e-71	8.20073e-69	UP	yes
ENSCAFG00845026991	CLEC7A		ENSCAFT00845047992;ENSCAFT00845047895;ENSCAFT00845048108;ENSCAFT00845048163;ENSCAFT00845047813;ENSCAFT00845048050	GO:0001872((1->3)-beta-D-glucan binding);GO:0005737(cytoplasm);GO:0006910(phagocytosis, recognition);GO:0008037(cell recognition);GO:0008284(positive regulation of cell population proliferation);GO:0009986(cell surface);GO:0010628(positive regulation of gene expression);GO:0016046(detection of fungus);GO:0030246(carbohydrate binding);GO:0030335(positive regulation of cell migration);GO:0031334(po…	04145(Phagosome);04625(C-type lectin receptor signaling pathway);05152(Tuberculosis);05152(Tuberculosis)	NA	NA	C-type lectin domain containing 7A [Source:HGNC Symbol;Acc:HGNC:14558]	protein_coding	0.0688362	0.10757	0.0652803	2.47966	2.76045	3.35517	0.0281186	-5.15233	2.22959e-70	1.17782e-67	UP	yes
ENSCAFG00845002999	SERPINA1		ENSCAFT00845005313	GO:0002020(protease binding);GO:0004867(serine-type endopeptidase inhibitor activity);GO:0005615(extracellular space);GO:0005783(endoplasmic reticulum);GO:0005794(Golgi apparatus);GO:0042802(identical protein binding);GO:0043231(intracellular membrane-bounded organelle)	04610(Complement and coagulation cascades)	NA	NA	serpin family A member 1 [Source:NCBI gene (formerly Entrezgene);Acc:480422]	protein_coding	1.63467	1.76644	1.614	42.6203	28.0719	33.9352	0.0479331	-4.38283	9.9084e-70	5.10967e-67	UP	yes
ENSCAFG00845022531	ANGPT2		ENSCAFT00845039859;ENSCAFT00845039788	GO:0001525(angiogenesis);GO:0005615(extracellular space);GO:0010467(gene expression);GO:0010812(negative regulation of cell-substrate adhesion);GO:0016525(negative regulation of angiogenesis);GO:0030971(receptor tyrosine kinase binding);GO:0043537(negative regulation of blood vessel endothelial cell migration);GO:0048014(Tie signaling pathway);GO:0048514(blood vessel morphogenesis);GO:0050928(neg…	04010(MAPK signaling pathway);04014(Ras signaling pathway);04015(Rap1 signaling pathway);04066(HIF-1 signaling pathway);04151(PI3K-Akt signaling pathway);05167(Kaposi sarcoma-associated herpesvirus infection);05167(Kaposi sarcoma-associated herpesvirus infection)	NA	NA	angiopoietin 2 [Source:NCBI gene (formerly Entrezgene);Acc:607616]	protein_coding	0.6453	0.743626	1.06691	18.0642	17.7068	22.9043	0.0418547	-4.57847	4.46022e-67	2.2466e-64	UP	yes
ENSCAFG00845005340	CDO1		ENSCAFT00845009500	GO:0005506(iron ion binding);GO:0005829(cytosol);GO:0008198(ferrous iron binding);GO:0008270(zinc ion binding);GO:0016151(nickel cation binding);GO:0016702(oxidoreductase activity, acting on single donors with incorporation of molecular oxygen, incorporation of two atoms of oxygen);GO:0017172(cysteine dioxygenase activity)	00270(Cysteine and methionine metabolism);00430(Taurine and hypotaurine metabolism);01100(Metabolic pathways)	K00456	EC:1.13.11.20	cysteine dioxygenase type 1 [Source:HGNC Symbol;Acc:HGNC:1795]	protein_coding	1.85874	2.10021	1.46177	23.454	30.0565	32.9123	0.0627233	-3.99485	1.36317e-65	6.7102e-63	UP	yes
ENSCAFG00845002480	WSCD1		ENSCAFT00845004374	NA	NA	NA	NA	WSC domain containing 1 [Source:HGNC Symbol;Acc:HGNC:29060]	protein_coding	0.066854	0.166978	0.104003	10.464	7.4911	8.90072	0.0125796	-6.31277	1.6699e-65	8.03742e-63	UP	yes
ENSCAFG00845023298	CD163		ENSCAFT00845041616;ENSCAFT00845041757;ENSCAFT00845042060;ENSCAFT00845041472;ENSCAFT00845041356	GO:0005044(scavenger receptor activity);GO:0016020(membrane);GO:0016020(membrane)	NA	NA	NA	CD163 molecule [Source:NCBI gene (formerly Entrezgene);Acc:477704]	protein_coding	3.86522	5.26067	5.33119	93.143	68.7049	83.0833	0.0590251	-4.08253	2.98516e-65	1.40556e-62	UP	yes
ENSCAFG00845014372	RASGRP3		ENSCAFT00845025726;ENSCAFT00845025790;ENSCAFT00845025804;ENSCAFT00845025740	GO:0005085(guanyl-nucleotide exchange factor activity);GO:0005096(GTPase activator activity);GO:0005509(calcium ion binding);GO:0005737(cytoplasm);GO:0007264(small GTPase mediated signal transduction);GO:0007265(Ras protein signal transduction);GO:0019900(kinase binding);GO:0031267(small GTPase binding);GO:0032045(guanyl-nucleotide exchange factor complex);GO:0043087(regulation of GTPase activity…	04010(MAPK signaling pathway);04014(Ras signaling pathway);04015(Rap1 signaling pathway);04662(B cell receptor signaling pathway);05200(Pathways in cancer);05200(Pathways in cancer)	NA	NA	RAS guanyl releasing protein 3 [Source:HGNC Symbol;Acc:HGNC:14545]	protein_coding	0.23063	0.241418	0.172609	7.54992	14.1804	17.1355	0.0165868	-5.91382	5.53932e-65	2.55269e-62	UP	yes
ENSCAFG00845018336	ACE		ENSCAFT00845032944;ENSCAFT00845033094;ENSCAFT00845032546;ENSCAFT00845033244	GO:0001822(kidney development);GO:0002003(angiotensin maturation);GO:0002446(neutrophil mediated immunity);GO:0003081(regulation of systemic arterial blood pressure by renin-angiotensin);GO:0003084(positive regulation of systemic arterial blood pressure);GO:0004175(endopeptidase activity);GO:0004222(metalloendopeptidase activity);GO:0005615(extracellular space);GO:0005737(cytoplasm);GO:0005764(ly…	04614(Renin-angiotensin system);04924(Renin secretion);05142(Chagas disease);05171(Coronavirus disease - COVID-19);05410(Hypertrophic cardiomyopathy);05410(Hypertrophic cardiomyopathy)	K01283	EC:3.4.15.1	angiotensin I converting enzyme [Source:HGNC Symbol;Acc:HGNC:2707]	protein_coding	0.0165611	0.0146904	0.0243804	1.05747	1.37317	1.59619	0.0138153	-6.17759	7.0577e-65	3.18464e-62	UP	yes
ENSCAFG00845016517	PLTP		ENSCAFT00845029459;ENSCAFT00845029334	GO:0005576(extracellular region);GO:0005615(extracellular space);GO:0005634(nucleus);GO:0006629(lipid metabolic process);GO:0006869(lipid transport);GO:0008035(high-density lipoprotein particle binding);GO:0008289(lipid binding);GO:0008429(phosphatidylethanolamine binding);GO:0008526(phosphatidylinositol transfer activity);GO:0010189(vitamin E biosynthetic process);GO:0010875(positive regulation …	03320(PPAR signaling pathway);04979(Cholesterol metabolism);04979(Cholesterol metabolism)	NA	NA	phospholipid transfer protein [Source:HGNC Symbol;Acc:HGNC:9093]	protein_coding	1.77504	1.5526	1.83726	18.02	14.9269	15.8619	0.105819	-3.24033	1.16512e-63	5.15005e-61	UP	yes
ENSCAFG00845026327	ENSCAFG00845026327		ENSCAFT00845046439	GO:0005509(calcium ion binding);GO:0005743(mitochondrial inner membrane);GO:0031175(neuron projection development)	NA	NA	NA		protein_coding	2.41792	1.57382	1.9415	21.0542	22.6501	22.6386	0.089433	-3.48305	1.21671e-63	5.27054e-61	UP	yes
ENSCAFG00845014118	CHI3L1		ENSCAFT00845025239;ENSCAFT00845025258	GO:0005615(extracellular space);GO:0005975(carbohydrate metabolic process);GO:0008061(chitin binding);GO:0045766(positive regulation of angiogenesis);GO:0045766(positive regulation of angiogenesis)	NA	NA	NA	chitinase 3 like 1 [Source:NCBI gene (formerly Entrezgene);Acc:490222]	protein_coding	0.923897	0.880263	1.7076	220.186	102.545	120.3	0.00792668	-6.97907	1.35868e-63	5.73875e-61	UP	yes
ENSCAFG00845017888	ENSCAFG00845017888		ENSCAFT00845031653	NA	NA	NA	NA		protein_coding	0.818214	1.26297	1.31577	31.039	24.1235	32.5408	0.0387324	-4.69032	1.37779e-63	5.73875e-61	UP	yes
ENSCAFG00845023992	TM4SF1		ENSCAFT00845042391;ENSCAFT00845042351	GO:0005887(integral component of plasma membrane);GO:0016021(integral component of membrane);GO:0016021(integral component of membrane)	NA	NA	NA	transmembrane 4 L six family member 1 [Source:HGNC Symbol;Acc:HGNC:11853]	protein_coding	3.67439	4.00289	4.18519	175.488	93.0851	116.337	0.0308188	-5.02004	1.45268e-62	5.93653e-60	UP	yes
ENSCAFG00845014963	FABP4		ENSCAFT00845026752	GO:0005504(fatty acid binding);GO:0008289(lipid binding);GO:0050727(regulation of inflammatory response)	03320(PPAR signaling pathway);04923(Regulation of lipolysis in adipocytes)	NA	NA		protein_coding	0.386489	0.290686	0.711998	124.09	53.6419	70.3232	0.00560026	-7.48029	1.82974e-61	7.33894e-59	UP	yes
ENSCAFG00845014347	SHE		ENSCAFT00845025667	NA	NA	NA	NA	Src homology 2 domain containing E [Source:HGNC Symbol;Acc:HGNC:27004]	protein_coding	0.373241	0.312482	0.334694	5.98475	8.8795	11.007	0.0394421	-4.66412	1.97315e-61	7.77026e-59	UP	yes
ENSCAFG00845029056	BPI		ENSCAFT00845051461;ENSCAFT00845051422	GO:0001530(lipopolysaccharide binding);GO:0005615(extracellular space);GO:0006955(immune response);GO:0008289(lipid binding);GO:0050829(defense response to Gram-negative bacterium);GO:0050829(defense response to Gram-negative bacterium)	NA	NA	NA	bactericidal permeability increasing protein [Source:HGNC Symbol;Acc:HGNC:1095]	protein_coding	11.0582	12.751	14.1681	129.195	173.938	203.329	0.0749856	-3.73724	2.15261e-61	8.32562e-59	UP	yes
ENSCAFG00845017042	PPL		ENSCAFT00845030201;ENSCAFT00845030848;ENSCAFT00845030289	GO:0005856(cytoskeleton);GO:0009612(response to mechanical stimulus);GO:0045104(intermediate filament cytoskeleton organization);GO:0045104(intermediate filament cytoskeleton organization)	NA	NA	NA	periplakin [Source:HGNC Symbol;Acc:HGNC:9273]	protein_coding	0.230825	0.176608	0.165903	2.17981	2.87773	2.41905	0.0766842	-3.70493	3.04304e-60	1.1563e-57	UP	yes
ENSCAFG00845023727	CYBB		ENSCAFT00845041976	GO:0005887(integral component of plasma membrane);GO:0006801(superoxide metabolic process);GO:0009055(electron transfer activity);GO:0016020(membrane);GO:0016175(superoxide-generating NAD(P)H oxidase activity);GO:0016491(oxidoreductase activity);GO:0020037(heme binding);GO:0042554(superoxide anion generation);GO:0043020(NADPH oxidase complex);GO:0045087(innate immune response);GO:0045730(respirat…	04066(HIF-1 signaling pathway);04145(Phagosome);04216(Ferroptosis);04217(Necroptosis);04621(NOD-like receptor signaling pathway);04670(Leukocyte transendothelial migration);04933(AGE-RAGE signaling pathway in diabetic complications);05010(Alzheimer disease);05020(Prion disease);05022(Pathways of neurodegeneration - multiple diseases);05140(Leishmaniasis);05171(Coronavirus disease - COVID-19)	NA	NA	cytochrome b-245 beta chain [Source:NCBI gene (formerly Entrezgene);Acc:491825]	protein_coding	1.68515	2.54803	2.05737	36.7667	46.5429	63.2409	0.0429241	-4.54207	2.46649e-59	9.21063e-57	UP	yes
ENSCAFG00845007207	UCP2		ENSCAFT00845012776	GO:0001666(response to hypoxia);GO:0005739(mitochondrion);GO:0006839(mitochondrial transport);GO:0031966(mitochondrial membrane);GO:0051881(regulation of mitochondrial membrane potential);GO:0120162(positive regulation of cold-induced thermogenesis)	NA	NA	NA	uncoupling protein 2 [Source:NCBI gene (formerly Entrezgene);Acc:403576]	protein_coding	1.82376	1.66854	2.02944	10.9147	10.5405	11.6433	0.166828	-2.58357	4.31391e-59	1.58364e-56	UP	yes
ENSCAFG00845031075	TBXAS1		ENSCAFT00845055238;ENSCAFT00845055240	GO:0001516(prostaglandin biosynthetic process);GO:0004497(monooxygenase activity);GO:0004796(thromboxane-A synthase activity);GO:0005506(iron ion binding);GO:0005783(endoplasmic reticulum);GO:0005789(endoplasmic reticulum membrane);GO:0005829(cytosol);GO:0006690(icosanoid metabolic process);GO:0016705(oxidoreductase activity, acting on paired donors, with incorporation or reduction of molecular o…	00590(Arachidonic acid metabolism);01100(Metabolic pathways);04611(Platelet activation);04611(Platelet activation)	K01832	EC:5.3.99.5	thromboxane A synthase 1 [Source:HGNC Symbol;Acc:HGNC:11609]	protein_coding	1.87511	2.24732	2.60451	42.0151	29.5081	37.7373	0.0615679	-4.02168	6.79353e-59	2.45235e-56	UP	yes
ENSCAFG00845005919	TP53I11		ENSCAFT00845010475	NA	NA	NA	NA	tumor protein p53 inducible protein 11 [Source:HGNC Symbol;Acc:HGNC:16842]	protein_coding	1.74632	1.869	1.4489	24.082	18.3982	18.4651	0.0830945	-3.5891	8.39845e-57	2.982e-54	UP	yes
ENSCAFG00845002794	ADGRL4		ENSCAFT00845005225;ENSCAFT00845005252	GO:0004888(transmembrane signaling receptor activity);GO:0004930(G protein-coupled receptor activity);GO:0005509(calcium ion binding);GO:0007166(cell surface receptor signaling pathway);GO:0007186(G protein-coupled receptor signaling pathway);GO:0016021(integral component of membrane);GO:0016021(integral component of membrane)	NA	NA	NA	adhesion G protein-coupled receptor L4 [Source:HGNC Symbol;Acc:HGNC:20822]	protein_coding	0.764561	0.60373	0.58963	14.4099	26.8765	33.7103	0.0261068	-5.25943	3.48168e-56	1.21629e-53	UP	yes
ENSCAFG00845010444	TNS3		ENSCAFT00845019117;ENSCAFT00845018978;ENSCAFT00845019551;ENSCAFT00845018822;ENSCAFT00845019274;ENSCAFT00845018424;ENSCAFT00845019702;ENSCAFT00845018619	GO:0005515(protein binding);GO:0005829(cytosol);GO:0005925(focal adhesion);GO:0016311(dephosphorylation);GO:0016791(phosphatase activity);GO:0016791(phosphatase activity)	NA	NA	NA	tensin 3 [Source:HGNC Symbol;Acc:HGNC:21616]	protein_coding	0.505631	0.580385	0.532477	4.2211	3.56209	4.0059	0.137287	-2.86473	1.60823e-54	5.52898e-52	UP	yes
ENSCAFG00845005750	TSPAN13		ENSCAFT00845010187	GO:0005246(calcium channel regulator activity);GO:0005886(plasma membrane);GO:0016021(integral component of membrane);GO:1903169(regulation of calcium ion transmembrane transport)	NA	NA	NA	tetraspanin 13 [Source:HGNC Symbol;Acc:HGNC:21643]	protein_coding	0.158438	0.114524	0.31756	13.5703	10.1628	11.0546	0.016975	-5.88045	3.31391e-54	1.1215e-51	UP	yes
ENSCAFG00845003216	SLC7A8		ENSCAFT00845005713;ENSCAFT00845005670	GO:0005886(plasma membrane);GO:0006865(amino acid transport);GO:0009925(basal plasma membrane);GO:0015101(organic cation transmembrane transporter activity);GO:0015171(amino acid transmembrane transporter activity);GO:0015175(neutral amino acid transmembrane transporter activity);GO:0015179(L-amino acid transmembrane transporter activity);GO:0015180(L-alanine transmembrane transporter activity);G…	04974(Protein digestion and absorption);04974(Protein digestion and absorption)	NA	NA	solute carrier family 7 member 8 [Source:NCBI gene (formerly Entrezgene);Acc:490608]	protein_coding	0.0443811	0.045698	0.0326178	2.01667	2.92423	4.00733	0.0137119	-6.18843	6.72302e-54	2.24021e-51	UP	yes
ENSCAFG00845030285	STAB1		ENSCAFT00845053768	GO:0005041(low-density lipoprotein particle receptor activity);GO:0005044(scavenger receptor activity);GO:0005509(calcium ion binding);GO:0005540(hyaluronic acid binding);GO:0005887(integral component of plasma membrane);GO:0007155(cell adhesion);GO:0007267(cell-cell signaling);GO:0016525(negative regulation of angiogenesis);GO:0030169(low-density lipoprotein particle binding);GO:0042742(defense …	NA	NA	NA	stabilin 1 [Source:HGNC Symbol;Acc:HGNC:18628]	protein_coding	0.877721	1.37625	0.959435	13.484	14.9357	17.8814	0.0694026	-3.84887	6.8667e-54	2.25342e-51	UP	yes
ENSCAFG00845017072	PCDH1		ENSCAFT00845030243;ENSCAFT00845030266	GO:0005509(calcium ion binding);GO:0005654(nucleoplasm);GO:0005730(nucleolus);GO:0005886(plasma membrane);GO:0007155(cell adhesion);GO:0007156(homophilic cell adhesion via plasma membrane adhesion molecules);GO:0016020(membrane);GO:0030054(cell junction);GO:0043231(intracellular membrane-bounded organelle);GO:0043231(intracellular membrane-bounded organelle)	NA	NA	NA	protocadherin 1 [Source:HGNC Symbol;Acc:HGNC:8655]	protein_coding	0.264482	0.35439	0.327297	4.11271	6.54109	7.04245	0.0534672	-4.2252	8.52578e-54	2.75612e-51	UP	yes
ENSCAFG00845010301	FGR		ENSCAFT00845018169	GO:0000166(nucleotide binding);GO:0001784(phosphotyrosine residue binding);GO:0001819(positive regulation of cytokine production);GO:0004672(protein kinase activity);GO:0004713(protein tyrosine kinase activity);GO:0004715(non-membrane spanning protein tyrosine kinase activity);GO:0005515(protein binding);GO:0005524(ATP binding);GO:0005856(cytoskeleton);GO:0005886(plasma membrane);GO:0006468(prote…	04062(Chemokine signaling pathway)	K08891	EC:2.7.10.2	FGR proto-oncogene, Src family tyrosine kinase [Source:HGNC Symbol;Acc:HGNC:3697]	protein_coding	0.151095	0.196962	0.154396	4.13917	4.16423	5.35696	0.0367818	-4.76486	1.3073e-53	4.16395e-51	UP	yes
ENSCAFG00845015625	GALNT18		ENSCAFT00845027913;ENSCAFT00845027856;ENSCAFT00845028006	GO:0004653(polypeptide N-acetylgalactosaminyltransferase activity);GO:0006493(protein O-linked glycosylation);GO:0006493(protein O-linked glycosylation)	00512(Mucin type O-glycan biosynthesis);00514(Other types of O-glycan biosynthesis);01100(Metabolic pathways);01100(Metabolic pathways)	K00710	EC:2.4.1.41	polypeptide N-acetylgalactosaminyltransferase 18 [Source:HGNC Symbol;Acc:HGNC:30488]	protein_coding	0.16201	0.123883	0.103785	4.62019	3.2033	4.47727	0.0316791	-4.98032	1.72959e-52	5.42917e-50	UP	yes
ENSCAFG00845021156	MGP		ENSCAFT00845037326	GO:0005509(calcium ion binding);GO:0005576(extracellular region);GO:0030500(regulation of bone mineralization);GO:0031012(extracellular matrix);GO:0062023(collagen-containing extracellular matrix)	NA	NA	NA	matrix Gla protein [Source:HGNC Symbol;Acc:HGNC:7060]	protein_coding	32.8724	28.0046	34.7101	1000.39	557.601	620.913	0.0438694	-4.51064	3.60683e-52	1.11601e-49	UP	yes
ENSCAFG00845027063	MFSD4A		ENSCAFT00845047701	NA	NA	NA	NA	major facilitator superfamily domain containing 4A [Source:HGNC Symbol;Acc:HGNC:25433]	protein_coding	0.054371	0.034748	0.03996	2.56981	2.83077	4.61898	0.0128827	-6.27842	4.03369e-52	1.2305e-49	UP	yes
ENSCAFG00845014689	FAM124B		ENSCAFT00845026262	GO:0005654(nucleoplasm);GO:0005739(mitochondrion)	NA	NA	NA	family with sequence similarity 124 member B [Source:HGNC Symbol;Acc:HGNC:26224]	protein_coding	0.040019	0.059052	0.049157	3.47235	7.85284	10.1289	0.00690907	-7.17729	1.78175e-51	5.35984e-49	UP	yes
ENSCAFG00845000077	MYCT1		ENSCAFT00845000137;ENSCAFT00845000130	NA	NA	NA	NA	MYC target 1 [Source:HGNC Symbol;Acc:HGNC:23172]	protein_coding	0.122771	0.12193	0.11123	4.46685	7.97027	11.8287	0.014668	-6.09118	2.21e-51	6.55705e-49	UP	yes
ENSCAFG00845011629	KCNQ1		ENSCAFT00845020781	GO:0001696(gastric acid secretion);GO:0001698(gastrin-induced gastric acid secretion);GO:0002027(regulation of heart rate);GO:0005216(ion channel activity);GO:0005249(voltage-gated potassium channel activity);GO:0005251(delayed rectifier potassium channel activity);GO:0005516(calmodulin binding);GO:0005546(phosphatidylinositol-4,5-bisphosphate binding);GO:0005737(cytoplasm);GO:0005764(lysosome);G…	04261(Adrenergic signaling in cardiomyocytes);04725(Cholinergic synapse);04971(Gastric acid secretion);04972(Pancreatic secretion);04974(Protein digestion and absorption)	NA	NA	potassium voltage-gated channel subfamily Q member 1 [Source:HGNC Symbol;Acc:HGNC:6294]	protein_coding	0.564032	0.793827	0.495582	7.91481	7.27142	8.07779	0.0796699	-3.64982	7.26952e-50	2.12771e-47	UP	yes
ENSCAFG00845007730	ABCB4		ENSCAFT00845013639;ENSCAFT00845013755	GO:0005524(ATP binding);GO:0005654(nucleoplasm);GO:0005737(cytoplasm);GO:0005829(cytosol);GO:0005886(plasma membrane);GO:0005925(focal adhesion);GO:0015629(actin cytoskeleton);GO:0016020(membrane);GO:0016021(integral component of membrane);GO:0016324(apical plasma membrane);GO:0032376(positive regulation of cholesterol transport);GO:0032782(bile acid secretion);GO:0042626(ATPase-coupled transmemb…	02010(ABC transporters);04976(Bile secretion);04976(Bile secretion)	K05659	EC:7.6.2.2	ATP binding cassette subfamily B member 4 [Source:HGNC Symbol;Acc:HGNC:45]	protein_coding	0.255707	0.2379	0.358923	3.20991	3.56047	4.06234	0.0786995	-3.6675	8.02975e-50	2.31888e-47	UP	yes
ENSCAFG00845012013	ENSCAFG00845012013		ENSCAFT00845021352	NA	NA	NA	NA		lncRNA	3.38117	2.5961	2.76015	24.6998	20.7884	26.8543	0.120779	-3.04956	4.909e-49	1.399e-46	UP	yes
ENSCAFG00845002811	MYOM1		ENSCAFT00845005234;ENSCAFT00845005129;ENSCAFT00845005217	GO:0005515(protein binding);GO:0006936(muscle contraction);GO:0010628(positive regulation of gene expression);GO:0010737(protein kinase A signaling);GO:0019900(kinase binding);GO:0030017(sarcomere);GO:0031430(M band);GO:0042802(identical protein binding);GO:0042803(protein homodimerization activity);GO:0050714(positive regulation of protein secretion);GO:0050714(positive regulation of protein sec…	NA	NA	NA	myomesin 1 [Source:HGNC Symbol;Acc:HGNC:7613]	protein_coding	0.986725	0.955398	0.938838	3.78179	4.08348	4.38674	0.235142	-2.0884	3.08818e-48	8.68661e-46	UP	yes
ENSCAFG00845011904	KIT		ENSCAFT00845021185;ENSCAFT00845021261	GO:0001541(ovarian follicle development);GO:0001650(fibrillar center);GO:0002020(protease binding);GO:0002318(myeloid progenitor cell differentiation);GO:0002320(lymphoid progenitor cell differentiation);GO:0002327(immature B cell differentiation);GO:0002551(mast cell chemotaxis);GO:0002732(positive regulation of dendritic cell cytokine production);GO:0004672(protein kinase activity);GO:0004713(p…	04010(MAPK signaling pathway);04014(Ras signaling pathway);04015(Rap1 signaling pathway);04072(Phospholipase D signaling pathway);04151(PI3K-Akt signaling pathway);04640(Hematopoietic cell lineage);04916(Melanogenesis);05200(Pathways in cancer);05221(Acute myeloid leukemia);05224(Breast cancer);05230(Central carbon metabolism in cancer);05230(Central carbon metabolism in cancer)	K05091	EC:2.7.10.1	KIT proto-onco, receptor tyrosine kinase [Source:NCBI gene (formerly Entrezgene);Acc:403811]	protein_coding	0.232479	0.235802	0.281997	4.77871	7.95698	11.3139	0.0311971	-5.00244	6.88845e-48	1.91278e-45	UP	yes
ENSCAFG00845009918	PPM1H		ENSCAFT00845017435;ENSCAFT00845017479	GO:0004721(phosphoprotein phosphatase activity);GO:0004722(protein serine/threonine phosphatase activity);GO:0005634(nucleus);GO:0005654(nucleoplasm);GO:0005737(cytoplasm);GO:0006470(protein dephosphorylation);GO:0042802(identical protein binding);GO:0045202(synapse);GO:0098978(glutamatergic synapse);GO:0098978(glutamatergic synapse)	NA	K17503	EC:3.1.3.16	protein phosphatase, Mg2+/Mn2+ dependent 1H [Source:HGNC Symbol;Acc:HGNC:18583]	protein_coding	4.25112	3.81601	3.87992	12.8686	13.6089	13.6901	0.297429	-1.74938	1.00551e-47	2.75676e-45	UP	yes
ENSCAFG00845021592	ITGB2		ENSCAFT00845038113;ENSCAFT00845038366	GO:0005886(plasma membrane);GO:0007155(cell adhesion);GO:0007160(cell-matrix adhesion);GO:0007229(integrin-mediated signaling pathway);GO:0008305(integrin complex);GO:0038023(signaling receptor activity);GO:0038023(signaling receptor activity)	04015(Rap1 signaling pathway);04145(Phagosome);04390(Hippo signaling pathway);04514(Cell adhesion molecules);04610(Complement and coagulation cascades);04650(Natural killer cell mediated cytotoxicity);04670(Leukocyte transendothelial migration);04810(Regulation of actin cytoskeleton);05133(Pertussis);05134(Legionellosis);05140(Leishmaniasis);05144(Malaria);05146(Amoebiasis);05150(Staphylococcus a…	NA	NA	integrin subunit beta 2 [Source:HGNC Symbol;Acc:HGNC:6155]	protein_coding	1.75293	1.76704	1.92788	23.3895	15.8834	18.0566	0.095027	-3.39552	2.44764e-47	6.62667e-45	UP	yes
ENSCAFG00845030390	CD84		ENSCAFT00845053987;ENSCAFT00845053964;ENSCAFT00845053945;ENSCAFT00845053930	GO:0005886(plasma membrane);GO:0032685(negative regulation of granulocyte macrophage colony-stimulating factor production);GO:0032701(negative regulation of interleukin-18 production);GO:0033004(negative regulation of mast cell activation);GO:0042802(identical protein binding);GO:0043231(intracellular membrane-bounded organelle);GO:0043305(negative regulation of mast cell degranulation);GO:200125…	NA	NA	NA	CD84 molecule [Source:HGNC Symbol;Acc:HGNC:1704]	protein_coding	0.499724	0.480376	0.829719	9.22883	8.94591	10.5408	0.0630258	-3.98791	2.50806e-47	6.70644e-45	UP	yes
ENSCAFG00845005303	ITGA7		ENSCAFT00845009568;ENSCAFT00845009531;ENSCAFT00845009510;ENSCAFT00845009599	GO:0007155(cell adhesion);GO:0008305(integrin complex);GO:0008305(integrin complex)	04151(PI3K-Akt signaling pathway);04510(Focal adhesion);04512(ECM-receptor interaction);04810(Regulation of actin cytoskeleton);05165(Human papillomavirus infection);05410(Hypertrophic cardiomyopathy);05412(Arrhythmogenic right ventricular cardiomyopathy);05414(Dilated cardiomyopathy);05414(Dilated cardiomyopathy)	NA	NA		protein_coding	2.07429	2.16039	2.13805	9.33479	8.60292	8.97711	0.236774	-2.07842	2.58316e-46	6.82301e-44	UP	yes
ENSCAFG00845029347	CHST7		ENSCAFT00845051932	GO:0000139(Golgi membrane);GO:0001517(N-acetylglucosamine 6-O-sulfotransferase activity);GO:0005975(carbohydrate metabolic process);GO:0006044(N-acetylglucosamine metabolic process);GO:0006790(sulfur compound metabolic process);GO:0008146(sulfotransferase activity);GO:0008459(chondroitin 6-sulfotransferase activity);GO:0030206(chondroitin sulfate biosynthetic process)	00532(Glycosaminoglycan biosynthesis - chondroitin sulfate / dermatan sulfate)	K04743	EC:2.8.2.17	carbohydrate sulfotransferase 7 [Source:HGNC Symbol;Acc:HGNC:13817]	protein_coding	0.069979	0.052858	0.051215	5.24869	4.02658	4.39412	0.012733	-6.29529	2.67986e-45	6.99315e-43	UP	yes
ENSCAFG00845014179	ENSCAFG00845014179		ENSCAFT00845025363;ENSCAFT00845025373	GO:0001558(regulation of cell growth);GO:0005515(protein binding);GO:0005520(insulin-like growth factor binding);GO:0005576(extracellular region);GO:0005576(extracellular region)	NA	NA	NA		protein_coding	149.195	144.049	152.3	489.751	465.562	502.085	0.305712	-1.70975	6.09728e-45	1.57216e-42	UP	yes
ENSCAFG00845020388	CAVIN2		ENSCAFT00845035911	GO:0001786(phosphatidylserine binding);GO:0005654(nucleoplasm);GO:0005737(cytoplasm);GO:0005829(cytosol);GO:0005886(plasma membrane);GO:0005901(caveola);GO:0045121(membrane raft);GO:0097320(plasma membrane tubulation)	NA	NA	NA	caveolae associated protein 2 [Source:HGNC Symbol;Acc:HGNC:10690]	protein_coding	1.54136	1.50224	1.69815	9.03562	8.02427	8.3668	0.186487	-2.42285	7.674e-45	1.95543e-42	UP	yes
ENSCAFG00845029227	DIPK2B		ENSCAFT00845051707	NA	NA	NA	NA	divergent protein kinase domain 2B [Source:HGNC Symbol;Acc:HGNC:25866]	protein_coding	0.075162	0.116924	0.060929	2.17534	3.74044	4.44734	0.0244149	-5.35609	8.12979e-45	2.03501e-42	UP	yes
ENSCAFG00845006015	ENSCAFG00845006015		ENSCAFT00845011048;ENSCAFT00845010916	GO:0004672(protein kinase activity);GO:0004713(protein tyrosine kinase activity);GO:0004714(transmembrane receptor protein tyrosine kinase activity);GO:0005021(vascular endothelial growth factor receptor activity);GO:0005524(ATP binding);GO:0005887(integral component of plasma membrane);GO:0006468(protein phosphorylation);GO:0007169(transmembrane receptor protein tyrosine kinase signaling pathway…	04010(MAPK signaling pathway);04014(Ras signaling pathway);04015(Rap1 signaling pathway);04020(Calcium signaling pathway);04151(PI3K-Akt signaling pathway);04510(Focal adhesion);05200(Pathways in cancer);05224(Breast cancer);05224(Breast cancer)	K05097	EC:2.7.10.1		protein_coding	1.00761	0.729082	0.818039	6.07342	7.13541	8.72447	0.116477	-3.10188	8.17424e-45	2.03501e-42	UP	yes
ENSCAFG00845019461	CTSK		ENSCAFT00845034366	GO:0001968(fibronectin binding);GO:0004197(cysteine-type endopeptidase activity);GO:0005518(collagen binding);GO:0005615(extracellular space);GO:0005654(nucleoplasm);GO:0005764(lysosome);GO:0006508(proteolysis);GO:0006590(thyroid hormone generation);GO:0008234(cysteine-type peptidase activity);GO:0009897(external side of plasma membrane);GO:0030574(collagen catabolic process);GO:0043231(intracell…	04142(Lysosome);04210(Apoptosis);04380(Osteoclast differentiation);04620(Toll-like receptor signaling pathway);05323(Rheumatoid arthritis)	K01371	EC:3.4.22.38	cathepsin K [Source:NCBI gene (formerly Entrezgene);Acc:608843]	protein_coding	75.2451	74.0291	80.3834	300.102	294.506	353.412	0.24225	-2.04543	1.7187e-44	4.23014e-42	UP	yes
ENSCAFG00845015545	PODXL		ENSCAFT00845027784	GO:0007162(negative regulation of cell adhesion);GO:0016020(membrane);GO:0016324(apical plasma membrane);GO:0016477(cell migration);GO:0022407(regulation of cell-cell adhesion)	05132(Salmonella infection)	NA	NA	podocalyxin like [Source:NCBI gene (formerly Entrezgene);Acc:482252]	protein_coding	0.196721	0.190226	0.229558	3.56492	6.67675	8.80414	0.0323696	-4.94922	2.3925e-44	5.82238e-42	UP	yes
ENSCAFG00845000440	ENSCAFG00845000440		ENSCAFT00845000694	NA	NA	NA	NA		protein_coding	0.046624	0.05768	0.018744	1.85427	1.63447	2.11612	0.0219538	-5.50939	4.89095e-44	1.17703e-41	UP	yes
ENSCAFG00845029075	PRND		ENSCAFT00845051416	GO:0005507(copper ion binding);GO:0006878(cellular copper ion homeostasis);GO:0007338(single fertilization);GO:0007340(acrosome reaction);GO:0016020(membrane);GO:0031362(anchored component of external side of plasma membrane);GO:0051260(protein homooligomerization)	NA	NA	NA	prion like protein doppel [Source:HGNC Symbol;Acc:HGNC:15748]	protein_coding	0.06026	0.065524	0.059529	2.00761	2.84719	3.04329	0.023463	-5.41347	9.46341e-44	2.23672e-41	UP	yes
ENSCAFG00845023160	MILR1		ENSCAFT00845040861	GO:0033004(negative regulation of mast cell activation);GO:0043303(mast cell degranulation)	NA	NA	NA	mast cell immunoglobulin like receptor 1 [Source:HGNC Symbol;Acc:HGNC:27570]	protein_coding	0.75395	0.789361	0.904336	6.37493	6.95809	7.81905	0.115717	-3.11133	9.5008e-44	2.23672e-41	UP	yes
ENSCAFG00845028658	KLRG1		ENSCAFT00845050606	GO:0043231(intracellular membrane-bounded organelle)	NA	NA	NA	killer cell lectin like receptor G1 [Source:HGNC Symbol;Acc:HGNC:6380]	protein_coding	0.041301	0.032987	0.025488	4.30724	2.4213	3.02397	0.0102308	-6.61094	3.43386e-43	7.99721e-41	UP	yes
ENSCAFG00845000649	TYROBP		ENSCAFT00845001082;ENSCAFT00845001070	NA	04380(Osteoclast differentiation);04650(Natural killer cell mediated cytotoxicity);04650(Natural killer cell mediated cytotoxicity)	NA	NA	transmembrane immune signaling adaptor TYROBP [Source:NCBI gene (formerly Entrezgene);Acc:476477]	protein_coding	1.26672	1.26349	1.2225	17.7991	11.936	13.4601	0.086878	-3.52486	6.33739e-43	1.46023e-40	UP	yes
ENSCAFG00845000875	ECSCR		ENSCAFT00845001476;ENSCAFT00845001510;ENSCAFT00845001566;ENSCAFT00845001581;ENSCAFT00845001504;ENSCAFT00845001595	GO:0000045(autophagosome assembly);GO:0000139(Golgi membrane);GO:0002218(activation of innate immune response);GO:0002230(positive regulation of defense response to virus by host);GO:0005654(nucleoplasm);GO:0005737(cytoplasm);GO:0005741(mitochondrial outer membrane);GO:0005768(endosome);GO:0005776(autophagosome);GO:0005777(peroxisome);GO:0005783(endoplasmic reticulum);GO:0005789(endoplasmic retic…	04621(NOD-like receptor signaling pathway);04622(RIG-I-like receptor signaling pathway);04623(Cytosolic DNA-sensing pathway);05163(Human cytomegalovirus infection);05168(Herpes simplex virus 1 infection);05170(Human immunodeficiency virus 1 infection);05171(Coronavirus disease - COVID-19);05171(Coronavirus disease - COVID-19)	NA	NA	stimulator of interferon response cGAMP interactor 1 [Source:HGNC Symbol;Acc:HGNC:27962]	protein_coding	0.394293	0.685036	0.614482	9.1168	7.2768	9.83507	0.0645786	-3.9528	1.01017e-42	2.30308e-40	UP	yes
ENSCAFG00845026305	CTSC		ENSCAFT00845046453;ENSCAFT00845046390	GO:0006508(proteolysis);GO:0008234(cysteine-type peptidase activity);GO:0008234(cysteine-type peptidase activity)	04142(Lysosome);04210(Apoptosis);04210(Apoptosis)	K01275	EC:3.4.14.1	cathepsin C [Source:NCBI gene (formerly Entrezgene);Acc:403458]	protein_coding	6.10326	5.61726	6.28295	29.1421	26.3803	34.1045	0.200871	-2.31566	1.19308e-42	2.69176e-40	UP	yes
ENSCAFG00845019878	DYSF		ENSCAFT00845035101;ENSCAFT00845035479;ENSCAFT00845035806;ENSCAFT00845036053	GO:0002280(monocyte activation involved in immune response);GO:0002281(macrophage activation involved in immune response);GO:0005509(calcium ion binding);GO:0005543(phospholipid binding);GO:0005544(calcium-dependent phospholipid binding);GO:0005768(endosome);GO:0005769(early endosome);GO:0005770(late endosome);GO:0005886(plasma membrane);GO:0016021(integral component of membrane);GO:0030139(endoc…	NA	NA	NA	dysferlin [Source:HGNC Symbol;Acc:HGNC:3097]	protein_coding	1.07128	1.11293	1.032	9.44367	17.4425	18.4246	0.0709809	-3.81642	1.31421e-42	2.93447e-40	UP	yes
ENSCAFG00845024348	EMCN		ENSCAFT00845043002;ENSCAFT00845043117;ENSCAFT00845043241	GO:0001525(angiogenesis);GO:0005886(plasma membrane);GO:0030155(regulation of cell adhesion);GO:0030246(carbohydrate binding);GO:0098609(cell-cell adhesion);GO:0098609(cell-cell adhesion)	NA	NA	NA	endomucin [Source:HGNC Symbol;Acc:HGNC:16041]	protein_coding	1.49707	1.66512	1.08004	28.0293	60.0077	73.9296	0.0261919	-5.25473	5.05372e-42	1.11692e-39	UP	yes
ENSCAFG00845004665	NCF2		ENSCAFT00845008348;ENSCAFT00845008396;ENSCAFT00845008369	GO:0005515(protein binding);GO:0006909(phagocytosis);GO:0016176(superoxide-generating NADPH oxidase activator activity);GO:0043020(NADPH oxidase complex);GO:0045730(respiratory burst);GO:0045730(respiratory burst)	04145(Phagosome);04380(Osteoclast differentiation);04670(Leukocyte transendothelial migration);05020(Prion disease);05140(Leishmaniasis);05418(Fluid shear stress and atherosclerosis);05418(Fluid shear stress and atherosclerosis)	NA	NA	neutrophil cytosolic factor 2 [Source:NCBI gene (formerly Entrezgene);Acc:480036]	protein_coding	0.634997	0.610799	0.552617	13.4315	7.53033	9.83191	0.058402	-4.09784	7.26423e-42	1.58925e-39	UP	yes
ENSCAFG00845018471	ENSCAFG00845018471		ENSCAFT00845032656;ENSCAFT00845032803;ENSCAFT00845032725	GO:0004867(serine-type endopeptidase inhibitor activity);GO:0005615(extracellular space);GO:0005615(extracellular space)	NA	NA	NA		protein_coding	7.72333	6.7932	7.93868	31.4655	30.9077	37.2171	0.225476	-2.14895	8.82005e-42	1.91033e-39	UP	yes
ENSCAFG00845014443	SCARF1		ENSCAFT00845025845	GO:0005044(scavenger receptor activity);GO:0006898(receptor-mediated endocytosis);GO:0010976(positive regulation of neuron projection development);GO:0016021(integral component of membrane);GO:0016322(neuron remodeling);GO:0016358(dendrite development);GO:0030169(low-density lipoprotein particle binding);GO:0048680(positive regulation of axon regeneration)	NA	NA	NA	scavenger receptor class F member 1 [Source:HGNC Symbol;Acc:HGNC:16820]	protein_coding	0.443706	0.699495	0.56125	6.71483	5.57727	6.46098	0.0908892	-3.45975	1.05883e-41	2.27061e-39	UP	yes
ENSCAFG00845008384	RAPGEF5		ENSCAFT00845015022;ENSCAFT00845014802;ENSCAFT00845015306;ENSCAFT00845015150;ENSCAFT00845015382	GO:0005085(guanyl-nucleotide exchange factor activity);GO:0005654(nucleoplasm);GO:0007264(small GTPase mediated signal transduction);GO:0016604(nuclear body);GO:0035556(intracellular signal transduction);GO:0050790(regulation of catalytic activity);GO:0050790(regulation of catalytic activity)	04014(Ras signaling pathway);04015(Rap1 signaling pathway);04015(Rap1 signaling pathway)	NA	NA	Rap guanine nucleotide exchange factor 5 [Source:HGNC Symbol;Acc:HGNC:16862]	protein_coding	0.271276	0.348358	0.220975	4.23309	7.316	9.34438	0.0402331	-4.63547	1.08739e-41	2.309e-39	UP	yes
ENSCAFG00845006804	AOC3		ENSCAFT00845012111;ENSCAFT00845012060;ENSCAFT00845012077	GO:0005507(copper ion binding);GO:0008131(primary amine oxidase activity);GO:0009308(amine metabolic process);GO:0048038(quinone binding);GO:0048038(quinone binding)	00260(Glycine, serine and threonine metabolism);00350(Tyrosine metabolism);00360(Phenylalanine metabolism);00410(beta-Alanine metabolism);01100(Metabolic pathways);01100(Metabolic pathways)	K00276	EC:1.4.3.21		protein_coding	1.34785	1.38501	1.44899	6.85611	9.55152	9.94898	0.158664	-2.65596	1.39193e-41	2.92698e-39	UP	yes
ENSCAFG00845022561	CD86		ENSCAFT00845039909;ENSCAFT00845040112;ENSCAFT00845040050;ENSCAFT00845040392;ENSCAFT00845040174;ENSCAFT00845040248	GO:0005886(plasma membrane);GO:0034451(centriolar satellite);GO:0070062(extracellular exosome);GO:0070062(extracellular exosome)	04514(Cell adhesion molecules);04620(Toll-like receptor signaling pathway);04672(Intestinal immune network for IgA production);04940(Type I diabetes mellitus);05167(Kaposi sarcoma-associated herpesvirus infection);05202(Transcriptional misregulation in cancer);05320(Autoimmune thyroid disease);05322(Systemic lupus erythematosus);05323(Rheumatoid arthritis);05330(Allograft rejection);05332(Graft-v…	NA	NA	CD86 molecule [Source:NCBI gene (formerly Entrezgene);Acc:403764]	protein_coding	1.1673	1.20346	1.13321	9.70841	8.70326	13.1338	0.111077	-3.17037	1.41748e-41	2.95204e-39	UP	yes
ENSCAFG00845003657	TSPAN15		ENSCAFT00845006563;ENSCAFT00845006580;ENSCAFT00845006591	GO:0016021(integral component of membrane);GO:0016021(integral component of membrane)	NA	NA	NA		protein_coding	0.87935	0.856907	0.904128	4.5039	4.9955	4.30097	0.191327	-2.38589	1.59869e-41	3.29772e-39	UP	yes
ENSCAFG00845016542	ENSCAFG00845016542		ENSCAFT00845029482	NA	01522(Endocrine resistance);04330(Notch signaling pathway);04919(Thyroid hormone signaling pathway);05165(Human papillomavirus infection);05200(Pathways in cancer);05206(MicroRNAs in cancer);05224(Breast cancer)	NA	NA		pseudogene	0.068245	0.049815	0.12458	3.3699	7.9291	9.69269	0.0115589	-6.43486	3.07636e-41	6.28594e-39	UP	yes
ENSCAFG00845026161	ITGBL1		ENSCAFT00845046260	NA	NA	NA	NA	integrin subunit beta like 1 [Source:HGNC Symbol;Acc:HGNC:6164]	protein_coding	0.805675	0.641962	0.738098	6.2946	5.1169	5.02143	0.133009	-2.9104	3.22756e-41	6.53324e-39	UP	yes
ENSCAFG00845009988	GJA5		ENSCAFT00845017555	GO:0001525(angiogenesis);GO:0003151(outflow tract morphogenesis);GO:0003174(mitral valve development);GO:0003193(pulmonary valve formation);GO:0003281(ventricular septum development);GO:0003283(atrial septum development);GO:0005887(integral component of plasma membrane);GO:0005921(gap junction);GO:0005922(connexin complex);GO:0007154(cell communication);GO:0014704(intercalated disc);GO:0016264(ga…	NA	NA	NA	gap junction protein alpha 5 [Source:NCBI gene (formerly Entrezgene);Acc:483155]	protein_coding	0.226394	0.121236	0.359957	7.931	10.0892	13.4388	0.0224924	-5.47442	3.44825e-41	6.91534e-39	UP	yes
ENSCAFG00845020278	COL5A3		ENSCAFT00845037462;ENSCAFT00845036667;ENSCAFT00845038495	GO:0005201(extracellular matrix structural constituent);GO:0005588(collagen type V trimer);GO:0007160(cell-matrix adhesion);GO:0008201(heparin binding);GO:0008201(heparin binding)	04974(Protein digestion and absorption);04974(Protein digestion and absorption)	NA	NA	collagen type V alpha 3 chain [Source:HGNC Symbol;Acc:HGNC:14864]	protein_coding	3.87223	3.78516	3.24346	19.3547	17.4793	23.0196	0.182125	-2.457	8.05546e-41	1.60067e-38	UP	yes
ENSCAFG00845008513	FZD6		ENSCAFT00845014963	GO:0001736(establishment of planar polarity);GO:0001843(neural tube closure);GO:0001942(hair follicle development);GO:0004888(transmembrane signaling receptor activity);GO:0005515(protein binding);GO:0005789(endoplasmic reticulum membrane);GO:0005886(plasma membrane);GO:0007166(cell surface receptor signaling pathway);GO:0016020(membrane);GO:0016021(integral component of membrane);GO:0016055(Wnt …	04150(mTOR signaling pathway);04310(Wnt signaling pathway);04390(Hippo signaling pathway);04550(Signaling pathways regulating pluripotency of stem cells);04916(Melanogenesis);04934(Cushing syndrome);05010(Alzheimer disease);05022(Pathways of neurodegeneration - multiple diseases);05165(Human papillomavirus infection);05200(Pathways in cancer);05205(Proteoglycans in cancer);05217(Basal cell carcin…	NA	NA	frizzled class receptor 6 [Source:NCBI gene (formerly Entrezgene);Acc:403610]	protein_coding	1.70474	1.7242	1.70643	8.67296	9.71943	12.3512	0.167039	-2.58175	1.04129e-40	2.0503e-38	UP	yes
ENSCAFG00845002478	ENSCAFG00845002478		ENSCAFT00845004356	NA	NA	NA	NA		lncRNA	0.1269	0.090991	0.05169	3.53276	7.58644	10.6677	0.0123736	-6.3366	1.57799e-40	3.07906e-38	UP	yes
ENSCAFG00845023581	CD68		ENSCAFT00845041659	GO:0005886(plasma membrane);GO:0016020(membrane)	04142(Lysosome)	NA	NA	CD68 molecule [Source:HGNC Symbol;Acc:HGNC:1693]	protein_coding	6.2392	8.15498	6.5104	53.042	73.466	89.3893	0.0968265	-3.36845	1.82275e-40	3.52491e-38	UP	yes
ENSCAFG00845011780	LBH	221491	ENSCAFT00845020926;ENSCAFT00845020961;ENSCAFT00845020970	GO:0006355(regulation of DNA-templated transcription);GO:0006355(regulation of DNA-templated transcription)	NA	NA	NA	LBH regulator of WNT signaling pathway [Source:HGNC Symbol;Acc:HGNC:29532]	protein_coding	3.73294	3.37418	3.29026	10.754	11.7326	11.56	0.305386	-1.71129	2.23263e-40	4.27934e-38	UP	yes
ENSCAFG00845023211	PTPRC		ENSCAFT00845042082;ENSCAFT00845042926;ENSCAFT00845041395;ENSCAFT00845040995;ENSCAFT00845042396;ENSCAFT00845042620;ENSCAFT00845041163	GO:0004725(protein tyrosine phosphatase activity);GO:0005515(protein binding);GO:0006470(protein dephosphorylation);GO:0016311(dephosphorylation);GO:0016791(phosphatase activity);GO:0050852(T cell receptor signaling pathway);GO:0050852(T cell receptor signaling pathway)	04514(Cell adhesion molecules);04660(T cell receptor signaling pathway);04666(Fc gamma R-mediated phagocytosis);05132(Salmonella infection);05340(Primary immunodeficiency);05340(Primary immunodeficiency)	K06478	EC:3.1.3.48		protein_coding	0.959038	0.997168	0.937585	4.83142	5.54745	6.86253	0.16784	-2.57484	2.56247e-40	4.86847e-38	UP	yes
ENSCAFG00845016200	CSGALNACT1		ENSCAFT00845028809;ENSCAFT00845028846	GO:0001958(endochondral ossification);GO:0008376(acetylgalactosaminyltransferase activity);GO:0030198(extracellular matrix organization);GO:0030204(chondroitin sulfate metabolic process);GO:0032580(Golgi cisterna membrane);GO:0051216(cartilage development);GO:0051216(cartilage development)	00532(Glycosaminoglycan biosynthesis - chondroitin sulfate / dermatan sulfate);01100(Metabolic pathways);01100(Metabolic pathways)	K00746	EC:2.4.1.174;EC:2.4.1.175	chondroitin sulfate N-acetylgalactosaminyltransferase 1 [Source:HGNC Symbol;Acc:HGNC:24290]	protein_coding	1.22785	0.941074	0.967451	7.33091	9.98659	11.6475	0.108281	-3.20714	3.71509e-40	6.99697e-38	UP	yes
ENSCAFG00845014245	PLIN2		ENSCAFT00845025478;ENSCAFT00845025484	GO:0005634(nucleus);GO:0005737(cytoplasm);GO:0005811(lipid droplet);GO:0005829(cytosol);GO:0005886(plasma membrane);GO:0015909(long-chain fatty acid transport);GO:0019915(lipid storage);GO:0042149(cellular response to glucose starvation);GO:1905691(lipid droplet disassembly);GO:1905691(lipid droplet disassembly)	03320(PPAR signaling pathway);03320(PPAR signaling pathway)	NA	NA	perilipin 2 [Source:HGNC Symbol;Acc:HGNC:248]	protein_coding	33.588	32.4371	31.6622	120.219	107.526	122.973	0.278536	-1.84407	4.63158e-40	8.64788e-38	UP	yes
ENSCAFG00845023062	PRKCH		ENSCAFT00845040718	GO:0000166(nucleotide binding);GO:0004672(protein kinase activity);GO:0004674(protein serine/threonine kinase activity);GO:0004697(protein kinase C activity);GO:0005524(ATP binding);GO:0005737(cytoplasm);GO:0005829(cytosol);GO:0005886(plasma membrane);GO:0005911(cell-cell junction);GO:0006468(protein phosphorylation);GO:0010744(positive regulation of macrophage derived foam cell differentiation);…	04270(Vascular smooth muscle contraction);04750(Inflammatory mediator regulation of TRP channels)	K18051	EC:2.7.11.13	protein kinase C eta [Source:HGNC Symbol;Acc:HGNC:9403]	protein_coding	0.300576	0.137107	0.317793	4.91269	5.49421	6.37822	0.0450087	-4.47365	6.32989e-40	1.17179e-37	UP	yes
ENSCAFG00845029094	MARCO		ENSCAFT00845051470	GO:0001664(G protein-coupled receptor binding);GO:0005044(scavenger receptor activity);GO:0006897(endocytosis);GO:0016020(membrane);GO:0043277(apoptotic cell clearance)	04145(Phagosome)	NA	NA	macrophage receptor with collagenous structure [Source:HGNC Symbol;Acc:HGNC:6895]	protein_coding	0.537974	0.605494	0.661008	43.521	17.198	20.7001	0.0221628	-5.49572	1.70914e-39	3.13713e-37	UP	yes
ENSCAFG00845020628	AQP1	84182	ENSCAFT00845036363	GO:0003094(glomerular filtration);GO:0003097(renal water transport);GO:0005223(intracellular cGMP-activated cation channel activity);GO:0005267(potassium channel activity);GO:0005372(water transmembrane transporter activity);GO:0005634(nucleus);GO:0005737(cytoplasm);GO:0005886(plasma membrane);GO:0005901(caveola);GO:0005903(brush border);GO:0006813(potassium ion transport);GO:0006833(water transp…	04924(Renin secretion);04964(Proximal tubule bicarbonate reclamation);04976(Bile secretion)	NA	NA	aquaporin 1 (Colton blood group) [Source:NCBI gene (formerly Entrezgene);Acc:403732]	protein_coding	0.133742	0.329873	0.184059	7.01627	15.1788	17.0316	0.0165111	-5.92042	4.27382e-39	7.77871e-37	UP	yes
ENSCAFG00845010075	ABLIM3		ENSCAFT00845017751;ENSCAFT00845017830;ENSCAFT00845018154;ENSCAFT00845018075	GO:0001725(stress fiber);GO:0003779(actin binding);GO:0006351(DNA-templated transcription);GO:0006366(transcription by RNA polymerase II);GO:0007010(cytoskeleton organization);GO:0030027(lamellipodium);GO:0030032(lamellipodium assembly);GO:0030036(actin cytoskeleton organization);GO:0045202(synapse);GO:0045944(positive regulation of transcription by RNA polymerase II);GO:0060271(cilium assembly);…	04360(Axon guidance);04360(Axon guidance)	NA	NA	actin binding LIM protein family member 3 [Source:HGNC Symbol;Acc:HGNC:29132]	protein_coding	1.50518	1.60631	1.5075	8.1848	11.5405	13.1827	0.140361	-2.83279	6.04861e-39	1.09172e-36	UP	yes
ENSCAFG00845011113	MFSD2A		ENSCAFT00845019805;ENSCAFT00845019725	GO:0003406(retinal pigment epithelium development);GO:0005324(long-chain fatty acid transporter activity);GO:0005886(plasma membrane);GO:0005887(integral component of plasma membrane);GO:0007420(brain development);GO:0008594(photoreceptor cell morphogenesis);GO:0008643(carbohydrate transport);GO:0009267(cellular response to starvation);GO:0010867(positive regulation of triglyceride biosynthetic p…	NA	NA	NA	major facilitator superfamily domain containing 2A [Source:HGNC Symbol;Acc:HGNC:25897]	protein_coding	46.5674	48.2882	48.4497	13.5063	14.7163	12.2822	3.53798	1.82293	1.17926e-38	2.11088e-36	DOWN	yes
ENSCAFG00845029982	CFI		ENSCAFT00845053146;ENSCAFT00845053171;ENSCAFT00845053129	GO:0004252(serine-type endopeptidase activity);GO:0005044(scavenger receptor activity);GO:0005515(protein binding);GO:0006508(proteolysis);GO:0006956(complement activation);GO:0016020(membrane);GO:0016020(membrane)	04610(Complement and coagulation cascades);05150(Staphylococcus aureus infection);05150(Staphylococcus aureus infection)	K01333	EC:3.4.21.45	complement factor I [Source:HGNC Symbol;Acc:HGNC:5394]	protein_coding	2.62347	2.80803	2.60031	19.8543	21.1609	14.7609	0.144001	-2.79585	4.04313e-38	7.17788e-36	UP	yes
ENSCAFG00845013290	ENSCAFG00845013290		ENSCAFT00845023667	GO:0004672(protein kinase activity);GO:0005524(ATP binding);GO:0005634(nucleus);GO:0006468(protein phosphorylation);GO:0008593(regulation of Notch signaling pathway)	NA	K17537	EC:2.7.10.2		protein_coding	0.131929	0.159204	0.27797	3.37288	3.22643	3.83388	0.0545474	-4.19635	4.37277e-38	7.69999e-36	UP	yes
ENSCAFG00845028626	ITGA6		ENSCAFT00845050699;ENSCAFT00845050589;ENSCAFT00845050766;ENSCAFT00845050653	GO:0005886(plasma membrane);GO:0007155(cell adhesion);GO:0008305(integrin complex);GO:0009986(cell surface);GO:0010668(ectodermal cell differentiation);GO:0030335(positive regulation of cell migration);GO:0031589(cell-substrate adhesion);GO:0031994(insulin-like growth factor I binding);GO:0035878(nail development);GO:0038132(neuregulin binding);GO:0042327(positive regulation of phosphorylation);G…	04151(PI3K-Akt signaling pathway);04510(Focal adhesion);04512(ECM-receptor interaction);04514(Cell adhesion molecules);04640(Hematopoietic cell lineage);04810(Regulation of actin cytoskeleton);05145(Toxoplasmosis);05165(Human papillomavirus infection);05200(Pathways in cancer);05222(Small cell lung cancer);05410(Hypertrophic cardiomyopathy);05412(Arrhythmogenic right ventricular cardiomyopathy);0…	NA	NA	integrin subunit alpha 6 [Source:HGNC Symbol;Acc:HGNC:6142]	protein_coding	1.42911	1.52959	1.38301	11.745	17.4256	23.7999	0.0819647	-3.60885	9.36819e-38	1.63634e-35	UP	yes
ENSCAFG00845000473	ARHGEF15		ENSCAFT00845000805;ENSCAFT00845000796;ENSCAFT00845000774	GO:0005085(guanyl-nucleotide exchange factor activity);GO:0030425(dendrite);GO:0050790(regulation of catalytic activity);GO:0061299(retina vasculature morphogenesis in camera-type eye);GO:2000297(negative regulation of synapse maturation);GO:2000297(negative regulation of synapse maturation)	NA	NA	NA	Rho guanine nucleotide exchange factor 15 [Source:HGNC Symbol;Acc:HGNC:15590]	protein_coding	0.19265	0.080545	0.0915934	5.71515	3.43885	4.17755	0.0273628	-5.19164	1.81633e-37	3.14719e-35	UP	yes
ENSCAFG00845020197	WDFY4		ENSCAFT00845035645	GO:0005515(protein binding)	NA	NA	NA	WDFY family member 4 [Source:HGNC Symbol;Acc:HGNC:29323]	protein_coding	0.458055	0.409398	0.46817	2.56326	2.76215	3.73765	0.14737	-2.76249	2.39573e-37	4.09818e-35	UP	yes
ENSCAFG00845030234	CD48		ENSCAFT00845053643	GO:0002819(regulation of adaptive immune response);GO:0003823(antigen binding);GO:0038023(signaling receptor activity)	04650(Natural killer cell mediated cytotoxicity)	NA	NA		protein_coding	2.03112	1.8923	2.08367	9.95834	8.64945	10.8249	0.204096	-2.29268	2.40301e-37	4.09818e-35	UP	yes
ENSCAFG00845029428	AOAH		ENSCAFT00845052248;ENSCAFT00845052322;ENSCAFT00845052111	GO:0016788(hydrolase activity, acting on ester bonds);GO:0050528(acyloxyacyl hydrolase activity);GO:0050528(acyloxyacyl hydrolase activity)	NA	K01065	EC:3.1.1.77	acyloxyacyl hydrolase [Source:HGNC Symbol;Acc:HGNC:548]	protein_coding	1.45623	1.33691	1.68496	11.4879	9.72681	14.5751	0.125122	-2.99859	2.70593e-37	4.57872e-35	UP	yes
ENSCAFG00845029992	SCARB2		ENSCAFT00845053223;ENSCAFT00845053235;ENSCAFT00845053251	GO:0001786(phosphatidylserine binding);GO:0005044(scavenger receptor activity);GO:0005764(lysosome);GO:0005765(lysosomal membrane);GO:0005886(plasma membrane);GO:0006622(protein targeting to lysosome);GO:0006898(receptor-mediated endocytosis);GO:0007605(sensory perception of sound);GO:0010467(gene expression);GO:0015485(cholesterol binding);GO:0015917(aminophospholipid transport);GO:0016020(membr…	04142(Lysosome);04142(Lysosome)	NA	NA	scavenger receptor class B member 2 [Source:HGNC Symbol;Acc:HGNC:1665]	protein_coding	12.2328	12.1257	13.3587	41.026	39.5657	43.8054	0.3032	-1.72166	6.06879e-37	1.01895e-34	UP	yes
ENSCAFG00845026595	HMGA1		ENSCAFT00845046941;ENSCAFT00845046880	GO:0000785(chromatin);GO:0000987(cis-regulatory region sequence-specific DNA binding);GO:0001221(transcription coregulator binding);GO:0003677(DNA binding);GO:0003680(minor groove of adenine-thymine-rich DNA binding);GO:0005634(nucleus);GO:0006355(regulation of DNA-templated transcription);GO:0008285(negative regulation of cell population proliferation);GO:0019899(enzyme binding);GO:0030374(nucle…	NA	NA	NA	high mobility group AT-hook 1 [Source:NCBI gene (formerly Entrezgene);Acc:442946]	protein_coding	5.04905	4.76042	5.02884	14.2444	15.4672	15.2605	0.329945	-1.5997	6.63111e-37	1.10479e-34	UP	yes
ENSCAFG00845016131	SPP1	30827	ENSCAFT00845028748;ENSCAFT00845028705	GO:0001503(ossification);GO:0005178(integrin binding);GO:0005615(extracellular space);GO:0005794(Golgi apparatus);GO:0006710(androgen catabolic process);GO:0007155(cell adhesion);GO:0033280(response to vitamin D);GO:0045893(positive regulation of DNA-templated transcription);GO:0071394(cellular response to testosterone stimulus);GO:2000866(positive regulation of estradiol secretion);GO:2000866(po…	04151(PI3K-Akt signaling pathway);04371(Apelin signaling pathway);04510(Focal adhesion);04512(ECM-receptor interaction);04620(Toll-like receptor signaling pathway);04929(GnRH secretion);05165(Human papillomavirus infection);05165(Human papillomavirus infection)	NA	NA	secreted phosphoprotein 1 [Source:HGNC Symbol;Acc:HGNC:11255]	protein_coding	158.479	158.192	183.804	955.951	755.383	877.188	0.193344	-2.37076	6.96196e-37	1.15106e-34	UP	yes
ENSCAFG00845027859	NGF		ENSCAFT00845049144	GO:0005102(signaling receptor binding);GO:0005163(nerve growth factor receptor binding);GO:0008191(metalloendopeptidase inhibitor activity);GO:0008625(extrinsic apoptotic signaling pathway via death domain receptors);GO:0010628(positive regulation of gene expression);GO:0048812(neuron projection morphogenesis)	04010(MAPK signaling pathway);04014(Ras signaling pathway);04015(Rap1 signaling pathway);04020(Calcium signaling pathway);04060(Cytokine-cytokine receptor interaction);04151(PI3K-Akt signaling pathway);04210(Apoptosis);04722(Neurotrophin signaling pathway);04750(Inflammatory mediator regulation of TRP channels)	NA	NA	nerve growth factor [Source:NCBI gene (formerly Entrezgene);Acc:403402]	protein_coding	46.6349	45.6203	46.5148	10.8871	11.4201	8.91534	4.44454	2.15204	9.22348e-37	1.51342e-34	DOWN	yes
ENSCAFG00845017930	PODN		ENSCAFT00845031811;ENSCAFT00845031761	GO:0005515(protein binding);GO:0005518(collagen binding);GO:0005615(extracellular space);GO:0005737(cytoplasm);GO:0008285(negative regulation of cell population proliferation);GO:0030336(negative regulation of cell migration);GO:0030336(negative regulation of cell migration)	NA	NA	NA	podocan [Source:HGNC Symbol;Acc:HGNC:23174]	protein_coding	7.28962	6.48586	6.25947	22.9319	28.8407	29.8973	0.245316	-2.02729	1.74766e-36	2.84605e-34	UP	yes
ENSCAFG00845013649	MRC1		ENSCAFT00845024335	GO:0004888(transmembrane signaling receptor activity);GO:0005537(mannose binding);GO:0005886(plasma membrane);GO:0006898(receptor-mediated endocytosis);GO:0009986(cell surface);GO:0010008(endosome membrane);GO:0038024(cargo receptor activity);GO:0071222(cellular response to lipopolysaccharide);GO:0071346(cellular response to interferon-gamma);GO:0071353(cellular response to interleukin-4)	04145(Phagosome);05152(Tuberculosis)	NA	NA	mannose receptor C-type 1 [Source:HGNC Symbol;Acc:HGNC:7228]	protein_coding	2.68191	3.10974	3.19688	18.6328	17.389	25.3904	0.146364	-2.77237	4.0381e-36	6.52696e-34	UP	yes
ENSCAFG00845013426	CD5L		ENSCAFT00845023958	GO:0005044(scavenger receptor activity);GO:0016020(membrane)	NA	NA	NA	CD5 molecule like [Source:NCBI gene (formerly Entrezgene);Acc:609953]	protein_coding	0.0244826	0	0	12.7907	7.9674	9.08461	0.00082039	-10.2514	5.42355e-36	8.70139e-34	UP	yes
ENSCAFG00845018800	VEGFC		ENSCAFT00845033376	GO:0005615(extracellular space);GO:0008083(growth factor activity);GO:0008283(cell population proliferation);GO:0008284(positive regulation of cell population proliferation);GO:0009887(animal organ morphogenesis);GO:0014009(glial cell proliferation);GO:0016020(membrane);GO:0016331(morphogenesis of embryonic epithelium);GO:0030335(positive regulation of cell migration);GO:0042056(chemoattractant a…	04010(MAPK signaling pathway);04014(Ras signaling pathway);04015(Rap1 signaling pathway);04020(Calcium signaling pathway);04151(PI3K-Akt signaling pathway);04510(Focal adhesion);04668(TNF signaling pathway);04926(Relaxin signaling pathway);04933(AGE-RAGE signaling pathway in diabetic complications);05200(Pathways in cancer)	NA	NA	vascular endothelial growth factor C [Source:HGNC Symbol;Acc:HGNC:12682]	protein_coding	97.5306	91.2989	89.5548	20.9892	28.0553	26.4822	3.68591	1.88202	5.54616e-36	8.83267e-34	DOWN	yes
ENSCAFG00845020043	SORBS2		ENSCAFT00845036337;ENSCAFT00845035933;ENSCAFT00845037122;ENSCAFT00845036499;ENSCAFT00845036131;ENSCAFT00845035325;ENSCAFT00845035712;ENSCAFT00845035497	GO:0005515(protein binding);GO:0007015(actin filament organization);GO:0007015(actin filament organization)	NA	NA	NA	sorbin and SH3 domain containing 2 [Source:HGNC Symbol;Acc:HGNC:24098]	protein_coding	0.27636	0.138207	0.312154	3.75737	5.27025	6.36763	0.0472043	-4.40494	1.6001e-35	2.52967e-33	UP	yes
ENSCAFG00845002390	ENSCAFG00845002390		ENSCAFT00845004211	NA	NA	NA	NA		protein_coding	1.09426	0.901488	1.09952	5.30823	5.82124	6.60133	0.17457	-2.51812	2.01477e-35	3.16216e-33	UP	yes
ENSCAFG00845014831	NFAM1		ENSCAFT00845026515	GO:0001819(positive regulation of cytokine production);GO:0004888(transmembrane signaling receptor activity);GO:0007165(signal transduction);GO:0016021(integral component of membrane);GO:0035556(intracellular signal transduction);GO:0045577(regulation of B cell differentiation);GO:0050861(positive regulation of B cell receptor signaling pathway);GO:0051091(positive regulation of DNA-binding trans…	NA	NA	NA	NFAT activating protein with ITAM motif 1 [Source:HGNC Symbol;Acc:HGNC:29872]	protein_coding	0.34876	0.499618	0.529091	6.10511	4.58069	7.00401	0.0778679	-3.68283	2.20339e-35	3.43333e-33	UP	yes
ENSCAFG00845027087	SLC11A1		ENSCAFT00845047751	GO:0001818(negative regulation of cytokine production);GO:0001819(positive regulation of cytokine production);GO:0002309(T cell proliferation involved in immune response);GO:0002606(positive regulation of dendritic cell antigen processing and presentation);GO:0002827(positive regulation of T-helper 1 type immune response);GO:0005384(manganese ion transmembrane transporter activity);GO:0005764(lys…	04142(Lysosome)	NA	NA	solute carrier family 11 member 1 [Source:NCBI gene (formerly Entrezgene);Acc:478909]	protein_coding	3.89548	4.03948	5.31806	25.4024	24.3557	29.4082	0.167408	-2.57856	3.11782e-35	4.82348e-33	UP	yes
ENSCAFG00845002159	ENSCAFG00845002159		ENSCAFT00845003842;ENSCAFT00845003899;ENSCAFT00845003852;ENSCAFT00845003889	GO:0035723(interleukin-15-mediated signaling pathway);GO:0042010(interleukin-15 receptor activity);GO:0042010(interleukin-15 receptor activity)	04060(Cytokine-cytokine receptor interaction);04630(JAK-STAT signaling pathway);04672(Intestinal immune network for IgA production);05166(Human T-cell leukemia virus 1 infection);05200(Pathways in cancer);05200(Pathways in cancer)	NA	NA		protein_coding	9.53431	9.5124	8.95863	2.35247	2.5913	2.54697	3.73866	1.90252	4.33889e-35	6.66497e-33	DOWN	yes
ENSCAFG00845001909	CD14	4695	ENSCAFT00845003337	GO:0001530(lipopolysaccharide binding);GO:0002237(response to molecule of bacterial origin);GO:0005515(protein binding);GO:0005794(Golgi apparatus);GO:0006898(receptor-mediated endocytosis);GO:0009617(response to bacterium);GO:0009897(external side of plasma membrane);GO:0031362(anchored component of external side of plasma membrane);GO:0031666(positive regulation of lipopolysaccharide-mediated s…	04010(MAPK signaling pathway);04064(NF-kappa B signaling pathway);04145(Phagosome);04620(Toll-like receptor signaling pathway);04640(Hematopoietic cell lineage);05132(Salmonella infection);05133(Pertussis);05134(Legionellosis);05146(Amoebiasis);05152(Tuberculosis);05202(Transcriptional misregulation in cancer);05221(Acute myeloid leukemia)	NA	NA	CD14 molecule [Source:HGNC Symbol;Acc:HGNC:1628]	protein_coding	13.9982	16.8696	15.6151	250.101	139.895	164.741	0.0837926	-3.57703	5.47508e-35	8.35105e-33	UP	yes
ENSCAFG00845009905	CTSD		ENSCAFT00845017589;ENSCAFT00845017759	GO:0000045(autophagosome assembly);GO:0004175(endopeptidase activity);GO:0004190(aspartic-type endopeptidase activity);GO:0005615(extracellular space);GO:0005764(lysosome);GO:0006508(proteolysis);GO:0008233(peptidase activity);GO:0016787(hydrolase activity);GO:0070001(aspartic-type peptidase activity);GO:0070001(aspartic-type peptidase activity)	04071(Sphingolipid signaling pathway);04140(Autophagy - animal);04142(Lysosome);04210(Apoptosis);04915(Estrogen signaling pathway);05152(Tuberculosis);05152(Tuberculosis)	K01379	EC:3.4.23.5	cathepsin D [Source:NCBI gene (formerly Entrezgene);Acc:483662]	protein_coding	77.4501	83.072	86.726	970.75	588.666	685.691	0.110127	-3.18275	9.8994e-35	1.49938e-32	UP	yes
ENSCAFG00845011375	CCL2		ENSCAFT00845020212;ENSCAFT00845020156;ENSCAFT00845020185	GO:0005576(extracellular region);GO:0006955(immune response);GO:0008009(chemokine activity);GO:0060326(cell chemotaxis);GO:0060326(cell chemotaxis)	04060(Cytokine-cytokine receptor interaction);04061(Viral protein interaction with cytokine and cytokine receptor);04062(Chemokine signaling pathway);04621(NOD-like receptor signaling pathway);04657(IL-17 signaling pathway);04668(TNF signaling pathway);04933(AGE-RAGE signaling pathway in diabetic complications);05135(Yersinia infection);05142(Chagas disease);05144(Malaria);05163(Human cytomegalov…	NA	NA	C-C motif chemokine ligand 7 [Source:NCBI gene (formerly Entrezgene);Acc:491148]	protein_coding	264.45	263.493	277.868	44.9241	68.0805	54.6077	4.80758	2.26531	1.75362e-34	2.63762e-32	DOWN	yes
ENSCAFG00845022231	COL18A1		ENSCAFT00845040018;ENSCAFT00845039642;ENSCAFT00845040900;ENSCAFT00845039233	GO:0005515(protein binding);GO:0005515(protein binding)	04974(Protein digestion and absorption);04974(Protein digestion and absorption)	NA	NA	collagen type XVIII alpha 1 chain [Source:HGNC Symbol;Acc:HGNC:2195]	protein_coding	11.9423	8.24498	9.57148	100.895	67.9357	81.2729	0.118985	-3.07114	2.01964e-34	3.01679e-32	UP	yes
ENSCAFG00845000831	RASIP1		ENSCAFT00845001374	GO:0001525(angiogenesis);GO:0001570(vasculogenesis);GO:0005515(protein binding);GO:0005911(cell-cell junction);GO:0007165(signal transduction);GO:0010507(negative regulation of autophagy);GO:0032991(protein-containing complex);GO:0033625(positive regulation of integrin activation);GO:0035024(negative regulation of Rho protein signal transduction);GO:0042803(protein homodimerization activity);GO:0…	NA	NA	NA	Ras interacting protein 1 [Source:HGNC Symbol;Acc:HGNC:24716]	protein_coding	0.780552	0.871153	0.66959	7.13626	5.07066	5.97093	0.127699	-2.96918	2.89088e-34	4.28859e-32	UP	yes
ENSCAFG00845030720	ENSCAFG00845030720		ENSCAFT00845054538	NA	NA	NA	NA		lncRNA	4.09415	4.13468	3.95215	17.1803	21.1431	26.116	0.18903	-2.40331	5.48732e-34	8.08502e-32	UP	yes
ENSCAFG00845016232	PDCD1LG2		ENSCAFT00845028857;ENSCAFT00845028902;ENSCAFT00845028920	GO:0032689(negative regulation of interferon-gamma production);GO:0032693(negative regulation of interleukin-10 production);GO:0046007(negative regulation of activated T cell proliferation);GO:0046007(negative regulation of activated T cell proliferation)	04514(Cell adhesion molecules);04514(Cell adhesion molecules)	NA	NA	programmed cell death 1 ligand 2 [Source:HGNC Symbol;Acc:HGNC:18731]	protein_coding	0.205789	0.109201	0.132384	2.16224	2.06617	2.91522	0.0626255	-3.9971	9.04545e-34	1.32375e-31	UP	yes
ENSCAFG00845002510	NLRP1		ENSCAFT00845004425	GO:0003690(double-stranded DNA binding);GO:0003725(double-stranded RNA binding);GO:0005515(protein binding);GO:0005524(ATP binding);GO:0005634(nucleus);GO:0005654(nucleoplasm);GO:0005829(cytosol);GO:0006919(activation of cysteine-type endopeptidase activity involved in apoptotic process);GO:0006954(inflammatory response);GO:0016887(ATP hydrolysis activity);GO:0019899(enzyme binding);GO:0019904(pr…	04621(NOD-like receptor signaling pathway)	NA	NA	NLR family pyrin domain containing 1 [Source:HGNC Symbol;Acc:HGNC:14374]	protein_coding	0.138524	0.246429	0.134666	3.16991	2.44928	3.76534	0.0553697	-4.17476	1.37365e-33	1.99677e-31	UP	yes
ENSCAFG00845011916	COL21A1		ENSCAFT00845021212;ENSCAFT00845021250	GO:0005829(cytosol);GO:0005829(cytosol)	04974(Protein digestion and absorption);04974(Protein digestion and absorption)	NA	NA	collagen type XXI alpha 1 chain [Source:HGNC Symbol;Acc:HGNC:17025]	protein_coding	0.20256	0.213279	0.224551	1.49712	1.64325	2.03107	0.123832	-3.01354	2.0202e-33	2.91703e-31	UP	yes
ENSCAFG00845012344	LRRN1	4034	ENSCAFT00845021932	GO:0005515(protein binding);GO:0051965(positive regulation of synapse assembly)	NA	NA	NA	leucine rich repeat neuronal 1 [Source:HGNC Symbol;Acc:HGNC:20980]	protein_coding	0.103962	0.0625461	0.0688159	1.16346	1.75086	2.20939	0.0459285	-4.44447	3.10322e-33	4.45117e-31	UP	yes
ENSCAFG00845026699	ENSCAFG00845026699		ENSCAFT00845047041	GO:0004930(G protein-coupled receptor activity);GO:0007186(G protein-coupled receptor signaling pathway);GO:0016021(integral component of membrane)	NA	NA	NA		protein_coding	0.644975	0.635052	0.620517	4.64802	5.30061	7.32879	0.110002	-3.1844	4.27552e-33	6.09234e-31	UP	yes
ENSCAFG00845030902	LIF		ENSCAFT00845054922	GO:0001974(blood vessel remodeling);GO:0005102(signaling receptor binding);GO:0005125(cytokine activity);GO:0005146(leukemia inhibitory factor receptor binding);GO:0005576(extracellular region);GO:0005829(cytosol);GO:0006955(immune response);GO:0007260(tyrosine phosphorylation of STAT protein);GO:0007566(embryo implantation);GO:0008083(growth factor activity);GO:0008283(cell population proliferat…	04060(Cytokine-cytokine receptor interaction);04550(Signaling pathways regulating pluripotency of stem cells);04630(JAK-STAT signaling pathway);04668(TNF signaling pathway)	NA	NA	LIF interleukin 6 family cytokine [Source:NCBI gene (formerly Entrezgene);Acc:403449]	protein_coding	86.7986	92.2605	95.283	12.5956	20.37	15.1919	5.69677	2.51014	4.66718e-33	6.60696e-31	DOWN	yes
ENSCAFG00845025120	C1R		ENSCAFT00845044571;ENSCAFT00845044332;ENSCAFT00845044685;ENSCAFT00845044442	GO:0004252(serine-type endopeptidase activity);GO:0005509(calcium ion binding);GO:0006508(proteolysis);GO:0006958(complement activation, classical pathway);GO:0006958(complement activation, classical pathway)	04145(Phagosome);04610(Complement and coagulation cascades);05133(Pertussis);05150(Staphylococcus aureus infection);05171(Coronavirus disease - COVID-19);05322(Systemic lupus erythematosus);05322(Systemic lupus erythematosus)	K01330	EC:3.4.21.41	complement C1r [Source:HGNC Symbol;Acc:HGNC:1246]	protein_coding	145.58	150.712	150.936	51.8413	61.3555	56.2302	2.63965	1.40035	5.50292e-33	7.73947e-31	DOWN	yes
ENSCAFG00845005416	SH2D3C		ENSCAFT00845009700;ENSCAFT00845009675	GO:0001784(phosphotyrosine residue binding);GO:0005085(guanyl-nucleotide exchange factor activity);GO:0005829(cytosol);GO:0007264(small GTPase mediated signal transduction);GO:0007264(small GTPase mediated signal transduction)	NA	NA	NA	SH2 domain containing 3C [Source:HGNC Symbol;Acc:HGNC:16884]	protein_coding	0.408223	0.60568	0.359383	3.79395	4.70615	4.95371	0.102074	-3.29231	9.18075e-33	1.28288e-30	UP	yes
ENSCAFG00845000316	SIPA1L2		ENSCAFT00845000683;ENSCAFT00845000588;ENSCAFT00845000623;ENSCAFT00845000550	GO:0005096(GTPase activator activity);GO:0005515(protein binding);GO:0050790(regulation of catalytic activity);GO:0051056(regulation of small GTPase mediated signal transduction);GO:0051056(regulation of small GTPase mediated signal transduction)	04015(Rap1 signaling pathway);04015(Rap1 signaling pathway)	NA	NA	signal induced proliferation associated 1 like 2 [Source:HGNC Symbol;Acc:HGNC:23800]	protein_coding	0.210583	0.120553	0.12998	1.92523	3.19846	3.86282	0.051312	-4.28456	1.0291e-32	1.4288e-30	UP	yes
ENSCAFG00845008379	MYH11		ENSCAFT00845014751;ENSCAFT00845015399;ENSCAFT00845015170;ENSCAFT00845014945	GO:0003774(cytoskeletal motor activity);GO:0005515(protein binding);GO:0005524(ATP binding);GO:0008307(structural constituent of muscle);GO:0016459(myosin complex);GO:0048251(elastic fiber assembly);GO:0051015(actin filament binding);GO:0055013(cardiac muscle cell development);GO:0055013(cardiac muscle cell development)	04270(Vascular smooth muscle contraction);04530(Tight junction);04810(Regulation of actin cytoskeleton);04810(Regulation of actin cytoskeleton)	NA	NA	myosin heavy chain 11 [Source:HGNC Symbol;Acc:HGNC:7569]	protein_coding	3.40683	3.82911	2.90054	22.6911	37.6273	23.98	0.120245	-3.05595	1.24368e-32	1.71572e-30	UP	yes
ENSCAFG00845005960	KANK3		ENSCAFT00845010563	GO:0005515(protein binding)	NA	NA	NA	KN motif and ankyrin repeat domains 3 [Source:HGNC Symbol;Acc:HGNC:24796]	protein_coding	0.011848	0.007339	0.048053	5.33952	2.59065	3.2213	0.0060297	-7.3737	1.67923e-32	2.30193e-30	UP	yes
ENSCAFG00845029377	LPL	3936	ENSCAFT00845052009;ENSCAFT00845052059	GO:0004465(lipoprotein lipase activity);GO:0005515(protein binding);GO:0006629(lipid metabolic process);GO:0016298(lipase activity);GO:0052689(carboxylic ester hydrolase activity);GO:0052689(carboxylic ester hydrolase activity)	00561(Glycerolipid metabolism);03320(PPAR signaling pathway);04979(Cholesterol metabolism);05010(Alzheimer disease);05010(Alzheimer disease)	K01059	EC:3.1.1.34		protein_coding	0.596363	0.418921	0.350428	6.22531	4.14664	6.20051	0.0824085	-3.60106	1.74928e-32	2.38287e-30	UP	yes
ENSCAFG00845000069	GDA	8034	ENSCAFT00845000131;ENSCAFT00845000139	GO:0006147(guanine catabolic process);GO:0008270(zinc ion binding);GO:0008892(guanine deaminase activity);GO:0016787(hydrolase activity);GO:0016810(hydrolase activity, acting on carbon-nitrogen (but not peptide) bonds);GO:0016810(hydrolase activity, acting on carbon-nitrogen (but not peptide) bonds)	00230(Purine metabolism);01100(Metabolic pathways);01100(Metabolic pathways)	K01487	EC:3.5.4.3	guanine deaminase [Source:HGNC Symbol;Acc:HGNC:4212]	protein_coding	0.163954	0.20738	0.140699	1.46394	1.26336	1.37359	0.124859	-3.00163	1.79936e-32	2.43577e-30	UP	yes
ENSCAFG00845002659	DOCK2		ENSCAFT00845004746	GO:0001766(membrane raft polarization);GO:0001768(establishment of T cell polarity);GO:0001771(immunological synapse formation);GO:0002277(myeloid dendritic cell activation involved in immune response);GO:0005085(guanyl-nucleotide exchange factor activity);GO:0005096(GTPase activator activity);GO:0005515(protein binding);GO:0006935(chemotaxis);GO:0007010(cytoskeleton organization);GO:0007264(smal…	04062(Chemokine signaling pathway)	NA	NA	dedicator of cytokinesis 2 [Source:HGNC Symbol;Acc:HGNC:2988]	protein_coding	0.079204	0.094595	0.098696	1.14968	0.949176	1.48559	0.0760214	-3.71745	1.88167e-32	2.53137e-30	UP	yes
ENSCAFG00845016243	LIPG		ENSCAFT00845028901;ENSCAFT00845028953	GO:0004465(lipoprotein lipase activity);GO:0004620(phospholipase activity);GO:0004806(triglyceride lipase activity);GO:0005515(protein binding);GO:0005615(extracellular space);GO:0005769(early endosome);GO:0005794(Golgi apparatus);GO:0006629(lipid metabolic process);GO:0008970(phospholipase A1 activity);GO:0009986(cell surface);GO:0010983(positive regulation of high-density lipoprotein particle c…	00561(Glycerolipid metabolism);01100(Metabolic pathways);04979(Cholesterol metabolism);04979(Cholesterol metabolism)	K22284	EC:3.1.1.3	lipase G, endothelial type [Source:HGNC Symbol;Acc:HGNC:6623]	protein_coding	19.1763	19.0484	18.8125	1.48682	2.87291	1.68305	9.4389	3.23862	1.92578e-32	2.57473e-30	DOWN	yes
ENSCAFG00845028911	RASSF2		ENSCAFT00845051173;ENSCAFT00845051218	GO:0000776(kinetochore);GO:0001501(skeletal system development);GO:0001503(ossification);GO:0004672(protein kinase activity);GO:0005634(nucleus);GO:0005654(nucleoplasm);GO:0005737(cytoplasm);GO:0005794(Golgi apparatus);GO:0005829(cytosol);GO:0005886(plasma membrane);GO:0007165(signal transduction);GO:0031954(positive regulation of protein autophosphorylation);GO:0032991(protein-containing complex…	04392(Hippo signaling pathway - multiple species);04392(Hippo signaling pathway - multiple species)	NA	NA	Ras association domain family member 2 [Source:HGNC Symbol;Acc:HGNC:9883]	protein_coding	0.449671	0.409634	0.32609	2.72158	4.07119	4.72055	0.102959	-3.27986	3.02497e-32	4.0195e-30	UP	yes
ENSCAFG00845009391	TLR2		ENSCAFT00845016551	GO:0001530(lipopolysaccharide binding);GO:0001540(amyloid-beta binding);GO:0001775(cell activation);GO:0001817(regulation of cytokine production);GO:0002224(toll-like receptor signaling pathway);GO:0002237(response to molecule of bacterial origin);GO:0002755(MyD88-dependent toll-like receptor signaling pathway);GO:0004888(transmembrane signaling receptor activity);GO:0005515(protein binding);GO:0…	NA	NA	NA	toll like receptor 2 [Source:HGNC Symbol;Acc:HGNC:11848]	protein_coding	0.961015	1.03412	0.870147	6.25819	7.7405	10.8138	0.115477	-3.11432	3.26384e-32	4.31045e-30	UP	yes
ENSCAFG00845002627	C7	28834,3627	ENSCAFT00845004664	GO:0005515(protein binding);GO:0005579(membrane attack complex);GO:0006955(immune response);GO:0006956(complement activation)	04610(Complement and coagulation cascades);05020(Prion disease);05171(Coronavirus disease - COVID-19);05322(Systemic lupus erythematosus)	NA	NA	complement C7 [Source:HGNC Symbol;Acc:HGNC:1346]	protein_coding	0.061431	0.058921	0.11713	1.34893	1.89628	1.93167	0.0458736	-4.44619	3.64668e-32	4.78687e-30	UP	yes
ENSCAFG00845006010	ANGPTL4		ENSCAFT00845010650;ENSCAFT00845010678	GO:0001525(angiogenesis);GO:0004857(enzyme inhibitor activity);GO:0005576(extracellular region);GO:0005615(extracellular space);GO:0042802(identical protein binding);GO:0043066(negative regulation of apoptotic process);GO:0043335(protein unfolding);GO:0051005(negative regulation of lipoprotein lipase activity);GO:0070328(triglyceride homeostasis);GO:0072577(endothelial cell apoptotic process);GO:…	03320(PPAR signaling pathway);04979(Cholesterol metabolism);04979(Cholesterol metabolism)	NA	NA	angiopoietin like 4 [Source:HGNC Symbol;Acc:HGNC:16039]	protein_coding	7.22814	8.35837	9.83611	312.35	135.645	147.159	0.0427161	-4.54908	5.09289e-32	6.64499e-30	UP	yes
ENSCAFG00845000358	C1QB		ENSCAFT00845000545	GO:0005515(protein binding);GO:0006958(complement activation, classical pathway);GO:0042802(identical protein binding);GO:0045202(synapse);GO:0048839(inner ear development);GO:0098794(postsynapse);GO:0098883(synapse pruning)	04610(Complement and coagulation cascades);05020(Prion disease);05133(Pertussis);05142(Chagas disease);05150(Staphylococcus aureus infection);05171(Coronavirus disease - COVID-19);05322(Systemic lupus erythematosus)	NA	NA	complement C1q B chain [Source:HGNC Symbol;Acc:HGNC:1242]	protein_coding	2.76924	2.50736	4.09919	161.59	64.634	76.0483	0.0310176	-5.01077	5.55672e-32	7.20677e-30	UP	yes
ENSCAFG00845000842	MMP3		ENSCAFT00845001397	GO:0004175(endopeptidase activity);GO:0004222(metalloendopeptidase activity);GO:0006508(proteolysis);GO:0008233(peptidase activity);GO:0008237(metallopeptidase activity);GO:0008270(zinc ion binding);GO:0010727(negative regulation of hydrogen peroxide metabolic process);GO:0031012(extracellular matrix);GO:0031334(positive regulation of protein-containing complex assembly);GO:0071492(cellular respo…	04657(IL-17 signaling pathway);04668(TNF signaling pathway);05171(Coronavirus disease - COVID-19);05202(Transcriptional misregulation in cancer);05215(Prostate cancer);05323(Rheumatoid arthritis)	K01394	EC:3.4.24.17	matrix metallopeptidase 3 (stromelysin 1, progelatinase) [Source:NCBI gene (formerly Entrezgene);Acc:403445]	protein_coding	20.0943	19.6336	23.7594	0.636166	1.53959	0.58807	22.9709	4.52173	5.90815e-32	7.61694e-30	DOWN	yes
ENSCAFG00845012033	ESAM		ENSCAFT00845021385	GO:0005886(plasma membrane);GO:0005911(cell-cell junction);GO:0005912(adherens junction);GO:0005923(bicellular tight junction);GO:0007156(homophilic cell adhesion via plasma membrane adhesion molecules);GO:0008104(protein localization);GO:0030833(regulation of actin filament polymerization);GO:0032991(protein-containing complex);GO:0070830(bicellular tight junction assembly);GO:0098609(cell-cell …	04514(Cell adhesion molecules);04670(Leukocyte transendothelial migration)	NA	NA	endothelial cell adhesion molecule [Source:HGNC Symbol;Acc:HGNC:17474]	protein_coding	1.69832	2.50689	2.21657	15.7059	25.0422	27.7892	0.0936974	-3.41585	6.33347e-32	8.11696e-30	UP	yes
ENSCAFG00845024168	SHOX2		ENSCAFT00845042786;ENSCAFT00845042727	GO:0000122(negative regulation of transcription by RNA polymerase II);GO:0000981(DNA-binding transcription factor activity, RNA polymerase II-specific);GO:0001649(osteoblast differentiation);GO:0002027(regulation of heart rate);GO:0002053(positive regulation of mesenchymal cell proliferation);GO:0002062(chondrocyte differentiation);GO:0002063(chondrocyte development);GO:0003163(sinoatrial node de…	NA	NA	NA	short stature homeobox 2 [Source:HGNC Symbol;Acc:HGNC:10854]	protein_coding	17.2603	17.2492	18.3185	4.24387	5.392	4.21639	3.81367	1.93118	7.70461e-32	9.81612e-30	DOWN	yes
ENSCAFG00845029262	SEMA7A		ENSCAFT00845051913;ENSCAFT00845051980	GO:0001934(positive regulation of protein phosphorylation);GO:0005178(integrin binding);GO:0005515(protein binding);GO:0006468(protein phosphorylation);GO:0007229(integrin-mediated signaling pathway);GO:0009897(external side of plasma membrane);GO:0021988(olfactory lobe development);GO:0030215(semaphorin receptor binding);GO:0031175(neuron projection development);GO:0045773(positive regulation of…	04360(Axon guidance);04360(Axon guidance)	NA	NA	semaphorin 7A (John Milton Hagen blood group) [Source:HGNC Symbol;Acc:HGNC:10741]	protein_coding	9.9923	10.0595	9.38588	26.6319	29.4084	32.4183	0.332785	-1.58734	7.8532e-32	9.94693e-30	UP	yes
ENSCAFG00845024590	MAFF		ENSCAFT00845043409	GO:0003677(DNA binding);GO:0003700(DNA-binding transcription factor activity);GO:0006355(regulation of DNA-templated transcription)	NA	NA	NA	MAF bZIP transcription factor F [Source:HGNC Symbol;Acc:HGNC:6780]	protein_coding	2.34171	1.6587	2.50348	19.5364	16.1926	16.6172	0.124248	-3.00871	1.33594e-31	1.68228e-29	UP	yes
ENSCAFG00845012631	CLIC5		ENSCAFT00845022539;ENSCAFT00845022507;ENSCAFT00845022579	GO:0005254(chloride channel activity);GO:0005515(protein binding);GO:0006749(glutathione metabolic process);GO:0007605(sensory perception of sound);GO:0007605(sensory perception of sound)	NA	NA	NA	chloride intracellular channel 5 [Source:HGNC Symbol;Acc:HGNC:13517]	protein_coding	0.0150973	0.0502022	0.0441965	1.24769	2.48693	3.00393	0.0162492	-5.94349	1.43316e-31	1.79426e-29	UP	yes
ENSCAFG00845028772	ENSCAFG00845028772		ENSCAFT00845050828;ENSCAFT00845050855	NA	04145(Phagosome);04380(Osteoclast differentiation);04650(Natural killer cell mediated cytotoxicity);04666(Fc gamma R-mediated phagocytosis);05140(Leishmaniasis);05150(Staphylococcus aureus infection);05152(Tuberculosis);05322(Systemic lupus erythematosus);05322(Systemic lupus erythematosus)	NA	NA		protein_coding	2.88149	3.88351	3.4911	50.2105	27.6184	38.7999	0.0879379	-3.50737	1.6254e-31	2.02324e-29	UP	yes
ENSCAFG00845018055	TEK		ENSCAFT00845032205;ENSCAFT00845031961	GO:0001725(stress fiber);GO:0001934(positive regulation of protein phosphorylation);GO:0002040(sprouting angiogenesis);GO:0004672(protein kinase activity);GO:0004713(protein tyrosine kinase activity);GO:0004714(transmembrane receptor protein tyrosine kinase activity);GO:0005515(protein binding);GO:0005524(ATP binding);GO:0005884(actin filament);GO:0005886(plasma membrane);GO:0005887(integral comp…	04010(MAPK signaling pathway);04014(Ras signaling pathway);04015(Rap1 signaling pathway);04066(HIF-1 signaling pathway);04151(PI3K-Akt signaling pathway);05323(Rheumatoid arthritis);05323(Rheumatoid arthritis)	K05121	EC:2.7.10.1	TEK receptor tyrosine kinase [Source:HGNC Symbol;Acc:HGNC:11724]	protein_coding	0.211283	0.339729	0.259944	3.03246	4.66013	6.51806	0.0570668	-4.13121	2.94635e-31	3.64657e-29	UP	yes
ENSCAFG00845027611	PLCL1		ENSCAFT00845048788;ENSCAFT00845048724	GO:0004435(phosphatidylinositol phospholipase C activity);GO:0006629(lipid metabolic process);GO:0007165(signal transduction);GO:0007214(gamma-aminobutyric acid signaling pathway);GO:0008081(phosphoric diester hydrolase activity);GO:0032228(regulation of synaptic transmission, GABAergic);GO:0035556(intracellular signal transduction);GO:0050811(GABA receptor binding);GO:0070679(inositol 1,4,5 tris…	04727(GABAergic synapse);04727(GABAergic synapse)	NA	NA	phospholipase C like 1 (inactive) [Source:HGNC Symbol;Acc:HGNC:9063]	protein_coding	0.810462	0.693474	0.675801	2.92372	3.70649	4.01075	0.204844	-2.2874	2.96447e-31	3.64815e-29	UP	yes
ENSCAFG00845014356	PI3		ENSCAFT00845025690	GO:0001533(cornified envelope);GO:0005576(extracellular region);GO:0018149(peptide cross-linking);GO:0030280(structural constituent of skin epidermis);GO:0030414(peptidase inhibitor activity)	NA	NA	NA	peptidase inhibitor 3 [Source:NCBI gene (formerly Entrezgene);Acc:477241]	protein_coding	12.4399	9.6376	12.4245	0.685603	1.15809	1.17568	11.4269	3.51436	3.06194e-31	3.74681e-29	DOWN	yes
ENSCAFG00845008825	IL6		ENSCAFT00845015516	GO:0001781(neutrophil apoptotic process);GO:0002384(hepatic immune response);GO:0002639(positive regulation of immunoglobulin production);GO:0002675(positive regulation of acute inflammatory response);GO:0005125(cytokine activity);GO:0005138(interleukin-6 receptor binding);GO:0005576(extracellular region);GO:0005615(extracellular space);GO:0005896(interleukin-6 receptor complex);GO:0006954(inflam…	01521(EGFR tyrosine kinase inhibitor resistance);01523(Antifolate resistance);04060(Cytokine-cytokine receptor interaction);04061(Viral protein interaction with cytokine and cytokine receptor);04066(HIF-1 signaling pathway);04068(FoxO signaling pathway);04151(PI3K-Akt signaling pathway);04218(Cellular senescence);04620(Toll-like receptor signaling pathway);04621(NOD-like receptor signaling pathwa…	NA	NA	interleukin 6 [Source:NCBI gene (formerly Entrezgene);Acc:403985]	protein_coding	82.6111	87.7099	81.5786	4.17946	9.76558	5.33807	13.0632	3.70744	3.32415e-31	4.04481e-29	DOWN	yes
ENSCAFG00845023650	ARHGAP25		ENSCAFT00845041920;ENSCAFT00845041986;ENSCAFT00845041765	GO:0001891(phagocytic cup);GO:0006911(phagocytosis, engulfment);GO:0007015(actin filament organization);GO:0007165(signal transduction);GO:0051058(negative regulation of small GTPase mediated signal transduction);GO:0051058(negative regulation of small GTPase mediated signal transduction)	NA	NA	NA	Rho GTPase activating protein 25 [Source:HGNC Symbol;Acc:HGNC:28951]	protein_coding	0.184457	0.0719249	0.149829	3.2707	2.35916	3.06522	0.0467172	-4.4199	5.54625e-31	6.71096e-29	UP	yes
ENSCAFG00845004382	ABCA3		ENSCAFT00845007947;ENSCAFT00845007899	GO:0000166(nucleotide binding);GO:0005524(ATP binding);GO:0005770(late endosome);GO:0005886(plasma membrane);GO:0006855(xenobiotic transmembrane transport);GO:0008559(ABC-type xenobiotic transporter activity);GO:0010875(positive regulation of cholesterol efflux);GO:0015914(phospholipid transport);GO:0016021(integral component of membrane);GO:0016887(ATP hydrolysis activity);GO:0030324(lung develo…	02010(ABC transporters);02010(ABC transporters)	NA	NA	ATP binding cassette subfamily A member 3 [Source:HGNC Symbol;Acc:HGNC:33]	protein_coding	0.421029	0.518692	0.492637	2.73747	2.31371	2.51482	0.189315	-2.40114	5.61053e-31	6.75103e-29	UP	yes
ENSCAFG00845028646	TKT	4921	ENSCAFT00845050595;ENSCAFT00845050672;ENSCAFT00845050698	GO:0000287(magnesium ion binding);GO:0003824(catalytic activity);GO:0004802(transketolase activity);GO:0005509(calcium ion binding);GO:0005654(nucleoplasm);GO:0005829(cytosol);GO:0006098(pentose-phosphate shunt);GO:0016604(nuclear body);GO:0040008(regulation of growth);GO:0042803(protein homodimerization activity);GO:0046166(glyceraldehyde-3-phosphate biosynthetic process);GO:0046166(glyceraldehy…	00030(Pentose phosphate pathway);01100(Metabolic pathways);01200(Carbon metabolism);01230(Biosynthesis of amino acids);01230(Biosynthesis of amino acids)	K00615	EC:2.2.1.1	transketolase [Source:HGNC Symbol;Acc:HGNC:11834]	protein_coding	745.178	736.035	750.62	133.815	161.424	100.827	5.63499	2.49441	7.40297e-31	8.85861e-29	DOWN	yes
ENSCAFG00845010416	PPFIBP2		ENSCAFT00845019254;ENSCAFT00845018431;ENSCAFT00845019373;ENSCAFT00845018603;ENSCAFT00845019042	GO:0005515(protein binding);GO:0042802(identical protein binding);GO:0042802(identical protein binding)	NA	NA	NA	PPFIA binding protein 2 [Source:HGNC Symbol;Acc:HGNC:9250]	protein_coding	0.200665	0.24183	0.219719	1.40876	1.44354	1.67485	0.146276	-2.77324	8.28497e-31	9.85957e-29	UP	yes
ENSCAFG00845019689	MMRN1		ENSCAFT00845034731	GO:0005515(protein binding);GO:0007596(blood coagulation);GO:0031091(platelet alpha granule);GO:0033627(cell adhesion mediated by integrin);GO:0061045(negative regulation of wound healing);GO:0062023(collagen-containing extracellular matrix);GO:1901731(positive regulation of platelet aggregation);GO:1990972(multimerin complex)	NA	NA	NA	multimerin 1 [Source:HGNC Symbol;Acc:HGNC:7178]	protein_coding	0.024471	0.1013	0.052706	2.18432	3.61721	4.36307	0.0175587	-5.83167	2.0872e-30	2.47031e-28	UP	yes
ENSCAFG00845022687	GYG1		ENSCAFT00845040178;ENSCAFT00845040063	GO:0005978(glycogen biosynthetic process);GO:0008466(glycogenin glucosyltransferase activity);GO:0016757(glycosyltransferase activity);GO:0030145(manganese ion binding);GO:0042803(protein homodimerization activity);GO:0102751(UDP-alpha-D-glucose:glucosyl-glycogenin alpha-D-glucosyltransferase activity);GO:0102751(UDP-alpha-D-glucose:glucosyl-glycogenin alpha-D-glucosyltransferase activity)	00500(Starch and sucrose metabolism);01100(Metabolic pathways);01100(Metabolic pathways)	K00750	EC:2.4.1.186	glycogenin 1 [Source:HGNC Symbol;Acc:HGNC:4699]	protein_coding	6.93441	6.6488	6.36303	24.2259	23.4786	20.813	0.291112	-1.78036	3.39366e-30	3.99474e-28	UP	yes
ENSCAFG00845014841	ENSCAFG00845014841		ENSCAFT00845026564;ENSCAFT00845026541	GO:0008083(growth factor activity);GO:0016020(membrane);GO:0016020(membrane)	04010(MAPK signaling pathway);04014(Ras signaling pathway);04015(Rap1 signaling pathway);04151(PI3K-Akt signaling pathway);04510(Focal adhesion);05200(Pathways in cancer);05200(Pathways in cancer)	NA	NA		protein_coding	5.43925	5.30162	5.27435	169.215	71.2347	79.9849	0.0499796	-4.32252	3.43451e-30	4.02098e-28	UP	yes
ENSCAFG00845026701	PIK3CG		ENSCAFT00845047056;ENSCAFT00845047153	GO:0001932(regulation of protein phosphorylation);GO:0003376(sphingosine-1-phosphate receptor signaling pathway);GO:0005737(cytoplasm);GO:0005829(cytosol);GO:0005886(plasma membrane);GO:0005944(phosphatidylinositol 3-kinase complex, class IB);GO:0006468(protein phosphorylation);GO:0007186(G protein-coupled receptor signaling pathway);GO:0010595(positive regulation of endothelial cell migration);G…	00562(Inositol phosphate metabolism);01100(Metabolic pathways);04022(cGMP-PKG signaling pathway);04062(Chemokine signaling pathway);04072(Phospholipase D signaling pathway);04151(PI3K-Akt signaling pathway);04261(Adrenergic signaling in cardiomyocytes);04371(Apelin signaling pathway);04611(Platelet activation);04725(Cholinergic synapse);04921(Oxytocin signaling pathway);05132(Salmonella infection…	K21289	EC:2.7.1.153	phosphatidylinositol-4,5-bisphosphate 3-kinase catalytic subunit gamma [Source:HGNC Symbol;Acc:HGNC:8978]	protein_coding	0.0866525	0.144528	0.123415	1.09005	1.33724	1.59738	0.0881056	-3.50462	3.67562e-30	4.28013e-28	UP	yes
ENSCAFG00845021455	ADGRE3		ENSCAFT00845037877;ENSCAFT00845038035	GO:0004888(transmembrane signaling receptor activity);GO:0004930(G protein-coupled receptor activity);GO:0005509(calcium ion binding);GO:0007166(cell surface receptor signaling pathway);GO:0007186(G protein-coupled receptor signaling pathway);GO:0016021(integral component of membrane);GO:0016021(integral component of membrane)	NA	NA	NA	adhesion G protein-coupled receptor E3 [Source:NCBI gene (formerly Entrezgene);Acc:484900]	protein_coding	0.125864	0.144226	0.143939	1.48732	2.33644	2.43092	0.0661951	-3.91713	3.95341e-30	4.57898e-28	UP	yes
ENSCAFG00845019241	CTSS		ENSCAFT00845034194;ENSCAFT00845034131;ENSCAFT00845034063	GO:0001968(fibronectin binding);GO:0002250(adaptive immune response);GO:0004197(cysteine-type endopeptidase activity);GO:0005518(collagen binding);GO:0005615(extracellular space);GO:0005764(lysosome);GO:0005770(late endosome);GO:0006508(proteolysis);GO:0008234(cysteine-type peptidase activity);GO:0010447(response to acidic pH);GO:0016485(protein processing);GO:0019886(antigen processing and prese…	04142(Lysosome);04145(Phagosome);04210(Apoptosis);04612(Antigen processing and presentation);05152(Tuberculosis);05152(Tuberculosis)	K01368	EC:3.4.22.27	cathepsin S [Source:VGNC Symbol;Acc:VGNC:39715]	protein_coding	11.6046	11.949	15.041	210.062	110.51	135.664	0.0845933	-3.56331	5.81167e-30	6.69548e-28	UP	yes
ENSCAFG00845016835	ARAP3		ENSCAFT00845029901;ENSCAFT00845029841	GO:0005096(GTPase activator activity);GO:0005547(phosphatidylinositol-3,4,5-trisphosphate binding);GO:0007165(signal transduction);GO:0043325(phosphatidylinositol-3,4-bisphosphate binding);GO:0043547(positive regulation of GTPase activity);GO:0043547(positive regulation of GTPase activity)	04015(Rap1 signaling pathway);04024(cAMP signaling pathway);04144(Endocytosis);04144(Endocytosis)	NA	NA	ArfGAP with RhoGAP domain, ankyrin repeat and PH domain 3 [Source:HGNC Symbol;Acc:HGNC:24097]	protein_coding	0.942488	1.17916	1.04406	4.52439	5.21593	6.19241	0.198692	-2.3314	6.21874e-30	7.12655e-28	UP	yes
ENSCAFG00845012839	CLMP		ENSCAFT00845022826	GO:0005881(cytoplasmic microtubule);GO:0005923(bicellular tight junction);GO:0016020(membrane);GO:0048565(digestive tract development)	NA	NA	NA	CXADR like membrane protein [Source:HGNC Symbol;Acc:HGNC:24039]	protein_coding	76.1351	71.9823	72.325	29.3428	33.6911	30.6974	2.35185	1.2338	6.26387e-30	7.13021e-28	DOWN	yes
ENSCAFG00845029934	C3AR1		ENSCAFT00845053020	GO:0002430(complement receptor mediated signaling pathway);GO:0004875(complement receptor activity);GO:0004876(complement component C3a receptor activity);GO:0004930(G protein-coupled receptor activity);GO:0006935(chemotaxis);GO:0007186(G protein-coupled receptor signaling pathway);GO:0010575(positive regulation of vascular endothelial growth factor production);GO:0010759(positive regulation of m…	04080(Neuroactive ligand-receptor interaction);04610(Complement and coagulation cascades);05150(Staphylococcus aureus infection);05171(Coronavirus disease - COVID-19)	NA	NA	complement C3a receptor 1 [Source:HGNC Symbol;Acc:HGNC:1319]	protein_coding	0.514577	0.933371	0.797579	8.29294	11.8919	17.0628	0.0602865	-4.05202	6.28778e-30	7.13021e-28	UP	yes
ENSCAFG00845005035	GPR4		ENSCAFT00845009021	GO:0004930(G protein-coupled receptor activity);GO:0005886(plasma membrane);GO:0007186(G protein-coupled receptor signaling pathway);GO:0007189(adenylate cyclase-activating G protein-coupled receptor signaling pathway);GO:0007200(phospholipase C-activating G protein-coupled receptor signaling pathway);GO:0010447(response to acidic pH);GO:0016021(integral component of membrane);GO:0016525(negative…	NA	NA	NA	G protein-coupled receptor 4 [Source:HGNC Symbol;Acc:HGNC:4497]	protein_coding	0.222624	0.295904	0.225877	2.1144	3.46818	3.60053	0.0810625	-3.62482	7.41204e-30	8.36132e-28	UP	yes
ENSCAFG00845001285	ARHGAP18		ENSCAFT00845002271;ENSCAFT00845002347;ENSCAFT00845002301;ENSCAFT00845002325	GO:0001726(ruffle);GO:0005096(GTPase activator activity);GO:0005737(cytoplasm);GO:0005829(cytosol);GO:0005881(cytoplasmic microtubule);GO:0005886(plasma membrane);GO:0007165(signal transduction);GO:0007264(small GTPase mediated signal transduction);GO:0008360(regulation of cell shape);GO:0016607(nuclear speck);GO:0030833(regulation of actin filament polymerization);GO:0032956(regulation of actin …	NA	NA	NA	Rho GTPase activating protein 18 [Source:NCBI gene (formerly Entrezgene);Acc:476292]	protein_coding	4.47012	4.73367	3.74533	18.528	23.9851	28.5266	0.18228	-2.45577	9.75699e-30	1.09496e-27	UP	yes
ENSCAFG00845013438	EFNA1		ENSCAFT00845023961	GO:0000122(negative regulation of transcription by RNA polymerase II);GO:0001934(positive regulation of protein phosphorylation);GO:0003180(aortic valve morphogenesis);GO:0003183(mitral valve morphogenesis);GO:0003199(endocardial cushion to mesenchymal transition involved in heart valve formation);GO:0010719(negative regulation of epithelial to mesenchymal transition);GO:0014028(notochord formati…	04010(MAPK signaling pathway);04014(Ras signaling pathway);04015(Rap1 signaling pathway);04151(PI3K-Akt signaling pathway);04360(Axon guidance);05206(MicroRNAs in cancer)	NA	NA	ephrin A1 [Source:HGNC Symbol;Acc:HGNC:3221]	protein_coding	3.40975	3.43081	4.35335	20.94	17.4126	21.7913	0.186119	-2.4257	1.10773e-29	1.23671e-27	UP	yes
ENSCAFG00845002651	LAT2	23428	ENSCAFT00845004770;ENSCAFT00845004704;ENSCAFT00845004742	GO:0002764(immune response-regulating signaling pathway);GO:0042113(B cell activation);GO:0042113(B cell activation)	NA	NA	NA		protein_coding	0.701726	0.810297	1.07682	12.8954	7.47337	10.6475	0.0834669	-3.58265	3.86816e-29	4.29644e-27	UP	yes
ENSCAFG00845014681	CNR2	56142	ENSCAFT00845026259	GO:0004930(G protein-coupled receptor activity);GO:0004949(cannabinoid receptor activity);GO:0005783(endoplasmic reticulum);GO:0007186(G protein-coupled receptor signaling pathway);GO:0016021(integral component of membrane);GO:0030595(leukocyte chemotaxis)	04080(Neuroactive ligand-receptor interaction)	NA	NA	cannabinoid receptor 2 [Source:NCBI gene (formerly Entrezgene);Acc:612289]	protein_coding	0.029921	0.029718	0.111033	2.63538	4.27125	5.87479	0.0133531	-6.22668	5.40648e-29	5.97444e-27	UP	yes
ENSCAFG00845012097	CDH5		ENSCAFT00845021519	GO:0001932(regulation of protein phosphorylation);GO:0001955(blood vessel maturation);GO:0005102(signaling receptor binding);GO:0005509(calcium ion binding);GO:0005654(nucleoplasm);GO:0005886(plasma membrane);GO:0005911(cell-cell junction);GO:0005912(adherens junction);GO:0005923(bicellular tight junction);GO:0006874(cellular calcium ion homeostasis);GO:0007043(cell-cell junction assembly);GO:000…	04514(Cell adhesion molecules);04670(Leukocyte transendothelial migration);05418(Fluid shear stress and atherosclerosis)	NA	NA	cadherin 5 [Source:HGNC Symbol;Acc:HGNC:1764]	protein_coding	0.939587	1.08749	0.896959	15.7038	65.7298	79.5661	0.0181618	-5.78295	5.55959e-29	6.11244e-27	UP	yes
ENSCAFG00845018335	ENSCAFG00845018335		ENSCAFT00845032404	NA	NA	NA	NA		protein_coding	1.04316	1.43667	1.03644	25.5491	13.5068	15.3668	0.0646103	-3.95209	8.56337e-29	9.36738e-27	UP	yes
ENSCAFG00845010223	N4BP3		ENSCAFT00845018018;ENSCAFT00845017984	NA	NA	NA	NA	NEDD4 binding protein 3 [Source:HGNC Symbol;Acc:HGNC:29852]	protein_coding	1.09509	1.11543	0.973974	12.7821	7.60327	8.96732	0.108491	-3.20436	1.14453e-28	1.24569e-26	UP	yes
ENSCAFG00845020698	HCLS1		ENSCAFT00845037083;ENSCAFT00845036904;ENSCAFT00845037306	GO:0000122(negative regulation of transcription by RNA polymerase II);GO:0003779(actin binding);GO:0005515(protein binding);GO:0005634(nucleus);GO:0005667(transcription regulator complex);GO:0005737(cytoplasm);GO:0005829(cytosol);GO:0005886(plasma membrane);GO:0008284(positive regulation of cell population proliferation);GO:0009725(response to hormone);GO:0014068(positive regulation of phosphatid…	04530(Tight junction);05100(Bacterial invasion of epithelial cells);05205(Proteoglycans in cancer);05205(Proteoglycans in cancer)	NA	NA	hematopoietic cell-specific Lyn substrate 1 [Source:HGNC Symbol;Acc:HGNC:4844]	protein_coding	0.512894	0.571523	0.622845	17.0851	7.32646	8.87017	0.0512972	-4.28498	1.5387e-28	1.66634e-26	UP	yes
ENSCAFG00845022385	LRRC25		ENSCAFT00845039509	GO:0005515(protein binding);GO:0005783(endoplasmic reticulum);GO:0005829(cytosol);GO:0015630(microtubule cytoskeleton)	NA	NA	NA	leucine rich repeat containing 25 [Source:HGNC Symbol;Acc:HGNC:29806]	protein_coding	1.99783	2.76424	2.27312	38.3751	21.3134	24.3287	0.0837351	-3.57802	1.86304e-28	2.00754e-26	UP	yes
ENSCAFG00845001676	COLEC12		ENSCAFT00845002931	GO:0005044(scavenger receptor activity);GO:0006910(phagocytosis, recognition);GO:0006955(immune response);GO:0030169(low-density lipoprotein particle binding);GO:0034138(toll-like receptor 3 signaling pathway);GO:0038187(pattern recognition receptor activity);GO:0042742(defense response to bacterium);GO:0044857(plasma membrane raft organization);GO:0071360(cellular response to exogenous dsRNA)	04145(Phagosome)	NA	NA	collectin subfamily member 12 [Source:HGNC Symbol;Acc:HGNC:16016]	protein_coding	2.87536	2.98585	2.7885	12.7845	15.2455	20.4455	0.178435	-2.48653	2.85863e-28	3.05266e-26	UP	yes
ENSCAFG00845020957	MME	4321	ENSCAFT00845037015;ENSCAFT00845037152;ENSCAFT00845037238	GO:0001786(phosphatidylserine binding);GO:0001822(kidney development);GO:0004175(endopeptidase activity);GO:0004222(metalloendopeptidase activity);GO:0005737(cytoplasm);GO:0005769(early endosome);GO:0005802(trans-Golgi network);GO:0005886(plasma membrane);GO:0005903(brush border);GO:0006508(proteolysis);GO:0007568(aging);GO:0007611(learning or memory);GO:0008021(synaptic vesicle);GO:0008233(pepti…	04614(Renin-angiotensin system);04640(Hematopoietic cell lineage);04974(Protein digestion and absorption);05010(Alzheimer disease);05010(Alzheimer disease)	K01389	EC:3.4.24.11	membrane metalloendopeptidase [Source:NCBI gene (formerly Entrezgene);Acc:477120]	protein_coding	9.70296	8.61371	9.85945	1.03205	1.87718	1.28104	6.72417	2.74936	2.86112e-28	3.05266e-26	DOWN	yes
ENSCAFG00845000546	TARS3		ENSCAFT00845000955;ENSCAFT00845000963	GO:0000166(nucleotide binding);GO:0004812(aminoacyl-tRNA ligase activity);GO:0004829(threonine-tRNA ligase activity);GO:0005524(ATP binding);GO:0005737(cytoplasm);GO:0006418(tRNA aminoacylation for protein translation);GO:0006435(threonyl-tRNA aminoacylation);GO:0043039(tRNA aminoacylation);GO:0043039(tRNA aminoacylation)	00970(Aminoacyl-tRNA biosynthesis);00970(Aminoacyl-tRNA biosynthesis)	K01868	EC:6.1.1.3		protein_coding	0.628171	0.639363	0.575566	3.024	2.74658	2.72876	0.216852	-2.20522	3.35686e-28	3.56403e-26	UP	yes
ENSCAFG00845019268	ENSCAFG00845019268		ENSCAFT00845034266;ENSCAFT00845033977;ENSCAFT00845034375	GO:0016491(oxidoreductase activity);GO:0016620(oxidoreductase activity, acting on the aldehyde or oxo group of donors, NAD or NADP as acceptor);GO:0016620(oxidoreductase activity, acting on the aldehyde or oxo group of donors, NAD or NADP as acceptor)	00010(Glycolysis / Gluconeogenesis);00053(Ascorbate and aldarate metabolism);00071(Fatty acid degradation);00280(Valine, leucine and isoleucine degradation);00310(Lysine degradation);00330(Arginine and proline metabolism);00340(Histidine metabolism);00380(Tryptophan metabolism);00410(beta-Alanine metabolism);00561(Glycerolipid metabolism);00620(Pyruvate metabolism);00770(Pantothenate and CoA bios…	K00128	EC:1.2.1.3		protein_coding	1.803	2.09011	2.1112	13.3698	9.52118	10.7458	0.178504	-2.48597	7.81687e-28	8.25881e-26	UP	yes
ENSCAFG00845027906	PTPRE		ENSCAFT00845049287;ENSCAFT00845049430;ENSCAFT00845049541	GO:0004725(protein tyrosine phosphatase activity);GO:0005634(nucleus);GO:0005737(cytoplasm);GO:0005886(plasma membrane);GO:0006470(protein dephosphorylation);GO:0016311(dephosphorylation);GO:0016791(phosphatase activity);GO:0016791(phosphatase activity)	NA	K18033	EC:3.1.3.48	protein tyrosine phosphatase receptor type E [Source:HGNC Symbol;Acc:HGNC:9669]	protein_coding	0.520944	0.627333	0.567561	3.05149	3.70892	5.12659	0.144346	-2.7924	8.70345e-28	9.15088e-26	UP	yes
ENSCAFG00845013357	ADGRF5		ENSCAFT00845023799;ENSCAFT00845023921	GO:0003094(glomerular filtration);GO:0004888(transmembrane signaling receptor activity);GO:0004930(G protein-coupled receptor activity);GO:0006112(energy reserve metabolic process);GO:0007166(cell surface receptor signaling pathway);GO:0007186(G protein-coupled receptor signaling pathway);GO:0008654(phospholipid biosynthetic process);GO:0009986(cell surface);GO:0016020(membrane);GO:0016021(integr…	NA	NA	NA	adhesion G protein-coupled receptor F5 [Source:HGNC Symbol;Acc:HGNC:19030]	protein_coding	0.266811	0.298482	0.275949	4.11502	17.2518	20.0418	0.0203156	-5.62127	1.13681e-27	1.18947e-25	UP	yes
ENSCAFG00845027328	BUB1B		ENSCAFT00845048179	GO:0007094(mitotic spindle assembly checkpoint signaling)	04110(Cell cycle);05166(Human T-cell leukemia virus 1 infection)	K06637	EC:2.7.11.1	BUB1 mitotic checkpoint serine/threonine kinase B [Source:HGNC Symbol;Acc:HGNC:1149]	protein_coding	9.78513	10.2008	10.0302	3.47284	4.09927	3.75136	2.65079	1.40643	1.51297e-27	1.57545e-25	DOWN	yes
ENSCAFG00845027982	B4GALNT3		ENSCAFT00845049383	GO:0005794(Golgi apparatus);GO:0008376(acetylgalactosaminyltransferase activity);GO:0032580(Golgi cisterna membrane);GO:0043231(intracellular membrane-bounded organelle)	00513(Various types of N-glycan biosynthesis);01100(Metabolic pathways)	K09656	EC:2.4.1.244	beta-1,4-N-acetyl-galactosaminyltransferase 3 [Source:HGNC Symbol;Acc:HGNC:24137]	protein_coding	2.52802	3.01251	2.65056	0.567797	0.660135	0.480659	4.79406	2.26125	1.74944e-27	1.81297e-25	DOWN	yes
ENSCAFG00845019534	ENSCAFG00845019534		ENSCAFT00845034454	NA	04650(Natural killer cell mediated cytotoxicity)	NA	NA		protein_coding	19.2039	19.1239	18.4303	3.8095	5.38315	5.23441	3.93414	1.97605	1.77891e-27	1.83473e-25	DOWN	yes
ENSCAFG00845020455	ENSCAFG00845020455		ENSCAFT00845036158;ENSCAFT00845036269	NA	NA	NA	NA		protein_coding	8.13478	7.54571	7.16019	2.26515	2.6885	2.53762	3.04897	1.60832	1.87258e-27	1.92219e-25	DOWN	yes
ENSCAFG00845010016	GTSE1		ENSCAFT00845017610	GO:0005881(cytoplasmic microtubule)	04115(p53 signaling pathway)	NA	NA	G2 and S-phase expressed 1 [Source:HGNC Symbol;Acc:HGNC:13698]	protein_coding	10.0234	9.80669	10.6872	3.56781	3.80139	3.47097	2.8152	1.49324	2.83788e-27	2.89932e-25	DOWN	yes
ENSCAFG00845016668	TAL1		ENSCAFT00845029541;ENSCAFT00845029575	GO:0000122(negative regulation of transcription by RNA polymerase II);GO:0000976(transcription cis-regulatory region binding);GO:0000978(RNA polymerase II cis-regulatory region sequence-specific DNA binding);GO:0000981(DNA-binding transcription factor activity, RNA polymerase II-specific);GO:0001525(angiogenesis);GO:0003677(DNA binding);GO:0003682(chromatin binding);GO:0005634(nucleus);GO:0005667…	NA	NA	NA	TAL bHLH transcription factor 1, erythroid differentiation factor [Source:HGNC Symbol;Acc:HGNC:11556]	protein_coding	0.310182	0.357684	0.304591	1.68012	1.86289	2.33947	0.165314	-2.59672	2.88727e-27	2.93593e-25	UP	yes
ENSCAFG00845024983	FIBIN		ENSCAFT00845044092	GO:0005783(endoplasmic reticulum);GO:0010042(response to manganese ion);GO:0042803(protein homodimerization activity);GO:0070528(protein kinase C signaling);GO:0071548(response to dexamethasone)	NA	NA	NA	fin bud initiation factor homolog [Source:HGNC Symbol;Acc:HGNC:33747]	protein_coding	1.68333	0.633359	0.656548	21.6739	20.4773	19.5463	0.0481906	-4.37511	3.05207e-27	3.089e-25	UP	yes
ENSCAFG00845008896	VAV1		ENSCAFT00845015810	GO:0001784(phosphotyrosine residue binding);GO:0005085(guanyl-nucleotide exchange factor activity);GO:0005515(protein binding);GO:0005911(cell-cell junction);GO:0006909(phagocytosis);GO:0006955(immune response);GO:0007186(G protein-coupled receptor signaling pathway);GO:0007229(integrin-mediated signaling pathway);GO:0007264(small GTPase mediated signal transduction);GO:0008361(regulation of cell…	04015(Rap1 signaling pathway);04024(cAMP signaling pathway);04062(Chemokine signaling pathway);04510(Focal adhesion);04650(Natural killer cell mediated cytotoxicity);04660(T cell receptor signaling pathway);04662(B cell receptor signaling pathway);04664(Fc epsilon RI signaling pathway);04666(Fc gamma R-mediated phagocytosis);04670(Leukocyte transendothelial migration);04810(Regulation of actin cy…	NA	NA	vav guanine nucleotide exchange factor 1 [Source:HGNC Symbol;Acc:HGNC:12657]	protein_coding	0.874987	1.04653	0.746952	7.71507	5.27433	7.77184	0.128531	-2.95981	3.18523e-27	3.20879e-25	UP	yes
ENSCAFG00845009411	MMP28		ENSCAFT00845016584	GO:0004222(metalloendopeptidase activity);GO:0005737(cytoplasm);GO:0006508(proteolysis);GO:0008237(metallopeptidase activity);GO:0008270(zinc ion binding);GO:0010760(negative regulation of macrophage chemotaxis);GO:0031012(extracellular matrix)	NA	NA	NA	matrix metallopeptidase 28 [Source:HGNC Symbol;Acc:HGNC:14366]	protein_coding	1.7659	1.44274	1.25405	16.4965	10.7768	11.0796	0.116359	-3.10335	3.50948e-27	3.51906e-25	UP	yes
ENSCAFG00845010877	IL1R2		ENSCAFT00845019258;ENSCAFT00845019219	GO:0004908(interleukin-1 receptor activity);GO:0004910(interleukin-1, type II, blocking receptor activity);GO:0005737(cytoplasm);GO:0010955(negative regulation of protein processing);GO:0016485(protein processing);GO:0019966(interleukin-1 binding);GO:0032690(negative regulation of interleukin-1 alpha production);GO:1900016(negative regulation of cytokine production involved in inflammatory respon…	04060(Cytokine-cytokine receptor interaction);04640(Hematopoietic cell lineage);05146(Amoebiasis);05166(Human T-cell leukemia virus 1 infection);05202(Transcriptional misregulation in cancer);05215(Prostate cancer);05418(Fluid shear stress and atherosclerosis);05418(Fluid shear stress and atherosclerosis)	NA	NA	interleukin 1 receptor type 2 [Source:HGNC Symbol;Acc:HGNC:5994]	protein_coding	0.0689633	0.149965	0.240629	4.7404	3.44208	4.28014	0.0368748	-4.76122	3.87073e-27	3.86342e-25	UP	yes
ENSCAFG00845000526	DHDH		ENSCAFT00845000856;ENSCAFT00845000861;ENSCAFT00845000866	GO:0000166(nucleotide binding);GO:0042843(D-xylose catabolic process);GO:0047837(D-xylose 1-dehydrogenase (NADP+) activity);GO:0047837(D-xylose 1-dehydrogenase (NADP+) activity)	00040(Pentose and glucuronate interconversions);00980(Metabolism of xenobiotics by cytochrome P450);01100(Metabolic pathways);01100(Metabolic pathways)	K00078	EC:1.1.1.179;EC:1.3.1.20	dihydrodiol dehydrogenase [Source:NCBI gene (formerly Entrezgene);Acc:403786]	protein_coding	0.737291	0.562501	0.441911	16.0556	7.4566	10.8499	0.0506868	-4.30225	5.71194e-27	5.67499e-25	UP	yes
ENSCAFG00845009539	PKIB		ENSCAFT00845016950;ENSCAFT00845016905;ENSCAFT00845016791;ENSCAFT00845016834	GO:0004767(sphingomyelin phosphodiesterase activity);GO:0004862(cAMP-dependent protein kinase inhibitor activity);GO:0005615(extracellular space);GO:0006469(negative regulation of protein kinase activity);GO:0006685(sphingomyelin catabolic process);GO:0008081(phosphoric diester hydrolase activity);GO:0008270(zinc ion binding);GO:0008289(lipid binding);GO:0009143(nucleoside triphosphate catabolic …	03320(PPAR signaling pathway);03320(PPAR signaling pathway)	NA	NA	sphingomyelin phosphodiesterase acid like 3A [Source:HGNC Symbol;Acc:HGNC:17389]	protein_coding	68.3677	70.8732	81.4556	369.462	278.461	348.866	0.221407	-2.17523	6.66798e-27	6.5946e-25	UP	yes
ENSCAFG00845026759	DEPP1		ENSCAFT00845047172	GO:0005737(cytoplasm);GO:0005739(mitochondrion);GO:0005777(peroxisome);GO:0010506(regulation of autophagy);GO:0043231(intracellular membrane-bounded organelle)	NA	NA	NA	DEPP1 autophagy regulator [Source:HGNC Symbol;Acc:HGNC:23355]	protein_coding	0.818863	1.05669	0.653558	19.9725	11.3821	12.097	0.0582052	-4.10271	7.7736e-27	7.65311e-25	UP	yes
ENSCAFG00845019200	ENSCAFG00845019200		ENSCAFT00845034041;ENSCAFT00845033926;ENSCAFT00845033974	GO:0005515(protein binding);GO:0005515(protein binding)	NA	NA	NA		protein_coding	0.0194566	0	0.0379729	4.6015	2.31065	2.26694	0.00625656	-7.32042	9.10216e-27	8.92053e-25	UP	yes
ENSCAFG00845025684	RAPGEF3		ENSCAFT00845045970;ENSCAFT00845045391;ENSCAFT00845045636	GO:0005085(guanyl-nucleotide exchange factor activity);GO:0005886(plasma membrane);GO:0005902(microvillus);GO:0007264(small GTPase mediated signal transduction);GO:0008306(associative learning);GO:0019904(protein domain specific binding);GO:0030027(lamellipodium);GO:0030175(filopodium);GO:0030864(cortical actin cytoskeleton);GO:0032486(Rap protein signal transduction);GO:0033138(positive regulati…	04015(Rap1 signaling pathway);04024(cAMP signaling pathway);04072(Phospholipase D signaling pathway);04261(Adrenergic signaling in cardiomyocytes);04670(Leukocyte transendothelial migration);04720(Long-term potentiation);04726(Serotonergic synapse);04726(Serotonergic synapse)	NA	NA	Rap guanine nucleotide exchange factor 3 [Source:NCBI gene (formerly Entrezgene);Acc:486591]	protein_coding	0.214898	0.376023	0.267513	2.80349	2.36819	2.7833	0.107912	-3.21208	1.32822e-26	1.29585e-24	UP	yes
ENSCAFG00845018797	COL4A1		ENSCAFT00845033606;ENSCAFT00845035177;ENSCAFT00845034207;ENSCAFT00845033234;ENSCAFT00845034633;ENSCAFT00845035598	GO:0001569(branching involved in blood vessel morphogenesis);GO:0005201(extracellular matrix structural constituent);GO:0005581(collagen trimer);GO:0005587(collagen type IV trimer);GO:0005604(basement membrane);GO:0007420(brain development);GO:0007528(neuromuscular junction development);GO:0030020(extracellular matrix structural constituent conferring tensile strength);GO:0038063(collagen-activat…	04151(PI3K-Akt signaling pathway);04510(Focal adhesion);04512(ECM-receptor interaction);04926(Relaxin signaling pathway);04933(AGE-RAGE signaling pathway in diabetic complications);04974(Protein digestion and absorption);05146(Amoebiasis);05165(Human papillomavirus infection);05200(Pathways in cancer);05222(Small cell lung cancer);05222(Small cell lung cancer)	NA	NA	collagen type IV alpha 1 chain [Source:HGNC Symbol;Acc:HGNC:2202]	protein_coding	192.111	207.025	204.178	585.776	703.973	810.171	0.287304	-1.79935	1.37032e-26	1.33093e-24	UP	yes
ENSCAFG00845018416	ENSCAFG00845018416		ENSCAFT00845032565	NA	NA	NA	NA		protein_coding	0.101494	0.071087	0.083697	2.52592	1.57746	2.96361	0.0362641	-4.78531	1.62682e-26	1.573e-24	UP	yes
ENSCAFG00845029916	LIPA	1056,10648	ENSCAFT00845052971;ENSCAFT00845053039;ENSCAFT00845053009	GO:0016788(hydrolase activity, acting on ester bonds);GO:0016788(hydrolase activity, acting on ester bonds)	00100(Steroid biosynthesis);04142(Lysosome);04979(Cholesterol metabolism);04979(Cholesterol metabolism)	K01052	EC:3.1.1.13		protein_coding	12.1503	12.7028	14.2343	43.3864	50.7116	60.88	0.252212	-1.98729	2.6624e-26	2.56289e-24	UP	yes
ENSCAFG00845023026	CLEC4E		ENSCAFT00845040637;ENSCAFT00845040683;ENSCAFT00845040741	GO:0001819(positive regulation of cytokine production);GO:0002292(T cell differentiation involved in immune response);GO:0005886(plasma membrane);GO:0006955(immune response);GO:0030670(phagocytic vesicle membrane);GO:0038023(signaling receptor activity);GO:0038094(Fc-gamma receptor signaling pathway);GO:0038187(pattern recognition receptor activity);GO:0042742(defense response to bacterium);GO:00…	04625(C-type lectin receptor signaling pathway);05152(Tuberculosis);05152(Tuberculosis)	NA	NA		protein_coding	1.53598	1.41701	1.37735	7.03941	7.41523	10.8851	0.170891	-2.54885	2.8761e-26	2.75635e-24	UP	yes
ENSCAFG00845008786	P2RY2		ENSCAFT00845015415	GO:0004930(G protein-coupled receptor activity);GO:0007186(G protein-coupled receptor signaling pathway);GO:0007200(phospholipase C-activating G protein-coupled receptor signaling pathway);GO:0016021(integral component of membrane);GO:0045028(G protein-coupled purinergic nucleotide receptor activity);GO:0070257(positive regulation of mucus secretion);GO:0097746(blood vessel diameter maintenance)	04080(Neuroactive ligand-receptor interaction);04750(Inflammatory mediator regulation of TRP channels)	NA	NA	purinergic receptor P2Y2 [Source:HGNC Symbol;Acc:HGNC:8541]	protein_coding	0.137797	0.08927	0.148017	1.1729	1.39117	1.48196	0.0927041	-3.43122	3.48618e-26	3.3263e-24	UP	yes
ENSCAFG00845021804	ALOX5AP		ENSCAFT00845038483	GO:0002540(leukotriene production involved in inflammatory response);GO:0005634(nucleus);GO:0005635(nuclear envelope);GO:0005783(endoplasmic reticulum);GO:0006691(leukotriene metabolic process);GO:0008047(enzyme activator activity);GO:0016021(integral component of membrane);GO:0019370(leukotriene biosynthetic process);GO:0031965(nuclear membrane);GO:0047485(protein N-terminus binding);GO:0050544(…	NA	NA	NA	arachidonate 5-lipoxygenase activating protein [Source:HGNC Symbol;Acc:HGNC:436]	protein_coding	0.258842	0.134616	0.282717	4.23275	4.14836	3.86357	0.0552219	-4.17862	5.18721e-26	4.92762e-24	UP	yes
ENSCAFG00845008857	CCL4		ENSCAFT00845015652;ENSCAFT00845015558;ENSCAFT00845015669	GO:0005576(extracellular region);GO:0006955(immune response);GO:0008009(chemokine activity);GO:0008009(chemokine activity)	04060(Cytokine-cytokine receptor interaction);04061(Viral protein interaction with cytokine and cytokine receptor);04062(Chemokine signaling pathway);04064(NF-kappa B signaling pathway);04620(Toll-like receptor signaling pathway);04623(Cytosolic DNA-sensing pathway);05142(Chagas disease);05163(Human cytomegalovirus infection);05323(Rheumatoid arthritis);05323(Rheumatoid arthritis)	NA	NA	chemokine (C-C motif) ligand 4 [Source:NCBI gene (formerly Entrezgene);Acc:448786]	protein_coding	16.1295	17.0083	21.4838	1.16779	2.54196	1.48803	10.5086	3.3935	5.6783e-26	5.37058e-24	DOWN	yes
ENSCAFG00845008022	MAN1A1		ENSCAFT00845014209	GO:0004571(mannosyl-oligosaccharide 1,2-alpha-mannosidase activity);GO:0005509(calcium ion binding);GO:0005793(endoplasmic reticulum-Golgi intermediate compartment);GO:0005794(Golgi apparatus);GO:0005829(cytosol);GO:0005975(carbohydrate metabolic process);GO:0016020(membrane);GO:0030433(ubiquitin-dependent ERAD pathway);GO:0031410(cytoplasmic vesicle);GO:0045047(protein targeting to ER);GO:190438…	00510(N-Glycan biosynthesis);00513(Various types of N-glycan biosynthesis);01100(Metabolic pathways);04141(Protein processing in endoplasmic reticulum)	K01230	EC:3.2.1.113	mannosidase alpha class 1A member 1 [Source:HGNC Symbol;Acc:HGNC:6821]	protein_coding	13.4073	13.4146	13.2565	33.6278	35.395	41.2626	0.363407	-1.46034	5.80592e-26	5.46741e-24	UP	yes
ENSCAFG00845023913	TM4SF18		ENSCAFT00845042228	GO:0016021(integral component of membrane)	NA	NA	NA	transmembrane 4 L six family member 18 [Source:HGNC Symbol;Acc:HGNC:25181]	protein_coding	0.404281	0.255137	0.388153	6.98611	27.3162	34.6902	0.0151838	-6.04132	6.07167e-26	5.69291e-24	UP	yes
ENSCAFG00845002076	NR2F2		ENSCAFT00845003645;ENSCAFT00845003657;ENSCAFT00845003609	GO:0003700(DNA-binding transcription factor activity);GO:0006355(regulation of DNA-templated transcription);GO:0008270(zinc ion binding);GO:0043565(sequence-specific DNA binding);GO:0043565(sequence-specific DNA binding)	NA	NA	NA		protein_coding	2.9009	2.44926	2.86778	8.74312	11.3742	12.0494	0.25548	-1.96872	7.64246e-26	7.13483e-24	UP	yes
ENSCAFG00845027587	PLCB2		ENSCAFT00845048651	GO:0004435(phosphatidylinositol phospholipase C activity);GO:0004629(phospholipase C activity);GO:0005509(calcium ion binding);GO:0005737(cytoplasm);GO:0006629(lipid metabolic process);GO:0007165(signal transduction);GO:0008081(phosphoric diester hydrolase activity);GO:0016042(lipid catabolic process);GO:0035556(intracellular signal transduction);GO:0046488(phosphatidylinositol metabolic process)…	00562(Inositol phosphate metabolism);01100(Metabolic pathways);04015(Rap1 signaling pathway);04020(Calcium signaling pathway);04022(cGMP-PKG signaling pathway);04062(Chemokine signaling pathway);04070(Phosphatidylinositol signaling system);04071(Sphingolipid signaling pathway);04072(Phospholipase D signaling pathway);04261(Adrenergic signaling in cardiomyocytes);04270(Vascular smooth muscle contr…	K05858	EC:3.1.4.11	phospholipase C beta 2 [Source:HGNC Symbol;Acc:HGNC:9055]	protein_coding	0.170201	0.250221	0.22096	1.37611	1.31813	1.80613	0.142518	-2.81079	1.06769e-25	9.92491e-24	UP	yes
ENSCAFG00845009083	CCL5		ENSCAFT00845016014	GO:0005576(extracellular region);GO:0006955(immune response);GO:0008009(chemokine activity)	04060(Cytokine-cytokine receptor interaction);04061(Viral protein interaction with cytokine and cytokine receptor);04062(Chemokine signaling pathway);04620(Toll-like receptor signaling pathway);04621(NOD-like receptor signaling pathway);04623(Cytosolic DNA-sensing pathway);04668(TNF signaling pathway);05020(Prion disease);05142(Chagas disease);05163(Human cytomegalovirus infection);05164(Influenz…	NA	NA	C-C motif chemokine ligand 5 [Source:NCBI gene (formerly Entrezgene);Acc:403522]	protein_coding	40.4241	44.2184	48.0922	12.4382	15.1383	13.0037	3.27092	1.7097	1.36368e-25	1.26222e-23	DOWN	yes
ENSCAFG00845013825	PLXDC1		ENSCAFT00845024674	GO:0001525(angiogenesis);GO:0005737(cytoplasm);GO:0005886(plasma membrane);GO:0043235(receptor complex)	NA	NA	NA	plexin domain containing 1 [Source:HGNC Symbol;Acc:HGNC:20945]	protein_coding	0.205816	0.188145	0.181102	1.13617	1.55524	1.65193	0.132401	-2.91702	1.45954e-25	1.3452e-23	UP	yes
ENSCAFG00845010730	ENSCAFG00845010730		ENSCAFT00845018905	NA	NA	NA	NA		lncRNA	9.6215	9.84943	9.57236	3.77166	4.31968	4.0549	2.39113	1.25769	2.22657e-25	2.04345e-23	DOWN	yes
ENSCAFG00845007349	EMR4	326342	ENSCAFT00845013306;ENSCAFT00845013093	GO:0004888(transmembrane signaling receptor activity);GO:0004930(G protein-coupled receptor activity);GO:0005509(calcium ion binding);GO:0007166(cell surface receptor signaling pathway);GO:0007186(G protein-coupled receptor signaling pathway);GO:0016021(integral component of membrane);GO:0016021(integral component of membrane)	NA	NA	NA	EGF-like module containing, mucin-like, hormone receptor-like sequence 4 [Source:NCBI gene (formerly Entrezgene);Acc:611665]	protein_coding	0.101329	0.155429	0.125204	1.35283	1.31068	1.82442	0.0851091	-3.55454	2.25448e-25	2.06033e-23	UP	yes
ENSCAFG00845002732	C5AR2		ENSCAFT00845004855	GO:0004878(complement component C5a receptor activity);GO:0004930(G protein-coupled receptor activity);GO:0006935(chemotaxis);GO:0006954(inflammatory response);GO:0007186(G protein-coupled receptor signaling pathway);GO:0009925(basal plasma membrane);GO:0016021(integral component of membrane);GO:0032677(regulation of interleukin-8 production);GO:0032715(negative regulation of interleukin-6 produc…	NA	NA	NA	complement C5a receptor 2 [Source:HGNC Symbol;Acc:HGNC:4527]	protein_coding	0.301468	0.368717	0.176061	4.15373	3.60406	3.84214	0.0729527	-3.77689	2.38322e-25	2.16883e-23	UP	yes
ENSCAFG00845003950	AK5		ENSCAFT00845007146;ENSCAFT00845007120	GO:0004017(adenylate kinase activity);GO:0004550(nucleoside diphosphate kinase activity);GO:0005524(ATP binding);GO:0005737(cytoplasm);GO:0005829(cytosol);GO:0006139(nucleobase-containing compound metabolic process);GO:0006165(nucleoside diphosphate phosphorylation);GO:0009142(nucleoside triphosphate biosynthetic process);GO:0019205(nucleobase-containing compound kinase activity);GO:0034451(centr…	00230(Purine metabolism);00730(Thiamine metabolism);01100(Metabolic pathways);01240(Biosynthesis of cofactors);01240(Biosynthesis of cofactors)	K00939	EC:2.7.4.3	adenylate kinase 5 [Source:HGNC Symbol;Acc:HGNC:365]	protein_coding	29.2266	27.4838	27.8198	5.8625	8.97078	7.21642	3.83362	1.93871	3.27649e-25	2.96927e-23	DOWN	yes
ENSCAFG00845012835	CYB561A3		ENSCAFT00845022822;ENSCAFT00845022853	GO:0005730(nucleolus);GO:0005764(lysosome);GO:0005765(lysosomal membrane);GO:0006879(cellular iron ion homeostasis);GO:0016491(oxidoreductase activity);GO:0031902(late endosome membrane);GO:0043231(intracellular membrane-bounded organelle);GO:0140571(transmembrane ascorbate ferrireductase activity);GO:0140571(transmembrane ascorbate ferrireductase activity)	NA	NA	NA	cytochrome b561 family member A3 [Source:HGNC Symbol;Acc:HGNC:23014]	protein_coding	3.56123	4.20425	3.9651	14.1867	13.2889	17.0389	0.263523	-1.924	3.29742e-25	2.97578e-23	UP	yes
ENSCAFG00845004604	PSAP	23787,653509,729238	ENSCAFT00845008244;ENSCAFT00845008238	GO:0002020(protease binding);GO:0005543(phospholipid binding);GO:0005615(extracellular space);GO:0005764(lysosome);GO:0005770(late endosome);GO:0006629(lipid metabolic process);GO:0006665(sphingolipid metabolic process);GO:0007041(lysosomal transport);GO:0042803(protein homodimerization activity);GO:0043231(intracellular membrane-bounded organelle);GO:0097110(scaffold protein binding);GO:1903771(…	00600(Sphingolipid metabolism);04142(Lysosome);04142(Lysosome)	NA	NA	prosaposin [Source:HGNC Symbol;Acc:HGNC:9498]	protein_coding	235.984	248.087	261.574	785.753	685.245	764.1	0.333607	-1.58378	4.13018e-25	3.71185e-23	UP	yes
ENSCAFG00845003775	PLD3		ENSCAFT00845006746;ENSCAFT00845006751;ENSCAFT00845006741	GO:0000139(Golgi membrane);GO:0003824(catalytic activity);GO:0005765(lysosomal membrane);GO:0005789(endoplasmic reticulum membrane);GO:0014902(myotube differentiation);GO:0031901(early endosome membrane);GO:0031902(late endosome membrane);GO:0043202(lysosomal lumen);GO:0045145(single-stranded DNA 5'-3' exodeoxyribonuclease activity);GO:1900015(regulation of cytokine production involved in inflamm…	00564(Glycerophospholipid metabolism);00565(Ether lipid metabolism);01100(Metabolic pathways);01100(Metabolic pathways)	K16860	EC:3.1.4.4	phospholipase D family member 3 [Source:HGNC Symbol;Acc:HGNC:17158]	protein_coding	13.2044	14.6993	13.8163	38.0665	35.83	39.4031	0.368227	-1.44133	4.93464e-25	4.4165e-23	UP	yes
ENSCAFG00845023377	PTGES		ENSCAFT00845041265	GO:0001516(prostaglandin biosynthetic process);GO:0004364(glutathione transferase activity);GO:0004602(glutathione peroxidase activity);GO:0004667(prostaglandin-D synthase activity);GO:0005641(nuclear envelope lumen);GO:0005737(cytoplasm);GO:0006693(prostaglandin metabolic process);GO:0008283(cell population proliferation);GO:0008285(negative regulation of cell population proliferation);GO:001602…	00590(Arachidonic acid metabolism);01100(Metabolic pathways)	K15729	EC:5.3.99.3	prostaglandin E synthase [Source:NCBI gene (formerly Entrezgene);Acc:480698]	protein_coding	205.51	213.691	216.314	13.3203	25.7943	9.6794	13.0244	3.70315	5.60013e-25	4.99149e-23	DOWN	yes
ENSCAFG00845022878	PREX2		ENSCAFT00845041301;ENSCAFT00845042080;ENSCAFT00845041777;ENSCAFT00845040740;ENSCAFT00845040408	GO:0005085(guanyl-nucleotide exchange factor activity);GO:0005096(GTPase activator activity);GO:0005515(protein binding);GO:0005886(plasma membrane);GO:0007186(G protein-coupled receptor signaling pathway);GO:0008344(adult locomotory behavior);GO:0014065(phosphatidylinositol 3-kinase signaling);GO:0035556(intracellular signal transduction);GO:0048813(dendrite morphogenesis);GO:0050790(regulation …	NA	NA	NA	phosphatidylinositol-3,4,5-trisphosphate dependent Rac exchange factor 2 [Source:HGNC Symbol;Acc:HGNC:22950]	protein_coding	0.270097	0.412992	0.347693	3.15284	7.82963	9.55293	0.0501954	-4.3163	6.19144e-25	5.49592e-23	UP	yes
ENSCAFG00845026992	PLXND1		ENSCAFT00845047906;ENSCAFT00845048150;ENSCAFT00845048322	GO:0001525(angiogenesis);GO:0001569(branching involved in blood vessel morphogenesis);GO:0001822(kidney development);GO:0003151(outflow tract morphogenesis);GO:0003279(cardiac septum development);GO:0005515(protein binding);GO:0005887(integral component of plasma membrane);GO:0007165(signal transduction);GO:0007416(synapse assembly);GO:0017154(semaphorin receptor activity);GO:0019904(protein doma…	NA	NA	NA	plexin D1 [Source:HGNC Symbol;Acc:HGNC:9107]	protein_coding	4.15086	4.59446	4.30156	17.8714	26.9257	32.5273	0.168729	-2.56722	6.28784e-25	5.55871e-23	UP	yes
ENSCAFG00845016332	CTSA		ENSCAFT00845029051;ENSCAFT00845029088	GO:0004185(serine-type carboxypeptidase activity);GO:0006508(proteolysis);GO:0031647(regulation of protein stability);GO:0043231(intracellular membrane-bounded organelle);GO:1904715(negative regulation of chaperone-mediated autophagy);GO:1904715(negative regulation of chaperone-mediated autophagy)	04142(Lysosome);04614(Renin-angiotensin system);04614(Renin-angiotensin system)	K13289	EC:3.4.16.5	cathepsin A [Source:NCBI gene (formerly Entrezgene);Acc:611146]	protein_coding	24.8869	25.0043	25.9153	68.1778	62.6628	72.3665	0.37305	-1.42256	6.33404e-25	5.57679e-23	UP	yes
ENSCAFG00845000901	ARHGEF28		ENSCAFT00845001768;ENSCAFT00845001842;ENSCAFT00845001526;ENSCAFT00845001648;ENSCAFT00845001694;ENSCAFT00845001594	GO:0005085(guanyl-nucleotide exchange factor activity);GO:0005085(guanyl-nucleotide exchange factor activity)	05135(Yersinia infection);05135(Yersinia infection)	NA	NA	Rho guanine nucleotide exchange factor 28 [Source:HGNC Symbol;Acc:HGNC:30322]	protein_coding	0.284946	0.263673	0.345919	1.78	2.94674	3.51062	0.108595	-3.20297	8.01575e-25	7.02887e-23	UP	yes
ENSCAFG00845029255	RIN2		ENSCAFT00845051758;ENSCAFT00845051853;ENSCAFT00845051808;ENSCAFT00845051778	GO:0007165(signal transduction);GO:0010595(positive regulation of endothelial cell migration);GO:1904906(positive regulation of endothelial cell-matrix adhesion via fibronectin);GO:2001214(positive regulation of vasculogenesis);GO:2001214(positive regulation of vasculogenesis)	NA	NA	NA	Ras and Rab interactor 2 [Source:HGNC Symbol;Acc:HGNC:18750]	protein_coding	2.1748	2.07916	1.80327	6.64849	7.66442	9.28953	0.256636	-1.96221	8.93058e-25	7.79949e-23	UP	yes
ENSCAFG00845021665	KIF14		ENSCAFT00845039235;ENSCAFT00845039038	GO:0001558(regulation of cell growth);GO:0003777(microtubule motor activity);GO:0005515(protein binding);GO:0005524(ATP binding);GO:0005829(cytosol);GO:0005874(microtubule);GO:0005886(plasma membrane);GO:0007018(microtubule-based movement);GO:0007080(mitotic metaphase plate congression);GO:0008017(microtubule binding);GO:0008284(positive regulation of cell population proliferation);GO:0008574(plu…	NA	NA	NA	kinesin family member 14 [Source:HGNC Symbol;Acc:HGNC:19181]	protein_coding	2.30595	1.98819	2.23492	0.634226	0.745503	0.693304	3.14952	1.65513	9.05777e-25	7.87881e-23	DOWN	yes
ENSCAFG00845002717	HSD11B1		ENSCAFT00845004839;ENSCAFT00845004829	GO:0016491(oxidoreductase activity);GO:0016491(oxidoreductase activity)	00140(Steroid hormone biosynthesis);00980(Metabolism of xenobiotics by cytochrome P450);01100(Metabolic pathways);05204(Chemical carcinogenesis);05204(Chemical carcinogenesis)	K15680	EC:1.1.1.146	hydroxysteroid 11-beta dehydrogenase 1 [Source:NCBI gene (formerly Entrezgene);Acc:449023]	protein_coding	28.4534	26.5831	28.944	11.3274	11.0051	10.8425	2.53144	1.33996	1.06201e-24	9.20082e-23	DOWN	yes
ENSCAFG00845014826	WFIKKN2		ENSCAFT00845026506	GO:0001501(skeletal system development);GO:0004867(serine-type endopeptidase inhibitor activity);GO:0005515(protein binding);GO:0005576(extracellular region);GO:0005615(extracellular space);GO:0007179(transforming growth factor beta receptor signaling pathway);GO:0030414(peptidase inhibitor activity);GO:0030512(negative regulation of transforming growth factor beta receptor signaling pathway);GO:…	NA	NA	NA	WAP, follistatin/kazal, immunoglobulin, kunitz and netrin domain containing 2 [Source:HGNC Symbol;Acc:HGNC:30916]	protein_coding	13.415	14.97	14.2679	34.7229	35.5831	37.5602	0.395423	-1.33853	1.55372e-24	1.34072e-22	UP	yes
ENSCAFG00845018613	DLA-DMA		ENSCAFT00845032917	GO:0002503(peptide antigen assembly with MHC class II protein complex);GO:0005765(lysosomal membrane);GO:0006955(immune response);GO:0009986(cell surface);GO:0016020(membrane);GO:0019882(antigen processing and presentation);GO:0023026(MHC class II protein complex binding);GO:0031902(late endosome membrane);GO:0042613(MHC class II protein complex);GO:0043231(intracellular membrane-bounded organell…	04145(Phagosome);04514(Cell adhesion molecules);04612(Antigen processing and presentation);04640(Hematopoietic cell lineage);04658(Th1 and Th2 cell differentiation);04659(Th17 cell differentiation);04672(Intestinal immune network for IgA production);04940(Type I diabetes mellitus);05140(Leishmaniasis);05145(Toxoplasmosis);05150(Staphylococcus aureus infection);05152(Tuberculosis);05164(Influenza …	NA	NA	major histocompatibility complex, class II, DM alpha [Source:NCBI gene (formerly Entrezgene);Acc:481732]	protein_coding	0.739353	0.887139	1.02432	6.63516	4.6022	6.19111	0.152096	-2.71694	1.5891e-24	1.36581e-22	UP	yes
ENSCAFG00845014271	EVI2A		ENSCAFT00845025516	GO:0016021(integral component of membrane)	NA	NA	NA	ecotropic viral integration site 2A [Source:HGNC Symbol;Acc:HGNC:3499]	protein_coding	1.98992	2.15937	2.47994	9.55629	8.99016	11.6256	0.219714	-2.1863	1.60448e-24	1.37357e-22	UP	yes
ENSCAFG00845000143	ENSCAFG00845000143		ENSCAFT00845000240;ENSCAFT00845000222;ENSCAFT00845000232;ENSCAFT00845000226	GO:0016021(integral component of membrane);GO:0016021(integral component of membrane)	04640(Hematopoietic cell lineage);04640(Hematopoietic cell lineage)	NA	NA		protein_coding	0.374106	0.265681	0.446075	2.75671	3.03604	4.02375	0.110616	-3.17637	1.80348e-24	1.53786e-22	UP	yes
ENSCAFG00845017921	CHN2	4359	ENSCAFT00845031820;ENSCAFT00845032180	GO:0005096(GTPase activator activity);GO:0007165(signal transduction);GO:0043547(positive regulation of GTPase activity);GO:0045202(synapse);GO:0051056(regulation of small GTPase mediated signal transduction);GO:0051056(regulation of small GTPase mediated signal transduction)	NA	NA	NA	chimerin 2 [Source:HGNC Symbol;Acc:HGNC:1944]	protein_coding	0.0581084	0.0677533	0.0603475	0.720704	0.604281	0.677707	0.0929794	-3.42694	2.13662e-24	1.81478e-22	UP	yes
ENSCAFG00845000445	NCAPG		ENSCAFT00845000822;ENSCAFT00845000901;ENSCAFT00845000953;ENSCAFT00845000858	GO:0000796(condensin complex);GO:0007076(mitotic chromosome condensation);GO:1905821(positive regulation of chromosome condensation);GO:1905821(positive regulation of chromosome condensation)	NA	NA	NA	non-SMC condensin I complex subunit G [Source:HGNC Symbol;Acc:HGNC:24304]	protein_coding	10.247	11.1447	10.2259	4.25156	4.41584	4.47837	2.40515	1.26613	2.31895e-24	1.96196e-22	DOWN	yes
ENSCAFG00845015506	FLVCR2		ENSCAFT00845027701	GO:0015232(heme transmembrane transporter activity);GO:0020037(heme binding);GO:0022857(transmembrane transporter activity);GO:0055085(transmembrane transport)	NA	NA	NA	FLVCR heme transporter 2 [Source:HGNC Symbol;Acc:HGNC:20105]	protein_coding	0.202467	0.206497	0.0988591	1.84786	2.04855	2.85057	0.0752667	-3.73184	2.94328e-24	2.48048e-22	UP	yes
ENSCAFG00845030758	FERMT3		ENSCAFT00845054623	GO:0002102(podosome);GO:0005178(integrin binding);GO:0007159(leukocyte cell-cell adhesion);GO:0007229(integrin-mediated signaling pathway);GO:0030335(positive regulation of cell migration);GO:0033622(integrin activation);GO:0033632(regulation of cell-cell adhesion mediated by integrin);GO:0034446(substrate adhesion-dependent cell spreading);GO:0070527(platelet aggregation)	04611(Platelet activation)	NA	NA	FERM domain containing kindlin 3 [Source:HGNC Symbol;Acc:HGNC:23151]	protein_coding	0.769116	1.11327	0.787137	6.85559	5.23857	8.0411	0.13258	-2.91507	3.34202e-24	2.80561e-22	UP	yes
ENSCAFG00845009438	GIMAP8		ENSCAFT00845016625	GO:0005525(GTP binding)	NA	NA	NA		protein_coding	0.084941	0.12645	0.088815	1.0438	0.92229	1.37228	0.0899259	-3.47512	3.63842e-24	3.04265e-22	UP	yes
ENSCAFG00845018064	ENSCAFG00845018064		ENSCAFT00845032010;ENSCAFT00845031947;ENSCAFT00845031977	NA	NA	NA	NA		protein_coding	0.0706351	0	0.0917851	5.25771	4.56695	5.05479	0.0109157	-6.51745	3.85744e-24	3.21339e-22	UP	yes
ENSCAFG00845026714	ENSCAFG00845026714		ENSCAFT00845047067	GO:0004930(G protein-coupled receptor activity);GO:0007186(G protein-coupled receptor signaling pathway);GO:0016021(integral component of membrane)	04072(Phospholipase D signaling pathway);04080(Neuroactive ligand-receptor interaction);04151(PI3K-Akt signaling pathway);05200(Pathways in cancer)	NA	NA		protein_coding	0.345955	0.314048	0.365169	1.965	2.07457	3.08911	0.143809	-2.79777	3.94581e-24	3.27441e-22	UP	yes
ENSCAFG00845027383	SUCNR1		ENSCAFT00845048229;ENSCAFT00845048257	GO:0002001(renin secretion into blood stream);GO:0002281(macrophage activation involved in immune response);GO:0004930(G protein-coupled receptor activity);GO:0007186(G protein-coupled receptor signaling pathway);GO:0016021(integral component of membrane);GO:0038023(signaling receptor activity);GO:0042593(glucose homeostasis);GO:0050729(positive regulation of inflammatory response);GO:0050921(pos…	04024(cAMP signaling pathway);04024(cAMP signaling pathway)	NA	NA	succinate receptor 1 [Source:HGNC Symbol;Acc:HGNC:4542]	protein_coding	0.275449	0.244822	0.279923	1.48222	1.66735	1.96495	0.156455	-2.67618	4.27341e-24	3.53274e-22	UP	yes
ENSCAFG00845003745	NREP		ENSCAFT00845006693	GO:0017015(regulation of transforming growth factor beta receptor signaling pathway)	NA	NA	NA	neuronal regeneration related protein [Source:HGNC Symbol;Acc:HGNC:16834]	protein_coding	10.096	10.8746	9.31042	35.1241	44.5441	55.0455	0.224781	-2.15341	5.02769e-24	4.14048e-22	UP	yes
ENSCAFG00845007075	SLC27A6		ENSCAFT00845012556;ENSCAFT00845012600	GO:0004467(long-chain fatty acid-CoA ligase activity);GO:0015908(fatty acid transport);GO:0016021(integral component of membrane);GO:0031957(very long-chain fatty acid-CoA ligase activity);GO:0031957(very long-chain fatty acid-CoA ligase activity)	03320(PPAR signaling pathway);04931(Insulin resistance);04931(Insulin resistance)	NA	NA	solute carrier family 27 member 6 [Source:HGNC Symbol;Acc:HGNC:11000]	protein_coding	0.0557419	0.0471208	0.160872	3.82799	2.11097	3.34133	0.0284188	-5.13701	7.82007e-24	6.41572e-22	UP	yes
ENSCAFG00845016103	HID1		ENSCAFT00845028778;ENSCAFT00845028671	GO:0000138(Golgi trans cisterna);GO:0005737(cytoplasm);GO:0005794(Golgi apparatus);GO:0005797(Golgi medial cisterna);GO:0005829(cytosol);GO:0005881(cytoplasmic microtubule);GO:0090498(extrinsic component of Golgi membrane);GO:0090498(extrinsic component of Golgi membrane)	NA	NA	NA	HID1 domain containing [Source:HGNC Symbol;Acc:HGNC:15736]	protein_coding	0.111369	0.195775	0.146499	1.47132	1.33388	1.69593	0.100784	-3.31066	9.74941e-24	7.9684e-22	UP	yes
ENSCAFG00845002156	OXCT1		ENSCAFT00845003821;ENSCAFT00845003782	GO:0005739(mitochondrion);GO:0008260(3-oxoacid CoA-transferase activity);GO:0008410(CoA-transferase activity);GO:0042182(ketone catabolic process);GO:0046950(cellular ketone body metabolic process);GO:0046952(ketone body catabolic process);GO:0046952(ketone body catabolic process)	00072(Synthesis and degradation of ketone bodies);00280(Valine, leucine and isoleucine degradation);00650(Butanoate metabolism);01100(Metabolic pathways);01100(Metabolic pathways)	K01027	EC:2.8.3.5	3-oxoacid CoA-transferase 1 [Source:HGNC Symbol;Acc:HGNC:8527]	protein_coding	1.03567	0.798297	0.880835	3.25882	3.73137	4.37405	0.23889	-2.06558	1.41511e-23	1.15225e-21	UP	yes
ENSCAFG00845020471	HCK		ENSCAFT00845036104;ENSCAFT00845036217	GO:0001784(phosphotyrosine residue binding);GO:0004672(protein kinase activity);GO:0004713(protein tyrosine kinase activity);GO:0005515(protein binding);GO:0005524(ATP binding);GO:0005764(lysosome);GO:0005829(cytosol);GO:0005884(actin filament);GO:0005886(plasma membrane);GO:0005901(caveola);GO:0005925(focal adhesion);GO:0006468(protein phosphorylation);GO:0008284(positive regulation of cell popu…	04062(Chemokine signaling pathway);04666(Fc gamma R-mediated phagocytosis);05167(Kaposi sarcoma-associated herpesvirus infection);05167(Kaposi sarcoma-associated herpesvirus infection)	K08893	EC:2.7.10.2	HCK proto-oncogene, Src family tyrosine kinase [Source:HGNC Symbol;Acc:HGNC:4840]	protein_coding	0.389927	0.583757	0.582499	3.88681	3.25712	4.37549	0.135092	-2.88799	1.55004e-23	1.25739e-21	UP	yes
ENSCAFG00845030275	SLAMF7		ENSCAFT00845053719;ENSCAFT00845053728	GO:0042802(identical protein binding);GO:0042802(identical protein binding)	NA	NA	NA	SLAM family member 7 [Source:HGNC Symbol;Acc:HGNC:21394]	protein_coding	2.38678	2.61843	2.55497	11.3387	9.25522	9.48488	0.251346	-1.99225	1.5858e-23	1.2816e-21	UP	yes
ENSCAFG00845022334	ENSCAFG00845022334		ENSCAFT00845039406	NA	NA	NA	NA		protein_coding	0.61931	0.515684	0.518158	4.80231	3.18975	3.64175	0.142099	-2.81503	1.69268e-23	1.36289e-21	UP	yes
ENSCAFG00845011648	CD180		ENSCAFT00845020654	GO:0002224(toll-like receptor signaling pathway);GO:0002322(B cell proliferation involved in immune response);GO:0004888(transmembrane signaling receptor activity);GO:0005515(protein binding);GO:0005654(nucleoplasm);GO:0005730(nucleolus);GO:0005886(plasma membrane);GO:0006955(immune response);GO:0016021(integral component of membrane);GO:0031663(lipopolysaccharide-mediated signaling pathway);GO:0…	NA	NA	NA	CD180 molecule [Source:HGNC Symbol;Acc:HGNC:6726]	protein_coding	0.231258	0.164927	0.13482	1.64288	2.74456	3.37791	0.0683814	-3.87025	1.86676e-23	1.49749e-21	UP	yes
ENSCAFG00845025110	ENSCAFG00845025110		ENSCAFT00845044309	NA	NA	NA	NA		lncRNA	2.13108	2.16346	1.33343	10.0896	10.1811	10.3244	0.18395	-2.44261	1.87844e-23	1.5013e-21	UP	yes
ENSCAFG00845024098	CAT	1384,10249	ENSCAFT00845042560	GO:0000268(peroxisome targeting sequence binding);GO:0000302(response to reactive oxygen species);GO:0004046(aminoacylase activity);GO:0004096(catalase activity);GO:0005777(peroxisome);GO:0005778(peroxisomal membrane);GO:0006641(triglyceride metabolic process);GO:0006979(response to oxidative stress);GO:0008203(cholesterol metabolic process);GO:0009060(aerobic respiration);GO:0009650(UV protectio…	00380(Tryptophan metabolism);00630(Glyoxylate and dicarboxylate metabolism);01100(Metabolic pathways);01200(Carbon metabolism);04068(FoxO signaling pathway);04146(Peroxisome);04211(Longevity regulating pathway);04213(Longevity regulating pathway - multiple species);05014(Amyotrophic lateral sclerosis);05022(Pathways of neurodegeneration - multiple diseases)	K03781	EC:1.11.1.6	catalase [Source:NCBI gene (formerly Entrezgene);Acc:403474]	protein_coding	8.66827	8.18012	8.43706	26.6433	29.982	38.8641	0.264798	-1.91703	1.93564e-23	1.54132e-21	UP	yes
ENSCAFG00845013654	LIMCH1		ENSCAFT00845024358;ENSCAFT00845024463;ENSCAFT00845024791;ENSCAFT00845024613;ENSCAFT00845024502;ENSCAFT00845025046;ENSCAFT00845024857	GO:0003779(actin binding);GO:0005515(protein binding);GO:0031032(actomyosin structure organization);GO:0031032(actomyosin structure organization)	NA	NA	NA	LIM and calponin homology domains 1 [Source:HGNC Symbol;Acc:HGNC:29191]	protein_coding	1.31045	1.19689	1.01969	3.99296	5.21754	5.79744	0.235011	-2.0892	2.11344e-23	1.67674e-21	UP	yes
ENSCAFG00845005168	SMOC2		ENSCAFT00845009293;ENSCAFT00845009278;ENSCAFT00845009258	GO:0005509(calcium ion binding);GO:0005515(protein binding);GO:0005615(extracellular space);GO:0010595(positive regulation of endothelial cell migration);GO:0035470(positive regulation of vascular wound healing);GO:0045743(positive regulation of fibroblast growth factor receptor signaling pathway);GO:0045766(positive regulation of angiogenesis);GO:0045931(positive regulation of mitotic cell cycle…	NA	NA	NA	SPARC related modular calcium binding 2 [Source:NCBI gene (formerly Entrezgene);Acc:476270]	protein_coding	3.93665	4.24117	3.71861	12.4545	16.5128	18.6376	0.249899	-2.00058	2.38242e-23	1.88324e-21	UP	yes
ENSCAFG00845002315	ENSCAFG00845002315		ENSCAFT00845004073;ENSCAFT00845004077	NA	NA	NA	NA		protein_coding	3.93222	3.77207	3.87239	11.3329	13.1432	14.9439	0.293675	-1.76771	3.70211e-23	2.91578e-21	UP	yes
ENSCAFG00845003045	FFAR2		ENSCAFT00845005369	GO:0002232(leukocyte chemotaxis involved in inflammatory response);GO:0002385(mucosal immune response);GO:0002673(regulation of acute inflammatory response);GO:0002720(positive regulation of cytokine production involved in immune response);GO:0002752(cell surface pattern recognition receptor signaling pathway);GO:0002879(positive regulation of acute inflammatory response to non-antigenic stimulus…	04024(cAMP signaling pathway)	NA	NA	free fatty acid receptor 2 [Source:HGNC Symbol;Acc:HGNC:4501]	protein_coding	0.449696	0.598185	0.822348	4.92203	5.81687	6.69137	0.107298	-3.22031	4.5701e-23	3.58637e-21	UP	yes
ENSCAFG00845022131	UACA		ENSCAFT00845039318;ENSCAFT00845039181;ENSCAFT00845039067	GO:0005515(protein binding);GO:0097190(apoptotic signaling pathway);GO:1901222(regulation of NIK/NF-kappaB signaling);GO:1901222(regulation of NIK/NF-kappaB signaling)	NA	NA	NA	uveal autoantigen with coiled-coil domains and ankyrin repeats [Source:NCBI gene (formerly Entrezgene);Acc:403704]	protein_coding	22.2793	22.4413	21.4554	55.0865	50.6943	54.715	0.412322	-1.27816	4.86457e-23	3.80367e-21	UP	yes
ENSCAFG00845015017	LGALS3		ENSCAFT00845026859;ENSCAFT00845026843	GO:0030246(carbohydrate binding);GO:0030246(carbohydrate binding)	NA	NA	NA	galectin 3 [Source:NCBI gene (formerly Entrezgene);Acc:404021]	protein_coding	28.7404	21.5807	23.1008	85.3847	77.1485	89.8099	0.29096	-1.78111	5.00598e-23	3.90016e-21	UP	yes
ENSCAFG00845021366	GSAP		ENSCAFT00845038106;ENSCAFT00845037722;ENSCAFT00845038412;ENSCAFT00845038670;ENSCAFT00845038963	GO:0001540(amyloid-beta binding);GO:0005802(trans-Golgi network);GO:0030162(regulation of proteolysis);GO:1902004(positive regulation of amyloid-beta formation);GO:1902004(positive regulation of amyloid-beta formation)	NA	NA	NA	gamma-secretase activating protein [Source:HGNC Symbol;Acc:HGNC:28042]	protein_coding	39.0398	37.4241	35.8153	7.96213	12.2477	10.7127	3.63098	1.86036	5.11556e-23	3.97125e-21	DOWN	yes
ENSCAFG00845003278	FXYD6	100533181	ENSCAFT00845005802;ENSCAFT00845005829;ENSCAFT00845005835	GO:0016020(membrane);GO:0043269(regulation of ion transport);GO:0099106(ion channel regulator activity);GO:0099106(ion channel regulator activity)	NA	NA	NA	FXYD domain containing ion transport regulator 6 [Source:NCBI gene (formerly Entrezgene);Acc:610831]	protein_coding	0.426172	0.271702	0.550533	3.17748	2.93231	3.57074	0.12896	-2.955	8.90819e-23	6.8908e-21	UP	yes
ENSCAFG00845007759	ENSCAFG00845007759		ENSCAFT00845013644	NA	NA	NA	NA		lncRNA	4.73054	4.54887	4.17588	11.9789	12.0815	11.1236	0.382426	-1.38675	9.83413e-23	7.57998e-21	UP	yes
ENSCAFG00845017562	ENSCAFG00845017562		ENSCAFT00845031084	NA	NA	NA	NA		lncRNA	2.1843	2.14459	2.88884	15.0544	32.5648	39.6634	0.0826939	-3.59608	1.13389e-22	8.70887e-21	UP	yes
ENSCAFG00845013585	DEPDC1		ENSCAFT00845024228;ENSCAFT00845024264	GO:0005634(nucleus);GO:0007165(signal transduction);GO:0017053(transcription repressor complex);GO:0035556(intracellular signal transduction);GO:0045892(negative regulation of DNA-templated transcription);GO:0045892(negative regulation of DNA-templated transcription)	NA	NA	NA	DEP domain containing 1 [Source:HGNC Symbol;Acc:HGNC:22949]	protein_coding	4.86011	5.03767	5.00244	1.49128	1.60342	1.85245	3.01187	1.59066	1.17309e-22	8.97806e-21	DOWN	yes
ENSCAFG00845001624	PRC1		ENSCAFT00845002827;ENSCAFT00845002834;ENSCAFT00845002901;ENSCAFT00845002875	GO:0000226(microtubule cytoskeleton organization);GO:0001578(microtubule bundle formation);GO:0005634(nucleus);GO:0005654(nucleoplasm);GO:0005819(spindle);GO:0005856(cytoskeleton);GO:0005886(plasma membrane);GO:0008017(microtubule binding);GO:0008284(positive regulation of cell population proliferation);GO:0015630(microtubule cytoskeleton);GO:0019894(kinesin binding);GO:0019901(protein kinase bin…	NA	NA	NA	protein regulator of cytokinesis 1 [Source:HGNC Symbol;Acc:HGNC:9341]	protein_coding	26.0333	23.1189	25.2221	7.0717	9.46358	9.00366	2.91219	1.54211	1.21441e-22	9.26161e-21	DOWN	yes
ENSCAFG00845028394	ENSCAFG00845028394		ENSCAFT00845050096	GO:0001817(regulation of cytokine production);GO:0001932(regulation of protein phosphorylation);GO:0002755(MyD88-dependent toll-like receptor signaling pathway);GO:0003677(DNA binding);GO:0003723(RNA binding);GO:0004888(transmembrane signaling receptor activity);GO:0005515(protein binding);GO:0006954(inflammatory response);GO:0007165(signal transduction);GO:0016021(integral component of membrane)…	04620(Toll-like receptor signaling pathway);05171(Coronavirus disease - COVID-19)	NA	NA		protein_coding	0.702647	1.12285	0.712062	5.30004	5.65171	7.61696	0.136658	-2.87136	1.42141e-22	1.08022e-20	UP	yes
ENSCAFG00845009798	NR1D1		ENSCAFT00845017253;ENSCAFT00845017289	GO:0000122(negative regulation of transcription by RNA polymerase II);GO:0000785(chromatin);GO:0000976(transcription cis-regulatory region binding);GO:0000977(RNA polymerase II transcription regulatory region sequence-specific DNA binding);GO:0000978(RNA polymerase II cis-regulatory region sequence-specific DNA binding);GO:0001222(transcription corepressor binding);GO:0001227(DNA-binding transcri…	04710(Circadian rhythm);04710(Circadian rhythm)	NA	NA	nuclear receptor subfamily 1 group D member 1 [Source:HGNC Symbol;Acc:HGNC:7962]	protein_coding	9.33857	9.41605	9.16068	22.7279	29.7894	25.3688	0.358411	-1.48031	1.4647e-22	1.10923e-20	UP	yes
ENSCAFG00845025941	RCAN1		ENSCAFT00845045899;ENSCAFT00845045790;ENSCAFT00845045837	GO:0002931(response to ischemia);GO:0003676(nucleic acid binding);GO:0005634(nucleus);GO:0005737(cytoplasm);GO:0006979(response to oxidative stress);GO:0007614(short-term memory);GO:0019722(calcium-mediated signaling);GO:0031987(locomotion involved in locomotory behavior);GO:0033173(calcineurin-NFAT signaling cascade);GO:0043666(regulation of phosphoprotein phosphatase activity);GO:0048741(skelet…	04919(Thyroid hormone signaling pathway);04921(Oxytocin signaling pathway);05167(Kaposi sarcoma-associated herpesvirus infection);05167(Kaposi sarcoma-associated herpesvirus infection)	NA	NA	regulator of calcineurin 1 [Source:HGNC Symbol;Acc:HGNC:3040]	protein_coding	101.351	95.4634	100.577	40.4512	48.6115	43.6242	2.2413	1.16434	1.5768e-22	1.1881e-20	DOWN	yes
ENSCAFG00845004238	SMOC1		ENSCAFT00845007614;ENSCAFT00845007633	GO:0001654(eye development);GO:0005509(calcium ion binding);GO:0005515(protein binding);GO:0045667(regulation of osteoblast differentiation);GO:0060173(limb development);GO:0060173(limb development)	NA	NA	NA	SPARC related modular calcium binding 1 [Source:HGNC Symbol;Acc:HGNC:20318]	protein_coding	0.306564	0.277724	0.362139	1.90847	2.94625	1.91102	0.139885	-2.83768	1.57982e-22	1.1881e-20	UP	yes
ENSCAFG00845010783	ENSCAFG00845010783		ENSCAFT00845019033;ENSCAFT00845019053	NA	04014(Ras signaling pathway);04062(Chemokine signaling pathway);04151(PI3K-Akt signaling pathway);04371(Apelin signaling pathway);04713(Circadian entrainment);04723(Retrograde endocannabinoid signaling);04724(Glutamatergic synapse);04725(Cholinergic synapse);04726(Serotonergic synapse);04727(GABAergic synapse);04728(Dopaminergic synapse);04926(Relaxin signaling pathway);05032(Morphine addiction);…	NA	NA		lncRNA	0.0325842	0.0470672	0	2.05432	1.25316	2.11518	0.0146886	-6.08915	1.63333e-22	1.22409e-20	UP	yes
ENSCAFG00845000997	PIK3R6		ENSCAFT00845001771;ENSCAFT00845001714	GO:0005944(phosphatidylinositol 3-kinase complex, class IB);GO:0007186(G protein-coupled receptor signaling pathway);GO:0016020(membrane);GO:0042269(regulation of natural killer cell mediated cytotoxicity);GO:0043406(positive regulation of MAP kinase activity);GO:0045582(positive regulation of T cell differentiation);GO:0045766(positive regulation of angiogenesis);GO:0046934(phosphatidylinositol-…	04022(cGMP-PKG signaling pathway);04062(Chemokine signaling pathway);04072(Phospholipase D signaling pathway);04151(PI3K-Akt signaling pathway);04261(Adrenergic signaling in cardiomyocytes);04371(Apelin signaling pathway);04611(Platelet activation);04725(Cholinergic synapse);04921(Oxytocin signaling pathway);05145(Toxoplasmosis);05167(Kaposi sarcoma-associated herpesvirus infection);05167(Kaposi …	NA	NA	phosphoinositide-3-kinase regulatory subunit 6 [Source:HGNC Symbol;Acc:HGNC:27101]	protein_coding	0.0408692	0.0551648	0.0905988	0.853796	1.76818	1.51941	0.0450653	-4.47184	1.71381e-22	1.27998e-20	UP	yes
ENSCAFG00845006936	SLC46A2		ENSCAFT00845012546	GO:0009986(cell surface);GO:0022857(transmembrane transporter activity);GO:0043029(T cell homeostasis);GO:0045580(regulation of T cell differentiation);GO:0048538(thymus development);GO:0055085(transmembrane transport);GO:0070233(negative regulation of T cell apoptotic process);GO:0070430(positive regulation of nucleotide-binding oligomerization domain containing 1 signaling pathway)	NA	NA	NA	solute carrier family 46 member 2 [Source:NCBI gene (formerly Entrezgene);Acc:403501]	protein_coding	14.827	15.2883	15.3412	0.623017	1.53832	0.479129	17.2154	4.10562	2.0492e-22	1.52521e-20	DOWN	yes
ENSCAFG00845017720	SLC1A7		ENSCAFT00845031542;ENSCAFT00845031390;ENSCAFT00845031500	GO:0001504(neurotransmitter uptake);GO:0015293(symporter activity);GO:0016021(integral component of membrane);GO:0098810(neurotransmitter reuptake);GO:0098810(neurotransmitter reuptake)	04721(Synaptic vesicle cycle);04724(Glutamatergic synapse);04724(Glutamatergic synapse)	NA	NA	solute carrier family 1 member 7 [Source:NCBI gene (formerly Entrezgene);Acc:100505395]	protein_coding	0.0382645	0.0383251	0	1.00575	1.46661	1.22463	0.0207167	-5.59306	2.5927e-22	1.92313e-20	UP	yes
ENSCAFG00845017728	DLA-DQA1		ENSCAFT00845031400	GO:0005764(lysosome);GO:0005886(plasma membrane);GO:0006955(immune response);GO:0009897(external side of plasma membrane);GO:0016020(membrane);GO:0019882(antigen processing and presentation);GO:0019886(antigen processing and presentation of exogenous peptide antigen via MHC class II);GO:0034341(response to interferon-gamma);GO:0042605(peptide antigen binding);GO:0042613(MHC class II protein compl…	04145(Phagosome);04514(Cell adhesion molecules);04612(Antigen processing and presentation);04640(Hematopoietic cell lineage);04658(Th1 and Th2 cell differentiation);04659(Th17 cell differentiation);04672(Intestinal immune network for IgA production);04940(Type I diabetes mellitus);05140(Leishmaniasis);05145(Toxoplasmosis);05150(Staphylococcus aureus infection);05152(Tuberculosis);05164(Influenza …	NA	NA	major histocompatibility complex, class II, DQ alpha 1 [Source:NCBI gene (formerly Entrezgene);Acc:474861]	protein_coding	2.1768	2.74941	3.27266	13.004	14.9399	20.0852	0.170707	-2.55041	2.65324e-22	1.96132e-20	UP	yes
ENSCAFG00845029042	ERG		ENSCAFT00845051455;ENSCAFT00845051548;ENSCAFT00845051449;ENSCAFT00845051511;ENSCAFT00845051418;ENSCAFT00845051388;ENSCAFT00845051520	GO:0000978(RNA polymerase II cis-regulatory region sequence-specific DNA binding);GO:0001228(DNA-binding transcription activator activity, RNA polymerase II-specific);GO:0003682(chromatin binding);GO:0003700(DNA-binding transcription factor activity);GO:0005515(protein binding);GO:0006355(regulation of DNA-templated transcription);GO:0006357(regulation of transcription by RNA polymerase II);GO:00…	05202(Transcriptional misregulation in cancer);05215(Prostate cancer);05215(Prostate cancer)	NA	NA	ETS transcription factor ERG [Source:HGNC Symbol;Acc:HGNC:3446]	protein_coding	3.71387	3.17887	3.40287	9.0682	10.5128	11.9695	0.326321	-1.61564	2.72232e-22	2.00554e-20	UP	yes
ENSCAFG00845009737	PDE2A		ENSCAFT00845017546;ENSCAFT00845017346	GO:0000122(negative regulation of transcription by RNA polymerase II);GO:0000287(magnesium ion binding);GO:0004114(3',5'-cyclic-nucleotide phosphodiesterase activity);GO:0004115(3',5'-cyclic-AMP phosphodiesterase activity);GO:0004118(cGMP-stimulated cyclic-nucleotide phosphodiesterase activity);GO:0005515(protein binding);GO:0005634(nucleus);GO:0005737(cytoplasm);GO:0005741(mitochondrial outer me…	00230(Purine metabolism);01100(Metabolic pathways);04022(cGMP-PKG signaling pathway);04740(Olfactory transduction);04925(Aldosterone synthesis and secretion);05032(Morphine addiction);05032(Morphine addiction)	K18283	EC:3.1.4.17	phosphodiesterase 2A [Source:HGNC Symbol;Acc:HGNC:8777]	protein_coding	0.162929	0.0507975	0.050775	1.83861	3.21465	4.32637	0.0281995	-5.14819	3.19057e-22	2.34253e-20	UP	yes
ENSCAFG00845004496	CADM1		ENSCAFT00845008074;ENSCAFT00845008097;ENSCAFT00845008080	GO:0001819(positive regulation of cytokine production);GO:0005102(signaling receptor binding);GO:0005886(plasma membrane);GO:0008037(cell recognition);GO:0042271(susceptibility to natural killer cell mediated cytotoxicity);GO:0045954(positive regulation of natural killer cell mediated cytotoxicity);GO:0051606(detection of stimulus);GO:0051606(detection of stimulus)	NA	NA	NA	cell adhesion molecule 1 [Source:HGNC Symbol;Acc:HGNC:5951]	protein_coding	0.310584	0.412117	0.548837	3.15095	2.70399	3.5568	0.135101	-2.88789	3.67703e-22	2.69057e-20	UP	yes
ENSCAFG00845014446	SEMA6B		ENSCAFT00845025849	GO:0005515(protein binding);GO:0007411(axon guidance);GO:0007417(central nervous system development);GO:0021766(hippocampus development);GO:0030215(semaphorin receptor binding)	04360(Axon guidance)	NA	NA	semaphorin 6B [Source:HGNC Symbol;Acc:HGNC:10739]	protein_coding	0.179162	0.281803	0.417426	3.86875	2.90698	3.36516	0.0866188	-3.52918	3.98771e-22	2.90808e-20	UP	yes
ENSCAFG00845007842	PRDM1		ENSCAFT00845013813;ENSCAFT00845013859	GO:0000122(negative regulation of transcription by RNA polymerase II);GO:0000978(RNA polymerase II cis-regulatory region sequence-specific DNA binding);GO:0001227(DNA-binding transcription repressor activity, RNA polymerase II-specific);GO:0001701(in utero embryonic development);GO:0001763(morphogenesis of a branching structure);GO:0001822(kidney development);GO:0001892(embryonic placenta develop…	NA	NA	NA	PR/SET domain 1 [Source:HGNC Symbol;Acc:HGNC:9346]	protein_coding	0.142579	0.222688	0.209973	1.62467	3.89255	4.2942	0.0586297	-4.09223	4.02285e-22	2.92386e-20	UP	yes
ENSCAFG00845027004	BMP2		ENSCAFT00845047576;ENSCAFT00845047596	GO:0000122(negative regulation of transcription by RNA polymerase II);GO:0001649(osteoblast differentiation);GO:0001658(branching involved in ureteric bud morphogenesis);GO:0001666(response to hypoxia);GO:0001701(in utero embryonic development);GO:0001837(epithelial to mesenchymal transition);GO:0001934(positive regulation of protein phosphorylation);GO:0001938(positive regulation of endothelial …	04060(Cytokine-cytokine receptor interaction);04350(TGF-beta signaling pathway);04390(Hippo signaling pathway);05200(Pathways in cancer);05217(Basal cell carcinoma);05217(Basal cell carcinoma)	NA	NA	bone morphogenetic protein 2 [Source:HGNC Symbol;Acc:HGNC:1069]	protein_coding	5.87712	4.6117	5.8574	16.7402	18.8991	21.6777	0.28519	-1.81001	4.74373e-22	3.43627e-20	UP	yes
ENSCAFG00845008495	BUB1		ENSCAFT00845015242;ENSCAFT00845014959;ENSCAFT00845015097	GO:0000166(nucleotide binding);GO:0000776(kinetochore);GO:0004672(protein kinase activity);GO:0005524(ATP binding);GO:0005654(nucleoplasm);GO:0005829(cytosol);GO:0006468(protein phosphorylation);GO:0007063(regulation of sister chromatid cohesion);GO:0007094(mitotic spindle assembly checkpoint signaling);GO:0043231(intracellular membrane-bounded organelle);GO:0051983(regulation of chromosome segre…	04110(Cell cycle);04114(Oocyte meiosis);04914(Progesterone-mediated oocyte maturation);04914(Progesterone-mediated oocyte maturation)	K02178	EC:2.7.11.1	BUB1 mitotic checkpoint serine/threonine kinase [Source:HGNC Symbol;Acc:HGNC:1148]	protein_coding	9.47721	8.22276	8.98264	3.32097	2.99798	3.355	2.75819	1.46372	5.42847e-22	3.91917e-20	DOWN	yes
ENSCAFG00845029727	PPP1R16B		ENSCAFT00845052639;ENSCAFT00845052657	GO:0001938(positive regulation of endothelial cell proliferation);GO:0005515(protein binding);GO:0005634(nucleus);GO:0005886(plasma membrane);GO:0014066(regulation of phosphatidylinositol 3-kinase signaling);GO:0016607(nuclear speck);GO:0019888(protein phosphatase regulator activity);GO:0035304(regulation of protein dephosphorylation);GO:0035307(positive regulation of protein dephosphorylation);G…	NA	NA	NA	protein phosphatase 1 regulatory subunit 16B [Source:HGNC Symbol;Acc:HGNC:15850]	protein_coding	0.217575	0.242503	0.289844	1.3757	2.51561	2.74866	0.11294	-3.14637	5.55436e-22	3.99674e-20	UP	yes
ENSCAFG00845026107	PTPN6		ENSCAFT00845046226;ENSCAFT00845046115	GO:0000165(MAPK cascade);GO:0001784(phosphotyrosine residue binding);GO:0002244(hematopoietic progenitor cell differentiation);GO:0002924(negative regulation of humoral immune response mediated by circulating immunoglobulin);GO:0004725(protein tyrosine phosphatase activity);GO:0005001(transmembrane receptor protein tyrosine phosphatase activity);GO:0005634(nucleus);GO:0005654(nucleoplasm);GO:0005…	04520(Adherens junction);04630(JAK-STAT signaling pathway);04650(Natural killer cell mediated cytotoxicity);04660(T cell receptor signaling pathway);04662(B cell receptor signaling pathway);05140(Leishmaniasis);05205(Proteoglycans in cancer);05235(PD-L1 expression and PD-1 checkpoint pathway in cancer);05235(PD-L1 expression and PD-1 checkpoint pathway in cancer)	K05697	EC:3.1.3.48	protein tyrosine phosphatase non-receptor type 6 [Source:HGNC Symbol;Acc:HGNC:9658]	protein_coding	0.694858	0.67097	0.605763	5.61744	3.43369	5.37285	0.136688	-2.87104	5.99518e-22	4.29966e-20	UP	yes
ENSCAFG00845020341	COL4A2		ENSCAFT00845035862	GO:0005201(extracellular matrix structural constituent);GO:0005581(collagen trimer);GO:0005587(collagen type IV trimer);GO:0005604(basement membrane);GO:0006351(DNA-templated transcription);GO:0016525(negative regulation of angiogenesis);GO:0035987(endodermal cell differentiation);GO:0038063(collagen-activated tyrosine kinase receptor signaling pathway);GO:0071560(cellular response to transformin…	04151(PI3K-Akt signaling pathway);04510(Focal adhesion);04512(ECM-receptor interaction);04926(Relaxin signaling pathway);04933(AGE-RAGE signaling pathway in diabetic complications);04974(Protein digestion and absorption);05146(Amoebiasis);05165(Human papillomavirus infection);05200(Pathways in cancer);05222(Small cell lung cancer)	NA	NA	collagen type IV alpha 2 chain [Source:HGNC Symbol;Acc:HGNC:2203]	protein_coding	201.607	221.221	215.454	515.333	592.115	665.457	0.360021	-1.47385	6.04977e-22	4.32448e-20	UP	yes
ENSCAFG00845027345	CDCA3		ENSCAFT00845048243;ENSCAFT00845048210	GO:0005912(adherens junction);GO:0005912(adherens junction)	NA	NA	NA	cell division cycle associated 3 [Source:HGNC Symbol;Acc:HGNC:14624]	protein_coding	19.8686	18.5014	19.9908	7.91914	7.64167	7.81732	2.49639	1.31984	7.05708e-22	5.02794e-20	DOWN	yes
ENSCAFG00845005625	ENSCAFG00845005625		ENSCAFT00845010032;ENSCAFT00845009983;ENSCAFT00845010021	GO:0005096(GTPase activator activity);GO:0005515(protein binding);GO:0007165(signal transduction);GO:0043087(regulation of GTPase activity);GO:0043087(regulation of GTPase activity)	NA	NA	NA		protein_coding	0.271154	0.308549	0.26639	1.25933	1.73736	2.00125	0.169289	-2.56244	8.16574e-22	5.79875e-20	UP	yes
ENSCAFG00845018957	TPX2		ENSCAFT00845033635;ENSCAFT00845033766;ENSCAFT00845033444	GO:0000922(spindle pole);GO:0005654(nucleoplasm);GO:0005819(spindle);GO:0005874(microtubule);GO:0007020(microtubule nucleation);GO:0007026(negative regulation of microtubule depolymerization);GO:0015630(microtubule cytoskeleton);GO:0019901(protein kinase binding);GO:0032147(activation of protein kinase activity);GO:0043203(axon hillock);GO:0045171(intercellular bridge);GO:0060236(regulation of mi…	NA	NA	NA	TPX2 microtubule nucleation factor [Source:HGNC Symbol;Acc:HGNC:1249]	protein_coding	12.2356	12.1819	12.3722	4.49209	5.63866	5.21514	2.39737	1.26145	8.87397e-22	6.28109e-20	DOWN	yes
ENSCAFG00845022596	SULF2		ENSCAFT00845039964;ENSCAFT00845040108	GO:0001822(kidney development);GO:0002063(chondrocyte development);GO:0003094(glomerular filtration);GO:0005509(calcium ion binding);GO:0005783(endoplasmic reticulum);GO:0005794(Golgi apparatus);GO:0005886(plasma membrane);GO:0008449(N-acetylglucosamine-6-sulfatase activity);GO:0008484(sulfuric ester hydrolase activity);GO:0009611(response to wounding);GO:0009986(cell surface);GO:0010575(positive…	NA	NA	NA	sulfatase 2 [Source:NCBI gene (formerly Entrezgene);Acc:477254]	protein_coding	9.65359	9.69746	10.4945	23.7884	23.2776	23.5937	0.422385	-1.24337	1.02366e-21	7.22197e-20	UP	yes
ENSCAFG00845011308	IL1A		ENSCAFT00845020110;ENSCAFT00845020202;ENSCAFT00845020159;ENSCAFT00845020065	GO:0005125(cytokine activity);GO:0005149(interleukin-1 receptor binding);GO:0005576(extracellular region);GO:0005615(extracellular space);GO:0006954(inflammatory response);GO:0006955(immune response);GO:0006955(immune response)	04010(MAPK signaling pathway);04060(Cytokine-cytokine receptor interaction);04217(Necroptosis);04218(Cellular senescence);04380(Osteoclast differentiation);04640(Hematopoietic cell lineage);04932(Non-alcoholic fatty liver disease);04933(AGE-RAGE signaling pathway in diabetic complications);04940(Type I diabetes mellitus);05010(Alzheimer disease);05020(Prion disease);05022(Pathways of neurodegener…	NA	NA	interleukin 1 alpha [Source:NCBI gene (formerly Entrezgene);Acc:403782]	protein_coding	2.38307	2.31583	2.9453	0.490723	0.521796	0.383019	5.4776	2.45354	1.04979e-21	7.38226e-20	DOWN	yes
ENSCAFG00845018672	CTSB		ENSCAFT00845033154;ENSCAFT00845033096;ENSCAFT00845033017	GO:0004175(endopeptidase activity);GO:0004197(cysteine-type endopeptidase activity);GO:0005518(collagen binding);GO:0005615(extracellular space);GO:0005764(lysosome);GO:0006508(proteolysis);GO:0006590(thyroid hormone generation);GO:0008233(peptidase activity);GO:0008234(cysteine-type peptidase activity);GO:0009897(external side of plasma membrane);GO:0010466(negative regulation of peptidase activ…	04140(Autophagy - animal);04142(Lysosome);04210(Apoptosis);04612(Antigen processing and presentation);04621(NOD-like receptor signaling pathway);04924(Renin secretion);04924(Renin secretion)	K01363	EC:3.4.22.1	cathepsin B [Source:HGNC Symbol;Acc:HGNC:2527]	protein_coding	275.818	287.014	305.539	1549.94	1044.22	1241.74	0.22638	-2.14318	1.06578e-21	7.47049e-20	UP	yes
ENSCAFG00845014688	ANO1		ENSCAFT00845026420;ENSCAFT00845026524;ENSCAFT00845026299	GO:0005227(calcium activated cation channel activity);GO:0005229(intracellular calcium activated chloride channel activity);GO:0005254(chloride channel activity);GO:0005654(nucleoplasm);GO:0005886(plasma membrane);GO:0006812(cation transport);GO:0006821(chloride transport);GO:0015111(iodide transmembrane transporter activity);GO:0015705(iodide transport);GO:0016324(apical plasma membrane);GO:0034…	NA	NA	NA	anoctamin 1 [Source:HGNC Symbol;Acc:HGNC:21625]	protein_coding	0.235547	0.169338	0.193861	1.21193	1.97245	2.43326	0.106583	-3.22995	1.12123e-21	7.83376e-20	UP	yes
ENSCAFG00845029007	PPARG		ENSCAFT00845051338;ENSCAFT00845051362	GO:0003677(DNA binding);GO:0003700(DNA-binding transcription factor activity);GO:0004879(nuclear receptor activity);GO:0005634(nucleus);GO:0005654(nucleoplasm);GO:0006355(regulation of DNA-templated transcription);GO:0008270(zinc ion binding);GO:0043231(intracellular membrane-bounded organelle);GO:0043565(sequence-specific DNA binding);GO:0043565(sequence-specific DNA binding)	03320(PPAR signaling pathway);04152(AMPK signaling pathway);04211(Longevity regulating pathway);04380(Osteoclast differentiation);04714(Thermogenesis);05016(Huntington disease);05200(Pathways in cancer);05202(Transcriptional misregulation in cancer);05216(Thyroid cancer);05216(Thyroid cancer)	NA	NA	peroxisome proliferator activated receptor gamma [Source:VGNC Symbol;Acc:VGNC:44836]	protein_coding	0.182206	0.273522	0.246533	2.76585	2.52741	4.86738	0.0691158	-3.85484	1.22381e-21	8.52297e-20	UP	yes
ENSCAFG00845020007	SOX7		ENSCAFT00845035245	GO:0000976(transcription cis-regulatory region binding);GO:0000981(DNA-binding transcription factor activity, RNA polymerase II-specific);GO:0001706(endoderm formation);GO:0003677(DNA binding);GO:0003700(DNA-binding transcription factor activity);GO:0005634(nucleus);GO:0005737(cytoplasm);GO:0006357(regulation of transcription by RNA polymerase II);GO:0008285(negative regulation of cell population…	NA	NA	NA	SRY-box transcription factor 7 [Source:HGNC Symbol;Acc:HGNC:18196]	protein_coding	0.102383	0.050225	0.094874	1.19832	2.72562	3.82482	0.0319383	-4.96857	1.43864e-21	9.98699e-20	UP	yes
ENSCAFG00845005297	PRG4	64748	ENSCAFT00845009454;ENSCAFT00845009479;ENSCAFT00845009465	GO:0005044(scavenger receptor activity);GO:0006897(endocytosis);GO:0006955(immune response);GO:0030247(polysaccharide binding);GO:0110165(cellular anatomical entity);GO:0110165(cellular anatomical entity)	NA	NA	NA	proteoglycan 4 [Source:HGNC Symbol;Acc:HGNC:9364]	protein_coding	0.0976111	0.146798	0.18429	1.42126	3.41274	3.65626	0.050493	-4.30777	1.5517e-21	1.07375e-19	UP	yes
ENSCAFG00845011212	IGFBP3		ENSCAFT00845019908	GO:0000165(MAPK cascade);GO:0001558(regulation of cell growth);GO:0001649(osteoblast differentiation);GO:0001933(negative regulation of protein phosphorylation);GO:0001968(fibronectin binding);GO:0005520(insulin-like growth factor binding);GO:0005576(extracellular region);GO:0005615(extracellular space);GO:0005634(nucleus);GO:0006468(protein phosphorylation);GO:0008160(protein tyrosine phosphatas…	04115(p53 signaling pathway);04218(Cellular senescence);04935(Growth hormone synthesis, secretion and action);05202(Transcriptional misregulation in cancer)	NA	NA	insulin like growth factor binding protein 3 [Source:HGNC Symbol;Acc:HGNC:5472]	protein_coding	49.3257	49.2284	49.702	208.496	151.696	180.801	0.274044	-1.86752	1.61007e-21	1.11059e-19	UP	yes
ENSCAFG00845029354	ENSCAFG00845029354		ENSCAFT00845051949	NA	NA	NA	NA		lncRNA	0.151066	0.096812	0.151206	0.968412	1.02796	1.12783	0.127739	-2.96872	1.66642e-21	1.14581e-19	UP	yes
ENSCAFG00845015078	ADAM28		ENSCAFT00845027190	GO:0004222(metalloendopeptidase activity);GO:0005739(mitochondrion);GO:0005886(plasma membrane);GO:0006508(proteolysis);GO:0008237(metallopeptidase activity)	NA	NA	NA	ADAM metallopeptidase domain 28 [Source:HGNC Symbol;Acc:HGNC:206]	protein_coding	0.561988	0.587358	0.478749	2.34133	2.76965	3.53341	0.188341	-2.40858	1.67246e-21	1.14633e-19	UP	yes
ENSCAFG00845007306	SLC31A2		ENSCAFT00845012912;ENSCAFT00845012947	GO:0005375(copper ion transmembrane transporter activity);GO:0005770(late endosome);GO:0006878(cellular copper ion homeostasis);GO:0016020(membrane);GO:0016021(integral component of membrane);GO:0035434(copper ion transmembrane transport);GO:0055037(recycling endosome);GO:1902311(regulation of copper ion transmembrane transport);GO:1902311(regulation of copper ion transmembrane transport)	NA	NA	NA	solute carrier family 31 member 2 [Source:HGNC Symbol;Acc:HGNC:11017]	protein_coding	4.44019	4.73218	5.19352	20.6983	15.8262	19.7826	0.255135	-1.97067	1.78988e-21	1.22293e-19	UP	yes
ENSCAFG00845022123	ENSCAFG00845022123		ENSCAFT00845039163;ENSCAFT00845039021;ENSCAFT00845039082;ENSCAFT00845039127	GO:0016020(membrane);GO:0098609(cell-cell adhesion);GO:0098609(cell-cell adhesion)	NA	NA	NA		protein_coding	2.59594	2.48799	2.57572	7.1651	6.57751	7.59707	0.358939	-1.47819	1.86267e-21	1.26866e-19	UP	yes
ENSCAFG00845008023	PSEN2		ENSCAFT00845014159;ENSCAFT00845014282;ENSCAFT00845014216	GO:0000776(kinetochore);GO:0004190(aspartic-type endopeptidase activity);GO:0005637(nuclear inner membrane);GO:0005783(endoplasmic reticulum);GO:0005794(Golgi apparatus);GO:0005813(centrosome);GO:0005887(integral component of plasma membrane);GO:0006509(membrane protein ectodomain proteolysis);GO:0016020(membrane);GO:0016021(integral component of membrane);GO:0016485(protein processing);GO:003299…	04330(Notch signaling pathway);04722(Neurotrophin signaling pathway);05010(Alzheimer disease);05022(Pathways of neurodegeneration - multiple diseases);05022(Pathways of neurodegeneration - multiple diseases)	NA	NA	presenilin 2 [Source:NCBI gene (formerly Entrezgene);Acc:490382]	protein_coding	1.46456	1.67765	1.53335	5.46369	4.97551	6.28789	0.279521	-1.83897	2.33705e-21	1.58677e-19	UP	yes
ENSCAFG00845025199	PRRG3		ENSCAFT00845044467	GO:0005509(calcium ion binding);GO:0005576(extracellular region)	NA	NA	NA	proline rich and Gla domain 3 [Source:HGNC Symbol;Acc:HGNC:30798]	protein_coding	0.168106	0.199766	0.245976	1.18721	1.88713	2.25919	0.115092	-3.11913	2.56177e-21	1.73392e-19	UP	yes
ENSCAFG00845022971	ADGRE5		ENSCAFT00845041208;ENSCAFT00845040768;ENSCAFT00845040927;ENSCAFT00845041035	GO:0004888(transmembrane signaling receptor activity);GO:0004930(G protein-coupled receptor activity);GO:0005509(calcium ion binding);GO:0007166(cell surface receptor signaling pathway);GO:0007186(G protein-coupled receptor signaling pathway);GO:0016021(integral component of membrane);GO:0016021(integral component of membrane)	NA	NA	NA	adhesion G protein-coupled receptor E5 [Source:NCBI gene (formerly Entrezgene);Acc:484904]	protein_coding	4.57201	4.59806	4.63918	9.07885	9.61544	9.54085	0.48908	-1.03186	3.23894e-21	2.18542e-19	UP	yes
ENSCAFG00845018722	ENSCAFG00845018722		ENSCAFT00845033072	NA	04380(Osteoclast differentiation)	NA	NA		protein_coding	0.170916	0.186772	0.283194	2.56539	2.3787	2.43697	0.0868279	-3.5257	3.80115e-21	2.5568e-19	UP	yes
ENSCAFG00845020125	SHMT1		ENSCAFT00845035493	GO:0003824(catalytic activity);GO:0004372(glycine hydroxymethyltransferase activity);GO:0019264(glycine biosynthetic process from serine);GO:0030170(pyridoxal phosphate binding);GO:0035999(tetrahydrofolate interconversion)	00260(Glycine, serine and threonine metabolism);00630(Glyoxylate and dicarboxylate metabolism);00670(One carbon pool by folate);01100(Metabolic pathways);01200(Carbon metabolism);01230(Biosynthesis of amino acids);01240(Biosynthesis of cofactors);01523(Antifolate resistance)	K00600	EC:2.1.2.1		protein_coding	0.840552	0.835934	1.01039	3.68202	3.64941	4.78178	0.221814	-2.17258	4.32906e-21	2.90288e-19	UP	yes
ENSCAFG00845012125	CCR5		ENSCAFT00845021561;ENSCAFT00845021544	GO:0004930(G protein-coupled receptor activity);GO:0004950(chemokine receptor activity);GO:0006935(chemotaxis);GO:0006954(inflammatory response);GO:0006955(immune response);GO:0007186(G protein-coupled receptor signaling pathway);GO:0016021(integral component of membrane);GO:0016493(C-C chemokine receptor activity);GO:0016493(C-C chemokine receptor activity)	04060(Cytokine-cytokine receptor interaction);04061(Viral protein interaction with cytokine and cytokine receptor);04062(Chemokine signaling pathway);04144(Endocytosis);05145(Toxoplasmosis);05163(Human cytomegalovirus infection);05167(Kaposi sarcoma-associated herpesvirus infection);05170(Human immunodeficiency virus 1 infection);05203(Viral carcinogenesis);05203(Viral carcinogenesis)	NA	NA	C-C motif chemokine receptor 5 [Source:NCBI gene (formerly Entrezgene);Acc:484789]	protein_coding	0.0149049	0.0336755	0.0476285	0.706372	1.00473	1.33901	0.0315427	-4.98655	4.36987e-21	2.9212e-19	UP	yes
ENSCAFG00845030191	LY9		ENSCAFT00845053551	GO:0005886(plasma membrane);GO:0032740(positive regulation of interleukin-17 production);GO:0072540(T-helper 17 cell lineage commitment)	NA	NA	NA	lymphocyte antigen 9 [Source:HGNC Symbol;Acc:HGNC:6730]	protein_coding	0.789844	1.2809	1.2504	5.97649	8.92504	10.0647	0.133026	-2.91022	6.05245e-21	4.03354e-19	UP	yes
ENSCAFG00845029390	ITIH4		ENSCAFT00845052141;ENSCAFT00845052299;ENSCAFT00845052047	GO:0004867(serine-type endopeptidase inhibitor activity);GO:0005737(cytoplasm);GO:0005886(plasma membrane);GO:0006953(acute-phase response);GO:0010951(negative regulation of endopeptidase activity);GO:0030212(hyaluronan metabolic process);GO:0034097(response to cytokine);GO:0034097(response to cytokine)	NA	NA	NA	inter-alpha-trypsin inhibitor heavy chain 4 [Source:HGNC Symbol;Acc:HGNC:6169]	protein_coding	0.349377	0.296938	0.304873	1.9491	1.6517	2.70967	0.150732	-2.72994	9.25114e-21	6.14633e-19	UP	yes
ENSCAFG00845015771	ENSCAFG00845015771		ENSCAFT00845028072	NA	NA	NA	NA		lncRNA	1.6097	2.12696	1.77262	7.09522	6.67015	7.58798	0.258006	-1.95453	9.86305e-21	6.53284e-19	UP	yes
ENSCAFG00845018581	MFAP4		ENSCAFT00845032870	GO:0001527(microfibril);GO:0005576(extracellular region);GO:0009650(UV protection);GO:0010712(regulation of collagen metabolic process);GO:0048251(elastic fiber assembly);GO:0062023(collagen-containing extracellular matrix);GO:0071493(cellular response to UV-B);GO:0071953(elastic fiber);GO:0097435(supramolecular fiber organization)	NA	NA	NA	microfibril associated protein 4 [Source:HGNC Symbol;Acc:HGNC:7035]	protein_coding	4.26916	3.80353	5.306	27.6835	41.1832	22.0509	0.147152	-2.76462	1.20127e-20	7.93241e-19	UP	yes
ENSCAFG00845020969	INPP5D		ENSCAFT00845037037	GO:0003824(catalytic activity);GO:0005829(cytosol);GO:0008340(determination of adult lifespan);GO:0009968(negative regulation of signal transduction);GO:0016064(immunoglobulin mediated immune response);GO:0016791(phosphatase activity);GO:0030853(negative regulation of granulocyte differentiation);GO:0030889(negative regulation of B cell proliferation);GO:0032715(negative regulation of interleukin…	00562(Inositol phosphate metabolism);01100(Metabolic pathways);04070(Phosphatidylinositol signaling system);04662(B cell receptor signaling pathway);04664(Fc epsilon RI signaling pathway);04666(Fc gamma R-mediated phagocytosis)	K03084	EC:3.1.3.86	inositol polyphosphate-5-phosphatase D [Source:HGNC Symbol;Acc:HGNC:6079]	protein_coding	0.1508	0.36598	0.181647	2.47425	2.89186	3.99955	0.0745732	-3.7452	2.26036e-20	1.48806e-18	UP	yes
ENSCAFG00845010401	OLFML2A		ENSCAFT00845018311	GO:0030198(extracellular matrix organization);GO:0031012(extracellular matrix);GO:0042802(identical protein binding);GO:0050840(extracellular matrix binding)	NA	NA	NA	olfactomedin like 2A [Source:HGNC Symbol;Acc:HGNC:27270]	protein_coding	0.398671	0.59054	0.439527	2.831	5.9261	7.23974	0.0893138	-3.48497	4.85587e-20	3.18707e-18	UP	yes
ENSCAFG00845024754	ENSCAFG00845024754		ENSCAFT00845043705	NA	NA	NA	NA		protein_coding	0.12135	0.330157	0.298636	4.76294	3.00904	4.35932	0.0618353	-4.01543	5.09835e-20	3.33611e-18	UP	yes
ENSCAFG00845014515	ABCC3		ENSCAFT00845025981	GO:0005524(ATP binding);GO:0005886(plasma membrane);GO:0005887(integral component of plasma membrane);GO:0006855(xenobiotic transmembrane transport);GO:0008559(ABC-type xenobiotic transporter activity);GO:0015164(glucuronoside transmembrane transporter activity);GO:0015431(ABC-type glutathione S-conjugate transporter activity);GO:0016021(integral component of membrane);GO:0016323(basolateral plas…	01523(Antifolate resistance);02010(ABC transporters);04976(Bile secretion)	NA	NA	ATP binding cassette subfamily C member 3 [Source:HGNC Symbol;Acc:HGNC:54]	protein_coding	0.105989	0.079739	0.065119	0.80453	0.999168	1.73144	0.0709582	-3.81689	5.4675e-20	3.56689e-18	UP	yes
ENSCAFG00845021595	PLXNC1		ENSCAFT00845038475;ENSCAFT00845038739	GO:0005515(protein binding);GO:0007165(signal transduction);GO:0017154(semaphorin receptor activity);GO:0071526(semaphorin-plexin signaling pathway);GO:0071526(semaphorin-plexin signaling pathway)	04360(Axon guidance);04360(Axon guidance)	NA	NA	plexin C1 [Source:HGNC Symbol;Acc:HGNC:9106]	protein_coding	0.360473	0.405861	0.539454	3.22455	9.9576	12.2017	0.0514417	-4.28092	5.73042e-20	3.72718e-18	UP	yes
ENSCAFG00845011807	MTSS1		ENSCAFT00845021075;ENSCAFT00845021111;ENSCAFT00845020995;ENSCAFT00845021022	GO:0003779(actin binding);GO:0003785(actin monomer binding);GO:0005102(signaling receptor binding);GO:0007009(plasma membrane organization);GO:0015629(actin cytoskeleton);GO:0030036(actin cytoskeleton organization);GO:0042802(identical protein binding);GO:0042802(identical protein binding)	NA	NA	NA	MTSS I-BAR domain containing 1 [Source:HGNC Symbol;Acc:HGNC:20443]	protein_coding	0.580501	0.416463	0.399511	2.69058	6.61454	6.69459	0.0872813	-3.51818	7.47154e-20	4.84509e-18	UP	yes
ENSCAFG00845031013	SASH3		ENSCAFT00845055131	GO:0001782(B cell homeostasis);GO:0002639(positive regulation of immunoglobulin production);GO:0002726(positive regulation of T cell cytokine production);GO:0002821(positive regulation of adaptive immune response);GO:0005515(protein binding);GO:0005634(nucleus);GO:0005737(cytoplasm);GO:0030890(positive regulation of B cell proliferation);GO:0032729(positive regulation of interferon-gamma producti…	NA	NA	NA	SAM and SH3 domain containing 3 [Source:HGNC Symbol;Acc:HGNC:15975]	protein_coding	0.208077	0.16425	0.205473	1.91531	1.40911	2.67697	0.0962776	-3.37666	8.8551e-20	5.72516e-18	UP	yes
ENSCAFG00845017467	DLA-DRA		ENSCAFT00845030935;ENSCAFT00845030976;ENSCAFT00845031161	GO:0001772(immunological synapse);GO:0001916(positive regulation of T cell mediated cytotoxicity);GO:0002469(myeloid dendritic cell antigen processing and presentation);GO:0002491(antigen processing and presentation of endogenous peptide antigen via MHC class II);GO:0002503(peptide antigen assembly with MHC class II protein complex);GO:0002504(antigen processing and presentation of peptide or pol…	04145(Phagosome);04514(Cell adhesion molecules);04612(Antigen processing and presentation);04640(Hematopoietic cell lineage);04658(Th1 and Th2 cell differentiation);04659(Th17 cell differentiation);04672(Intestinal immune network for IgA production);04940(Type I diabetes mellitus);05140(Leishmaniasis);05145(Toxoplasmosis);05150(Staphylococcus aureus infection);05152(Tuberculosis);05164(Influenza …	NA	NA	MHC class II DR alpha chain [Source:NCBI gene (formerly Entrezgene);Acc:481731]	protein_coding	6.28322	5.94658	7.7389	34.9717	24.8003	38.069	0.204093	-2.2927	9.55531e-20	6.15948e-18	UP	yes
ENSCAFG00845002028	ENSCAFG00845002028		ENSCAFT00845003543	GO:0016020(membrane);GO:0022857(transmembrane transporter activity);GO:0055085(transmembrane transport)	04974(Protein digestion and absorption)	NA	NA		protein_coding	1.09844	1.04317	1.34796	4.92589	5.1371	7.21063	0.202017	-2.30745	9.93219e-20	6.38342e-18	UP	yes
ENSCAFG00845030092	F11R		ENSCAFT00845053345;ENSCAFT00845053373;ENSCAFT00845053403;ENSCAFT00845053353;ENSCAFT00845053366;ENSCAFT00845053381	GO:0001817(regulation of cytokine production);GO:0005178(integrin binding);GO:0005886(plasma membrane);GO:0005923(bicellular tight junction);GO:0007155(cell adhesion);GO:0007159(leukocyte cell-cell adhesion);GO:0008360(regulation of cell shape);GO:0030165(PDZ domain binding);GO:0030855(epithelial cell differentiation);GO:0031032(actomyosin structure organization);GO:0032956(regulation of actin cy…	04514(Cell adhesion molecules);04530(Tight junction);04670(Leukocyte transendothelial migration);04670(Leukocyte transendothelial migration)	NA	NA	F11 receptor [Source:HGNC Symbol;Acc:HGNC:14685]	protein_coding	7.09716	8.48733	7.9612	22.7298	24.9179	31.0371	0.29924	-1.74062	1.03123e-19	6.60809e-18	UP	yes
ENSCAFG00845021007	ARHGDIB		ENSCAFT00845037069	GO:0003924(GTPase activity);GO:0005094(Rho GDP-dissociation inhibitor activity);GO:0005737(cytoplasm);GO:0005829(cytosol);GO:0031267(small GTPase binding);GO:0035023(regulation of Rho protein signal transduction);GO:1901164(negative regulation of trophoblast cell migration);GO:2000249(regulation of actin cytoskeleton reorganization)	04722(Neurotrophin signaling pathway);04962(Vasopressin-regulated water reabsorption)	NA	NA	Rho GDP dissociation inhibitor beta [Source:HGNC Symbol;Acc:HGNC:679]	protein_coding	2.57057	3.30483	3.0376	12.9569	16.1815	22.9915	0.170977	-2.54813	1.12252e-19	7.1719e-18	UP	yes
ENSCAFG00845002761	C5AR1		ENSCAFT00845004888	GO:0001774(microglial cell activation);GO:0004875(complement receptor activity);GO:0004878(complement component C5a receptor activity);GO:0004930(G protein-coupled receptor activity);GO:0006935(chemotaxis);GO:0007186(G protein-coupled receptor signaling pathway);GO:0010575(positive regulation of vascular endothelial growth factor production);GO:0010759(positive regulation of macrophage chemotaxis…	04080(Neuroactive ligand-receptor interaction);04610(Complement and coagulation cascades);05150(Staphylococcus aureus infection);05171(Coronavirus disease - COVID-19)	NA	NA	complement C5a receptor 1 [Source:NCBI gene (formerly Entrezgene);Acc:442974]	protein_coding	1.11126	1.64863	1.10192	7.23728	7.32312	11.231	0.149733	-2.73954	1.16173e-19	7.40055e-18	UP	yes
ENSCAFG00845000865	MMP2		ENSCAFT00845001478;ENSCAFT00845001453	GO:0001666(response to hypoxia);GO:0001955(blood vessel maturation);GO:0001957(intramembranous ossification);GO:0004175(endopeptidase activity);GO:0004222(metalloendopeptidase activity);GO:0005615(extracellular space);GO:0005886(plasma membrane);GO:0006508(proteolysis);GO:0007566(embryo implantation);GO:0008233(peptidase activity);GO:0008237(metallopeptidase activity);GO:0008270(zinc ion binding)…	01522(Endocrine resistance);04670(Leukocyte transendothelial migration);04912(GnRH signaling pathway);04915(Estrogen signaling pathway);04926(Relaxin signaling pathway);04933(AGE-RAGE signaling pathway in diabetic complications);05200(Pathways in cancer);05205(Proteoglycans in cancer);05219(Bladder cancer);05418(Fluid shear stress and atherosclerosis);05418(Fluid shear stress and atherosclerosis)	K01398	EC:3.4.24.24	matrix metallopeptidase 2 [Source:HGNC Symbol;Acc:HGNC:7166]	protein_coding	1372.08	1453.1	1430.52	486.819	644.752	576.382	2.4917	1.31713	1.32873e-19	8.4396e-18	DOWN	yes
ENSCAFG00845021979	OAS1		ENSCAFT00845038795	GO:0001730(2'-5'-oligoadenylate synthetase activity);GO:0003725(double-stranded RNA binding);GO:0005634(nucleus);GO:0005654(nucleoplasm);GO:0005737(cytoplasm);GO:0005829(cytosol);GO:0006006(glucose metabolic process);GO:0009615(response to virus);GO:0016779(nucleotidyltransferase activity);GO:0032728(positive regulation of interferon-beta production);GO:0032760(positive regulation of tumor necros…	04621(NOD-like receptor signaling pathway);05160(Hepatitis C);05162(Measles);05164(Influenza A);05168(Herpes simplex virus 1 infection);05169(Epstein-Barr virus infection);05171(Coronavirus disease - COVID-19)	K14216	EC:2.7.7.84	2'-5'-oligoadenylate synthetase 1 [Source:NCBI gene (formerly Entrezgene);Acc:608778]	protein_coding	11.3294	10.9584	11.0349	4.548	4.08701	3.80169	2.67938	1.4219	1.50009e-19	9.49076e-18	DOWN	yes
ENSCAFG00845016275	GNGT1		ENSCAFT00845028935	GO:0005834(heterotrimeric G-protein complex);GO:0007186(G protein-coupled receptor signaling pathway);GO:0007602(phototransduction);GO:0008104(protein localization);GO:0031681(G-protein beta-subunit binding);GO:0042462(eye photoreceptor cell development)	04014(Ras signaling pathway);04062(Chemokine signaling pathway);04151(PI3K-Akt signaling pathway);04371(Apelin signaling pathway);04713(Circadian entrainment);04723(Retrograde endocannabinoid signaling);04724(Glutamatergic synapse);04725(Cholinergic synapse);04726(Serotonergic synapse);04727(GABAergic synapse);04728(Dopaminergic synapse);04744(Phototransduction);04926(Relaxin signaling pathway);0…	NA	NA	G protein subunit gamma transducin 1 [Source:NCBI gene (formerly Entrezgene);Acc:403895]	protein_coding	186.295	175.173	172.296	87.4883	91.9931	96.2949	1.9355	0.952704	1.50299e-19	9.49076e-18	DOWN	no
ENSCAFG00845000871	MMP1		ENSCAFT00845001475	GO:0004175(endopeptidase activity);GO:0004222(metalloendopeptidase activity);GO:0006508(proteolysis);GO:0008233(peptidase activity);GO:0008237(metallopeptidase activity);GO:0008270(zinc ion binding);GO:0031012(extracellular matrix);GO:0031334(positive regulation of protein-containing complex assembly);GO:0071492(cellular response to UV-A)	03320(PPAR signaling pathway);04657(IL-17 signaling pathway);04926(Relaxin signaling pathway);05171(Coronavirus disease - COVID-19);05200(Pathways in cancer);05219(Bladder cancer);05323(Rheumatoid arthritis)	K01388	EC:3.4.24.7	matrix metallopeptidase 1 [Source:HGNC Symbol;Acc:HGNC:7155]	protein_coding	12.1484	12.2726	14.7264	1.94624	3.37233	2.08526	5.28747	2.40258	1.87294e-19	1.17924e-17	DOWN	yes
ENSCAFG00845007330	PRR16		ENSCAFT00845012975;ENSCAFT00845012945	NA	NA	NA	NA		protein_coding	1.21778	1.29437	1.28123	3.14561	3.60205	3.84078	0.358256	-1.48094	1.937e-19	1.21604e-17	UP	yes
ENSCAFG00845014250	HSPA12B		ENSCAFT00845025499	NA	NA	NA	NA	heat shock protein family A (Hsp70) member 12B [Source:HGNC Symbol;Acc:HGNC:16193]	protein_coding	0.754085	0.532649	0.583161	3.07597	2.61033	2.73959	0.221923	-2.17187	1.98323e-19	1.23861e-17	UP	yes
ENSCAFG00845001507	SLC49A3		ENSCAFT00845002602;ENSCAFT00845002625	GO:0022857(transmembrane transporter activity);GO:0055085(transmembrane transport);GO:0055085(transmembrane transport)	NA	NA	NA	solute carrier family 49 member 3 [Source:HGNC Symbol;Acc:HGNC:26177]	protein_coding	0.251464	0.294101	0.206549	9.00964	2.90495	3.83002	0.0477696	-4.38776	1.98439e-19	1.23861e-17	UP	yes
ENSCAFG00845017640	FYN		ENSCAFT00845031600;ENSCAFT00845031738;ENSCAFT00845031459;ENSCAFT00845031885;ENSCAFT00845031308	GO:0001664(G protein-coupled receptor binding);GO:0001764(neuron migration);GO:0003015(heart process);GO:0004672(protein kinase activity);GO:0004713(protein tyrosine kinase activity);GO:0004715(non-membrane spanning protein tyrosine kinase activity);GO:0005515(protein binding);GO:0005524(ATP binding);GO:0005768(endosome);GO:0005829(cytosol);GO:0005884(actin filament);GO:0005886(plasma membrane);G…	04071(Sphingolipid signaling pathway);04072(Phospholipase D signaling pathway);04360(Axon guidance);04380(Osteoclast differentiation);04510(Focal adhesion);04520(Adherens junction);04611(Platelet activation);04650(Natural killer cell mediated cytotoxicity);04660(T cell receptor signaling pathway);04664(Fc epsilon RI signaling pathway);04725(Cholinergic synapse);05020(Prion disease);05416(Viral my…	K05703	EC:2.7.10.2	FYN proto-oncogene, Src family tyrosine kinase [Source:HGNC Symbol;Acc:HGNC:4037]	protein_coding	199.694	188.629	193.153	88.1671	104.784	97.0222	2.00527	1.0038	2.14953e-19	1.33783e-17	DOWN	yes
ENSCAFG00845001127	PIK3R5		ENSCAFT00845001982;ENSCAFT00845001935	GO:0005829(cytosol);GO:0005944(phosphatidylinositol 3-kinase complex, class IB);GO:0034451(centriolar satellite);GO:0046935(1-phosphatidylinositol-3-kinase regulator activity);GO:0046935(1-phosphatidylinositol-3-kinase regulator activity)	04022(cGMP-PKG signaling pathway);04062(Chemokine signaling pathway);04072(Phospholipase D signaling pathway);04151(PI3K-Akt signaling pathway);04261(Adrenergic signaling in cardiomyocytes);04371(Apelin signaling pathway);04611(Platelet activation);04725(Cholinergic synapse);04921(Oxytocin signaling pathway);05145(Toxoplasmosis);05167(Kaposi sarcoma-associated herpesvirus infection);05167(Kaposi …	NA	NA	phosphoinositide-3-kinase regulatory subunit 5 [Source:HGNC Symbol;Acc:HGNC:30035]	protein_coding	0.18737	0.145184	0.164497	0.741973	0.756886	0.954287	0.202618	-2.30317	2.51107e-19	1.55837e-17	UP	yes
ENSCAFG00845017586	BMP6		ENSCAFT00845031258;ENSCAFT00845031399	GO:0000122(negative regulation of transcription by RNA polymerase II);GO:0001649(osteoblast differentiation);GO:0001654(eye development);GO:0001822(kidney development);GO:0001938(positive regulation of endothelial cell proliferation);GO:0001958(endochondral ossification);GO:0003323(type B pancreatic cell development);GO:0006879(cellular iron ion homeostasis);GO:0006954(inflammatory response);GO:0…	04060(Cytokine-cytokine receptor interaction);04350(TGF-beta signaling pathway);04390(Hippo signaling pathway);04913(Ovarian steroidogenesis);04913(Ovarian steroidogenesis)	NA	NA	bone morphogenetic protein 6 [Source:HGNC Symbol;Acc:HGNC:1073]	protein_coding	2.39376	2.42578	1.96958	13.2695	8.61528	10.9274	0.206909	-2.27294	3.03026e-19	1.87521e-17	UP	yes
ENSCAFG00845015193	AQP9		ENSCAFT00845027135	GO:0005887(integral component of plasma membrane);GO:0006833(water transport);GO:0015250(water channel activity);GO:0015254(glycerol channel activity);GO:0015265(urea channel activity);GO:0015267(channel activity);GO:0015793(glycerol transmembrane transport);GO:0016020(membrane);GO:0043231(intracellular membrane-bounded organelle);GO:0055085(transmembrane transport);GO:0071320(cellular response t…	04976(Bile secretion)	NA	NA	aquaporin 9 [Source:HGNC Symbol;Acc:HGNC:643]	protein_coding	2.62437	2.57544	3.14385	9.42097	11.8415	15.1036	0.229435	-2.12384	3.06869e-19	1.89358e-17	UP	yes
ENSCAFG00845022021	FGF7		ENSCAFT00845039189;ENSCAFT00845038976;ENSCAFT00845038855;ENSCAFT00845039077	GO:0004335(galactokinase activity);GO:0005104(fibroblast growth factor receptor binding);GO:0005524(ATP binding);GO:0005576(extracellular region);GO:0005737(cytoplasm);GO:0006012(galactose metabolic process);GO:0008083(growth factor activity);GO:0008543(fibroblast growth factor receptor signaling pathway);GO:0016301(kinase activity);GO:0016773(phosphotransferase activity, alcohol group as accepto…	04010(MAPK signaling pathway);04014(Ras signaling pathway);04015(Rap1 signaling pathway);04020(Calcium signaling pathway);04151(PI3K-Akt signaling pathway);04810(Regulation of actin cytoskeleton);05200(Pathways in cancer);05218(Melanoma);05224(Breast cancer);05226(Gastric cancer);05226(Gastric cancer)	K18674	EC:2.7.1.157	fibroblast growth factor 7 [Source:NCBI gene (formerly Entrezgene);Acc:403915]	protein_coding	32.08	30.7224	29.7344	12.8979	13.1629	10.9538	2.5	1.32193	3.69554e-19	2.27196e-17	DOWN	yes
ENSCAFG00845004033	GREM2		ENSCAFT00845007257	GO:0005615(extracellular space);GO:0008201(heparin binding);GO:0010172(embryonic body morphogenesis);GO:0019221(cytokine-mediated signaling pathway);GO:0030514(negative regulation of BMP signaling pathway);GO:0036122(BMP binding);GO:0038098(sequestering of BMP from receptor via BMP binding);GO:0042802(identical protein binding);GO:0048263(determination of dorsal identity);GO:0060300(regulation of…	04350(TGF-beta signaling pathway)	NA	NA	gremlin 2, DAN family BMP antagonist [Source:HGNC Symbol;Acc:HGNC:17655]	protein_coding	5.43775	5.45465	5.47227	16.4491	13.7574	15.0326	0.361736	-1.46699	3.70285e-19	2.27196e-17	UP	yes
ENSCAFG00845000812	ZDHHC14		ENSCAFT00845001344	GO:0005783(endoplasmic reticulum);GO:0016409(palmitoyltransferase activity);GO:0018230(peptidyl-L-cysteine S-palmitoylation);GO:0018345(protein palmitoylation)	NA	K16675	EC:2.3.1.225	zinc finger DHHC-type palmitoyltransferase 14 [Source:HGNC Symbol;Acc:HGNC:20341]	protein_coding	0.355294	0.206188	0.244487	1.80987	2.57941	2.06353	0.124902	-3.00113	3.78027e-19	2.31291e-17	UP	yes
ENSCAFG00845002261	LAIR1		ENSCAFT00845003951	NA	NA	NA	NA		protein_coding	0.223955	0.150856	0.08827	1.94763	2.10884	2.94501	0.0661404	-3.91832	4.12472e-19	2.51655e-17	UP	yes
ENSCAFG00845001812	AGFG2		ENSCAFT00845003187;ENSCAFT00845003209;ENSCAFT00845003232;ENSCAFT00845003198	GO:0005096(GTPase activator activity);GO:0005096(GTPase activator activity)	NA	NA	NA	ArfGAP with FG repeats 2 [Source:HGNC Symbol;Acc:HGNC:5177]	protein_coding	17.8339	17.3368	17.151	3.45821	5.8261	4.46382	3.80574	1.92818	4.98658e-19	3.03383e-17	DOWN	yes
ENSCAFG00845018382	RASGEF1B		ENSCAFT00845032838;ENSCAFT00845032637;ENSCAFT00845032724;ENSCAFT00845032542	GO:0005085(guanyl-nucleotide exchange factor activity);GO:0007264(small GTPase mediated signal transduction);GO:0007264(small GTPase mediated signal transduction)	NA	NA	NA	RasGEF domain family member 1B [Source:HGNC Symbol;Acc:HGNC:24881]	protein_coding	1.03456	1.16774	1.09436	4.47409	3.593	5.07087	0.250927	-1.99466	5.03855e-19	3.05686e-17	UP	yes
ENSCAFG00845014832	FABP5	387934	ENSCAFT00845026537;ENSCAFT00845026521	GO:0005324(long-chain fatty acid transporter activity);GO:0005504(fatty acid binding);GO:0005634(nucleus);GO:0005737(cytoplasm);GO:0008289(lipid binding);GO:0015909(long-chain fatty acid transport);GO:0042802(identical protein binding);GO:1990379(lipid transport across blood-brain barrier);GO:1990379(lipid transport across blood-brain barrier)	03320(PPAR signaling pathway);03320(PPAR signaling pathway)	NA	NA	fatty acid binding protein 5 [Source:HGNC Symbol;Acc:HGNC:3560]	protein_coding	0.853974	0.585894	0.754692	19.7577	7.75289	8.61698	0.0607447	-4.0411	5.54997e-19	3.35773e-17	UP	yes
ENSCAFG00845013665	CCDC88C		ENSCAFT00845024453;ENSCAFT00845024372	GO:0001932(regulation of protein phosphorylation);GO:0001965(G-protein alpha-subunit binding);GO:0003383(apical constriction);GO:0005085(guanyl-nucleotide exchange factor activity);GO:0005109(frizzled binding);GO:0005515(protein binding);GO:0005737(cytoplasm);GO:0007264(small GTPase mediated signal transduction);GO:0016055(Wnt signaling pathway);GO:0030054(cell junction);GO:0030165(PDZ domain bin…	NA	NA	NA	coiled-coil domain containing 88C [Source:HGNC Symbol;Acc:HGNC:19967]	protein_coding	0.175136	0.200689	0.111566	1.03238	2.18107	2.19152	0.0901745	-3.47114	5.73089e-19	3.45753e-17	UP	yes
ENSCAFG00845016150	PKP2		ENSCAFT00845028760;ENSCAFT00845028835	GO:0002159(desmosome assembly);GO:0005080(protein kinase C binding);GO:0005515(protein binding);GO:0005654(nucleoplasm);GO:0005886(plasma membrane);GO:0014704(intercalated disc);GO:0019215(intermediate filament binding);GO:0030054(cell junction);GO:0045110(intermediate filament bundle assembly);GO:0045294(alpha-catenin binding);GO:0048496(maintenance of animal organ identity);GO:0055010(ventricul…	05412(Arrhythmogenic right ventricular cardiomyopathy);05412(Arrhythmogenic right ventricular cardiomyopathy)	NA	NA	plakophilin 2 [Source:HGNC Symbol;Acc:HGNC:9024]	protein_coding	15.7605	16.1582	16.7772	3.25638	5.47193	4.0343	3.81551	1.93188	9.07586e-19	5.46039e-17	DOWN	yes
ENSCAFG00845010721	COCH		ENSCAFT00845019031;ENSCAFT00845018967;ENSCAFT00845018913	GO:0005518(collagen binding);GO:0007605(sensory perception of sound);GO:0008360(regulation of cell shape);GO:0031012(extracellular matrix);GO:0042742(defense response to bacterium);GO:0045089(positive regulation of innate immune response);GO:0062023(collagen-containing extracellular matrix);GO:0062023(collagen-containing extracellular matrix)	NA	NA	NA	cochlin [Source:HGNC Symbol;Acc:HGNC:2180]	protein_coding	0.126874	0.0592467	0.148784	1.24328	1.0412	1.35845	0.0919326	-3.44328	9.1245e-19	5.47445e-17	UP	yes
ENSCAFG00845021275	LGMN		ENSCAFT00845038456;ENSCAFT00845038539	GO:0003014(renal system process);GO:0004197(cysteine-type endopeptidase activity);GO:0005576(extracellular region);GO:0005737(cytoplasm);GO:0005764(lysosome);GO:0005770(late endosome);GO:0006508(proteolysis);GO:0007613(memory);GO:0008233(peptidase activity);GO:0008284(positive regulation of cell population proliferation);GO:0008306(associative learning);GO:0010447(response to acidic pH);GO:001062…	04142(Lysosome);04612(Antigen processing and presentation);04612(Antigen processing and presentation)	K01369	EC:3.4.22.34	legumain [Source:HGNC Symbol;Acc:HGNC:9472]	protein_coding	45.7878	48.7393	49.8438	113.028	106.547	120.466	0.424569	-1.23593	9.99377e-19	5.97942e-17	UP	yes
ENSCAFG00845020693	INAVA		ENSCAFT00845036586;ENSCAFT00845036669	GO:0002221(pattern recognition receptor signaling pathway);GO:0002720(positive regulation of cytokine production involved in immune response);GO:0005634(nucleus);GO:0005654(nucleoplasm);GO:0005737(cytoplasm);GO:0016604(nuclear body);GO:0031398(positive regulation of protein ubiquitination);GO:0032494(response to peptidoglycan);GO:0032495(response to muramyl dipeptide);GO:0032731(positive regulati…	NA	NA	NA	innate immunity activator [Source:HGNC Symbol;Acc:HGNC:25599]	protein_coding	2.65022	2.94032	2.90256	0.481671	0.636254	0.332149	5.85701	2.55016	1.00393e-18	5.99009e-17	DOWN	yes
ENSCAFG00845014704	ENSCAFG00845014704		ENSCAFT00845026288;ENSCAFT00845026303	NA	NA	NA	NA		protein_coding	0.0476997	0.0942334	0.0857515	0.616511	0.788237	1.0223	0.0938112	-3.4141	1.17983e-18	7.02032e-17	UP	yes
ENSCAFG00845030395	SEMA3G		ENSCAFT00845053936	GO:0005102(signaling receptor binding);GO:0005515(protein binding);GO:0030215(semaphorin receptor binding);GO:0030517(negative regulation of axon extension)	04360(Axon guidance)	NA	NA	semaphorin 3G [Source:HGNC Symbol;Acc:HGNC:30400]	protein_coding	0.102838	0.156663	0.109888	0.834641	1.62072	1.45334	0.0945045	-3.40347	1.38341e-18	8.2091e-17	UP	yes
ENSCAFG00845007066	ANGPTL1		ENSCAFT00845012561;ENSCAFT00845012537;ENSCAFT00845012583	GO:0005102(signaling receptor binding);GO:0005615(extracellular space);GO:0007169(transmembrane receptor protein tyrosine kinase signaling pathway);GO:0007169(transmembrane receptor protein tyrosine kinase signaling pathway)	NA	NA	NA	angiopoietin like 1 [Source:NCBI gene (formerly Entrezgene);Acc:612843]	protein_coding	4.03914	3.858	3.70991	9.67655	14.1634	13.9203	0.307388	-1.70187	1.42664e-18	8.44251e-17	UP	yes
ENSCAFG00845014401	SLC43A2		ENSCAFT00845025771;ENSCAFT00845025782	GO:0005886(plasma membrane);GO:0015179(L-amino acid transmembrane transporter activity);GO:0015807(L-amino acid transport);GO:0022857(transmembrane transporter activity);GO:0051956(negative regulation of amino acid transport);GO:0055085(transmembrane transport);GO:0060358(negative regulation of leucine import);GO:0060358(negative regulation of leucine import)	NA	NA	NA	solute carrier family 43 member 2 [Source:HGNC Symbol;Acc:HGNC:23087]	protein_coding	0.794299	1.17082	0.871697	5.43574	3.99535	4.8761	0.198279	-2.33439	1.50929e-18	8.90725e-17	UP	yes
ENSCAFG00845017700	CD1A8		ENSCAFT00845031350;ENSCAFT00845031684;ENSCAFT00845031963;ENSCAFT00845031759;ENSCAFT00845031587	NA	04530(Tight junction);04640(Hematopoietic cell lineage);05146(Amoebiasis);05146(Amoebiasis)	NA	NA	CD1a8 protein [Source:NCBI gene (formerly Entrezgene);Acc:100169944]	protein_coding	0.0639312	0.0861439	0.0521434	0.572126	0.470639	0.703893	0.115774	-3.11061	1.70443e-18	1.00316e-16	UP	yes
ENSCAFG00845021614	SPI1		ENSCAFT00845038155	GO:0000122(negative regulation of transcription by RNA polymerase II);GO:0000785(chromatin);GO:0000976(transcription cis-regulatory region binding);GO:0000978(RNA polymerase II cis-regulatory region sequence-specific DNA binding);GO:0000981(DNA-binding transcription factor activity, RNA polymerase II-specific);GO:0000987(cis-regulatory region sequence-specific DNA binding);GO:0001216(DNA-binding …	04380(Osteoclast differentiation);05166(Human T-cell leukemia virus 1 infection);05200(Pathways in cancer);05202(Transcriptional misregulation in cancer);05221(Acute myeloid leukemia)	NA	NA	Spi-1 proto-oncogene [Source:HGNC Symbol;Acc:HGNC:11241]	protein_coding	0.359819	0.509322	0.435282	7.34269	3.26152	4.34982	0.0872289	-3.51905	1.85261e-18	1.08742e-16	UP	yes
ENSCAFG00845008832	LURAP1L		ENSCAFT00845015510	GO:0043123(positive regulation of I-kappaB kinase/NF-kappaB signaling)	NA	NA	NA	leucine rich adaptor protein 1 like [Source:HGNC Symbol;Acc:HGNC:31452]	protein_coding	0.207648	0.234818	0.346518	1.71457	2.09885	1.7614	0.141526	-2.82086	2.02197e-18	1.18362e-16	UP	yes
ENSCAFG00845013917	ITGAL		ENSCAFT00845025024	GO:0002291(T cell activation via T cell receptor contact with antigen bound to MHC molecule on antigen presenting cell);GO:0007155(cell adhesion);GO:0007157(heterophilic cell-cell adhesion via plasma membrane cell adhesion molecules);GO:0007159(leukocyte cell-cell adhesion);GO:0007160(cell-matrix adhesion);GO:0008305(integrin complex);GO:0009986(cell surface);GO:0030369(ICAM-3 receptor activity);…	04015(Rap1 signaling pathway);04514(Cell adhesion molecules);04650(Natural killer cell mediated cytotoxicity);04670(Leukocyte transendothelial migration);04810(Regulation of actin cytoskeleton);05144(Malaria);05150(Staphylococcus aureus infection);05166(Human T-cell leukemia virus 1 infection);05169(Epstein-Barr virus infection);05323(Rheumatoid arthritis);05416(Viral myocarditis)	NA	NA	integrin subunit alpha L [Source:HGNC Symbol;Acc:HGNC:6148]	protein_coding	0.032289	0.049411	0.109866	0.865263	1.27178	1.38128	0.0544481	-4.19898	2.0294e-18	1.18476e-16	UP	yes
ENSCAFG00845013888	ENSCAFG00845013888		ENSCAFT00845024810	NA	NA	NA	NA		protein_coding	1.06727	1.3452	1.90516	31.8395	12.6008	17.0332	0.0702357	-3.83165	2.07183e-18	1.20628e-16	UP	yes
ENSCAFG00845013168	FAM110D		ENSCAFT00845023436	NA	NA	NA	NA	family with sequence similarity 110 member D [Source:HGNC Symbol;Acc:HGNC:25860]	protein_coding	0.060412	0.040947	0	5.16393	2.26963	2.27736	0.0104376	-6.58206	2.1614e-18	1.25506e-16	UP	yes
ENSCAFG00845008497	SNTB1		ENSCAFT00845014927	GO:0005198(structural molecule activity);GO:0005515(protein binding);GO:0032991(protein-containing complex);GO:0045202(synapse)	NA	NA	NA	syntrophin beta 1 [Source:HGNC Symbol;Acc:HGNC:11168]	protein_coding	0.698441	0.674974	0.629603	1.82316	2.41076	2.38235	0.302741	-1.72384	2.34256e-18	1.35662e-16	UP	yes
ENSCAFG00845012060	EFEMP1		ENSCAFT00845021442;ENSCAFT00845021507;ENSCAFT00845021543;ENSCAFT00845021464;ENSCAFT00845021605	GO:0005006(epidermal growth factor receptor activity);GO:0005154(epidermal growth factor receptor binding);GO:0005509(calcium ion binding);GO:0005615(extracellular space);GO:0006355(regulation of DNA-templated transcription);GO:0007173(epidermal growth factor receptor signaling pathway);GO:0018108(peptidyl-tyrosine phosphorylation);GO:0032331(negative regulation of chondrocyte differentiation);GO…	NA	NA	NA	EGF containing fibulin extracellular matrix protein 1 [Source:HGNC Symbol;Acc:HGNC:3218]	protein_coding	13.0552	12.5754	13.1753	34.1138	49.2778	54.0726	0.282298	-1.82471	2.38157e-18	1.37553e-16	UP	yes
ENSCAFG00845012026	TLR4		ENSCAFT00845021383;ENSCAFT00845021396	GO:0001530(lipopolysaccharide binding);GO:0001875(lipopolysaccharide immune receptor activity);GO:0001891(phagocytic cup);GO:0002218(activation of innate immune response);GO:0002224(toll-like receptor signaling pathway);GO:0002246(wound healing involved in inflammatory response);GO:0002322(B cell proliferation involved in immune response);GO:0002537(nitric oxide production involved in inflammator…	04064(NF-kappa B signaling pathway);04066(HIF-1 signaling pathway);04145(Phagosome);04151(PI3K-Akt signaling pathway);04217(Necroptosis);04620(Toll-like receptor signaling pathway);04621(NOD-like receptor signaling pathway);05132(Salmonella infection);05133(Pertussis);05134(Legionellosis);05135(Yersinia infection);05140(Leishmaniasis);05142(Chagas disease);05144(Malaria);05145(Toxoplasmosis);0514…	NA	NA	toll like receptor 4 [Source:NCBI gene (formerly Entrezgene);Acc:403417]	protein_coding	0.67612	0.647959	0.829479	2.79107	3.59329	4.70491	0.194202	-2.36437	2.95963e-18	1.70485e-16	UP	yes
ENSCAFG00845020986	PAMR1		ENSCAFT00845037303;ENSCAFT00845037212;ENSCAFT00845037418	GO:0004252(serine-type endopeptidase activity);GO:0005509(calcium ion binding);GO:0006508(proteolysis);GO:0006508(proteolysis)	NA	NA	NA	peptidase domain containing associated with muscle regeneration 1 [Source:HGNC Symbol;Acc:HGNC:24554]	protein_coding	1.89677	2.38184	2.46816	12.2403	10.0482	8.34721	0.220226	-2.18294	2.99229e-18	1.7191e-16	UP	yes
ENSCAFG00845027158	ENSCAFG00845027158		ENSCAFT00845047848	NA	NA	NA	NA		lncRNA	0.044298	0	0	1.48064	3.79576	4.31666	0.00461771	-7.75861	3.7768e-18	2.16407e-16	UP	yes
ENSCAFG00845017509	SHCBP1		ENSCAFT00845031017	NA	NA	NA	NA		protein_coding	11.2744	10.1236	12.19	3.48391	4.47945	4.30926	2.73682	1.4525	4.23721e-18	2.42147e-16	DOWN	yes
ENSCAFG00845016235	HACD4		ENSCAFT00845028862	GO:0005783(endoplasmic reticulum);GO:0018812(3-hydroxyacyl-CoA dehydratase activity);GO:0019899(enzyme binding);GO:0030497(fatty acid elongation);GO:0042761(very long-chain fatty acid biosynthetic process)	00062(Fatty acid elongation);01040(Biosynthesis of unsaturated fatty acids);01100(Metabolic pathways);01212(Fatty acid metabolism)	K10703	EC:4.2.1.134	3-hydroxyacyl-CoA dehydratase 4 [Source:HGNC Symbol;Acc:HGNC:20920]	protein_coding	11.7132	12.353	13.4183	2.85041	3.57255	4.27359	3.50436	1.80915	5.98496e-18	3.41127e-16	DOWN	yes
ENSCAFG00845021199	ENSCAFG00845021199		ENSCAFT00845037399;ENSCAFT00845037449	NA	NA	NA	NA		protein_coding	0.0535177	0.181559	0.0832783	2.2304	1.56666	2.22213	0.0528899	-4.24086	6.71756e-18	3.81878e-16	UP	yes
ENSCAFG00845022215	ENSCAFG00845022215		ENSCAFT00845039182	NA	NA	NA	NA		lncRNA	0.02924	0.02281	0.021508	0.710786	0.841248	2.62488	0.0176106	-5.82741	7.12417e-18	4.03933e-16	UP	yes
ENSCAFG00845022668	JAG2		ENSCAFT00845040047;ENSCAFT00845040536;ENSCAFT00845040481;ENSCAFT00845040253	GO:0001501(skeletal system development);GO:0001701(in utero embryonic development);GO:0003016(respiratory system process);GO:0005112(Notch binding);GO:0005509(calcium ion binding);GO:0005515(protein binding);GO:0005887(integral component of plasma membrane);GO:0007154(cell communication);GO:0007219(Notch signaling pathway);GO:0007275(multicellular organism development);GO:0007283(spermatogenesis)…	01522(Endocrine resistance);04330(Notch signaling pathway);04658(Th1 and Th2 cell differentiation);05200(Pathways in cancer);05224(Breast cancer);05224(Breast cancer)	K08077	EC:3.6.1.45	jagged canonical Notch ligand 2 [Source:HGNC Symbol;Acc:HGNC:6189]	protein_coding	0.289199	0.240886	0.219696	2.54401	1.30066	1.81458	0.132488	-2.91607	1.02267e-17	5.78328e-16	UP	yes
ENSCAFG00845007863	LTC4S		ENSCAFT00845013843;ENSCAFT00845013879;ENSCAFT00845013911	GO:0006691(leukotriene metabolic process);GO:0008047(enzyme activator activity);GO:0016021(integral component of membrane);GO:0050790(regulation of catalytic activity);GO:0050790(regulation of catalytic activity)	00590(Arachidonic acid metabolism);01100(Metabolic pathways);01100(Metabolic pathways)	K00807	EC:4.4.1.20	leukotriene C4 synthase [Source:HGNC Symbol;Acc:HGNC:6719]	protein_coding	0.082027	0.04962	0.082017	2.53019	1.34951	1.17415	0.0422774	-4.56397	1.04252e-17	5.88021e-16	UP	yes
ENSCAFG00845027875	ENSCAFG00845027875		ENSCAFT00845049186	NA	NA	NA	NA		lncRNA	4.21351	5.58173	4.98475	0.462165	0.987769	0.809771	6.54067	2.70944	1.12392e-17	6.32285e-16	DOWN	yes
ENSCAFG00845011338	CCL8		ENSCAFT00845020092	GO:0004672(protein kinase activity);GO:0005576(extracellular region);GO:0006816(calcium ion transport);GO:0006874(cellular calcium ion homeostasis);GO:0006887(exocytosis);GO:0006955(immune response);GO:0007267(cell-cell signaling);GO:0008009(chemokine activity);GO:0016004(phospholipase activator activity);GO:0044828(negative regulation by host of viral genome replication)	04060(Cytokine-cytokine receptor interaction);04061(Viral protein interaction with cytokine and cytokine receptor);04062(Chemokine signaling pathway)	NA	NA	C-C motif chemokine ligand 8 [Source:NCBI gene (formerly Entrezgene);Acc:448792]	protein_coding	17.5464	16.7978	20.4532	1.12045	3.09119	1.5314	9.54153	3.25422	1.15109e-17	6.45894e-16	DOWN	yes
ENSCAFG00845003070	ALPK3		ENSCAFT00845005428;ENSCAFT00845005464	GO:0004674(protein serine/threonine kinase activity);GO:0005524(ATP binding);GO:0006468(protein phosphorylation);GO:0006468(protein phosphorylation)	NA	NA	NA	alpha kinase 3 [Source:HGNC Symbol;Acc:HGNC:17574]	protein_coding	4.63694	5.39065	4.90799	1.74864	2.01675	1.58417	2.79193	1.48126	1.2032e-17	6.73389e-16	DOWN	yes
ENSCAFG00845011840	BMP5		ENSCAFT00845021041;ENSCAFT00845021014	GO:0003323(type B pancreatic cell development);GO:0008083(growth factor activity);GO:0008284(positive regulation of cell population proliferation);GO:0008285(negative regulation of cell population proliferation);GO:0010862(positive regulation of pathway-restricted SMAD protein phosphorylation);GO:0010894(negative regulation of steroid biosynthetic process);GO:0032348(negative regulation of aldost…	04060(Cytokine-cytokine receptor interaction);04350(TGF-beta signaling pathway);04390(Hippo signaling pathway);04390(Hippo signaling pathway)	NA	NA	bone morphogenetic protein 5 [Source:HGNC Symbol;Acc:HGNC:1072]	protein_coding	0.158011	0.243494	0.155319	1.42091	1.60494	2.10139	0.108601	-3.20289	1.41202e-17	7.88219e-16	UP	yes
ENSCAFG00845005723	ENSCAFG00845005723		ENSCAFT00845010125	NA	NA	NA	NA		lncRNA	13.1165	13.8067	11.7512	3.88879	5.34294	4.75612	2.76486	1.46721	1.4636e-17	8.14913e-16	DOWN	yes
ENSCAFG00845005795	ENSCAFG00845005795		ENSCAFT00845010293;ENSCAFT00845010324	NA	NA	NA	NA		protein_coding	2.26048	1.9438	2.04542	6.05717	6.84385	8.38519	0.293603	-1.76806	1.55265e-17	8.62279e-16	UP	yes
ENSCAFG00845019476	UGP2		ENSCAFT00845034501;ENSCAFT00845034404;ENSCAFT00845034557	GO:0003983(UTP:glucose-1-phosphate uridylyltransferase activity);GO:0005978(glycogen biosynthetic process);GO:0006011(UDP-glucose metabolic process);GO:0007420(brain development);GO:0042802(identical protein binding);GO:0070569(uridylyltransferase activity);GO:0070569(uridylyltransferase activity)	00040(Pentose and glucuronate interconversions);00052(Galactose metabolism);00500(Starch and sucrose metabolism);00520(Amino sugar and nucleotide sugar metabolism);01100(Metabolic pathways);01240(Biosynthesis of cofactors);01240(Biosynthesis of cofactors)	K00963	EC:2.7.7.9	UDP-glucose pyrophosphorylase 2 [Source:HGNC Symbol;Acc:HGNC:12527]	protein_coding	73.9844	67.5845	68.5293	33.5305	34.3153	30.357	2.13943	1.09723	1.84074e-17	1.01966e-15	DOWN	yes
ENSCAFG00845001062	TJP2		ENSCAFT00845002203;ENSCAFT00845001996;ENSCAFT00845002166;ENSCAFT00845002173;ENSCAFT00845002238;ENSCAFT00845002042;ENSCAFT00845001939	GO:0005515(protein binding);GO:0005923(bicellular tight junction);GO:0005923(bicellular tight junction)	04530(Tight junction);04530(Tight junction)	NA	NA	tight junction protein 2 [Source:NCBI gene (formerly Entrezgene);Acc:403854]	protein_coding	1.27912	1.18151	0.962493	3.61267	5.8757	5.7573	0.22453	-2.15502	1.8724e-17	1.03455e-15	UP	yes
ENSCAFG00845001483	NPR1		ENSCAFT00845002690;ENSCAFT00845002725;ENSCAFT00845002640	GO:0004383(guanylate cyclase activity);GO:0004672(protein kinase activity);GO:0005524(ATP binding);GO:0006468(protein phosphorylation);GO:0008217(regulation of blood pressure);GO:0009190(cyclic nucleotide biosynthetic process);GO:0016021(integral component of membrane);GO:0016849(phosphorus-oxygen lyase activity);GO:0035556(intracellular signal transduction);GO:0035556(intracellular signal transd…	00230(Purine metabolism);01100(Metabolic pathways);04022(cGMP-PKG signaling pathway);04024(cAMP signaling pathway);04270(Vascular smooth muscle contraction);04714(Thermogenesis);04921(Oxytocin signaling pathway);04923(Regulation of lipolysis in adipocytes);04924(Renin secretion);04925(Aldosterone synthesis and secretion);04925(Aldosterone synthesis and secretion)	K12323	EC:4.6.1.2		protein_coding	0.0668663	0.0870167	0.119332	0.681595	1.55091	1.70653	0.069361	-3.84973	2.34615e-17	1.29301e-15	UP	yes
ENSCAFG00845005378	PTGS2		ENSCAFT00845009561	GO:0001516(prostaglandin biosynthetic process);GO:0004601(peroxidase activity);GO:0004666(prostaglandin-endoperoxide synthase activity);GO:0005637(nuclear inner membrane);GO:0005640(nuclear outer membrane);GO:0005737(cytoplasm);GO:0005783(endoplasmic reticulum);GO:0006954(inflammatory response);GO:0006979(response to oxidative stress);GO:0007566(embryo implantation);GO:0008217(regulation of blood…	00590(Arachidonic acid metabolism);01100(Metabolic pathways);04064(NF-kappa B signaling pathway);04370(VEGF signaling pathway);04625(C-type lectin receptor signaling pathway);04657(IL-17 signaling pathway);04668(TNF signaling pathway);04723(Retrograde endocannabinoid signaling);04726(Serotonergic synapse);04913(Ovarian steroidogenesis);04921(Oxytocin signaling pathway);04923(Regulation of lipolys…	K11987	EC:1.14.99.1	prostaglandin-endoperoxide synthase 2 [Source:NCBI gene (formerly Entrezgene);Acc:442942]	protein_coding	103.634	96.74	87.5377	9.34233	22.0939	16.1738	6.04729	2.59629	2.42327e-17	1.33212e-15	DOWN	yes
ENSCAFG00845007049	SNCG		ENSCAFT00845012513	GO:0005737(cytoplasm);GO:0007268(chemical synaptic transmission);GO:0008344(adult locomotory behavior);GO:0009306(protein secretion);GO:0014059(regulation of dopamine secretion);GO:0030424(axon);GO:0043025(neuronal cell body);GO:0046928(regulation of neurotransmitter secretion);GO:0050808(synapse organization)	NA	NA	NA	synuclein gamma [Source:HGNC Symbol;Acc:HGNC:11141]	protein_coding	0	0	0	9.76715	2.67864	3.20076	1.91736e-05	-15.6705	2.48545e-17	1.36284e-15	UP	yes
ENSCAFG00845005400	ENSCAFG00845005400		ENSCAFT00845009604;ENSCAFT00845009622	GO:0005509(calcium ion binding);GO:0005515(protein binding);GO:0005515(protein binding)	NA	NA	NA		protein_coding	1.18329	1.11669	0.988603	38.1989	11.4365	12.511	0.0529166	-4.24014	2.60789e-17	1.42637e-15	UP	yes
ENSCAFG00845008762	ENSCAFG00845008762		ENSCAFT00845015438;ENSCAFT00845015528;ENSCAFT00845015581	GO:0006081(cellular aldehyde metabolic process);GO:0016491(oxidoreductase activity);GO:0016620(oxidoreductase activity, acting on the aldehyde or oxo group of donors, NAD or NADP as acceptor);GO:0016620(oxidoreductase activity, acting on the aldehyde or oxo group of donors, NAD or NADP as acceptor)	00010(Glycolysis / Gluconeogenesis);00340(Histidine metabolism);00350(Tyrosine metabolism);00360(Phenylalanine metabolism);00410(beta-Alanine metabolism);00980(Metabolism of xenobiotics by cytochrome P450);00982(Drug metabolism - cytochrome P450);01100(Metabolic pathways);05204(Chemical carcinogenesis);05204(Chemical carcinogenesis)	K00129	EC:1.2.1.5		protein_coding	0.37859	0.406786	0.230974	6.49557	2.76284	3.59894	0.0790482	-3.66112	3.20806e-17	1.75021e-15	UP	yes
ENSCAFG00845028221	ENSCAFG00845028221		ENSCAFT00845049784	NA	NA	NA	NA		lncRNA	1.44501	1.2874	1.35609	4.31911	4.53745	6.28229	0.270067	-1.88861	4.41132e-17	2.40062e-15	UP	yes
ENSCAFG00845018536	DLA-DMB		ENSCAFT00845032786	GO:0002399(MHC class II protein complex assembly);GO:0002503(peptide antigen assembly with MHC class II protein complex);GO:0005765(lysosomal membrane);GO:0006955(immune response);GO:0016020(membrane);GO:0019882(antigen processing and presentation);GO:0019886(antigen processing and presentation of exogenous peptide antigen via MHC class II);GO:0023026(MHC class II protein complex binding);GO:0031…	04145(Phagosome);04514(Cell adhesion molecules);04612(Antigen processing and presentation);04640(Hematopoietic cell lineage);04658(Th1 and Th2 cell differentiation);04659(Th17 cell differentiation);04672(Intestinal immune network for IgA production);04940(Type I diabetes mellitus);05140(Leishmaniasis);05145(Toxoplasmosis);05150(Staphylococcus aureus infection);05152(Tuberculosis);05164(Influenza …	NA	NA	major histocompatibility complex, class II, DM beta [Source:NCBI gene (formerly Entrezgene);Acc:607827]	protein_coding	1.32013	1.2836	1.41276	4.87136	4.12579	5.56813	0.275758	-1.85853	4.6363e-17	2.51673e-15	UP	yes
ENSCAFG00845002422	ENSCAFG00845002422		ENSCAFT00845004289;ENSCAFT00845004302;ENSCAFT00845004267;ENSCAFT00845004297	GO:0007338(single fertilization);GO:0009986(cell surface);GO:0009986(cell surface)	04610(Complement and coagulation cascades);05162(Measles);05162(Measles)	NA	NA		protein_coding	31.799	29.6908	31.7003	72.3872	77.3542	96.8632	0.377893	-1.40395	4.65636e-17	2.5213e-15	UP	yes
ENSCAFG00845006098	THBS4		ENSCAFT00845010831;ENSCAFT00845010902	GO:0001938(positive regulation of endothelial cell proliferation);GO:0005178(integrin binding);GO:0005509(calcium ion binding);GO:0005576(extracellular region);GO:0005604(basement membrane);GO:0005615(extracellular space);GO:0005783(endoplasmic reticulum);GO:0007155(cell adhesion);GO:0008201(heparin binding);GO:0016525(negative regulation of angiogenesis);GO:0016529(sarcoplasmic reticulum);GO:003…	04145(Phagosome);04151(PI3K-Akt signaling pathway);04510(Focal adhesion);04512(ECM-receptor interaction);05144(Malaria);05165(Human papillomavirus infection);05165(Human papillomavirus infection)	NA	NA	thrombospondin 4 [Source:HGNC Symbol;Acc:HGNC:11788]	protein_coding	0.705735	0.434317	0.603758	3.89918	2.63081	3.84153	0.168135	-2.57231	4.70708e-17	2.54241e-15	UP	yes
ENSCAFG00845022393	ADORA2A		ENSCAFT00845039604;ENSCAFT00845039513;ENSCAFT00845039547	GO:0001609(G protein-coupled adenosine receptor activity);GO:0001963(synaptic transmission, dopaminergic);GO:0001973(G protein-coupled adenosine receptor signaling pathway);GO:0001975(response to amphetamine);GO:0004930(G protein-coupled receptor activity);GO:0005886(plasma membrane);GO:0005887(integral component of plasma membrane);GO:0007186(G protein-coupled receptor signaling pathway);GO:0007…	04015(Rap1 signaling pathway);04020(Calcium signaling pathway);04024(cAMP signaling pathway);04080(Neuroactive ligand-receptor interaction);04270(Vascular smooth muscle contraction);05012(Parkinson disease);05034(Alcoholism);05034(Alcoholism)	NA	NA	adenosine A2a receptor [Source:NCBI gene (formerly Entrezgene);Acc:403960]	protein_coding	3.38956	3.31445	3.1331	0.566195	1.02809	0.677999	4.32918	2.11409	5.75137e-17	3.09873e-15	DOWN	yes
ENSCAFG00845006874	CD74		ENSCAFT00845012264;ENSCAFT00845012204;ENSCAFT00845012331	GO:0001516(prostaglandin biosynthetic process);GO:0001540(amyloid-beta binding);GO:0001934(positive regulation of protein phosphorylation);GO:0001961(positive regulation of cytokine-mediated signaling pathway);GO:0002792(negative regulation of peptide secretion);GO:0004896(cytokine receptor activity);GO:0005634(nucleus);GO:0005737(cytoplasm);GO:0005773(vacuole);GO:0005886(plasma membrane);GO:0006…	04612(Antigen processing and presentation);05152(Tuberculosis);05168(Herpes simplex virus 1 infection);05168(Herpes simplex virus 1 infection)	NA	NA	CD74 molecule [Source:HGNC Symbol;Acc:HGNC:1697]	protein_coding	8.15626	10.0251	10.4334	78.9836	41.9836	51.5882	0.165829	-2.59223	6.12272e-17	3.29062e-15	UP	yes
ENSCAFG00845029452	ACKR4		ENSCAFT00845052120	GO:0004930(G protein-coupled receptor activity);GO:0004950(chemokine receptor activity);GO:0005044(scavenger receptor activity);GO:0006935(chemotaxis);GO:0007186(G protein-coupled receptor signaling pathway);GO:0016021(integral component of membrane);GO:0019956(chemokine binding)	04060(Cytokine-cytokine receptor interaction);04061(Viral protein interaction with cytokine and cytokine receptor)	NA	NA	atypical chemokine receptor 4 [Source:HGNC Symbol;Acc:HGNC:1611]	protein_coding	0.551476	0.61497	0.950952	3.49925	5.85373	5.54847	0.142093	-2.81509	6.98217e-17	3.74324e-15	UP	yes
ENSCAFG00845007816	VPS25		ENSCAFT00845013775	GO:0006886(intracellular protein transport);GO:0008277(regulation of G protein-coupled receptor signaling pathway);GO:0015026(coreceptor activity);GO:0016021(integral component of membrane)	04270(Vascular smooth muscle contraction)	NA	NA		protein_coding	2.64939	2.67247	3.1786	14.7462	9.80558	13.4562	0.223649	-2.16069	7.73526e-17	4.13674e-15	UP	yes
ENSCAFG00845014155	MYBPH		ENSCAFT00845025318;ENSCAFT00845025364;ENSCAFT00845025345	GO:0005515(protein binding);GO:0005515(protein binding)	NA	NA	NA	myosin binding protein H [Source:HGNC Symbol;Acc:HGNC:7552]	protein_coding	0	0	0	1.89264	0.913214	1.1636	7.55772e-05	-13.6917	8.39698e-17	4.47956e-15	UP	yes
ENSCAFG00845015676	TESPA1		ENSCAFT00845027952	GO:0005102(signaling receptor binding);GO:0005829(cytosol);GO:0008180(COP9 signalosome);GO:0010387(COP9 signalosome assembly);GO:0050862(positive regulation of T cell receptor signaling pathway)	NA	NA	NA	thymocyte expressed, positive selection associated 1 [Source:HGNC Symbol;Acc:HGNC:29109]	protein_coding	0.516694	0.646621	0.268731	3.39798	3.94047	5.52753	0.111305	-3.16741	9.94107e-17	5.29026e-15	UP	yes
ENSCAFG00845001766	ENSCAFG00845001766		ENSCAFT00845003145;ENSCAFT00845003388;ENSCAFT00845003120;ENSCAFT00845003098;ENSCAFT00845003348;ENSCAFT00845003311;ENSCAFT00845003411	NA	04610(Complement and coagulation cascades);04640(Hematopoietic cell lineage);05416(Viral myocarditis);05416(Viral myocarditis)	NA	NA		protein_coding	0.4203	0.481152	0.511073	1.71865	2.50373	2.65687	0.205331	-2.28398	1.26832e-16	6.73296e-15	UP	yes
ENSCAFG00845026480	HR		ENSCAFT00845046930	NA	NA	K00478	EC:1.14.11.65	HR lysine demethylase and nuclear receptor corepressor [Source:HGNC Symbol;Acc:HGNC:5172]	protein_coding	5.26189	5.24445	4.76243	1.38589	1.96419	1.92114	2.89663	1.53438	1.59794e-16	8.46204e-15	DOWN	yes
ENSCAFG00845014456	C16orf54		ENSCAFT00845025856	NA	NA	NA	NA	chromosome 16 open reading frame 54 [Source:HGNC Symbol;Acc:HGNC:26649]	protein_coding	1.42257	1.54176	1.92951	6.16622	6.50664	8.52597	0.230854	-2.11495	1.96322e-16	1.03711e-14	UP	yes
ENSCAFG00845009887	ACSS3		ENSCAFT00845017646;ENSCAFT00845017545	GO:0005739(mitochondrion);GO:0005759(mitochondrial matrix);GO:0016405(CoA-ligase activity);GO:0016878(acid-thiol ligase activity);GO:0043231(intracellular membrane-bounded organelle);GO:0050218(propionate-CoA ligase activity);GO:0050218(propionate-CoA ligase activity)	00640(Propanoate metabolism);01100(Metabolic pathways);01100(Metabolic pathways)	K01908	EC:6.2.1.17	acyl-CoA synthetase short chain family member 3 [Source:HGNC Symbol;Acc:HGNC:24723]	protein_coding	8.889	9.89587	8.05578	2.89881	3.64307	2.76592	2.88367	1.52791	2.17606e-16	1.14675e-14	DOWN	yes
ENSCAFG00845001294	CD38		ENSCAFT00845002237	GO:0003953(NAD+ nucleosidase activity);GO:0050135(NAD(P)+ nucleosidase activity)	00760(Nicotinate and nicotinamide metabolism);01100(Metabolic pathways);04020(Calcium signaling pathway);04640(Hematopoietic cell lineage);04921(Oxytocin signaling pathway);04970(Salivary secretion);04972(Pancreatic secretion)	K01242	EC:2.4.99.20;EC:3.2.2.6	CD38 molecule [Source:NCBI gene (formerly Entrezgene);Acc:403756]	protein_coding	0.430159	0.396507	0.497163	1.86861	2.13229	3.35704	0.179918	-2.47459	2.20043e-16	1.15677e-14	UP	yes
ENSCAFG00845020419	TRPM2	1191	ENSCAFT00845035984;ENSCAFT00845036279	GO:0005216(ion channel activity);GO:0005261(cation channel activity);GO:0005509(calcium ion binding);GO:0005764(lysosome);GO:0005886(plasma membrane);GO:0005887(integral component of plasma membrane);GO:0006811(ion transport);GO:0006812(cation transport);GO:0006979(response to oxidative stress);GO:0014074(response to purine-containing compound);GO:0015278(calcium-release channel activity);GO:0016…	04621(NOD-like receptor signaling pathway);04921(Oxytocin signaling pathway);04921(Oxytocin signaling pathway)	K04977	EC:3.6.1.13	transient receptor potential cation channel subfamily M member 2 [Source:HGNC Symbol;Acc:HGNC:12339]	protein_coding	0.132892	0.0857296	0.122595	0.668602	0.576076	0.582146	0.186781	-2.42058	2.27009e-16	1.19051e-14	UP	yes
ENSCAFG00845019042	SPRY1		ENSCAFT00845033581	GO:0001759(organ induction);GO:0007275(multicellular organism development);GO:0008285(negative regulation of cell population proliferation);GO:0009966(regulation of signal transduction);GO:0016020(membrane);GO:0046580(negative regulation of Ras protein signal transduction);GO:0070373(negative regulation of ERK1 and ERK2 cascade)	NA	NA	NA		protein_coding	1.71646	1.6393	1.25388	4.62197	6.48527	7.22992	0.251383	-1.99204	2.96704e-16	1.55225e-14	UP	yes
ENSCAFG00845026589	SELPLG		ENSCAFT00845046879;ENSCAFT00845046854	NA	04514(Cell adhesion molecules);05150(Staphylococcus aureus infection);05150(Staphylococcus aureus infection)	NA	NA	selectin P ligand [Source:NCBI gene (formerly Entrezgene);Acc:611673]	protein_coding	1.07599	1.26322	0.786881	7.98758	4.81211	6.03076	0.166013	-2.59063	2.99032e-16	1.56066e-14	UP	yes
ENSCAFG00845030728	ZC3H12A		ENSCAFT00845054562;ENSCAFT00845054560	GO:0000294(nuclear-transcribed mRNA catabolic process, endonucleolytic cleavage-dependent decay);GO:0000932(P-body);GO:0001933(negative regulation of protein phosphorylation);GO:0002230(positive regulation of defense response to virus by host);GO:0002757(immune response-activating signal transduction);GO:0003677(DNA binding);GO:0003682(chromatin binding);GO:0003723(RNA binding);GO:0003729(mRNA bi…	NA	NA	NA	zinc finger CCCH-type containing 12A [Source:HGNC Symbol;Acc:HGNC:26259]	protein_coding	14.2062	12.8191	12.9044	4.58431	5.48971	3.90902	2.85558	1.51378	3.14152e-16	1.63563e-14	DOWN	yes
ENSCAFG00845029093	TMEM117		ENSCAFT00845051482;ENSCAFT00845051502	GO:0005783(endoplasmic reticulum);GO:0005886(plasma membrane);GO:0070059(intrinsic apoptotic signaling pathway in response to endoplasmic reticulum stress);GO:0070059(intrinsic apoptotic signaling pathway in response to endoplasmic reticulum stress)	NA	NA	NA	transmembrane protein 117 [Source:HGNC Symbol;Acc:HGNC:25308]	protein_coding	4.80337	4.70968	4.80957	9.67719	9.65271	10.0102	0.488159	-1.03458	3.28229e-16	1.70482e-14	UP	yes
ENSCAFG00845024713	PLEKHG5	8718	ENSCAFT00845044775;ENSCAFT00845044604;ENSCAFT00845043786;ENSCAFT00845044396;ENSCAFT00845044163	GO:0005085(guanyl-nucleotide exchange factor activity);GO:0005085(guanyl-nucleotide exchange factor activity)	05200(Pathways in cancer);05200(Pathways in cancer)	NA	NA	pleckstrin homology and RhoGEF domain containing G5 [Source:HGNC Symbol;Acc:HGNC:29105]	protein_coding	0.966225	1.16886	0.882837	2.66452	2.96679	3.16216	0.343201	-1.54288	3.47469e-16	1.80044e-14	UP	yes
ENSCAFG00845003562	GNG2		ENSCAFT00845006354	GO:0005834(heterotrimeric G-protein complex);GO:0007186(G protein-coupled receptor signaling pathway);GO:0031681(G-protein beta-subunit binding)	04014(Ras signaling pathway);04062(Chemokine signaling pathway);04151(PI3K-Akt signaling pathway);04371(Apelin signaling pathway);04713(Circadian entrainment);04723(Retrograde endocannabinoid signaling);04724(Glutamatergic synapse);04725(Cholinergic synapse);04726(Serotonergic synapse);04727(GABAergic synapse);04728(Dopaminergic synapse);04926(Relaxin signaling pathway);05032(Morphine addiction);…	NA	NA	G protein subunit gamma 2 [Source:HGNC Symbol;Acc:HGNC:4404]	protein_coding	4.56939	3.49991	3.73202	10.7712	11.5348	14.4939	0.320688	-1.64076	3.5542e-16	1.83724e-14	UP	yes
ENSCAFG00845001557	IL18		ENSCAFT00845002692;ENSCAFT00845002702;ENSCAFT00845002682	GO:0005125(cytokine activity);GO:0005615(extracellular space);GO:0006954(inflammatory response);GO:0006955(immune response);GO:0006955(immune response)	04060(Cytokine-cytokine receptor interaction);04061(Viral protein interaction with cytokine and cytokine receptor);04621(NOD-like receptor signaling pathway);04623(Cytosolic DNA-sensing pathway);05132(Salmonella infection);05134(Legionellosis);05135(Yersinia infection);05143(African trypanosomiasis);05144(Malaria);05152(Tuberculosis);05164(Influenza A);05321(Inflammatory bowel disease);05323(Rheu…	NA	NA	interleukin 18 [Source:NCBI gene (formerly Entrezgene);Acc:403796]	protein_coding	0.674594	0.711964	0.764767	3.10748	2.63406	3.94871	0.222009	-2.17131	4.42926e-16	2.28413e-14	UP	yes
ENSCAFG00845006368	ENSCAFG00845006368		ENSCAFT00845011312;ENSCAFT00845011291	GO:0005576(extracellular region);GO:0006935(chemotaxis);GO:0006952(defense response);GO:0006955(immune response);GO:0008009(chemokine activity);GO:0008009(chemokine activity)	NA	NA	NA		protein_coding	24.96	22.569	26.4273	0.774182	2.47084	0.494865	19.775	4.30561	4.51417e-16	2.32239e-14	DOWN	yes
ENSCAFG00845025458	S100A10		ENSCAFT00845044936	NA	05132(Salmonella infection)	NA	NA		protein_coding	8.27536	7.04844	6.1858	20.5662	22.1982	26.893	0.308791	-1.6953	4.58195e-16	2.35167e-14	UP	yes
ENSCAFG00845027704	ENSCAFG00845027704		ENSCAFT00845048852	GO:0051607(defense response to virus)	05168(Herpes simplex virus 1 infection);05170(Human immunodeficiency virus 1 infection)	NA	NA		protein_coding	11.0633	13.1092	12.6857	4.59039	5.49064	4.8503	2.46851	1.30364	4.92987e-16	2.52426e-14	DOWN	yes
ENSCAFG00845028469	IKBKE		ENSCAFT00845050514;ENSCAFT00845050443;ENSCAFT00845050254;ENSCAFT00845050607;ENSCAFT00845050339	GO:0004672(protein kinase activity);GO:0004704(NF-kappaB-inducing kinase activity);GO:0005524(ATP binding);GO:0005634(nucleus);GO:0005737(cytoplasm);GO:0006468(protein phosphorylation);GO:0006955(immune response);GO:0008384(IkappaB kinase activity);GO:0008630(intrinsic apoptotic signaling pathway in response to DNA damage);GO:0010467(gene expression);GO:0010884(positive regulation of lipid storag…	04620(Toll-like receptor signaling pathway);04621(NOD-like receptor signaling pathway);04622(RIG-I-like receptor signaling pathway);04623(Cytosolic DNA-sensing pathway);04625(C-type lectin receptor signaling pathway);04657(IL-17 signaling pathway);05160(Hepatitis C);05161(Hepatitis B);05162(Measles);05164(Influenza A);05165(Human papillomavirus infection);05167(Kaposi sarcoma-associated herpesvir…	K07211	EC:2.7.11.10	inhibitor of nuclear factor kappa B kinase subunit epsilon [Source:HGNC Symbol;Acc:HGNC:14552]	protein_coding	57.9438	62.3688	59.1859	19.4442	27.4141	21.4488	2.62782	1.39387	5.3502e-16	2.73302e-14	DOWN	yes
ENSCAFG00845001876	CRYAB		ENSCAFT00845003290	GO:0001540(amyloid-beta binding);GO:0001666(response to hypoxia);GO:0002088(lens development in camera-type eye);GO:0005198(structural molecule activity);GO:0005212(structural constituent of eye lens);GO:0005634(nucleus);GO:0005737(cytoplasm);GO:0005739(mitochondrion);GO:0005829(cytosol);GO:0005886(plasma membrane);GO:0007021(tubulin complex assembly);GO:0007517(muscle organ development);GO:00106…	04141(Protein processing in endoplasmic reticulum);04213(Longevity regulating pathway - multiple species)	NA	NA	crystallin alpha B [Source:HGNC Symbol;Acc:HGNC:2389]	protein_coding	21.5428	20.4529	19.9072	43.1468	51.8636	56.9733	0.4073	-1.29584	5.46745e-16	2.78634e-14	UP	yes
ENSCAFG00845014406	TNFAIP8L1		ENSCAFT00845025773	GO:0005737(cytoplasm);GO:0032007(negative regulation of TOR signaling);GO:0042802(identical protein binding);GO:0042981(regulation of apoptotic process)	NA	NA	NA	TNF alpha induced protein 8 like 1 [Source:HGNC Symbol;Acc:HGNC:28279]	protein_coding	1.85759	1.79502	1.35204	4.94212	5.36617	5.01895	0.32652	-1.61476	5.57075e-16	2.83232e-14	UP	yes
ENSCAFG00845011162	CCL13		ENSCAFT00845019830;ENSCAFT00845019799	GO:0005576(extracellular region);GO:0006955(immune response);GO:0007010(cytoskeleton organization);GO:0008009(chemokine activity);GO:0008360(regulation of cell shape);GO:0031640(killing of cells of another organism);GO:0048245(eosinophil chemotaxis);GO:0060326(cell chemotaxis);GO:0061844(antimicrobial humoral immune response mediated by antimicrobial peptide);GO:0061844(antimicrobial humoral immu…	04060(Cytokine-cytokine receptor interaction);04061(Viral protein interaction with cytokine and cytokine receptor);04062(Chemokine signaling pathway);04064(NF-kappa B signaling pathway);04064(NF-kappa B signaling pathway)	NA	NA	chemokine (C-C motif) ligand 13 [Source:NCBI gene (formerly Entrezgene);Acc:445451]	protein_coding	3.82637	4.31088	4.5932	0.37965	0.632321	0.226516	10.279	3.36163	6.17456e-16	3.13196e-14	DOWN	yes
ENSCAFG00845000627	PDGFD		ENSCAFT00845001026;ENSCAFT00845001033	GO:0005161(platelet-derived growth factor receptor binding);GO:0008083(growth factor activity);GO:0016020(membrane);GO:0048008(platelet-derived growth factor receptor signaling pathway);GO:0050730(regulation of peptidyl-tyrosine phosphorylation);GO:0071230(cellular response to amino acid stimulus);GO:0071230(cellular response to amino acid stimulus)	01521(EGFR tyrosine kinase inhibitor resistance);04010(MAPK signaling pathway);04014(Ras signaling pathway);04015(Rap1 signaling pathway);04020(Calcium signaling pathway);04072(Phospholipase D signaling pathway);04151(PI3K-Akt signaling pathway);04510(Focal adhesion);04540(Gap junction);04810(Regulation of actin cytoskeleton);05215(Prostate cancer);05218(Melanoma);05231(Choline metabolism in canc…	NA	NA	platelet derived growth factor D [Source:HGNC Symbol;Acc:HGNC:30620]	protein_coding	1.62286	1.6227	2.008	5.58355	8.99624	10.3701	0.210565	-2.24767	6.19497e-16	3.13498e-14	UP	yes
ENSCAFG00845012322	SLCO2B1		ENSCAFT00845021991;ENSCAFT00845022027;ENSCAFT00845021904	GO:0005515(protein binding);GO:0016020(membrane);GO:0055085(transmembrane transport);GO:0055085(transmembrane transport)	NA	NA	NA	solute carrier organic anion transporter family member 2B1 [Source:HGNC Symbol;Acc:HGNC:10962]	protein_coding	0.902313	1.15766	1.11955	3.94521	6.33673	8.29839	0.171123	-2.54689	6.47015e-16	3.26659e-14	UP	yes
ENSCAFG00845020667	SOX18		ENSCAFT00845036432	GO:0000122(negative regulation of transcription by RNA polymerase II);GO:0000785(chromatin);GO:0000976(transcription cis-regulatory region binding);GO:0000978(RNA polymerase II cis-regulatory region sequence-specific DNA binding);GO:0000981(DNA-binding transcription factor activity, RNA polymerase II-specific);GO:0001228(DNA-binding transcription activator activity, RNA polymerase II-specific);GO…	NA	NA	NA	SRY-box transcription factor 18 [Source:HGNC Symbol;Acc:HGNC:11194]	protein_coding	0.033096	0.074776	0.05217	8.3266	1.66078	2.22778	0.0131019	-6.25408	7.08513e-16	3.56876e-14	UP	yes
ENSCAFG00845015529	N4BP2L1		ENSCAFT00845027723;ENSCAFT00845027705	NA	NA	NA	NA	NEDD4 binding protein 2 like 1 [Source:HGNC Symbol;Acc:HGNC:25037]	protein_coding	0.977262	1.07171	1.17761	4.4994	3.66695	5.59143	0.234527	-2.09217	7.15547e-16	3.59583e-14	UP	yes
ENSCAFG00845030582	PROS1		ENSCAFT00845054247;ENSCAFT00845054264;ENSCAFT00845054272	GO:0005509(calcium ion binding);GO:0005576(extracellular region);GO:0005615(extracellular space);GO:0030195(negative regulation of blood coagulation);GO:0050896(response to stimulus);GO:0050896(response to stimulus)	04610(Complement and coagulation cascades);04610(Complement and coagulation cascades)	NA	NA	protein S [Source:HGNC Symbol;Acc:HGNC:9456]	protein_coding	32.5367	29.802	31.1709	58.8013	64.4388	71.1921	0.480937	-1.05608	7.46277e-16	3.74158e-14	UP	yes
ENSCAFG00845027739	CD4		ENSCAFT00845048936	GO:0001934(positive regulation of protein phosphorylation);GO:0005886(plasma membrane);GO:0005887(integral component of plasma membrane);GO:0006955(immune response);GO:0007155(cell adhesion);GO:0008270(zinc ion binding);GO:0009897(external side of plasma membrane);GO:0015026(coreceptor activity);GO:0016020(membrane);GO:0016021(integral component of membrane);GO:0019899(enzyme binding);GO:0019901(…	04060(Cytokine-cytokine receptor interaction);04514(Cell adhesion molecules);04612(Antigen processing and presentation);04640(Hematopoietic cell lineage);04658(Th1 and Th2 cell differentiation);04659(Th17 cell differentiation);04660(T cell receptor signaling pathway);05135(Yersinia infection);05166(Human T-cell leukemia virus 1 infection);05170(Human immunodeficiency virus 1 infection);05235(PD-L…	NA	NA	CD4 molecule [Source:NCBI gene (formerly Entrezgene);Acc:403931]	protein_coding	0.109059	0.195673	0.156645	1.01226	1.42552	1.94303	0.105318	-3.24718	7.85362e-16	3.92844e-14	UP	yes
ENSCAFG00845000708	LDB2		ENSCAFT00845001176;ENSCAFT00845001188	GO:0001942(hair follicle development);GO:0003712(transcription coregulator activity);GO:0005634(nucleus);GO:0005654(nucleoplasm);GO:0005667(transcription regulator complex);GO:0005730(nucleolus);GO:0005886(plasma membrane);GO:0006357(regulation of transcription by RNA polymerase II);GO:0010669(epithelial structure maintenance);GO:0019899(enzyme binding);GO:0030274(LIM domain binding);GO:0030334(r…	NA	NA	NA	LIM domain binding 2 [Source:HGNC Symbol;Acc:HGNC:6533]	protein_coding	5.91744	5.40979	5.33482	11.4988	11.3176	11.6982	0.482753	-1.05064	7.93606e-16	3.96053e-14	UP	yes
ENSCAFG00845008232	LCP1	9878	ENSCAFT00845014584;ENSCAFT00845014518	GO:0001725(stress fiber);GO:0001726(ruffle);GO:0001891(phagocytic cup);GO:0002102(podosome);GO:0002286(T cell activation involved in immune response);GO:0005178(integrin binding);GO:0005509(calcium ion binding);GO:0005515(protein binding);GO:0005737(cytoplasm);GO:0005829(cytosol);GO:0005884(actin filament);GO:0005886(plasma membrane);GO:0005925(focal adhesion);GO:0010737(protein kinase A signalin…	NA	NA	NA	lymphocyte cytosolic protein 1 [Source:HGNC Symbol;Acc:HGNC:6528]	protein_coding	11.295	13.085	11.5913	46.6762	32.9343	42.345	0.294955	-1.76143	8.12404e-16	4.04502e-14	UP	yes
ENSCAFG00845004370	BMP4		ENSCAFT00845007854	GO:0000122(negative regulation of transcription by RNA polymerase II);GO:0001501(skeletal system development);GO:0001525(angiogenesis);GO:0001568(blood vessel development);GO:0001649(osteoblast differentiation);GO:0001656(metanephros development);GO:0001657(ureteric bud development);GO:0001658(branching involved in ureteric bud morphogenesis);GO:0001707(mesoderm formation);GO:0001759(organ induct…	04060(Cytokine-cytokine receptor interaction);04350(TGF-beta signaling pathway);04390(Hippo signaling pathway);04550(Signaling pathways regulating pluripotency of stem cells);04919(Thyroid hormone signaling pathway);05200(Pathways in cancer);05217(Basal cell carcinoma);05418(Fluid shear stress and atherosclerosis)	NA	NA	bone morphotic protein 4 [Source:NCBI gene (formerly Entrezgene);Acc:490695]	protein_coding	0.92881	0.728345	1.34899	4.47087	5.81221	5.68444	0.188266	-2.40915	8.55365e-16	4.24916e-14	UP	yes
ENSCAFG00845016659	ENSCAFG00845016659		ENSCAFT00845029521	NA	NA	NA	NA		lncRNA	0.145831	0.08791	0.064755	1.1613	0.944437	0.897932	0.0993771	-3.33094	9.22716e-16	4.57325e-14	UP	yes
ENSCAFG00845001711	C4BPA		ENSCAFT00845002992	NA	04610(Complement and coagulation cascades);05133(Pertussis)	NA	NA		protein_coding	0	0	0	1.41132	0.989527	1.99482	6.8249e-05	-13.8388	1.20369e-15	5.95223e-14	UP	yes
ENSCAFG00845005020	FBP1		ENSCAFT00845009004;ENSCAFT00845008999	GO:0005975(carbohydrate metabolic process);GO:0016791(phosphatase activity);GO:0042132(fructose 1,6-bisphosphate 1-phosphatase activity);GO:0042578(phosphoric ester hydrolase activity);GO:0042578(phosphoric ester hydrolase activity)	00010(Glycolysis / Gluconeogenesis);00030(Pentose phosphate pathway);00051(Fructose and mannose metabolism);01100(Metabolic pathways);01200(Carbon metabolism);04152(AMPK signaling pathway);04910(Insulin signaling pathway);04922(Glucagon signaling pathway);04922(Glucagon signaling pathway)	K03841	EC:3.1.3.11		protein_coding	0.753086	0.345605	0.749717	19.951	6.15809	8.55498	0.0533235	-4.22908	1.21395e-15	5.98926e-14	UP	yes
ENSCAFG00845018644	DUSP6		ENSCAFT00845032956	GO:0001933(negative regulation of protein phosphorylation);GO:0004721(phosphoprotein phosphatase activity);GO:0005654(nucleoplasm);GO:0005737(cytoplasm);GO:0005829(cytosol);GO:0006470(protein dephosphorylation);GO:0008138(protein tyrosine/serine/threonine phosphatase activity);GO:0016311(dephosphorylation);GO:0016791(phosphatase activity);GO:0017017(MAP kinase tyrosine/serine/threonine phosphatas…	04010(MAPK signaling pathway);05202(Transcriptional misregulation in cancer);05221(Acute myeloid leukemia)	K21946	EC:3.1.3.16;EC:3.1.3.48	dual specificity phosphatase 6 [Source:HGNC Symbol;Acc:HGNC:3072]	protein_coding	4.87035	5.5008	4.3194	13.1072	18.8105	20.234	0.281689	-1.82782	1.28957e-15	6.34793e-14	UP	yes
ENSCAFG00845027229	CMKLR1		ENSCAFT00845047966	GO:0004930(G protein-coupled receptor activity);GO:0007186(G protein-coupled receptor signaling pathway);GO:0016021(integral component of membrane)	NA	NA	NA	chemerin chemokine-like receptor 1 [Source:HGNC Symbol;Acc:HGNC:2121]	protein_coding	0.374986	0.451331	0.389867	1.77351	4.46696	4.57557	0.112443	-3.15274	1.30479e-15	6.40828e-14	UP	yes
ENSCAFG00845002396	ENSCAFG00845002396		ENSCAFT00845004218	NA	NA	NA	NA		lncRNA	2.15877	1.81172	1.9552	0.200096	0.409246	0.194114	7.37526	2.88269	1.31752e-15	6.45616e-14	DOWN	yes
ENSCAFG00845004492	CCN2		ENSCAFT00845008039;ENSCAFT00845008044	GO:0005515(protein binding);GO:0005576(extracellular region);GO:0007165(signal transduction);GO:0007165(signal transduction)	04371(Apelin signaling pathway);04390(Hippo signaling pathway);04390(Hippo signaling pathway)	NA	NA	cellular communication network factor 2 [Source:HGNC Symbol;Acc:HGNC:2500]	protein_coding	455.812	476.535	490.732	1098.52	982.744	1054.96	0.453755	-1.14001	1.41339e-15	6.9103e-14	UP	yes
ENSCAFG00845000999	POU2F2		ENSCAFT00845001801;ENSCAFT00845001825;ENSCAFT00845001769;ENSCAFT00845001711	GO:0000976(transcription cis-regulatory region binding);GO:0000978(RNA polymerase II cis-regulatory region sequence-specific DNA binding);GO:0000981(DNA-binding transcription factor activity, RNA polymerase II-specific);GO:0001228(DNA-binding transcription activator activity, RNA polymerase II-specific);GO:0002335(mature B cell differentiation);GO:0003677(DNA binding);GO:0003700(DNA-binding trans…	05168(Herpes simplex virus 1 infection);05168(Herpes simplex virus 1 infection)	NA	NA	POU class 2 homeobox 2 [Source:HGNC Symbol;Acc:HGNC:9213]	protein_coding	1.52188	1.5598	1.13359	0.134299	0.291456	0.217727	6.55071	2.71165	1.46201e-15	7.13192e-14	DOWN	yes
ENSCAFG00845029993	PHEX		ENSCAFT00845053189;ENSCAFT00845053148	GO:0004222(metalloendopeptidase activity);GO:0005783(endoplasmic reticulum);GO:0005794(Golgi apparatus);GO:0006508(proteolysis);GO:0008237(metallopeptidase activity);GO:0019637(organophosphate metabolic process);GO:0030282(bone mineralization);GO:0042476(odontogenesis);GO:0048471(perinuclear region of cytoplasm);GO:0048471(perinuclear region of cytoplasm)	NA	NA	NA	phosphate regulating endopeptidase homolog X-linked [Source:HGNC Symbol;Acc:HGNC:8918]	protein_coding	2.50006	2.69515	2.49986	0.351845	0.5651	0.680674	4.81659	2.26801	1.8331e-15	8.92207e-14	DOWN	yes
ENSCAFG00845022563	KLHL6	55975	ENSCAFT00845039858	GO:0002467(germinal center formation);GO:0005515(protein binding);GO:0050853(B cell receptor signaling pathway)	NA	NA	NA	kelch like family member 6 [Source:HGNC Symbol;Acc:HGNC:18653]	protein_coding	0	0	0	0.512877	0.420059	0.462736	0.00021495	-12.1837	1.89991e-15	9.22647e-14	UP	yes
ENSCAFG00845001935	NCF1		ENSCAFT00845003394;ENSCAFT00845003414	GO:0005515(protein binding);GO:0005737(cytoplasm);GO:0005829(cytosol);GO:0005886(plasma membrane);GO:0006612(protein targeting to membrane);GO:0014068(positive regulation of phosphatidylinositol 3-kinase signaling);GO:0016020(membrane);GO:0016175(superoxide-generating NAD(P)H oxidase activity);GO:0016176(superoxide-generating NADPH oxidase activator activity);GO:0017124(SH3 domain binding);GO:001…	04062(Chemokine signaling pathway);04145(Phagosome);04380(Osteoclast differentiation);04666(Fc gamma R-mediated phagocytosis);04670(Leukocyte transendothelial migration);05020(Prion disease);05140(Leishmaniasis);05418(Fluid shear stress and atherosclerosis);05418(Fluid shear stress and atherosclerosis)	NA	NA	neutrophil cytosolic factor 1 [Source:HGNC Symbol;Acc:HGNC:7660]	protein_coding	0.538755	0.431104	0.306677	2.56155	2.07798	2.16872	0.187499	-2.41505	1.91306e-15	9.26954e-14	UP	yes
ENSCAFG00845022216	DGUOK		ENSCAFT00845039204	GO:0071944(cell periphery)	04270(Vascular smooth muscle contraction)	NA	NA	actin gamma 2, smooth muscle [Source:HGNC Symbol;Acc:HGNC:145]	protein_coding	285.123	279.979	296.452	513.803	577.335	531.306	0.531022	-0.913156	2.02463e-15	9.78825e-14	UP	no
ENSCAFG00845008395	CSF1R		ENSCAFT00845014795;ENSCAFT00845014907	GO:0001934(positive regulation of protein phosphorylation);GO:0002931(response to ischemia);GO:0004672(protein kinase activity);GO:0004713(protein tyrosine kinase activity);GO:0004714(transmembrane receptor protein tyrosine kinase activity);GO:0005011(macrophage colony-stimulating factor receptor activity);GO:0005524(ATP binding);GO:0005654(nucleoplasm);GO:0005886(plasma membrane);GO:0006468(prot…	04010(MAPK signaling pathway);04014(Ras signaling pathway);04015(Rap1 signaling pathway);04060(Cytokine-cytokine receptor interaction);04061(Viral protein interaction with cytokine and cytokine receptor);04151(PI3K-Akt signaling pathway);04380(Osteoclast differentiation);04640(Hematopoietic cell lineage);05200(Pathways in cancer);05202(Transcriptional misregulation in cancer);05221(Acute myeloid …	K05090	EC:2.7.10.1	colony stimulating factor 1 receptor [Source:HGNC Symbol;Acc:HGNC:2433]	protein_coding	4.19281	4.98478	4.88976	13.8572	19.4196	25.1295	0.240853	-2.05378	2.10404e-15	1.01495e-13	UP	yes
ENSCAFG00845009845	IBTK		ENSCAFT00845017726;ENSCAFT00845017416;ENSCAFT00845018065	GO:0005515(protein binding);GO:0005515(protein binding)	NA	NA	NA	inhibitor of Bruton tyrosine kinase [Source:HGNC Symbol;Acc:HGNC:17853]	protein_coding	30.9638	28.5027	26.8153	11.4778	14.7099	12.4114	2.23533	1.16049	2.16572e-15	1.04239e-13	DOWN	yes
ENSCAFG00845026119	SOX17		ENSCAFT00845046084	GO:0000976(transcription cis-regulatory region binding);GO:0000981(DNA-binding transcription factor activity, RNA polymerase II-specific);GO:0001228(DNA-binding transcription activator activity, RNA polymerase II-specific);GO:0001525(angiogenesis);GO:0001570(vasculogenesis);GO:0001656(metanephros development);GO:0001706(endoderm formation);GO:0001714(endodermal cell fate specification);GO:0001828…	04310(Wnt signaling pathway)	NA	NA	SRY-box transcription factor 17 [Source:HGNC Symbol;Acc:HGNC:18122]	protein_coding	0	0	0	1.92081	1.33967	1.19908	6.7271e-05	-13.8597	2.28777e-15	1.09869e-13	UP	yes
ENSCAFG00845011691	FCGR1A		ENSCAFT00845020908;ENSCAFT00845020884	NA	04145(Phagosome);04380(Osteoclast differentiation);04640(Hematopoietic cell lineage);04666(Fc gamma R-mediated phagocytosis);05140(Leishmaniasis);05150(Staphylococcus aureus infection);05152(Tuberculosis);05202(Transcriptional misregulation in cancer);05221(Acute myeloid leukemia);05322(Systemic lupus erythematosus);05322(Systemic lupus erythematosus)	NA	NA	Fc fragment of IgG receptor Ia [Source:NCBI gene (formerly Entrezgene);Acc:403462]	protein_coding	3.48276	4.20395	3.97281	21.6897	13.7948	15.6137	0.228178	-2.13177	2.32854e-15	1.11579e-13	UP	yes
ENSCAFG00845031116	ENSCAFG00845031116		ENSCAFT00845055327	GO:0007165(signal transduction)	NA	NA	NA		protein_coding	10.3272	9.61746	10.3175	5.15056	4.89095	4.93436	2.02073	1.01488	2.41336e-15	1.15389e-13	DOWN	yes
ENSCAFG00845006666	APOC1		ENSCAFT00845011823;ENSCAFT00845011850	GO:0004859(phospholipase inhibitor activity);GO:0005504(fatty acid binding);GO:0005576(extracellular region);GO:0005783(endoplasmic reticulum);GO:0006641(triglyceride metabolic process);GO:0008203(cholesterol metabolic process);GO:0010900(negative regulation of phosphatidylcholine catabolic process);GO:0010916(negative regulation of very-low-density lipoprotein particle clearance);GO:0032375(nega…	04979(Cholesterol metabolism);04979(Cholesterol metabolism)	NA	NA	apolipoprotein C1 [Source:NCBI gene (formerly Entrezgene);Acc:476437]	protein_coding	0.455426	0.591688	1.74808	93.1115	21.6308	21.8158	0.0204689	-5.61042	2.55214e-15	1.21755e-13	UP	yes
ENSCAFG00845020324	MAP3K11		ENSCAFT00845035840;ENSCAFT00845036089	GO:0000165(MAPK cascade);GO:0000166(nucleotide binding);GO:0004672(protein kinase activity);GO:0004674(protein serine/threonine kinase activity);GO:0004706(JUN kinase kinase kinase activity);GO:0004709(MAP kinase kinase kinase activity);GO:0005515(protein binding);GO:0005524(ATP binding);GO:0005813(centrosome);GO:0005874(microtubule);GO:0006468(protein phosphorylation);GO:0007017(microtubule-base…	04010(MAPK signaling pathway);04932(Non-alcoholic fatty liver disease);04932(Non-alcoholic fatty liver disease)	K04419	EC:2.7.11.25	mitogen-activated protein kinase kinase kinase 11 [Source:HGNC Symbol;Acc:HGNC:6850]	protein_coding	3.03864	3.20623	2.84491	6.28387	6.65286	6.378	0.470614	-1.08738	2.60721e-15	1.24109e-13	UP	yes
ENSCAFG00845013919	ENSCAFG00845013919		ENSCAFT00845024862	NA	NA	NA	NA		lncRNA	1.80217	2.34885	1.71301	6.58759	6.10003	6.76591	0.301437	-1.73007	2.76435e-15	1.31301e-13	UP	yes
ENSCAFG00845026713	ARHGAP6		ENSCAFT00845047076;ENSCAFT00845047144	GO:0005096(GTPase activator activity);GO:0005737(cytoplasm);GO:0005829(cytosol);GO:0007015(actin filament organization);GO:0007165(signal transduction);GO:0015629(actin cytoskeleton);GO:0043087(regulation of GTPase activity);GO:0043547(positive regulation of GTPase activity);GO:0048041(focal adhesion assembly);GO:0051497(negative regulation of stress fiber assembly);GO:0051895(negative regulation…	NA	NA	NA	Rho GTPase activating protein 6 [Source:HGNC Symbol;Acc:HGNC:676]	protein_coding	0.496672	0.517422	0.48155	1.32622	1.75618	1.79536	0.306625	-1.70545	3.018e-15	1.43035e-13	UP	yes
ENSCAFG00845021975	ADARB1		ENSCAFT00845038777	GO:0003723(RNA binding);GO:0003726(double-stranded RNA adenosine deaminase activity);GO:0004000(adenosine deaminase activity);GO:0005634(nucleus);GO:0005654(nucleoplasm);GO:0005730(nucleolus);GO:0005829(cytosol);GO:0006382(adenosine to inosine editing);GO:0006396(RNA processing);GO:0007274(neuromuscular synaptic transmission);GO:0008285(negative regulation of cell population proliferation);GO:001…	NA	NA	NA	adenosine deaminase RNA specific B1 [Source:HGNC Symbol;Acc:HGNC:226]	protein_coding	1.86832	1.71388	1.63642	3.68402	4.25608	4.67186	0.413784	-1.27305	3.18221e-15	1.50488e-13	UP	yes
ENSCAFG00845014247	DHCR24		ENSCAFT00845025520;ENSCAFT00845025492	GO:0000246(delta24(24-1) sterol reductase activity);GO:0005634(nucleus);GO:0005783(endoplasmic reticulum);GO:0006695(cholesterol biosynthetic process);GO:0006979(response to oxidative stress);GO:0008104(protein localization);GO:0008203(cholesterol metabolic process);GO:0009888(tissue development);GO:0016125(sterol metabolic process);GO:0016491(oxidoreductase activity);GO:0016628(oxidoreductase ac…	00100(Steroid biosynthesis);01100(Metabolic pathways);01100(Metabolic pathways)	K09828	EC:1.3.1.72	24-dehydrocholesterol reductase [Source:HGNC Symbol;Acc:HGNC:2859]	protein_coding	13.8018	15.701	14.4839	3.83157	5.88441	5.23384	2.94229	1.55694	3.36109e-15	1.58601e-13	DOWN	yes
ENSCAFG00845011954	OR51E2		ENSCAFT00845021259	GO:0003707(nuclear steroid receptor activity);GO:0004930(G protein-coupled receptor activity);GO:0004984(olfactory receptor activity);GO:0005886(plasma membrane);GO:0007186(G protein-coupled receptor signaling pathway);GO:0016021(integral component of membrane);GO:0016477(cell migration);GO:0030318(melanocyte differentiation);GO:0031901(early endosome membrane);GO:0038023(signaling receptor activ…	04740(Olfactory transduction)	NA	NA	olfactory receptor family 51 subfamily E member 2 [Source:NCBI gene (formerly Entrezgene);Acc:100856052]	protein_coding	0.425994	0.531451	0.455628	1.76541	2.47653	3.09349	0.192637	-2.37605	3.89849e-15	1.83559e-13	UP	yes
ENSCAFG00845018299	PDXK		ENSCAFT00845032379;ENSCAFT00845032494;ENSCAFT00845032751;ENSCAFT00845032673	GO:0000287(magnesium ion binding);GO:0005524(ATP binding);GO:0005654(nucleoplasm);GO:0008270(zinc ion binding);GO:0008478(pyridoxal kinase activity);GO:0009443(pyridoxal 5'-phosphate salvage);GO:0030170(pyridoxal phosphate binding);GO:0030955(potassium ion binding);GO:0031402(sodium ion binding);GO:0031403(lithium ion binding);GO:0042803(protein homodimerization activity);GO:0042803(protein homod…	00750(Vitamin B6 metabolism);01100(Metabolic pathways);01240(Biosynthesis of cofactors);01240(Biosynthesis of cofactors)	K00868	EC:2.7.1.35	pyridoxal kinase [Source:HGNC Symbol;Acc:HGNC:8819]	protein_coding	62.1905	65.5245	57.3941	30.7515	31.1724	28.8377	2.03951	1.02822	4.04361e-15	1.89979e-13	DOWN	yes
ENSCAFG00845027558	HEPH		ENSCAFT00845048600;ENSCAFT00845049038	GO:0005507(copper ion binding);GO:0005886(plasma membrane);GO:0006826(iron ion transport);GO:0006879(cellular iron ion homeostasis);GO:0016491(oxidoreductase activity);GO:0016491(oxidoreductase activity)	00860(Porphyrin and chlorophyll metabolism);04978(Mineral absorption);04978(Mineral absorption)	K14735	EC:1.16.3.1		protein_coding	0.020465	0	0	0.520823	0.666846	0.668764	0.0110238	-6.50323	4.09224e-15	1.91848e-13	UP	yes
ENSCAFG00845027693	COL6A5		ENSCAFT00845048882;ENSCAFT00845048993	NA	04151(PI3K-Akt signaling pathway);04510(Focal adhesion);04512(ECM-receptor interaction);04974(Protein digestion and absorption);05165(Human papillomavirus infection);05165(Human papillomavirus infection)	NA	NA	collagen type VI alpha 5 chain [Source:HGNC Symbol;Acc:HGNC:26674]	protein_coding	4.24784	4.33739	4.54578	1.90336	2.27669	2.20965	2.05503	1.03916	4.23772e-15	1.98239e-13	DOWN	yes
ENSCAFG00845019962	HAPLN1		ENSCAFT00845035164	GO:0005540(hyaluronic acid binding);GO:0007155(cell adhesion);GO:0031012(extracellular matrix);GO:0045202(synapse)	NA	NA	NA	hyaluronan and proteoglycan link protein 1 [Source:HGNC Symbol;Acc:HGNC:2380]	protein_coding	2.11758	1.89473	2.11108	0.117431	0.372067	0.197445	8.91397	3.15607	4.28493e-15	2.00016e-13	DOWN	yes
ENSCAFG00845011046	KHDRBS3		ENSCAFT00845019714;ENSCAFT00845019831;ENSCAFT00845019639	GO:0003676(nucleic acid binding);GO:0003723(RNA binding);GO:0005634(nucleus);GO:0005654(nucleoplasm);GO:0019904(protein domain specific binding);GO:0032991(protein-containing complex);GO:0042802(identical protein binding);GO:0048024(regulation of mRNA splicing, via spliceosome);GO:0048024(regulation of mRNA splicing, via spliceosome)	NA	NA	NA	KH RNA binding domain containing, signal transduction associated 3 [Source:HGNC Symbol;Acc:HGNC:18117]	protein_coding	1.48258	1.67295	2.09049	7.02632	5.99947	5.68916	0.280312	-1.8349	4.34428e-15	2.0235e-13	UP	yes
ENSCAFG00845009549	GIMAP6		ENSCAFT00845016802	GO:0005525(GTP binding);GO:0005829(cytosol)	NA	NA	NA	GTPase, IMAP family member 6 [Source:HGNC Symbol;Acc:HGNC:21918]	protein_coding	0.138724	0.103418	0.071398	1.70311	0.995179	1.17589	0.0809307	-3.62717	5.56495e-15	2.58651e-13	UP	yes
ENSCAFG00845029116	PLK2		ENSCAFT00845051580	GO:0000082(G1/S transition of mitotic cell cycle);GO:0000166(nucleotide binding);GO:0000278(mitotic cell cycle);GO:0000785(chromatin);GO:0004672(protein kinase activity);GO:0004674(protein serine/threonine kinase activity);GO:0005515(protein binding);GO:0005524(ATP binding);GO:0005737(cytoplasm);GO:0005813(centrosome);GO:0005814(centriole);GO:0006468(protein phosphorylation);GO:0007052(mitotic sp…	04068(FoxO signaling pathway)	K08861	EC:2.7.11.21	polo like kinase 2 [Source:HGNC Symbol;Acc:HGNC:19699]	protein_coding	6.67305	7.03444	7.1361	19.5481	30.1175	37.4311	0.239315	-2.06302	5.74479e-15	2.66437e-13	UP	yes
ENSCAFG00845006277	VAT1	6570	ENSCAFT00845011199;ENSCAFT00845011219	GO:0008270(zinc ion binding);GO:0010637(negative regulation of mitochondrial fusion);GO:0016491(oxidoreductase activity);GO:0016491(oxidoreductase activity)	NA	NA	NA	vesicle amine transport 1 [Source:HGNC Symbol;Acc:HGNC:16919]	protein_coding	24.8089	26.0951	24.856	59.7867	53.1718	54.4012	0.452677	-1.14344	6.63622e-15	3.07124e-13	UP	yes
ENSCAFG00845030104	MX1		ENSCAFT00845053414;ENSCAFT00845053398;ENSCAFT00845053393;ENSCAFT00845053364	GO:0003924(GTPase activity);GO:0005525(GTP binding);GO:0005643(nuclear pore);GO:0009615(response to virus);GO:0035455(response to interferon-alpha);GO:0046822(regulation of nucleocytoplasmic transport);GO:0051607(defense response to virus);GO:0051726(regulation of cell cycle);GO:0051726(regulation of cell cycle)	05160(Hepatitis C);05162(Measles);05164(Influenza A);05165(Human papillomavirus infection);05171(Coronavirus disease - COVID-19);05171(Coronavirus disease - COVID-19)	NA	NA	MX dynamin like GTPase 1 [Source:NCBI gene (formerly Entrezgene);Acc:403745]	protein_coding	3.28808	3.53813	3.40449	1.30628	1.67006	1.53147	2.26955	1.18241	7.04911e-15	3.25537e-13	DOWN	yes
ENSCAFG00845028130	ENSCAFG00845028130		ENSCAFT00845049646	GO:0005515(protein binding)	NA	NA	NA		protein_coding	11.1108	12.8294	12.2912	4.37439	5.77619	4.80105	2.42324	1.27694	7.32447e-15	3.37534e-13	DOWN	yes
ENSCAFG00845009068	ENSCAFG00845009068		ENSCAFT00845015976	GO:0006637(acyl-CoA metabolic process);GO:0016790(thiolester hydrolase activity)	NA	NA	NA		protein_coding	0	0	0	1.35823	1.45948	2.62802	5.50891e-05	-14.1479	7.39605e-15	3.40108e-13	UP	yes
ENSCAFG00845019694	FBLN5		ENSCAFT00845034740;ENSCAFT00845034871	GO:0005509(calcium ion binding);GO:0005615(extracellular space);GO:0008022(protein C-terminus binding);GO:0042803(protein homodimerization activity);GO:0046903(secretion);GO:0048251(elastic fiber assembly);GO:0062023(collagen-containing extracellular matrix);GO:0062023(collagen-containing extracellular matrix)	NA	NA	NA	fibulin 5 [Source:HGNC Symbol;Acc:HGNC:3602]	protein_coding	17.7472	19.5956	21.072	41.0724	46.8702	50.2648	0.422661	-1.24243	7.60339e-15	3.48902e-13	UP	yes
ENSCAFG00845028892	STRA6		ENSCAFT00845051069;ENSCAFT00845051291	GO:0001568(blood vessel development);GO:0001822(kidney development);GO:0003184(pulmonary valve morphogenesis);GO:0003281(ventricular septum development);GO:0005887(integral component of plasma membrane);GO:0007507(heart development);GO:0007612(learning);GO:0007631(feeding behavior);GO:0030324(lung development);GO:0030325(adrenal gland development);GO:0030540(female genitalia development);GO:00329…	NA	NA	NA	signaling receptor and transporter of retinol STRA6 [Source:HGNC Symbol;Acc:HGNC:30650]	protein_coding	0.984145	1.13891	1.41599	0.248415	0.222341	0.216215	5.15167	2.36504	7.62746e-15	3.49267e-13	DOWN	yes
ENSCAFG00845010565	CLU		ENSCAFT00845018900;ENSCAFT00845018653;ENSCAFT00845018763	GO:0000902(cell morphogenesis);GO:0001540(amyloid-beta binding);GO:0001774(microglial cell activation);GO:0002434(immune complex clearance);GO:0005102(signaling receptor binding);GO:0005615(extracellular space);GO:0005634(nucleus);GO:0005737(cytoplasm);GO:0005739(mitochondrion);GO:0005743(mitochondrial inner membrane);GO:0005829(cytosol);GO:0005856(cytoskeleton);GO:0009615(response to virus);GO:0…	04610(Complement and coagulation cascades);04610(Complement and coagulation cascades)	NA	NA	clusterin [Source:NCBI gene (formerly Entrezgene);Acc:442971]	protein_coding	110.504	105.264	115.827	331.247	256.926	294.549	0.375651	-1.41253	7.67821e-15	3.50849e-13	UP	yes
ENSCAFG00845010533	VEGFA		ENSCAFT00845018637;ENSCAFT00845018561;ENSCAFT00845018694;ENSCAFT00845018769;ENSCAFT00845018734	GO:0007165(signal transduction);GO:0008083(growth factor activity);GO:0008201(heparin binding);GO:0016020(membrane);GO:0016020(membrane)	01521(EGFR tyrosine kinase inhibitor resistance);04010(MAPK signaling pathway);04014(Ras signaling pathway);04015(Rap1 signaling pathway);04020(Calcium signaling pathway);04066(HIF-1 signaling pathway);04151(PI3K-Akt signaling pathway);04370(VEGF signaling pathway);04510(Focal adhesion);04926(Relaxin signaling pathway);04933(AGE-RAGE signaling pathway in diabetic complications);05163(Human cytome…	NA	NA	vascular endothelial growth factor A [Source:NCBI gene (formerly Entrezgene);Acc:403802]	protein_coding	385.531	386.002	379.05	98.0172	158.787	136.102	2.92839	1.55011	8.32107e-15	3.79423e-13	DOWN	yes
ENSCAFG00845019443	SERPINI1		ENSCAFT00845034288;ENSCAFT00845034370	GO:0004867(serine-type endopeptidase inhibitor activity);GO:0005615(extracellular space);GO:0034774(secretory granule lumen);GO:0043025(neuronal cell body);GO:0060205(cytoplasmic vesicle lumen);GO:0060205(cytoplasmic vesicle lumen)	NA	NA	NA	serpin family I member 1 [Source:HGNC Symbol;Acc:HGNC:8943]	protein_coding	0.380785	0.451422	0.385987	1.68108	1.23746	1.63294	0.267648	-1.90159	8.6592e-15	3.94012e-13	UP	yes
ENSCAFG00845008966	CCL3		ENSCAFT00845015793	GO:0005576(extracellular region);GO:0006955(immune response);GO:0008009(chemokine activity)	04060(Cytokine-cytokine receptor interaction);04061(Viral protein interaction with cytokine and cytokine receptor);04062(Chemokine signaling pathway);04620(Toll-like receptor signaling pathway);05142(Chagas disease);05163(Human cytomegalovirus infection);05323(Rheumatoid arthritis)	NA	NA	chemokine (C-C motif) ligand 3 [Source:NCBI gene (formerly Entrezgene);Acc:448787]	protein_coding	8.37741	8.47304	9.3726	2.73741	2.41619	1.84619	3.74626	1.90545	8.76934e-15	3.98187e-13	DOWN	yes
ENSCAFG00845025905	HES1	8209	ENSCAFT00845045766	GO:0000122(negative regulation of transcription by RNA polymerase II);GO:0000981(DNA-binding transcription factor activity, RNA polymerase II-specific);GO:0001217(DNA-binding transcription repressor activity);GO:0001227(DNA-binding transcription repressor activity, RNA polymerase II-specific);GO:0001701(in utero embryonic development);GO:0001709(cell fate determination);GO:0001889(liver developme…	NA	NA	NA	hes family bHLH transcription factor 1 [Source:HGNC Symbol;Acc:HGNC:5192]	protein_coding	3.70559	3.1	3.06782	9.99778	9.53393	8.39406	0.353559	-1.49998	8.96332e-15	4.06143e-13	UP	yes
ENSCAFG00845010666	MEOX1		ENSCAFT00845018842	GO:0000981(DNA-binding transcription factor activity, RNA polymerase II-specific);GO:0003677(DNA binding);GO:0003700(DNA-binding transcription factor activity);GO:0006355(regulation of DNA-templated transcription);GO:0045944(positive regulation of transcription by RNA polymerase II)	NA	NA	NA	mesenchyme homeobox 1 [Source:HGNC Symbol;Acc:HGNC:7013]	protein_coding	2.32384	2.11973	2.01203	6.0762	5.1837	6.28417	0.367965	-1.44236	9.02719e-15	4.08184e-13	UP	yes
ENSCAFG00845022598	ENSCAFG00845022598		ENSCAFT00845039890	NA	NA	NA	NA		lncRNA	0.073483	0.076048	0.071706	0.796265	0.665108	0.949211	0.0917773	-3.44572	1.03812e-14	4.68429e-13	UP	yes
ENSCAFG00845012083	KDR		ENSCAFT00845021619;ENSCAFT00845021490;ENSCAFT00845021701;ENSCAFT00845021582	GO:0000166(nucleotide binding);GO:0001541(ovarian follicle development);GO:0001569(branching involved in blood vessel morphogenesis);GO:0001570(vasculogenesis);GO:0001934(positive regulation of protein phosphorylation);GO:0001938(positive regulation of endothelial cell proliferation);GO:0001945(lymph vessel development);GO:0002042(cell migration involved in sprouting angiogenesis);GO:0002053(posi…	01521(EGFR tyrosine kinase inhibitor resistance);04010(MAPK signaling pathway);04014(Ras signaling pathway);04015(Rap1 signaling pathway);04020(Calcium signaling pathway);04151(PI3K-Akt signaling pathway);04370(VEGF signaling pathway);04510(Focal adhesion);05205(Proteoglycans in cancer);05418(Fluid shear stress and atherosclerosis);05418(Fluid shear stress and atherosclerosis)	K05098	EC:2.7.10.1	kinase insert domain receptor [Source:NCBI gene (formerly Entrezgene);Acc:482154]	protein_coding	2.54798	2.35209	2.63957	9.61812	24.1047	30.8034	0.116846	-3.09732	1.10952e-14	4.99607e-13	UP	yes
ENSCAFG00845019276	CEP55		ENSCAFT00845034001;ENSCAFT00845034089	GO:0000281(mitotic cytokinesis);GO:0005813(centrosome);GO:0014066(regulation of phosphatidylinositol 3-kinase signaling);GO:0030496(midbody);GO:0042802(identical protein binding);GO:0045171(intercellular bridge);GO:0045184(establishment of protein localization);GO:0061952(midbody abscission);GO:0090543(Flemming body);GO:1904888(cranial skeletal system development);GO:1904888(cranial skeletal syst…	NA	NA	NA	centrosomal protein 55 [Source:HGNC Symbol;Acc:HGNC:1161]	protein_coding	5.69799	4.84031	5.37568	2.252	2.4545	2.24715	2.28858	1.19445	1.13046e-14	5.07978e-13	DOWN	yes
ENSCAFG00845014894	EIF2B2		ENSCAFT00845026630	GO:0001541(ovarian follicle development);GO:0003743(translation initiation factor activity);GO:0005085(guanyl-nucleotide exchange factor activity);GO:0005524(ATP binding);GO:0005525(GTP binding);GO:0005737(cytoplasm);GO:0005851(eukaryotic translation initiation factor 2B complex);GO:0006413(translational initiation);GO:0007417(central nervous system development);GO:0014003(oligodendrocyte develop…	03013(RNA transport);05168(Herpes simplex virus 1 infection)	NA	NA	eukaryotic translation initiation factor 2B subunit beta [Source:HGNC Symbol;Acc:HGNC:3258]	protein_coding	4.26578	5.43194	4.8127	13.6881	12.1989	15.0295	0.354635	-1.49559	1.13562e-14	5.09244e-13	UP	yes
ENSCAFG00845005962	FMNL1		ENSCAFT00845010743;ENSCAFT00845010613;ENSCAFT00845010671;ENSCAFT00845010550	GO:0003779(actin binding);GO:0005829(cytosol);GO:0007010(cytoskeleton organization);GO:0008360(regulation of cell shape);GO:0016043(cellular component organization);GO:0022604(regulation of cell morphogenesis);GO:0030036(actin cytoskeleton organization);GO:0030866(cortical actin cytoskeleton organization);GO:0031267(small GTPase binding);GO:0032794(GTPase activating protein binding);GO:0032794(GT…	NA	NA	NA	formin like 1 [Source:HGNC Symbol;Acc:HGNC:1212]	protein_coding	0.293436	0.359636	0.346823	1.30422	1.08478	1.2484	0.274893	-1.86306	1.34356e-14	6.01245e-13	UP	yes
ENSCAFG00845004011	GLUL		ENSCAFT00845007223;ENSCAFT00845007242	GO:0003824(catalytic activity);GO:0004356(glutamate-ammonia ligase activity);GO:0005737(cytoplasm);GO:0005739(mitochondrion);GO:0005829(cytosol);GO:0005886(plasma membrane);GO:0006542(glutamine biosynthetic process);GO:0006807(nitrogen compound metabolic process);GO:0008283(cell population proliferation);GO:0009267(cellular response to starvation);GO:0009749(response to glucose);GO:0010594(regula…	00220(Arginine biosynthesis);00250(Alanine, aspartate and glutamate metabolism);00630(Glyoxylate and dicarboxylate metabolism);00910(Nitrogen metabolism);01100(Metabolic pathways);01230(Biosynthesis of amino acids);04217(Necroptosis);04724(Glutamatergic synapse);04727(GABAergic synapse);04727(GABAergic synapse)	K01915	EC:6.3.1.2	glutamate-ammonia ligase [Source:NCBI gene (formerly Entrezgene);Acc:403443]	protein_coding	10.7677	10.496	10.6746	20.4342	20.2539	22.8142	0.502946	-0.991524	1.49125e-14	6.65959e-13	UP	no
ENSCAFG00845021381	HPSE		ENSCAFT00845037817	GO:0005615(extracellular space);GO:0005634(nucleus);GO:0005654(nucleoplasm);GO:0005764(lysosome);GO:0007160(cell-matrix adhesion);GO:0010033(response to organic substance);GO:0010575(positive regulation of vascular endothelial growth factor production);GO:0016020(membrane);GO:0016798(hydrolase activity, acting on glycosyl bonds);GO:0030194(positive regulation of blood coagulation);GO:0030200(hepa…	00531(Glycosaminoglycan degradation);01100(Metabolic pathways);05205(Proteoglycans in cancer)	K07964	EC:3.2.1.166	heparanase [Source:HGNC Symbol;Acc:HGNC:5164]	protein_coding	0.550004	0.798147	1.05622	4.00948	6.09846	9.06965	0.125374	-2.99569	1.51499e-14	6.75167e-13	UP	yes
ENSCAFG00845024171	ADCY5		ENSCAFT00845042843;ENSCAFT00845043239;ENSCAFT00845043005;ENSCAFT00845043415	GO:0001973(G protein-coupled adenosine receptor signaling pathway);GO:0004016(adenylate cyclase activity);GO:0005886(plasma membrane);GO:0005929(cilium);GO:0006171(cAMP biosynthetic process);GO:0007189(adenylate cyclase-activating G protein-coupled receptor signaling pathway);GO:0007191(adenylate cyclase-activating dopamine receptor signaling pathway);GO:0007195(adenylate cyclase-inhibiting dopam…	00230(Purine metabolism);01100(Metabolic pathways);01522(Endocrine resistance);04015(Rap1 signaling pathway);04022(cGMP-PKG signaling pathway);04024(cAMP signaling pathway);04062(Chemokine signaling pathway);04072(Phospholipase D signaling pathway);04114(Oocyte meiosis);04211(Longevity regulating pathway);04213(Longevity regulating pathway - multiple species);04261(Adrenergic signaling in cardiom…	K08045	EC:4.6.1.1	adenylate cyclase 5 [Source:NCBI gene (formerly Entrezgene);Acc:403859]	protein_coding	0.232267	0.319087	0.26665	1.07828	1.11006	0.992845	0.257138	-1.95939	1.52953e-14	6.80248e-13	UP	yes
ENSCAFG00845000020	CCDC170		ENSCAFT00845000026;ENSCAFT00845000031;ENSCAFT00845000027	GO:0000226(microtubule cytoskeleton organization);GO:0005794(Golgi apparatus);GO:0008017(microtubule binding);GO:0036064(ciliary basal body);GO:0036064(ciliary basal body)	NA	NA	NA	coiled-coil domain containing 170 [Source:HGNC Symbol;Acc:HGNC:21177]	protein_coding	0.0366538	0.0505779	0.0715346	0.455606	0.543944	0.444561	0.10994	-3.18521	1.55222e-14	6.88924e-13	UP	yes
ENSCAFG00845013268	MYBL2		ENSCAFT00845023683	GO:0000978(RNA polymerase II cis-regulatory region sequence-specific DNA binding);GO:0000981(DNA-binding transcription factor activity, RNA polymerase II-specific);GO:0001228(DNA-binding transcription activator activity, RNA polymerase II-specific);GO:0005634(nucleus);GO:0005654(nucleoplasm);GO:0031523(Myb complex);GO:0045944(positive regulation of transcription by RNA polymerase II);GO:0090307(m…	04218(Cellular senescence)	NA	NA	MYB proto-oncogene like 2 [Source:HGNC Symbol;Acc:HGNC:7548]	protein_coding	27.8892	28.8669	29.2854	12.6316	10.9598	9.78813	2.57768	1.36607	1.58857e-14	7.03615e-13	DOWN	yes
ENSCAFG00845002501	HAVCR1		ENSCAFT00845004439;ENSCAFT00845004526;ENSCAFT00845004481;ENSCAFT00845004519	NA	NA	NA	NA	hepatitis A virus cellular receptor 1 [Source:NCBI gene (formerly Entrezgene);Acc:612069]	protein_coding	0.490748	0.882963	0.740216	2.74025	3.3466	3.79173	0.213991	-2.22438	1.77223e-14	7.83361e-13	UP	yes
ENSCAFG00845010475	GUCY1A1		ENSCAFT00845018465	GO:0004383(guanylate cyclase activity);GO:0006182(cGMP biosynthetic process);GO:0007263(nitric oxide mediated signal transduction);GO:0008074(guanylate cyclase complex, soluble);GO:0008217(regulation of blood pressure);GO:0009190(cyclic nucleotide biosynthetic process);GO:0010750(positive regulation of nitric oxide mediated signal transduction);GO:0016849(phosphorus-oxygen lyase activity);GO:0020…	00230(Purine metabolism);01100(Metabolic pathways);04022(cGMP-PKG signaling pathway);04270(Vascular smooth muscle contraction);04540(Gap junction);04611(Platelet activation);04713(Circadian entrainment);04730(Long-term depression);04921(Oxytocin signaling pathway);04924(Renin secretion);04970(Salivary secretion)	K12318	EC:4.6.1.2	guanylate cyclase 1 soluble subunit alpha 1 [Source:VGNC Symbol;Acc:VGNC:41567]	protein_coding	0.666694	0.503335	0.46456	2.13054	3.69095	5.01131	0.150893	-2.7284	1.83422e-14	8.09111e-13	UP	yes
ENSCAFG00845010585	GUCY1B1		ENSCAFT00845018777;ENSCAFT00845018840	GO:0004383(guanylate cyclase activity);GO:0006182(cGMP biosynthetic process);GO:0008074(guanylate cyclase complex, soluble);GO:0009190(cyclic nucleotide biosynthetic process);GO:0016849(phosphorus-oxygen lyase activity);GO:0019934(cGMP-mediated signaling);GO:0020037(heme binding);GO:0035556(intracellular signal transduction);GO:0099555(trans-synaptic signaling by nitric oxide, modulating synaptic…	00230(Purine metabolism);01100(Metabolic pathways);04022(cGMP-PKG signaling pathway);04270(Vascular smooth muscle contraction);04540(Gap junction);04611(Platelet activation);04713(Circadian entrainment);04730(Long-term depression);04921(Oxytocin signaling pathway);04924(Renin secretion);04970(Salivary secretion);04970(Salivary secretion)	K12319	EC:4.6.1.2	guanylate cyclase 1 soluble subunit beta 1 [Source:NCBI gene (formerly Entrezgene);Acc:553102]	protein_coding	1.64277	0.971505	1.54314	5.17838	7.86187	9.5356	0.184153	-2.44102	1.8704e-14	8.23396e-13	UP	yes
ENSCAFG00845001289	IL10		ENSCAFT00845002236;ENSCAFT00845002231	GO:0001818(negative regulation of cytokine production);GO:0001819(positive regulation of cytokine production);GO:0001938(positive regulation of endothelial cell proliferation);GO:0002237(response to molecule of bacterial origin);GO:0002439(chronic inflammatory response to antigenic stimulus);GO:0002639(positive regulation of immunoglobulin production);GO:0002719(negative regulation of cytokine pr…	04060(Cytokine-cytokine receptor interaction);04061(Viral protein interaction with cytokine and cytokine receptor);04068(FoxO signaling pathway);04625(C-type lectin receptor signaling pathway);04630(JAK-STAT signaling pathway);04660(T cell receptor signaling pathway);04672(Intestinal immune network for IgA production);05133(Pertussis);05135(Yersinia infection);05140(Leishmaniasis);05142(Chagas di…	NA	NA	interleukin 10 [Source:NCBI gene (formerly Entrezgene);Acc:403628]	protein_coding	0.281157	0.26029	0.190943	1.08298	1.21253	1.64979	0.185636	-2.42945	1.91578e-14	8.41662e-13	UP	yes
ENSCAFG00845014964	MTUS1		ENSCAFT00845026794;ENSCAFT00845026989;ENSCAFT00845027040;ENSCAFT00845026884;ENSCAFT00845026949;ENSCAFT00845026857;ENSCAFT00845027084	NA	NA	NA	NA	microtubule associated scaffold protein 1 [Source:HGNC Symbol;Acc:HGNC:29789]	protein_coding	1.33918	1.45985	1.31259	3.3551	5.32135	5.31468	0.293874	-1.76673	1.93737e-14	8.49422e-13	UP	yes
ENSCAFG00845025740	FGD5		ENSCAFT00845045561	GO:0005085(guanyl-nucleotide exchange factor activity);GO:0005886(plasma membrane);GO:0046872(metal ion binding)	NA	NA	NA	FYVE, RhoGEF and PH domain containing 5 [Source:HGNC Symbol;Acc:HGNC:19117]	protein_coding	0.624989	0.601586	0.680577	2.27568	4.68862	5.93321	0.14787	-2.7576	2.17061e-14	9.47887e-13	UP	yes
ENSCAFG00845030224	ELOVL6		ENSCAFT00845053620;ENSCAFT00845053602;ENSCAFT00845053610	GO:0005783(endoplasmic reticulum);GO:0009922(fatty acid elongase activity);GO:0016021(integral component of membrane);GO:0019367(fatty acid elongation, saturated fatty acid);GO:0042761(very long-chain fatty acid biosynthetic process);GO:0042761(very long-chain fatty acid biosynthetic process)	00062(Fatty acid elongation);01040(Biosynthesis of unsaturated fatty acids);01100(Metabolic pathways);01212(Fatty acid metabolism);01212(Fatty acid metabolism)	K10203	EC:2.3.1.199		protein_coding	4.34241	4.4284	3.66302	1.45092	1.79878	1.82648	2.44945	1.29246	2.1707e-14	9.47887e-13	DOWN	yes
ENSCAFG00845013520	KYNU		ENSCAFT00845024095	GO:0003824(catalytic activity);GO:0005654(nucleoplasm);GO:0005737(cytoplasm);GO:0005739(mitochondrion);GO:0005829(cytosol);GO:0006569(tryptophan catabolic process);GO:0009435(NAD biosynthetic process);GO:0019805(quinolinate biosynthetic process);GO:0030170(pyridoxal phosphate binding);GO:0030429(kynureninase activity);GO:0034341(response to interferon-gamma);GO:0034516(response to vitamin B6);GO:…	00380(Tryptophan metabolism);01100(Metabolic pathways);01240(Biosynthesis of cofactors)	K01556	EC:3.7.1.3	kynureninase [Source:HGNC Symbol;Acc:HGNC:6469]	protein_coding	0.144063	0.136721	0.109652	1.00832	0.74496	1.50923	0.119673	-3.06283	2.46035e-14	1.07221e-12	UP	yes
ENSCAFG00845021812	CSAD		ENSCAFT00845038798;ENSCAFT00845038530;ENSCAFT00845038942;ENSCAFT00845038652	GO:0003824(catalytic activity);GO:0016830(carbon-carbon lyase activity);GO:0016831(carboxy-lyase activity);GO:0019752(carboxylic acid metabolic process);GO:0030170(pyridoxal phosphate binding);GO:0042412(taurine biosynthetic process);GO:0042412(taurine biosynthetic process)	00430(Taurine and hypotaurine metabolism);01100(Metabolic pathways);01100(Metabolic pathways)	K01594	EC:4.1.1.29	cysteine sulfinic acid decarboxylase [Source:HGNC Symbol;Acc:HGNC:18966]	protein_coding	0.283989	0.283373	0.511389	4.21323	2.43395	2.6249	0.116344	-3.10353	2.46632e-14	1.07265e-12	UP	yes
ENSCAFG00845011266	SLC37A2		ENSCAFT00845020001;ENSCAFT00845020104;ENSCAFT00845020206	GO:0015760(glucose-6-phosphate transport);GO:0016021(integral component of membrane);GO:0022857(transmembrane transporter activity);GO:0030176(integral component of endoplasmic reticulum membrane);GO:0035435(phosphate ion transmembrane transport);GO:0055085(transmembrane transport);GO:0061513(glucose 6-phosphate:inorganic phosphate antiporter activity);GO:0061513(glucose 6-phosphate:inorganic pho…	NA	NA	NA	solute carrier family 37 member 2 [Source:HGNC Symbol;Acc:HGNC:20644]	protein_coding	33.2516	33.6107	33.6881	126.762	85.9511	104.754	0.316726	-1.65869	2.60484e-14	1.13063e-12	UP	yes
ENSCAFG00845012276	CCDC85A		ENSCAFT00845021936;ENSCAFT00845021863;ENSCAFT00845021990	GO:0005912(adherens junction);GO:0005912(adherens junction)	NA	NA	NA	coiled-coil domain containing 85A [Source:HGNC Symbol;Acc:HGNC:29400]	protein_coding	0.0285134	0.0247553	0.0537828	0.310441	0.40852	0.393023	0.0962707	-3.37676	2.63437e-14	1.14116e-12	UP	yes
ENSCAFG00845028680	KNL1		ENSCAFT00845050661	GO:0000776(kinetochore);GO:0001669(acrosomal vesicle);GO:0005634(nucleus);GO:0005654(nucleoplasm);GO:0008608(attachment of spindle microtubules to kinetochore);GO:0016604(nuclear body);GO:0034501(protein localization to kinetochore);GO:0051301(cell division)	NA	NA	NA	kinetochore scaffold 1 [Source:HGNC Symbol;Acc:HGNC:24054]	protein_coding	3.30875	2.97959	3.07533	1.09417	1.47205	1.37144	2.37798	1.24973	2.95308e-14	1.27666e-12	DOWN	yes
ENSCAFG00845029600	ITIH3		ENSCAFT00845052439	GO:0004867(serine-type endopeptidase inhibitor activity);GO:0030212(hyaluronan metabolic process)	NA	NA	NA	inter-alpha-trypsin inhibitor heavy chain 3 [Source:HGNC Symbol;Acc:HGNC:6168]	protein_coding	0.185052	0.089629	0.138077	1.37928	1.03033	1.0095	0.120721	-3.05025	3.15889e-14	1.36292e-12	UP	yes
ENSCAFG00845006076	FABP3		ENSCAFT00845010788;ENSCAFT00845010772	GO:0008289(lipid binding);GO:0008289(lipid binding)	03320(PPAR signaling pathway);03320(PPAR signaling pathway)	NA	NA		protein_coding	5.32357	3.9367	4.53914	1.47018	1.32473	0.971848	3.66347	1.87321	3.36963e-14	1.45095e-12	DOWN	yes
ENSCAFG00845002973	CDK1		ENSCAFT00845005291;ENSCAFT00845005267	GO:0000307(cyclin-dependent protein kinase holoenzyme complex);GO:0003682(chromatin binding);GO:0004672(protein kinase activity);GO:0004674(protein serine/threonine kinase activity);GO:0004693(cyclin-dependent protein serine/threonine kinase activity);GO:0005524(ATP binding);GO:0005634(nucleus);GO:0005654(nucleoplasm);GO:0005737(cytoplasm);GO:0005759(mitochondrial matrix);GO:0005813(centrosome);G…	04110(Cell cycle);04114(Oocyte meiosis);04115(p53 signaling pathway);04218(Cellular senescence);04540(Gap junction);04914(Progesterone-mediated oocyte maturation);05170(Human immunodeficiency virus 1 infection);05203(Viral carcinogenesis);05203(Viral carcinogenesis)	K02087	EC:2.7.11.22;EC:2.7.11.23	cyclin dependent kinase 1 [Source:HGNC Symbol;Acc:HGNC:1722]	protein_coding	9.28769	8.40028	8.97783	4.42075	4.84064	4.66711	1.91448	0.936951	3.4445e-14	1.48025e-12	DOWN	no
ENSCAFG00845030292	SAT1	10861,81539	ENSCAFT00845053737	GO:0001525(angiogenesis);GO:0004145(diamine N-acetyltransferase activity);GO:0005515(protein binding);GO:0006596(polyamine biosynthetic process);GO:0008080(N-acetyltransferase activity);GO:0032918(spermidine acetylation);GO:0042802(identical protein binding)	NA	NA	NA	spermidine/spermine N1-acetyltransferase 1 [Source:HGNC Symbol;Acc:HGNC:10540]	protein_coding	6.34378	5.61313	6.14729	56.359	28.16	27.6641	0.161381	-2.63146	3.48901e-14	1.49641e-12	UP	yes
ENSCAFG00845025872	TSPAN7		ENSCAFT00845045648;ENSCAFT00845045737	GO:0016021(integral component of membrane);GO:0016021(integral component of membrane)	05202(Transcriptional misregulation in cancer);05202(Transcriptional misregulation in cancer)	NA	NA	tetraspanin 7 [Source:HGNC Symbol;Acc:HGNC:11854]	protein_coding	3.21923	2.86183	3.48521	7.61319	7.58032	7.82785	0.415539	-1.26694	3.50624e-14	1.50082e-12	UP	yes
ENSCAFG00845010104	C3		ENSCAFT00845017821	GO:0001798(positive regulation of type IIa hypersensitivity);GO:0001934(positive regulation of protein phosphorylation);GO:0001970(positive regulation of activation of membrane attack complex);GO:0004866(endopeptidase inhibitor activity);GO:0005515(protein binding);GO:0005576(extracellular region);GO:0005615(extracellular space);GO:0006956(complement activation);GO:0009617(response to bacterium);…	04080(Neuroactive ligand-receptor interaction);04145(Phagosome);04610(Complement and coagulation cascades);05133(Pertussis);05134(Legionellosis);05140(Leishmaniasis);05142(Chagas disease);05150(Staphylococcus aureus infection);05152(Tuberculosis);05167(Kaposi sarcoma-associated herpesvirus infection);05168(Herpes simplex virus 1 infection);05171(Coronavirus disease - COVID-19);05203(Viral carcino…	NA	NA	complement C3 [Source:HGNC Symbol;Acc:HGNC:1318]	protein_coding	1.46128	1.71464	1.61854	6.86069	17.9641	8.83477	0.14244	-2.81158	3.55571e-14	1.51899e-12	UP	yes
ENSCAFG00845019496	RBP4	5433	ENSCAFT00845034407;ENSCAFT00845034364	GO:0005501(retinoid binding);GO:0005615(extracellular space);GO:0034632(retinol transmembrane transporter activity);GO:0034633(retinol transport);GO:0034633(retinol transport)	NA	NA	NA		protein_coding	619.792	573.549	620.984	273.265	264.641	215.699	2.40753	1.26755	3.57797e-14	1.5255e-12	DOWN	yes
ENSCAFG00845022356	ALCAM		ENSCAFT00845039467;ENSCAFT00845039610	GO:0001772(immunological synapse);GO:0007157(heterophilic cell-cell adhesion via plasma membrane cell adhesion molecules);GO:0007411(axon guidance);GO:0008045(motor neuron axon guidance);GO:0009897(external side of plasma membrane);GO:0030424(axon);GO:0031226(intrinsic component of plasma membrane);GO:0042101(T cell receptor complex);GO:0042802(identical protein binding);GO:0043025(neuronal cell …	04514(Cell adhesion molecules);04514(Cell adhesion molecules)	NA	NA	activated leukocyte cell adhesion molecule [Source:NCBI gene (formerly Entrezgene);Acc:478550]	protein_coding	24.5659	21.7088	23.6724	47.5357	51.0458	61.2376	0.437665	-1.1921	4.60148e-14	1.95802e-12	UP	yes
ENSCAFG00845018921	ENSCAFG00845018921		ENSCAFT00845033690;ENSCAFT00845034077;ENSCAFT00845033582;ENSCAFT00845033883;ENSCAFT00845033796;ENSCAFT00845033445;ENSCAFT00845033961;ENSCAFT00845033386	GO:0005484(SNAP receptor activity);GO:0006886(intracellular protein transport);GO:0006887(exocytosis);GO:0016020(membrane);GO:0016192(vesicle-mediated transport);GO:0061025(membrane fusion);GO:0061025(membrane fusion)	04130(SNARE interactions in vesicular transport);04721(Synaptic vesicle cycle);04721(Synaptic vesicle cycle)	NA	NA		protein_coding	0.112075	0.133096	0.117497	0.522464	0.479932	0.659461	0.218231	-2.19607	4.66299e-14	1.98031e-12	UP	yes
ENSCAFG00845029695	HEY1		ENSCAFT00845052586	GO:0000122(negative regulation of transcription by RNA polymerase II);GO:0000981(DNA-binding transcription factor activity, RNA polymerase II-specific);GO:0001525(angiogenesis);GO:0003677(DNA binding);GO:0003700(DNA-binding transcription factor activity);GO:0006355(regulation of DNA-templated transcription);GO:0007219(Notch signaling pathway);GO:0045746(negative regulation of Notch signaling path…	04330(Notch signaling pathway);05165(Human papillomavirus infection);05200(Pathways in cancer);05224(Breast cancer)	NA	NA	hes related family bHLH transcription factor with YRPW motif 1 [Source:NCBI gene (formerly Entrezgene);Acc:403420]	protein_coding	0.92827	0.494788	1.06461	4.73728	4.26352	5.11483	0.176235	-2.50443	4.84957e-14	2.05552e-12	UP	yes
ENSCAFG00845000194	CAMK1D		ENSCAFT00845000302	GO:0004672(protein kinase activity);GO:0004683(calmodulin-dependent protein kinase activity);GO:0005524(ATP binding);GO:0005634(nucleus);GO:0005737(cytoplasm);GO:0006468(protein phosphorylation);GO:0010976(positive regulation of neuron projection development);GO:0032793(positive regulation of CREB transcription factor activity);GO:0043065(positive regulation of apoptotic process);GO:0043066(negat…	04020(Calcium signaling pathway);04921(Oxytocin signaling pathway);04925(Aldosterone synthesis and secretion);05214(Glioma)	K08794	EC:2.7.11.17	calcium/calmodulin dependent protein kinase ID [Source:HGNC Symbol;Acc:HGNC:19341]	protein_coding	12.585	13.1465	11.3373	4.38503	6.02816	4.98554	2.40726	1.26739	4.89848e-14	2.07219e-12	DOWN	yes
ENSCAFG00845019386	GCNT2		ENSCAFT00845034222;ENSCAFT00845034295;ENSCAFT00845034248	GO:0016020(membrane);GO:0016757(glycosyltransferase activity);GO:0016757(glycosyltransferase activity)	00601(Glycosphingolipid biosynthesis - lacto and neolacto series);01100(Metabolic pathways);01100(Metabolic pathways)	K00742	EC:2.4.1.150	glucosaminyl (N-acetyl) transferase 2 (I blood group) [Source:HGNC Symbol;Acc:HGNC:4204]	protein_coding	0.27026	0.387078	0.286028	1.22297	2.82184	2.34257	0.147692	-2.75933	5.39888e-14	2.27942e-12	UP	yes
ENSCAFG00845030363	ENSCAFG00845030363		ENSCAFT00845053870	NA	NA	NA	NA		lncRNA	0	0	0	0.46888	0.793945	0.709501	0.000152105	-12.6826	5.60532e-14	2.36198e-12	UP	yes
ENSCAFG00845030572	TIMP1		ENSCAFT00845054234;ENSCAFT00845054250	GO:0002248(connective tissue replacement involved in inflammatory response wound healing);GO:0005125(cytokine activity);GO:0005515(protein binding);GO:0005604(basement membrane);GO:0005615(extracellular space);GO:0008191(metalloendopeptidase inhibitor activity);GO:0008270(zinc ion binding);GO:0008284(positive regulation of cell population proliferation);GO:0010951(negative regulation of endopepti…	04066(HIF-1 signaling pathway);04066(HIF-1 signaling pathway)	NA	NA	TIMP metallopeptidase inhibitor 1 [Source:NCBI gene (formerly Entrezgene);Acc:403816]	protein_coding	1455.49	1531.19	1540.51	552.432	391.859	352.976	3.48979	1.80314	5.74971e-14	2.41812e-12	DOWN	yes
ENSCAFG00845027536	CLEC12A		ENSCAFT00845048575	GO:0030545(signaling receptor regulator activity)	NA	NA	NA	C-type lectin domain family 12 member A [Source:HGNC Symbol;Acc:HGNC:31713]	protein_coding	0	0	0	1.99282	1.66738	1.78233	5.51214e-05	-14.147	5.7729e-14	2.42316e-12	UP	yes
ENSCAFG00845000629	KIF22		ENSCAFT00845001035	GO:0000785(chromatin);GO:0003777(microtubule motor activity);GO:0005524(ATP binding);GO:0005819(spindle);GO:0005829(cytosol);GO:0007018(microtubule-based movement);GO:0007062(sister chromatid cohesion);GO:0007080(mitotic metaphase plate congression);GO:0008017(microtubule binding);GO:0016607(nuclear speck);GO:0051310(metaphase plate congression);GO:0072686(mitotic spindle)	04914(Progesterone-mediated oocyte maturation)	NA	NA	kinesin family member 22 [Source:HGNC Symbol;Acc:HGNC:6391]	protein_coding	9.11566	8.63788	8.16211	4.02566	3.45065	3.66186	2.32674	1.21831	6.39406e-14	2.6787e-12	DOWN	yes
ENSCAFG00845024613	GYPC		ENSCAFT00845043459	NA	05144(Malaria)	NA	NA	glycophorin C (Gerbich blood group) [Source:NCBI gene (formerly Entrezgene);Acc:609898]	protein_coding	0.136563	0.073144	0.197436	2.03771	2.11914	2.04412	0.0656579	-3.92889	6.46834e-14	2.70459e-12	UP	yes
ENSCAFG00845013471	ADAP2		ENSCAFT00845023998;ENSCAFT00845024056;ENSCAFT00845024031	GO:0005096(GTPase activator activity);GO:0005547(phosphatidylinositol-3,4,5-trisphosphate binding);GO:0005737(cytoplasm);GO:0005886(plasma membrane);GO:0007507(heart development);GO:0043533(inositol 1,3,4,5 tetrakisphosphate binding);GO:0043547(positive regulation of GTPase activity);GO:0048017(inositol lipid-mediated signaling);GO:1902936(phosphatidylinositol bisphosphate binding);GO:1902936(pho…	NA	NA	NA	ArfGAP with dual PH domains 2 [Source:HGNC Symbol;Acc:HGNC:16487]	protein_coding	0.286446	0.355459	0.351277	1.41608	2.67858	3.84087	0.125156	-2.9982	6.68275e-14	2.78886e-12	UP	yes
ENSCAFG00845011516	IL37		ENSCAFT00845020557;ENSCAFT00845020500;ENSCAFT00845020453;ENSCAFT00845020421;ENSCAFT00845020620	GO:0005125(cytokine activity);GO:0005149(interleukin-1 receptor binding);GO:0005615(extracellular space);GO:0006954(inflammatory response);GO:0006955(immune response);GO:0006955(immune response)	04060(Cytokine-cytokine receptor interaction);04061(Viral protein interaction with cytokine and cytokine receptor);04061(Viral protein interaction with cytokine and cytokine receptor)	NA	NA		protein_coding	0.847577	0.688736	0.699375	0.144263	0.136025	0.109836	5.73072	2.51872	6.75629e-14	2.81413e-12	DOWN	yes
ENSCAFG00845029748	BMX		ENSCAFT00845053261;ENSCAFT00845053224;ENSCAFT00845053396	GO:0004672(protein kinase activity);GO:0004713(protein tyrosine kinase activity);GO:0004715(non-membrane spanning protein tyrosine kinase activity);GO:0005524(ATP binding);GO:0005654(nucleoplasm);GO:0005886(plasma membrane);GO:0006468(protein phosphorylation);GO:0007165(signal transduction);GO:0032587(ruffle membrane);GO:0035556(intracellular signal transduction);GO:0046777(protein autophosphoryl…	NA	K08896	EC:2.7.10.2	BMX non-receptor tyrosine kinase [Source:HGNC Symbol;Acc:HGNC:1079]	protein_coding	0.0614707	0.0301913	0	1.08629	0.932151	1.71291	0.0245654	-5.34723	7.00088e-14	2.91041e-12	UP	yes
ENSCAFG00845011173	NGFR		ENSCAFT00845019806	GO:0001678(cellular glucose homeostasis);GO:0001942(hair follicle development);GO:0005035(death receptor activity);GO:0005515(protein binding);GO:0005516(calmodulin binding);GO:0005654(nucleoplasm);GO:0005737(cytoplasm);GO:0005886(plasma membrane);GO:0005911(cell-cell junction);GO:0006886(intracellular protein transport);GO:0006919(activation of cysteine-type endopeptidase activity involved in ap…	04010(MAPK signaling pathway);04014(Ras signaling pathway);04015(Rap1 signaling pathway);04060(Cytokine-cytokine receptor interaction);04151(PI3K-Akt signaling pathway);04215(Apoptosis - multiple species);04722(Neurotrophin signaling pathway);05202(Transcriptional misregulation in cancer)	NA	NA	nerve growth factor receptor [Source:HGNC Symbol;Acc:HGNC:7809]	protein_coding	0.320743	0.281969	0.497061	1.62966	1.82487	2.24666	0.192902	-2.37406	7.16355e-14	2.97232e-12	UP	yes
ENSCAFG00845002126	SERPINB2		ENSCAFT00845003718	GO:0001533(cornified envelope);GO:0004867(serine-type endopeptidase inhibitor activity);GO:0005615(extracellular space);GO:0043066(negative regulation of apoptotic process)	04610(Complement and coagulation cascades)	NA	NA	serpin family B member 2 [Source:HGNC Symbol;Acc:HGNC:8584]	protein_coding	7.44669	7.9844	7.23471	0.42483	1.45324	0.759315	8.59403	3.10334	7.28423e-14	3.01662e-12	DOWN	yes
ENSCAFG00845027290	PAX1		ENSCAFT00845048093	GO:0000978(RNA polymerase II cis-regulatory region sequence-specific DNA binding);GO:0001228(DNA-binding transcription activator activity, RNA polymerase II-specific);GO:0001501(skeletal system development);GO:0001756(somitogenesis);GO:0003677(DNA binding);GO:0003700(DNA-binding transcription factor activity);GO:0006355(regulation of DNA-templated transcription);GO:0007389(pattern specification p…	NA	NA	NA	paired box 1 [Source:HGNC Symbol;Acc:HGNC:8615]	protein_coding	3.49707	3.14647	3.57149	0.411924	0.9137	0.721142	4.99081	2.31928	8.03305e-14	3.32038e-12	DOWN	yes
ENSCAFG00845021115	KIF23		ENSCAFT00845037356;ENSCAFT00845037804;ENSCAFT00845038032;ENSCAFT00845037589	GO:0003777(microtubule motor activity);GO:0005524(ATP binding);GO:0007018(microtubule-based movement);GO:0008017(microtubule binding);GO:0045171(intercellular bridge);GO:0045171(intercellular bridge)	05206(MicroRNAs in cancer);05206(MicroRNAs in cancer)	NA	NA	kinesin family member 23 [Source:HGNC Symbol;Acc:HGNC:6392]	protein_coding	11.3906	11.0694	13.5074	5.13966	4.44429	4.76248	2.50706	1.326	8.41532e-14	3.47011e-12	DOWN	yes
ENSCAFG00845023363	PLEK		ENSCAFT00845041284;ENSCAFT00845041366	GO:0002244(hematopoietic progenitor cell differentiation);GO:0002576(platelet degranulation);GO:0005080(protein kinase C binding);GO:0005737(cytoplasm);GO:0006904(vesicle docking involved in exocytosis);GO:0007229(integrin-mediated signaling pathway);GO:0010572(positive regulation of platelet activation);GO:0010920(negative regulation of inositol phosphate biosynthetic process);GO:0010925(positiv…	NA	NA	NA	pleckstrin [Source:NCBI gene (formerly Entrezgene);Acc:442956]	protein_coding	1.57257	1.60856	1.54164	5.7427	4.29073	4.71787	0.32016	-1.64313	8.42733e-14	3.47011e-12	UP	yes
ENSCAFG00845017966	RACGAP1		ENSCAFT00845031965	GO:0000281(mitotic cytokinesis);GO:0000915(actomyosin contractile ring assembly);GO:0005096(GTPase activator activity);GO:0005547(phosphatidylinositol-3,4,5-trisphosphate binding);GO:0005634(nucleus);GO:0005654(nucleoplasm);GO:0005819(spindle);GO:0007165(signal transduction);GO:0007283(spermatogenesis);GO:0007405(neuroblast proliferation);GO:0008017(microtubule binding);GO:0008272(sulfate transpo…	NA	NA	NA	Rac GTPase activating protein 1 [Source:HGNC Symbol;Acc:HGNC:9804]	protein_coding	23.7538	21.0068	21.0039	8.49375	11.0766	10.5952	2.18012	1.12441	9.13807e-14	3.7514e-12	DOWN	yes
ENSCAFG00845025415	C1S		ENSCAFT00845045055;ENSCAFT00845044953;ENSCAFT00845044857	GO:0004252(serine-type endopeptidase activity);GO:0005509(calcium ion binding);GO:0006508(proteolysis);GO:0006958(complement activation, classical pathway);GO:0006958(complement activation, classical pathway)	04610(Complement and coagulation cascades);05133(Pertussis);05150(Staphylococcus aureus infection);05171(Coronavirus disease - COVID-19);05322(Systemic lupus erythematosus);05322(Systemic lupus erythematosus)	K01331	EC:3.4.21.42	complement C1s [Source:HGNC Symbol;Acc:HGNC:1247]	protein_coding	97.7735	98.067	101.228	55.0351	60.1358	55.4687	1.74091	0.799841	9.14511e-14	3.7514e-12	DOWN	no
ENSCAFG00845014897	AHRR	1543	ENSCAFT00845026634;ENSCAFT00845026673	GO:0006355(regulation of DNA-templated transcription);GO:0006805(xenobiotic metabolic process);GO:0009410(response to xenobiotic stimulus);GO:0046983(protein dimerization activity);GO:0046983(protein dimerization activity)	NA	NA	NA	aryl-hydrocarbon receptor repressor [Source:HGNC Symbol;Acc:HGNC:346]	protein_coding	2.83698	2.51606	2.57874	1.09638	1.3238	1.26056	2.15494	1.10765	9.74034e-14	3.98802e-12	DOWN	yes
ENSCAFG00845023730	ENSCAFG00845023730		ENSCAFT00845042075;ENSCAFT00845041958	GO:0000166(nucleotide binding);GO:0004672(protein kinase activity);GO:0004683(calmodulin-dependent protein kinase activity);GO:0005524(ATP binding);GO:0006468(protein phosphorylation);GO:0006468(protein phosphorylation)	NA	K08795	EC:2.7.11.17		protein_coding	0.185084	0.277078	0.146855	4.36947	2.05624	1.66623	0.0752621	-3.73193	1.04364e-13	4.26493e-12	UP	yes
ENSCAFG00845012791	LRRC59		ENSCAFT00845022741	GO:0005515(protein binding);GO:0005783(endoplasmic reticulum);GO:0042645(mitochondrial nucleoid)	NA	NA	NA	leucine rich repeat containing 59 [Source:HGNC Symbol;Acc:HGNC:28817]	protein_coding	88.1066	87.543	85.325	42.0137	49.8346	41.2807	1.96031	0.971085	1.16742e-13	4.76179e-12	DOWN	no
ENSCAFG00845001602	DENND2D		ENSCAFT00845002801;ENSCAFT00845002816;ENSCAFT00845002765	GO:0005085(guanyl-nucleotide exchange factor activity);GO:0005654(nucleoplasm);GO:0005829(cytosol);GO:0005829(cytosol)	NA	NA	NA	DENN domain containing 2D [Source:HGNC Symbol;Acc:HGNC:26192]	protein_coding	0.145245	0.17891	0.104924	1.107	0.805708	1.18836	0.138365	-2.85345	1.23197e-13	5.01565e-12	UP	yes
ENSCAFG00845002906	PTGER4		ENSCAFT00845005156	GO:0001818(negative regulation of cytokine production);GO:0001819(positive regulation of cytokine production);GO:0004930(G protein-coupled receptor activity);GO:0004955(prostaglandin receptor activity);GO:0004957(prostaglandin E receptor activity);GO:0006955(immune response);GO:0007186(G protein-coupled receptor signaling pathway);GO:0007188(adenylate cyclase-modulating G protein-coupled receptor…	04080(Neuroactive ligand-receptor interaction);04750(Inflammatory mediator regulation of TRP channels);04924(Renin secretion);05163(Human cytomegalovirus infection);05165(Human papillomavirus infection);05200(Pathways in cancer)	NA	NA	prostaglandin E receptor 4 [Source:NCBI gene (formerly Entrezgene);Acc:403589]	protein_coding	2.01356	2.25249	1.87235	5.07977	4.96272	6.07266	0.380908	-1.39248	1.37357e-13	5.58166e-12	UP	yes
ENSCAFG00845002783	CDH6		ENSCAFT00845004986;ENSCAFT00845004939	GO:0005509(calcium ion binding);GO:0005654(nucleoplasm);GO:0005886(plasma membrane);GO:0007155(cell adhesion);GO:0007156(homophilic cell adhesion via plasma membrane adhesion molecules);GO:0007219(Notch signaling pathway);GO:0016020(membrane);GO:0030054(cell junction);GO:0098609(cell-cell adhesion);GO:0098609(cell-cell adhesion)	NA	NA	NA	cadherin 6 [Source:HGNC Symbol;Acc:HGNC:1765]	protein_coding	0.621959	0.774354	0.541022	1.87796	2.47488	2.69929	0.274716	-1.86399	1.37667e-13	5.58378e-12	UP	yes
ENSCAFG00845002346	ENSCAFG00845002346		ENSCAFT00845004159;ENSCAFT00845004135	NA	04380(Osteoclast differentiation);04662(B cell receptor signaling pathway);04662(B cell receptor signaling pathway)	NA	NA		protein_coding	0.44433	0.355598	0.357777	1.65166	3.46917	4.7252	0.117581	-3.08827	1.41631e-13	5.73379e-12	UP	yes
ENSCAFG00845013388	TOX2		ENSCAFT00845023864;ENSCAFT00845023901	GO:0003677(DNA binding);GO:0005634(nucleus);GO:0005634(nucleus)	NA	NA	NA	TOX high mobility group box family member 2 [Source:HGNC Symbol;Acc:HGNC:16095]	protein_coding	0.030505	0.0336147	0	0.527372	0.894896	0.716289	0.0299827	-5.05972	1.46393e-13	5.91554e-12	UP	yes
ENSCAFG00845008675	GPR146		ENSCAFT00845015250;ENSCAFT00845015267	GO:0004930(G protein-coupled receptor activity);GO:0005886(plasma membrane);GO:0007186(G protein-coupled receptor signaling pathway);GO:0016021(integral component of membrane);GO:0016021(integral component of membrane)	NA	NA	NA	G protein-coupled receptor 146 [Source:HGNC Symbol;Acc:HGNC:21718]	protein_coding	0.331578	0.207302	0.261167	1.21723	2.59785	3.76898	0.10549	-3.24482	1.64633e-13	6.64019e-12	UP	yes
ENSCAFG00845011913	ENSCAFG00845011913		ENSCAFT00845021167;ENSCAFT00845021160	NA	NA	NA	NA		lncRNA	0.20332	0.324378	0.22565	1.05468	1.45746	1.75928	0.176369	-2.50333	1.82009e-13	7.32738e-12	UP	yes
ENSCAFG00845017325	CA2		ENSCAFT00845030788;ENSCAFT00845030685	GO:0004064(arylesterase activity);GO:0004089(carbonate dehydratase activity);GO:0005737(cytoplasm);GO:0005886(plasma membrane);GO:0008270(zinc ion binding);GO:0038166(angiotensin-activated signaling pathway);GO:0044070(regulation of anion transport);GO:0045177(apical part of cell);GO:0045177(apical part of cell)	00910(Nitrogen metabolism);01100(Metabolic pathways);04964(Proximal tubule bicarbonate reclamation);04966(Collecting duct acid secretion);04971(Gastric acid secretion);04972(Pancreatic secretion);04976(Bile secretion);04976(Bile secretion)	K18245	EC:4.2.1.1	carbonic anhydrase 2 [Source:NCBI gene (formerly Entrezgene);Acc:477928]	protein_coding	1.86026	1.51052	1.35033	6.94131	4.95022	5.83275	0.266364	-1.90853	1.88892e-13	7.59036e-12	UP	yes
ENSCAFG00845004950	TLR1		ENSCAFT00845008852	GO:0001775(cell activation);GO:0001817(regulation of cytokine production);GO:0002224(toll-like receptor signaling pathway);GO:0002755(MyD88-dependent toll-like receptor signaling pathway);GO:0004888(transmembrane signaling receptor activity);GO:0005515(protein binding);GO:0005794(Golgi apparatus);GO:0006952(defense response);GO:0006954(inflammatory response);GO:0006955(immune response);GO:0007165…	04620(Toll-like receptor signaling pathway);05152(Tuberculosis)	NA	NA	toll like receptor 1 [Source:NCBI gene (formerly Entrezgene);Acc:488834]	protein_coding	0.174911	0.166905	0.078662	0.825482	1.45456	1.30257	0.117366	-3.09091	1.93342e-13	7.75479e-12	UP	yes
ENSCAFG00845003266	PDE8A		ENSCAFT00845005770;ENSCAFT00845005811;ENSCAFT00845005912;ENSCAFT00845006013;ENSCAFT00845005858;ENSCAFT00845005964	GO:0004114(3',5'-cyclic-nucleotide phosphodiesterase activity);GO:0004115(3',5'-cyclic-AMP phosphodiesterase activity);GO:0006355(regulation of DNA-templated transcription);GO:0007165(signal transduction);GO:0008081(phosphoric diester hydrolase activity);GO:0070374(positive regulation of ERK1 and ERK2 cascade);GO:0071364(cellular response to epidermal growth factor stimulus);GO:0071364(cellular r…	00230(Purine metabolism);01100(Metabolic pathways);04927(Cortisol synthesis and secretion);04934(Cushing syndrome);05032(Morphine addiction);05032(Morphine addiction)	K18437	EC:3.1.4.53		protein_coding	55.5851	55.6449	52.6155	15.7124	24.6277	21.3642	2.65533	1.40889	2.06371e-13	8.2621e-12	DOWN	yes
ENSCAFG00845009778	HMOX1		ENSCAFT00845017222	GO:0002246(wound healing involved in inflammatory response);GO:0004392(heme oxygenase (decyclizing) activity);GO:0005198(structural molecule activity);GO:0005634(nucleus);GO:0005783(endoplasmic reticulum);GO:0005789(endoplasmic reticulum membrane);GO:0006788(heme oxidation);GO:0006879(cellular iron ion homeostasis);GO:0006979(response to oxidative stress);GO:0016236(macroautophagy);GO:0016239(pos…	00860(Porphyrin and chlorophyll metabolism);01100(Metabolic pathways);04066(HIF-1 signaling pathway);04216(Ferroptosis);04978(Mineral absorption);05200(Pathways in cancer);05206(MicroRNAs in cancer);05225(Hepatocellular carcinoma);05418(Fluid shear stress and atherosclerosis)	K00510	EC:1.14.14.18	heme oxygenase 1 [Source:NCBI gene (formerly Entrezgene);Acc:442987]	protein_coding	3.5487	3.82272	3.65935	31.3014	14.5931	17.6151	0.173687	-2.52544	2.18495e-13	8.73134e-12	UP	yes
ENSCAFG00845006362	CARD10		ENSCAFT00845012018;ENSCAFT00845011464;ENSCAFT00845011376	GO:0007250(activation of NF-kappaB-inducing kinase activity);GO:0042981(regulation of apoptotic process);GO:0090051(negative regulation of cell migration involved in sprouting angiogenesis);GO:1900182(positive regulation of protein localization to nucleus);GO:1900182(positive regulation of protein localization to nucleus)	04064(NF-kappa B signaling pathway);04064(NF-kappa B signaling pathway)	NA	NA	caspase recruitment domain family member 10 [Source:HGNC Symbol;Acc:HGNC:16422]	protein_coding	0.400725	0.364102	0.219218	1.47492	1.3572	1.54139	0.225001	-2.152	2.24491e-13	8.9544e-12	UP	yes
ENSCAFG00845027433	PLPP1		ENSCAFT00845048469;ENSCAFT00845048323;ENSCAFT00845048520;ENSCAFT00845048415;ENSCAFT00845048380	GO:0000810(diacylglycerol diphosphate phosphatase activity);GO:0005886(plasma membrane);GO:0005887(integral component of plasma membrane);GO:0005901(caveola);GO:0006629(lipid metabolic process);GO:0006644(phospholipid metabolic process);GO:0006670(sphingosine metabolic process);GO:0006672(ceramide metabolic process);GO:0007165(signal transduction);GO:0008195(phosphatidate phosphatase activity);GO…	00561(Glycerolipid metabolism);00564(Glycerophospholipid metabolism);00565(Ether lipid metabolism);00600(Sphingolipid metabolism);01100(Metabolic pathways);04072(Phospholipase D signaling pathway);04666(Fc gamma R-mediated phagocytosis);04975(Fat digestion and absorption);05231(Choline metabolism in cancer);05231(Choline metabolism in cancer)	K01080	EC:3.1.3.4	phospholipid phosphatase 1 [Source:HGNC Symbol;Acc:HGNC:9228]	protein_coding	17.2047	16.2199	19.1384	35.5826	37.1803	42.1433	0.457443	-1.12833	2.27056e-13	9.04008e-12	UP	yes
ENSCAFG00845023354	CACNA1H		ENSCAFT00845041932;ENSCAFT00845041247	GO:0005216(ion channel activity);GO:0005244(voltage-gated ion channel activity);GO:0005245(voltage-gated calcium channel activity);GO:0005887(integral component of plasma membrane);GO:0005891(voltage-gated calcium channel complex);GO:0006811(ion transport);GO:0008332(low voltage-gated calcium channel activity);GO:0016020(membrane);GO:0016021(integral component of membrane);GO:0032342(aldosterone …	04010(MAPK signaling pathway);04020(Calcium signaling pathway);04713(Circadian entrainment);04925(Aldosterone synthesis and secretion);04927(Cortisol synthesis and secretion);04929(GnRH secretion);04934(Cushing syndrome);04934(Cushing syndrome)	NA	NA	calcium voltage-gated channel subunit alpha1 H [Source:HGNC Symbol;Acc:HGNC:1395]	protein_coding	0.117097	0.234836	0.136385	0.861381	2.57738	1.91158	0.0912687	-3.45374	2.36154e-13	9.38507e-12	UP	yes
ENSCAFG00845019582	ANGPT4		ENSCAFT00845034553	GO:0001525(angiogenesis);GO:0005615(extracellular space);GO:0007219(Notch signaling pathway);GO:0010595(positive regulation of endothelial cell migration);GO:0016525(negative regulation of angiogenesis);GO:0030297(transmembrane receptor protein tyrosine kinase activator activity);GO:0030971(receptor tyrosine kinase binding);GO:0043066(negative regulation of apoptotic process);GO:0043536(positive …	04010(MAPK signaling pathway);04014(Ras signaling pathway);04015(Rap1 signaling pathway);04066(HIF-1 signaling pathway);04151(PI3K-Akt signaling pathway)	NA	NA	angiopoietin 4 [Source:HGNC Symbol;Acc:HGNC:487]	protein_coding	1.3686	1.71168	1.88118	4.53934	6.99137	6.34731	0.277518	-1.84935	2.43201e-13	9.64744e-12	UP	yes
ENSCAFG00845022156	SOAT2		ENSCAFT00845039129	GO:0000062(fatty-acyl-CoA binding);GO:0004772(sterol O-acyltransferase activity);GO:0005783(endoplasmic reticulum);GO:0005789(endoplasmic reticulum membrane);GO:0005903(brush border);GO:0008203(cholesterol metabolic process);GO:0008374(O-acyltransferase activity);GO:0015485(cholesterol binding);GO:0016020(membrane);GO:0033344(cholesterol efflux);GO:0034379(very-low-density lipoprotein particle as…	00100(Steroid biosynthesis);04979(Cholesterol metabolism)	K00637	EC:2.3.1.26	sterol O-acyltransferase 2 [Source:HGNC Symbol;Acc:HGNC:11178]	protein_coding	3.13603	3.29199	3.62006	0.278855	0.739957	0.579389	6.28712	2.6524	2.46165e-13	9.74715e-12	DOWN	yes
ENSCAFG00845002971	ADGRG1		ENSCAFT00845005287;ENSCAFT00845005265	GO:0001525(angiogenesis);GO:0004888(transmembrane signaling receptor activity);GO:0004930(G protein-coupled receptor activity);GO:0005518(collagen binding);GO:0007155(cell adhesion);GO:0007166(cell surface receptor signaling pathway);GO:0007186(G protein-coupled receptor signaling pathway);GO:0007266(Rho protein signal transduction);GO:0007420(brain development);GO:0008201(heparin binding);GO:000…	NA	NA	NA	adhesion G protein-coupled receptor G1 [Source:HGNC Symbol;Acc:HGNC:4512]	protein_coding	0.241452	0.349739	0.280131	1.04827	1.69851	1.98484	0.184149	-2.44105	2.60752e-13	1.03059e-11	UP	yes
ENSCAFG00845008397	FLI1		ENSCAFT00845015014;ENSCAFT00845015061;ENSCAFT00845015188;ENSCAFT00845014942	GO:0000976(transcription cis-regulatory region binding);GO:0000978(RNA polymerase II cis-regulatory region sequence-specific DNA binding);GO:0001228(DNA-binding transcription activator activity, RNA polymerase II-specific);GO:0003682(chromatin binding);GO:0003700(DNA-binding transcription factor activity);GO:0005634(nucleus);GO:0005654(nucleoplasm);GO:0005829(cytosol);GO:0006355(regulation of DNA…	05202(Transcriptional misregulation in cancer);05202(Transcriptional misregulation in cancer)	NA	NA	Fli-1 proto-oncogene, ETS transcription factor [Source:HGNC Symbol;Acc:HGNC:3749]	protein_coding	1.27996	1.67443	1.23964	4.44337	6.29044	8.37688	0.21946	-2.18797	2.72637e-13	1.0756e-11	UP	yes
ENSCAFG00845022465	SEMA3B		ENSCAFT00845039696	GO:0005515(protein binding);GO:0030215(semaphorin receptor binding)	04360(Axon guidance)	NA	NA	semaphorin 3B [Source:HGNC Symbol;Acc:HGNC:10724]	protein_coding	0.752379	0.729306	0.857959	3.10474	2.68201	2.25723	0.290857	-1.78162	2.75085e-13	1.08328e-11	UP	yes
ENSCAFG00845027557	OLFML2B		ENSCAFT00845048639;ENSCAFT00845048683	GO:0030198(extracellular matrix organization);GO:0031012(extracellular matrix);GO:0042802(identical protein binding);GO:0050840(extracellular matrix binding);GO:0050840(extracellular matrix binding)	NA	NA	NA	olfactomedin like 2B [Source:HGNC Symbol;Acc:HGNC:24558]	protein_coding	77.0352	76.5609	74.9888	32.9052	42.9975	38.3293	2.00106	1.00076	3.02304e-13	1.18831e-11	DOWN	yes
ENSCAFG00845011967	OR51F23		ENSCAFT00845021289	GO:0004930(G protein-coupled receptor activity);GO:0004984(olfactory receptor activity);GO:0007186(G protein-coupled receptor signaling pathway);GO:0016021(integral component of membrane)	04740(Olfactory transduction)	NA	NA	olfactory receptor family 51 subfamily F member 23 [Source:NCBI gene (formerly Entrezgene);Acc:485239]	protein_coding	0.147922	0.062486	0.177825	1.30655	1.10547	1.35094	0.103172	-3.27687	3.18447e-13	1.2495e-11	UP	yes
ENSCAFG00845024013	IL33		ENSCAFT00845042417;ENSCAFT00845042502	GO:0005125(cytokine activity);GO:0005125(cytokine activity)	04060(Cytokine-cytokine receptor interaction);04217(Necroptosis);04623(Cytosolic DNA-sensing pathway);05164(Influenza A);05164(Influenza A)	NA	NA	interleukin 33 [Source:VGNC Symbol;Acc:VGNC:41982]	protein_coding	0.710418	0.881623	0.770558	2.3121	4.46936	4.19123	0.215316	-2.21547	3.28779e-13	1.28547e-11	UP	yes
ENSCAFG00845002371	CSF1		ENSCAFT00845004189;ENSCAFT00845004202	GO:0001780(neutrophil homeostasis);GO:0001954(positive regulation of cell-matrix adhesion);GO:0002158(osteoclast proliferation);GO:0002687(positive regulation of leukocyte migration);GO:0002931(response to ischemia);GO:0003006(developmental process involved in reproduction);GO:0005125(cytokine activity);GO:0005157(macrophage colony-stimulating factor receptor binding);GO:0005615(extracellular spa…	04010(MAPK signaling pathway);04014(Ras signaling pathway);04015(Rap1 signaling pathway);04060(Cytokine-cytokine receptor interaction);04061(Viral protein interaction with cytokine and cytokine receptor);04151(PI3K-Akt signaling pathway);04380(Osteoclast differentiation);04640(Hematopoietic cell lineage);04668(TNF signaling pathway);05010(Alzheimer disease);05022(Pathways of neurodegeneration - m…	NA	NA	colony stimulating factor 1 [Source:HGNC Symbol;Acc:HGNC:2432]	protein_coding	35.0389	32.3438	36.1994	65.6482	63.926	67.5886	0.525364	-0.928611	3.28802e-13	1.28547e-11	UP	no
ENSCAFG00845027804	AGMO		ENSCAFT00845049082	GO:0005506(iron ion binding);GO:0005783(endoplasmic reticulum);GO:0006643(membrane lipid metabolic process);GO:0008610(lipid biosynthetic process);GO:0016491(oxidoreductase activity);GO:0046485(ether lipid metabolic process);GO:0050479(glyceryl-ether monooxygenase activity)	NA	K15537	EC:1.14.16.5	alkylglycerol monooxygenase [Source:HGNC Symbol;Acc:HGNC:33784]	protein_coding	0.0975858	0.0928942	0.0687244	0.474623	0.684368	1.1152	0.113977	-3.13319	3.34338e-13	1.30476e-11	UP	yes
ENSCAFG00845009506	ENSCAFG00845009506		ENSCAFT00845016956	GO:0005201(extracellular matrix structural constituent)	04974(Protein digestion and absorption)	NA	NA		protein_coding	13.2733	14.9703	13.3648	6.77406	7.27079	6.38285	2.03687	1.02635	3.45788e-13	1.34702e-11	DOWN	yes
ENSCAFG00845023374	SVIP		ENSCAFT00845041264	NA	04141(Protein processing in endoplasmic reticulum)	NA	NA	small VCP interacting protein [Source:NCBI gene (formerly Entrezgene);Acc:100500800]	protein_coding	0.810918	0.534982	0.410624	2.85677	2.70792	4.04457	0.182795	-2.4517	3.63735e-13	1.41439e-11	UP	yes
ENSCAFG00845023642	ARHGEF3		ENSCAFT00845042255;ENSCAFT00845042141;ENSCAFT00845041930	GO:0005085(guanyl-nucleotide exchange factor activity);GO:0035556(intracellular signal transduction);GO:0035556(intracellular signal transduction)	NA	NA	NA	Rho guanine nucleotide exchange factor 3 [Source:HGNC Symbol;Acc:HGNC:683]	protein_coding	0.472851	0.3066	0.246387	1.46079	1.5959	1.67965	0.216589	-2.20697	3.73143e-13	1.44837e-11	UP	yes
ENSCAFG00845024289	CLDN1		ENSCAFT00845042879	GO:0001618(virus receptor activity);GO:0005198(structural molecule activity);GO:0005886(plasma membrane);GO:0005887(integral component of plasma membrane);GO:0005911(cell-cell junction);GO:0005923(bicellular tight junction);GO:0016021(integral component of membrane);GO:0016323(basolateral plasma membrane);GO:0016324(apical plasma membrane);GO:0016328(lateral plasma membrane);GO:0016338(calcium-in…	04514(Cell adhesion molecules);04530(Tight junction);04670(Leukocyte transendothelial migration);05160(Hepatitis C)	NA	NA	claudin 1 [Source:HGNC Symbol;Acc:HGNC:2032]	protein_coding	0.284542	0.290642	0.402755	1.1919	1.53601	1.47377	0.232749	-2.10315	3.87066e-13	1.49973e-11	UP	yes
ENSCAFG00845008316	FNDC4		ENSCAFT00845014631	GO:0005515(protein binding);GO:0005615(extracellular space);GO:0005783(endoplasmic reticulum);GO:0005886(plasma membrane);GO:0050728(negative regulation of inflammatory response);GO:0071559(response to transforming growth factor beta)	NA	NA	NA	fibronectin type III domain containing 4 [Source:HGNC Symbol;Acc:HGNC:20239]	protein_coding	12.1299	11.835	11.6978	6.06104	6.03985	5.62597	2.01179	1.00848	4.16833e-13	1.61218e-11	DOWN	yes
ENSCAFG00845009957	SH3TC1		ENSCAFT00845017504;ENSCAFT00845017592	GO:0005515(protein binding);GO:0005515(protein binding)	NA	NA	NA	SH3 domain and tetratricopeptide repeats 1 [Source:HGNC Symbol;Acc:HGNC:26009]	protein_coding	0.184697	0.188202	0.215872	0.704526	1.49458	1.61521	0.154358	-2.69565	4.3906e-13	1.69511e-11	UP	yes
ENSCAFG00845022222	HTRA1		ENSCAFT00845039225	GO:0001890(placenta development);GO:0004252(serine-type endopeptidase activity);GO:0005515(protein binding);GO:0005576(extracellular region);GO:0005886(plasma membrane);GO:0006508(proteolysis);GO:0008236(serine-type peptidase activity);GO:0030512(negative regulation of transforming growth factor beta receptor signaling pathway);GO:0030514(negative regulation of BMP signaling pathway);GO:0042802(i…	NA	NA	NA	HtrA serine peptidase 1 [Source:HGNC Symbol;Acc:HGNC:9476]	protein_coding	437.691	436.278	454.198	217.661	189.694	174.668	2.28198	1.19029	4.4756e-13	1.72486e-11	DOWN	yes
ENSCAFG00845028293	NPNT		ENSCAFT00845049975;ENSCAFT00845050067;ENSCAFT00845050104	GO:0001657(ureteric bud development);GO:0001658(branching involved in ureteric bud morphogenesis);GO:0005178(integrin binding);GO:0005509(calcium ion binding);GO:0005576(extracellular region);GO:0005604(basement membrane);GO:0007160(cell-matrix adhesion);GO:0007179(transforming growth factor beta receptor signaling pathway);GO:0010694(positive regulation of alkaline phosphatase activity);GO:00108…	04512(ECM-receptor interaction);04512(ECM-receptor interaction)	NA	NA	nephronectin [Source:HGNC Symbol;Acc:HGNC:27405]	protein_coding	5.75931	5.69438	5.80332	12.4885	18.0216	20.0742	0.341154	-1.55151	4.65287e-13	1.78999e-11	UP	yes
ENSCAFG00845020257	CCM2L		ENSCAFT00845035798;ENSCAFT00845035721;ENSCAFT00845035935	NA	NA	NA	NA	CCM2 like scaffold protein [Source:HGNC Symbol;Acc:HGNC:16153]	protein_coding	0.00623591	0.0226826	0.0919788	1.27266	1.17349	1.52629	0.0304341	-5.03817	4.83874e-13	1.8582e-11	UP	yes
ENSCAFG00845013289	PTP4A3		ENSCAFT00845023678;ENSCAFT00845023716;ENSCAFT00845023691	GO:0004725(protein tyrosine phosphatase activity);GO:0005634(nucleus);GO:0005737(cytoplasm);GO:0006355(regulation of DNA-templated transcription);GO:0006470(protein dephosphorylation);GO:0007219(Notch signaling pathway);GO:0008138(protein tyrosine/serine/threonine phosphatase activity);GO:0016311(dephosphorylation);GO:0016791(phosphatase activity);GO:0043117(positive regulation of vascular permea…	NA	K18041	EC:3.1.3.48	protein tyrosine phosphatase 4A3 [Source:HGNC Symbol;Acc:HGNC:9636]	protein_coding	0.319804	0.385587	0.206481	3.26018	1.58039	2.08405	0.131685	-2.92483	5.02818e-13	1.92475e-11	UP	yes
ENSCAFG00845024014	ITGB4		ENSCAFT00845042441;ENSCAFT00845042666	GO:0001664(G protein-coupled receptor binding);GO:0005515(protein binding);GO:0005604(basement membrane);GO:0005730(nucleolus);GO:0005886(plasma membrane);GO:0006914(autophagy);GO:0007154(cell communication);GO:0007155(cell adhesion);GO:0007160(cell-matrix adhesion);GO:0007229(integrin-mediated signaling pathway);GO:0008305(integrin complex);GO:0009611(response to wounding);GO:0009925(basal plasm…	04151(PI3K-Akt signaling pathway);04510(Focal adhesion);04512(ECM-receptor interaction);04810(Regulation of actin cytoskeleton);05165(Human papillomavirus infection);05410(Hypertrophic cardiomyopathy);05412(Arrhythmogenic right ventricular cardiomyopathy);05414(Dilated cardiomyopathy);05414(Dilated cardiomyopathy)	NA	NA	integrin subunit beta 4 [Source:HGNC Symbol;Acc:HGNC:6158]	protein_coding	0.105244	0.122812	0.125164	0.491065	1.25138	0.998758	0.128856	-2.95617	5.02983e-13	1.92475e-11	UP	yes
ENSCAFG00845031034	PRAF2		ENSCAFT00845055167	NA	NA	NA	NA	PRA1 domain family member 2 [Source:HGNC Symbol;Acc:HGNC:28911]	protein_coding	76.53	71.2256	79.0266	40.9449	39.6312	41.7162	1.85443	0.890975	5.20149e-13	1.98693e-11	DOWN	no
ENSCAFG00845009878	IKZF1		ENSCAFT00845017538;ENSCAFT00845017405;ENSCAFT00845017481;ENSCAFT00845017604	GO:0003677(DNA binding);GO:0005634(nucleus);GO:0005654(nucleoplasm);GO:0005721(pericentric heterochromatin);GO:0005829(cytosol);GO:0019904(protein domain specific binding);GO:0030098(lymphocyte differentiation);GO:0030218(erythrocyte differentiation);GO:0032991(protein-containing complex);GO:0032991(protein-containing complex)	NA	NA	NA	IKAROS family zinc finger 1 [Source:HGNC Symbol;Acc:HGNC:13176]	protein_coding	0.0412755	0.0245267	0.0545365	0.438305	0.385564	0.609147	0.0839759	-3.57388	6.0493e-13	2.30672e-11	UP	yes
ENSCAFG00845009070	TCIM		ENSCAFT00845015982	GO:0002264(endothelial cell activation involved in immune response);GO:0005112(Notch binding);GO:0005634(nucleus);GO:0005654(nucleoplasm);GO:0005730(nucleolus);GO:0005737(cytoplasm);GO:0005829(cytosol);GO:0005886(plasma membrane);GO:0010739(positive regulation of protein kinase A signaling);GO:0016607(nuclear speck);GO:0034605(cellular response to heat);GO:0043066(negative regulation of apoptotic…	NA	NA	NA	transcriptional and immune response regulator [Source:HGNC Symbol;Acc:HGNC:1357]	protein_coding	2.05205	1.87773	2.58344	6.07516	7.10574	6.38814	0.332833	-1.58713	6.12501e-13	2.33149e-11	UP	yes
ENSCAFG00845018106	SYK		ENSCAFT00845032390;ENSCAFT00845032468;ENSCAFT00845032058	GO:0001775(cell activation);GO:0001784(phosphotyrosine residue binding);GO:0001819(positive regulation of cytokine production);GO:0001820(serotonin secretion);GO:0001945(lymph vessel development);GO:0002092(positive regulation of receptor internalization);GO:0002223(stimulatory C-type lectin receptor signaling pathway);GO:0002281(macrophage activation involved in immune response);GO:0002283(neutr…	04064(NF-kappa B signaling pathway);04072(Phospholipase D signaling pathway);04151(PI3K-Akt signaling pathway);04380(Osteoclast differentiation);04611(Platelet activation);04625(C-type lectin receptor signaling pathway);04650(Natural killer cell mediated cytotoxicity);04662(B cell receptor signaling pathway);04664(Fc epsilon RI signaling pathway);04666(Fc gamma R-mediated phagocytosis);05152(Tube…	K05855	EC:2.7.10.2	spleen associated tyrosine kinase [Source:HGNC Symbol;Acc:HGNC:11491]	protein_coding	0.312526	0.253184	0.309001	7.23692	1.76795	2.93861	0.0732376	-3.77127	7.00999e-13	2.66367e-11	UP	yes
ENSCAFG00845007032	MFNG		ENSCAFT00845012488;ENSCAFT00845012549	GO:0001825(blastocyst formation);GO:0002315(marginal zone B cell differentiation);GO:0007389(pattern specification process);GO:0008593(regulation of Notch signaling pathway);GO:0016020(membrane);GO:0016757(glycosyltransferase activity);GO:0030173(integral component of Golgi membrane);GO:0032092(positive regulation of protein binding);GO:0033829(O-fucosylpeptide 3-beta-N-acetylglucosaminyltransfer…	00514(Other types of O-glycan biosynthesis);04330(Notch signaling pathway);05165(Human papillomavirus infection);05165(Human papillomavirus infection)	K05948	EC:2.4.1.222	MFNG O-fucosylpeptide 3-beta-N-acetylglucosaminyltransferase [Source:HGNC Symbol;Acc:HGNC:7038]	protein_coding	0.050414	0.285904	0.0368957	4.17811	2.94443	4.43547	0.0322905	-4.95275	7.11715e-13	2.69966e-11	UP	yes
ENSCAFG00845003315	PYGL		ENSCAFT00845005926;ENSCAFT00845005962	GO:0002060(purine nucleobase binding);GO:0004645(1,4-alpha-oligoglucan phosphorylase activity);GO:0005524(ATP binding);GO:0005536(glucose binding);GO:0005975(carbohydrate metabolic process);GO:0005977(glycogen metabolic process);GO:0005980(glycogen catabolic process);GO:0008184(glycogen phosphorylase activity);GO:0009617(response to bacterium);GO:0016208(AMP binding);GO:0019842(vitamin binding);G…	00500(Starch and sucrose metabolism);01100(Metabolic pathways);04217(Necroptosis);04910(Insulin signaling pathway);04922(Glucagon signaling pathway);04931(Insulin resistance);04931(Insulin resistance)	K00688	EC:2.4.1.1	glycogen phosphorylase L [Source:NCBI gene (formerly Entrezgene);Acc:403738]	protein_coding	7.42465	6.74677	7.46316	15.3761	13.9797	15.4207	0.483168	-1.0494	7.52483e-13	2.84931e-11	UP	yes
ENSCAFG00845021628	LAMP3		ENSCAFT00845038222;ENSCAFT00845038157	GO:0016020(membrane);GO:0016020(membrane)	04142(Lysosome);04142(Lysosome)	NA	NA		protein_coding	0	0	0	0.395103	0.388502	0.606984	0.000215736	-12.1784	7.62587e-13	2.88253e-11	UP	yes
ENSCAFG00845026843	ENSCAFG00845026843		ENSCAFT00845047323	NA	NA	NA	NA		pseudogene	0.945366	1.32471	1.1387	5.22987	8.46359	14.5937	0.120506	-3.05282	7.82445e-13	2.95243e-11	UP	yes
ENSCAFG00845005410	LVRN		ENSCAFT00845009649	GO:0006508(proteolysis);GO:0008237(metallopeptidase activity);GO:0008270(zinc ion binding)	NA	NA	NA	laeverin [Source:HGNC Symbol;Acc:HGNC:26904]	protein_coding	22.6547	21.9531	22.698	2.29128	5.56762	5.29029	5.11863	2.35576	7.96518e-13	3.00031e-11	DOWN	yes
ENSCAFG00845015750	UBE2C		ENSCAFT00845028080	GO:0000151(ubiquitin ligase complex);GO:0004842(ubiquitin-protein transferase activity);GO:0005680(anaphase-promoting complex);GO:0005829(cytosol);GO:0005886(plasma membrane);GO:0006511(ubiquitin-dependent protein catabolic process);GO:0010458(exit from mitosis);GO:0010994(free ubiquitin chain polymerization);GO:0016567(protein ubiquitination);GO:0031145(anaphase-promoting complex-dependent catab…	04120(Ubiquitin mediated proteolysis)	K06688	EC:2.3.2.23	ubiquitin conjugating enzyme E2 C [Source:HGNC Symbol;Acc:HGNC:15937]	protein_coding	26.5105	18.9581	24.8961	8.43702	8.24242	7.08953	2.96036	1.56577	8.26066e-13	3.10621e-11	DOWN	yes
ENSCAFG00845016210	ENSCAFG00845016210		ENSCAFT00845028826	GO:0005041(low-density lipoprotein particle receptor activity);GO:0005044(scavenger receptor activity);GO:0006898(receptor-mediated endocytosis);GO:0006935(chemotaxis);GO:0008009(chemokine activity);GO:0030307(positive regulation of cell growth);GO:0030335(positive regulation of cell migration);GO:0034097(response to cytokine);GO:0034341(response to interferon-gamma);GO:0034612(response to tumor …	04060(Cytokine-cytokine receptor interaction);04062(Chemokine signaling pathway)	NA	NA		protein_coding	55.1809	51.8249	53.2782	20.3749	28.3691	23.3358	2.2237	1.15296	8.30638e-13	3.11799e-11	DOWN	yes
ENSCAFG00845023350	SUSD2		ENSCAFT00845041215;ENSCAFT00845041324	GO:0005886(plasma membrane);GO:0051782(negative regulation of cell division);GO:1902807(negative regulation of cell cycle G1/S phase transition);GO:1902807(negative regulation of cell cycle G1/S phase transition)	NA	NA	NA	sushi domain containing 2 [Source:HGNC Symbol;Acc:HGNC:30667]	protein_coding	4.34867	4.3864	4.63129	12.6834	9.79676	12.2749	0.384587	-1.37862	8.49248e-13	3.18233e-11	UP	yes
ENSCAFG00845007693	ENSCAFG00845007693		ENSCAFT00845014127;ENSCAFT00845013850;ENSCAFT00845013650;ENSCAFT00845014055;ENSCAFT00845013570;ENSCAFT00845013746;ENSCAFT00845013935	GO:0005509(calcium ion binding);GO:0005544(calcium-dependent phospholipid binding);GO:0005544(calcium-dependent phospholipid binding)	NA	NA	NA		protein_coding	5.03474	4.68059	4.58934	1.38755	1.03343	0.68471	4.60594	2.2035	8.80354e-13	3.29319e-11	DOWN	yes
ENSCAFG00845005091	GAS1		ENSCAFT00845009129	GO:0005886(plasma membrane);GO:0010955(negative regulation of protein processing);GO:0035924(cellular response to vascular endothelial growth factor stimulus);GO:0045930(negative regulation of mitotic cell cycle);GO:0051726(regulation of cell cycle);GO:0060628(regulation of ER to Golgi vesicle-mediated transport)	NA	NA	NA	growth arrest specific 1 [Source:HGNC Symbol;Acc:HGNC:4165]	protein_coding	0.261275	0.172176	0.070523	1.57248	1.85306	1.4538	0.103287	-3.27527	8.88397e-13	3.31755e-11	UP	yes
ENSCAFG00845002557	LCP2		ENSCAFT00845004539	GO:0005515(protein binding);GO:0005829(cytosol);GO:0005911(cell-cell junction);GO:0036398(TCR signalosome);GO:0044853(plasma membrane raft);GO:0045576(mast cell activation);GO:0045860(positive regulation of protein kinase activity);GO:0050852(T cell receptor signaling pathway)	04015(Rap1 signaling pathway);04380(Osteoclast differentiation);04611(Platelet activation);04650(Natural killer cell mediated cytotoxicity);04660(T cell receptor signaling pathway);04664(Fc epsilon RI signaling pathway);05135(Yersinia infection)	NA	NA	lymphocyte cytosolic protein 2 [Source:HGNC Symbol;Acc:HGNC:6529]	protein_coding	0.280893	0.48936	0.35286	1.48101	1.66542	1.88739	0.223113	-2.16415	9.30517e-13	3.46886e-11	UP	yes
ENSCAFG00845015029	BIN2		ENSCAFT00845026944;ENSCAFT00845026966;ENSCAFT00845026885	GO:0001891(phagocytic cup);GO:0002102(podosome);GO:0005515(protein binding);GO:0005543(phospholipid binding);GO:0005737(cytoplasm);GO:0005886(plasma membrane);GO:0006911(phagocytosis, engulfment);GO:0060326(cell chemotaxis);GO:0071800(podosome assembly);GO:0097320(plasma membrane tubulation);GO:0097320(plasma membrane tubulation)	NA	NA	NA	bridging integrator 2 [Source:HGNC Symbol;Acc:HGNC:1053]	protein_coding	0.157933	0.49483	0.292898	3.31552	2.47038	2.8887	0.109015	-3.1974	9.32221e-13	3.46924e-11	UP	yes
ENSCAFG00845003154	ENSCAFG00845003154		ENSCAFT00845005552	GO:0005337(nucleoside transmembrane transporter activity);GO:0005415(nucleoside:sodium symporter activity);GO:0005887(integral component of plasma membrane);GO:0016020(membrane);GO:1901642(nucleoside transmembrane transport)	NA	NA	NA		protein_coding	11.7549	12.0638	11.5668	1.70528	2.58865	0.90355	6.8082	2.76727	9.40181e-13	3.49286e-11	DOWN	yes
ENSCAFG00845015612	ENSCAFG00845015612		ENSCAFT00845027912;ENSCAFT00845027888;ENSCAFT00845027932;ENSCAFT00845027822;ENSCAFT00845027840;ENSCAFT00845027869	GO:0005576(extracellular region);GO:0006953(acute-phase response);GO:0034364(high-density lipoprotein particle);GO:0034364(high-density lipoprotein particle)	NA	NA	NA		protein_coding	1333.66	1302.77	1465.95	49.8154	124.024	13.2016	21.9331	4.45504	9.64665e-13	3.57769e-11	DOWN	yes
ENSCAFG00845000310	HRH2		ENSCAFT00845000506;ENSCAFT00845000522;ENSCAFT00845000515;ENSCAFT00845000497;ENSCAFT00845000538;ENSCAFT00845000488	GO:0001696(gastric acid secretion);GO:0004930(G protein-coupled receptor activity);GO:0004969(histamine receptor activity);GO:0007186(G protein-coupled receptor signaling pathway);GO:0016021(integral component of membrane);GO:0045907(positive regulation of vasoconstriction);GO:0045907(positive regulation of vasoconstriction)	04020(Calcium signaling pathway);04080(Neuroactive ligand-receptor interaction);04971(Gastric acid secretion);04971(Gastric acid secretion)	NA	NA	histamine receptor H2 [Source:NCBI gene (formerly Entrezgene);Acc:403812]	protein_coding	34.6367	36.0374	35.1723	2.79476	8.2085	6.57629	6.021	2.59	9.73525e-13	3.60437e-11	DOWN	yes
ENSCAFG00845002569	AXL		ENSCAFT00845004643;ENSCAFT00845004659	GO:0001618(virus receptor activity);GO:0001764(neuron migration);GO:0001779(natural killer cell differentiation);GO:0001786(phosphatidylserine binding);GO:0001818(negative regulation of cytokine production);GO:0001961(positive regulation of cytokine-mediated signaling pathway);GO:0001974(blood vessel remodeling);GO:0004672(protein kinase activity);GO:0004713(protein tyrosine kinase activity);GO:0…	01521(EGFR tyrosine kinase inhibitor resistance);01521(EGFR tyrosine kinase inhibitor resistance)	K05115	EC:2.7.10.1	AXL receptor tyrosine kinase [Source:HGNC Symbol;Acc:HGNC:905]	protein_coding	41.519	38.8981	42.8863	72.3432	83.4213	89.6041	0.502523	-0.992738	9.78613e-13	3.61703e-11	UP	no
ENSCAFG00845028760	TMPRSS7		ENSCAFT00845050960	GO:0004252(serine-type endopeptidase activity);GO:0005515(protein binding);GO:0005886(plasma membrane);GO:0006508(proteolysis);GO:0008236(serine-type peptidase activity)	NA	NA	NA	transmembrane serine protease 7 [Source:HGNC Symbol;Acc:HGNC:30846]	protein_coding	0.402424	0.447558	0.534016	0	0	0	4613.32	12.1716	1.03195e-12	3.80767e-11	DOWN	yes
ENSCAFG00845030818	CLEC5A		ENSCAFT00845054798;ENSCAFT00845054786	NA	NA	NA	NA		protein_coding	6.91828	5.85706	7.93742	2.66545	2.49842	2.62282	2.66002	1.41144	1.06334e-12	3.91683e-11	DOWN	yes
ENSCAFG00845030814	FAM43A		ENSCAFT00845054779	NA	NA	NA	NA	family with sequence similarity 43 member A [Source:HGNC Symbol;Acc:HGNC:26888]	protein_coding	0.313797	0.078203	0.212676	1.80827	5.04152	4.21007	0.054673	-4.19303	1.08726e-12	3.99813e-11	UP	yes
ENSCAFG00845016004	FRZB		ENSCAFT00845028539	GO:0002064(epithelial cell development);GO:0005515(protein binding);GO:0008285(negative regulation of cell population proliferation);GO:0010721(negative regulation of cell development);GO:0014033(neural crest cell differentiation);GO:0017147(Wnt-protein binding);GO:0030178(negative regulation of Wnt signaling pathway);GO:0030308(negative regulation of cell growth);GO:0042472(inner ear morphogenes…	NA	NA	NA	frizzled related protein [Source:HGNC Symbol;Acc:HGNC:3959]	protein_coding	8.95765	9.62856	10.7034	62.8669	35.2835	36.1255	0.21813	-2.19674	1.11451e-12	4.09137e-11	UP	yes
ENSCAFG00845004042	ENSCAFG00845004042		ENSCAFT00845007271	NA	NA	NA	NA		lncRNA	0.172814	0.230331	0.180991	1.18293	1.04662	1.49281	0.156927	-2.67184	1.22538e-12	4.49077e-11	UP	yes
ENSCAFG00845002386	HS3ST1		ENSCAFT00845004204	GO:0006024(glycosaminoglycan biosynthetic process);GO:0008146(sulfotransferase activity);GO:0008467([heparan sulfate]-glucosamine 3-sulfotransferase 1 activity)	00534(Glycosaminoglycan biosynthesis - heparan sulfate / heparin)	K01024	EC:2.8.2.23	heparan sulfate-glucosamine 3-sulfotransferase 1 [Source:HGNC Symbol;Acc:HGNC:5194]	protein_coding	15.8666	12.1558	14.2739	1.4707	3.62585	2.86082	5.31536	2.41017	1.25354e-12	4.58623e-11	DOWN	yes
ENSCAFG00845012236	ADAMTS3		ENSCAFT00845021770;ENSCAFT00845021820	GO:0001701(in utero embryonic development);GO:0004175(endopeptidase activity);GO:0004222(metalloendopeptidase activity);GO:0005615(extracellular space);GO:0006508(proteolysis);GO:0008233(peptidase activity);GO:0008237(metallopeptidase activity);GO:0010573(vascular endothelial growth factor production);GO:0016485(protein processing);GO:0030198(extracellular matrix organization);GO:0032964(collagen…	NA	NA	NA	ADAM metallopeptidase with thrombospondin type 1 motif 3 [Source:HGNC Symbol;Acc:HGNC:219]	protein_coding	14.2445	13.6957	13.2601	2.88937	5.45761	4.02053	3.33133	1.7361	1.35792e-12	4.95973e-11	DOWN	yes
ENSCAFG00845010374	ABCA1		ENSCAFT00845018307;ENSCAFT00845018778;ENSCAFT00845018528	GO:0002790(peptide secretion);GO:0005102(signaling receptor binding);GO:0005524(ATP binding);GO:0005548(phospholipid transporter activity);GO:0005768(endosome);GO:0005794(Golgi apparatus);GO:0005886(plasma membrane);GO:0005887(integral component of plasma membrane);GO:0006497(protein lipidation);GO:0006911(phagocytosis, engulfment);GO:0007040(lysosome organization);GO:0007186(G protein-coupled re…	02010(ABC transporters);04975(Fat digestion and absorption);04979(Cholesterol metabolism);04979(Cholesterol metabolism)	NA	NA	ATP binding cassette subfamily A member 1 [Source:HGNC Symbol;Acc:HGNC:29]	protein_coding	1.99811	2.65702	1.97936	7.50417	19.8811	24.5131	0.127836	-2.96763	1.36821e-12	4.98891e-11	UP	yes
ENSCAFG00845030210	ANO2		ENSCAFT00845053692;ENSCAFT00845053702	GO:0005229(intracellular calcium activated chloride channel activity);GO:0005886(plasma membrane);GO:0006821(chloride transport);GO:0042802(identical protein binding);GO:0043005(neuron projection);GO:0046983(protein dimerization activity);GO:0051649(establishment of localization in cell);GO:0097730(non-motile cilium);GO:0097730(non-motile cilium)	04740(Olfactory transduction);04740(Olfactory transduction)	NA	NA	anoctamin 2 [Source:HGNC Symbol;Acc:HGNC:1183]	protein_coding	9.19769	9.71001	8.71342	1.89028	3.53154	2.776	3.36932	1.75246	1.50806e-12	5.48959e-11	DOWN	yes
ENSCAFG00845021542	EEF1A2		ENSCAFT00845038099;ENSCAFT00845038012	GO:0003746(translation elongation factor activity);GO:0003924(GTPase activity);GO:0005525(GTP binding);GO:0005737(cytoplasm);GO:0005853(eukaryotic translation elongation factor 1 complex);GO:0006414(translational elongation);GO:0019901(protein kinase binding);GO:0043065(positive regulation of apoptotic process);GO:0045202(synapse);GO:0090218(positive regulation of lipid kinase activity);GO:009021…	03013(RNA transport);05134(Legionellosis);05140(Leishmaniasis);05140(Leishmaniasis)	NA	NA	eukaryotic translation elongation factor 1 alpha 2 [Source:HGNC Symbol;Acc:HGNC:3192]	protein_coding	0.414739	0.112955	0.232766	7.84868	2.61582	3.34612	0.0550634	-4.18276	1.52303e-12	5.53478e-11	UP	yes
ENSCAFG00845030962	USP18		ENSCAFT00845055026;ENSCAFT00845055038;ENSCAFT00845055045	GO:0004843(cysteine-type deubiquitinase activity);GO:0006511(ubiquitin-dependent protein catabolic process);GO:0016579(protein deubiquitination);GO:0016579(protein deubiquitination)	NA	K11846	EC:3.4.19.12		protein_coding	1.5837	1.64445	1.31584	0.316153	0.511474	0.31127	3.98981	1.99632	1.53829e-12	5.58087e-11	DOWN	yes
ENSCAFG00845025214	BMP1		ENSCAFT00845044821	GO:0004222(metalloendopeptidase activity);GO:0005509(calcium ion binding);GO:0006508(proteolysis);GO:0008233(peptidase activity);GO:0008237(metallopeptidase activity);GO:0008270(zinc ion binding);GO:0042802(identical protein binding);GO:0061036(positive regulation of cartilage development)	NA	K05502	EC:3.4.24.19	bone morphogenetic protein 1 [Source:HGNC Symbol;Acc:HGNC:1067]	protein_coding	306.293	330.029	325.104	111.233	156.014	151.041	2.29848	1.20068	1.5418e-12	5.58426e-11	DOWN	yes
ENSCAFG00845013975	CCN5		ENSCAFT00845024993	GO:0005515(protein binding);GO:0005576(extracellular region);GO:0005615(extracellular space);GO:0005634(nucleus);GO:0007165(signal transduction)	NA	NA	NA	cellular communication network factor 5 [Source:HGNC Symbol;Acc:HGNC:12770]	protein_coding	4.86188	3.62412	3.9192	32.2361	16.9462	17.0473	0.187306	-2.41653	1.54724e-12	5.5946e-11	UP	yes
ENSCAFG00845010856	MEGF10		ENSCAFT00845019593;ENSCAFT00845019192;ENSCAFT00845019335	GO:0001849(complement component C1q complex binding);GO:0001891(phagocytic cup);GO:0005044(scavenger receptor activity);GO:0005112(Notch binding);GO:0005515(protein binding);GO:0005886(plasma membrane);GO:0014719(skeletal muscle satellite cell activation);GO:0014816(skeletal muscle satellite cell differentiation);GO:0014841(skeletal muscle satellite cell proliferation);GO:0022409(positive regulat…	NA	NA	NA	multiple EGF like domains 10 [Source:HGNC Symbol;Acc:HGNC:29634]	protein_coding	0.231321	0.230946	0.209999	0.802087	1.55951	2.13936	0.149361	-2.74313	1.70895e-12	6.16901e-11	UP	yes
ENSCAFG00845024208	PIWIL2		ENSCAFT00845042832;ENSCAFT00845043488	GO:0000966(RNA 5'-end processing);GO:0003676(nucleic acid binding);GO:0003729(mRNA binding);GO:0004521(endoribonuclease activity);GO:0005515(protein binding);GO:0005634(nucleus);GO:0005737(cytoplasm);GO:0007283(spermatogenesis);GO:0010370(perinucleolar chromocenter);GO:0010529(negative regulation of transposition);GO:0030718(germ-line stem cell population maintenance);GO:0031047(gene silencing by…	NA	NA	NA	piwi like RNA-mediated gene silencing 2 [Source:HGNC Symbol;Acc:HGNC:17644]	protein_coding	0.47636	0.501804	0.449721	0.054539	0.037845	0.014126	13.4061	3.74482	1.90688e-12	6.87207e-11	DOWN	yes
ENSCAFG00845007817	COQ8A		ENSCAFT00845013942;ENSCAFT00845013765	GO:0005739(mitochondrion);GO:0006744(ubiquinone biosynthetic process);GO:0016301(kinase activity);GO:0016310(phosphorylation);GO:0043531(ADP binding);GO:0043531(ADP binding)	NA	NA	NA	coenzyme Q8A [Source:HGNC Symbol;Acc:HGNC:16812]	protein_coding	2.37591	2.30604	2.56779	6.16458	5.73012	5.23456	0.423238	-1.24046	1.93647e-12	6.96712e-11	UP	yes
ENSCAFG00845001752	CENPF		ENSCAFT00845003123;ENSCAFT00845003077	GO:0000278(mitotic cell cycle);GO:0000775(chromosome, centromeric region);GO:0000776(kinetochore);GO:0000922(spindle pole);GO:0000940(outer kinetochore);GO:0001822(kidney development);GO:0005634(nucleus);GO:0005635(nuclear envelope);GO:0005654(nucleoplasm);GO:0005737(cytoplasm);GO:0005813(centrosome);GO:0005819(spindle);GO:0005930(axoneme);GO:0007059(chromosome segregation);GO:0008017(microtubule…	NA	NA	NA	centromere protein F [Source:HGNC Symbol;Acc:HGNC:1857]	protein_coding	6.23835	5.88893	5.56069	1.99058	2.75882	2.78882	2.34644	1.23047	2.07605e-12	7.45691e-11	DOWN	yes
ENSCAFG00845017496	RAB37		ENSCAFT00845031524;ENSCAFT00845031468;ENSCAFT00845031300	GO:0003924(GTPase activity);GO:0005525(GTP binding);GO:0005793(endoplasmic reticulum-Golgi intermediate compartment);GO:0005793(endoplasmic reticulum-Golgi intermediate compartment)	NA	NA	NA	RAB37, member RAS oncogene family [Source:HGNC Symbol;Acc:HGNC:30268]	protein_coding	0.0529011	0.0331909	0	1.59185	0.591717	1.50568	0.0233359	-5.4213	2.16964e-12	7.78015e-11	UP	yes
ENSCAFG00845001754	SOD2	100129518	ENSCAFT00845003091;ENSCAFT00845003078	GO:0000303(response to superoxide);GO:0001315(obsolete age-dependent response to reactive oxygen species);GO:0004784(superoxide dismutase activity);GO:0005739(mitochondrion);GO:0005759(mitochondrial matrix);GO:0006357(regulation of transcription by RNA polymerase II);GO:0006801(superoxide metabolic process);GO:0008285(negative regulation of cell population proliferation);GO:0019430(removal of sup…	04068(FoxO signaling pathway);04146(Peroxisome);04211(Longevity regulating pathway);04213(Longevity regulating pathway - multiple species);05016(Huntington disease);05016(Huntington disease)	K04564	EC:1.15.1.1	superoxide dismutase 2 [Source:HGNC Symbol;Acc:HGNC:11180]	protein_coding	14.7198	13.9369	12.8794	6.68692	6.17382	5.31238	2.28558	1.19256	2.19366e-12	7.85329e-11	DOWN	yes
ENSCAFG00845030810	KIF1A		ENSCAFT00845054904;ENSCAFT00845054928;ENSCAFT00845054912;ENSCAFT00845054883	GO:0003777(microtubule motor activity);GO:0005515(protein binding);GO:0005524(ATP binding);GO:0007018(microtubule-based movement);GO:0008017(microtubule binding);GO:0042802(identical protein binding);GO:0042802(identical protein binding)	NA	NA	NA	kinesin family member 1A [Source:NCBI gene (formerly Entrezgene);Acc:486202]	protein_coding	0.802138	0.871202	0.793646	1.61444	1.70561	1.74412	0.487144	-1.03758	2.28889e-12	8.18072e-11	UP	yes
ENSCAFG00845018790	CALML4		ENSCAFT00845033188	GO:0005509(calcium ion binding)	04014(Ras signaling pathway);04015(Rap1 signaling pathway);04020(Calcium signaling pathway);04022(cGMP-PKG signaling pathway);04024(cAMP signaling pathway);04070(Phosphatidylinositol signaling system);04114(Oocyte meiosis);04218(Cellular senescence);04261(Adrenergic signaling in cardiomyocytes);04270(Vascular smooth muscle contraction);04371(Apelin signaling pathway);04625(C-type lectin receptor …	NA	NA	calmodulin like 4 [Source:HGNC Symbol;Acc:HGNC:18445]	protein_coding	1.11656	1.2867	0.80932	11.4382	6.23343	7.03077	0.130051	-2.94285	2.31522e-12	8.26116e-11	UP	yes
ENSCAFG00845015388	TSPAN14		ENSCAFT00845027571;ENSCAFT00845027657;ENSCAFT00845027615	GO:0016021(integral component of membrane);GO:0016021(integral component of membrane)	NA	NA	NA		protein_coding	2.39566	2.47552	2.8415	5.22772	6.30422	6.53085	0.426992	-1.22772	2.58831e-12	9.22045e-11	UP	yes
ENSCAFG00845011550	ITGAM		ENSCAFT00845020619;ENSCAFT00845020510;ENSCAFT00845020843;ENSCAFT00845020748	GO:0005615(extracellular space);GO:0005886(plasma membrane);GO:0007155(cell adhesion);GO:0008305(integrin complex);GO:0009986(cell surface);GO:0010668(ectodermal cell differentiation);GO:0031072(heat shock protein binding);GO:0032930(positive regulation of superoxide anion generation);GO:0043315(positive regulation of neutrophil degranulation);GO:0044853(plasma membrane raft);GO:0044853(plasma me…	04015(Rap1 signaling pathway);04145(Phagosome);04514(Cell adhesion molecules);04610(Complement and coagulation cascades);04640(Hematopoietic cell lineage);04670(Leukocyte transendothelial migration);04810(Regulation of actin cytoskeleton);05133(Pertussis);05134(Legionellosis);05140(Leishmaniasis);05146(Amoebiasis);05150(Staphylococcus aureus infection);05152(Tuberculosis);05202(Transcriptional mi…	NA	NA	integrin subunit alpha M [Source:HGNC Symbol;Acc:HGNC:6149]	protein_coding	1.05658	1.58203	1.32506	4.83506	15.7774	19.1161	0.0997688	-3.32527	3.13542e-12	1.11511e-10	UP	yes
ENSCAFG00845021612	ENSCAFG00845021612		ENSCAFT00845038246;ENSCAFT00845038357;ENSCAFT00845038128	GO:0004896(cytokine receptor activity);GO:0005515(protein binding);GO:0016020(membrane);GO:0016020(membrane)	04060(Cytokine-cytokine receptor interaction);04151(PI3K-Akt signaling pathway);04210(Apoptosis);04630(JAK-STAT signaling pathway);04640(Hematopoietic cell lineage);05200(Pathways in cancer);05200(Pathways in cancer)	NA	NA		protein_coding	0.0858591	0.236163	0.205006	2.43642	1.49627	1.7112	0.0933802	-3.42074	3.1971e-12	1.13518e-10	UP	yes
ENSCAFG00845011660	HMGCLL1		ENSCAFT00845020793	GO:0003824(catalytic activity);GO:0004419(hydroxymethylglutaryl-CoA lyase activity);GO:0005783(endoplasmic reticulum);GO:0005829(cytosol);GO:0016020(membrane);GO:0016833(oxo-acid-lyase activity);GO:0046951(ketone body biosynthetic process);GO:0048471(perinuclear region of cytoplasm)	00072(Synthesis and degradation of ketone bodies);00280(Valine, leucine and isoleucine degradation);00650(Butanoate metabolism);01100(Metabolic pathways);04146(Peroxisome)	K01640	EC:4.1.3.4	3-hydroxymethyl-3-methylglutaryl-CoA lyase like 1 [Source:HGNC Symbol;Acc:HGNC:21359]	protein_coding	0	0	0	0.296349	0.442071	0.789221	0.000196381	-12.3141	3.22376e-12	1.14277e-10	UP	yes
ENSCAFG00845028994	RNF144B		ENSCAFT00845051307;ENSCAFT00845051278	GO:0004842(ubiquitin-protein transferase activity);GO:0005737(cytoplasm);GO:0006511(ubiquitin-dependent protein catabolic process);GO:0016567(protein ubiquitination);GO:0031966(mitochondrial membrane);GO:0043066(negative regulation of apoptotic process);GO:0043066(negative regulation of apoptotic process)	NA	K11975	EC:2.3.2.31	ring finger protein 144B [Source:HGNC Symbol;Acc:HGNC:21578]	protein_coding	1.18647	1.12774	1.344	3.01257	2.70489	2.80635	0.429176	-1.22036	3.33321e-12	1.17964e-10	UP	yes
ENSCAFG00845017433	HHEX		ENSCAFT00845030888	GO:0000122(negative regulation of transcription by RNA polymerase II);GO:0000976(transcription cis-regulatory region binding);GO:0000978(RNA polymerase II cis-regulatory region sequence-specific DNA binding);GO:0000981(DNA-binding transcription factor activity, RNA polymerase II-specific);GO:0001227(DNA-binding transcription repressor activity, RNA polymerase II-specific);GO:0001228(DNA-binding t…	04950(Maturity onset diabetes of the young);05202(Transcriptional misregulation in cancer)	NA	NA	hematopoietically expressed homeobox [Source:HGNC Symbol;Acc:HGNC:4901]	protein_coding	0.15761	0.209672	0.297684	4.24309	1.48738	2.52585	0.0805402	-3.63415	3.34273e-12	1.18108e-10	UP	yes
ENSCAFG00845007079	AVIL		ENSCAFT00845012581	GO:0003779(actin binding);GO:0007010(cytoskeleton organization);GO:0010976(positive regulation of neuron projection development);GO:0051015(actin filament binding)	NA	NA	NA	advillin [Source:HGNC Symbol;Acc:HGNC:14188]	protein_coding	3.83459	4.80729	3.97365	1.2286	1.5235	1.72876	2.81542	1.49335	3.38738e-12	1.19491e-10	DOWN	yes
ENSCAFG00845014616	ENSCAFG00845014616		ENSCAFT00845026142	NA	NA	NA	NA		lncRNA	0.302088	0.370498	0.215771	1.23607	1.26286	1.77133	0.208034	-2.26511	3.44459e-12	1.21311e-10	UP	yes
ENSCAFG00845010486	IL1RL1		ENSCAFT00845018657;ENSCAFT00845018478;ENSCAFT00845018596	GO:0004908(interleukin-1 receptor activity);GO:0007165(signal transduction);GO:0030101(natural killer cell activation);GO:0032729(positive regulation of interferon-gamma production);GO:0035655(interleukin-18-mediated signaling pathway);GO:0038061(NIK/NF-kappaB signaling);GO:0042007(interleukin-18 binding);GO:0042008(interleukin-18 receptor activity);GO:0045063(T-helper 1 cell differentiation);GO:…	04060(Cytokine-cytokine receptor interaction);04061(Viral protein interaction with cytokine and cytokine receptor);04668(TNF signaling pathway);05321(Inflammatory bowel disease);05321(Inflammatory bowel disease)	NA	NA	interleukin 18 receptor 1 [Source:HGNC Symbol;Acc:HGNC:5988]	protein_coding	8.60061	9.18719	8.5336	0.50002	1.89232	0.911303	7.96738	2.99411	3.8149e-12	1.34135e-10	DOWN	yes
ENSCAFG00845014798	NOS2	339345	ENSCAFT00845026680;ENSCAFT00845026593;ENSCAFT00845026468	GO:0001666(response to hypoxia);GO:0004517(nitric-oxide synthase activity);GO:0005516(calmodulin binding);GO:0005737(cytoplasm);GO:0005777(peroxisome);GO:0005829(cytosol);GO:0006527(arginine catabolic process);GO:0006801(superoxide metabolic process);GO:0006809(nitric oxide biosynthetic process);GO:0007623(circadian rhythm);GO:0009617(response to bacterium);GO:0010181(FMN binding);GO:0010629(nega…	00220(Arginine biosynthesis);00330(Arginine and proline metabolism);01100(Metabolic pathways);04020(Calcium signaling pathway);04066(HIF-1 signaling pathway);04146(Peroxisome);04371(Apelin signaling pathway);04926(Relaxin signaling pathway);05010(Alzheimer disease);05014(Amyotrophic lateral sclerosis);05022(Pathways of neurodegeneration - multiple diseases);05133(Pertussis);05140(Leishmaniasis);0…	K13241	EC:1.14.13.39	nitric oxide synthase 2 [Source:NCBI gene (formerly Entrezgene);Acc:403822]	protein_coding	0.0851397	0.0800473	0.114324	0.420513	0.851361	0.948347	0.125893	-2.98973	3.86448e-12	1.35658e-10	UP	yes
ENSCAFG00845014196	UHRF1		ENSCAFT00845025399;ENSCAFT00845025389	GO:0000122(negative regulation of transcription by RNA polymerase II);GO:0000785(chromatin);GO:0000791(euchromatin);GO:0000792(heterochromatin);GO:0000987(cis-regulatory region sequence-specific DNA binding);GO:0004842(ubiquitin-protein transferase activity);GO:0005515(protein binding);GO:0005634(nucleus);GO:0005654(nucleoplasm);GO:0005657(replication fork);GO:0006511(ubiquitin-dependent protein …	NA	K10638	EC:2.3.2.27	ubiquitin like with PHD and ring finger domains 1 [Source:HGNC Symbol;Acc:HGNC:12556]	protein_coding	9.73977	9.25039	9.64192	4.83134	5.71336	5.0042	1.84142	0.88082	3.98219e-12	1.39564e-10	DOWN	no
ENSCAFG00845005917	TINAGL1		ENSCAFT00845010505	GO:0005737(cytoplasm);GO:0006508(proteolysis);GO:0008234(cysteine-type peptidase activity);GO:0043236(laminin binding)	NA	NA	NA	tubulointerstitial nephritis antigen like 1 [Source:HGNC Symbol;Acc:HGNC:19168]	protein_coding	13.9278	14.6762	15.9315	78.8927	46.222	49.5168	0.255025	-1.97129	4.16074e-12	1.45586e-10	UP	yes
ENSCAFG00845018130	ENSCAFG00845018130		ENSCAFT00845032071	NA	NA	NA	NA		protein_coding	0	0	0	4.72987	2.3558	3.97485	2.71235e-05	-15.1701	4.21646e-12	1.47297e-10	UP	yes
ENSCAFG00845029797	IGSF5		ENSCAFT00845052771	GO:0098609(cell-cell adhesion)	04530(Tight junction)	NA	NA		protein_coding	0	0	0	0.96117	0.75028	0.897246	0.000115	-13.0861	4.39165e-12	1.5317e-10	UP	yes
ENSCAFG00845006275	CXCL8		ENSCAFT00845011119	GO:0005153(interleukin-8 receptor binding);GO:0005576(extracellular region);GO:0006935(chemotaxis);GO:0006952(defense response);GO:0006955(immune response);GO:0008009(chemokine activity);GO:0030593(neutrophil chemotaxis);GO:0042119(neutrophil activation)	04060(Cytokine-cytokine receptor interaction);04061(Viral protein interaction with cytokine and cytokine receptor);04062(Chemokine signaling pathway);04064(NF-kappa B signaling pathway);04072(Phospholipase D signaling pathway);04218(Cellular senescence);04620(Toll-like receptor signaling pathway);04621(NOD-like receptor signaling pathway);04622(RIG-I-like receptor signaling pathway);04657(IL-17 s…	NA	NA	C-X-C motif chemokine ligand 8 [Source:NCBI gene (formerly Entrezgene);Acc:403850]	protein_coding	902.898	806.285	883.799	30.3047	126.064	25.4132	14.2643	3.83433	4.59564e-12	1.60027e-10	DOWN	yes
ENSCAFG00845014307	ISCA2		ENSCAFT00845025598;ENSCAFT00845025584	GO:0016226(iron-sulfur cluster assembly);GO:0051536(iron-sulfur cluster binding);GO:0051536(iron-sulfur cluster binding)	NA	NA	NA	iron-sulfur cluster assembly 2 [Source:HGNC Symbol;Acc:HGNC:19857]	protein_coding	59.5512	56.142	57.4034	25.4042	31.3854	32.6962	1.93435	0.951848	4.74875e-12	1.65093e-10	DOWN	no
ENSCAFG00845020961	CRLF2		ENSCAFT00845036967;ENSCAFT00845037058	GO:0005515(protein binding);GO:0005515(protein binding)	04060(Cytokine-cytokine receptor interaction);04630(JAK-STAT signaling pathway);04630(JAK-STAT signaling pathway)	NA	NA	cytokine receptor like factor 2 [Source:HGNC Symbol;Acc:HGNC:14281]	protein_coding	0.064127	0.091727	0	1.38523	1.3299	1.60099	0.0361098	-4.79147	5.16134e-12	1.7915e-10	UP	yes
ENSCAFG00845014334	TMOD1		ENSCAFT00845025650	GO:0003779(actin binding);GO:0005523(tropomyosin binding);GO:0005865(striated muscle thin filament);GO:0005884(actin filament);GO:0006936(muscle contraction);GO:0008180(COP9 signalosome);GO:0008344(adult locomotory behavior);GO:0016020(membrane);GO:0030016(myofibril);GO:0030017(sarcomere);GO:0030239(myofibril assembly);GO:0030863(cortical cytoskeleton);GO:0051015(actin filament binding);GO:005169…	NA	NA	NA	tropomodulin 1 [Source:HGNC Symbol;Acc:HGNC:11871]	protein_coding	0.408194	0.416491	0.621032	1.82649	4.06981	4.7228	0.136143	-2.8768	5.55119e-12	1.92373e-10	UP	yes
ENSCAFG00845025281	NPDC1		ENSCAFT00845044605	GO:0016021(integral component of membrane)	NA	NA	NA	neural proliferation, differentiation and control 1 [Source:HGNC Symbol;Acc:HGNC:7899]	protein_coding	0.68631	1.03523	1.2003	12.283	5.56415	6.04827	0.122276	-3.03178	5.84182e-12	2.02122e-10	UP	yes
ENSCAFG00845026673	SHANK3		ENSCAFT00845047016;ENSCAFT00845047286;ENSCAFT00845047156	GO:0000165(MAPK cascade);GO:0001838(embryonic epithelial tube formation);GO:0005515(protein binding);GO:0007416(synapse assembly);GO:0007611(learning or memory);GO:0007612(learning);GO:0007613(memory);GO:0007626(locomotory behavior);GO:0008022(protein C-terminus binding);GO:0008306(associative learning);GO:0010467(gene expression);GO:0014009(glial cell proliferation);GO:0021773(striatal medium sp…	04724(Glutamatergic synapse);04724(Glutamatergic synapse)	NA	NA	SH3 and multiple ankyrin repeat domains 3 [Source:HGNC Symbol;Acc:HGNC:14294]	protein_coding	0.206343	0.278024	0.20339	0.91827	3.97416	4.86289	0.0705007	-3.82622	5.86154e-12	2.0248e-10	UP	yes
ENSCAFG00845001570	PLK1		ENSCAFT00845002704	GO:0000070(mitotic sister chromatid segregation);GO:0000086(G2/M transition of mitotic cell cycle);GO:0000122(negative regulation of transcription by RNA polymerase II);GO:0000132(establishment of mitotic spindle orientation);GO:0000278(mitotic cell cycle);GO:0000281(mitotic cytokinesis);GO:0000287(magnesium ion binding);GO:0000775(chromosome, centromeric region);GO:0000776(kinetochore);GO:000077…	04068(FoxO signaling pathway);04110(Cell cycle);04114(Oocyte meiosis);04914(Progesterone-mediated oocyte maturation)	K06631	EC:2.7.11.21	polo like kinase 1 [Source:HGNC Symbol;Acc:HGNC:9077]	protein_coding	11.358	11.1099	10.3905	3.14846	5.07274	4.12786	2.66081	1.41186	5.95643e-12	2.0543e-10	DOWN	yes
ENSCAFG00845018325	TMEM86A		ENSCAFT00845032398;ENSCAFT00845032426	GO:0016021(integral component of membrane);GO:0016021(integral component of membrane)	NA	NA	NA	transmembrane protein 86A [Source:HGNC Symbol;Acc:HGNC:26890]	protein_coding	0.934195	1.74127	1.43514	9.02162	5.61089	6.95093	0.190452	-2.3925	6.02465e-12	2.07453e-10	UP	yes
ENSCAFG00845023145	ENSCAFG00845023145		ENSCAFT00845040851;ENSCAFT00845041201	GO:0007165(signal transduction);GO:0007165(signal transduction)	NA	NA	NA		protein_coding	2.3233	2.17562	2.15353	0.594549	0.969707	0.796746	2.81764	1.49449	6.71367e-12	2.30812e-10	DOWN	yes
ENSCAFG00845009933	MYO7A		ENSCAFT00845017526	GO:0000146(microfilament motor activity);GO:0001750(photoreceptor outer segment);GO:0001845(phagolysosome assembly);GO:0001917(photoreceptor inner segment);GO:0003774(cytoskeletal motor activity);GO:0005515(protein binding);GO:0005516(calmodulin binding);GO:0005524(ATP binding);GO:0005737(cytoplasm);GO:0005765(lysosomal membrane);GO:0005829(cytosol);GO:0005856(cytoskeleton);GO:0006886(intracellul…	NA	NA	NA	myosin VIIA [Source:HGNC Symbol;Acc:HGNC:7606]	protein_coding	0.077692	0.085046	0.042241	0.359279	0.525805	0.775504	0.123438	-3.01815	7.09549e-12	2.43552e-10	UP	yes
ENSCAFG00845004440	LDLRAD4		ENSCAFT00845007994;ENSCAFT00845007959	GO:0005515(protein binding);GO:0030512(negative regulation of transforming growth factor beta receptor signaling pathway);GO:0070412(R-SMAD binding);GO:0070412(R-SMAD binding)	NA	NA	NA		protein_coding	0.0329653	0.0359697	0.047761	0.378465	0.389547	0.393523	0.100467	-3.31521	7.17605e-12	2.45927e-10	UP	yes
ENSCAFG00845025929	RGS5		ENSCAFT00845045778;ENSCAFT00845045747	GO:0005829(cytosol);GO:0043231(intracellular membrane-bounded organelle);GO:0043231(intracellular membrane-bounded organelle)	NA	NA	NA	regulator of G protein signaling 5 [Source:HGNC Symbol;Acc:HGNC:10001]	protein_coding	0.091905	0.128223	0.0230652	0.753611	2.33311	2.47756	0.0437061	-4.51602	7.62952e-12	2.61055e-10	UP	yes
ENSCAFG00845004580	VSIR		ENSCAFT00845008194	GO:0005886(plasma membrane);GO:0010628(positive regulation of gene expression);GO:0010950(positive regulation of endopeptidase activity);GO:0016021(integral component of membrane);GO:0019899(enzyme binding);GO:0030335(positive regulation of cell migration);GO:0031638(zymogen activation);GO:0032689(negative regulation of interferon-gamma production);GO:0032693(negative regulation of interleukin-10…	04514(Cell adhesion molecules)	NA	NA	V-set immunoregulatory receptor [Source:HGNC Symbol;Acc:HGNC:30085]	protein_coding	0.898734	1.86132	0.640744	6.18132	21.9215	23.2588	0.0662129	-3.91674	8.52167e-12	2.91121e-10	UP	yes
ENSCAFG00845007265	CYTH4		ENSCAFT00845012848	GO:0005085(guanyl-nucleotide exchange factor activity);GO:0005829(cytosol);GO:0005886(plasma membrane);GO:0032012(regulation of ARF protein signal transduction);GO:0034451(centriolar satellite);GO:0045171(intercellular bridge)	04072(Phospholipase D signaling pathway);04144(Endocytosis);05132(Salmonella infection)	NA	NA	cytohesin 4 [Source:HGNC Symbol;Acc:HGNC:9505]	protein_coding	0.278276	0.312329	0.50828	2.43633	1.53465	2.39467	0.172627	-2.53427	8.68147e-12	2.96113e-10	UP	yes
ENSCAFG00845006313	CXCL6		ENSCAFT00845011189	GO:0005576(extracellular region);GO:0006935(chemotaxis);GO:0006952(defense response);GO:0006955(immune response);GO:0008009(chemokine activity);GO:0030593(neutrophil chemotaxis);GO:0042119(neutrophil activation);GO:0061844(antimicrobial humoral immune response mediated by antimicrobial peptide);GO:0071222(cellular response to lipopolysaccharide)	04060(Cytokine-cytokine receptor interaction);04061(Viral protein interaction with cytokine and cytokine receptor);04062(Chemokine signaling pathway);04657(IL-17 signaling pathway);04668(TNF signaling pathway);05133(Pertussis);05323(Rheumatoid arthritis)	NA	NA	C-X-C motif chemokine ligand 6 [Source:HGNC Symbol;Acc:HGNC:10643]	protein_coding	353.265	330.615	334.37	6.47476	33.0412	3.72064	23.5507	4.55769	8.75209e-12	2.98053e-10	DOWN	yes
ENSCAFG00845001488	TNFRSF1B		ENSCAFT00845002546;ENSCAFT00845002566	GO:0002718(regulation of cytokine production involved in immune response);GO:0002724(regulation of T cell cytokine production);GO:0003176(aortic valve development);GO:0003177(pulmonary valve development);GO:0003332(negative regulation of extracellular matrix constituent secretion);GO:0005031(tumor necrosis factor receptor activity);GO:0005515(protein binding);GO:0006954(inflammatory response);GO:…	04060(Cytokine-cytokine receptor interaction);04061(Viral protein interaction with cytokine and cytokine receptor);04668(TNF signaling pathway);04920(Adipocytokine signaling pathway);05014(Amyotrophic lateral sclerosis);05022(Pathways of neurodegeneration - multiple diseases);05170(Human immunodeficiency virus 1 infection);05170(Human immunodeficiency virus 1 infection)	NA	NA	TNF receptor superfamily member 1B [Source:HGNC Symbol;Acc:HGNC:11917]	protein_coding	2.16548	1.82462	1.80961	17.9737	7.78853	8.94491	0.167104	-2.58118	8.89018e-12	3.0228e-10	UP	yes
ENSCAFG00845008685	ENSCAFG00845008685		ENSCAFT00845015266	NA	NA	NA	NA		lncRNA	0.127451	0.093845	0	2.11398	3.01028	2.95929	0.0273761	-5.19094	9.67664e-12	3.28505e-10	UP	yes
ENSCAFG00845007035	PLN		ENSCAFT00845012506;ENSCAFT00845012486	GO:0002026(regulation of the force of heart contraction);GO:0005789(endoplasmic reticulum membrane);GO:0006874(cellular calcium ion homeostasis);GO:0007219(Notch signaling pathway);GO:0008016(regulation of heart contraction);GO:0010459(negative regulation of heart rate);GO:0010880(regulation of release of sequestered calcium ion into cytosol by sarcoplasmic reticulum);GO:0010881(regulation of car…	04020(Calcium signaling pathway);04022(cGMP-PKG signaling pathway);04024(cAMP signaling pathway);04261(Adrenergic signaling in cardiomyocytes);04919(Thyroid hormone signaling pathway);05414(Dilated cardiomyopathy);05414(Dilated cardiomyopathy)	NA	NA	phospholamban [Source:NCBI gene (formerly Entrezgene);Acc:414755]	protein_coding	0.018382	0.019023	0	0.278226	0.939379	1.07353	0.0163259	-5.93669	9.88467e-12	3.35043e-10	UP	yes
ENSCAFG00845001699	TRDC		ENSCAFT00845002970;ENSCAFT00845002976	GO:0009897(external side of plasma membrane);GO:0009897(external side of plasma membrane)	NA	NA	NA	T cell receptor delta constant [Source:HGNC Symbol;Acc:HGNC:12253]	protein_coding	0	0	0	0.333659	0.418631	0.48061	0.000243329	-12.0048	1.01878e-11	3.44779e-10	UP	yes
ENSCAFG00845001120	LAMA2		ENSCAFT00845001954	GO:0005102(signaling receptor binding);GO:0005604(basement membrane);GO:0007155(cell adhesion);GO:0030155(regulation of cell adhesion);GO:0030334(regulation of cell migration);GO:0045995(regulation of embryonic development)	04151(PI3K-Akt signaling pathway);04510(Focal adhesion);04512(ECM-receptor interaction);05145(Toxoplasmosis);05146(Amoebiasis);05165(Human papillomavirus infection);05200(Pathways in cancer);05222(Small cell lung cancer);05410(Hypertrophic cardiomyopathy);05412(Arrhythmogenic right ventricular cardiomyopathy);05414(Dilated cardiomyopathy);05416(Viral myocarditis)	NA	NA	laminin subunit alpha 2 [Source:HGNC Symbol;Acc:HGNC:6482]	protein_coding	11.6741	12.9404	13.2836	26.0288	39.1035	40.7805	0.357824	-1.48268	1.09384e-11	3.69602e-10	UP	yes
ENSCAFG00845022277	CMPK2		ENSCAFT00845039283	GO:0004127(cytidylate kinase activity);GO:0004550(nucleoside diphosphate kinase activity);GO:0005654(nucleoplasm);GO:0005739(mitochondrion);GO:0006165(nucleoside diphosphate phosphorylation);GO:0009142(nucleoside triphosphate biosynthetic process);GO:0033862(UMP kinase activity);GO:0050145(nucleoside monophosphate kinase activity);GO:0071222(cellular response to lipopolysaccharide)	00240(Pyrimidine metabolism);01100(Metabolic pathways);01240(Biosynthesis of cofactors)	K13809	EC:2.7.4.14	cytidine/uridine monophosphate kinase 2 [Source:HGNC Symbol;Acc:HGNC:27015]	protein_coding	2.76188	2.90968	3.12727	0.752682	1.15988	0.950876	3.07282	1.61956	1.11765e-11	3.77057e-10	DOWN	yes
ENSCAFG00845005351	BTNL9		ENSCAFT00845009511;ENSCAFT00845009519	GO:0005515(protein binding);GO:0005515(protein binding)	NA	NA	NA	butyrophilin like 9 [Source:HGNC Symbol;Acc:HGNC:24176]	protein_coding	0	0	0	0.151878	0.381462	0.380366	0.000328333	-11.5726	1.20385e-11	4.05508e-10	UP	yes
ENSCAFG00845001126	ASPM		ENSCAFT00845001943	GO:0000922(spindle pole);GO:0001764(neuron migration);GO:0002052(positive regulation of neuroblast proliferation);GO:0005515(protein binding);GO:0005516(calmodulin binding);GO:0005634(nucleus);GO:0005737(cytoplasm);GO:0005874(microtubule);GO:0007051(spindle organization);GO:0007283(spermatogenesis);GO:0007405(neuroblast proliferation);GO:0007420(brain development);GO:0008356(asymmetric cell divis…	NA	NA	NA	assembly factor for spindle microtubules [Source:NCBI gene (formerly Entrezgene);Acc:480009]	protein_coding	3.48377	3.352	3.46065	1.11543	1.55404	1.64564	2.38612	1.25467	1.30224e-11	4.37968e-10	DOWN	yes
ENSCAFG00845029465	ENSCAFG00845029465		ENSCAFT00845052148	NA	NA	NA	NA		lncRNA	0	0	0	27.1207	0	0	1.10616e-05	-16.4641	1.33107e-11	4.46973e-10	UP	yes
ENSCAFG00845001301	FGF10		ENSCAFT00845002243	GO:0000132(establishment of mitotic spindle orientation);GO:0000278(mitotic cell cycle);GO:0001656(metanephros development);GO:0001759(organ induction);GO:0001823(mesonephros development);GO:0001935(endothelial cell proliferation);GO:0001938(positive regulation of endothelial cell proliferation);GO:0001974(blood vessel remodeling);GO:0003338(metanephros morphogenesis);GO:0005104(fibroblast growth…	04010(MAPK signaling pathway);04014(Ras signaling pathway);04015(Rap1 signaling pathway);04020(Calcium signaling pathway);04151(PI3K-Akt signaling pathway);04810(Regulation of actin cytoskeleton);05200(Pathways in cancer);05218(Melanoma);05224(Breast cancer);05226(Gastric cancer)	NA	NA	fibroblast growth factor 10 [Source:HGNC Symbol;Acc:HGNC:3666]	protein_coding	0.047973	0.062512	0.060178	0.654949	0.354818	0.836583	0.0924326	-3.43545	1.39338e-11	4.66487e-10	UP	yes
ENSCAFG00845011787	SNAP91		ENSCAFT00845021092;ENSCAFT00845020955;ENSCAFT00845021173;ENSCAFT00845021015	GO:0005543(phospholipid binding);GO:0005545(1-phosphatidylinositol binding);GO:0030136(clathrin-coated vesicle);GO:0030276(clathrin binding);GO:0048268(clathrin coat assembly);GO:2000369(regulation of clathrin-dependent endocytosis);GO:2000369(regulation of clathrin-dependent endocytosis)	NA	NA	NA	synaptosome associated protein 91 [Source:NCBI gene (formerly Entrezgene);Acc:403452]	protein_coding	0.984489	0.930089	0.8668	0.338588	0.249591	0.2858	3.18243	1.67013	1.39349e-11	4.66487e-10	DOWN	yes
ENSCAFG00845017781	HLA-DQB1	2775,3120	ENSCAFT00845031475	NA	04145(Phagosome);04514(Cell adhesion molecules);04612(Antigen processing and presentation);04640(Hematopoietic cell lineage);04658(Th1 and Th2 cell differentiation);04659(Th17 cell differentiation);04672(Intestinal immune network for IgA production);04940(Type I diabetes mellitus);05140(Leishmaniasis);05145(Toxoplasmosis);05150(Staphylococcus aureus infection);05152(Tuberculosis);05164(Influenza …	NA	NA	major histocompatibility complex, class II, DQ beta 1 [Source:HGNC Symbol;Acc:HGNC:4944]	protein_coding	0.389579	0.605557	0.88146	10.3126	4.18121	6.26967	0.0903795	-3.46786	1.43688e-11	4.80269e-10	UP	yes
ENSCAFG00845025227	LMO7		ENSCAFT00845045147;ENSCAFT00845044565;ENSCAFT00845044978;ENSCAFT00845045382;ENSCAFT00845045581;ENSCAFT00845044820	GO:0005515(protein binding);GO:0005635(nuclear envelope);GO:0005654(nucleoplasm);GO:0005737(cytoplasm);GO:0005886(plasma membrane);GO:0016324(apical plasma membrane);GO:0023051(regulation of signaling);GO:0030155(regulation of cell adhesion);GO:0030155(regulation of cell adhesion)	04520(Adherens junction);04520(Adherens junction)	NA	NA	LIM domain 7 [Source:HGNC Symbol;Acc:HGNC:6646]	protein_coding	12.8896	12.5717	12.9884	23.6469	31.276	34.2155	0.431348	-1.21308	1.55545e-11	5.19098e-10	UP	yes
ENSCAFG00845028479	STARD8		ENSCAFT00845050265;ENSCAFT00845050309;ENSCAFT00845050435;ENSCAFT00845050369;ENSCAFT00845050483	GO:0007165(signal transduction);GO:0008289(lipid binding);GO:0008289(lipid binding)	NA	NA	NA	StAR related lipid transfer domain containing 8 [Source:HGNC Symbol;Acc:HGNC:19161]	protein_coding	0.284435	0.357299	0.503563	1.35454	2.06938	2.698	0.187081	-2.41826	1.66983e-11	5.56414e-10	UP	yes
ENSCAFG00845029124	LEPR	54741	ENSCAFT00845051837;ENSCAFT00845051806;ENSCAFT00845051547;ENSCAFT00845051615	GO:0001525(angiogenesis);GO:0001934(positive regulation of protein phosphorylation);GO:0005515(protein binding);GO:0005977(glycogen metabolic process);GO:0006094(gluconeogenesis);GO:0006909(phagocytosis);GO:0008203(cholesterol metabolic process);GO:0010507(negative regulation of autophagy);GO:0014009(glial cell proliferation);GO:0019953(sexual reproduction);GO:0030217(T cell differentiation);GO:0…	04060(Cytokine-cytokine receptor interaction);04080(Neuroactive ligand-receptor interaction);04152(AMPK signaling pathway);04630(JAK-STAT signaling pathway);04920(Adipocytokine signaling pathway);04932(Non-alcoholic fatty liver disease);04932(Non-alcoholic fatty liver disease)	NA	NA	leptin receptor [Source:NCBI gene (formerly Entrezgene);Acc:450207]	protein_coding	0.3003	0.233087	0.422745	1.13411	2.36021	2.41444	0.161816	-2.62757	1.67458e-11	5.57137e-10	UP	yes
ENSCAFG00845000712	SSC5D		ENSCAFT00845001233;ENSCAFT00845001250;ENSCAFT00845001217;ENSCAFT00845001201;ENSCAFT00845001177	GO:0001968(fibronectin binding);GO:0005044(scavenger receptor activity);GO:0005615(extracellular space);GO:0006897(endocytosis);GO:0006952(defense response);GO:0016020(membrane);GO:0032677(regulation of interleukin-8 production);GO:0032717(negative regulation of interleukin-8 production);GO:0042494(detection of bacterial lipoprotein);GO:0043236(laminin binding);GO:0050829(defense response to Gram…	NA	NA	NA	scavenger receptor cysteine rich family member with 5 domains [Source:HGNC Symbol;Acc:HGNC:26641]	protein_coding	8.70007	9.15981	9.55946	1.53905	3.33087	1.9896	3.99727	1.99901	1.79346e-11	5.95777e-10	DOWN	yes
ENSCAFG00845021887	GPAT3		ENSCAFT00845038607	GO:0003841(1-acylglycerol-3-phosphate O-acyltransferase activity);GO:0004366(glycerol-3-phosphate O-acyltransferase activity);GO:0005783(endoplasmic reticulum);GO:0005789(endoplasmic reticulum membrane);GO:0006072(glycerol-3-phosphate metabolic process);GO:0008654(phospholipid biosynthetic process);GO:0016746(acyltransferase activity);GO:0019432(triglyceride biosynthetic process);GO:0032006(regul…	00561(Glycerolipid metabolism);00564(Glycerophospholipid metabolism);01100(Metabolic pathways)	K13506	EC:2.3.1.15	glycerol-3-phosphate acyltransferase 3 [Source:HGNC Symbol;Acc:HGNC:28157]	protein_coding	4.71439	5.02922	5.19923	15.3535	11.038	14.0699	0.369311	-1.43709	1.9486e-11	6.46322e-10	UP	yes
ENSCAFG00845003156	FYB1		ENSCAFT00845005590;ENSCAFT00845005570	GO:0005515(protein binding);GO:0005886(plasma membrane);GO:0006955(immune response);GO:0007229(integrin-mediated signaling pathway);GO:0008289(lipid binding);GO:0015629(actin cytoskeleton);GO:0032991(protein-containing complex);GO:0072659(protein localization to plasma membrane);GO:0072659(protein localization to plasma membrane)	04015(Rap1 signaling pathway);05135(Yersinia infection);05135(Yersinia infection)	NA	NA	FYN binding protein 1 [Source:HGNC Symbol;Acc:HGNC:4036]	protein_coding	0.169193	0.166309	0.195997	0.753666	0.611104	0.849392	0.240045	-2.05862	2.01371e-11	6.66896e-10	UP	yes
ENSCAFG00845016862	GGT7		ENSCAFT00845029909;ENSCAFT00845029953;ENSCAFT00845029875	GO:0006751(glutathione catabolic process);GO:0036374(glutathione hydrolase activity);GO:1902883(negative regulation of response to oxidative stress);GO:1902883(negative regulation of response to oxidative stress)	00430(Taurine and hypotaurine metabolism);00480(Glutathione metabolism);01100(Metabolic pathways);01100(Metabolic pathways)	K00681	EC:2.3.2.2;EC:3.4.19.13	gamma-glutamyltransferase 7 [Source:HGNC Symbol;Acc:HGNC:4259]	protein_coding	10.983	11.3934	11.6907	5.51008	6.69312	6.29457	1.84169	0.88103	2.02835e-11	6.70719e-10	DOWN	no
ENSCAFG00845024299	SLC6A6		ENSCAFT00845042911	GO:0005283(amino acid:sodium symporter activity);GO:0005332(gamma-aminobutyric acid:sodium:chloride symporter activity);GO:0005368(taurine transmembrane transporter activity);GO:0005369(taurine:sodium symporter activity);GO:0005886(plasma membrane);GO:0005887(integral component of plasma membrane);GO:0006836(neurotransmitter transport);GO:0010940(positive regulation of necrotic cell death);GO:001…	NA	NA	NA	solute carrier family 6 member 6 [Source:HGNC Symbol;Acc:HGNC:11052]	protein_coding	3.67379	4.05693	3.60111	8.91502	16.7567	18.015	0.259388	-1.94682	2.10052e-11	6.93525e-10	UP	yes
ENSCAFG00845019341	ENSCAFG00845019341		ENSCAFT00845034839	GO:0003779(actin binding);GO:0016043(cellular component organization);GO:0030036(actin cytoskeleton organization);GO:0031267(small GTPase binding)	04810(Regulation of actin cytoskeleton)	NA	NA		protein_coding	8.69449	8.69219	9.80561	4.6636	4.74981	4.32775	1.97889	0.984694	2.18049e-11	7.18832e-10	DOWN	no
ENSCAFG00845022047	VAT1L		ENSCAFT00845038889;ENSCAFT00845038952	GO:0008270(zinc ion binding);GO:0016491(oxidoreductase activity);GO:0016491(oxidoreductase activity)	NA	NA	NA	vesicle amine transport 1 like [Source:HGNC Symbol;Acc:HGNC:29315]	protein_coding	0.0133021	0.0550658	0.0771634	0.513696	1.078	1.05467	0.054993	-4.18461	2.23054e-11	7.34213e-10	UP	yes
ENSCAFG00845015397	SAA1	6289	ENSCAFT00845027481;ENSCAFT00845027545;ENSCAFT00845027525;ENSCAFT00845027506	GO:0005576(extracellular region);GO:0005576(extracellular region)	NA	NA	NA		protein_coding	1015.02	951.486	1123.37	52.2181	104.595	10.6384	18.4524	4.20573	2.25928e-11	7.42547e-10	DOWN	yes
ENSCAFG00845017289	MEF2C		ENSCAFT00845030955;ENSCAFT00845031503;ENSCAFT00845031301;ENSCAFT00845031060;ENSCAFT00845031393;ENSCAFT00845031165;ENSCAFT00845030840	GO:0000977(RNA polymerase II transcription regulatory region sequence-specific DNA binding);GO:0003677(DNA binding);GO:0045944(positive regulation of transcription by RNA polymerase II);GO:0046983(protein dimerization activity);GO:0046983(protein dimerization activity)	04010(MAPK signaling pathway);04022(cGMP-PKG signaling pathway);04371(Apelin signaling pathway);04921(Oxytocin signaling pathway);04928(Parathyroid hormone synthesis, secretion and action);05202(Transcriptional misregulation in cancer);05418(Fluid shear stress and atherosclerosis);05418(Fluid shear stress and atherosclerosis)	NA	NA	myocyte enhancer factor 2C [Source:HGNC Symbol;Acc:HGNC:6996]	protein_coding	0.393942	0.53993	0.385198	1.33367	3.09925	3.10456	0.175001	-2.51456	2.44816e-11	8.03405e-10	UP	yes
ENSCAFG00845010201	CD300LG		ENSCAFT00845018038;ENSCAFT00845018140;ENSCAFT00845017993	NA	NA	NA	NA	CD300 molecule like family member g [Source:HGNC Symbol;Acc:HGNC:30455]	protein_coding	0	0	0	0.240269	0.436103	0.4562	0.000264884	-11.8824	2.5788e-11	8.44996e-10	UP	yes
ENSCAFG00845011661	IL1B		ENSCAFT00845020705;ENSCAFT00845020738	GO:0005125(cytokine activity);GO:0005149(interleukin-1 receptor binding);GO:0005576(extracellular region);GO:0005615(extracellular space);GO:0006954(inflammatory response);GO:0006955(immune response);GO:0006955(immune response)	01523(Antifolate resistance);04010(MAPK signaling pathway);04060(Cytokine-cytokine receptor interaction);04064(NF-kappa B signaling pathway);04217(Necroptosis);04380(Osteoclast differentiation);04620(Toll-like receptor signaling pathway);04621(NOD-like receptor signaling pathway);04623(Cytosolic DNA-sensing pathway);04625(C-type lectin receptor signaling pathway);04640(Hematopoietic cell lineage)…	NA	NA	interleukin 1 beta [Source:NCBI gene (formerly Entrezgene);Acc:403974]	protein_coding	6.21147	5.7383	6.20728	0.134743	0.873479	0.271478	14.1885	3.82665	2.66213e-11	8.70982e-10	DOWN	yes
ENSCAFG00845008934	LRRC70		ENSCAFT00845015711	GO:0005515(protein binding);GO:0005887(integral component of plasma membrane);GO:0060760(positive regulation of response to cytokine stimulus)	NA	NA	NA	leucine rich repeat containing 70 [Source:HGNC Symbol;Acc:HGNC:35155]	protein_coding	0.265779	0.326598	0.119199	1.59899	1.52809	1.49153	0.154067	-2.69837	2.6894e-11	8.78579e-10	UP	yes
ENSCAFG00845001041	ENSCAFG00845001041		ENSCAFT00845001783	NA	NA	NA	NA		lncRNA	0	0	0	0.440092	0	0	0.000681676	-10.5186	3.02417e-11	9.86452e-10	UP	yes
ENSCAFG00845022046	P2RY8		ENSCAFT00845038876	GO:0004930(G protein-coupled receptor activity);GO:0007186(G protein-coupled receptor signaling pathway);GO:0007596(blood coagulation);GO:0015057(thrombin-activated receptor activity);GO:0016021(integral component of membrane);GO:0045028(G protein-coupled purinergic nucleotide receptor activity);GO:0070493(thrombin-activated receptor signaling pathway)	04080(Neuroactive ligand-receptor interaction)	NA	NA	P2Y receptor family member 8 [Source:HGNC Symbol;Acc:HGNC:15524]	protein_coding	0	0	0	0.592579	0.272329	0.329504	0.00025117	-11.9591	3.03942e-11	9.89936e-10	UP	yes
ENSCAFG00845006557	ENSCAFG00845006557		ENSCAFT00845011634	NA	NA	NA	NA		lncRNA	0	0	0	0	0	0.598316	0.000501407	-10.9617	3.08505e-11	1.00329e-09	UP	yes
ENSCAFG00845014283	EVI2B		ENSCAFT00845025541	NA	NA	NA	NA		protein_coding	0.27992	0.447059	0.222193	1.33734	2.36594	3.04107	0.140736	-2.82894	3.10324e-11	1.00769e-09	UP	yes
ENSCAFG00845008852	IQGAP3		ENSCAFT00845015720	GO:0000082(G1/S transition of mitotic cell cycle);GO:0001934(positive regulation of protein phosphorylation);GO:0005515(protein binding);GO:0005516(calmodulin binding);GO:0005737(cytoplasm);GO:0005911(cell-cell junction);GO:0006468(protein phosphorylation);GO:0007165(signal transduction);GO:0007265(Ras protein signal transduction);GO:0008361(regulation of cell size);GO:0010467(gene expression);GO…	04810(Regulation of actin cytoskeleton)	NA	NA	IQ motif containing GTPase activating protein 3 [Source:HGNC Symbol;Acc:HGNC:20669]	protein_coding	4.90325	6.15339	5.27243	0.690412	1.47808	1.53618	4.40769	2.14002	3.16697e-11	1.02685e-09	DOWN	yes
ENSCAFG00845023281	CRSP-3		ENSCAFT00845041103	GO:0005179(hormone activity);GO:0005576(extracellular region);GO:0007165(signal transduction)	04080(Neuroactive ligand-receptor interaction);04270(Vascular smooth muscle contraction)	NA	NA	calcitonin receptor-stimulating peptide 3 [Source:NCBI gene (formerly Entrezgene);Acc:100187714]	protein_coding	0	0	0	2.90876	0.901276	1.51964	5.62887e-05	-14.1168	3.18215e-11	1.03005e-09	UP	yes
ENSCAFG00845015213	ENSCAFG00845015213		ENSCAFT00845027160	NA	NA	NA	NA		protein_coding	0.179173	0.396285	0.397674	1.44869	4.55549	4.29783	0.0944604	-3.40415	3.18635e-11	1.03005e-09	UP	yes
ENSCAFG00845017746	EXOC6		ENSCAFT00845031662	GO:0006886(intracellular protein transport);GO:0090522(vesicle tethering involved in exocytosis)	NA	NA	NA	exocyst complex component 6 [Source:NCBI gene (formerly Entrezgene);Acc:477771]	protein_coding	0.5192	0.348241	0.506775	1.40789	1.80691	2.32756	0.247948	-2.01189	3.20635e-11	1.03497e-09	UP	yes
ENSCAFG00845001719	RHOU		ENSCAFT00845003005	GO:0003924(GTPase activity);GO:0005525(GTP binding)	NA	NA	NA		protein_coding	4.63407	4.76256	3.87518	1.21504	1.92243	1.41225	2.91706	1.54452	3.23825e-11	1.04371e-09	DOWN	yes
ENSCAFG00845011545	RXFP1		ENSCAFT00845020921;ENSCAFT00845020823	GO:0004930(G protein-coupled receptor activity);GO:0005515(protein binding);GO:0007165(signal transduction);GO:0007186(G protein-coupled receptor signaling pathway);GO:0016020(membrane);GO:0016021(integral component of membrane);GO:0016021(integral component of membrane)	04080(Neuroactive ligand-receptor interaction);04926(Relaxin signaling pathway);04926(Relaxin signaling pathway)	NA	NA	relaxin family peptide receptor 1 [Source:HGNC Symbol;Acc:HGNC:19718]	protein_coding	0	0	0	0	0.699495	0	0.000428881	-11.1871	3.26767e-11	1.05162e-09	UP	yes
ENSCAFG00845015760	TGFB3		ENSCAFT00845028074	GO:0001666(response to hypoxia);GO:0005114(type II transforming growth factor beta receptor binding);GO:0005160(transforming growth factor beta receptor binding);GO:0005615(extracellular space);GO:0007179(transforming growth factor beta receptor signaling pathway);GO:0007435(salivary gland morphogenesis);GO:0008083(growth factor activity);GO:0008284(positive regulation of cell population prolifer…	04010(MAPK signaling pathway);04060(Cytokine-cytokine receptor interaction);04068(FoxO signaling pathway);04110(Cell cycle);04218(Cellular senescence);04350(TGF-beta signaling pathway);04390(Hippo signaling pathway);04933(AGE-RAGE signaling pathway in diabetic complications);05140(Leishmaniasis);05142(Chagas disease);05144(Malaria);05145(Toxoplasmosis);05146(Amoebiasis);05152(Tuberculosis);05161(…	NA	NA	transforming growth factor beta 3 [Source:HGNC Symbol;Acc:HGNC:11769]	protein_coding	14.2731	16.5454	16.2681	35.356	59.9376	66.3408	0.291316	-1.77934	3.29888e-11	1.0601e-09	UP	yes
ENSCAFG00845018419	SCPEP1		ENSCAFT00845032578	GO:0004185(serine-type carboxypeptidase activity);GO:0006508(proteolysis);GO:0045776(negative regulation of blood pressure);GO:0097746(blood vessel diameter maintenance)	NA	NA	NA	serine carboxypeptidase 1 [Source:HGNC Symbol;Acc:HGNC:29507]	protein_coding	41.0183	43.4562	44.2236	100.405	82.6135	103.794	0.448718	-1.15612	3.49327e-11	1.1209e-09	UP	yes
ENSCAFG00845010410	SH3TC2		ENSCAFT00845018333;ENSCAFT00845018454	GO:0005515(protein binding);GO:0005886(plasma membrane);GO:0022011(myelination in peripheral nervous system);GO:0031410(cytoplasmic vesicle);GO:0032287(peripheral nervous system myelin maintenance);GO:0033157(regulation of intracellular protein transport);GO:1901184(regulation of ERBB signaling pathway);GO:1901184(regulation of ERBB signaling pathway)	NA	NA	NA	SH3 domain and tetratricopeptide repeats 2 [Source:HGNC Symbol;Acc:HGNC:29427]	protein_coding	0.0294741	0.0500668	0	0.590417	0.752653	1.34374	0.0296043	-5.07805	3.57449e-11	1.14527e-09	UP	yes
ENSCAFG00845002762	CAST	10849,26059	ENSCAFT00845005233;ENSCAFT00845005037;ENSCAFT00845005100;ENSCAFT00845005249;ENSCAFT00845005258;ENSCAFT00845005165;ENSCAFT00845004978	GO:0005783(endoplasmic reticulum);GO:0005829(cytosol);GO:0010859(calcium-dependent cysteine-type endopeptidase inhibitor activity);GO:0016020(membrane);GO:0097340(inhibition of cysteine-type endopeptidase activity);GO:2000675(negative regulation of type B pancreatic cell apoptotic process);GO:2000675(negative regulation of type B pancreatic cell apoptotic process)	NA	NA	NA	calpastatin [Source:HGNC Symbol;Acc:HGNC:1515]	protein_coding	32.0266	31.1222	30.4847	50.7693	51.5609	50.971	0.610781	-0.711272	3.71024e-11	1.187e-09	UP	no
ENSCAFG00845026935	SH3BP5		ENSCAFT00845047673;ENSCAFT00845047606;ENSCAFT00845047492;ENSCAFT00845047458	GO:0035556(intracellular signal transduction);GO:0035556(intracellular signal transduction)	NA	NA	NA	SH3 domain binding protein 5 [Source:HGNC Symbol;Acc:HGNC:10827]	protein_coding	17.5042	16.3988	16.0909	31.6602	30.7611	28.9235	0.547308	-0.869574	4.2313e-11	1.35171e-09	UP	no
ENSCAFG00845022702	PTPN22		ENSCAFT00845040154	GO:0002230(positive regulation of defense response to virus by host);GO:0002685(regulation of leukocyte migration);GO:0004725(protein tyrosine phosphatase activity);GO:0005634(nucleus);GO:0005737(cytoplasm);GO:0006470(protein dephosphorylation);GO:0009898(cytoplasmic side of plasma membrane);GO:0010628(positive regulation of gene expression);GO:0010629(negative regulation of gene expression);GO:0…	NA	K18024	EC:3.1.3.48	protein tyrosine phosphatase non-receptor type 22 [Source:HGNC Symbol;Acc:HGNC:9652]	protein_coding	0.117191	0.143442	0.119581	0.549615	0.639243	0.533167	0.220794	-2.17922	4.36856e-11	1.3935e-09	UP	yes
[truncated: 21,745 more rows]
