# Supplementary material for: Multiomics analysis of platelet-rich plasma promoting biological performance of mesenchymal stem cells
Source: BMC Genomics. 2024 Jun 5;25:564. doi: 10.1186/s12864-024-10329-8 (PMC11151483; doi:10.1186/s12864-024-10329-8)
Supplement: Supplementary file 1 — Supplementary Material 1. [file 12864_2024_10329_MOESM1_ESM.zip › Supplementary document-6 FBSVSCONT.GO_Enrichment.xlsx]

## Sheet: COND1.PRPVSFBS
GO_ID	GO_Term	GO_Category	IDs	S	TS	B	TB	Rich.Factor	P.value	Sig.Sign.P	Q.value	Sig.Sign.Q	S_Down_ID	S_Down_Num	S_Up_ID	S_Up_Num	MapID_Count	ZScore
GO:0005886	plasma membrane	Cellular Component	ENSCAFG00845024144|TSPAN9, ENSCAFG00845025227|LMO7, ENSCAFG00845024495|SULF1, ENSCAFG00845023697|SLC39A14, ENSCAFG00845028622|B2M, ENSCAFG00845000865|MMP2, ENSCAFG00845004875|CEMIP, ENSCAFG00845003005|DAB2, ENSCAFG00845015278|SLC2A1, ENSCAFG00845006529|ITM2B, ENSCAFG00845011113|MFSD2A, ENSCAFG00845022357|CD44, ENSCAFG00845015138|BSG, ENSCAFG00845009769|NDRG1, ENSCAFG00845006874|CD74, ENSCAFG00845…	262	1560	1675	19884	0.1564	3.41235e-29	****	2.03035e-25	****	ENSCAFG00845025227|LMO7, ENSCAFG00845003005|DAB2, ENSCAFG00845001624|PRC1, ENSCAFG00845009233|CAVIN1, ENSCAFG00845009192|SIPA1L1, ENSCAFG00845000226|MAP1B, ENSCAFG00845023606|GPRC5A, ENSCAFG00845012726|LITAF, ENSCAFG00845008977|CAVIN4, ENSCAFG00845000040|ANXA1, ENSCAFG00845018798|BTK, ENSCAFG00845011215|CCDC88A, ENSCAFG00845025569|LNX2, ENSCAFG00845027079|FHL1, ENSCAFG00845007050|BCL3, ENSCAFG008…	80	ENSCAFG00845024144|TSPAN9, ENSCAFG00845024495|SULF1, ENSCAFG00845023697|SLC39A14, ENSCAFG00845028622|B2M, ENSCAFG00845000865|MMP2, ENSCAFG00845004875|CEMIP, ENSCAFG00845015278|SLC2A1, ENSCAFG00845006529|ITM2B, ENSCAFG00845011113|MFSD2A, ENSCAFG00845022357|CD44, ENSCAFG00845015138|BSG, ENSCAFG00845009769|NDRG1, ENSCAFG00845006874|CD74, ENSCAFG00845028869|TGM2, ENSCAFG00845022393|ADORA2A, ENSCAFG00…	182	1543	1.60383
GO:0005615	extracellular space	Cellular Component	ENSCAFG00845008825|IL6, ENSCAFG00845012060|EFEMP1, ENSCAFG00845024495|SULF1, ENSCAFG00845017615|MMP9, ENSCAFG00845030572|TIMP1, ENSCAFG00845000865|MMP2, ENSCAFG00845016243|LIPG, ENSCAFG00845006529|ITM2B, ENSCAFG00845005115|CTSH, ENSCAFG00845005623|TNFRSF11B, ENSCAFG00845019496|RBP4, ENSCAFG00845022197|MASP1, ENSCAFG00845000798|MMP12, ENSCAFG00845013723|SERPINF1, ENSCAFG00845018800|VEGFC, ENSCAFG0…	112	1560	499	19884	0.2244	6.49647e-25	****	1.9327e-21	****	ENSCAFG00845012060|EFEMP1, ENSCAFG00845020846|LRRC17, ENSCAFG00845013295|SVEP1, ENSCAFG00845008986|PLAU, ENSCAFG00845014826|WFIKKN2, ENSCAFG00845007066|ANGPTL1, ENSCAFG00845000040|ANXA1, ENSCAFG00845028105|COL6A3, ENSCAFG00845017287|SERPINB6, ENSCAFG00845015888|CPXM1, ENSCAFG00845002341|F5, ENSCAFG00845018506|KITLG, ENSCAFG00845014867|NRG1, ENSCAFG00845006010|ANGPTL4, ENSCAFG00845019582|ANGPT4, E…	25	ENSCAFG00845008825|IL6, ENSCAFG00845024495|SULF1, ENSCAFG00845017615|MMP9, ENSCAFG00845030572|TIMP1, ENSCAFG00845000865|MMP2, ENSCAFG00845016243|LIPG, ENSCAFG00845006529|ITM2B, ENSCAFG00845005115|CTSH, ENSCAFG00845005623|TNFRSF11B, ENSCAFG00845019496|RBP4, ENSCAFG00845022197|MASP1, ENSCAFG00845000798|MMP12, ENSCAFG00845013723|SERPINF1, ENSCAFG00845018800|VEGFC, ENSCAFG00845000607|SERPINE1, ENSCAF…	87	403	-5.47949
GO:0016020	membrane	Cellular Component	ENSCAFG00845010533|VEGFA, ENSCAFG00845009719|DLA88, ENSCAFG00845023697|SLC39A14, ENSCAFG00845015278|SLC2A1, ENSCAFG00845010304|ENSCAFG00845010304, ENSCAFG00845018800|VEGFC, ENSCAFG00845030491|LOXL4, ENSCAFG00845006874|CD74, ENSCAFG00845026626|ATP6AP2, ENSCAFG00845022393|ADORA2A, ENSCAFG00845012839|CLMP, ENSCAFG00845000815|LPCAT2, ENSCAFG00845014521|SDC4, ENSCAFG00845029831|SLC2A3, ENSCAFG00845013…	219	1560	1474	19884	0.1486	2.35257e-21	****	4.66594e-18	****	ENSCAFG00845011215|CCDC88A, ENSCAFG00845016098|CCNB2, ENSCAFG00845018506|KITLG, ENSCAFG00845024998|SLC8A1, ENSCAFG00845024934|KCNS2, ENSCAFG00845006501|FZD4, ENSCAFG00845025508|GABRE, ENSCAFG00845025220|PALM3, ENSCAFG00845005838|KCNK6, ENSCAFG00845025402|SFXN2, ENSCAFG00845028244|ADD3, ENSCAFG00845000791|PRRT2, ENSCAFG00845015426|SLCO1A2, ENSCAFG00845009547|DCHS2, ENSCAFG00845015969|SFXN4, ENSCAF…	42	ENSCAFG00845010533|VEGFA, ENSCAFG00845009719|DLA88, ENSCAFG00845023697|SLC39A14, ENSCAFG00845015278|SLC2A1, ENSCAFG00845010304|ENSCAFG00845010304, ENSCAFG00845018800|VEGFC, ENSCAFG00845030491|LOXL4, ENSCAFG00845006874|CD74, ENSCAFG00845026626|ATP6AP2, ENSCAFG00845022393|ADORA2A, ENSCAFG00845012839|CLMP, ENSCAFG00845000815|LPCAT2, ENSCAFG00845014521|SDC4, ENSCAFG00845029831|SLC2A3, ENSCAFG00845013…	177	1306	-4.01233
GO:0006955	immune response	Biological Process	ENSCAFG00845030902|LIF, ENSCAFG00845008825|IL6, ENSCAFG00845010030|DLA-64, ENSCAFG00845011375|CCL2, ENSCAFG00845009719|DLA88, ENSCAFG00845028622|B2M, ENSCAFG00845017245|DLA-12, ENSCAFG00845009083|CCL5, ENSCAFG00845010304|ENSCAFG00845010304, ENSCAFG00845008998|ENSCAFG00845008998, ENSCAFG00845006874|CD74, ENSCAFG00845011661|IL1B, ENSCAFG00845028469|IKBKE, ENSCAFG00845010347|CSF3, ENSCAFG00845017467…	52	1560	157	19884	0.3312	5.83068e-20	****	8.67313e-17	****	ENSCAFG00845029158|ITGB6, ENSCAFG00845003329|CCL17	2	ENSCAFG00845030902|LIF, ENSCAFG00845008825|IL6, ENSCAFG00845010030|DLA-64, ENSCAFG00845011375|CCL2, ENSCAFG00845009719|DLA88, ENSCAFG00845028622|B2M, ENSCAFG00845017245|DLA-12, ENSCAFG00845009083|CCL5, ENSCAFG00845010304|ENSCAFG00845010304, ENSCAFG00845008998|ENSCAFG00845008998, ENSCAFG00845006874|CD74, ENSCAFG00845011661|IL1B, ENSCAFG00845028469|IKBKE, ENSCAFG00845010347|CSF3, ENSCAFG00845017467…	50	137	-4.61353
GO:0005576	extracellular region	Cellular Component	ENSCAFG00845030902|LIF, ENSCAFG00845008825|IL6, ENSCAFG00845011375|CCL2, ENSCAFG00845018632|INHBA, ENSCAFG00845017299|DKK3, ENSCAFG00845009083|CCL5, ENSCAFG00845024936|IGFBP5, ENSCAFG00845013723|SERPINF1, ENSCAFG00845010304|ENSCAFG00845010304, ENSCAFG00845008849|WNT2, ENSCAFG00845000607|SERPINE1, ENSCAFG00845008998|ENSCAFG00845008998, ENSCAFG00845011661|IL1B, ENSCAFG00845026417|WNT5A, ENSCAFG0084…	98	1560	504	19884	0.1944	2.48098e-17	****	2.95237e-14	****	ENSCAFG00845014826|WFIKKN2, ENSCAFG00845025576|PKDCC, ENSCAFG00845009406|APOL5, ENSCAFG00845006010|ANGPTL4, ENSCAFG00845001363|HSPB6, ENSCAFG00845001301|FGF10, ENSCAFG00845021348|ENSCAFG00845021348, ENSCAFG00845011581|TUB, ENSCAFG00845025199|PRRG3, ENSCAFG00845007687|WNT2B, ENSCAFG00845018693|CPA1, ENSCAFG00845005330|FNDC5, ENSCAFG00845017837|FGF5, ENSCAFG00845001658|FGF6A, ENSCAFG00845023707|APO…	17	ENSCAFG00845030902|LIF, ENSCAFG00845008825|IL6, ENSCAFG00845011375|CCL2, ENSCAFG00845018632|INHBA, ENSCAFG00845017299|DKK3, ENSCAFG00845009083|CCL5, ENSCAFG00845024936|IGFBP5, ENSCAFG00845013723|SERPINF1, ENSCAFG00845010304|ENSCAFG00845010304, ENSCAFG00845008849|WNT2, ENSCAFG00845000607|SERPINE1, ENSCAFG00845008998|ENSCAFG00845008998, ENSCAFG00845011661|IL1B, ENSCAFG00845026417|WNT5A, ENSCAFG0084…	81	332	-5.70774
GO:0009986	cell surface	Cellular Component	ENSCAFG00845024495|SULF1, ENSCAFG00845016243|LIPG, ENSCAFG00845022357|CD44, ENSCAFG00845014757|F3, ENSCAFG00845006874|CD74, ENSCAFG00845026417|WNT5A, ENSCAFG00845023053|BGN, ENSCAFG00845006936|SLC46A2, ENSCAFG00845014521|SDC4, ENSCAFG00845017467|DLA-DRA, ENSCAFG00845013649|MRC1, ENSCAFG00845024244|ANTXR1, ENSCAFG00845031113|GREM1, ENSCAFG00845010636|LRRC32, ENSCAFG00845008986|PLAU, ENSCAFG0084500…	69	1560	299	19884	0.2308	1.89466e-16	****	1.87887e-13	****	ENSCAFG00845008986|PLAU, ENSCAFG00845000040|ANXA1, ENSCAFG00845001301|FGF10, ENSCAFG00845010073|CAPN5, ENSCAFG00845010094|TNN, ENSCAFG00845018055|TEK, ENSCAFG00845002303|ENSCAFG00845002303, ENSCAFG00845010426|IQGAP2, ENSCAFG00845014692|LRFN2, ENSCAFG00845020468|SMIM1, ENSCAFG00845013384|SORL1, ENSCAFG00845020713|ABCB11, ENSCAFG00845022521|FZD5, ENSCAFG00845012097|CDH5, ENSCAFG00845011506|ENSCAFG0…	19	ENSCAFG00845024495|SULF1, ENSCAFG00845016243|LIPG, ENSCAFG00845022357|CD44, ENSCAFG00845014757|F3, ENSCAFG00845006874|CD74, ENSCAFG00845026417|WNT5A, ENSCAFG00845023053|BGN, ENSCAFG00845006936|SLC46A2, ENSCAFG00845014521|SDC4, ENSCAFG00845017467|DLA-DRA, ENSCAFG00845013649|MRC1, ENSCAFG00845024244|ANTXR1, ENSCAFG00845031113|GREM1, ENSCAFG00845010636|LRRC32, ENSCAFG00845002192|HSPA2, ENSCAFG008450…	50	276	-3.06984
GO:0010628	positive regulation of gene expression	Biological Process	ENSCAFG00845030902|LIF, ENSCAFG00845008825|IL6, ENSCAFG00845018632|INHBA, ENSCAFG00845005115|CTSH, ENSCAFG00845000798|MMP12, ENSCAFG00845014757|F3, ENSCAFG00845027859|NGF, ENSCAFG00845006874|CD74, ENSCAFG00845026417|WNT5A, ENSCAFG00845010910|ANGPT1, ENSCAFG00845014232|C1QTNF1, ENSCAFG00845012369|RUNX2, ENSCAFG00845010636|LRRC32, ENSCAFG00845021860|EGR1, ENSCAFG00845007708|TGFBR1, ENSCAFG008450307…	60	1560	292	19884	0.2055	3.74957e-12	****	3.18713e-09	****	ENSCAFG00845012369|RUNX2, ENSCAFG00845021860|EGR1, ENSCAFG00845017551|OSR1, ENSCAFG00845008020|SEC16B, ENSCAFG00845003630|MYOCD, ENSCAFG00845011624|KLF4, ENSCAFG00845014867|NRG1, ENSCAFG00845027359|WT1, ENSCAFG00845000703|MAZ, ENSCAFG00845009257|NFAT5, ENSCAFG00845002874|C8H14orf93, ENSCAFG00845009666|MITF, ENSCAFG00845000543|ZNF580, ENSCAFG00845029137|DLL4, ENSCAFG00845026966|NFATC2, ENSCAFG0084…	20	ENSCAFG00845030902|LIF, ENSCAFG00845008825|IL6, ENSCAFG00845018632|INHBA, ENSCAFG00845005115|CTSH, ENSCAFG00845000798|MMP12, ENSCAFG00845014757|F3, ENSCAFG00845027859|NGF, ENSCAFG00845006874|CD74, ENSCAFG00845026417|WNT5A, ENSCAFG00845010910|ANGPT1, ENSCAFG00845014232|C1QTNF1, ENSCAFG00845010636|LRRC32, ENSCAFG00845007708|TGFBR1, ENSCAFG00845030728|ZC3H12A, ENSCAFG00845018934|GATA2, ENSCAFG008450…	40	267	0.489592
GO:0008284	positive regulation of cell population proliferation	Biological Process	ENSCAFG00845030902|LIF, ENSCAFG00845008825|IL6, ENSCAFG00845000969|IL11, ENSCAFG00845030572|TIMP1, ENSCAFG00845005115|CTSH, ENSCAFG00845008849|WNT2, ENSCAFG00845018800|VEGFC, ENSCAFG00845020775|CRLF1, ENSCAFG00845012040|FGFR1, ENSCAFG00845028176|TGFB2, ENSCAFG00845011687|BAMBI, ENSCAFG00845012369|RUNX2, ENSCAFG00845001624|PRC1, ENSCAFG00845031113|GREM1, ENSCAFG00845021275|LGMN, ENSCAFG00845007708…	53	1560	243	19884	0.2181	6.24215e-12	****	4.6426e-09	****	ENSCAFG00845012369|RUNX2, ENSCAFG00845001624|PRC1, ENSCAFG00845003630|MYOCD, ENSCAFG00845018506|KITLG, ENSCAFG00845014867|NRG1, ENSCAFG00845021665|KIF14, ENSCAFG00845024978|FOXM1, ENSCAFG00845009162|PAK1, ENSCAFG00845000703|MAZ, ENSCAFG00845003274|RTKN2, ENSCAFG00845021944|TIAM1, ENSCAFG00845002465|TET1, ENSCAFG00845017837|FGF5, ENSCAFG00845021150|PLAC8B	14	ENSCAFG00845030902|LIF, ENSCAFG00845008825|IL6, ENSCAFG00845000969|IL11, ENSCAFG00845030572|TIMP1, ENSCAFG00845005115|CTSH, ENSCAFG00845008849|WNT2, ENSCAFG00845018800|VEGFC, ENSCAFG00845020775|CRLF1, ENSCAFG00845012040|FGFR1, ENSCAFG00845028176|TGFB2, ENSCAFG00845011687|BAMBI, ENSCAFG00845031113|GREM1, ENSCAFG00845021275|LGMN, ENSCAFG00845007708|TGFBR1, ENSCAFG00845011396|EGFR, ENSCAFG0084500839…	39	227	1.52656
GO:0005887	integral component of plasma membrane	Cellular Component	ENSCAFG00845023697|SLC39A14, ENSCAFG00845011113|MFSD2A, ENSCAFG00845004794|EPHA2, ENSCAFG00845022393|ADORA2A, ENSCAFG00845010152|LRP12, ENSCAFG00845001187|TMEM150B, ENSCAFG00845010374|ABCA1, ENSCAFG00845014232|C1QTNF1, ENSCAFG00845011235|SYT11, ENSCAFG00845003331|MPZL1, ENSCAFG00845007384|LAPTM5, ENSCAFG00845007246|SLC16A3, ENSCAFG00845019337|TMEM150C, ENSCAFG00845026600|SLC12A7, ENSCAFG008450183…	70	1560	380	19884	0.1842	1.36582e-11	****	9.02958e-09	****	ENSCAFG00845023992|TM4SF1, ENSCAFG00845014867|NRG1, ENSCAFG00845024998|SLC8A1, ENSCAFG00845008717|ATP10D, ENSCAFG00845030500|EPHA3, ENSCAFG00845009814|CDON, ENSCAFG00845003624|TENM2, ENSCAFG00845008861|SLC26A2, ENSCAFG00845029331|SCNN1A, ENSCAFG00845018055|TEK, ENSCAFG00845022521|FZD5, ENSCAFG00845027877|RET, ENSCAFG00845006537|TENM4, ENSCAFG00845003486|SLC14A1, ENSCAFG00845030779|GRPR	15	ENSCAFG00845023697|SLC39A14, ENSCAFG00845011113|MFSD2A, ENSCAFG00845004794|EPHA2, ENSCAFG00845022393|ADORA2A, ENSCAFG00845010152|LRP12, ENSCAFG00845001187|TMEM150B, ENSCAFG00845010374|ABCA1, ENSCAFG00845014232|C1QTNF1, ENSCAFG00845011235|SYT11, ENSCAFG00845003331|MPZL1, ENSCAFG00845007384|LAPTM5, ENSCAFG00845007246|SLC16A3, ENSCAFG00845019337|TMEM150C, ENSCAFG00845026600|SLC12A7, ENSCAFG008450183…	55	324	-5.66667
GO:0005125	cytokine activity	Molecular Function	ENSCAFG00845030902|LIF, ENSCAFG00845008825|IL6, ENSCAFG00845000969|IL11, ENSCAFG00845030572|TIMP1, ENSCAFG00845018632|INHBA, ENSCAFG00845008849|WNT2, ENSCAFG00845020775|CRLF1, ENSCAFG00845011661|IL1B, ENSCAFG00845026417|WNT5A, ENSCAFG00845010347|CSF3, ENSCAFG00845011308|IL1A, ENSCAFG00845004758|IL16, ENSCAFG00845011971|IL1RN, ENSCAFG00845018506|KITLG, ENSCAFG00845027004|BMP2, ENSCAFG00845009774|C…	23	1560	60	19884	0.3833	4.40664e-11	****	2.62195e-08	****	ENSCAFG00845018506|KITLG, ENSCAFG00845024013|IL33	2	ENSCAFG00845030902|LIF, ENSCAFG00845008825|IL6, ENSCAFG00845000969|IL11, ENSCAFG00845030572|TIMP1, ENSCAFG00845018632|INHBA, ENSCAFG00845008849|WNT2, ENSCAFG00845020775|CRLF1, ENSCAFG00845011661|IL1B, ENSCAFG00845026417|WNT5A, ENSCAFG00845010347|CSF3, ENSCAFG00845011308|IL1A, ENSCAFG00845004758|IL16, ENSCAFG00845011971|IL1RN, ENSCAFG00845027004|BMP2, ENSCAFG00845009774|CSF2, ENSCAFG00845001557|IL…	21	44	-4.0704
GO:0007155	cell adhesion	Biological Process	ENSCAFG00845022357|CD44, ENSCAFG00845015138|BSG, ENSCAFG00845008460|TNFAIP6, ENSCAFG00845010582|TNC, ENSCAFG00845027986|ICAM1, ENSCAFG00845026785|POSTN, ENSCAFG00845013841|PLPP3, ENSCAFG00845014539|EXT1, ENSCAFG00845019410|ITGA11, ENSCAFG00845003786|MFGE8, ENSCAFG00845030092|F11R, ENSCAFG00845000839|PTPRK, ENSCAFG00845016131|SPP1, ENSCAFG00845018506|KITLG, ENSCAFG00845000697|ACHE, ENSCAFG00845011…	49	1560	230	19884	0.213	9.37541e-11	****	5.07124e-08	****	ENSCAFG00845018506|KITLG, ENSCAFG00845009547|DCHS2, ENSCAFG00845013821|LAMA3, ENSCAFG00845002266|RGMB, ENSCAFG00845012097|CDH5, ENSCAFG00845029158|ITGB6, ENSCAFG00845015703|ENSCAFG00845015703	7	ENSCAFG00845022357|CD44, ENSCAFG00845015138|BSG, ENSCAFG00845008460|TNFAIP6, ENSCAFG00845010582|TNC, ENSCAFG00845027986|ICAM1, ENSCAFG00845026785|POSTN, ENSCAFG00845013841|PLPP3, ENSCAFG00845014539|EXT1, ENSCAFG00845019410|ITGA11, ENSCAFG00845003786|MFGE8, ENSCAFG00845030092|F11R, ENSCAFG00845000839|PTPRK, ENSCAFG00845016131|SPP1, ENSCAFG00845000697|ACHE, ENSCAFG00845011550|ITGAM, ENSCAFG00845010…	42	216	-2.72166
GO:0030198	extracellular matrix organization	Biological Process	ENSCAFG00845017615|MMP9, ENSCAFG00845004334|ADAMTSL3, ENSCAFG00845005623|TNFRSF11B, ENSCAFG00845027557|OLFML2B, ENSCAFG00845012236|ADAMTS3, ENSCAFG00845026785|POSTN, ENSCAFG00845000785|APLP1, ENSCAFG00845028293|NPNT, ENSCAFG00845012850|ADAMTS9, ENSCAFG00845005528|ADAMTS7, ENSCAFG00845006935|ADAMTS10, ENSCAFG00845007050|BCL3, ENSCAFG00845025241|VWA1, ENSCAFG00845025480|SLC39A8, ENSCAFG00845010401|…	27	1560	84	19884	0.3214	1.06758e-10	****	5.29343e-08	****	ENSCAFG00845004334|ADAMTSL3, ENSCAFG00845006935|ADAMTS10, ENSCAFG00845007050|BCL3, ENSCAFG00845010401|OLFML2A, ENSCAFG00845016200|CSGALNACT1, ENSCAFG00845019194|ABI3BP, ENSCAFG00845006442|GFAP, ENSCAFG00845002320|SERPINB5	8	ENSCAFG00845017615|MMP9, ENSCAFG00845005623|TNFRSF11B, ENSCAFG00845027557|OLFML2B, ENSCAFG00845012236|ADAMTS3, ENSCAFG00845026785|POSTN, ENSCAFG00845000785|APLP1, ENSCAFG00845028293|NPNT, ENSCAFG00845012850|ADAMTS9, ENSCAFG00845005528|ADAMTS7, ENSCAFG00845025241|VWA1, ENSCAFG00845025480|SLC39A8, ENSCAFG00845010741|ADAMTSL2, ENSCAFG00845015842|ELF3, ENSCAFG00845029015|SPINT1, ENSCAFG00845011859|EN…	19	80	-2.79508
GO:0031012	extracellular matrix	Cellular Component	ENSCAFG00845017615|MMP9, ENSCAFG00845030572|TIMP1, ENSCAFG00845000865|MMP2, ENSCAFG00845005623|TNFRSF11B, ENSCAFG00845000798|MMP12, ENSCAFG00845027557|OLFML2B, ENSCAFG00845028869|TGM2, ENSCAFG00845026417|WNT5A, ENSCAFG00845023053|BGN, ENSCAFG00845002121|MMP14, ENSCAFG00845026785|POSTN, ENSCAFG00845028293|NPNT, ENSCAFG00845028105|COL6A3, ENSCAFG00845012850|ADAMTS9, ENSCAFG00845025241|VWA1, ENSCAFG…	30	1560	110	19884	0.2727	9.14745e-10	****	4.18672e-07	****	ENSCAFG00845028105|COL6A3, ENSCAFG00845010401|OLFML2A, ENSCAFG00845021016|SNED1, ENSCAFG00845010368|FBLN7, ENSCAFG00845010094|TNN, ENSCAFG00845019194|ABI3BP, ENSCAFG00845000419|CCBE1, ENSCAFG00845019376|OPTC	8	ENSCAFG00845017615|MMP9, ENSCAFG00845030572|TIMP1, ENSCAFG00845000865|MMP2, ENSCAFG00845005623|TNFRSF11B, ENSCAFG00845000798|MMP12, ENSCAFG00845027557|OLFML2B, ENSCAFG00845028869|TGM2, ENSCAFG00845026417|WNT5A, ENSCAFG00845023053|BGN, ENSCAFG00845002121|MMP14, ENSCAFG00845026785|POSTN, ENSCAFG00845028293|NPNT, ENSCAFG00845012850|ADAMTS9, ENSCAFG00845025241|VWA1, ENSCAFG00845019962|HAPLN1, ENSCAFG…	22	100	-2.7
GO:0005509	calcium ion binding	Molecular Function	ENSCAFG00845012060|EFEMP1, ENSCAFG00845025120|C1R, ENSCAFG00845024495|SULF1, ENSCAFG00845025415|C1S, ENSCAFG00845014362|LTBP2, ENSCAFG00845028646|TKT, ENSCAFG00845022197|MASP1, ENSCAFG00845025214|BMP1, ENSCAFG00845000798|MMP12, ENSCAFG00845000560|NUCB1, ENSCAFG00845028869|TGM2, ENSCAFG00845008460|TNFAIP6, ENSCAFG00845000815|LPCAT2, ENSCAFG00845003626|NID2, ENSCAFG00845021481|ANXA5, ENSCAFG0084503…	87	1560	578	19884	0.1505	2.59865e-09	****	1.10442e-06	****	ENSCAFG00845012060|EFEMP1, ENSCAFG00845024761|ITSN1, ENSCAFG00845013295|SVEP1, ENSCAFG00845003424|ENSCAFG00845003424, ENSCAFG00845000040|ANXA1, ENSCAFG00845002598|EEF2K, ENSCAFG00845016942|TBC1D8B, ENSCAFG00845003624|TENM2, ENSCAFG00845021016|SNED1, ENSCAFG00845009547|DCHS2, ENSCAFG00845010368|FBLN7, ENSCAFG00845013397|CABYR, ENSCAFG00845025199|PRRG3, ENSCAFG00845026327|ENSCAFG00845026327, ENSCAF…	25	ENSCAFG00845025120|C1R, ENSCAFG00845024495|SULF1, ENSCAFG00845025415|C1S, ENSCAFG00845014362|LTBP2, ENSCAFG00845028646|TKT, ENSCAFG00845022197|MASP1, ENSCAFG00845025214|BMP1, ENSCAFG00845000798|MMP12, ENSCAFG00845000560|NUCB1, ENSCAFG00845028869|TGM2, ENSCAFG00845008460|TNFAIP6, ENSCAFG00845000815|LPCAT2, ENSCAFG00845003626|NID2, ENSCAFG00845021481|ANXA5, ENSCAFG00845030290|CRTAC1, ENSCAFG0084501…	62	514	-1.45557
GO:0045121	membrane raft	Cellular Component	ENSCAFG00845024495|SULF1, ENSCAFG00845015278|SLC2A1, ENSCAFG00845022667|RFTN1, ENSCAFG00845027986|ICAM1, ENSCAFG00845013841|PLPP3, ENSCAFG00845010374|ABCA1, ENSCAFG00845012386|SGCA, ENSCAFG00845010910|ANGPT1, ENSCAFG00845015887|JAK2, ENSCAFG00845009233|CAVIN1, ENSCAFG00845020957|MME, ENSCAFG00845007708|TGFBR1, ENSCAFG00845011396|EGFR, ENSCAFG00845018798|BTK, ENSCAFG00845018479|FAIM2, ENSCAFG00845…	27	1560	97	19884	0.2784	3.85354e-09	****	1.52857e-06	****	ENSCAFG00845009233|CAVIN1, ENSCAFG00845018798|BTK, ENSCAFG00845018055|TEK, ENSCAFG00845003778|RIT2	4	ENSCAFG00845024495|SULF1, ENSCAFG00845015278|SLC2A1, ENSCAFG00845022667|RFTN1, ENSCAFG00845027986|ICAM1, ENSCAFG00845013841|PLPP3, ENSCAFG00845010374|ABCA1, ENSCAFG00845012386|SGCA, ENSCAFG00845010910|ANGPT1, ENSCAFG00845015887|JAK2, ENSCAFG00845020957|MME, ENSCAFG00845007708|TGFBR1, ENSCAFG00845011396|EGFR, ENSCAFG00845018479|FAIM2, ENSCAFG00845017702|NTSR1, ENSCAFG00845001909|CD14, ENSCAFG00845…	23	95	-3.07794
GO:0009897	external side of plasma membrane	Cellular Component	ENSCAFG00845028622|B2M, ENSCAFG00845026626|ATP6AP2, ENSCAFG00845020756|TCN2, ENSCAFG00845021481|ANXA5, ENSCAFG00845027986|ICAM1, ENSCAFG00845018672|CTSB, ENSCAFG00845029862|CXCL10, ENSCAFG00845010374|ABCA1, ENSCAFG00845003786|MFGE8, ENSCAFG00845024244|ANTXR1, ENSCAFG00845029262|SEMA7A, ENSCAFG00845018444|CD40, ENSCAFG00845017057|IL2RG, ENSCAFG00845011823|ITGA3, ENSCAFG00845001909|CD14, ENSCAFG008…	32	1560	130	19884	0.2462	4.17665e-09	****	1.55319e-06	****	ENSCAFG00845010105|ENOX1, ENSCAFG00845008345|ASTN1, ENSCAFG00845012097|CDH5, ENSCAFG00845029158|ITGB6	4	ENSCAFG00845028622|B2M, ENSCAFG00845026626|ATP6AP2, ENSCAFG00845020756|TCN2, ENSCAFG00845021481|ANXA5, ENSCAFG00845027986|ICAM1, ENSCAFG00845018672|CTSB, ENSCAFG00845029862|CXCL10, ENSCAFG00845010374|ABCA1, ENSCAFG00845003786|MFGE8, ENSCAFG00845024244|ANTXR1, ENSCAFG00845029262|SEMA7A, ENSCAFG00845018444|CD40, ENSCAFG00845017057|IL2RG, ENSCAFG00845011823|ITGA3, ENSCAFG00845001909|CD14, ENSCAFG008…	28	116	-3.71391
GO:0050731	positive regulation of peptidyl-tyrosine phosphorylation	Biological Process	ENSCAFG00845030902|LIF, ENSCAFG00845008825|IL6, ENSCAFG00845000969|IL11, ENSCAFG00845022357|CD44, ENSCAFG00845006874|CD74, ENSCAFG00845010347|CSF3, ENSCAFG00845013841|PLPP3, ENSCAFG00845010910|ANGPT1, ENSCAFG00845015887|JAK2, ENSCAFG00845003875|NOD2, ENSCAFG00845018506|KITLG, ENSCAFG00845014867|NRG1, ENSCAFG00845019582|ANGPT4, ENSCAFG00845001301|FGF10, ENSCAFG00845018106|SYK, ENSCAFG00845017868|R…	20	1560	58	19884	0.3448	7.04311e-09	****	2.34675e-06	****	ENSCAFG00845018506|KITLG, ENSCAFG00845014867|NRG1, ENSCAFG00845019582|ANGPT4, ENSCAFG00845001301|FGF10	4	ENSCAFG00845030902|LIF, ENSCAFG00845008825|IL6, ENSCAFG00845000969|IL11, ENSCAFG00845022357|CD44, ENSCAFG00845006874|CD74, ENSCAFG00845010347|CSF3, ENSCAFG00845013841|PLPP3, ENSCAFG00845010910|ANGPT1, ENSCAFG00845015887|JAK2, ENSCAFG00845003875|NOD2, ENSCAFG00845018106|SYK, ENSCAFG00845017868|RELN, ENSCAFG00845022039|PDGFB, ENSCAFG00845020698|HCLS1, ENSCAFG00845006098|THBS4, ENSCAFG00845030908|OSM	16	56	-2.40535
GO:0071222	cellular response to lipopolysaccharide	Biological Process	ENSCAFG00845008825|IL6, ENSCAFG00845006723|TNFAIP3, ENSCAFG00845000607|SERPINE1, ENSCAFG00845026417|WNT5A, ENSCAFG00845029862|CXCL10, ENSCAFG00845010374|ABCA1, ENSCAFG00845013649|MRC1, ENSCAFG00845015887|JAK2, ENSCAFG00845012726|LITAF, ENSCAFG00845003875|NOD2, ENSCAFG00845030728|ZC3H12A, ENSCAFG00845006313|CXCL6, ENSCAFG00845004674|ZFP36, ENSCAFG00845024090|NR1H3, ENSCAFG00845001909|CD14, ENSCAFG…	23	1560	75	19884	0.3067	7.09941e-09	****	2.34675e-06	****	ENSCAFG00845012726|LITAF, ENSCAFG00845004674|ZFP36, ENSCAFG00845006398|NR1H4	3	ENSCAFG00845008825|IL6, ENSCAFG00845006723|TNFAIP3, ENSCAFG00845000607|SERPINE1, ENSCAFG00845026417|WNT5A, ENSCAFG00845029862|CXCL10, ENSCAFG00845010374|ABCA1, ENSCAFG00845013649|MRC1, ENSCAFG00845015887|JAK2, ENSCAFG00845003875|NOD2, ENSCAFG00845030728|ZC3H12A, ENSCAFG00845006313|CXCL6, ENSCAFG00845024090|NR1H3, ENSCAFG00845001909|CD14, ENSCAFG00845022277|CMPK2, ENSCAFG00845001289|IL10, ENSCAFG0…	20	71	-0.830747
GO:0018108	peptidyl-tyrosine phosphorylation	Biological Process	ENSCAFG00845012060|EFEMP1, ENSCAFG00845012040|FGFR1, ENSCAFG00845015887|JAK2, ENSCAFG00845003875|NOD2, ENSCAFG00845011396|EGFR, ENSCAFG00845018798|BTK, ENSCAFG00845008395|CSF1R, ENSCAFG00845025576|PKDCC, ENSCAFG00845018506|KITLG, ENSCAFG00845030500|EPHA3, ENSCAFG00845017146|EPHA4, ENSCAFG00845018106|SYK, ENSCAFG00845003493|NTRK3, ENSCAFG00845013339|FGFR3, ENSCAFG00845020471|HCK, ENSCAFG0084501805…	22	1560	70	19884	0.3143	9.04326e-09	****	2.83197e-06	****	ENSCAFG00845012060|EFEMP1, ENSCAFG00845018798|BTK, ENSCAFG00845025576|PKDCC, ENSCAFG00845018506|KITLG, ENSCAFG00845030500|EPHA3, ENSCAFG00845018055|TEK	6	ENSCAFG00845012040|FGFR1, ENSCAFG00845015887|JAK2, ENSCAFG00845003875|NOD2, ENSCAFG00845011396|EGFR, ENSCAFG00845008395|CSF1R, ENSCAFG00845017146|EPHA4, ENSCAFG00845018106|SYK, ENSCAFG00845003493|NTRK3, ENSCAFG00845013339|FGFR3, ENSCAFG00845020471|HCK, ENSCAFG00845017868|RELN, ENSCAFG00845022039|PDGFB, ENSCAFG00845008729|TTBK1, ENSCAFG00845010301|FGR, ENSCAFG00845005371|NTRK2, ENSCAFG00845021644|…	16	65	-0.992278
GO:0008009	chemokine activity	Molecular Function	ENSCAFG00845011375|CCL2, ENSCAFG00845009083|CCL5, ENSCAFG00845016210|ENSCAFG00845016210, ENSCAFG00845008998|ENSCAFG00845008998, ENSCAFG00845006275|CXCL8, ENSCAFG00845029862|CXCL10, ENSCAFG00845006313|CXCL6, ENSCAFG00845008966|CCL3, ENSCAFG00845006368|ENSCAFG00845006368, ENSCAFG00845017158|CCL20, ENSCAFG00845008857|CCL4, ENSCAFG00845011338|CCL8, ENSCAFG00845009019|CCL23, ENSCAFG00845011162|CCL13, …	15	1560	34	19884	0.4412	1.09114e-08	****	3.24614e-06	****	ENSCAFG00845003329|CCL17	1	ENSCAFG00845011375|CCL2, ENSCAFG00845009083|CCL5, ENSCAFG00845016210|ENSCAFG00845016210, ENSCAFG00845008998|ENSCAFG00845008998, ENSCAFG00845006275|CXCL8, ENSCAFG00845029862|CXCL10, ENSCAFG00845006313|CXCL6, ENSCAFG00845008966|CCL3, ENSCAFG00845006368|ENSCAFG00845006368, ENSCAFG00845017158|CCL20, ENSCAFG00845008857|CCL4, ENSCAFG00845011338|CCL8, ENSCAFG00845009019|CCL23, ENSCAFG00845011162|CCL13	14	28	-2.0788
GO:0043410	positive regulation of MAPK cascade	Biological Process	ENSCAFG00845030902|LIF, ENSCAFG00845008825|IL6, ENSCAFG00845000969|IL11, ENSCAFG00845006874|CD74, ENSCAFG00845012040|FGFR1, ENSCAFG00845014232|C1QTNF1, ENSCAFG00845003875|NOD2, ENSCAFG00845007708|TGFBR1, ENSCAFG00845011212|IGFBP3, ENSCAFG00845027004|BMP2, ENSCAFG00845009814|CDON, ENSCAFG00845001301|FGF10, ENSCAFG00845020693|INAVA, ENSCAFG00845018106|SYK, ENSCAFG00845001264|ADRA1B, ENSCAFG00845027…	28	1560	110	19884	0.2545	1.74539e-08	****	4.94528e-06	****	ENSCAFG00845009814|CDON, ENSCAFG00845001301|FGF10, ENSCAFG00845001264|ADRA1B, ENSCAFG00845016504|PELI2, ENSCAFG00845005385|MAP2K6, ENSCAFG00845027877|RET	6	ENSCAFG00845030902|LIF, ENSCAFG00845008825|IL6, ENSCAFG00845000969|IL11, ENSCAFG00845006874|CD74, ENSCAFG00845012040|FGFR1, ENSCAFG00845014232|C1QTNF1, ENSCAFG00845003875|NOD2, ENSCAFG00845007708|TGFBR1, ENSCAFG00845011212|IGFBP3, ENSCAFG00845027004|BMP2, ENSCAFG00845020693|INAVA, ENSCAFG00845018106|SYK, ENSCAFG00845027103|P2RX7, ENSCAFG00845013339|FGFR3, ENSCAFG00845022411|GDF15, ENSCAFG00845022…	22	102	-0.891133
GO:0006935	chemotaxis	Biological Process	ENSCAFG00845010606|LSP1, ENSCAFG00845016210|ENSCAFG00845016210, ENSCAFG00845006275|CXCL8, ENSCAFG00845029862|CXCL10, ENSCAFG00845005953|ENPP2, ENSCAFG00845016220|NCKAP1L, ENSCAFG00845006313|CXCL6, ENSCAFG00845006368|ENSCAFG00845006368, ENSCAFG00845001301|FGF10, ENSCAFG00845012064|S1PR1, ENSCAFG00845029452|ACKR4, ENSCAFG00845012190|CCR1, ENSCAFG00845007348|RAC2, ENSCAFG00845019157|CXCR3, ENSCAFG00…	18	1560	50	19884	0.36	1.82857e-08	****	4.94544e-06	****	ENSCAFG00845010606|LSP1, ENSCAFG00845001301|FGF10, ENSCAFG00845029452|ACKR4	3	ENSCAFG00845016210|ENSCAFG00845016210, ENSCAFG00845006275|CXCL8, ENSCAFG00845029862|CXCL10, ENSCAFG00845005953|ENPP2, ENSCAFG00845016220|NCKAP1L, ENSCAFG00845006313|CXCL6, ENSCAFG00845006368|ENSCAFG00845006368, ENSCAFG00845012064|S1PR1, ENSCAFG00845012190|CCR1, ENSCAFG00845007348|RAC2, ENSCAFG00845019157|CXCR3, ENSCAFG00845002761|C5AR1, ENSCAFG00845002659|DOCK2, ENSCAFG00845010815|PTAFR, ENSCAFG0…	15	43	-2.28748
GO:0045944	positive regulation of transcription by RNA polymerase II	Biological Process	ENSCAFG00845030902|LIF, ENSCAFG00845008825|IL6, ENSCAFG00845027702|EPAS1, ENSCAFG00845000969|IL11, ENSCAFG00845003005|DAB2, ENSCAFG00845018632|INHBA, ENSCAFG00845000798|MMP12, ENSCAFG00845008849|WNT2, ENSCAFG00845026417|WNT5A, ENSCAFG00845019328|LMO4, ENSCAFG00845001153|HEXB, ENSCAFG00845010347|CSF3, ENSCAFG00845008517|ZNF395, ENSCAFG00845012369|RUNX2, ENSCAFG00845008263|TOP2A, ENSCAFG00845003083…	103	1560	758	19884	0.1359	2.43073e-08	****	6.28818e-06	****	ENSCAFG00845003005|DAB2, ENSCAFG00845012369|RUNX2, ENSCAFG00845008263|TOP2A, ENSCAFG00845003083|KLF6, ENSCAFG00845021860|EGR1, ENSCAFG00845012726|LITAF, ENSCAFG00845013268|MYBL2, ENSCAFG00845008977|CAVIN4, ENSCAFG00845017551|OSR1, ENSCAFG00845030565|NFIX, ENSCAFG00845007050|BCL3, ENSCAFG00845005191|FOSB, ENSCAFG00845003630|MYOCD, ENSCAFG00845011624|KLF4, ENSCAFG00845027359|WT1, ENSCAFG00845021900…	49	ENSCAFG00845030902|LIF, ENSCAFG00845008825|IL6, ENSCAFG00845027702|EPAS1, ENSCAFG00845000969|IL11, ENSCAFG00845018632|INHBA, ENSCAFG00845000798|MMP12, ENSCAFG00845008849|WNT2, ENSCAFG00845026417|WNT5A, ENSCAFG00845019328|LMO4, ENSCAFG00845001153|HEXB, ENSCAFG00845010347|CSF3, ENSCAFG00845008517|ZNF395, ENSCAFG00845031113|GREM1, ENSCAFG00845015887|JAK2, ENSCAFG00845013222|KDM3A, ENSCAFG00845028293…	54	692	8.40116
GO:0055085	transmembrane transport	Biological Process	ENSCAFG00845023697|SLC39A14, ENSCAFG00845015278|SLC2A1, ENSCAFG00845006936|SLC46A2, ENSCAFG00845029831|SLC2A3, ENSCAFG00845023423|SLC8B1, ENSCAFG00845010374|ABCA1, ENSCAFG00845018353|PSMB8, ENSCAFG00845026001|CLCN4, ENSCAFG00845007246|SLC16A3, ENSCAFG00845026600|SLC12A7, ENSCAFG00845017528|SLCO4A1, ENSCAFG00845028149|CACNA1A, ENSCAFG00845025226|RYR3, ENSCAFG00845010650|SLC2A6, ENSCAFG00845030371|…	72	1560	469	19884	0.1535	2.74702e-08	****	6.81031e-06	****	ENSCAFG00845003658|SLC35F2, ENSCAFG00845029488|ABCA8, ENSCAFG00845024998|SLC8A1, ENSCAFG00845024934|KCNS2, ENSCAFG00845025402|SFXN2, ENSCAFG00845022832|SLC46A3, ENSCAFG00845015426|SLCO1A2, ENSCAFG00845015969|SFXN4, ENSCAFG00845008861|SLC26A2, ENSCAFG00845025898|CLCN5, ENSCAFG00845015933|SCN3A, ENSCAFG00845028413|SLC16A12, ENSCAFG00845020713|ABCB11, ENSCAFG00845027740|SLC12A8, ENSCAFG00845002163|S…	16	ENSCAFG00845023697|SLC39A14, ENSCAFG00845015278|SLC2A1, ENSCAFG00845006936|SLC46A2, ENSCAFG00845029831|SLC2A3, ENSCAFG00845023423|SLC8B1, ENSCAFG00845010374|ABCA1, ENSCAFG00845018353|PSMB8, ENSCAFG00845026001|CLCN4, ENSCAFG00845007246|SLC16A3, ENSCAFG00845026600|SLC12A7, ENSCAFG00845017528|SLCO4A1, ENSCAFG00845028149|CACNA1A, ENSCAFG00845025226|RYR3, ENSCAFG00845010650|SLC2A6, ENSCAFG00845030371|…	56	382	-2.14891
GO:0051897	positive regulation of protein kinase B signaling	Biological Process	ENSCAFG00845014757|F3, ENSCAFG00845012040|FGFR1, ENSCAFG00845010347|CSF3, ENSCAFG00845010910|ANGPT1, ENSCAFG00845014232|C1QTNF1, ENSCAFG00845010452|TPBG, ENSCAFG00845007708|TGFBR1, ENSCAFG00845011396|EGFR, ENSCAFG00845014867|NRG1, ENSCAFG00845000703|MAZ, ENSCAFG00845018055|TEK, ENSCAFG00845022411|GDF15, ENSCAFG00845020698|HCLS1, ENSCAFG00845026701|PIK3CG, ENSCAFG00845010558|TNF, ENSCAFG0084502787…	19	1560	59	19884	0.322	5.94013e-08	****	1.41375e-05	****	ENSCAFG00845014867|NRG1, ENSCAFG00845000703|MAZ, ENSCAFG00845018055|TEK, ENSCAFG00845027877|RET	4	ENSCAFG00845014757|F3, ENSCAFG00845012040|FGFR1, ENSCAFG00845010347|CSF3, ENSCAFG00845010910|ANGPT1, ENSCAFG00845014232|C1QTNF1, ENSCAFG00845010452|TPBG, ENSCAFG00845007708|TGFBR1, ENSCAFG00845011396|EGFR, ENSCAFG00845022411|GDF15, ENSCAFG00845020698|HCLS1, ENSCAFG00845026701|PIK3CG, ENSCAFG00845010558|TNF, ENSCAFG00845025768|ADAM8, ENSCAFG00845010618|TNFSF11, ENSCAFG00845030908|OSM	15	56	-1.60357
GO:0043406	positive regulation of MAP kinase activity	Biological Process	ENSCAFG00845012040|FGFR1, ENSCAFG00845003875|NOD2, ENSCAFG00845011396|EGFR, ENSCAFG00845018506|KITLG, ENSCAFG00845003493|NTRK3, ENSCAFG00845021350|EDN1, ENSCAFG00845017942|FGF1, ENSCAFG00845012026|TLR4, ENSCAFG00845027103|P2RX7, ENSCAFG00845022039|PDGFB, ENSCAFG00845026701|PIK3CG, ENSCAFG00845010558|TNF, ENSCAFG00845005385|MAP2K6, ENSCAFG00845025768|ADAM8, ENSCAFG00845010618|TNFSF11	15	1560	38	19884	0.3947	6.7321e-08	****	1.54061e-05	****	ENSCAFG00845018506|KITLG, ENSCAFG00845005385|MAP2K6	2	ENSCAFG00845012040|FGFR1, ENSCAFG00845003875|NOD2, ENSCAFG00845011396|EGFR, ENSCAFG00845003493|NTRK3, ENSCAFG00845021350|EDN1, ENSCAFG00845017942|FGF1, ENSCAFG00845012026|TLR4, ENSCAFG00845027103|P2RX7, ENSCAFG00845022039|PDGFB, ENSCAFG00845026701|PIK3CG, ENSCAFG00845010558|TNF, ENSCAFG00845025768|ADAM8, ENSCAFG00845010618|TNFSF11	13	37	-2.95918
GO:0043066	negative regulation of apoptotic process	Biological Process	ENSCAFG00845008825|IL6, ENSCAFG00845017615|MMP9, ENSCAFG00845005378|PTGS2, ENSCAFG00845003005|DAB2, ENSCAFG00845005115|CTSH, ENSCAFG00845022357|CD44, ENSCAFG00845006874|CD74, ENSCAFG00845026417|WNT5A, ENSCAFG00845001570|PLK1, ENSCAFG00845010910|ANGPT1, ENSCAFG00845010485|PIM1, ENSCAFG00845002126|SERPINB2, ENSCAFG00845031113|GREM1, ENSCAFG00845015887|JAK2, ENSCAFG00845000194|CAMK1D, ENSCAFG0084500…	46	1560	260	19884	0.1769	1.50379e-07	****	3.31391e-05	****	ENSCAFG00845003005|DAB2, ENSCAFG00845001570|PLK1, ENSCAFG00845010485|PIM1, ENSCAFG00845017551|OSR1, ENSCAFG00845007050|BCL3, ENSCAFG00845018506|KITLG, ENSCAFG00845027359|WT1, ENSCAFG00845002973|CDK1, ENSCAFG00845021665|KIF14, ENSCAFG00845006010|ANGPTL4, ENSCAFG00845020868|TAF9B, ENSCAFG00845019582|ANGPT4, ENSCAFG00845022621|SIX4, ENSCAFG00845014621|SOCS3, ENSCAFG00845009666|MITF, ENSCAFG008450225…	19	ENSCAFG00845008825|IL6, ENSCAFG00845017615|MMP9, ENSCAFG00845005378|PTGS2, ENSCAFG00845005115|CTSH, ENSCAFG00845022357|CD44, ENSCAFG00845006874|CD74, ENSCAFG00845026417|WNT5A, ENSCAFG00845010910|ANGPT1, ENSCAFG00845002126|SERPINB2, ENSCAFG00845031113|GREM1, ENSCAFG00845015887|JAK2, ENSCAFG00845000194|CAMK1D, ENSCAFG00845007708|TGFBR1, ENSCAFG00845011396|EGFR, ENSCAFG00845008395|CSF1R, ENSCAFG0084…	27	244	0.704203
GO:0006954	inflammatory response	Biological Process	ENSCAFG00845008825|IL6, ENSCAFG00845005378|PTGS2, ENSCAFG00845011661|IL1B, ENSCAFG00845009354|RARRES2, ENSCAFG00845018096|LOXL3, ENSCAFG00845000040|ANXA1, ENSCAFG00845011308|IL1A, ENSCAFG00845018089|ECM1, ENSCAFG00845011971|IL1RN, ENSCAFG00845017420|TRAF3IP2, ENSCAFG00845027004|BMP2, ENSCAFG00845027087|SLC11A1, ENSCAFG00845015842|ELF3, ENSCAFG00845001557|IL18, ENSCAFG00845003563|BDKRB1, ENSCAFG00…	27	1560	116	19884	0.2328	2.29042e-07	****	4.78905e-05	****	ENSCAFG00845000040|ANXA1, ENSCAFG00845021570|BMPR1B, ENSCAFG00845029158|ITGB6	3	ENSCAFG00845008825|IL6, ENSCAFG00845005378|PTGS2, ENSCAFG00845011661|IL1B, ENSCAFG00845009354|RARRES2, ENSCAFG00845018096|LOXL3, ENSCAFG00845011308|IL1A, ENSCAFG00845018089|ECM1, ENSCAFG00845011971|IL1RN, ENSCAFG00845017420|TRAF3IP2, ENSCAFG00845027004|BMP2, ENSCAFG00845027087|SLC11A1, ENSCAFG00845015842|ELF3, ENSCAFG00845001557|IL18, ENSCAFG00845003563|BDKRB1, ENSCAFG00845012190|CCR1, ENSCAFG008…	24	102	-2.07931
GO:0045766	positive regulation of angiogenesis	Biological Process	ENSCAFG00845009778|HMOX1, ENSCAFG00845005115|CTSH, ENSCAFG00845018800|VEGFC, ENSCAFG00845000607|SERPINE1, ENSCAFG00845014757|F3, ENSCAFG00845026417|WNT5A, ENSCAFG00845016751|EMC10, ENSCAFG00845031113|GREM1, ENSCAFG00845016792|HK2, ENSCAFG00845030728|ZC3H12A, ENSCAFG00845018089|ECM1, ENSCAFG00845018934|GATA2, ENSCAFG00845019582|ANGPT4, ENSCAFG00845001363|HSPB6, ENSCAFG00845017942|FGF1, ENSCAFG0084…	21	1560	76	19884	0.2763	2.33416e-07	****	4.78905e-05	****	ENSCAFG00845009778|HMOX1, ENSCAFG00845019582|ANGPT4, ENSCAFG00845001363|HSPB6, ENSCAFG00845018055|TEK, ENSCAFG00845000419|CCBE1, ENSCAFG00845012097|CDH5	6	ENSCAFG00845005115|CTSH, ENSCAFG00845018800|VEGFC, ENSCAFG00845000607|SERPINE1, ENSCAFG00845014757|F3, ENSCAFG00845026417|WNT5A, ENSCAFG00845016751|EMC10, ENSCAFG00845031113|GREM1, ENSCAFG00845016792|HK2, ENSCAFG00845030728|ZC3H12A, ENSCAFG00845018089|ECM1, ENSCAFG00845018934|GATA2, ENSCAFG00845017942|FGF1, ENSCAFG00845001335|PRKCB, ENSCAFG00845002761|C5AR1, ENSCAFG00845029934|C3AR1	15	75	-0.23094
GO:0030335	positive regulation of cell migration	Biological Process	ENSCAFG00845017615|MMP9, ENSCAFG00845004875|CEMIP, ENSCAFG00845003005|DAB2, ENSCAFG00845005115|CTSH, ENSCAFG00845016210|ENSCAFG00845016210, ENSCAFG00845018800|VEGFC, ENSCAFG00845002121|MMP14, ENSCAFG00845001754|SOD2, ENSCAFG00845008267|GRN, ENSCAFG00845008986|PLAU, ENSCAFG00845007708|TGFBR1, ENSCAFG00845011396|EGFR, ENSCAFG00845008395|CSF1R, ENSCAFG00845027004|BMP2, ENSCAFG00845009162|PAK1, ENSCA…	29	1560	135	19884	0.2148	5.11505e-07	****	0.000101448	***	ENSCAFG00845003005|DAB2, ENSCAFG00845008986|PLAU, ENSCAFG00845009162|PAK1, ENSCAFG00845000703|MAZ, ENSCAFG00845021944|TIAM1, ENSCAFG00845012097|CDH5, ENSCAFG00845027877|RET	7	ENSCAFG00845017615|MMP9, ENSCAFG00845004875|CEMIP, ENSCAFG00845005115|CTSH, ENSCAFG00845016210|ENSCAFG00845016210, ENSCAFG00845018800|VEGFC, ENSCAFG00845002121|MMP14, ENSCAFG00845001754|SOD2, ENSCAFG00845008267|GRN, ENSCAFG00845007708|TGFBR1, ENSCAFG00845011396|EGFR, ENSCAFG00845008395|CSF1R, ENSCAFG00845027004|BMP2, ENSCAFG00845017146|EPHA4, ENSCAFG00845030758|FERMT3, ENSCAFG00845003493|NTRK3, E…	22	132	-1.5667
GO:0038023	signaling receptor activity	Molecular Function	ENSCAFG00845026626|ATP6AP2, ENSCAFG00845024244|ANTXR1, ENSCAFG00845018444|CD40, ENSCAFG00845028892|STRA6, ENSCAFG00845030234|CD48, ENSCAFG00845014845|PEAR1, ENSCAFG00845018768|PROCR, ENSCAFG00845029666|ENSCAFG00845029666, ENSCAFG00845030969|GFRA1, ENSCAFG00845027103|P2RX7, ENSCAFG00845027383|SUCNR1, ENSCAFG00845021592|ITGB2, ENSCAFG00845029395|BTLA, ENSCAFG00845020151|GRID2, ENSCAFG00845015313|TR…	21	1560	80	19884	0.2625	5.98151e-07	****	0.000114806	***	ENSCAFG00845020151|GRID2, ENSCAFG00845029158|ITGB6, ENSCAFG00845005055|GRIA1, ENSCAFG00845006184|GRIK2	4	ENSCAFG00845026626|ATP6AP2, ENSCAFG00845024244|ANTXR1, ENSCAFG00845018444|CD40, ENSCAFG00845028892|STRA6, ENSCAFG00845030234|CD48, ENSCAFG00845014845|PEAR1, ENSCAFG00845018768|PROCR, ENSCAFG00845029666|ENSCAFG00845029666, ENSCAFG00845030969|GFRA1, ENSCAFG00845027103|P2RX7, ENSCAFG00845027383|SUCNR1, ENSCAFG00845021592|ITGB2, ENSCAFG00845029395|BTLA, ENSCAFG00845015313|TREM1, ENSCAFG00845023026|CL…	17	71	-2.01753
GO:0001819	positive regulation of cytokine production	Biological Process	ENSCAFG00845001224|C1QTNF3, ENSCAFG00845026417|WNT5A, ENSCAFG00845024069|ENSCAFG00845024069, ENSCAFG00845027087|SLC11A1, ENSCAFG00845018106|SYK, ENSCAFG00845014831|NFAM1, ENSCAFG00845002906|PTGER4, ENSCAFG00845001289|IL10, ENSCAFG00845020106|IL21, ENSCAFG00845006658|EREG, ENSCAFG00845010558|TNF, ENSCAFG00845018908|SCAMP5, ENSCAFG00845023026|CLEC4E, ENSCAFG00845010301|FGR, ENSCAFG00845030683|TLR9	15	1560	44	19884	0.3409	6.37517e-07	****	0.000118538	***		0	ENSCAFG00845001224|C1QTNF3, ENSCAFG00845026417|WNT5A, ENSCAFG00845024069|ENSCAFG00845024069, ENSCAFG00845027087|SLC11A1, ENSCAFG00845018106|SYK, ENSCAFG00845014831|NFAM1, ENSCAFG00845002906|PTGER4, ENSCAFG00845001289|IL10, ENSCAFG00845020106|IL21, ENSCAFG00845006658|EREG, ENSCAFG00845010558|TNF, ENSCAFG00845018908|SCAMP5, ENSCAFG00845023026|CLEC4E, ENSCAFG00845010301|FGR, ENSCAFG00845030683|TLR9	15	39	-1.60128
GO:0007169	transmembrane receptor protein tyrosine kinase signaling pathway	Biological Process	ENSCAFG00845004794|EPHA2, ENSCAFG00845010910|ANGPT1, ENSCAFG00845007066|ANGPTL1, ENSCAFG00845011396|EGFR, ENSCAFG00845008395|CSF1R, ENSCAFG00845030500|EPHA3, ENSCAFG00845017146|EPHA4, ENSCAFG00845003493|NTRK3, ENSCAFG00845018055|TEK, ENSCAFG00845018420|EPHB6, ENSCAFG00845029068|DOK5, ENSCAFG00845028659|DOK2, ENSCAFG00845002462|CLNK, ENSCAFG00845027877|RET, ENSCAFG00845006158|ERBB3, ENSCAFG0084500…	16	1560	51	19884	0.3137	9.76015e-07	****	0.000175978	***	ENSCAFG00845007066|ANGPTL1, ENSCAFG00845030500|EPHA3, ENSCAFG00845018055|TEK, ENSCAFG00845002462|CLNK, ENSCAFG00845027877|RET	5	ENSCAFG00845004794|EPHA2, ENSCAFG00845010910|ANGPT1, ENSCAFG00845011396|EGFR, ENSCAFG00845008395|CSF1R, ENSCAFG00845017146|EPHA4, ENSCAFG00845003493|NTRK3, ENSCAFG00845018420|EPHB6, ENSCAFG00845029068|DOK5, ENSCAFG00845028659|DOK2, ENSCAFG00845006158|ERBB3, ENSCAFG00845005371|NTRK2	11	49	-1
GO:0008017	microtubule binding	Molecular Function	ENSCAFG00845009769|NDRG1, ENSCAFG00845001752|CENPF, ENSCAFG00845024039|MAP1A, ENSCAFG00845001570|PLK1, ENSCAFG00845017966|RACGAP1, ENSCAFG00845001624|PRC1, ENSCAFG00845019219|KIF20A, ENSCAFG00845000226|MAP1B, ENSCAFG00845017021|KIF11, ENSCAFG00845021115|KIF23, ENSCAFG00845000629|KIF22, ENSCAFG00845021503|CLIP1, ENSCAFG00845021754|KIFC1, ENSCAFG00845019617|KIF21B, ENSCAFG00845026923|CENPE, ENSCAFG…	34	1560	178	19884	0.191	1.02572e-06	****	0.0001795	***	ENSCAFG00845001752|CENPF, ENSCAFG00845024039|MAP1A, ENSCAFG00845001570|PLK1, ENSCAFG00845017966|RACGAP1, ENSCAFG00845001624|PRC1, ENSCAFG00845019219|KIF20A, ENSCAFG00845000226|MAP1B, ENSCAFG00845017021|KIF11, ENSCAFG00845021115|KIF23, ENSCAFG00845000629|KIF22, ENSCAFG00845021503|CLIP1, ENSCAFG00845021754|KIFC1, ENSCAFG00845019617|KIF21B, ENSCAFG00845026923|CENPE, ENSCAFG00845007948|RSKR, ENSCAFG0…	28	ENSCAFG00845009769|NDRG1, ENSCAFG00845015189|FSD1, ENSCAFG00845030810|KIF1A, ENSCAFG00845009372|KIF12, ENSCAFG00845010151|RGS14, ENSCAFG00845009497|GAS2L2	6	171	6.57658
GO:0006508	proteolysis	Biological Process	ENSCAFG00845025120|C1R, ENSCAFG00845017615|MMP9, ENSCAFG00845000865|MMP2, ENSCAFG00845025415|C1S, ENSCAFG00845016944|CPM, ENSCAFG00845005115|CTSH, ENSCAFG00845022197|MASP1, ENSCAFG00845025214|BMP1, ENSCAFG00845000798|MMP12, ENSCAFG00845005410|LVRN, ENSCAFG00845030032|BACE2, ENSCAFG00845012236|ADAMTS3, ENSCAFG00845012685|CTSF, ENSCAFG00845002121|MMP14, ENSCAFG00845018672|CTSB, ENSCAFG00845022461|P…	61	1560	412	19884	0.1481	1.10003e-06	****	0.000187006	***	ENSCAFG00845008986|PLAU, ENSCAFG00845006935|ADAMTS10, ENSCAFG00845015888|CPXM1, ENSCAFG00845015754|SCRN3, ENSCAFG00845015843|ENPEP, ENSCAFG00845015443|KLK4, ENSCAFG00845028440|METAP1D, ENSCAFG00845010073|CAPN5, ENSCAFG00845010272|NLN, ENSCAFG00845011685|PRSS35, ENSCAFG00845018693|CPA1, ENSCAFG00845022281|TASP1, ENSCAFG00845010344|F12	13	ENSCAFG00845025120|C1R, ENSCAFG00845017615|MMP9, ENSCAFG00845000865|MMP2, ENSCAFG00845025415|C1S, ENSCAFG00845016944|CPM, ENSCAFG00845005115|CTSH, ENSCAFG00845022197|MASP1, ENSCAFG00845025214|BMP1, ENSCAFG00845000798|MMP12, ENSCAFG00845005410|LVRN, ENSCAFG00845030032|BACE2, ENSCAFG00845012236|ADAMTS3, ENSCAFG00845012685|CTSF, ENSCAFG00845002121|MMP14, ENSCAFG00845018672|CTSB, ENSCAFG00845022461|P…	48	327	-1.6037
GO:0005178	integrin binding	Molecular Function	ENSCAFG00845027986|ICAM1, ENSCAFG00845013841|PLPP3, ENSCAFG00845003786|MFGE8, ENSCAFG00845028293|NPNT, ENSCAFG00845030092|F11R, ENSCAFG00845029262|SEMA7A, ENSCAFG00845016131|SPP1, ENSCAFG00845014867|NRG1, ENSCAFG00845020316|ISG15, ENSCAFG00845018106|SYK, ENSCAFG00845030758|FERMT3, ENSCAFG00845012277|VCAM1, ENSCAFG00845020025|COMP, ENSCAFG00845017942|FGF1, ENSCAFG00845010094|TNN, ENSCAFG0084500609…	19	1560	70	19884	0.2714	1.17133e-06	****	0.000193595	***	ENSCAFG00845014867|NRG1, ENSCAFG00845010094|TNN, ENSCAFG00845029158|ITGB6	3	ENSCAFG00845027986|ICAM1, ENSCAFG00845013841|PLPP3, ENSCAFG00845003786|MFGE8, ENSCAFG00845028293|NPNT, ENSCAFG00845030092|F11R, ENSCAFG00845029262|SEMA7A, ENSCAFG00845016131|SPP1, ENSCAFG00845020316|ISG15, ENSCAFG00845018106|SYK, ENSCAFG00845030758|FERMT3, ENSCAFG00845012277|VCAM1, ENSCAFG00845020025|COMP, ENSCAFG00845017942|FGF1, ENSCAFG00845006098|THBS4, ENSCAFG00845027621|ICAM3, ENSCAFG0084501…	16	69	-2.28733
GO:0032757	positive regulation of interleukin-8 production	Biological Process	ENSCAFG00845008825|IL6, ENSCAFG00845000607|SERPINE1, ENSCAFG00845014757|F3, ENSCAFG00845006874|CD74, ENSCAFG00845026417|WNT5A, ENSCAFG00845003875|NOD2, ENSCAFG00845001909|CD14, ENSCAFG00845018106|SYK, ENSCAFG00845028303|TLR7, ENSCAFG00845000543|ZNF580, ENSCAFG00845012026|TLR4, ENSCAFG00845003045|FFAR2, ENSCAFG00845010558|TNF, ENSCAFG00845011935|PYCARD, ENSCAFG00845030683|TLR9	15	1560	46	19884	0.3261	1.22135e-06	****	0.00019534	***	ENSCAFG00845000543|ZNF580	1	ENSCAFG00845008825|IL6, ENSCAFG00845000607|SERPINE1, ENSCAFG00845014757|F3, ENSCAFG00845006874|CD74, ENSCAFG00845026417|WNT5A, ENSCAFG00845003875|NOD2, ENSCAFG00845001909|CD14, ENSCAFG00845018106|SYK, ENSCAFG00845028303|TLR7, ENSCAFG00845012026|TLR4, ENSCAFG00845003045|FFAR2, ENSCAFG00845010558|TNF, ENSCAFG00845011935|PYCARD, ENSCAFG00845030683|TLR9	14	44	-0.904534
GO:0043235	receptor complex	Cellular Component	ENSCAFG00845005623|TNFRSF11B, ENSCAFG00845030491|LOXL4, ENSCAFG00845012040|FGFR1, ENSCAFG00845029124|LEPR, ENSCAFG00845002345|VLDLR, ENSCAFG00845007708|TGFBR1, ENSCAFG00845011396|EGFR, ENSCAFG00845017349|GPR84, ENSCAFG00845011823|ITGA3, ENSCAFG00845024090|NR1H3, ENSCAFG00845008695|GPR63, ENSCAFG00845010184|NT5DC3, ENSCAFG00845003493|NTRK3, ENSCAFG00845026792|P2RX2, ENSCAFG00845020301|PTPRB, ENSCA…	24	1560	104	19884	0.2308	1.24755e-06	****	0.00019534	***	ENSCAFG00845029124|LEPR, ENSCAFG00845010184|NT5DC3, ENSCAFG00845027877|RET, ENSCAFG00845006398|NR1H4, ENSCAFG00845029158|ITGB6	5	ENSCAFG00845005623|TNFRSF11B, ENSCAFG00845030491|LOXL4, ENSCAFG00845012040|FGFR1, ENSCAFG00845002345|VLDLR, ENSCAFG00845007708|TGFBR1, ENSCAFG00845011396|EGFR, ENSCAFG00845017349|GPR84, ENSCAFG00845011823|ITGA3, ENSCAFG00845024090|NR1H3, ENSCAFG00845008695|GPR63, ENSCAFG00845003493|NTRK3, ENSCAFG00845026792|P2RX2, ENSCAFG00845020301|PTPRB, ENSCAFG00845028303|TLR7, ENSCAFG00845026528|TM7SF2, ENSCA…	19	93	-3.00716
GO:0004888	transmembrane signaling receptor activity	Molecular Function	ENSCAFG00845013649|MRC1, ENSCAFG00845024244|ANTXR1, ENSCAFG00845011396|EGFR, ENSCAFG00845000763|GABRA1, ENSCAFG00845008349|CD72, ENSCAFG00845018739|CALCRL, ENSCAFG00845006501|FZD4, ENSCAFG00845025508|GABRE, ENSCAFG00845029387|FCER1G, ENSCAFG00845020230|ENSCAFG00845020230, ENSCAFG00845014831|NFAM1, ENSCAFG00845022244|FZD3, ENSCAFG00845028303|TLR7, ENSCAFG00845012026|TLR4, ENSCAFG00845002098|SELE, …	30	1560	150	19884	0.2	1.61755e-06	****	0.00024678	***	ENSCAFG00845006501|FZD4, ENSCAFG00845025508|GABRE, ENSCAFG00845013384|SORL1, ENSCAFG00845022521|FZD5, ENSCAFG00845029769|NRXN2	5	ENSCAFG00845013649|MRC1, ENSCAFG00845024244|ANTXR1, ENSCAFG00845011396|EGFR, ENSCAFG00845000763|GABRA1, ENSCAFG00845008349|CD72, ENSCAFG00845018739|CALCRL, ENSCAFG00845029387|FCER1G, ENSCAFG00845020230|ENSCAFG00845020230, ENSCAFG00845014831|NFAM1, ENSCAFG00845022244|FZD3, ENSCAFG00845028303|TLR7, ENSCAFG00845012026|TLR4, ENSCAFG00845002098|SELE, ENSCAFG00845007349|EMR4, ENSCAFG00845023109|CRHR1, …	25	121	-2.18182
GO:0070374	positive regulation of ERK1 and ERK2 cascade	Biological Process	ENSCAFG00845022357|CD44, ENSCAFG00845006874|CD74, ENSCAFG00845027986|ICAM1, ENSCAFG00845010910|ANGPT1, ENSCAFG00845010452|TPBG, ENSCAFG00845028293|NPNT, ENSCAFG00845003875|NOD2, ENSCAFG00845011396|EGFR, ENSCAFG00845029262|SEMA7A, ENSCAFG00845008395|CSF1R, ENSCAFG00845014867|NRG1, ENSCAFG00845027004|BMP2, ENSCAFG00845001301|FGF10, ENSCAFG00845017942|FGF1, ENSCAFG00845012190|CCR1, ENSCAFG0084501202…	24	1560	108	19884	0.2222	2.55289e-06	****	0.000379743	***	ENSCAFG00845014867|NRG1, ENSCAFG00845001301|FGF10, ENSCAFG00845018055|TEK	3	ENSCAFG00845022357|CD44, ENSCAFG00845006874|CD74, ENSCAFG00845027986|ICAM1, ENSCAFG00845010910|ANGPT1, ENSCAFG00845010452|TPBG, ENSCAFG00845028293|NPNT, ENSCAFG00845003875|NOD2, ENSCAFG00845011396|EGFR, ENSCAFG00845029262|SEMA7A, ENSCAFG00845008395|CSF1R, ENSCAFG00845027004|BMP2, ENSCAFG00845017942|FGF1, ENSCAFG00845012190|CCR1, ENSCAFG00845012026|TLR4, ENSCAFG00845013339|FGFR3, ENSCAFG0084502203…	21	101	-1.49256
GO:0008201	heparin binding	Molecular Function	ENSCAFG00845010533|VEGFA, ENSCAFG00845012040|FGFR1, ENSCAFG00845026785|POSTN, ENSCAFG00845029862|CXCL10, ENSCAFG00845000785|APLP1, ENSCAFG00845013712|PTPRS, ENSCAFG00845024607|EVA1C, ENSCAFG00845001301|FGF10, ENSCAFG00845004033|GREM2, ENSCAFG00845020025|COMP, ENSCAFG00845017942|FGF1, ENSCAFG00845010368|FBLN7, ENSCAFG00845019194|ABI3BP, ENSCAFG00845006098|THBS4, ENSCAFG00845002229|SELP, ENSCAFG008…	18	1560	67	19884	0.2687	2.61853e-06	****	0.000380006	***	ENSCAFG00845001301|FGF10, ENSCAFG00845004033|GREM2, ENSCAFG00845010368|FBLN7, ENSCAFG00845019194|ABI3BP	4	ENSCAFG00845010533|VEGFA, ENSCAFG00845012040|FGFR1, ENSCAFG00845026785|POSTN, ENSCAFG00845029862|CXCL10, ENSCAFG00845000785|APLP1, ENSCAFG00845013712|PTPRS, ENSCAFG00845024607|EVA1C, ENSCAFG00845020025|COMP, ENSCAFG00845017942|FGF1, ENSCAFG00845006098|THBS4, ENSCAFG00845002229|SELP, ENSCAFG00845020315|APOB, ENSCAFG00845026751|RTN4R, ENSCAFG00845000982|FGFRL1	14	61	-2.17663
GO:0007159	leukocyte cell-cell adhesion	Biological Process	ENSCAFG00845027986|ICAM1, ENSCAFG00845030092|F11R, ENSCAFG00845018106|SYK, ENSCAFG00845030758|FERMT3, ENSCAFG00845012277|VCAM1, ENSCAFG00845002098|SELE, ENSCAFG00845002229|SELP, ENSCAFG00845013917|ITGAL	8	1560	14	19884	0.5714	2.75626e-06	****	0.00039047	***		0	ENSCAFG00845027986|ICAM1, ENSCAFG00845030092|F11R, ENSCAFG00845018106|SYK, ENSCAFG00845030758|FERMT3, ENSCAFG00845012277|VCAM1, ENSCAFG00845002098|SELE, ENSCAFG00845002229|SELP, ENSCAFG00845013917|ITGAL	8	13	-0.83205
GO:0016176	superoxide-generating NADPH oxidase activator activity	Molecular Function	ENSCAFG00845004665|NCF2, ENSCAFG00845008166|NCF4, ENSCAFG00845001935|NCF1, ENSCAFG00845022743|NOXA1, ENSCAFG00845022039|PDGFB	5	1560	5	19884	1	2.95485e-06	****	0.000408869	***		0	ENSCAFG00845004665|NCF2, ENSCAFG00845008166|NCF4, ENSCAFG00845001935|NCF1, ENSCAFG00845022743|NOXA1, ENSCAFG00845022039|PDGFB	5	5	-2.23607
GO:0033138	positive regulation of peptidyl-serine phosphorylation	Biological Process	ENSCAFG00845030902|LIF, ENSCAFG00845008825|IL6, ENSCAFG00845000969|IL11, ENSCAFG00845005378|PTGS2, ENSCAFG00845022357|CD44, ENSCAFG00845026417|WNT5A, ENSCAFG00845010347|CSF3, ENSCAFG00845010910|ANGPT1, ENSCAFG00845011396|EGFR, ENSCAFG00845009162|PAK1, ENSCAFG00845003493|NTRK3, ENSCAFG00845020698|HCLS1, ENSCAFG00845010558|TNF, ENSCAFG00845019506|SNCA, ENSCAFG00845005371|NTRK2, ENSCAFG00845009543|O…	17	1560	62	19884	0.2742	3.64305e-06	****	0.00049264	***	ENSCAFG00845009162|PAK1	1	ENSCAFG00845030902|LIF, ENSCAFG00845008825|IL6, ENSCAFG00845000969|IL11, ENSCAFG00845005378|PTGS2, ENSCAFG00845022357|CD44, ENSCAFG00845026417|WNT5A, ENSCAFG00845010347|CSF3, ENSCAFG00845010910|ANGPT1, ENSCAFG00845011396|EGFR, ENSCAFG00845003493|NTRK3, ENSCAFG00845020698|HCLS1, ENSCAFG00845010558|TNF, ENSCAFG00845019506|SNCA, ENSCAFG00845005371|NTRK2, ENSCAFG00845009543|OPRD1, ENSCAFG00845030908|…	16	58	-1.31306
GO:0014068	positive regulation of phosphatidylinositol 3-kinase signaling	Biological Process	ENSCAFG00845028176|TGFB2, ENSCAFG00845010347|CSF3, ENSCAFG00845010910|ANGPT1, ENSCAFG00845015887|JAK2, ENSCAFG00845000703|MAZ, ENSCAFG00845001935|NCF1, ENSCAFG00845018055|TEK, ENSCAFG00845017868|RELN, ENSCAFG00845022039|PDGFB, ENSCAFG00845020698|HCLS1, ENSCAFG00845002229|SELP, ENSCAFG00845027381|PIK3AP1, ENSCAFG00845010301|FGR, ENSCAFG00845030908|OSM	14	1560	44	19884	0.3182	3.84137e-06	****	0.000503286	***	ENSCAFG00845000703|MAZ, ENSCAFG00845018055|TEK	2	ENSCAFG00845028176|TGFB2, ENSCAFG00845010347|CSF3, ENSCAFG00845010910|ANGPT1, ENSCAFG00845015887|JAK2, ENSCAFG00845001935|NCF1, ENSCAFG00845017868|RELN, ENSCAFG00845022039|PDGFB, ENSCAFG00845020698|HCLS1, ENSCAFG00845002229|SELP, ENSCAFG00845027381|PIK3AP1, ENSCAFG00845010301|FGR, ENSCAFG00845030908|OSM	12	42	-2.62316
GO:0009615	response to virus	Biological Process	ENSCAFG00845014539|EXT1, ENSCAFG00845030104|MX1, ENSCAFG00845021979|OAS1, ENSCAFG00845026175|ODC1, ENSCAFG00845007050|BCL3, ENSCAFG00845010366|DHX58, ENSCAFG00845020316|ISG15, ENSCAFG00845022316|RSAD2, ENSCAFG00845001939|IFIT1, ENSCAFG00845001906|IFIT3, ENSCAFG00845003672|ISG20, ENSCAFG00845010558|TNF, ENSCAFG00845020315|APOB, ENSCAFG00845029158|ITGB6, ENSCAFG00845030683|TLR9, ENSCAFG00845015330|…	16	1560	56	19884	0.2857	3.89095e-06	****	0.000503286	***	ENSCAFG00845026175|ODC1, ENSCAFG00845007050|BCL3, ENSCAFG00845029158|ITGB6	3	ENSCAFG00845014539|EXT1, ENSCAFG00845030104|MX1, ENSCAFG00845021979|OAS1, ENSCAFG00845010366|DHX58, ENSCAFG00845020316|ISG15, ENSCAFG00845022316|RSAD2, ENSCAFG00845001939|IFIT1, ENSCAFG00845001906|IFIT3, ENSCAFG00845003672|ISG20, ENSCAFG00845010558|TNF, ENSCAFG00845020315|APOB, ENSCAFG00845030683|TLR9, ENSCAFG00845015330|TBX21	13	55	-1.48324
GO:0032733	positive regulation of interleukin-10 production	Biological Process	ENSCAFG00845008825|IL6, ENSCAFG00845003875|NOD2, ENSCAFG00845007050|BCL3, ENSCAFG00845020316|ISG15, ENSCAFG00845020693|INAVA, ENSCAFG00845018106|SYK, ENSCAFG00845012026|TLR4, ENSCAFG00845031013|SASH3, ENSCAFG00845023170|CD83, ENSCAFG00845011935|PYCARD, ENSCAFG00845030683|TLR9	11	1560	28	19884	0.3929	4.10828e-06	****	0.000520091	***	ENSCAFG00845007050|BCL3	1	ENSCAFG00845008825|IL6, ENSCAFG00845003875|NOD2, ENSCAFG00845020316|ISG15, ENSCAFG00845020693|INAVA, ENSCAFG00845018106|SYK, ENSCAFG00845012026|TLR4, ENSCAFG00845031013|SASH3, ENSCAFG00845023170|CD83, ENSCAFG00845011935|PYCARD, ENSCAFG00845030683|TLR9	10	26	-1.1767
GO:0043025	neuronal cell body	Cellular Component	ENSCAFG00845000226|MAP1B, ENSCAFG00845020957|MME, ENSCAFG00845029323|CD200, ENSCAFG00845030371|KCNA1, ENSCAFG00845030760|ATP1A4, ENSCAFG00845029772|SLC4A10, ENSCAFG00845001017|TCF25, ENSCAFG00845022244|FZD3, ENSCAFG00845011629|KCNQ1, ENSCAFG00845025647|L1CAM, ENSCAFG00845027103|P2RX7, ENSCAFG00845010094|TNN, ENSCAFG00845020315|APOB, ENSCAFG00845008729|TTBK1, ENSCAFG00845026751|RTN4R, ENSCAFG00845…	24	1560	111	19884	0.2162	4.2491e-06	****	0.000526712	***	ENSCAFG00845000226|MAP1B, ENSCAFG00845001017|TCF25, ENSCAFG00845010094|TNN, ENSCAFG00845015670|MAST1, ENSCAFG00845005055|GRIA1, ENSCAFG00845007049|SNCG	6	ENSCAFG00845020957|MME, ENSCAFG00845029323|CD200, ENSCAFG00845030371|KCNA1, ENSCAFG00845030760|ATP1A4, ENSCAFG00845029772|SLC4A10, ENSCAFG00845022244|FZD3, ENSCAFG00845011629|KCNQ1, ENSCAFG00845025647|L1CAM, ENSCAFG00845027103|P2RX7, ENSCAFG00845020315|APOB, ENSCAFG00845008729|TTBK1, ENSCAFG00845026751|RTN4R, ENSCAFG00845017971|DNER, ENSCAFG00845019506|SNCA, ENSCAFG00845017165|SCN1A, ENSCAFG00845…	18	102	-1.68325
GO:0071492	cellular response to UV-A	Biological Process	ENSCAFG00845017615|MMP9, ENSCAFG00845030572|TIMP1, ENSCAFG00845000865|MMP2, ENSCAFG00845020957|MME, ENSCAFG00845000842|MMP3, ENSCAFG00845019662|CERS1, ENSCAFG00845000871|MMP1	7	1560	11	19884	0.6364	4.49433e-06	****	0.00054574	***		0	ENSCAFG00845017615|MMP9, ENSCAFG00845030572|TIMP1, ENSCAFG00845000865|MMP2, ENSCAFG00845020957|MME, ENSCAFG00845000842|MMP3, ENSCAFG00845019662|CERS1, ENSCAFG00845000871|MMP1	7	10	-1.26491
GO:0004713	protein tyrosine kinase activity	Molecular Function	ENSCAFG00845004794|EPHA2, ENSCAFG00845012040|FGFR1, ENSCAFG00845015887|JAK2, ENSCAFG00845011396|EGFR, ENSCAFG00845018798|BTK, ENSCAFG00845008395|CSF1R, ENSCAFG00845030500|EPHA3, ENSCAFG00845017146|EPHA4, ENSCAFG00845018106|SYK, ENSCAFG00845003493|NTRK3, ENSCAFG00845024918|INSL3, ENSCAFG00845001228|LMTK3, ENSCAFG00845013339|FGFR3, ENSCAFG00845020471|HCK, ENSCAFG00845018055|TEK, ENSCAFG00845008729|…	21	1560	90	19884	0.2333	4.70469e-06	****	0.000559858	***	ENSCAFG00845018798|BTK, ENSCAFG00845030500|EPHA3, ENSCAFG00845018055|TEK, ENSCAFG00845027877|RET	4	ENSCAFG00845004794|EPHA2, ENSCAFG00845012040|FGFR1, ENSCAFG00845015887|JAK2, ENSCAFG00845011396|EGFR, ENSCAFG00845008395|CSF1R, ENSCAFG00845017146|EPHA4, ENSCAFG00845018106|SYK, ENSCAFG00845003493|NTRK3, ENSCAFG00845024918|INSL3, ENSCAFG00845001228|LMTK3, ENSCAFG00845013339|FGFR3, ENSCAFG00845020471|HCK, ENSCAFG00845008729|TTBK1, ENSCAFG00845006158|ERBB3, ENSCAFG00845010301|FGR, ENSCAFG0084500537…	17	85	-0.759257
GO:0005540	hyaluronic acid binding	Molecular Function	ENSCAFG00845004875|CEMIP, ENSCAFG00845022357|CD44, ENSCAFG00845008460|TNFAIP6, ENSCAFG00845003786|MFGE8, ENSCAFG00845000461|HMMR, ENSCAFG00845030285|STAB1, ENSCAFG00845019962|HAPLN1, ENSCAFG00845014588|HAPLN4, ENSCAFG00845001377|ITIH2	9	1560	19	19884	0.4737	4.92871e-06	****	0.000575016	***	ENSCAFG00845000461|HMMR	1	ENSCAFG00845004875|CEMIP, ENSCAFG00845022357|CD44, ENSCAFG00845008460|TNFAIP6, ENSCAFG00845003786|MFGE8, ENSCAFG00845030285|STAB1, ENSCAFG00845019962|HAPLN1, ENSCAFG00845014588|HAPLN4, ENSCAFG00845001377|ITIH2	8	17	-1.21268
GO:0007229	integrin-mediated signaling pathway	Biological Process	ENSCAFG00845013841|PLPP3, ENSCAFG00845019410|ITGA11, ENSCAFG00845029262|SEMA7A, ENSCAFG00845020316|ISG15, ENSCAFG00845018106|SYK, ENSCAFG00845030758|FERMT3, ENSCAFG00845006650|PRAM1, ENSCAFG00845008896|VAV1, ENSCAFG00845011979|MPIG6B, ENSCAFG00845003156|FYB1, ENSCAFG00845021592|ITGB2, ENSCAFG00845009278|VAV3, ENSCAFG00845027072|FERMT1, ENSCAFG00845029158|ITGB6, ENSCAFG00845010301|FGR	15	1560	51	19884	0.2941	5.23323e-06	****	0.000598803	***	ENSCAFG00845011979|MPIG6B, ENSCAFG00845009278|VAV3, ENSCAFG00845029158|ITGB6	3	ENSCAFG00845013841|PLPP3, ENSCAFG00845019410|ITGA11, ENSCAFG00845029262|SEMA7A, ENSCAFG00845020316|ISG15, ENSCAFG00845018106|SYK, ENSCAFG00845030758|FERMT3, ENSCAFG00845006650|PRAM1, ENSCAFG00845008896|VAV1, ENSCAFG00845003156|FYB1, ENSCAFG00845021592|ITGB2, ENSCAFG00845027072|FERMT1, ENSCAFG00845010301|FGR	12	50	-1.41421
GO:0005102	signaling receptor binding	Molecular Function	ENSCAFG00845030902|LIF, ENSCAFG00845018632|INHBA, ENSCAFG00845008849|WNT2, ENSCAFG00845000607|SERPINE1, ENSCAFG00845016052|SRPX2, ENSCAFG00845027859|NGF, ENSCAFG00845026417|WNT5A, ENSCAFG00845028486|A2M, ENSCAFG00845009354|RARRES2, ENSCAFG00845028176|TGFB2, ENSCAFG00845010374|ABCA1, ENSCAFG00845010910|ANGPT1, ENSCAFG00845015887|JAK2, ENSCAFG00845007066|ANGPTL1, ENSCAFG00845007708|TGFBR1, ENSCAFG0…	30	1560	159	19884	0.1887	5.62019e-06	****	0.000620803	***	ENSCAFG00845007066|ANGPTL1, ENSCAFG00845014867|NRG1, ENSCAFG00845013821|LAMA3, ENSCAFG00845002303|ENSCAFG00845002303, ENSCAFG00845009966|HSF4, ENSCAFG00845007687|WNT2B, ENSCAFG00845012097|CDH5	7	ENSCAFG00845030902|LIF, ENSCAFG00845018632|INHBA, ENSCAFG00845008849|WNT2, ENSCAFG00845000607|SERPINE1, ENSCAFG00845016052|SRPX2, ENSCAFG00845027859|NGF, ENSCAFG00845026417|WNT5A, ENSCAFG00845028486|A2M, ENSCAFG00845009354|RARRES2, ENSCAFG00845028176|TGFB2, ENSCAFG00845010374|ABCA1, ENSCAFG00845010910|ANGPT1, ENSCAFG00845015887|JAK2, ENSCAFG00845007708|TGFBR1, ENSCAFG00845017420|TRAF3IP2, ENSCAFG…	23	138	-0.170251
GO:0043020	NADPH oxidase complex	Cellular Component	ENSCAFG00845004665|NCF2, ENSCAFG00845008166|NCF4, ENSCAFG00845001935|NCF1, ENSCAFG00845023727|CYBB, ENSCAFG00845022743|NOXA1, ENSCAFG00845016545|NOX1	6	1560	8	19884	0.75	5.63418e-06	****	0.000620803	***		0	ENSCAFG00845004665|NCF2, ENSCAFG00845008166|NCF4, ENSCAFG00845001935|NCF1, ENSCAFG00845023727|CYBB, ENSCAFG00845022743|NOXA1, ENSCAFG00845016545|NOX1	6	7	-1.88982
GO:0042802	identical protein binding	Molecular Function	ENSCAFG00845017615|MMP9, ENSCAFG00845028622|B2M, ENSCAFG00845009778|HMOX1, ENSCAFG00845018632|INHBA, ENSCAFG00845025214|BMP1, ENSCAFG00845006723|TNFAIP3, ENSCAFG00845027557|OLFML2B, ENSCAFG00845016052|SRPX2, ENSCAFG00845001224|C1QTNF3, ENSCAFG00845006050|P4HA1, ENSCAFG00845022393|ADORA2A, ENSCAFG00845012040|FGFR1, ENSCAFG00845014521|SDC4, ENSCAFG00845028469|IKBKE, ENSCAFG00845001153|HEXB, ENSCAFG…	118	1560	1006	19884	0.1173	5.8449e-06	****	0.000632312	***	ENSCAFG00845009778|HMOX1, ENSCAFG00845001570|PLK1, ENSCAFG00845009233|CAVIN1, ENSCAFG00845012726|LITAF, ENSCAFG00845011557|ME1, ENSCAFG00845018798|BTK, ENSCAFG00845002995|SRM, ENSCAFG00845025569|LNX2, ENSCAFG00845019276|CEP55, ENSCAFG00845025475|HJURP, ENSCAFG00845007083|MAPRE2, ENSCAFG00845026088|SH3BP4, ENSCAFG00845027144|TRIP13, ENSCAFG00845006010|ANGPTL4, ENSCAFG00845023478|IDH1, ENSCAFG00845…	43	ENSCAFG00845017615|MMP9, ENSCAFG00845028622|B2M, ENSCAFG00845018632|INHBA, ENSCAFG00845025214|BMP1, ENSCAFG00845006723|TNFAIP3, ENSCAFG00845027557|OLFML2B, ENSCAFG00845016052|SRPX2, ENSCAFG00845001224|C1QTNF3, ENSCAFG00845006050|P4HA1, ENSCAFG00845022393|ADORA2A, ENSCAFG00845012040|FGFR1, ENSCAFG00845014521|SDC4, ENSCAFG00845028469|IKBKE, ENSCAFG00845001153|HEXB, ENSCAFG00845016653|HSBP1, ENSCAFG…	75	952	5.89865
GO:0002020	protease binding	Molecular Function	ENSCAFG00845006723|TNFAIP3, ENSCAFG00845000607|SERPINE1, ENSCAFG00845014757|F3, ENSCAFG00845028486|A2M, ENSCAFG00845003553|BDKRB2, ENSCAFG00845004604|PSAP, ENSCAFG00845029893|CFLAR, ENSCAFG00845018089|ECM1, ENSCAFG00845017287|SERPINB6, ENSCAFG00845011823|ITGA3, ENSCAFG00845020025|COMP, ENSCAFG00845000419|CCBE1, ENSCAFG00845010558|TNF, ENSCAFG00845002999|SERPINA1, ENSCAFG00845014866|SERPINF2, ENSC…	17	1560	65	19884	0.2615	7.34037e-06	****	0.000779915	***	ENSCAFG00845017287|SERPINB6, ENSCAFG00845000419|CCBE1	2	ENSCAFG00845006723|TNFAIP3, ENSCAFG00845000607|SERPINE1, ENSCAFG00845014757|F3, ENSCAFG00845028486|A2M, ENSCAFG00845003553|BDKRB2, ENSCAFG00845004604|PSAP, ENSCAFG00845029893|CFLAR, ENSCAFG00845018089|ECM1, ENSCAFG00845011823|ITGA3, ENSCAFG00845020025|COMP, ENSCAFG00845010558|TNF, ENSCAFG00845002999|SERPINA1, ENSCAFG00845014866|SERPINF2, ENSCAFG00845011935|PYCARD, ENSCAFG00845005371|NTRK2	15	62	-0.508001
GO:0050808	synapse organization	Biological Process	ENSCAFG00845013712|PTPRS, ENSCAFG00845000400|C1QA, ENSCAFG00845023882|NFASC, ENSCAFG00845007443|ELFN1, ENSCAFG00845024690|ENSCAFG00845024690, ENSCAFG00845025647|L1CAM, ENSCAFG00845019506|SNCA, ENSCAFG00845025098|LMX1A, ENSCAFG00845022653|LRRTM2, ENSCAFG00845004282|SLC8A3, ENSCAFG00845007049|SNCG	11	1560	30	19884	0.3667	9.02393e-06	****	0.000941972	***	ENSCAFG00845025098|LMX1A, ENSCAFG00845022653|LRRTM2, ENSCAFG00845007049|SNCG	3	ENSCAFG00845013712|PTPRS, ENSCAFG00845000400|C1QA, ENSCAFG00845023882|NFASC, ENSCAFG00845007443|ELFN1, ENSCAFG00845024690|ENSCAFG00845024690, ENSCAFG00845025647|L1CAM, ENSCAFG00845019506|SNCA, ENSCAFG00845004282|SLC8A3	8	29	-0.928477
GO:0048566	embryonic digestive tract development	Biological Process	ENSCAFG00845009354|RARRES2, ENSCAFG00845028176|TGFB2, ENSCAFG00845025576|PKDCC, ENSCAFG00845028892|STRA6, ENSCAFG00845001301|FGF10, ENSCAFG00845030136|ALDH1A2, ENSCAFG00845020297|FGF9, ENSCAFG00845010558|TNF	8	1560	16	19884	0.5	1.02388e-05	****	0.00102662	**	ENSCAFG00845025576|PKDCC, ENSCAFG00845001301|FGF10	2	ENSCAFG00845009354|RARRES2, ENSCAFG00845028176|TGFB2, ENSCAFG00845028892|STRA6, ENSCAFG00845030136|ALDH1A2, ENSCAFG00845020297|FGF9, ENSCAFG00845010558|TNF	6	16	-0.5
GO:0036122	BMP binding	Molecular Function	ENSCAFG00845031113|GREM1, ENSCAFG00845003226|NBL1, ENSCAFG00845004033|GREM2, ENSCAFG00845020025|COMP, ENSCAFG00845021570|BMPR1B, ENSCAFG00845012381|TCAP, ENSCAFG00845011506|ENSCAFG00845011506, ENSCAFG00845028551|SCUBE3	8	1560	16	19884	0.5	1.02388e-05	****	0.00102662	**	ENSCAFG00845004033|GREM2, ENSCAFG00845021570|BMPR1B, ENSCAFG00845011506|ENSCAFG00845011506, ENSCAFG00845028551|SCUBE3	4	ENSCAFG00845031113|GREM1, ENSCAFG00845003226|NBL1, ENSCAFG00845020025|COMP, ENSCAFG00845012381|TCAP	4	15	0.516398
GO:0032755	positive regulation of interleukin-6 production	Biological Process	ENSCAFG00845008825|IL6, ENSCAFG00845006874|CD74, ENSCAFG00845026417|WNT5A, ENSCAFG00845003875|NOD2, ENSCAFG00845004758|IL16, ENSCAFG00845000999|POU2F2, ENSCAFG00845020693|INAVA, ENSCAFG00845018106|SYK, ENSCAFG00845028303|TLR7, ENSCAFG00845012026|TLR4, ENSCAFG00845027103|P2RX7, ENSCAFG00845006658|EREG, ENSCAFG00845010558|TNF, ENSCAFG00845015177|ZBTB20, ENSCAFG00845011935|PYCARD, ENSCAFG00845030683…	16	1560	60	19884	0.2667	1.03524e-05	****	0.00102662	**	ENSCAFG00845015177|ZBTB20	1	ENSCAFG00845008825|IL6, ENSCAFG00845006874|CD74, ENSCAFG00845026417|WNT5A, ENSCAFG00845003875|NOD2, ENSCAFG00845004758|IL16, ENSCAFG00845000999|POU2F2, ENSCAFG00845020693|INAVA, ENSCAFG00845018106|SYK, ENSCAFG00845028303|TLR7, ENSCAFG00845012026|TLR4, ENSCAFG00845027103|P2RX7, ENSCAFG00845006658|EREG, ENSCAFG00845010558|TNF, ENSCAFG00845011935|PYCARD, ENSCAFG00845030683|TLR9	15	58	-2.49482
GO:0042472	inner ear morphogenesis	Biological Process	ENSCAFG00845026417|WNT5A, ENSCAFG00845018934|GATA2, ENSCAFG00845024752|TBX3, ENSCAFG00845016004|FRZB, ENSCAFG00845008693|SOBP, ENSCAFG00845022621|SIX4, ENSCAFG00845001301|FGF10, ENSCAFG00845001314|NTN1, ENSCAFG00845022244|FZD3, ENSCAFG00845011629|KCNQ1, ENSCAFG00845009933|MYO7A, ENSCAFG00845022548|SIX1, ENSCAFG00845020297|FGF9, ENSCAFG00845009628|CELSR1	14	1560	48	19884	0.2917	1.19631e-05	****	0.00114808	**	ENSCAFG00845008693|SOBP, ENSCAFG00845022621|SIX4, ENSCAFG00845001301|FGF10, ENSCAFG00845022548|SIX1	4	ENSCAFG00845026417|WNT5A, ENSCAFG00845018934|GATA2, ENSCAFG00845024752|TBX3, ENSCAFG00845016004|FRZB, ENSCAFG00845001314|NTN1, ENSCAFG00845022244|FZD3, ENSCAFG00845011629|KCNQ1, ENSCAFG00845009933|MYO7A, ENSCAFG00845020297|FGF9, ENSCAFG00845009628|CELSR1	10	37	-1.64399
GO:0003777	microtubule motor activity	Molecular Function	ENSCAFG00845019219|KIF20A, ENSCAFG00845017021|KIF11, ENSCAFG00845021115|KIF23, ENSCAFG00845000629|KIF22, ENSCAFG00845021754|KIFC1, ENSCAFG00845019617|KIF21B, ENSCAFG00845026923|CENPE, ENSCAFG00845029242|KIF4A, ENSCAFG00845013570|KIF15, ENSCAFG00845021665|KIF14, ENSCAFG00845006392|KIF18B, ENSCAFG00845030810|KIF1A, ENSCAFG00845009372|KIF12, ENSCAFG00845023195|KIF24	14	1560	48	19884	0.2917	1.19631e-05	****	0.00114808	**	ENSCAFG00845019219|KIF20A, ENSCAFG00845017021|KIF11, ENSCAFG00845021115|KIF23, ENSCAFG00845000629|KIF22, ENSCAFG00845021754|KIFC1, ENSCAFG00845019617|KIF21B, ENSCAFG00845026923|CENPE, ENSCAFG00845029242|KIF4A, ENSCAFG00845013570|KIF15, ENSCAFG00845021665|KIF14, ENSCAFG00845006392|KIF18B, ENSCAFG00845023195|KIF24	12	ENSCAFG00845030810|KIF1A, ENSCAFG00845009372|KIF12	2	46	3.09628
GO:0032731	positive regulation of interleukin-1 beta production	Biological Process	ENSCAFG00845008825|IL6, ENSCAFG00845026417|WNT5A, ENSCAFG00845015887|JAK2, ENSCAFG00845021860|EGR1, ENSCAFG00845003875|NOD2, ENSCAFG00845020693|INAVA, ENSCAFG00845012026|TLR4, ENSCAFG00845027103|P2RX7, ENSCAFG00845010558|TNF, ENSCAFG00845022521|FZD5, ENSCAFG00845011935|PYCARD	11	1560	31	19884	0.3548	1.29981e-05	****	0.00121042	**	ENSCAFG00845021860|EGR1, ENSCAFG00845022521|FZD5	2	ENSCAFG00845008825|IL6, ENSCAFG00845026417|WNT5A, ENSCAFG00845015887|JAK2, ENSCAFG00845003875|NOD2, ENSCAFG00845020693|INAVA, ENSCAFG00845012026|TLR4, ENSCAFG00845027103|P2RX7, ENSCAFG00845010558|TNF, ENSCAFG00845011935|PYCARD	9	31	-1.79605
GO:0030324	lung development	Biological Process	ENSCAFG00845030902|LIF, ENSCAFG00845027702|EPAS1, ENSCAFG00845026417|WNT5A, ENSCAFG00845002121|MMP14, ENSCAFG00845018096|LOXL3, ENSCAFG00845028892|STRA6, ENSCAFG00845011823|ITGA3, ENSCAFG00845004382|ABCA3, ENSCAFG00845001301|FGF10, ENSCAFG00845010270|ZFPM2, ENSCAFG00845017942|FGF1, ENSCAFG00845030136|ALDH1A2, ENSCAFG00845020297|FGF9, ENSCAFG00845000419|CCBE1, ENSCAFG00845011359|HOXA5, ENSCAFG0084…	16	1560	61	19884	0.2623	1.30196e-05	****	0.00121042	**	ENSCAFG00845001301|FGF10, ENSCAFG00845010270|ZFPM2, ENSCAFG00845000419|CCBE1, ENSCAFG00845011359|HOXA5, ENSCAFG00845015871|DNAAF1	5	ENSCAFG00845030902|LIF, ENSCAFG00845027702|EPAS1, ENSCAFG00845026417|WNT5A, ENSCAFG00845002121|MMP14, ENSCAFG00845018096|LOXL3, ENSCAFG00845028892|STRA6, ENSCAFG00845011823|ITGA3, ENSCAFG00845004382|ABCA3, ENSCAFG00845017942|FGF1, ENSCAFG00845030136|ALDH1A2, ENSCAFG00845020297|FGF9	11	57	0.264906
GO:0007018	microtubule-based movement	Biological Process	ENSCAFG00845019219|KIF20A, ENSCAFG00845017021|KIF11, ENSCAFG00845021115|KIF23, ENSCAFG00845000629|KIF22, ENSCAFG00845021754|KIFC1, ENSCAFG00845019617|KIF21B, ENSCAFG00845026923|CENPE, ENSCAFG00845029242|KIF4A, ENSCAFG00845013570|KIF15, ENSCAFG00845021665|KIF14, ENSCAFG00845006392|KIF18B, ENSCAFG00845030810|KIF1A, ENSCAFG00845009372|KIF12, ENSCAFG00845021093|DNAH7, ENSCAFG00845023195|KIF24, ENSCAF…	17	1560	68	19884	0.25	1.40968e-05	****	0.0012904	**	ENSCAFG00845019219|KIF20A, ENSCAFG00845017021|KIF11, ENSCAFG00845021115|KIF23, ENSCAFG00845000629|KIF22, ENSCAFG00845021754|KIFC1, ENSCAFG00845019617|KIF21B, ENSCAFG00845026923|CENPE, ENSCAFG00845029242|KIF4A, ENSCAFG00845013570|KIF15, ENSCAFG00845021665|KIF14, ENSCAFG00845006392|KIF18B, ENSCAFG00845023195|KIF24, ENSCAFG00845021057|DYNLRB2	13	ENSCAFG00845030810|KIF1A, ENSCAFG00845009372|KIF12, ENSCAFG00845021093|DNAH7, ENSCAFG00845021237|DYNC1I1	4	66	2.70801
GO:0006958	complement activation, classical pathway	Biological Process	ENSCAFG00845025120|C1R, ENSCAFG00845025415|C1S, ENSCAFG00845000378|C1QC, ENSCAFG00845000400|C1QA, ENSCAFG00845000358|C1QB	5	1560	6	19884	0.8333	1.65734e-05	****	0.00149412	**		0	ENSCAFG00845025120|C1R, ENSCAFG00845025415|C1S, ENSCAFG00845000378|C1QC, ENSCAFG00845000400|C1QA, ENSCAFG00845000358|C1QB	5	6	-1.63299
GO:0030217	T cell differentiation	Biological Process	ENSCAFG00845029124|LEPR, ENSCAFG00845012369|RUNX2, ENSCAFG00845021860|EGR1, ENSCAFG00845006270|ENSCAFG00845006270, ENSCAFG00845017420|TRAF3IP2, ENSCAFG00845008896|VAV1, ENSCAFG00845029137|DLL4, ENSCAFG00845027739|CD4, ENSCAFG00845004084|RHOH, ENSCAFG00845021644|ZAP70, ENSCAFG00845000499|IL7R, ENSCAFG00845015330|TBX21	12	1560	38	19884	0.3158	2.05767e-05	****	0.00180046	**	ENSCAFG00845029124|LEPR, ENSCAFG00845012369|RUNX2, ENSCAFG00845021860|EGR1, ENSCAFG00845029137|DLL4	4	ENSCAFG00845006270|ENSCAFG00845006270, ENSCAFG00845017420|TRAF3IP2, ENSCAFG00845008896|VAV1, ENSCAFG00845027739|CD4, ENSCAFG00845004084|RHOH, ENSCAFG00845021644|ZAP70, ENSCAFG00845000499|IL7R, ENSCAFG00845015330|TBX21	8	38	-0.486664
GO:1902895	positive regulation of pri-miRNA transcription by RNA polymerase II	Biological Process	ENSCAFG00845028176|TGFB2, ENSCAFG00845021860|EGR1, ENSCAFG00845018934|GATA2, ENSCAFG00845003630|MYOCD, ENSCAFG00845011624|KLF4, ENSCAFG00845027359|WT1, ENSCAFG00845027004|BMP2, ENSCAFG00845001289|IL10, ENSCAFG00845011173|NGFR, ENSCAFG00845022039|PDGFB, ENSCAFG00845010558|TNF, ENSCAFG00845021614|SPI1	12	1560	38	19884	0.3158	2.05767e-05	****	0.00180046	**	ENSCAFG00845021860|EGR1, ENSCAFG00845003630|MYOCD, ENSCAFG00845011624|KLF4, ENSCAFG00845027359|WT1	4	ENSCAFG00845028176|TGFB2, ENSCAFG00845018934|GATA2, ENSCAFG00845027004|BMP2, ENSCAFG00845001289|IL10, ENSCAFG00845011173|NGFR, ENSCAFG00845022039|PDGFB, ENSCAFG00845010558|TNF, ENSCAFG00845021614|SPI1	8	38	0.811107
GO:0007165	signal transduction	Biological Process	ENSCAFG00845010533|VEGFA, ENSCAFG00845010606|LSP1, ENSCAFG00845005623|TNFRSF11B, ENSCAFG00845010304|ENSCAFG00845010304, ENSCAFG00845031008|APLN, ENSCAFG00845015903|PDE1B, ENSCAFG00845010347|CSF3, ENSCAFG00845023626|NFKB2, ENSCAFG00845017966|RACGAP1, ENSCAFG00845031113|GREM1, ENSCAFG00845003331|MPZL1, ENSCAFG00845028038|GRK3, ENSCAFG00845015887|JAK2, ENSCAFG00845007708|TGFBR1, ENSCAFG00845011396|E…	66	1560	501	19884	0.1317	2.21153e-05	****	0.00190704	**	ENSCAFG00845010606|LSP1, ENSCAFG00845017966|RACGAP1, ENSCAFG00845000040|ANXA1, ENSCAFG00845004698|RASA4B, ENSCAFG00845017556|RANGAP1, ENSCAFG00845001285|ARHGAP18, ENSCAFG00845007594|RASAL2, ENSCAFG00845013585|DEPDC1, ENSCAFG00845014621|SOCS3, ENSCAFG00845003624|TENM2, ENSCAFG00845002745|ARHGAP20, ENSCAFG00845003274|RTKN2, ENSCAFG00845007512|DEPDC1B, ENSCAFG00845014785|PHF19, ENSCAFG00845021944|TI…	24	ENSCAFG00845010533|VEGFA, ENSCAFG00845005623|TNFRSF11B, ENSCAFG00845010304|ENSCAFG00845010304, ENSCAFG00845031008|APLN, ENSCAFG00845015903|PDE1B, ENSCAFG00845010347|CSF3, ENSCAFG00845023626|NFKB2, ENSCAFG00845031113|GREM1, ENSCAFG00845003331|MPZL1, ENSCAFG00845028038|GRK3, ENSCAFG00845015887|JAK2, ENSCAFG00845007708|TGFBR1, ENSCAFG00845011396|EGFR, ENSCAFG00845010486|IL1RL1, ENSCAFG00845004492|CC…	42	466	2.54783
GO:0043231	intracellular membrane-bounded organelle	Cellular Component	ENSCAFG00845005378|PTGS2, ENSCAFG00845003005|DAB2, ENSCAFG00845006529|ITM2B, ENSCAFG00845005115|CTSH, ENSCAFG00845006050|P4HA1, ENSCAFG00845002288|QSOX1, ENSCAFG00845003637|CLCC1, ENSCAFG00845012685|CTSF, ENSCAFG00845008639|GPRC5B, ENSCAFG00845009887|ACSS3, ENSCAFG00845003553|BDKRB2, ENSCAFG00845004604|PSAP, ENSCAFG00845013429|GAA, ENSCAFG00845010374|ABCA1, ENSCAFG00845003083|KLF6, ENSCAFG0084501…	71	1560	552	19884	0.1286	2.4456e-05	****	0.00207876	**	ENSCAFG00845003005|DAB2, ENSCAFG00845003083|KLF6, ENSCAFG00845009233|CAVIN1, ENSCAFG00845023606|GPRC5A, ENSCAFG00845008495|BUB1, ENSCAFG00845012726|LITAF, ENSCAFG00845013476|TACC3, ENSCAFG00845012071|RAB30, ENSCAFG00845008020|SEC16B, ENSCAFG00845007050|BCL3, ENSCAFG00845005191|FOSB, ENSCAFG00845026923|CENPE, ENSCAFG00845015452|CXNC, ENSCAFG00845028383|ODF2, ENSCAFG00845021358|NPHP4, ENSCAFG008450…	24	ENSCAFG00845005378|PTGS2, ENSCAFG00845006529|ITM2B, ENSCAFG00845005115|CTSH, ENSCAFG00845006050|P4HA1, ENSCAFG00845002288|QSOX1, ENSCAFG00845003637|CLCC1, ENSCAFG00845012685|CTSF, ENSCAFG00845008639|GPRC5B, ENSCAFG00845009887|ACSS3, ENSCAFG00845003553|BDKRB2, ENSCAFG00845004604|PSAP, ENSCAFG00845013429|GAA, ENSCAFG00845010374|ABCA1, ENSCAFG00845019241|CTSS, ENSCAFG00845016792|HK2, ENSCAFG00845014…	47	536	4.18976
GO:0032722	positive regulation of chemokine production	Biological Process	ENSCAFG00845008825|IL6, ENSCAFG00845006874|CD74, ENSCAFG00845026417|WNT5A, ENSCAFG00845021860|EGR1, ENSCAFG00845008395|CSF1R, ENSCAFG00845028303|TLR7, ENSCAFG00845012026|TLR4, ENSCAFG00845003045|FFAR2, ENSCAFG00845010558|TNF, ENSCAFG00845011935|PYCARD, ENSCAFG00845030683|TLR9	11	1560	33	19884	0.3333	2.56605e-05	****	0.00215042	**	ENSCAFG00845021860|EGR1	1	ENSCAFG00845008825|IL6, ENSCAFG00845006874|CD74, ENSCAFG00845026417|WNT5A, ENSCAFG00845008395|CSF1R, ENSCAFG00845028303|TLR7, ENSCAFG00845012026|TLR4, ENSCAFG00845003045|FFAR2, ENSCAFG00845010558|TNF, ENSCAFG00845011935|PYCARD, ENSCAFG00845030683|TLR9	10	30	-2.92119
GO:0008083	growth factor activity	Molecular Function	ENSCAFG00845010533|VEGFA, ENSCAFG00845030902|LIF, ENSCAFG00845008825|IL6, ENSCAFG00845000969|IL11, ENSCAFG00845018632|INHBA, ENSCAFG00845018800|VEGFC, ENSCAFG00845028176|TGFB2, ENSCAFG00845027004|BMP2, ENSCAFG00845001301|FGF10, ENSCAFG00845009774|CSF2, ENSCAFG00845017942|FGF1, ENSCAFG00845029595|FGF13, ENSCAFG00845022411|GDF15, ENSCAFG00845022039|PDGFB, ENSCAFG00845020297|FGF9, ENSCAFG00845017837…	21	1560	100	19884	0.21	2.64742e-05	****	0.0021878	**	ENSCAFG00845001301|FGF10, ENSCAFG00845017837|FGF5, ENSCAFG00845001658|FGF6A	3	ENSCAFG00845010533|VEGFA, ENSCAFG00845030902|LIF, ENSCAFG00845008825|IL6, ENSCAFG00845000969|IL11, ENSCAFG00845018632|INHBA, ENSCAFG00845018800|VEGFC, ENSCAFG00845028176|TGFB2, ENSCAFG00845027004|BMP2, ENSCAFG00845009774|CSF2, ENSCAFG00845017942|FGF1, ENSCAFG00845029595|FGF13, ENSCAFG00845022411|GDF15, ENSCAFG00845022039|PDGFB, ENSCAFG00845020297|FGF9, ENSCAFG00845011017|IGF2, ENSCAFG00845025170|…	18	80	-1.78885
GO:0060291	long-term synaptic potentiation	Biological Process	ENSCAFG00845017868|RELN, ENSCAFG00845017903|NOG, ENSCAFG00845029931|ENSCAFG00845029931, ENSCAFG00845019506|SNCA, ENSCAFG00845022653|LRRTM2, ENSCAFG00845004282|SLC8A3, ENSCAFG00845011643|SYT12, ENSCAFG00845005371|NTRK2, ENSCAFG00845006442|GFAP, ENSCAFG00845024602|SNAP25	10	1560	28	19884	0.3571	3.02673e-05	****	0.00246699	**	ENSCAFG00845017903|NOG, ENSCAFG00845022653|LRRTM2, ENSCAFG00845011643|SYT12, ENSCAFG00845006442|GFAP	4	ENSCAFG00845017868|RELN, ENSCAFG00845029931|ENSCAFG00845029931, ENSCAFG00845019506|SNCA, ENSCAFG00845004282|SLC8A3, ENSCAFG00845005371|NTRK2, ENSCAFG00845024602|SNAP25	6	24	0.612372
GO:0051091	positive regulation of DNA-binding transcription factor activity	Biological Process	ENSCAFG00845008825|IL6, ENSCAFG00845008849|WNT2, ENSCAFG00845028469|IKBKE, ENSCAFG00845010347|CSF3, ENSCAFG00845013841|PLPP3, ENSCAFG00845003630|MYOCD, ENSCAFG00845027004|BMP2, ENSCAFG00845023444|TRIM37, ENSCAFG00845014831|NFAM1, ENSCAFG00845021350|EDN1, ENSCAFG00845021778|TRIM22, ENSCAFG00845001289|IL10, ENSCAFG00845000875|ECSCR, ENSCAFG00845020698|HCLS1, ENSCAFG00845010558|TNF, ENSCAFG008450119…	18	1560	79	19884	0.2278	3.11436e-05	****	0.00247073	**	ENSCAFG00845003630|MYOCD, ENSCAFG00845023444|TRIM37, ENSCAFG00845000028|ESR1	3	ENSCAFG00845008825|IL6, ENSCAFG00845008849|WNT2, ENSCAFG00845028469|IKBKE, ENSCAFG00845010347|CSF3, ENSCAFG00845013841|PLPP3, ENSCAFG00845027004|BMP2, ENSCAFG00845014831|NFAM1, ENSCAFG00845021350|EDN1, ENSCAFG00845021778|TRIM22, ENSCAFG00845001289|IL10, ENSCAFG00845000875|ECSCR, ENSCAFG00845020698|HCLS1, ENSCAFG00845010558|TNF, ENSCAFG00845011935|PYCARD, ENSCAFG00845010618|TNFSF11	15	74	1.04623
GO:0051607	defense response to virus	Biological Process	ENSCAFG00845008825|IL6, ENSCAFG00845013824|SERINC3, ENSCAFG00845029862|CXCL10, ENSCAFG00845027704|ENSCAFG00845027704, ENSCAFG00845030104|MX1, ENSCAFG00845021979|OAS1, ENSCAFG00845014429|ABCC9, ENSCAFG00845004220|RNASEL, ENSCAFG00845020316|ISG15, ENSCAFG00845022316|RSAD2, ENSCAFG00845028303|TLR7, ENSCAFG00845014663|KCNJ8, ENSCAFG00845000875|ECSCR, ENSCAFG00845003672|ISG20, ENSCAFG00845028394|ENSCA…	18	1560	79	19884	0.2278	3.11436e-05	****	0.00247073	**		0	ENSCAFG00845008825|IL6, ENSCAFG00845013824|SERINC3, ENSCAFG00845029862|CXCL10, ENSCAFG00845027704|ENSCAFG00845027704, ENSCAFG00845030104|MX1, ENSCAFG00845021979|OAS1, ENSCAFG00845014429|ABCC9, ENSCAFG00845004220|RNASEL, ENSCAFG00845020316|ISG15, ENSCAFG00845022316|RSAD2, ENSCAFG00845028303|TLR7, ENSCAFG00845014663|KCNJ8, ENSCAFG00845000875|ECSCR, ENSCAFG00845003672|ISG20, ENSCAFG00845028394|ENSCA…	18	73	-1.17041
GO:0032729	positive regulation of interferon-gamma production	Biological Process	ENSCAFG00845026417|WNT5A, ENSCAFG00845015887|JAK2, ENSCAFG00845010486|IL1RL1, ENSCAFG00845007050|BCL3, ENSCAFG00845020316|ISG15, ENSCAFG00845027087|SLC11A1, ENSCAFG00845001909|CD14, ENSCAFG00845028303|TLR7, ENSCAFG00845012026|TLR4, ENSCAFG00845031013|SASH3, ENSCAFG00845010558|TNF, ENSCAFG00845022521|FZD5, ENSCAFG00845011935|PYCARD, ENSCAFG00845030683|TLR9	14	1560	52	19884	0.2692	3.25847e-05	****	0.00255104	**	ENSCAFG00845007050|BCL3, ENSCAFG00845022521|FZD5	2	ENSCAFG00845026417|WNT5A, ENSCAFG00845015887|JAK2, ENSCAFG00845010486|IL1RL1, ENSCAFG00845020316|ISG15, ENSCAFG00845027087|SLC11A1, ENSCAFG00845001909|CD14, ENSCAFG00845028303|TLR7, ENSCAFG00845012026|TLR4, ENSCAFG00845031013|SASH3, ENSCAFG00845010558|TNF, ENSCAFG00845011935|PYCARD, ENSCAFG00845030683|TLR9	12	50	-1.13137
GO:0019901	protein kinase binding	Molecular Function	ENSCAFG00845018957|TPX2, ENSCAFG00845001570|PLK1, ENSCAFG00845029842|TUBA4A, ENSCAFG00845017966|RACGAP1, ENSCAFG00845001624|PRC1, ENSCAFG00845019219|KIF20A, ENSCAFG00845015887|JAK2, ENSCAFG00845003875|NOD2, ENSCAFG00845014023|CDC25B, ENSCAFG00845026600|SLC12A7, ENSCAFG00845000839|PTPRK, ENSCAFG00845004674|ZFP36, ENSCAFG00845021203|CCNA2, ENSCAFG00845029114|CIT, ENSCAFG00845027497|ERRFI1, ENSCAFG0…	43	1560	288	19884	0.1493	3.31944e-05	****	0.0025542	**	ENSCAFG00845018957|TPX2, ENSCAFG00845001570|PLK1, ENSCAFG00845017966|RACGAP1, ENSCAFG00845001624|PRC1, ENSCAFG00845019219|KIF20A, ENSCAFG00845014023|CDC25B, ENSCAFG00845004674|ZFP36, ENSCAFG00845021203|CCNA2, ENSCAFG00845029114|CIT, ENSCAFG00845007083|MAPRE2, ENSCAFG00845016825|TRIB3, ENSCAFG00845021665|KIF14, ENSCAFG00845024978|FOXM1, ENSCAFG00845029758|FAM83D, ENSCAFG00845026533|CCNB3, ENSCAFG0…	23	ENSCAFG00845029842|TUBA4A, ENSCAFG00845015887|JAK2, ENSCAFG00845003875|NOD2, ENSCAFG00845026600|SLC12A7, ENSCAFG00845000839|PTPRK, ENSCAFG00845027497|ERRFI1, ENSCAFG00845018106|SYK, ENSCAFG00845006650|PRAM1, ENSCAFG00845007898|NR4A3, ENSCAFG00845021778|TRIM22, ENSCAFG00845016203|FAM83H, ENSCAFG00845000875|ECSCR, ENSCAFG00845020698|HCLS1, ENSCAFG00845027739|CD4, ENSCAFG00845030126|SCN5A, ENSCAFG00…	20	282	4.22799
GO:0007156	homophilic cell adhesion via plasma membrane adhesion molecules	Biological Process	ENSCAFG00845010963|CDH3, ENSCAFG00845015743|IGSF11, ENSCAFG00845003106|ENSCAFG00845003106, ENSCAFG00845009547|DCHS2, ENSCAFG00845027590|CLSTN2, ENSCAFG00845024611|CLSTN3, ENSCAFG00845009016|KIRREL3, ENSCAFG00845004526|CDH23, ENSCAFG00845001959|CDH19, ENSCAFG00845012033|ESAM, ENSCAFG00845011726|ENSCAFG00845011726, ENSCAFG00845002945|PCDHB6, ENSCAFG00845012097|CDH5, ENSCAFG00845003082|ENSCAFG008450…	20	1560	94	19884	0.2128	3.34836e-05	****	0.0025542	**	ENSCAFG00845015743|IGSF11, ENSCAFG00845009547|DCHS2, ENSCAFG00845012097|CDH5, ENSCAFG00845027877|RET, ENSCAFG00845015703|ENSCAFG00845015703	5	ENSCAFG00845010963|CDH3, ENSCAFG00845003106|ENSCAFG00845003106, ENSCAFG00845027590|CLSTN2, ENSCAFG00845024611|CLSTN3, ENSCAFG00845009016|KIRREL3, ENSCAFG00845004526|CDH23, ENSCAFG00845001959|CDH19, ENSCAFG00845012033|ESAM, ENSCAFG00845011726|ENSCAFG00845011726, ENSCAFG00845002945|PCDHB6, ENSCAFG00845003082|ENSCAFG00845003082, ENSCAFG00845009628|CELSR1, ENSCAFG00845002975|PCDHB14, ENSCAFG008450205…	15	84	-2.18218
GO:0032715	negative regulation of interleukin-6 production	Biological Process	ENSCAFG00845006723|TNFAIP3, ENSCAFG00845001224|C1QTNF3, ENSCAFG00845011235|SYT11, ENSCAFG00845030728|ZC3H12A, ENSCAFG00845016220|NCKAP1L, ENSCAFG00845001289|IL10, ENSCAFG00845012026|TLR4, ENSCAFG00845020969|INPP5D, ENSCAFG00845010558|TNF, ENSCAFG00845006398|NR1H4, ENSCAFG00845030683|TLR9	11	1560	34	19884	0.3235	3.52556e-05	****	0.00260176	**	ENSCAFG00845006398|NR1H4	1	ENSCAFG00845006723|TNFAIP3, ENSCAFG00845001224|C1QTNF3, ENSCAFG00845011235|SYT11, ENSCAFG00845030728|ZC3H12A, ENSCAFG00845016220|NCKAP1L, ENSCAFG00845001289|IL10, ENSCAFG00845012026|TLR4, ENSCAFG00845020969|INPP5D, ENSCAFG00845010558|TNF, ENSCAFG00845030683|TLR9	10	33	-2.43709
GO:0006909	phagocytosis	Biological Process	ENSCAFG00845029124|LEPR, ENSCAFG00845003875|NOD2, ENSCAFG00845000040|ANXA1, ENSCAFG00845027087|SLC11A1, ENSCAFG00845004665|NCF2, ENSCAFG00845008896|VAV1, ENSCAFG00845008166|NCF4, ENSCAFG00845012026|TLR4, ENSCAFG00845009933|MYO7A, ENSCAFG00845011123|MYO1G, ENSCAFG00845027874|ICAM5	11	1560	34	19884	0.3235	3.52556e-05	****	0.00260176	**	ENSCAFG00845029124|LEPR, ENSCAFG00845000040|ANXA1	2	ENSCAFG00845003875|NOD2, ENSCAFG00845027087|SLC11A1, ENSCAFG00845004665|NCF2, ENSCAFG00845008896|VAV1, ENSCAFG00845008166|NCF4, ENSCAFG00845012026|TLR4, ENSCAFG00845009933|MYO7A, ENSCAFG00845011123|MYO1G, ENSCAFG00845027874|ICAM5	9	34	-0.514496
GO:0045860	positive regulation of protein kinase activity	Biological Process	ENSCAFG00845018800|VEGFC, ENSCAFG00845026417|WNT5A, ENSCAFG00845002345|VLDLR, ENSCAFG00845014023|CDC25B, ENSCAFG00845026923|CENPE, ENSCAFG00845014867|NRG1, ENSCAFG00845002557|LCP2, ENSCAFG00845017868|RELN, ENSCAFG00845028911|RASSF2, ENSCAFG00845027739|CD4, ENSCAFG00845006658|EREG, ENSCAFG00845010558|TNF, ENSCAFG00845010872|SPDYA	13	1560	46	19884	0.2826	3.54189e-05	****	0.00260176	**	ENSCAFG00845014023|CDC25B, ENSCAFG00845026923|CENPE, ENSCAFG00845014867|NRG1, ENSCAFG00845028911|RASSF2	4	ENSCAFG00845018800|VEGFC, ENSCAFG00845026417|WNT5A, ENSCAFG00845002345|VLDLR, ENSCAFG00845002557|LCP2, ENSCAFG00845017868|RELN, ENSCAFG00845027739|CD4, ENSCAFG00845006658|EREG, ENSCAFG00845010558|TNF, ENSCAFG00845010872|SPDYA	9	43	-1.52499
GO:0034142	toll-like receptor 4 signaling pathway	Biological Process	ENSCAFG00845021979|OAS1, ENSCAFG00845017572|TRIL, ENSCAFG00845012026|TLR4, ENSCAFG00845021891|TNIP3, ENSCAFG00845006398|NR1H4, ENSCAFG00845027381|PIK3AP1	6	1560	10	19884	0.6	3.68024e-05	****	0.00260414	**	ENSCAFG00845017572|TRIL, ENSCAFG00845006398|NR1H4	2	ENSCAFG00845021979|OAS1, ENSCAFG00845012026|TLR4, ENSCAFG00845021891|TNIP3, ENSCAFG00845027381|PIK3AP1	4	10	-1.58114
GO:0005515	protein binding	Molecular Function	ENSCAFG00845025227|LMO7, ENSCAFG00845027702|EPAS1, ENSCAFG00845030572|TIMP1, ENSCAFG00845011565|LRIG1, ENSCAFG00845016243|LIPG, ENSCAFG00845004334|ADAMTSL3, ENSCAFG00845024930|OGN, ENSCAFG00845005623|TNFRSF11B, ENSCAFG00845015138|BSG, ENSCAFG00845010304|ENSCAFG00845010304, ENSCAFG00845014757|F3, ENSCAFG00845001224|C1QTNF3, ENSCAFG00845020775|CRLF1, ENSCAFG00845006050|P4HA1, ENSCAFG00845004794|EPH…	284	1560	2918	19884	0.0973	3.69169e-05	****	0.00260414	**	ENSCAFG00845025227|LMO7, ENSCAFG00845004334|ADAMTSL3, ENSCAFG00845024930|OGN, ENSCAFG00845000795|MYH10, ENSCAFG00845020846|LRRC17, ENSCAFG00845029124|LEPR, ENSCAFG00845012791|LRRC59, ENSCAFG00845001126|ASPM, ENSCAFG00845001570|PLK1, ENSCAFG00845003555|EFS, ENSCAFG00845024761|ITSN1, ENSCAFG00845009192|SIPA1L1, ENSCAFG00845028130|ENSCAFG00845028130, ENSCAFG00845021325|PLEKHA6, ENSCAFG00845005174|KA…	119	ENSCAFG00845027702|EPAS1, ENSCAFG00845030572|TIMP1, ENSCAFG00845011565|LRIG1, ENSCAFG00845016243|LIPG, ENSCAFG00845005623|TNFRSF11B, ENSCAFG00845015138|BSG, ENSCAFG00845010304|ENSCAFG00845010304, ENSCAFG00845014757|F3, ENSCAFG00845001224|C1QTNF3, ENSCAFG00845020775|CRLF1, ENSCAFG00845006050|P4HA1, ENSCAFG00845004794|EPHA2, ENSCAFG00845010998|TIMP3, ENSCAFG00845015299|GAP43, ENSCAFG00845023053|BGN…	165	2716	13.1631
GO:0006811	ion transport	Biological Process	ENSCAFG00845026600|SLC12A7, ENSCAFG00845000763|GABRA1, ENSCAFG00845028149|CACNA1A, ENSCAFG00845025226|RYR3, ENSCAFG00845030371|KCNA1, ENSCAFG00845024934|KCNS2, ENSCAFG00845025508|GABRE, ENSCAFG00845025402|SFXN2, ENSCAFG00845003207|KCNH1, ENSCAFG00845011389|KCNMA1, ENSCAFG00845026792|P2RX2, ENSCAFG00845011629|KCNQ1, ENSCAFG00845018511|KCNC3, ENSCAFG00845015969|SFXN4, ENSCAFG00845008861|SLC26A2, EN…	34	1560	209	19884	0.1627	3.76526e-05	****	0.00260414	**	ENSCAFG00845024934|KCNS2, ENSCAFG00845025508|GABRE, ENSCAFG00845025402|SFXN2, ENSCAFG00845015969|SFXN4, ENSCAFG00845008861|SLC26A2, ENSCAFG00845015933|SCN3A, ENSCAFG00845027740|SLC12A8, ENSCAFG00845020151|GRID2, ENSCAFG00845005055|GRIA1, ENSCAFG00845006184|GRIK2, ENSCAFG00845011822|TRPM6	11	ENSCAFG00845026600|SLC12A7, ENSCAFG00845000763|GABRA1, ENSCAFG00845028149|CACNA1A, ENSCAFG00845025226|RYR3, ENSCAFG00845030371|KCNA1, ENSCAFG00845003207|KCNH1, ENSCAFG00845011389|KCNMA1, ENSCAFG00845026792|P2RX2, ENSCAFG00845011629|KCNQ1, ENSCAFG00845018511|KCNC3, ENSCAFG00845027103|P2RX7, ENSCAFG00845018286|SCN7A, ENSCAFG00845030426|KCNA6, ENSCAFG00845029352|SLC24A3, ENSCAFG00845027200|KCNF1, EN…	23	161	-1.4186
GO:0098883	synapse pruning	Biological Process	ENSCAFG00845000378|C1QC, ENSCAFG00845000400|C1QA, ENSCAFG00845017146|EPHA4, ENSCAFG00845000358|C1QB	4	1560	4	19884	1	3.77522e-05	****	0.00260414	**		0	ENSCAFG00845000378|C1QC, ENSCAFG00845000400|C1QA, ENSCAFG00845017146|EPHA4, ENSCAFG00845000358|C1QB	4	4	-2
GO:0001501	skeletal system development	Biological Process	ENSCAFG00845017615|MMP9, ENSCAFG00845001153|HEXB, ENSCAFG00845012369|RUNX2, ENSCAFG00845014826|WFIKKN2, ENSCAFG00845007708|TGFBR1, ENSCAFG00845025576|PKDCC, ENSCAFG00845024752|TBX3, ENSCAFG00845027290|PAX1, ENSCAFG00845021350|EDN1, ENSCAFG00845020025|COMP, ENSCAFG00845000220|ZBTB16, ENSCAFG00845028911|RASSF2, ENSCAFG00845000357|FST, ENSCAFG00845017903|NOG, ENSCAFG00845011359|HOXA5, ENSCAFG0084500…	16	1560	66	19884	0.2424	3.77637e-05	****	0.00260414	**	ENSCAFG00845012369|RUNX2, ENSCAFG00845014826|WFIKKN2, ENSCAFG00845025576|PKDCC, ENSCAFG00845000220|ZBTB16, ENSCAFG00845028911|RASSF2, ENSCAFG00845017903|NOG, ENSCAFG00845011359|HOXA5	7	ENSCAFG00845017615|MMP9, ENSCAFG00845001153|HEXB, ENSCAFG00845007708|TGFBR1, ENSCAFG00845024752|TBX3, ENSCAFG00845027290|PAX1, ENSCAFG00845021350|EDN1, ENSCAFG00845020025|COMP, ENSCAFG00845000357|FST, ENSCAFG00845000982|FGFRL1	9	63	2.1418
GO:0062023	collagen-containing extracellular matrix	Cellular Component	ENSCAFG00845012060|EFEMP1, ENSCAFG00845008849|WNT2, ENSCAFG00845000607|SERPINE1, ENSCAFG00845014757|F3, ENSCAFG00845009354|RARRES2, ENSCAFG00845028176|TGFB2, ENSCAFG00845026785|POSTN, ENSCAFG00845028293|NPNT, ENSCAFG00845018089|ECM1, ENSCAFG00845020649|AGRN, ENSCAFG00845019335|PRELP, ENSCAFG00845001301|FGF10, ENSCAFG00845010094|TNN, ENSCAFG00845024885|OMD, ENSCAFG00845006098|THBS4, ENSCAFG0084500…	17	1560	73	19884	0.2329	3.80773e-05	****	0.00260414	**	ENSCAFG00845012060|EFEMP1, ENSCAFG00845019335|PRELP, ENSCAFG00845001301|FGF10, ENSCAFG00845010094|TNN, ENSCAFG00845024885|OMD	5	ENSCAFG00845008849|WNT2, ENSCAFG00845000607|SERPINE1, ENSCAFG00845014757|F3, ENSCAFG00845009354|RARRES2, ENSCAFG00845028176|TGFB2, ENSCAFG00845026785|POSTN, ENSCAFG00845028293|NPNT, ENSCAFG00845018089|ECM1, ENSCAFG00845020649|AGRN, ENSCAFG00845006098|THBS4, ENSCAFG00845006293|ENSCAFG00845006293, ENSCAFG00845006356|ADAMTS8	12	71	-1.54282
GO:0045202	synapse	Cellular Component	ENSCAFG00845015278|SLC2A1, ENSCAFG00845001026|SEMA4B, ENSCAFG00845020957|MME, ENSCAFG00845000378|C1QC, ENSCAFG00845030371|KCNA1, ENSCAFG00845014867|NRG1, ENSCAFG00845000400|C1QA, ENSCAFG00845024998|SLC8A1, ENSCAFG00845000697|ACHE, ENSCAFG00845011823|ITGA3, ENSCAFG00845003895|GAD2, ENSCAFG00845019962|HAPLN1, ENSCAFG00845000358|C1QB, ENSCAFG00845029772|SLC4A10, ENSCAFG00845010073|CAPN5, ENSCAFG0084…	28	1560	159	19884	0.1761	4.23659e-05	****	0.00286451	**	ENSCAFG00845014867|NRG1, ENSCAFG00845024998|SLC8A1, ENSCAFG00845003895|GAD2, ENSCAFG00845010073|CAPN5, ENSCAFG00845020151|GRID2, ENSCAFG00845005055|GRIA1	6	ENSCAFG00845015278|SLC2A1, ENSCAFG00845001026|SEMA4B, ENSCAFG00845020957|MME, ENSCAFG00845000378|C1QC, ENSCAFG00845030371|KCNA1, ENSCAFG00845000400|C1QA, ENSCAFG00845000697|ACHE, ENSCAFG00845011823|ITGA3, ENSCAFG00845019962|HAPLN1, ENSCAFG00845000358|C1QB, ENSCAFG00845029772|SLC4A10, ENSCAFG00845024690|ENSCAFG00845024690, ENSCAFG00845009933|MYO7A, ENSCAFG00845027103|P2RX7, ENSCAFG00845029109|SYN2…	22	147	0.164957
GO:0008543	fibroblast growth factor receptor signaling pathway	Biological Process	ENSCAFG00845026417|WNT5A, ENSCAFG00845012040|FGFR1, ENSCAFG00845014539|EXT1, ENSCAFG00845001301|FGF10, ENSCAFG00845017942|FGF1, ENSCAFG00845013339|FGFR3, ENSCAFG00845011173|NGFR, ENSCAFG00845020297|FGF9, ENSCAFG00845017903|NOG, ENSCAFG00845017837|FGF5, ENSCAFG00845001658|FGF6A, ENSCAFG00845025170|FGF12, ENSCAFG00845030660|FGF23	13	1560	47	19884	0.2766	4.54709e-05	****	0.00303991	**	ENSCAFG00845001301|FGF10, ENSCAFG00845017903|NOG, ENSCAFG00845017837|FGF5, ENSCAFG00845001658|FGF6A	4	ENSCAFG00845026417|WNT5A, ENSCAFG00845012040|FGFR1, ENSCAFG00845014539|EXT1, ENSCAFG00845017942|FGF1, ENSCAFG00845013339|FGFR3, ENSCAFG00845011173|NGFR, ENSCAFG00845020297|FGF9, ENSCAFG00845025170|FGF12, ENSCAFG00845030660|FGF23	9	40	-0.948683
GO:0050766	positive regulation of phagocytosis	Biological Process	ENSCAFG00845003786|MFGE8, ENSCAFG00845003875|NOD2, ENSCAFG00845000194|CAMK1D, ENSCAFG00845017057|IL2RG, ENSCAFG00845027087|SLC11A1, ENSCAFG00845011581|TUB, ENSCAFG00845010558|TNF, ENSCAFG00845002659|DOCK2, ENSCAFG00845011935|PYCARD	9	1560	24	19884	0.375	4.86393e-05	****	0.0032156	**	ENSCAFG00845011581|TUB	1	ENSCAFG00845003786|MFGE8, ENSCAFG00845003875|NOD2, ENSCAFG00845000194|CAMK1D, ENSCAFG00845017057|IL2RG, ENSCAFG00845027087|SLC11A1, ENSCAFG00845010558|TNF, ENSCAFG00845002659|DOCK2, ENSCAFG00845011935|PYCARD	8	22	-2.13201
GO:0002237	response to molecule of bacterial origin	Biological Process	ENSCAFG00845028622|B2M, ENSCAFG00845006723|TNFAIP3, ENSCAFG00845001909|CD14, ENSCAFG00845001289|IL10, ENSCAFG00845030683|TLR9	5	1560	7	19884	0.7143	5.42331e-05	****	0.00354601	**		0	ENSCAFG00845028622|B2M, ENSCAFG00845006723|TNFAIP3, ENSCAFG00845001909|CD14, ENSCAFG00845001289|IL10, ENSCAFG00845030683|TLR9	5	7	-2.64575
GO:0006468	protein phosphorylation	Biological Process	ENSCAFG00845004794|EPHA2, ENSCAFG00845026417|WNT5A, ENSCAFG00845012040|FGFR1, ENSCAFG00845028469|IKBKE, ENSCAFG00845028176|TGFB2, ENSCAFG00845001570|PLK1, ENSCAFG00845025108|STK38L, ENSCAFG00845010485|PIM1, ENSCAFG00845028038|GRK3, ENSCAFG00845015887|JAK2, ENSCAFG00845008495|BUB1, ENSCAFG00845003070|ALPK3, ENSCAFG00845000194|CAMK1D, ENSCAFG00845014023|CDC25B, ENSCAFG00845008045|CSF2RB, ENSCAFG008…	72	1560	578	19884	0.1246	6.13212e-05	****	0.00396588	**	ENSCAFG00845001570|PLK1, ENSCAFG00845010485|PIM1, ENSCAFG00845008495|BUB1, ENSCAFG00845014023|CDC25B, ENSCAFG00845018798|BTK, ENSCAFG00845009826|PBK, ENSCAFG00845002598|EEF2K, ENSCAFG00845007948|RSKR, ENSCAFG00845029114|CIT, ENSCAFG00845025576|PKDCC, ENSCAFG00845000830|ALPK2, ENSCAFG00845029207|AURKA, ENSCAFG00845016825|TRIB3, ENSCAFG00845002973|CDK1, ENSCAFG00845003393|NEK2, ENSCAFG00845009162|P…	30	ENSCAFG00845004794|EPHA2, ENSCAFG00845026417|WNT5A, ENSCAFG00845012040|FGFR1, ENSCAFG00845028469|IKBKE, ENSCAFG00845028176|TGFB2, ENSCAFG00845025108|STK38L, ENSCAFG00845028038|GRK3, ENSCAFG00845015887|JAK2, ENSCAFG00845003070|ALPK3, ENSCAFG00845000194|CAMK1D, ENSCAFG00845008045|CSF2RB, ENSCAFG00845007708|TGFBR1, ENSCAFG00845011396|EGFR, ENSCAFG00845011212|IGFBP3, ENSCAFG00845029262|SEMA7A, ENSCAF…	42	549	5.63362
GO:0005518	collagen binding	Molecular Function	ENSCAFG00845000798|MMP12, ENSCAFG00845018672|CTSB, ENSCAFG00845019410|ITGA11, ENSCAFG00845014232|C1QTNF1, ENSCAFG00845024244|ANTXR1, ENSCAFG00845019241|CTSS, ENSCAFG00845009162|PAK1, ENSCAFG00845000697|ACHE, ENSCAFG00845020025|COMP, ENSCAFG00845019194|ABI3BP, ENSCAFG00845022039|PDGFB, ENSCAFG00845000419|CCBE1	12	1560	42	19884	0.2857	6.2609e-05	****	0.00400563	**	ENSCAFG00845009162|PAK1, ENSCAFG00845019194|ABI3BP, ENSCAFG00845000419|CCBE1	3	ENSCAFG00845000798|MMP12, ENSCAFG00845018672|CTSB, ENSCAFG00845019410|ITGA11, ENSCAFG00845014232|C1QTNF1, ENSCAFG00845024244|ANTXR1, ENSCAFG00845019241|CTSS, ENSCAFG00845000697|ACHE, ENSCAFG00845020025|COMP, ENSCAFG00845022039|PDGFB	9	41	-1.71791
GO:0050727	regulation of inflammatory response	Biological Process	ENSCAFG00845023377|PTGES, ENSCAFG00845015887|JAK2, ENSCAFG00845005879|TNIP1, ENSCAFG00845003875|NOD2, ENSCAFG00845000040|ANXA1, ENSCAFG00845029262|SEMA7A, ENSCAFG00845022970|GGT1, ENSCAFG00845012026|TLR4, ENSCAFG00845000875|ECSCR, ENSCAFG00845010558|TNF, ENSCAFG00845027381|PIK3AP1, ENSCAFG00845011935|PYCARD, ENSCAFG00845030683|TLR9, ENSCAFG00845000028|ESR1	14	1560	56	19884	0.25	7.94513e-05	****	0.00497616	**	ENSCAFG00845000040|ANXA1, ENSCAFG00845000028|ESR1	2	ENSCAFG00845023377|PTGES, ENSCAFG00845015887|JAK2, ENSCAFG00845005879|TNIP1, ENSCAFG00845003875|NOD2, ENSCAFG00845029262|SEMA7A, ENSCAFG00845022970|GGT1, ENSCAFG00845012026|TLR4, ENSCAFG00845000875|ECSCR, ENSCAFG00845010558|TNF, ENSCAFG00845027381|PIK3AP1, ENSCAFG00845011935|PYCARD, ENSCAFG00845030683|TLR9	12	52	-0.5547
GO:0005604	basement membrane	Cellular Component	ENSCAFG00845030572|TIMP1, ENSCAFG00845010998|TIMP3, ENSCAFG00845003626|NID2, ENSCAFG00845028293|NPNT, ENSCAFG00845023995|P3H2, ENSCAFG00845025241|VWA1, ENSCAFG00845020649|AGRN, ENSCAFG00845000697|ACHE, ENSCAFG00845001314|NTN1, ENSCAFG00845013821|LAMA3, ENSCAFG00845006098|THBS4, ENSCAFG00845015333|COL4A4, ENSCAFG00845020359|LAMC3, ENSCAFG00845015636|COL4A3	14	1560	56	19884	0.25	7.94513e-05	****	0.00497616	**	ENSCAFG00845013821|LAMA3	1	ENSCAFG00845030572|TIMP1, ENSCAFG00845010998|TIMP3, ENSCAFG00845003626|NID2, ENSCAFG00845028293|NPNT, ENSCAFG00845023995|P3H2, ENSCAFG00845025241|VWA1, ENSCAFG00845020649|AGRN, ENSCAFG00845000697|ACHE, ENSCAFG00845001314|NTN1, ENSCAFG00845006098|THBS4, ENSCAFG00845015333|COL4A4, ENSCAFG00845020359|LAMC3, ENSCAFG00845015636|COL4A3	13	54	-3.53815
GO:0048286	lung alveolus development	Biological Process	ENSCAFG00845030902|LIF, ENSCAFG00845000798|MMP12, ENSCAFG00845025576|PKDCC, ENSCAFG00845003630|MYOCD, ENSCAFG00845027497|ERRFI1, ENSCAFG00845028892|STRA6, ENSCAFG00845001301|FGF10, ENSCAFG00845015739|PGR, ENSCAFG00845011359|HOXA5, ENSCAFG00845029158|ITGB6	10	1560	31	19884	0.3226	8.22767e-05	****	0.00509944	**	ENSCAFG00845025576|PKDCC, ENSCAFG00845003630|MYOCD, ENSCAFG00845001301|FGF10, ENSCAFG00845015739|PGR, ENSCAFG00845011359|HOXA5, ENSCAFG00845029158|ITGB6	6	ENSCAFG00845030902|LIF, ENSCAFG00845000798|MMP12, ENSCAFG00845027497|ERRFI1, ENSCAFG00845028892|STRA6	4	31	-0.538816
GO:0007059	chromosome segregation	Biological Process	ENSCAFG00845001752|CENPF, ENSCAFG00845008263|TOP2A, ENSCAFG00845001057|PTTG1, ENSCAFG00845026923|CENPE, ENSCAFG00845007948|RSKR, ENSCAFG00845025475|HJURP, ENSCAFG00845009996|ESCO2, ENSCAFG00845003393|NEK2, ENSCAFG00845020400|SGO1, ENSCAFG00845020433|SPC25, ENSCAFG00845006555|CENPT	11	1560	37	19884	0.2973	8.4614e-05	****	0.00519024	**	ENSCAFG00845001752|CENPF, ENSCAFG00845008263|TOP2A, ENSCAFG00845001057|PTTG1, ENSCAFG00845026923|CENPE, ENSCAFG00845007948|RSKR, ENSCAFG00845025475|HJURP, ENSCAFG00845009996|ESCO2, ENSCAFG00845003393|NEK2, ENSCAFG00845020400|SGO1, ENSCAFG00845020433|SPC25, ENSCAFG00845006555|CENPT	11		0	37	5.09637
GO:0060907	positive regulation of macrophage cytokine production	Biological Process	ENSCAFG00845026417|WNT5A, ENSCAFG00845003875|NOD2, ENSCAFG00845029262|SEMA7A, ENSCAFG00845028303|TLR7, ENSCAFG00845012026|TLR4, ENSCAFG00845027103|P2RX7, ENSCAFG00845011935|PYCARD	7	1560	16	19884	0.4375	0.000109627	***	0.0065228	**		0	ENSCAFG00845026417|WNT5A, ENSCAFG00845003875|NOD2, ENSCAFG00845029262|SEMA7A, ENSCAFG00845028303|TLR7, ENSCAFG00845012026|TLR4, ENSCAFG00845027103|P2RX7, ENSCAFG00845011935|PYCARD	7	16	-2
GO:0001891	phagocytic cup	Cellular Component	ENSCAFG00845011235|SYT11, ENSCAFG00845014845|PEAR1, ENSCAFG00845015029|BIN2, ENSCAFG00845012026|TLR4, ENSCAFG00845010558|TNF, ENSCAFG00845011123|MYO1G, ENSCAFG00845023650|ARHGAP25	7	1560	16	19884	0.4375	0.000109627	***	0.0065228	**		0	ENSCAFG00845011235|SYT11, ENSCAFG00845014845|PEAR1, ENSCAFG00845015029|BIN2, ENSCAFG00845012026|TLR4, ENSCAFG00845010558|TNF, ENSCAFG00845011123|MYO1G, ENSCAFG00845023650|ARHGAP25	7	16	-2.25
GO:0043679	axon terminus	Cellular Component	ENSCAFG00845010452|TPBG, ENSCAFG00845030371|KCNA1, ENSCAFG00845029772|SLC4A10, ENSCAFG00845000791|PRRT2, ENSCAFG00845030426|KCNA6, ENSCAFG00845019506|SNCA, ENSCAFG00845004282|SLC8A3	7	1560	16	19884	0.4375	0.000109627	***	0.0065228	**	ENSCAFG00845000791|PRRT2	1	ENSCAFG00845010452|TPBG, ENSCAFG00845030371|KCNA1, ENSCAFG00845029772|SLC4A10, ENSCAFG00845030426|KCNA6, ENSCAFG00845019506|SNCA, ENSCAFG00845004282|SLC8A3	6	14	-0.801784
GO:0042531	positive regulation of tyrosine phosphorylation of STAT protein	Biological Process	ENSCAFG00845030902|LIF, ENSCAFG00845008825|IL6, ENSCAFG00845020775|CRLF1, ENSCAFG00845015887|JAK2, ENSCAFG00845008395|CSF1R, ENSCAFG00845009774|CSF2, ENSCAFG00845013339|FGFR3, ENSCAFG00845020698|HCLS1, ENSCAFG00845020106|IL21, ENSCAFG00845030908|OSM	10	1560	32	19884	0.3125	0.000111308	***	0.00655728	**		0	ENSCAFG00845030902|LIF, ENSCAFG00845008825|IL6, ENSCAFG00845020775|CRLF1, ENSCAFG00845015887|JAK2, ENSCAFG00845008395|CSF1R, ENSCAFG00845009774|CSF2, ENSCAFG00845013339|FGFR3, ENSCAFG00845020698|HCLS1, ENSCAFG00845020106|IL21, ENSCAFG00845030908|OSM	10	29	-1.29987
GO:0048661	positive regulation of smooth muscle cell proliferation	Biological Process	ENSCAFG00845008825|IL6, ENSCAFG00845000865|MMP2, ENSCAFG00845009778|HMOX1, ENSCAFG00845021350|EDN1, ENSCAFG00845012026|TLR4, ENSCAFG00845022039|PDGFB, ENSCAFG00845010558|TNF, ENSCAFG00845014866|SERPINF2	8	1560	21	19884	0.381	0.000113379	***	0.00661378	**	ENSCAFG00845009778|HMOX1	1	ENSCAFG00845008825|IL6, ENSCAFG00845000865|MMP2, ENSCAFG00845021350|EDN1, ENSCAFG00845012026|TLR4, ENSCAFG00845022039|PDGFB, ENSCAFG00845010558|TNF, ENSCAFG00845014866|SERPINF2	7	21	-1.96396
GO:0004222	metalloendopeptidase activity	Molecular Function	ENSCAFG00845017615|MMP9, ENSCAFG00845000865|MMP2, ENSCAFG00845004334|ADAMTSL3, ENSCAFG00845025214|BMP1, ENSCAFG00845000798|MMP12, ENSCAFG00845012236|ADAMTS3, ENSCAFG00845002121|MMP14, ENSCAFG00845020957|MME, ENSCAFG00845012850|ADAMTS9, ENSCAFG00845005528|ADAMTS7, ENSCAFG00845006935|ADAMTS10, ENSCAFG00845015078|ADAM28, ENSCAFG00845010741|ADAMTSL2, ENSCAFG00845000842|MMP3, ENSCAFG00845011859|ENSCAF…	22	1560	118	19884	0.1864	0.000114693	***	0.00662546	**	ENSCAFG00845004334|ADAMTSL3, ENSCAFG00845006935|ADAMTS10, ENSCAFG00845010272|NLN	3	ENSCAFG00845017615|MMP9, ENSCAFG00845000865|MMP2, ENSCAFG00845025214|BMP1, ENSCAFG00845000798|MMP12, ENSCAFG00845012236|ADAMTS3, ENSCAFG00845002121|MMP14, ENSCAFG00845020957|MME, ENSCAFG00845012850|ADAMTS9, ENSCAFG00845005528|ADAMTS7, ENSCAFG00845015078|ADAM28, ENSCAFG00845010741|ADAMTSL2, ENSCAFG00845000842|MMP3, ENSCAFG00845011859|ENSCAFG00845011859, ENSCAFG00845018021|KEL, ENSCAFG00845025768|A…	19	101	-1.79107
GO:0004867	serine-type endopeptidase inhibitor activity	Molecular Function	ENSCAFG00845001478|ITIH5, ENSCAFG00845013723|SERPINF1, ENSCAFG00845000607|SERPINE1, ENSCAFG00845028486|A2M, ENSCAFG00845020645|SERPING1, ENSCAFG00845002126|SERPINB2, ENSCAFG00845014826|WFIKKN2, ENSCAFG00845028105|COL6A3, ENSCAFG00845017287|SERPINB6, ENSCAFG00845001377|ITIH2, ENSCAFG00845029015|SPINT1, ENSCAFG00845002999|SERPINA1, ENSCAFG00845013914|SPINK2, ENSCAFG00845014866|SERPINF2, ENSCAFG0084…	16	1560	72	19884	0.2222	0.000116055	***	0.00663966	**	ENSCAFG00845014826|WFIKKN2, ENSCAFG00845028105|COL6A3, ENSCAFG00845017287|SERPINB6, ENSCAFG00845002109|SERPINB10, ENSCAFG00845002320|SERPINB5	5	ENSCAFG00845001478|ITIH5, ENSCAFG00845013723|SERPINF1, ENSCAFG00845000607|SERPINE1, ENSCAFG00845028486|A2M, ENSCAFG00845020645|SERPING1, ENSCAFG00845002126|SERPINB2, ENSCAFG00845001377|ITIH2, ENSCAFG00845029015|SPINT1, ENSCAFG00845002999|SERPINA1, ENSCAFG00845013914|SPINK2, ENSCAFG00845014866|SERPINF2	11	50	-1.83848
GO:0010467	gene expression	Biological Process	ENSCAFG00845027702|EPAS1, ENSCAFG00845028469|IKBKE, ENSCAFG00845014539|EXT1, ENSCAFG00845012369|RUNX2, ENSCAFG00845013295|SVEP1, ENSCAFG00845027774|EDNRB, ENSCAFG00845025175|NR4A2, ENSCAFG00845014820|MLLT3, ENSCAFG00845011624|KLF4, ENSCAFG00845017420|TRAF3IP2, ENSCAFG00845027004|BMP2, ENSCAFG00845007594|RASAL2, ENSCAFG00845017057|IL2RG, ENSCAFG00845011629|KCNQ1, ENSCAFG00845021350|EDN1, ENSCAFG00…	20	1560	103	19884	0.1942	0.000129593	***	0.00728568	**	ENSCAFG00845012369|RUNX2, ENSCAFG00845013295|SVEP1, ENSCAFG00845011624|KLF4, ENSCAFG00845007594|RASAL2, ENSCAFG00845022548|SIX1, ENSCAFG00845029158|ITGB6, ENSCAFG00845006442|GFAP	7	ENSCAFG00845027702|EPAS1, ENSCAFG00845028469|IKBKE, ENSCAFG00845014539|EXT1, ENSCAFG00845027774|EDNRB, ENSCAFG00845025175|NR4A2, ENSCAFG00845014820|MLLT3, ENSCAFG00845017420|TRAF3IP2, ENSCAFG00845027004|BMP2, ENSCAFG00845017057|IL2RG, ENSCAFG00845011629|KCNQ1, ENSCAFG00845021350|EDN1, ENSCAFG00845027103|P2RX7, ENSCAFG00845000499|IL7R	13	96	-0.51031
GO:0050679	positive regulation of epithelial cell proliferation	Biological Process	ENSCAFG00845008849|WNT2, ENSCAFG00845026417|WNT5A, ENSCAFG00845008267|GRN, ENSCAFG00845012369|RUNX2, ENSCAFG00845003875|NOD2, ENSCAFG00845011396|EGFR, ENSCAFG00845017551|OSR1, ENSCAFG00845001301|FGF10, ENSCAFG00845017942|FGF1, ENSCAFG00845020297|FGF9, ENSCAFG00845017903|NOG, ENSCAFG00845002761|C5AR1	12	1560	45	19884	0.2667	0.000130633	***	0.00728568	**	ENSCAFG00845012369|RUNX2, ENSCAFG00845017551|OSR1, ENSCAFG00845001301|FGF10, ENSCAFG00845017903|NOG	4	ENSCAFG00845008849|WNT2, ENSCAFG00845026417|WNT5A, ENSCAFG00845008267|GRN, ENSCAFG00845003875|NOD2, ENSCAFG00845011396|EGFR, ENSCAFG00845017942|FGF1, ENSCAFG00845020297|FGF9, ENSCAFG00845002761|C5AR1	8	41	0.468521
GO:0008237	metallopeptidase activity	Molecular Function	ENSCAFG00845017615|MMP9, ENSCAFG00845000865|MMP2, ENSCAFG00845025214|BMP1, ENSCAFG00845000798|MMP12, ENSCAFG00845005410|LVRN, ENSCAFG00845012236|ADAMTS3, ENSCAFG00845002121|MMP14, ENSCAFG00845020957|MME, ENSCAFG00845012850|ADAMTS9, ENSCAFG00845005528|ADAMTS7, ENSCAFG00845006935|ADAMTS10, ENSCAFG00845015078|ADAM28, ENSCAFG00845015843|ENPEP, ENSCAFG00845000842|MMP3, ENSCAFG00845018021|KEL, ENSCAFG0…	21	1560	111	19884	0.1892	0.00013102	***	0.00728568	**	ENSCAFG00845006935|ADAMTS10, ENSCAFG00845015843|ENPEP, ENSCAFG00845010272|NLN	3	ENSCAFG00845017615|MMP9, ENSCAFG00845000865|MMP2, ENSCAFG00845025214|BMP1, ENSCAFG00845000798|MMP12, ENSCAFG00845005410|LVRN, ENSCAFG00845012236|ADAMTS3, ENSCAFG00845002121|MMP14, ENSCAFG00845020957|MME, ENSCAFG00845012850|ADAMTS9, ENSCAFG00845005528|ADAMTS7, ENSCAFG00845015078|ADAM28, ENSCAFG00845000842|MMP3, ENSCAFG00845018021|KEL, ENSCAFG00845025768|ADAM8, ENSCAFG00845003017|MMP25, ENSCAFG0084…	18	94	-3.19741
GO:0005764	lysosome	Cellular Component	ENSCAFG00845005115|CTSH, ENSCAFG00845017089|ENSCAFG00845017089, ENSCAFG00845026626|ATP6AP2, ENSCAFG00845001153|HEXB, ENSCAFG00845017467|DLA-DRA, ENSCAFG00845018672|CTSB, ENSCAFG00845004604|PSAP, ENSCAFG00845008267|GRN, ENSCAFG00845013429|GAA, ENSCAFG00845011235|SYT11, ENSCAFG00845019241|CTSS, ENSCAFG00845007384|LAPTM5, ENSCAFG00845021828|ITM2C, ENSCAFG00845021275|LGMN, ENSCAFG00845010989|SIAE, EN…	25	1560	144	19884	0.1736	0.000134886	***	0.00731479	**		0	ENSCAFG00845005115|CTSH, ENSCAFG00845017089|ENSCAFG00845017089, ENSCAFG00845026626|ATP6AP2, ENSCAFG00845001153|HEXB, ENSCAFG00845017467|DLA-DRA, ENSCAFG00845018672|CTSB, ENSCAFG00845004604|PSAP, ENSCAFG00845008267|GRN, ENSCAFG00845013429|GAA, ENSCAFG00845011235|SYT11, ENSCAFG00845019241|CTSS, ENSCAFG00845007384|LAPTM5, ENSCAFG00845021828|ITM2C, ENSCAFG00845021275|LGMN, ENSCAFG00845010989|SIAE, EN…	25	141	-2.44224
GO:0097011	cellular response to granulocyte macrophage colony-stimulating factor stimulus	Biological Process	ENSCAFG00845015903|PDE1B, ENSCAFG00845004674|ZFP36, ENSCAFG00845009774|CSF2, ENSCAFG00845025133|ZFP36L2, ENSCAFG00845027739|CD4	5	1560	8	19884	0.625	0.000135231	***	0.00731479	**	ENSCAFG00845004674|ZFP36, ENSCAFG00845025133|ZFP36L2	2	ENSCAFG00845015903|PDE1B, ENSCAFG00845009774|CSF2, ENSCAFG00845027739|CD4	3	8	0.707107
GO:0042554	superoxide anion generation	Biological Process	ENSCAFG00845008166|NCF4, ENSCAFG00845001935|NCF1, ENSCAFG00845023727|CYBB, ENSCAFG00845020023|NOX5, ENSCAFG00845016545|NOX1	5	1560	8	19884	0.625	0.000135231	***	0.00731479	**	ENSCAFG00845020023|NOX5	1	ENSCAFG00845008166|NCF4, ENSCAFG00845001935|NCF1, ENSCAFG00845023727|CYBB, ENSCAFG00845016545|NOX1	4	7	-1.51186
GO:0001228	DNA-binding transcription activator activity, RNA polymerase II-specific	Molecular Function	ENSCAFG00845027702|EPAS1, ENSCAFG00845008517|ZNF395, ENSCAFG00845012369|RUNX2, ENSCAFG00845003083|KLF6, ENSCAFG00845021860|EGR1, ENSCAFG00845012726|LITAF, ENSCAFG00845013268|MYBL2, ENSCAFG00845000999|POU2F2, ENSCAFG00845025175|NR4A2, ENSCAFG00845018934|GATA2, ENSCAFG00845005191|FOSB, ENSCAFG00845024752|TBX3, ENSCAFG00845011624|KLF4, ENSCAFG00845027359|WT1, ENSCAFG00845021900|KLF7, ENSCAFG00845027…	43	1560	306	19884	0.1405	0.000137668	***	0.00737948	**	ENSCAFG00845012369|RUNX2, ENSCAFG00845003083|KLF6, ENSCAFG00845021860|EGR1, ENSCAFG00845012726|LITAF, ENSCAFG00845013268|MYBL2, ENSCAFG00845005191|FOSB, ENSCAFG00845011624|KLF4, ENSCAFG00845027359|WT1, ENSCAFG00845021900|KLF7, ENSCAFG00845005661|NFIA, ENSCAFG00845022621|SIX4, ENSCAFG00845009257|NFAT5, ENSCAFG00845009666|MITF, ENSCAFG00845022548|SIX1, ENSCAFG00845016936|SOX12, ENSCAFG00845026966|N…	26	ENSCAFG00845027702|EPAS1, ENSCAFG00845008517|ZNF395, ENSCAFG00845000999|POU2F2, ENSCAFG00845025175|NR4A2, ENSCAFG00845018934|GATA2, ENSCAFG00845024752|TBX3, ENSCAFG00845027290|PAX1, ENSCAFG00845010762|ETV4, ENSCAFG00845024090|NR1H3, ENSCAFG00845013887|EBF2, ENSCAFG00845007898|NR4A3, ENSCAFG00845015842|ELF3, ENSCAFG00845013474|NPAS4, ENSCAFG00845005871|RFX6, ENSCAFG00845016598|HLF, ENSCAFG00845021…	17	271	4.67742
GO:0033630	positive regulation of cell adhesion mediated by integrin	Biological Process	ENSCAFG00845030902|LIF, ENSCAFG00845028176|TGFB2, ENSCAFG00845016220|NCKAP1L, ENSCAFG00845018106|SYK, ENSCAFG00845027072|FERMT1, ENSCAFG00845027877|RET	6	1560	12	19884	0.5	0.000141092	***	0.00742916	**	ENSCAFG00845027877|RET	1	ENSCAFG00845030902|LIF, ENSCAFG00845028176|TGFB2, ENSCAFG00845016220|NCKAP1L, ENSCAFG00845018106|SYK, ENSCAFG00845027072|FERMT1	5	12	-0.288675
GO:0050901	leukocyte tethering or rolling	Biological Process	ENSCAFG00845014539|EXT1, ENSCAFG00845012277|VCAM1, ENSCAFG00845002098|SELE, ENSCAFG00845002229|SELP, ENSCAFG00845010558|TNF, ENSCAFG00845013813|PODXL2	6	1560	12	19884	0.5	0.000141092	***	0.00742916	**		0	ENSCAFG00845014539|EXT1, ENSCAFG00845012277|VCAM1, ENSCAFG00845002098|SELE, ENSCAFG00845002229|SELP, ENSCAFG00845010558|TNF, ENSCAFG00845013813|PODXL2	6	12	-0.288675
GO:0050729	positive regulation of inflammatory response	Biological Process	ENSCAFG00845000607|SERPINE1, ENSCAFG00845026417|WNT5A, ENSCAFG00845004758|IL16, ENSCAFG00845002906|PTGER4, ENSCAFG00845012026|TLR4, ENSCAFG00845027383|SUCNR1, ENSCAFG00845025768|ADAM8, ENSCAFG00845019506|SNCA, ENSCAFG00845011935|PYCARD, ENSCAFG00845030683|TLR9, ENSCAFG00845030908|OSM	11	1560	39	19884	0.2821	0.000143347	***	0.00748168	**		0	ENSCAFG00845000607|SERPINE1, ENSCAFG00845026417|WNT5A, ENSCAFG00845004758|IL16, ENSCAFG00845002906|PTGER4, ENSCAFG00845012026|TLR4, ENSCAFG00845027383|SUCNR1, ENSCAFG00845025768|ADAM8, ENSCAFG00845019506|SNCA, ENSCAFG00845011935|PYCARD, ENSCAFG00845030683|TLR9, ENSCAFG00845030908|OSM	11	34	-2.05798
GO:0007166	cell surface receptor signaling pathway	Biological Process	ENSCAFG00845014539|EXT1, ENSCAFG00845011396|EGFR, ENSCAFG00845018739|CALCRL, ENSCAFG00845006501|FZD4, ENSCAFG00845029387|FCER1G, ENSCAFG00845020230|ENSCAFG00845020230, ENSCAFG00845018106|SYK, ENSCAFG00845022244|FZD3, ENSCAFG00845021350|EDN1, ENSCAFG00845007349|EMR4, ENSCAFG00845023109|CRHR1, ENSCAFG00845019157|CXCR3, ENSCAFG00845020144|CRHR2, ENSCAFG00845022521|FZD5, ENSCAFG00845013489|ADGRF1, EN…	20	1560	104	19884	0.1923	0.000148798	***	0.00766954	**	ENSCAFG00845006501|FZD4, ENSCAFG00845022521|FZD5, ENSCAFG00845009278|VAV3	3	ENSCAFG00845014539|EXT1, ENSCAFG00845011396|EGFR, ENSCAFG00845018739|CALCRL, ENSCAFG00845029387|FCER1G, ENSCAFG00845020230|ENSCAFG00845020230, ENSCAFG00845018106|SYK, ENSCAFG00845022244|FZD3, ENSCAFG00845021350|EDN1, ENSCAFG00845007349|EMR4, ENSCAFG00845023109|CRHR1, ENSCAFG00845019157|CXCR3, ENSCAFG00845020144|CRHR2, ENSCAFG00845013489|ADGRF1, ENSCAFG00845009628|CELSR1, ENSCAFG00845007962|ADGRE1…	17	94	-1.9597
GO:0016323	basolateral plasma membrane	Cellular Component	ENSCAFG00845023697|SLC39A14, ENSCAFG00845015278|SLC2A1, ENSCAFG00845013841|PLPP3, ENSCAFG00845007246|SLC16A3, ENSCAFG00845003875|NOD2, ENSCAFG00845011396|EGFR, ENSCAFG00845000830|ALPK2, ENSCAFG00845029488|ABCA8, ENSCAFG00845025480|SLC39A8, ENSCAFG00845011823|ITGA3, ENSCAFG00845029772|SLC4A10, ENSCAFG00845011629|KCNQ1, ENSCAFG00845018055|TEK, ENSCAFG00845002761|C5AR1, ENSCAFG00845014515|ABCC3, ENS…	21	1560	112	19884	0.1875	0.000149524	***	0.00766954	**	ENSCAFG00845000830|ALPK2, ENSCAFG00845029488|ABCA8, ENSCAFG00845018055|TEK, ENSCAFG00845003486|SLC14A1	4	ENSCAFG00845023697|SLC39A14, ENSCAFG00845015278|SLC2A1, ENSCAFG00845013841|PLPP3, ENSCAFG00845007246|SLC16A3, ENSCAFG00845003875|NOD2, ENSCAFG00845011396|EGFR, ENSCAFG00845025480|SLC39A8, ENSCAFG00845011823|ITGA3, ENSCAFG00845029772|SLC4A10, ENSCAFG00845011629|KCNQ1, ENSCAFG00845002761|C5AR1, ENSCAFG00845014515|ABCC3, ENSCAFG00845006158|ERBB3, ENSCAFG00845030683|TLR9, ENSCAFG00845003216|SLC7A8, E…	17	102	-1.18818
GO:1904707	positive regulation of vascular associated smooth muscle cell proliferation	Biological Process	ENSCAFG00845017615|MMP9, ENSCAFG00845000865|MMP2, ENSCAFG00845024936|IGFBP5, ENSCAFG00845018739|CALCRL, ENSCAFG00845007898|NR4A3, ENSCAFG00845022039|PDGFB, ENSCAFG00845020297|FGF9, ENSCAFG00845010558|TNF	8	1560	22	19884	0.3636	0.000165955	***	0.00843958	**		0	ENSCAFG00845017615|MMP9, ENSCAFG00845000865|MMP2, ENSCAFG00845024936|IGFBP5, ENSCAFG00845018739|CALCRL, ENSCAFG00845007898|NR4A3, ENSCAFG00845022039|PDGFB, ENSCAFG00845020297|FGF9, ENSCAFG00845010558|TNF	8	22	-1.2792
GO:0034341	response to interferon-gamma	Biological Process	ENSCAFG00845016210|ENSCAFG00845016210, ENSCAFG00845006874|CD74, ENSCAFG00845027087|SLC11A1, ENSCAFG00845013520|KYNU, ENSCAFG00845017728|DLA-DQA1, ENSCAFG00845019506|SNCA, ENSCAFG00845013246|CIITA	7	1560	17	19884	0.4118	0.000173761	***	0.00876165	**		0	ENSCAFG00845016210|ENSCAFG00845016210, ENSCAFG00845006874|CD74, ENSCAFG00845027087|SLC11A1, ENSCAFG00845013520|KYNU, ENSCAFG00845017728|DLA-DQA1, ENSCAFG00845019506|SNCA, ENSCAFG00845013246|CIITA	7	17	-3.15296
GO:0045730	respiratory burst	Biological Process	ENSCAFG00845027087|SLC11A1, ENSCAFG00845004665|NCF2, ENSCAFG00845008166|NCF4, ENSCAFG00845023727|CYBB	4	1560	5	19884	0.8	0.000176942	***	0.00877337	**		0	ENSCAFG00845027087|SLC11A1, ENSCAFG00845004665|NCF2, ENSCAFG00845008166|NCF4, ENSCAFG00845023727|CYBB	4	5	-2.23607
GO:0016175	superoxide-generating NAD(P)H oxidase activity	Molecular Function	ENSCAFG00845001935|NCF1, ENSCAFG00845023727|CYBB, ENSCAFG00845020023|NOX5, ENSCAFG00845016545|NOX1	4	1560	5	19884	0.8	0.000176942	***	0.00877337	**	ENSCAFG00845020023|NOX5	1	ENSCAFG00845001935|NCF1, ENSCAFG00845023727|CYBB, ENSCAFG00845016545|NOX1	3	4	-1
GO:0001837	epithelial to mesenchymal transition	Biological Process	ENSCAFG00845026417|WNT5A, ENSCAFG00845012040|FGFR1, ENSCAFG00845028176|TGFB2, ENSCAFG00845018096|LOXL3, ENSCAFG00845007708|TGFBR1, ENSCAFG00845027004|BMP2, ENSCAFG00845029758|FAM83D, ENSCAFG00845017903|NOG, ENSCAFG00845013910|RFLNB	9	1560	28	19884	0.3214	0.000192766	***	0.00946927	**	ENSCAFG00845029758|FAM83D, ENSCAFG00845017903|NOG, ENSCAFG00845013910|RFLNB	3	ENSCAFG00845026417|WNT5A, ENSCAFG00845012040|FGFR1, ENSCAFG00845028176|TGFB2, ENSCAFG00845018096|LOXL3, ENSCAFG00845007708|TGFBR1, ENSCAFG00845027004|BMP2	6	28	0.755929
GO:0021766	hippocampus development	Biological Process	ENSCAFG00845011113|MFSD2A, ENSCAFG00845012087|OGDH, ENSCAFG00845013712|PTPRS, ENSCAFG00845030371|KCNA1, ENSCAFG00845021665|KIF14, ENSCAFG00845009016|KIRREL3, ENSCAFG00845017868|RELN, ENSCAFG00845025098|LMX1A, ENSCAFG00845028502|DLX1, ENSCAFG00845014446|SEMA6B	10	1560	34	19884	0.2941	0.000195751	***	0.00946927	**	ENSCAFG00845012087|OGDH, ENSCAFG00845021665|KIF14, ENSCAFG00845025098|LMX1A	3	ENSCAFG00845011113|MFSD2A, ENSCAFG00845013712|PTPRS, ENSCAFG00845030371|KCNA1, ENSCAFG00845009016|KIRREL3, ENSCAFG00845017868|RELN, ENSCAFG00845028502|DLX1, ENSCAFG00845014446|SEMA6B	7	30	1.09545
GO:0007267	cell-cell signaling	Biological Process	ENSCAFG00845008849|WNT2, ENSCAFG00845031113|GREM1, ENSCAFG00845007216|GJC1, ENSCAFG00845030285|STAB1, ENSCAFG00845001301|FGF10, ENSCAFG00845011338|CCL8, ENSCAFG00845021350|EDN1, ENSCAFG00845012190|CCR1, ENSCAFG00845020297|FGF9, ENSCAFG00845006658|EREG	10	1560	34	19884	0.2941	0.000195751	***	0.00946927	**	ENSCAFG00845001301|FGF10	1	ENSCAFG00845008849|WNT2, ENSCAFG00845031113|GREM1, ENSCAFG00845007216|GJC1, ENSCAFG00845030285|STAB1, ENSCAFG00845011338|CCL8, ENSCAFG00845021350|EDN1, ENSCAFG00845012190|CCR1, ENSCAFG00845020297|FGF9, ENSCAFG00845006658|EREG	9	27	-0.7698
GO:0042742	defense response to bacterium	Biological Process	ENSCAFG00845021979|OAS1, ENSCAFG00845012863|RNF213, ENSCAFG00845003875|NOD2, ENSCAFG00845007050|BCL3, ENSCAFG00845029755|LCN2, ENSCAFG00845020316|ISG15, ENSCAFG00845030285|STAB1, ENSCAFG00845027087|SLC11A1, ENSCAFG00845018106|SYK, ENSCAFG00845001289|IL10, ENSCAFG00845012026|TLR4, ENSCAFG00845010558|TNF, ENSCAFG00845023026|CLEC4E, ENSCAFG00845006398|NR1H4, ENSCAFG00845021150|PLAC8B	15	1560	68	19884	0.2206	0.000204977	***	0.0098356	**	ENSCAFG00845007050|BCL3, ENSCAFG00845006398|NR1H4, ENSCAFG00845021150|PLAC8B	3	ENSCAFG00845021979|OAS1, ENSCAFG00845012863|RNF213, ENSCAFG00845003875|NOD2, ENSCAFG00845029755|LCN2, ENSCAFG00845020316|ISG15, ENSCAFG00845030285|STAB1, ENSCAFG00845027087|SLC11A1, ENSCAFG00845018106|SYK, ENSCAFG00845001289|IL10, ENSCAFG00845012026|TLR4, ENSCAFG00845010558|TNF, ENSCAFG00845023026|CLEC4E	12	51	-0.420084
GO:0043087	regulation of GTPase activity	Biological Process	ENSCAFG00845009192|SIPA1L1, ENSCAFG00845004698|RASA4B, ENSCAFG00845007594|RASAL2, ENSCAFG00845030500|EPHA3, ENSCAFG00845017146|EPHA4, ENSCAFG00845008896|VAV1, ENSCAFG00845010426|IQGAP2, ENSCAFG00845022871|FGD6, ENSCAFG00845009278|VAV3, ENSCAFG00845016503|RASAL3, ENSCAFG00845005625|ENSCAFG00845005625, ENSCAFG00845011935|PYCARD, ENSCAFG00845022464|RASAL1, ENSCAFG00845005371|NTRK2	14	1560	61	19884	0.2295	0.000212756	***	0.0101272	*	ENSCAFG00845009192|SIPA1L1, ENSCAFG00845004698|RASA4B, ENSCAFG00845007594|RASAL2, ENSCAFG00845030500|EPHA3, ENSCAFG00845010426|IQGAP2, ENSCAFG00845022871|FGD6, ENSCAFG00845009278|VAV3	7	ENSCAFG00845017146|EPHA4, ENSCAFG00845008896|VAV1, ENSCAFG00845016503|RASAL3, ENSCAFG00845005625|ENSCAFG00845005625, ENSCAFG00845011935|PYCARD, ENSCAFG00845022464|RASAL1, ENSCAFG00845005371|NTRK2	7	59	1.04151
GO:0005216	ion channel activity	Molecular Function	ENSCAFG00845007216|GJC1, ENSCAFG00845000763|GABRA1, ENSCAFG00845028149|CACNA1A, ENSCAFG00845025226|RYR3, ENSCAFG00845030371|KCNA1, ENSCAFG00845024934|KCNS2, ENSCAFG00845025508|GABRE, ENSCAFG00845003207|KCNH1, ENSCAFG00845011389|KCNMA1, ENSCAFG00845026792|P2RX2, ENSCAFG00845011629|KCNQ1, ENSCAFG00845018511|KCNC3, ENSCAFG00845027103|P2RX7, ENSCAFG00845018286|SCN7A, ENSCAFG00845030426|KCNA6, ENSCAFG…	29	1560	183	19884	0.1585	0.000216166	***	0.0102078	*	ENSCAFG00845024934|KCNS2, ENSCAFG00845025508|GABRE, ENSCAFG00845015933|SCN3A, ENSCAFG00845020151|GRID2, ENSCAFG00845005055|GRIA1, ENSCAFG00845006184|GRIK2, ENSCAFG00845011822|TRPM6	7	ENSCAFG00845007216|GJC1, ENSCAFG00845000763|GABRA1, ENSCAFG00845028149|CACNA1A, ENSCAFG00845025226|RYR3, ENSCAFG00845030371|KCNA1, ENSCAFG00845003207|KCNH1, ENSCAFG00845011389|KCNMA1, ENSCAFG00845026792|P2RX2, ENSCAFG00845011629|KCNQ1, ENSCAFG00845018511|KCNC3, ENSCAFG00845027103|P2RX7, ENSCAFG00845018286|SCN7A, ENSCAFG00845030426|KCNA6, ENSCAFG00845027200|KCNF1, ENSCAFG00845030126|SCN5A, ENSCAFG…	22	136	-1.80074
GO:0045893	positive regulation of transcription, DNA-templated	Biological Process	ENSCAFG00845008825|IL6, ENSCAFG00845018632|INHBA, ENSCAFG00845006874|CD74, ENSCAFG00845026417|WNT5A, ENSCAFG00845011687|BAMBI, ENSCAFG00845012369|RUNX2, ENSCAFG00845031113|GREM1, ENSCAFG00845013222|KDM3A, ENSCAFG00845021860|EGR1, ENSCAFG00845007708|TGFBR1, ENSCAFG00845011396|EGFR, ENSCAFG00845030565|NFIX, ENSCAFG00845000999|POU2F2, ENSCAFG00845025175|NR4A2, ENSCAFG00845014820|MLLT3, ENSCAFG008450…	58	1560	460	19884	0.1261	0.000223985	***	0.0104938	*	ENSCAFG00845012369|RUNX2, ENSCAFG00845021860|EGR1, ENSCAFG00845030565|NFIX, ENSCAFG00845021203|CCNA2, ENSCAFG00845007050|BCL3, ENSCAFG00845003630|MYOCD, ENSCAFG00845011624|KLF4, ENSCAFG00845010797|NSD1, ENSCAFG00845027359|WT1, ENSCAFG00845021900|KLF7, ENSCAFG00845024978|FOXM1, ENSCAFG00845022621|SIX4, ENSCAFG00845001301|FGF10, ENSCAFG00845000703|MAZ, ENSCAFG00845010270|ZFPM2, ENSCAFG00845000220|Z…	26	ENSCAFG00845008825|IL6, ENSCAFG00845018632|INHBA, ENSCAFG00845006874|CD74, ENSCAFG00845026417|WNT5A, ENSCAFG00845011687|BAMBI, ENSCAFG00845031113|GREM1, ENSCAFG00845013222|KDM3A, ENSCAFG00845007708|TGFBR1, ENSCAFG00845011396|EGFR, ENSCAFG00845000999|POU2F2, ENSCAFG00845025175|NR4A2, ENSCAFG00845014820|MLLT3, ENSCAFG00845016131|SPP1, ENSCAFG00845024752|TBX3, ENSCAFG00845027004|BMP2, ENSCAFG0084502…	32	432	7.50555
GO:0000978	RNA polymerase II cis-regulatory region sequence-specific DNA binding	Molecular Function	ENSCAFG00845027702|EPAS1, ENSCAFG00845008517|ZNF395, ENSCAFG00845016855|CIART, ENSCAFG00845012369|RUNX2, ENSCAFG00845003083|KLF6, ENSCAFG00845018369|OVOL1, ENSCAFG00845021860|EGR1, ENSCAFG00845012726|LITAF, ENSCAFG00845013268|MYBL2, ENSCAFG00845000999|POU2F2, ENSCAFG00845025175|NR4A2, ENSCAFG00845018934|GATA2, ENSCAFG00845005191|FOSB, ENSCAFG00845024752|TBX3, ENSCAFG00845011624|KLF4, ENSCAFG00845…	49	1560	372	19884	0.1317	0.000242136	***	0.0112555	*	ENSCAFG00845012369|RUNX2, ENSCAFG00845003083|KLF6, ENSCAFG00845021860|EGR1, ENSCAFG00845012726|LITAF, ENSCAFG00845013268|MYBL2, ENSCAFG00845005191|FOSB, ENSCAFG00845011624|KLF4, ENSCAFG00845010797|NSD1, ENSCAFG00845027359|WT1, ENSCAFG00845021900|KLF7, ENSCAFG00845027808|PER1, ENSCAFG00845005661|NFIA, ENSCAFG00845006897|E2F7, ENSCAFG00845022621|SIX4, ENSCAFG00845000703|MAZ, ENSCAFG00845009257|NFAT…	28	ENSCAFG00845027702|EPAS1, ENSCAFG00845008517|ZNF395, ENSCAFG00845016855|CIART, ENSCAFG00845018369|OVOL1, ENSCAFG00845000999|POU2F2, ENSCAFG00845025175|NR4A2, ENSCAFG00845018934|GATA2, ENSCAFG00845024752|TBX3, ENSCAFG00845027290|PAX1, ENSCAFG00845010762|ETV4, ENSCAFG00845024090|NR1H3, ENSCAFG00845013887|EBF2, ENSCAFG00845015842|ELF3, ENSCAFG00845013474|NPAS4, ENSCAFG00845000976|ZNF536, ENSCAFG0084…	21	337	5.55629
GO:0090023	positive regulation of neutrophil chemotaxis	Biological Process	ENSCAFG00845000194|CAMK1D, ENSCAFG00845016220|NCKAP1L, ENSCAFG00845007348|RAC2, ENSCAFG00845006098|THBS4, ENSCAFG00845002761|C5AR1, ENSCAFG00845029934|C3AR1	6	1560	13	19884	0.4615	0.000244628	***	0.0112832	*		0	ENSCAFG00845000194|CAMK1D, ENSCAFG00845016220|NCKAP1L, ENSCAFG00845007348|RAC2, ENSCAFG00845006098|THBS4, ENSCAFG00845002761|C5AR1, ENSCAFG00845029934|C3AR1	6	13	-1.6641
GO:0005516	calmodulin binding	Molecular Function	ENSCAFG00845001126|ASPM, ENSCAFG00845004957|MARCKSL1, ENSCAFG00845002598|EEF2K, ENSCAFG00845005073|DAPK1, ENSCAFG00845026195|PHKA2, ENSCAFG00845024998|SLC8A1, ENSCAFG00845003959|MYO3A, ENSCAFG00845011629|KCNQ1, ENSCAFG00845009933|MYO7A, ENSCAFG00845010426|IQGAP2, ENSCAFG00845011173|NGFR, ENSCAFG00845030126|SCN5A, ENSCAFG00845002388|RYR2, ENSCAFG00845003778|RIT2	14	1560	62	19884	0.2258	0.000255216	***	0.011635	*	ENSCAFG00845001126|ASPM, ENSCAFG00845002598|EEF2K, ENSCAFG00845026195|PHKA2, ENSCAFG00845024998|SLC8A1, ENSCAFG00845003959|MYO3A, ENSCAFG00845010426|IQGAP2, ENSCAFG00845003778|RIT2	7	ENSCAFG00845004957|MARCKSL1, ENSCAFG00845005073|DAPK1, ENSCAFG00845011629|KCNQ1, ENSCAFG00845009933|MYO7A, ENSCAFG00845011173|NGFR, ENSCAFG00845030126|SCN5A, ENSCAFG00845002388|RYR2	7	59	2.47359
GO:0008285	negative regulation of cell population proliferation	Biological Process	ENSCAFG00845030902|LIF, ENSCAFG00845023377|PTGES, ENSCAFG00845018632|INHBA, ENSCAFG00845009769|NDRG1, ENSCAFG00845028176|TGFB2, ENSCAFG00845001754|SOD2, ENSCAFG00845015887|JAK2, ENSCAFG00845010452|TPBG, ENSCAFG00845023995|P3H2, ENSCAFG00845011212|IGFBP3, ENSCAFG00845000839|PTPRK, ENSCAFG00845008395|CSF1R, ENSCAFG00845003630|MYOCD, ENSCAFG00845011624|KLF4, ENSCAFG00845027359|WT1, ENSCAFG0084500659…	34	1560	230	19884	0.1478	0.000256165	***	0.011635	*	ENSCAFG00845003630|MYOCD, ENSCAFG00845011624|KLF4, ENSCAFG00845027359|WT1, ENSCAFG00845026088|SH3BP4, ENSCAFG00845006897|E2F7, ENSCAFG00845024510|CDKN2C, ENSCAFG00845000220|ZBTB16, ENSCAFG00845019194|ABI3BP, ENSCAFG00845029137|DLL4, ENSCAFG00845026179|CDKN2D, ENSCAFG00845020614|KLF13, ENSCAFG00845022521|FZD5, ENSCAFG00845010719|ZNF503, ENSCAFG00845012097|CDH5	14	ENSCAFG00845030902|LIF, ENSCAFG00845023377|PTGES, ENSCAFG00845018632|INHBA, ENSCAFG00845009769|NDRG1, ENSCAFG00845028176|TGFB2, ENSCAFG00845001754|SOD2, ENSCAFG00845015887|JAK2, ENSCAFG00845010452|TPBG, ENSCAFG00845023995|P3H2, ENSCAFG00845011212|IGFBP3, ENSCAFG00845000839|PTPRK, ENSCAFG00845008395|CSF1R, ENSCAFG00845006599|PLAAT4, ENSCAFG00845016004|FRZB, ENSCAFG00845027004|BMP2, ENSCAFG00845016…	20	221	3.43063
GO:0000775	chromosome, centromeric region	Cellular Component	ENSCAFG00845001752|CENPF, ENSCAFG00845001570|PLK1, ENSCAFG00845008263|TOP2A, ENSCAFG00845030636|CDCA8, ENSCAFG00845026923|CENPE, ENSCAFG00845025475|HJURP, ENSCAFG00845028523|SGO2, ENSCAFG00845020400|SGO1, ENSCAFG00845006555|CENPT	9	1560	29	19884	0.3103	0.000260179	***	0.0117277	*	ENSCAFG00845001752|CENPF, ENSCAFG00845001570|PLK1, ENSCAFG00845008263|TOP2A, ENSCAFG00845030636|CDCA8, ENSCAFG00845026923|CENPE, ENSCAFG00845025475|HJURP, ENSCAFG00845028523|SGO2, ENSCAFG00845020400|SGO1, ENSCAFG00845006555|CENPT	9		0	29	4.27099
GO:0032836	glomerular basement membrane development	Biological Process	ENSCAFG00845024495|SULF1, ENSCAFG00845014539|EXT1, ENSCAFG00845027359|WT1, ENSCAFG00845015333|COL4A4, ENSCAFG00845015636|COL4A3	5	1560	9	19884	0.5556	0.000284554	***	0.0124492	*	ENSCAFG00845027359|WT1	1	ENSCAFG00845024495|SULF1, ENSCAFG00845014539|EXT1, ENSCAFG00845015333|COL4A4, ENSCAFG00845015636|COL4A3	4	8	-1.41421
GO:0001774	microglial cell activation	Biological Process	ENSCAFG00845015887|JAK2, ENSCAFG00845000400|C1QA, ENSCAFG00845010558|TNF, ENSCAFG00845002761|C5AR1, ENSCAFG00845019506|SNCA	5	1560	9	19884	0.5556	0.000284554	***	0.0124492	*		0	ENSCAFG00845015887|JAK2, ENSCAFG00845000400|C1QA, ENSCAFG00845010558|TNF, ENSCAFG00845002761|C5AR1, ENSCAFG00845019506|SNCA	5	8	-2.82843
GO:0009612	response to mechanical stimulus	Biological Process	ENSCAFG00845017042|PPL, ENSCAFG00845026895|SCEL, ENSCAFG00845002906|PTGER4, ENSCAFG00845003563|BDKRB1, ENSCAFG00845027103|P2RX7	5	1560	9	19884	0.5556	0.000284554	***	0.0124492	*	ENSCAFG00845017042|PPL, ENSCAFG00845026895|SCEL	2	ENSCAFG00845002906|PTGER4, ENSCAFG00845003563|BDKRB1, ENSCAFG00845027103|P2RX7	3	9	-1
GO:0036477	somatodendritic compartment	Cellular Component	ENSCAFG00845029772|SLC4A10, ENSCAFG00845020151|GRID2, ENSCAFG00845029685|TMEM108, ENSCAFG00845005055|GRIA1, ENSCAFG00845024602|SNAP25	5	1560	9	19884	0.5556	0.000284554	***	0.0124492	*	ENSCAFG00845020151|GRID2, ENSCAFG00845029685|TMEM108, ENSCAFG00845005055|GRIA1	3	ENSCAFG00845029772|SLC4A10, ENSCAFG00845024602|SNAP25	2	8	-0.707107
GO:0042060	wound healing	Biological Process	ENSCAFG00845026417|WNT5A, ENSCAFG00845014521|SDC4, ENSCAFG00845013841|PLPP3, ENSCAFG00845014539|EXT1, ENSCAFG00845009162|PAK1, ENSCAFG00845027087|SLC11A1, ENSCAFG00845001301|FGF10, ENSCAFG00845017942|FGF1, ENSCAFG00845017903|NOG, ENSCAFG00845009628|CELSR1, ENSCAFG00845029158|ITGB6	11	1560	42	19884	0.2619	0.000294235	***	0.0127788	*	ENSCAFG00845009162|PAK1, ENSCAFG00845001301|FGF10, ENSCAFG00845017903|NOG, ENSCAFG00845029158|ITGB6	4	ENSCAFG00845026417|WNT5A, ENSCAFG00845014521|SDC4, ENSCAFG00845013841|PLPP3, ENSCAFG00845014539|EXT1, ENSCAFG00845027087|SLC11A1, ENSCAFG00845017942|FGF1, ENSCAFG00845009628|CELSR1	7	39	0.160128
GO:0000281	mitotic cytokinesis	Biological Process	ENSCAFG00845000795|MYH10, ENSCAFG00845029225|ANLN, ENSCAFG00845001570|PLK1, ENSCAFG00845017966|RACGAP1, ENSCAFG00845019219|KIF20A, ENSCAFG00845019276|CEP55, ENSCAFG00845029114|CIT, ENSCAFG00845029242|KIF4A, ENSCAFG00845025956|ECT2, ENSCAFG00845029607|ENSCAFG00845029607	10	1560	36	19884	0.2778	0.000328388	***	0.0140777	*	ENSCAFG00845000795|MYH10, ENSCAFG00845029225|ANLN, ENSCAFG00845001570|PLK1, ENSCAFG00845017966|RACGAP1, ENSCAFG00845019219|KIF20A, ENSCAFG00845019276|CEP55, ENSCAFG00845029114|CIT, ENSCAFG00845029242|KIF4A, ENSCAFG00845025956|ECT2, ENSCAFG00845029607|ENSCAFG00845029607	10		0	34	4.80196
GO:0019882	antigen processing and presentation	Biological Process	ENSCAFG00845010030|DLA-64, ENSCAFG00845009719|DLA88, ENSCAFG00845017245|DLA-12, ENSCAFG00845006874|CD74, ENSCAFG00845017467|DLA-DRA, ENSCAFG00845014539|EXT1, ENSCAFG00845018536|DLA-DMB, ENSCAFG00845017728|DLA-DQA1	8	1560	24	19884	0.3333	0.000331241	***	0.0140777	*		0	ENSCAFG00845010030|DLA-64, ENSCAFG00845009719|DLA88, ENSCAFG00845017245|DLA-12, ENSCAFG00845006874|CD74, ENSCAFG00845017467|DLA-DRA, ENSCAFG00845014539|EXT1, ENSCAFG00845018536|DLA-DMB, ENSCAFG00845017728|DLA-DQA1	8	22	-1.70561
GO:2000352	negative regulation of endothelial cell apoptotic process	Biological Process	ENSCAFG00845006723|TNFAIP3, ENSCAFG00845000607|SERPINE1, ENSCAFG00845027986|ICAM1, ENSCAFG00845010910|ANGPT1, ENSCAFG00845018934|GATA2, ENSCAFG00845006010|ANGPTL4, ENSCAFG00845001289|IL10, ENSCAFG00845012097|CDH5	8	1560	24	19884	0.3333	0.000331241	***	0.0140777	*	ENSCAFG00845006010|ANGPTL4, ENSCAFG00845012097|CDH5	2	ENSCAFG00845006723|TNFAIP3, ENSCAFG00845000607|SERPINE1, ENSCAFG00845027986|ICAM1, ENSCAFG00845010910|ANGPT1, ENSCAFG00845018934|GATA2, ENSCAFG00845001289|IL10	6	20	-0.894427
GO:0030155	regulation of cell adhesion	Biological Process	ENSCAFG00845025227|LMO7, ENSCAFG00845008986|PLAU, ENSCAFG00845021665|KIF14, ENSCAFG00845012064|S1PR1, ENSCAFG00845013821|LAMA3, ENSCAFG00845010094|TNN, ENSCAFG00845019157|CXCR3, ENSCAFG00845025755|CYTIP, ENSCAFG00845027877|RET	9	1560	30	19884	0.3	0.000346	***	0.0144979	*	ENSCAFG00845025227|LMO7, ENSCAFG00845008986|PLAU, ENSCAFG00845021665|KIF14, ENSCAFG00845013821|LAMA3, ENSCAFG00845010094|TNN, ENSCAFG00845025755|CYTIP, ENSCAFG00845027877|RET	7	ENSCAFG00845012064|S1PR1, ENSCAFG00845019157|CXCR3	2	29	2.59973
GO:0048705	skeletal system morphogenesis	Biological Process	ENSCAFG00845000865|MMP2, ENSCAFG00845012369|RUNX2, ENSCAFG00845007708|TGFBR1, ENSCAFG00845019587|COL11A2, ENSCAFG00845027103|P2RX7, ENSCAFG00845022548|SIX1, ENSCAFG00845017142|HOXB2, ENSCAFG00845013910|RFLNB, ENSCAFG00845010301|FGR	9	1560	30	19884	0.3	0.000346	***	0.0144979	*	ENSCAFG00845012369|RUNX2, ENSCAFG00845022548|SIX1, ENSCAFG00845017142|HOXB2, ENSCAFG00845013910|RFLNB	4	ENSCAFG00845000865|MMP2, ENSCAFG00845007708|TGFBR1, ENSCAFG00845019587|COL11A2, ENSCAFG00845027103|P2RX7, ENSCAFG00845010301|FGR	5	29	0.371391
GO:0001666	response to hypoxia	Biological Process	ENSCAFG00845027702|EPAS1, ENSCAFG00845000865|MMP2, ENSCAFG00845028176|TGFB2, ENSCAFG00845021860|EGR1, ENSCAFG00845008986|PLAU, ENSCAFG00845025175|NR4A2, ENSCAFG00845003630|MYOCD, ENSCAFG00845012583|EGLN3, ENSCAFG00845007207|UCP2, ENSCAFG00845027004|BMP2, ENSCAFG00845011389|KCNMA1, ENSCAFG00845026792|P2RX2, ENSCAFG00845021350|EDN1, ENSCAFG00845009966|HSF4	14	1560	64	19884	0.2188	0.000362297	***	0.0150746	*	ENSCAFG00845021860|EGR1, ENSCAFG00845008986|PLAU, ENSCAFG00845003630|MYOCD, ENSCAFG00845007207|UCP2, ENSCAFG00845009966|HSF4	5	ENSCAFG00845027702|EPAS1, ENSCAFG00845000865|MMP2, ENSCAFG00845028176|TGFB2, ENSCAFG00845025175|NR4A2, ENSCAFG00845012583|EGLN3, ENSCAFG00845027004|BMP2, ENSCAFG00845011389|KCNMA1, ENSCAFG00845026792|P2RX2, ENSCAFG00845021350|EDN1	9	60	0
GO:0042383	sarcolemma	Cellular Component	ENSCAFG00845023053|BGN, ENSCAFG00845012386|SGCA, ENSCAFG00845000040|ANXA1, ENSCAFG00845028105|COL6A3, ENSCAFG00845003545|FXYD1, ENSCAFG00845030760|ATP1A4, ENSCAFG00845030126|SCN5A, ENSCAFG00845017004|ALOX12, ENSCAFG00845020724|SLC2A4, ENSCAFG00845004282|SLC8A3, ENSCAFG00845016951|CLCN1	11	1560	43	19884	0.2558	0.000367641	***	0.0151907	*	ENSCAFG00845000040|ANXA1, ENSCAFG00845028105|COL6A3, ENSCAFG00845017004|ALOX12	3	ENSCAFG00845023053|BGN, ENSCAFG00845012386|SGCA, ENSCAFG00845003545|FXYD1, ENSCAFG00845030760|ATP1A4, ENSCAFG00845030126|SCN5A, ENSCAFG00845020724|SLC2A4, ENSCAFG00845004282|SLC8A3, ENSCAFG00845016951|CLCN1	8	41	-0.780869
GO:1904646	cellular response to amyloid-beta	Biological Process	ENSCAFG00845027986|ICAM1, ENSCAFG00845021275|LGMN, ENSCAFG00845028149|CACNA1A, ENSCAFG00845017146|EPHA4, ENSCAFG00845012277|VCAM1, ENSCAFG00845012026|TLR4, ENSCAFG00845011173|NGFR	7	1560	19	19884	0.3684	0.000391466	***	0.0160636	*		0	ENSCAFG00845027986|ICAM1, ENSCAFG00845021275|LGMN, ENSCAFG00845028149|CACNA1A, ENSCAFG00845017146|EPHA4, ENSCAFG00845012277|VCAM1, ENSCAFG00845012026|TLR4, ENSCAFG00845011173|NGFR	7	19	-3.44124
GO:0090050	positive regulation of cell migration involved in sprouting angiogenesis	Biological Process	ENSCAFG00845009778|HMOX1, ENSCAFG00845016052|SRPX2, ENSCAFG00845023980|RHOJ, ENSCAFG00845000040|ANXA1, ENSCAFG00845018934|GATA2, ENSCAFG00845029116|PLK2	6	1560	14	19884	0.4286	0.000399716	***	0.0162456	*	ENSCAFG00845009778|HMOX1, ENSCAFG00845000040|ANXA1	2	ENSCAFG00845016052|SRPX2, ENSCAFG00845023980|RHOJ, ENSCAFG00845018934|GATA2, ENSCAFG00845029116|PLK2	4	13	-0.27735
GO:0001934	positive regulation of protein phosphorylation	Biological Process	ENSCAFG00845017615|MMP9, ENSCAFG00845003005|DAB2, ENSCAFG00845006874|CD74, ENSCAFG00845026417|WNT5A, ENSCAFG00845029124|LEPR, ENSCAFG00845009354|RARRES2, ENSCAFG00845010910|ANGPT1, ENSCAFG00845002192|HSPA2, ENSCAFG00845011396|EGFR, ENSCAFG00845029262|SEMA7A, ENSCAFG00845008395|CSF1R, ENSCAFG00845027004|BMP2, ENSCAFG00845009162|PAK1, ENSCAFG00845009814|CDON, ENSCAFG00845017942|FGF1, ENSCAFG0084502…	21	1560	120	19884	0.175	0.000401361	***	0.0162456	*	ENSCAFG00845003005|DAB2, ENSCAFG00845029124|LEPR, ENSCAFG00845009162|PAK1, ENSCAFG00845009814|CDON, ENSCAFG00845018055|TEK, ENSCAFG00845016504|PELI2	6	ENSCAFG00845017615|MMP9, ENSCAFG00845006874|CD74, ENSCAFG00845026417|WNT5A, ENSCAFG00845009354|RARRES2, ENSCAFG00845010910|ANGPT1, ENSCAFG00845002192|HSPA2, ENSCAFG00845011396|EGFR, ENSCAFG00845029262|SEMA7A, ENSCAFG00845008395|CSF1R, ENSCAFG00845027004|BMP2, ENSCAFG00845017942|FGF1, ENSCAFG00845027103|P2RX7, ENSCAFG00845017868|RELN, ENSCAFG00845027739|CD4, ENSCAFG00845010558|TNF	15	110	0
GO:0016477	cell migration	Biological Process	ENSCAFG00845022357|CD44, ENSCAFG00845026417|WNT5A, ENSCAFG00845028176|TGFB2, ENSCAFG00845002121|MMP14, ENSCAFG00845011687|BAMBI, ENSCAFG00845011215|CCDC88A, ENSCAFG00845000839|PTPRK, ENSCAFG00845002827|SPDL1, ENSCAFG00845009162|PAK1, ENSCAFG00845029758|FAM83D, ENSCAFG00845015178|ASAP3, ENSCAFG00845012064|S1PR1, ENSCAFG00845007512|DEPDC1B, ENSCAFG00845021944|TIAM1, ENSCAFG00845025647|L1CAM, ENSCAF…	21	1560	121	19884	0.1736	0.000450406	***	0.017986	*	ENSCAFG00845011215|CCDC88A, ENSCAFG00845002827|SPDL1, ENSCAFG00845009162|PAK1, ENSCAFG00845029758|FAM83D, ENSCAFG00845015178|ASAP3, ENSCAFG00845007512|DEPDC1B, ENSCAFG00845021944|TIAM1, ENSCAFG00845008345|ASTN1, ENSCAFG00845026966|NFATC2, ENSCAFG00845009278|VAV3, ENSCAFG00845011359|HOXA5	11	ENSCAFG00845022357|CD44, ENSCAFG00845026417|WNT5A, ENSCAFG00845028176|TGFB2, ENSCAFG00845002121|MMP14, ENSCAFG00845011687|BAMBI, ENSCAFG00845000839|PTPRK, ENSCAFG00845012064|S1PR1, ENSCAFG00845025647|L1CAM, ENSCAFG00845017868|RELN, ENSCAFG00845016545|NOX1	10	119	1.28338
GO:0005911	cell-cell junction	Cellular Component	ENSCAFG00845012386|SGCA, ENSCAFG00845000839|PTPRK, ENSCAFG00845015452|CXNC, ENSCAFG00845025956|ECT2, ENSCAFG00845021358|NPHP4, ENSCAFG00845009162|PAK1, ENSCAFG00845003370|RPGRIP1L, ENSCAFG00845015743|IGSF11, ENSCAFG00845001785|CD53, ENSCAFG00845028244|ADD3, ENSCAFG00845021944|TIAM1, ENSCAFG00845008896|VAV1, ENSCAFG00845002557|LCP2, ENSCAFG00845027103|P2RX7, ENSCAFG00845018055|TEK, ENSCAFG00845011…	21	1560	121	19884	0.1736	0.000450406	***	0.017986	*	ENSCAFG00845015452|CXNC, ENSCAFG00845025956|ECT2, ENSCAFG00845021358|NPHP4, ENSCAFG00845009162|PAK1, ENSCAFG00845003370|RPGRIP1L, ENSCAFG00845015743|IGSF11, ENSCAFG00845028244|ADD3, ENSCAFG00845021944|TIAM1, ENSCAFG00845018055|TEK, ENSCAFG00845012097|CDH5	10	ENSCAFG00845012386|SGCA, ENSCAFG00845000839|PTPRK, ENSCAFG00845001785|CD53, ENSCAFG00845008896|VAV1, ENSCAFG00845002557|LCP2, ENSCAFG00845027103|P2RX7, ENSCAFG00845011173|NGFR, ENSCAFG00845012033|ESAM, ENSCAFG00845021644|ZAP70, ENSCAFG00845000898|KIRREL2, ENSCAFG00845003810|COL13A1	11	115	1.49201
GO:0050853	B cell receptor signaling pathway	Biological Process	ENSCAFG00845022667|RFTN1, ENSCAFG00845018798|BTK, ENSCAFG00845016220|NCKAP1L, ENSCAFG00845018106|SYK, ENSCAFG00845026966|NFATC2, ENSCAFG00845001335|PRKCB, ENSCAFG00845009278|VAV3, ENSCAFG00845026424|BLNK	8	1560	25	19884	0.32	0.000453837	***	0.0180022	*	ENSCAFG00845018798|BTK, ENSCAFG00845026966|NFATC2, ENSCAFG00845009278|VAV3	3	ENSCAFG00845022667|RFTN1, ENSCAFG00845016220|NCKAP1L, ENSCAFG00845018106|SYK, ENSCAFG00845001335|PRKCB, ENSCAFG00845026424|BLNK	5	22	-1.49241
GO:0005381	iron ion transmembrane transporter activity	Molecular Function	ENSCAFG00845023697|SLC39A14, ENSCAFG00845025480|SLC39A8, ENSCAFG00845022980|SLC40A1	3	1560	3	19884	1	0.00048205	***	0.018039	*	ENSCAFG00845022980|SLC40A1	1	ENSCAFG00845023697|SLC39A14, ENSCAFG00845025480|SLC39A8	2	3	-0.57735
GO:0045576	mast cell activation	Biological Process	ENSCAFG00845009769|NDRG1, ENSCAFG00845002557|LCP2, ENSCAFG00845004084|RHOH	3	1560	3	19884	1	0.00048205	***	0.018039	*		0	ENSCAFG00845009769|NDRG1, ENSCAFG00845002557|LCP2, ENSCAFG00845004084|RHOH	3	3	-1.73205
GO:0097180	serine protease inhibitor complex	Cellular Component	ENSCAFG00845000607|SERPINE1, ENSCAFG00845008986|PLAU, ENSCAFG00845017287|SERPINB6	3	1560	3	19884	1	0.00048205	***	0.018039	*	ENSCAFG00845008986|PLAU, ENSCAFG00845017287|SERPINB6	2	ENSCAFG00845000607|SERPINE1	1	3	0.57735
GO:0060638	mesenchymal-epithelial cell signaling	Biological Process	ENSCAFG00845026417|WNT5A, ENSCAFG00845007687|WNT2B, ENSCAFG00845011359|HOXA5	3	1560	3	19884	1	0.00048205	***	0.018039	*	ENSCAFG00845007687|WNT2B, ENSCAFG00845011359|HOXA5	2	ENSCAFG00845026417|WNT5A	1	3	0.57735
GO:0006663	platelet activating factor biosynthetic process	Biological Process	ENSCAFG00845000815|LPCAT2, ENSCAFG00845005405|PLA2G4A, ENSCAFG00845008274|CHPT1	3	1560	3	19884	1	0.00048205	***	0.018039	*		0	ENSCAFG00845000815|LPCAT2, ENSCAFG00845005405|PLA2G4A, ENSCAFG00845008274|CHPT1	3	3	-1.73205
GO:0048002	antigen processing and presentation of peptide antigen	Biological Process	ENSCAFG00845019241|CTSS, ENSCAFG00845027087|SLC11A1, ENSCAFG00845017728|DLA-DQA1	3	1560	3	19884	1	0.00048205	***	0.018039	*		0	ENSCAFG00845019241|CTSS, ENSCAFG00845027087|SLC11A1, ENSCAFG00845017728|DLA-DQA1	3	3	-1.73205
GO:0030526	granulocyte macrophage colony-stimulating factor receptor complex	Cellular Component	ENSCAFG00845015887|JAK2, ENSCAFG00845008045|CSF2RB, ENSCAFG00845009774|CSF2	3	1560	3	19884	1	0.00048205	***	0.018039	*		0	ENSCAFG00845015887|JAK2, ENSCAFG00845008045|CSF2RB, ENSCAFG00845009774|CSF2	3	3	-1.73205
GO:0038157	granulocyte-macrophage colony-stimulating factor signaling pathway	Biological Process	ENSCAFG00845015887|JAK2, ENSCAFG00845008045|CSF2RB, ENSCAFG00845009774|CSF2	3	1560	3	19884	1	0.00048205	***	0.018039	*		0	ENSCAFG00845015887|JAK2, ENSCAFG00845008045|CSF2RB, ENSCAFG00845009774|CSF2	3	3	-1.73205
GO:0070665	positive regulation of leukocyte proliferation	Biological Process	ENSCAFG00845015887|JAK2, ENSCAFG00845008045|CSF2RB, ENSCAFG00845009774|CSF2	3	1560	3	19884	1	0.00048205	***	0.018039	*		0	ENSCAFG00845015887|JAK2, ENSCAFG00845008045|CSF2RB, ENSCAFG00845009774|CSF2	3	3	-1.73205
GO:0051988	regulation of attachment of spindle microtubules to kinetochore	Biological Process	ENSCAFG00845017966|RACGAP1, ENSCAFG00845007948|RSKR, ENSCAFG00845025956|ECT2, ENSCAFG00845003393|NEK2	4	1560	6	19884	0.6667	0.000497679	***	0.018056	*	ENSCAFG00845017966|RACGAP1, ENSCAFG00845007948|RSKR, ENSCAFG00845025956|ECT2, ENSCAFG00845003393|NEK2	4		0	6	2.44949
GO:0010572	positive regulation of platelet activation	Biological Process	ENSCAFG00845015887|JAK2, ENSCAFG00845005405|PLA2G4A, ENSCAFG00845012026|TLR4, ENSCAFG00845002229|SELP	4	1560	6	19884	0.6667	0.000497679	***	0.018056	*		0	ENSCAFG00845015887|JAK2, ENSCAFG00845005405|PLA2G4A, ENSCAFG00845012026|TLR4, ENSCAFG00845002229|SELP	4	6	-1.63299
GO:0051770	positive regulation of nitric-oxide synthase biosynthetic process	Biological Process	ENSCAFG00845015887|JAK2, ENSCAFG00845003875|NOD2, ENSCAFG00845012026|TLR4, ENSCAFG00845030683|TLR9	4	1560	6	19884	0.6667	0.000497679	***	0.018056	*		0	ENSCAFG00845015887|JAK2, ENSCAFG00845003875|NOD2, ENSCAFG00845012026|TLR4, ENSCAFG00845030683|TLR9	4	6	-1.63299
GO:0048681	negative regulation of axon regeneration	Biological Process	ENSCAFG00845013712|PTPRS, ENSCAFG00845017146|EPHA4, ENSCAFG00845002303|ENSCAFG00845002303, ENSCAFG00845026751|RTN4R	4	1560	6	19884	0.6667	0.000497679	***	0.018056	*	ENSCAFG00845002303|ENSCAFG00845002303	1	ENSCAFG00845013712|PTPRS, ENSCAFG00845017146|EPHA4, ENSCAFG00845026751|RTN4R	3	6	0
GO:0060670	branching involved in labyrinthine layer morphogenesis	Biological Process	ENSCAFG00845014621|SOCS3, ENSCAFG00845029015|SPINT1, ENSCAFG00845001289|IL10, ENSCAFG00845022521|FZD5	4	1560	6	19884	0.6667	0.000497679	***	0.018056	*	ENSCAFG00845014621|SOCS3, ENSCAFG00845022521|FZD5	2	ENSCAFG00845029015|SPINT1, ENSCAFG00845001289|IL10	2	6	0
GO:0002062	chondrocyte differentiation	Biological Process	ENSCAFG00845023697|SLC39A14, ENSCAFG00845014539|EXT1, ENSCAFG00845012369|RUNX2, ENSCAFG00845017551|OSR1, ENSCAFG00845027004|BMP2, ENSCAFG00845019587|COL11A2, ENSCAFG00845029513|WNT5B, ENSCAFG00845021570|BMPR1B, ENSCAFG00845007687|WNT2B, ENSCAFG00845020297|FGF9	10	1560	38	19884	0.2632	0.000528664	***	0.0189491	*	ENSCAFG00845012369|RUNX2, ENSCAFG00845017551|OSR1, ENSCAFG00845021570|BMPR1B, ENSCAFG00845007687|WNT2B	4	ENSCAFG00845023697|SLC39A14, ENSCAFG00845014539|EXT1, ENSCAFG00845027004|BMP2, ENSCAFG00845019587|COL11A2, ENSCAFG00845029513|WNT5B, ENSCAFG00845020297|FGF9	6	36	0.666667
GO:0001938	positive regulation of endothelial cell proliferation	Biological Process	ENSCAFG00845014757|F3, ENSCAFG00845026417|WNT5A, ENSCAFG00845016751|EMC10, ENSCAFG00845018089|ECM1, ENSCAFG00845027004|BMP2, ENSCAFG00845001301|FGF10, ENSCAFG00845001289|IL10, ENSCAFG00845000543|ZNF580, ENSCAFG00845022039|PDGFB, ENSCAFG00845006098|THBS4	10	1560	38	19884	0.2632	0.000528664	***	0.0189491	*	ENSCAFG00845001301|FGF10, ENSCAFG00845000543|ZNF580	2	ENSCAFG00845014757|F3, ENSCAFG00845026417|WNT5A, ENSCAFG00845016751|EMC10, ENSCAFG00845018089|ECM1, ENSCAFG00845027004|BMP2, ENSCAFG00845001289|IL10, ENSCAFG00845022039|PDGFB, ENSCAFG00845006098|THBS4	8	35	-1.01419
GO:0061036	positive regulation of cartilage development	Biological Process	ENSCAFG00845025214|BMP1, ENSCAFG00845026417|WNT5A, ENSCAFG00845027004|BMP2, ENSCAFG00845000220|ZBTB16, ENSCAFG00845024251|SOX6	5	1560	10	19884	0.5	0.000532306	***	0.0189654	*	ENSCAFG00845000220|ZBTB16, ENSCAFG00845024251|SOX6	2	ENSCAFG00845025214|BMP1, ENSCAFG00845026417|WNT5A, ENSCAFG00845027004|BMP2	3	9	-1
GO:0009617	response to bacterium	Biological Process	ENSCAFG00845029862|CXCL10, ENSCAFG00845012850|ADAMTS9, ENSCAFG00845010366|DHX58, ENSCAFG00845027004|BMP2, ENSCAFG00845003621|NLRC5, ENSCAFG00845020316|ISG15, ENSCAFG00845010489|OCIAD2, ENSCAFG00845027087|SLC11A1, ENSCAFG00845001909|CD14, ENSCAFG00845025694|RGS1, ENSCAFG00845012026|TLR4, ENSCAFG00845027103|P2RX7, ENSCAFG00845018286|SCN7A, ENSCAFG00845029931|ENSCAFG00845029931, ENSCAFG00845011935|P…	15	1560	74	19884	0.2027	0.000540017	***	0.0190145	*	ENSCAFG00845010489|OCIAD2	1	ENSCAFG00845029862|CXCL10, ENSCAFG00845012850|ADAMTS9, ENSCAFG00845010366|DHX58, ENSCAFG00845027004|BMP2, ENSCAFG00845003621|NLRC5, ENSCAFG00845020316|ISG15, ENSCAFG00845027087|SLC11A1, ENSCAFG00845001909|CD14, ENSCAFG00845025694|RGS1, ENSCAFG00845012026|TLR4, ENSCAFG00845027103|P2RX7, ENSCAFG00845018286|SCN7A, ENSCAFG00845029931|ENSCAFG00845029931, ENSCAFG00845011935|PYCARD	14	64	-0.625
GO:0035556	intracellular signal transduction	Biological Process	ENSCAFG00845025108|STK38L, ENSCAFG00845024761|ITSN1, ENSCAFG00845015887|JAK2, ENSCAFG00845003875|NOD2, ENSCAFG00845018798|BTK, ENSCAFG00845005073|DAPK1, ENSCAFG00845004674|ZFP36, ENSCAFG00845022878|PREX2, ENSCAFG00845004698|RASA4B, ENSCAFG00845025956|ECT2, ENSCAFG00845007215|DEPTOR, ENSCAFG00845029200|MAP3K20, ENSCAFG00845013585|DEPDC1, ENSCAFG00845014621|SOCS3, ENSCAFG00845027587|PLCB2, ENSCAFG0…	33	1560	230	19884	0.1435	0.000540077	***	0.0190145	*	ENSCAFG00845024761|ITSN1, ENSCAFG00845018798|BTK, ENSCAFG00845004674|ZFP36, ENSCAFG00845022878|PREX2, ENSCAFG00845004698|RASA4B, ENSCAFG00845025956|ECT2, ENSCAFG00845007215|DEPTOR, ENSCAFG00845029200|MAP3K20, ENSCAFG00845013585|DEPDC1, ENSCAFG00845014621|SOCS3, ENSCAFG00845007512|DEPDC1B, ENSCAFG00845021944|TIAM1, ENSCAFG00845028973|MAP4K2, ENSCAFG00845008384|RAPGEF5, ENSCAFG00845009278|VAV3, ENS…	17	ENSCAFG00845025108|STK38L, ENSCAFG00845015887|JAK2, ENSCAFG00845003875|NOD2, ENSCAFG00845005073|DAPK1, ENSCAFG00845027587|PLCB2, ENSCAFG00845018106|SYK, ENSCAFG00845014831|NFAM1, ENSCAFG00845008896|VAV1, ENSCAFG00845023075|ADCY2, ENSCAFG00845024918|INSL3, ENSCAFG00845020969|INPP5D, ENSCAFG00845014770|PAG1, ENSCAFG00845010151|RGS14, ENSCAFG00845022464|RASAL1, ENSCAFG00845026424|BLNK, ENSCAFG008450…	16	213	2.87779
GO:0000776	kinetochore	Cellular Component	ENSCAFG00845001752|CENPF, ENSCAFG00845001570|PLK1, ENSCAFG00845008495|BUB1, ENSCAFG00845028680|KNL1, ENSCAFG00845026923|CENPE, ENSCAFG00845007948|RSKR, ENSCAFG00845025475|HJURP, ENSCAFG00845003393|NEK2, ENSCAFG00845020400|SGO1, ENSCAFG00845027154|ENSCAFG00845027154, ENSCAFG00845020433|SPC25, ENSCAFG00845006555|CENPT, ENSCAFG00845011938|CENPH, ENSCAFG00845003340|CENPS, ENSCAFG00845028911|RASSF2, E…	16	1560	82	19884	0.1951	0.000558729	***	0.0193178	*	ENSCAFG00845001752|CENPF, ENSCAFG00845001570|PLK1, ENSCAFG00845008495|BUB1, ENSCAFG00845028680|KNL1, ENSCAFG00845026923|CENPE, ENSCAFG00845007948|RSKR, ENSCAFG00845025475|HJURP, ENSCAFG00845003393|NEK2, ENSCAFG00845020400|SGO1, ENSCAFG00845027154|ENSCAFG00845027154, ENSCAFG00845020433|SPC25, ENSCAFG00845006555|CENPT, ENSCAFG00845011938|CENPH, ENSCAFG00845003340|CENPS, ENSCAFG00845028911|RASSF2	15	ENSCAFG00845021237|DYNC1I1	1	81	7.44444
GO:0005044	scavenger receptor activity	Molecular Function	ENSCAFG00845016210|ENSCAFG00845016210, ENSCAFG00845030491|LOXL4, ENSCAFG00845018096|LOXL3, ENSCAFG00845005953|ENPP2, ENSCAFG00845030285|STAB1, ENSCAFG00845029452|ACKR4, ENSCAFG00845023298|CD163, ENSCAFG00845014443|SCARF1, ENSCAFG00845030267|ENSCAFG00845030267, ENSCAFG00845014323|MSR1, ENSCAFG00845009520|SCARA5	11	1560	45	19884	0.2444	0.000561032	***	0.0193178	*	ENSCAFG00845029452|ACKR4, ENSCAFG00845030267|ENSCAFG00845030267	2	ENSCAFG00845016210|ENSCAFG00845016210, ENSCAFG00845030491|LOXL4, ENSCAFG00845018096|LOXL3, ENSCAFG00845005953|ENPP2, ENSCAFG00845030285|STAB1, ENSCAFG00845023298|CD163, ENSCAFG00845014443|SCARF1, ENSCAFG00845014323|MSR1, ENSCAFG00845009520|SCARA5	9	38	-1.78444
GO:0032703	negative regulation of interleukin-2 production	Biological Process	ENSCAFG00845006723|TNFAIP3, ENSCAFG00845003875|NOD2, ENSCAFG00845018127|GBP1, ENSCAFG00845004674|ZFP36, ENSCAFG00845006398|NR1H4, ENSCAFG00845027388|VSIG4, ENSCAFG00845015330|TBX21	7	1560	20	19884	0.35	0.000561678	***	0.0193178	*	ENSCAFG00845004674|ZFP36, ENSCAFG00845006398|NR1H4	2	ENSCAFG00845006723|TNFAIP3, ENSCAFG00845003875|NOD2, ENSCAFG00845018127|GBP1, ENSCAFG00845027388|VSIG4, ENSCAFG00845015330|TBX21	5	20	0.447214
GO:0007052	mitotic spindle organization	Biological Process	ENSCAFG00845013476|TACC3, ENSCAFG00845026923|CENPE, ENSCAFG00845029207|AURKA, ENSCAFG00845029116|PLK2, ENSCAFG00845000430|WDR62, ENSCAFG00845016474|STIL, ENSCAFG00845020433|SPC25	7	1560	20	19884	0.35	0.000561678	***	0.0193178	*	ENSCAFG00845013476|TACC3, ENSCAFG00845026923|CENPE, ENSCAFG00845029207|AURKA, ENSCAFG00845000430|WDR62, ENSCAFG00845016474|STIL, ENSCAFG00845020433|SPC25	6	ENSCAFG00845029116|PLK2	1	20	3.57771
GO:0016324	apical plasma membrane	Cellular Component	ENSCAFG00845025227|LMO7, ENSCAFG00845023697|SLC39A14, ENSCAFG00845015278|SLC2A1, ENSCAFG00845022357|CD44, ENSCAFG00845007246|SLC16A3, ENSCAFG00845000040|ANXA1, ENSCAFG00845025480|SLC39A8, ENSCAFG00845028641|SLC2A5, ENSCAFG00845011389|KCNMA1, ENSCAFG00845008459|GP2, ENSCAFG00845022244|FZD3, ENSCAFG00845026792|P2RX2, ENSCAFG00845011629|KCNQ1, ENSCAFG00845009933|MYO7A, ENSCAFG00845029331|SCNN1A, ENS…	25	1560	158	19884	0.1582	0.000583356	***	0.0198763	*	ENSCAFG00845025227|LMO7, ENSCAFG00845000040|ANXA1, ENSCAFG00845029331|SCNN1A, ENSCAFG00845018055|TEK, ENSCAFG00845010868|F2RL2, ENSCAFG00845020713|ABCB11, ENSCAFG00845002163|SLC22A2, ENSCAFG00845011822|TRPM6	8	ENSCAFG00845023697|SLC39A14, ENSCAFG00845015278|SLC2A1, ENSCAFG00845022357|CD44, ENSCAFG00845007246|SLC16A3, ENSCAFG00845025480|SLC39A8, ENSCAFG00845028641|SLC2A5, ENSCAFG00845011389|KCNMA1, ENSCAFG00845008459|GP2, ENSCAFG00845022244|FZD3, ENSCAFG00845026792|P2RX2, ENSCAFG00845011629|KCNQ1, ENSCAFG00845009933|MYO7A, ENSCAFG00845006158|ERBB3, ENSCAFG00845030683|TLR9, ENSCAFG00845003216|SLC7A8, ENS…	17	134	-1.72774
GO:0048146	positive regulation of fibroblast proliferation	Biological Process	ENSCAFG00845030902|LIF, ENSCAFG00845008849|WNT2, ENSCAFG00845006874|CD74, ENSCAFG00845026417|WNT5A, ENSCAFG00845001301|FGF10, ENSCAFG00845011173|NGFR, ENSCAFG00845022039|PDGFB, ENSCAFG00845006658|EREG, ENSCAFG00845000028|ESR1	9	1560	32	19884	0.2812	0.000587939	***	0.0198763	*	ENSCAFG00845001301|FGF10, ENSCAFG00845000028|ESR1	2	ENSCAFG00845030902|LIF, ENSCAFG00845008849|WNT2, ENSCAFG00845006874|CD74, ENSCAFG00845026417|WNT5A, ENSCAFG00845011173|NGFR, ENSCAFG00845022039|PDGFB, ENSCAFG00845006658|EREG	7	31	-1.07763
GO:0007254	JNK cascade	Biological Process	ENSCAFG00845026417|WNT5A, ENSCAFG00845003875|NOD2, ENSCAFG00845029200|MAP3K20, ENSCAFG00845028303|TLR7, ENSCAFG00845012026|TLR4, ENSCAFG00845010558|TNF, ENSCAFG00845002147|CDC42EP5, ENSCAFG00845016545|NOX1, ENSCAFG00845010618|TNFSF11	9	1560	32	19884	0.2812	0.000587939	***	0.0198763	*	ENSCAFG00845029200|MAP3K20, ENSCAFG00845002147|CDC42EP5	2	ENSCAFG00845026417|WNT5A, ENSCAFG00845003875|NOD2, ENSCAFG00845028303|TLR7, ENSCAFG00845012026|TLR4, ENSCAFG00845010558|TNF, ENSCAFG00845016545|NOX1, ENSCAFG00845010618|TNFSF11	7	31	0.898027
GO:0030890	positive regulation of B cell proliferation	Biological Process	ENSCAFG00845006874|CD74, ENSCAFG00845016220|NCKAP1L, ENSCAFG00845012026|TLR4, ENSCAFG00845031013|SASH3, ENSCAFG00845026966|NFATC2, ENSCAFG00845020106|IL21, ENSCAFG00845009278|VAV3, ENSCAFG00845030683|TLR9	8	1560	26	19884	0.3077	0.000610803	***	0.0205327	*	ENSCAFG00845026966|NFATC2, ENSCAFG00845009278|VAV3	2	ENSCAFG00845006874|CD74, ENSCAFG00845016220|NCKAP1L, ENSCAFG00845012026|TLR4, ENSCAFG00845031013|SASH3, ENSCAFG00845020106|IL21, ENSCAFG00845030683|TLR9	6	24	0
GO:0001516	prostaglandin biosynthetic process	Biological Process	ENSCAFG00845023377|PTGES, ENSCAFG00845005378|PTGS2, ENSCAFG00845006874|CD74, ENSCAFG00845005405|PLA2G4A, ENSCAFG00845031075|TBXAS1, ENSCAFG00845021350|EDN1	6	1560	15	19884	0.4	0.000622097	***	0.0206786	*		0	ENSCAFG00845023377|PTGES, ENSCAFG00845005378|PTGS2, ENSCAFG00845006874|CD74, ENSCAFG00845005405|PLA2G4A, ENSCAFG00845031075|TBXAS1, ENSCAFG00845021350|EDN1	6	14	-2.67261
GO:0055091	phospholipid homeostasis	Biological Process	ENSCAFG00845016243|LIPG, ENSCAFG00845010374|ABCA1, ENSCAFG00845004382|ABCA3, ENSCAFG00845020713|ABCB11, ENSCAFG00845008898|TLCD1, ENSCAFG00845029158|ITGB6	6	1560	15	19884	0.4	0.000622097	***	0.0206786	*	ENSCAFG00845020713|ABCB11, ENSCAFG00845008898|TLCD1, ENSCAFG00845029158|ITGB6	3	ENSCAFG00845016243|LIPG, ENSCAFG00845010374|ABCA1, ENSCAFG00845004382|ABCA3	3	14	-0.267261
GO:0032496	response to lipopolysaccharide	Biological Process	ENSCAFG00845015887|JAK2, ENSCAFG00845012726|LITAF, ENSCAFG00845003875|NOD2, ENSCAFG00845030259|DUSP10, ENSCAFG00845027087|SLC11A1, ENSCAFG00845002906|PTGER4, ENSCAFG00845003563|BDKRB1, ENSCAFG00845008744|ENSCAFG00845008744, ENSCAFG00845012026|TLR4, ENSCAFG00845027103|P2RX7, ENSCAFG00845014663|KCNJ8, ENSCAFG00845010815|PTAFR, ENSCAFG00845019506|SNCA	13	1560	60	19884	0.2167	0.000640882	***	0.0211757	*	ENSCAFG00845012726|LITAF	1	ENSCAFG00845015887|JAK2, ENSCAFG00845003875|NOD2, ENSCAFG00845030259|DUSP10, ENSCAFG00845027087|SLC11A1, ENSCAFG00845002906|PTGER4, ENSCAFG00845003563|BDKRB1, ENSCAFG00845008744|ENSCAFG00845008744, ENSCAFG00845012026|TLR4, ENSCAFG00845027103|P2RX7, ENSCAFG00845014663|KCNJ8, ENSCAFG00845010815|PTAFR, ENSCAFG00845019506|SNCA	12	58	0.131306
GO:0051092	positive regulation of NF-kappaB transcription factor activity	Biological Process	ENSCAFG00845026417|WNT5A, ENSCAFG00845031113|GREM1, ENSCAFG00845003875|NOD2, ENSCAFG00845010486|IL1RL1, ENSCAFG00845011965|TRAPPC9, ENSCAFG00845017702|NTSR1, ENSCAFG00845023444|TRIM37, ENSCAFG00845003274|RTKN2, ENSCAFG00845021778|TRIM22, ENSCAFG00845019012|CAPN3, ENSCAFG00845012026|TLR4, ENSCAFG00845010558|TNF, ENSCAFG00845001335|PRKCB, ENSCAFG00845025768|ADAM8, ENSCAFG00845011935|PYCARD, ENSCAFG…	17	1560	91	19884	0.1868	0.000644169	***	0.0211757	*	ENSCAFG00845011965|TRAPPC9, ENSCAFG00845023444|TRIM37, ENSCAFG00845003274|RTKN2	3	ENSCAFG00845026417|WNT5A, ENSCAFG00845031113|GREM1, ENSCAFG00845003875|NOD2, ENSCAFG00845010486|IL1RL1, ENSCAFG00845017702|NTSR1, ENSCAFG00845021778|TRIM22, ENSCAFG00845019012|CAPN3, ENSCAFG00845012026|TLR4, ENSCAFG00845010558|TNF, ENSCAFG00845001335|PRKCB, ENSCAFG00845025768|ADAM8, ENSCAFG00845011935|PYCARD, ENSCAFG00845030683|TLR9, ENSCAFG00845010618|TNFSF11	14	89	0.317999
GO:0030509	BMP signaling pathway	Biological Process	ENSCAFG00845026417|WNT5A, ENSCAFG00845014539|EXT1, ENSCAFG00845012369|RUNX2, ENSCAFG00845021860|EGR1, ENSCAFG00845027004|BMP2, ENSCAFG00845020025|COMP, ENSCAFG00845021570|BMPR1B, ENSCAFG00845002303|ENSCAFG00845002303, ENSCAFG00845000357|FST, ENSCAFG00845002266|RGMB, ENSCAFG00845017903|NOG, ENSCAFG00845011506|ENSCAFG00845011506	12	1560	53	19884	0.2264	0.000674725	***	0.0220583	*	ENSCAFG00845012369|RUNX2, ENSCAFG00845021860|EGR1, ENSCAFG00845021570|BMPR1B, ENSCAFG00845002303|ENSCAFG00845002303, ENSCAFG00845002266|RGMB, ENSCAFG00845017903|NOG, ENSCAFG00845011506|ENSCAFG00845011506	7	ENSCAFG00845026417|WNT5A, ENSCAFG00845014539|EXT1, ENSCAFG00845027004|BMP2, ENSCAFG00845020025|COMP, ENSCAFG00845000357|FST	5	51	1.82036
GO:0022857	transmembrane transporter activity	Molecular Function	ENSCAFG00845015278|SLC2A1, ENSCAFG00845006936|SLC46A2, ENSCAFG00845029831|SLC2A3, ENSCAFG00845007246|SLC16A3, ENSCAFG00845026600|SLC12A7, ENSCAFG00845017528|SLCO4A1, ENSCAFG00845010650|SLC2A6, ENSCAFG00845014401|SLC43A2, ENSCAFG00845003658|SLC35F2, ENSCAFG00845007615|SLC16A7, ENSCAFG00845001659|SPNS3, ENSCAFG00845022832|SLC46A3, ENSCAFG00845028641|SLC2A5, ENSCAFG00845015426|SLCO1A2, ENSCAFG008450…	27	1560	178	19884	0.1517	0.000706692	***	0.0229771	*	ENSCAFG00845003658|SLC35F2, ENSCAFG00845022832|SLC46A3, ENSCAFG00845015426|SLCO1A2, ENSCAFG00845028413|SLC16A12, ENSCAFG00845002163|SLC22A2	5	ENSCAFG00845015278|SLC2A1, ENSCAFG00845006936|SLC46A2, ENSCAFG00845029831|SLC2A3, ENSCAFG00845007246|SLC16A3, ENSCAFG00845026600|SLC12A7, ENSCAFG00845017528|SLCO4A1, ENSCAFG00845010650|SLC2A6, ENSCAFG00845014401|SLC43A2, ENSCAFG00845007615|SLC16A7, ENSCAFG00845001659|SPNS3, ENSCAFG00845028641|SLC2A5, ENSCAFG00845004951|SLC2A12, ENSCAFG00845002028|ENSCAFG00845002028, ENSCAFG00845016674|SLC37A1, EN…	22	136	-1.45774
GO:0043507	positive regulation of JUN kinase activity	Biological Process	ENSCAFG00845026417|WNT5A, ENSCAFG00845009162|PAK1, ENSCAFG00845017146|EPHA4, ENSCAFG00845018106|SYK, ENSCAFG00845021350|EDN1, ENSCAFG00845028973|MAP4K2, ENSCAFG00845010558|TNF, ENSCAFG00845022521|FZD5, ENSCAFG00845030683|TLR9	9	1560	33	19884	0.2727	0.000752711	***	0.0243404	*	ENSCAFG00845009162|PAK1, ENSCAFG00845028973|MAP4K2, ENSCAFG00845022521|FZD5	3	ENSCAFG00845026417|WNT5A, ENSCAFG00845017146|EPHA4, ENSCAFG00845018106|SYK, ENSCAFG00845021350|EDN1, ENSCAFG00845010558|TNF, ENSCAFG00845030683|TLR9	6	33	0
GO:0032760	positive regulation of tumor necrosis factor production	Biological Process	ENSCAFG00845008825|IL6, ENSCAFG00845026417|WNT5A, ENSCAFG00845015887|JAK2, ENSCAFG00845021979|OAS1, ENSCAFG00845003875|NOD2, ENSCAFG00845001909|CD14, ENSCAFG00845018106|SYK, ENSCAFG00845012026|TLR4, ENSCAFG00845031013|SASH3, ENSCAFG00845015177|ZBTB20, ENSCAFG00845022521|FZD5, ENSCAFG00845011935|PYCARD, ENSCAFG00845030683|TLR9	13	1560	61	19884	0.2131	0.000756832	***	0.0243414	*	ENSCAFG00845015177|ZBTB20, ENSCAFG00845022521|FZD5	2	ENSCAFG00845008825|IL6, ENSCAFG00845026417|WNT5A, ENSCAFG00845015887|JAK2, ENSCAFG00845021979|OAS1, ENSCAFG00845003875|NOD2, ENSCAFG00845001909|CD14, ENSCAFG00845018106|SYK, ENSCAFG00845012026|TLR4, ENSCAFG00845031013|SASH3, ENSCAFG00845011935|PYCARD, ENSCAFG00845030683|TLR9	11	61	-1.53644
GO:0001578	microtubule bundle formation	Biological Process	ENSCAFG00845001570|PLK1, ENSCAFG00845001624|PRC1, ENSCAFG00845019219|KIF20A, ENSCAFG00845000226|MAP1B, ENSCAFG00845021503|CLIP1, ENSCAFG00845024022|MAP2, ENSCAFG00845009497|GAS2L2	7	1560	21	19884	0.3333	0.000785827	***	0.025138	*	ENSCAFG00845001570|PLK1, ENSCAFG00845001624|PRC1, ENSCAFG00845019219|KIF20A, ENSCAFG00845000226|MAP1B, ENSCAFG00845021503|CLIP1	5	ENSCAFG00845024022|MAP2, ENSCAFG00845009497|GAS2L2	2	21	2.61861
GO:0030177	positive regulation of Wnt signaling pathway	Biological Process	ENSCAFG00845024495|SULF1, ENSCAFG00845026626|ATP6AP2, ENSCAFG00845000408|RSPO3, ENSCAFG00845019686|DACT1, ENSCAFG00845027004|BMP2, ENSCAFG00845001301|FGF10, ENSCAFG00845000475|DISC1, ENSCAFG00845007512|DEPDC1B	8	1560	27	19884	0.2963	0.000808811	***	0.0256698	*	ENSCAFG00845019686|DACT1, ENSCAFG00845001301|FGF10, ENSCAFG00845007512|DEPDC1B	3	ENSCAFG00845024495|SULF1, ENSCAFG00845026626|ATP6AP2, ENSCAFG00845000408|RSPO3, ENSCAFG00845027004|BMP2, ENSCAFG00845000475|DISC1	5	25	-1
GO:0001525	angiogenesis	Biological Process	ENSCAFG00845027702|EPAS1, ENSCAFG00845000607|SERPINE1, ENSCAFG00845029124|LEPR, ENSCAFG00845010910|ANGPT1, ENSCAFG00845031113|GREM1, ENSCAFG00845012863|RNF213, ENSCAFG00845007708|TGFBR1, ENSCAFG00845018934|GATA2, ENSCAFG00845006010|ANGPTL4, ENSCAFG00845018739|CALCRL, ENSCAFG00845019582|ANGPT4, ENSCAFG00845012064|S1PR1, ENSCAFG00845029137|DLL4, ENSCAFG00845020297|FGF9, ENSCAFG00845028133|AGMO, ENS…	18	1560	101	19884	0.1782	0.00081108	***	0.0256698	*	ENSCAFG00845029124|LEPR, ENSCAFG00845006010|ANGPTL4, ENSCAFG00845019582|ANGPT4, ENSCAFG00845029137|DLL4, ENSCAFG00845028133|AGMO, ENSCAFG00845022521|FZD5	6	ENSCAFG00845027702|EPAS1, ENSCAFG00845000607|SERPINE1, ENSCAFG00845010910|ANGPT1, ENSCAFG00845031113|GREM1, ENSCAFG00845012863|RNF213, ENSCAFG00845007708|TGFBR1, ENSCAFG00845018934|GATA2, ENSCAFG00845018739|CALCRL, ENSCAFG00845012064|S1PR1, ENSCAFG00845020297|FGF9, ENSCAFG00845025768|ADAM8, ENSCAFG00845016545|NOX1	12	98	-1.51523
GO:0007613	memory	Biological Process	ENSCAFG00845011235|SYT11, ENSCAFG00845021275|LGMN, ENSCAFG00845029116|PLK2, ENSCAFG00845011823|ITGA3, ENSCAFG00845006605|HRH1, ENSCAFG00845004263|EIF4EBP2, ENSCAFG00845013489|ADGRF1, ENSCAFG00845024509|SORCS3, ENSCAFG00845025098|LMX1A, ENSCAFG00845004282|SLC8A3	10	1560	40	19884	0.25	0.000820769	***	0.025839	*	ENSCAFG00845004263|EIF4EBP2, ENSCAFG00845025098|LMX1A	2	ENSCAFG00845011235|SYT11, ENSCAFG00845021275|LGMN, ENSCAFG00845029116|PLK2, ENSCAFG00845011823|ITGA3, ENSCAFG00845006605|HRH1, ENSCAFG00845013489|ADGRF1, ENSCAFG00845024509|SORCS3, ENSCAFG00845004282|SLC8A3	8	36	-1
GO:0005874	microtubule	Cellular Component	ENSCAFG00845009769|NDRG1, ENSCAFG00845018957|TPX2, ENSCAFG00845001126|ASPM, ENSCAFG00845024039|MAP1A, ENSCAFG00845029842|TUBA4A, ENSCAFG00845029863|ENSCAFG00845029863, ENSCAFG00845019219|KIF20A, ENSCAFG00845021145|TUBA1B, ENSCAFG00845000226|MAP1B, ENSCAFG00845021503|CLIP1, ENSCAFG00845026923|CENPE, ENSCAFG00845029607|ENSCAFG00845029607, ENSCAFG00845021665|KIF14, ENSCAFG00845014789|ENSCAFG00845014…	17	1560	93	19884	0.1828	0.000833099	***	0.0260892	*	ENSCAFG00845018957|TPX2, ENSCAFG00845001126|ASPM, ENSCAFG00845024039|MAP1A, ENSCAFG00845019219|KIF20A, ENSCAFG00845021145|TUBA1B, ENSCAFG00845000226|MAP1B, ENSCAFG00845021503|CLIP1, ENSCAFG00845026923|CENPE, ENSCAFG00845029607|ENSCAFG00845029607, ENSCAFG00845021665|KIF14, ENSCAFG00845014789|ENSCAFG00845014789, ENSCAFG00845001017|TCF25, ENSCAFG00845013598|SYBU	13	ENSCAFG00845009769|NDRG1, ENSCAFG00845029842|TUBA4A, ENSCAFG00845029863|ENSCAFG00845029863, ENSCAFG00845015189|FSD1	4	88	6.60922
GO:0098609	cell-cell adhesion	Biological Process	ENSCAFG00845016052|SRPX2, ENSCAFG00845027986|ICAM1, ENSCAFG00845013841|PLPP3, ENSCAFG00845030092|F11R, ENSCAFG00845011396|EGFR, ENSCAFG00845010963|CDH3, ENSCAFG00845001314|NTN1, ENSCAFG00845012277|VCAM1, ENSCAFG00845001959|CDH19, ENSCAFG00845008345|ASTN1, ENSCAFG00845012033|ESAM, ENSCAFG00845027621|ICAM3, ENSCAFG00845012097|CDH5, ENSCAFG00845025768|ADAM8, ENSCAFG00845000898|KIRREL2, ENSCAFG008450…	16	1560	85	19884	0.1882	0.000842906	***	0.0262581	*	ENSCAFG00845008345|ASTN1, ENSCAFG00845012097|CDH5	2	ENSCAFG00845016052|SRPX2, ENSCAFG00845027986|ICAM1, ENSCAFG00845013841|PLPP3, ENSCAFG00845030092|F11R, ENSCAFG00845011396|EGFR, ENSCAFG00845010963|CDH3, ENSCAFG00845001314|NTN1, ENSCAFG00845012277|VCAM1, ENSCAFG00845001959|CDH19, ENSCAFG00845012033|ESAM, ENSCAFG00845027621|ICAM3, ENSCAFG00845025768|ADAM8, ENSCAFG00845000898|KIRREL2, ENSCAFG00845027874|ICAM5	14	76	-0.917663
GO:0000122	negative regulation of transcription by RNA polymerase II	Biological Process	ENSCAFG00845003005|DAB2, ENSCAFG00845000798|MMP12, ENSCAFG00845001570|PLK1, ENSCAFG00845021681|SATB1, ENSCAFG00845018369|OVOL1, ENSCAFG00845021860|EGR1, ENSCAFG00845027774|EDNRB, ENSCAFG00845017551|OSR1, ENSCAFG00845030565|NFIX, ENSCAFG00845025175|NR4A2, ENSCAFG00845019686|DACT1, ENSCAFG00845018934|GATA2, ENSCAFG00845004674|ZFP36, ENSCAFG00845003630|MYOCD, ENSCAFG00845024752|TBX3, ENSCAFG00845011…	62	1560	527	19884	0.1176	0.000874759	***	0.0271084	*	ENSCAFG00845003005|DAB2, ENSCAFG00845001570|PLK1, ENSCAFG00845021681|SATB1, ENSCAFG00845021860|EGR1, ENSCAFG00845017551|OSR1, ENSCAFG00845030565|NFIX, ENSCAFG00845019686|DACT1, ENSCAFG00845004674|ZFP36, ENSCAFG00845003630|MYOCD, ENSCAFG00845011624|KLF4, ENSCAFG00845016825|TRIB3, ENSCAFG00845027359|WT1, ENSCAFG00845021900|KLF7, ENSCAFG00845027808|PER1, ENSCAFG00845024978|FOXM1, ENSCAFG00845020868|…	36	ENSCAFG00845000798|MMP12, ENSCAFG00845018369|OVOL1, ENSCAFG00845027774|EDNRB, ENSCAFG00845025175|NR4A2, ENSCAFG00845018934|GATA2, ENSCAFG00845024752|TBX3, ENSCAFG00845028691|TAGLN3, ENSCAFG00845027004|BMP2, ENSCAFG00845024090|NR1H3, ENSCAFG00845009107|ETV7, ENSCAFG00845021350|EDN1, ENSCAFG00845000450|MSX2, ENSCAFG00845000357|FST, ENSCAFG00845020698|HCLS1, ENSCAFG00845000976|ZNF536, ENSCAFG0084502…	26	498	8.15562
GO:0030502	negative regulation of bone mineralization	Biological Process	ENSCAFG00845031113|GREM1, ENSCAFG00845018089|ECM1, ENSCAFG00845003232|SRGN, ENSCAFG00845012190|CCR1, ENSCAFG00845030660|FGF23	5	1560	11	19884	0.4545	0.000912918	***	0.0278557	*		0	ENSCAFG00845031113|GREM1, ENSCAFG00845018089|ECM1, ENSCAFG00845003232|SRGN, ENSCAFG00845012190|CCR1, ENSCAFG00845030660|FGF23	5	9	-1.66667
GO:0002755	MyD88-dependent toll-like receptor signaling pathway	Biological Process	ENSCAFG00845005879|TNIP1, ENSCAFG00845028303|TLR7, ENSCAFG00845012026|TLR4, ENSCAFG00845028394|ENSCAFG00845028394, ENSCAFG00845030683|TLR9	5	1560	11	19884	0.4545	0.000912918	***	0.0278557	*		0	ENSCAFG00845005879|TNIP1, ENSCAFG00845028303|TLR7, ENSCAFG00845012026|TLR4, ENSCAFG00845028394|ENSCAFG00845028394, ENSCAFG00845030683|TLR9	5	11	-2.7136
GO:0016528	sarcoplasm	Cellular Component	ENSCAFG00845008977|CAVIN4, ENSCAFG00845009966|HSF4, ENSCAFG00845015933|SCN3A, ENSCAFG00845008431|BAALC, ENSCAFG00845002320|SERPINB5	5	1560	11	19884	0.4545	0.000912918	***	0.0278557	*	ENSCAFG00845008977|CAVIN4, ENSCAFG00845009966|HSF4, ENSCAFG00845015933|SCN3A, ENSCAFG00845008431|BAALC, ENSCAFG00845002320|SERPINB5	5		0	11	0.904534
GO:0031226	intrinsic component of plasma membrane	Cellular Component	ENSCAFG00845028869|TGM2, ENSCAFG00845012064|S1PR1, ENSCAFG00845012026|TLR4, ENSCAFG00845023109|CRHR1, ENSCAFG00845004282|SLC8A3, ENSCAFG00845009543|OPRD1	6	1560	16	19884	0.375	0.000929579	***	0.0280761	*		0	ENSCAFG00845028869|TGM2, ENSCAFG00845012064|S1PR1, ENSCAFG00845012026|TLR4, ENSCAFG00845023109|CRHR1, ENSCAFG00845004282|SLC8A3, ENSCAFG00845009543|OPRD1	6	15	-2.32379
GO:0043552	positive regulation of phosphatidylinositol 3-kinase activity	Biological Process	ENSCAFG00845003875|NOD2, ENSCAFG00845013339|FGFR3, ENSCAFG00845018055|TEK, ENSCAFG00845022039|PDGFB, ENSCAFG00845009278|VAV3, ENSCAFG00845010301|FGR	6	1560	16	19884	0.375	0.000929579	***	0.0280761	*	ENSCAFG00845018055|TEK, ENSCAFG00845009278|VAV3	2	ENSCAFG00845003875|NOD2, ENSCAFG00845013339|FGFR3, ENSCAFG00845022039|PDGFB, ENSCAFG00845010301|FGR	4	15	-1.0328
GO:0007411	axon guidance	Biological Process	ENSCAFG00845015138|BSG, ENSCAFG00845026417|WNT5A, ENSCAFG00845014539|EXT1, ENSCAFG00845008395|CSF1R, ENSCAFG00845011736|ROBO3, ENSCAFG00845021900|KLF7, ENSCAFG00845017146|EPHA4, ENSCAFG00845001314|NTN1, ENSCAFG00845001017|TCF25, ENSCAFG00845015377|PLXNA4, ENSCAFG00845023882|NFASC, ENSCAFG00845025647|L1CAM, ENSCAFG00845017868|RELN, ENSCAFG00845011173|NGFR, ENSCAFG00845017903|NOG, ENSCAFG0084502509…	17	1560	94	19884	0.1809	0.000944072	***	0.0283698	*	ENSCAFG00845021900|KLF7, ENSCAFG00845001017|TCF25, ENSCAFG00845017903|NOG, ENSCAFG00845025098|LMX1A	4	ENSCAFG00845015138|BSG, ENSCAFG00845026417|WNT5A, ENSCAFG00845014539|EXT1, ENSCAFG00845008395|CSF1R, ENSCAFG00845011736|ROBO3, ENSCAFG00845017146|EPHA4, ENSCAFG00845001314|NTN1, ENSCAFG00845015377|PLXNA4, ENSCAFG00845023882|NFASC, ENSCAFG00845025647|L1CAM, ENSCAFG00845017868|RELN, ENSCAFG00845011173|NGFR, ENSCAFG00845014446|SEMA6B	13	81	-1.44444
GO:0004175	endopeptidase activity	Molecular Function	ENSCAFG00845017615|MMP9, ENSCAFG00845000865|MMP2, ENSCAFG00845005115|CTSH, ENSCAFG00845012236|ADAMTS3, ENSCAFG00845002121|MMP14, ENSCAFG00845018672|CTSB, ENSCAFG00845020957|MME, ENSCAFG00845012850|ADAMTS9, ENSCAFG00845018485|PSMB9, ENSCAFG00845000842|MMP3, ENSCAFG00845003112|PCSK1, ENSCAFG00845000871|MMP1	12	1560	55	19884	0.2182	0.000958964	***	0.0286153	*		0	ENSCAFG00845017615|MMP9, ENSCAFG00845000865|MMP2, ENSCAFG00845005115|CTSH, ENSCAFG00845012236|ADAMTS3, ENSCAFG00845002121|MMP14, ENSCAFG00845018672|CTSB, ENSCAFG00845020957|MME, ENSCAFG00845012850|ADAMTS9, ENSCAFG00845018485|PSMB9, ENSCAFG00845000842|MMP3, ENSCAFG00845003112|PCSK1, ENSCAFG00845000871|MMP1	12	52	-2.2188
GO:0031175	neuron projection development	Biological Process	ENSCAFG00845008825|IL6, ENSCAFG00845010152|LRP12, ENSCAFG00845014539|EXT1, ENSCAFG00845029262|SEMA7A, ENSCAFG00845023806|PSD, ENSCAFG00845021350|EDN1, ENSCAFG00845025647|L1CAM, ENSCAFG00845026327|ENSCAFG00845026327, ENSCAFG00845002303|ENSCAFG00845002303, ENSCAFG00845007239|ATCAY, ENSCAFG00845013489|ADGRF1, ENSCAFG00845027027|UAP1, ENSCAFG00845024022|MAP2, ENSCAFG00845029685|TMEM108, ENSCAFG008450…	15	1560	78	19884	0.1923	0.000961859	***	0.0286153	*	ENSCAFG00845026327|ENSCAFG00845026327, ENSCAFG00845002303|ENSCAFG00845002303, ENSCAFG00845027027|UAP1, ENSCAFG00845029685|TMEM108, ENSCAFG00845006442|GFAP	5	ENSCAFG00845008825|IL6, ENSCAFG00845010152|LRP12, ENSCAFG00845014539|EXT1, ENSCAFG00845029262|SEMA7A, ENSCAFG00845023806|PSD, ENSCAFG00845021350|EDN1, ENSCAFG00845025647|L1CAM, ENSCAFG00845007239|ATCAY, ENSCAFG00845013489|ADGRF1, ENSCAFG00845024022|MAP2	10	75	-1.50111
GO:1901224	positive regulation of NIK/NF-kappaB signaling	Biological Process	ENSCAFG00845031113|GREM1, ENSCAFG00845003875|NOD2, ENSCAFG00845011396|EGFR, ENSCAFG00845010486|IL1RL1, ENSCAFG00845001909|CD14, ENSCAFG00845009257|NFAT5, ENSCAFG00845003274|RTKN2, ENSCAFG00845028303|TLR7, ENSCAFG00845012026|TLR4, ENSCAFG00845010558|TNF, ENSCAFG00845030683|TLR9	11	1560	48	19884	0.2292	0.00100468	**	0.0297406	*	ENSCAFG00845009257|NFAT5, ENSCAFG00845003274|RTKN2	2	ENSCAFG00845031113|GREM1, ENSCAFG00845003875|NOD2, ENSCAFG00845011396|EGFR, ENSCAFG00845010486|IL1RL1, ENSCAFG00845001909|CD14, ENSCAFG00845028303|TLR7, ENSCAFG00845012026|TLR4, ENSCAFG00845010558|TNF, ENSCAFG00845030683|TLR9	9	48	0.433013
GO:0071277	cellular response to calcium ion	Biological Process	ENSCAFG00845026417|WNT5A, ENSCAFG00845021275|LGMN, ENSCAFG00845005191|FOSB, ENSCAFG00845004698|RASA4B, ENSCAFG00845025956|ECT2, ENSCAFG00845003207|KCNH1, ENSCAFG00845019012|CAPN3, ENSCAFG00845030126|SCN5A, ENSCAFG00845021804|ALOX5AP, ENSCAFG00845022464|RASAL1	10	1560	41	19884	0.2439	0.00101019	**	0.0297555	*	ENSCAFG00845005191|FOSB, ENSCAFG00845004698|RASA4B, ENSCAFG00845025956|ECT2	3	ENSCAFG00845026417|WNT5A, ENSCAFG00845021275|LGMN, ENSCAFG00845003207|KCNH1, ENSCAFG00845019012|CAPN3, ENSCAFG00845030126|SCN5A, ENSCAFG00845021804|ALOX5AP, ENSCAFG00845022464|RASAL1	7	39	-2.24179
GO:0098586	cellular response to virus	Biological Process	ENSCAFG00845000798|MMP12, ENSCAFG00845028469|IKBKE, ENSCAFG00845014539|EXT1, ENSCAFG00845029862|CXCL10, ENSCAFG00845021979|OAS1, ENSCAFG00845030728|ZC3H12A, ENSCAFG00845000999|POU2F2, ENSCAFG00845028303|TLR7	8	1560	28	19884	0.2857	0.00105523	**	0.0299962	*		0	ENSCAFG00845000798|MMP12, ENSCAFG00845028469|IKBKE, ENSCAFG00845014539|EXT1, ENSCAFG00845029862|CXCL10, ENSCAFG00845021979|OAS1, ENSCAFG00845030728|ZC3H12A, ENSCAFG00845000999|POU2F2, ENSCAFG00845028303|TLR7	8	28	0
GO:0004896	cytokine receptor activity	Molecular Function	ENSCAFG00845022357|CD44, ENSCAFG00845006874|CD74, ENSCAFG00845008045|CSF2RB, ENSCAFG00845016176|IL13RA2, ENSCAFG00845017057|IL2RG, ENSCAFG00845021143|ENSCAFG00845021143, ENSCAFG00845006245|EBI3, ENSCAFG00845000499|IL7R	8	1560	28	19884	0.2857	0.00105523	**	0.0299962	*		0	ENSCAFG00845022357|CD44, ENSCAFG00845006874|CD74, ENSCAFG00845008045|CSF2RB, ENSCAFG00845016176|IL13RA2, ENSCAFG00845017057|IL2RG, ENSCAFG00845021143|ENSCAFG00845021143, ENSCAFG00845006245|EBI3, ENSCAFG00845000499|IL7R	8	27	-2.11695
GO:0007605	sensory perception of sound	Biological Process	ENSCAFG00845011565|LRIG1, ENSCAFG00845004875|CEMIP, ENSCAFG00845001153|HEXB, ENSCAFG00845017287|SERPINB6, ENSCAFG00845003959|MYO3A, ENSCAFG00845008693|SOBP, ENSCAFG00845001659|SPNS3, ENSCAFG00845019587|COL11A2, ENSCAFG00845011581|TUB, ENSCAFG00845026792|P2RX2, ENSCAFG00845011629|KCNQ1, ENSCAFG00845009933|MYO7A, ENSCAFG00845004896|EYA4, ENSCAFG00845022548|SIX1, ENSCAFG00845004526|CDH23, ENSCAFG008…	17	1560	95	19884	0.1789	0.00106738	**	0.0299962	*	ENSCAFG00845017287|SERPINB6, ENSCAFG00845003959|MYO3A, ENSCAFG00845008693|SOBP, ENSCAFG00845011581|TUB, ENSCAFG00845004896|EYA4, ENSCAFG00845022548|SIX1, ENSCAFG00845026179|CDKN2D	7	ENSCAFG00845011565|LRIG1, ENSCAFG00845004875|CEMIP, ENSCAFG00845001153|HEXB, ENSCAFG00845001659|SPNS3, ENSCAFG00845019587|COL11A2, ENSCAFG00845026792|P2RX2, ENSCAFG00845011629|KCNQ1, ENSCAFG00845009933|MYO7A, ENSCAFG00845004526|CDH23, ENSCAFG00845009977|WHRN	10	74	0
GO:0042803	protein homodimerization activity	Molecular Function	ENSCAFG00845028622|B2M, ENSCAFG00845005378|PTGS2, ENSCAFG00845009778|HMOX1, ENSCAFG00845028646|TKT, ENSCAFG00845022197|MASP1, ENSCAFG00845012040|FGFR1, ENSCAFG00845001752|CENPF, ENSCAFG00845018299|PDXK, ENSCAFG00845028176|TGFB2, ENSCAFG00845014539|EXT1, ENSCAFG00845023423|SLC8B1, ENSCAFG00845004604|PSAP, ENSCAFG00845008263|TOP2A, ENSCAFG00845031113|GREM1, ENSCAFG00845022687|GYG1, ENSCAFG008450300…	53	1560	438	19884	0.121	0.00107021	**	0.0299962	*	ENSCAFG00845009778|HMOX1, ENSCAFG00845001752|CENPF, ENSCAFG00845008263|TOP2A, ENSCAFG00845022687|GYG1, ENSCAFG00845002995|SRM, ENSCAFG00845011215|CCDC88A, ENSCAFG00845025956|ECT2, ENSCAFG00845023478|IDH1, ENSCAFG00845015096|PHETA2, ENSCAFG00845025731|CIP2A, ENSCAFG00845023444|TRIM37, ENSCAFG00845005485|PRTFDC1, ENSCAFG00845008662|DNPH1, ENSCAFG00845002116|FBXO4, ENSCAFG00845000220|ZBTB16, ENSCAFG…	24	ENSCAFG00845028622|B2M, ENSCAFG00845005378|PTGS2, ENSCAFG00845028646|TKT, ENSCAFG00845022197|MASP1, ENSCAFG00845012040|FGFR1, ENSCAFG00845018299|PDXK, ENSCAFG00845028176|TGFB2, ENSCAFG00845014539|EXT1, ENSCAFG00845023423|SLC8B1, ENSCAFG00845004604|PSAP, ENSCAFG00845031113|GREM1, ENSCAFG00845030092|F11R, ENSCAFG00845018127|GBP1, ENSCAFG00845020957|MME, ENSCAFG00845008395|CSF1R, ENSCAFG00845000697|…	29	417	3.86865
GO:0032147	activation of protein kinase activity	Biological Process	ENSCAFG00845028176|TGFB2, ENSCAFG00845018957|TPX2, ENSCAFG00845011215|CCDC88A, ENSCAFG00845025956|ECT2, ENSCAFG00845021665|KIF14, ENSCAFG00845027087|SLC11A1, ENSCAFG00845022039|PDGFB	7	1560	22	19884	0.3182	0.0010751	**	0.0299962	*	ENSCAFG00845018957|TPX2, ENSCAFG00845011215|CCDC88A, ENSCAFG00845025956|ECT2, ENSCAFG00845021665|KIF14	4	ENSCAFG00845028176|TGFB2, ENSCAFG00845027087|SLC11A1, ENSCAFG00845022039|PDGFB	3	22	0.852803
GO:0030593	neutrophil chemotaxis	Biological Process	ENSCAFG00845006275|CXCL8, ENSCAFG00845016220|NCKAP1L, ENSCAFG00845006313|CXCL6, ENSCAFG00845018106|SYK, ENSCAFG00845008896|VAV1, ENSCAFG00845002761|C5AR1, ENSCAFG00845009278|VAV3	7	1560	22	19884	0.3182	0.0010751	**	0.0299962	*	ENSCAFG00845009278|VAV3	1	ENSCAFG00845006275|CXCL8, ENSCAFG00845016220|NCKAP1L, ENSCAFG00845006313|CXCL6, ENSCAFG00845018106|SYK, ENSCAFG00845008896|VAV1, ENSCAFG00845002761|C5AR1	6	21	-2.18218
GO:0001818	negative regulation of cytokine production	Biological Process	ENSCAFG00845011235|SYT11, ENSCAFG00845010636|LRRC32, ENSCAFG00845003232|SRGN, ENSCAFG00845027087|SLC11A1, ENSCAFG00845002906|PTGER4, ENSCAFG00845001289|IL10, ENSCAFG00845016725|RNF128	7	1560	22	19884	0.3182	0.0010751	**	0.0299962	*		0	ENSCAFG00845011235|SYT11, ENSCAFG00845010636|LRRC32, ENSCAFG00845003232|SRGN, ENSCAFG00845027087|SLC11A1, ENSCAFG00845002906|PTGER4, ENSCAFG00845001289|IL10, ENSCAFG00845016725|RNF128	7	22	-1.49241
GO:0061098	positive regulation of protein tyrosine kinase activity	Biological Process	ENSCAFG00845031113|GREM1, ENSCAFG00845008395|CSF1R, ENSCAFG00845017146|EPHA4, ENSCAFG00845017868|RELN, ENSCAFG00845022039|PDGFB, ENSCAFG00845014295|SRCIN1, ENSCAFG00845006158|ERBB3	7	1560	22	19884	0.3182	0.0010751	**	0.0299962	*		0	ENSCAFG00845031113|GREM1, ENSCAFG00845008395|CSF1R, ENSCAFG00845017146|EPHA4, ENSCAFG00845017868|RELN, ENSCAFG00845022039|PDGFB, ENSCAFG00845014295|SRCIN1, ENSCAFG00845006158|ERBB3	7	21	-1.96396
GO:0001530	lipopolysaccharide binding	Molecular Function	ENSCAFG00845001909|CD14, ENSCAFG00845017572|TRIL, ENSCAFG00845029056|BPI, ENSCAFG00845012026|TLR4, ENSCAFG00845027103|P2RX7, ENSCAFG00845002229|SELP, ENSCAFG00845010815|PTAFR	7	1560	22	19884	0.3182	0.0010751	**	0.0299962	*	ENSCAFG00845017572|TRIL	1	ENSCAFG00845001909|CD14, ENSCAFG00845029056|BPI, ENSCAFG00845012026|TLR4, ENSCAFG00845027103|P2RX7, ENSCAFG00845002229|SELP, ENSCAFG00845010815|PTAFR	6	18	-0.707107
GO:0000165	MAPK cascade	Biological Process	ENSCAFG00845003875|NOD2, ENSCAFG00845011212|IGFBP3, ENSCAFG00845004674|ZFP36, ENSCAFG00845014867|NRG1, ENSCAFG00845021350|EDN1, ENSCAFG00845028303|TLR7, ENSCAFG00845027103|P2RX7, ENSCAFG00845025133|ZFP36L2, ENSCAFG00845010558|TNF, ENSCAFG00845005385|MAP2K6, ENSCAFG00845027877|RET, ENSCAFG00845016545|NOX1, ENSCAFG00845027772|PLVAP, ENSCAFG00845030660|FGF23	14	1560	71	19884	0.1972	0.00108766	**	0.0299962	*	ENSCAFG00845004674|ZFP36, ENSCAFG00845014867|NRG1, ENSCAFG00845025133|ZFP36L2, ENSCAFG00845005385|MAP2K6, ENSCAFG00845027877|RET, ENSCAFG00845027772|PLVAP	6	ENSCAFG00845003875|NOD2, ENSCAFG00845011212|IGFBP3, ENSCAFG00845021350|EDN1, ENSCAFG00845028303|TLR7, ENSCAFG00845027103|P2RX7, ENSCAFG00845010558|TNF, ENSCAFG00845016545|NOX1, ENSCAFG00845030660|FGF23	8	64	1
GO:0001913	T cell mediated cytotoxicity	Biological Process	ENSCAFG00845028622|B2M, ENSCAFG00845005115|CTSH, ENSCAFG00845027103|P2RX7, ENSCAFG00845000499|IL7R	4	1560	7	19884	0.5714	0.00108894	**	0.0299962	*		0	ENSCAFG00845028622|B2M, ENSCAFG00845005115|CTSH, ENSCAFG00845027103|P2RX7, ENSCAFG00845000499|IL7R	4	7	-1.13389
GO:0002720	positive regulation of cytokine production involved in immune response	Biological Process	ENSCAFG00845026417|WNT5A, ENSCAFG00845003875|NOD2, ENSCAFG00845020693|INAVA, ENSCAFG00845003045|FFAR2	4	1560	7	19884	0.5714	0.00108894	**	0.0299962	*		0	ENSCAFG00845026417|WNT5A, ENSCAFG00845003875|NOD2, ENSCAFG00845020693|INAVA, ENSCAFG00845003045|FFAR2	4	7	-1.13389
GO:0032009	early phagosome	Cellular Component	ENSCAFG00845011235|SYT11, ENSCAFG00845018106|SYK, ENSCAFG00845028303|TLR7, ENSCAFG00845030683|TLR9	4	1560	7	19884	0.5714	0.00108894	**	0.0299962	*		0	ENSCAFG00845011235|SYT11, ENSCAFG00845018106|SYK, ENSCAFG00845028303|TLR7, ENSCAFG00845030683|TLR9	4	7	-1.88982
GO:0043367	CD4-positive, alpha-beta T cell differentiation	Biological Process	ENSCAFG00845027290|PAX1, ENSCAFG00845022316|RSAD2, ENSCAFG00845031013|SASH3, ENSCAFG00845023170|CD83	4	1560	7	19884	0.5714	0.00108894	**	0.0299962	*		0	ENSCAFG00845027290|PAX1, ENSCAFG00845022316|RSAD2, ENSCAFG00845031013|SASH3, ENSCAFG00845023170|CD83	4	6	-2.44949
GO:0030514	negative regulation of BMP signaling pathway	Biological Process	ENSCAFG00845026417|WNT5A, ENSCAFG00845008460|TNFAIP6, ENSCAFG00845011687|BAMBI, ENSCAFG00845031113|GREM1, ENSCAFG00845003226|NBL1, ENSCAFG00845004033|GREM2, ENSCAFG00845013384|SORL1, ENSCAFG00845017903|NOG, ENSCAFG00845011506|ENSCAFG00845011506, ENSCAFG00845028502|DLX1	10	1560	42	19884	0.2381	0.00123392	**	0.0338334	*	ENSCAFG00845004033|GREM2, ENSCAFG00845013384|SORL1, ENSCAFG00845017903|NOG, ENSCAFG00845011506|ENSCAFG00845011506	4	ENSCAFG00845026417|WNT5A, ENSCAFG00845008460|TNFAIP6, ENSCAFG00845011687|BAMBI, ENSCAFG00845031113|GREM1, ENSCAFG00845003226|NBL1, ENSCAFG00845028502|DLX1	6	40	0.632456
GO:0032092	positive regulation of protein binding	Biological Process	ENSCAFG00845028622|B2M, ENSCAFG00845026417|WNT5A, ENSCAFG00845010347|CSF3, ENSCAFG00845011687|BAMBI, ENSCAFG00845006270|ENSCAFG00845006270, ENSCAFG00845019686|DACT1, ENSCAFG00845016825|TRIB3, ENSCAFG00845027004|BMP2, ENSCAFG00845021179|SPON1, ENSCAFG00845021944|TIAM1, ENSCAFG00845000875|ECSCR, ENSCAFG00845018420|EPHB6	12	1560	57	19884	0.2105	0.00133636	**	0.0364565	*	ENSCAFG00845019686|DACT1, ENSCAFG00845016825|TRIB3, ENSCAFG00845021179|SPON1, ENSCAFG00845021944|TIAM1	4	ENSCAFG00845028622|B2M, ENSCAFG00845026417|WNT5A, ENSCAFG00845010347|CSF3, ENSCAFG00845011687|BAMBI, ENSCAFG00845006270|ENSCAFG00845006270, ENSCAFG00845027004|BMP2, ENSCAFG00845000875|ECSCR, ENSCAFG00845018420|EPHB6	8	55	-0.26968
GO:0009306	protein secretion	Biological Process	ENSCAFG00845010374|ABCA1, ENSCAFG00845009233|CAVIN1, ENSCAFG00845020025|COMP, ENSCAFG00845027103|P2RX7, ENSCAFG00845022738|OLFM2, ENSCAFG00845007049|SNCG	6	1560	17	19884	0.3529	0.00134184	**	0.0364565	*	ENSCAFG00845009233|CAVIN1, ENSCAFG00845007049|SNCG	2	ENSCAFG00845010374|ABCA1, ENSCAFG00845020025|COMP, ENSCAFG00845027103|P2RX7, ENSCAFG00845022738|OLFM2	4	16	-1.5
GO:0005506	iron ion binding	Molecular Function	ENSCAFG00845017776|CYP7B1, ENSCAFG00845006050|P4HA1, ENSCAFG00845013222|KDM3A, ENSCAFG00845023995|P3H2, ENSCAFG00845031075|TBXAS1, ENSCAFG00845029755|LCN2, ENSCAFG00845012583|EGLN3, ENSCAFG00845017370|CYP1A1, ENSCAFG00845019580|CYP4V2, ENSCAFG00845022726|CYP2C18, ENSCAFG00845009508|DOHH, ENSCAFG00845015783|CYP4F22, ENSCAFG00845002465|TET1, ENSCAFG00845017004|ALOX12, ENSCAFG00845022957|CYP2R1, ENS…	20	1560	123	19884	0.1626	0.00140873	**	0.0380997	*	ENSCAFG00845022726|CYP2C18, ENSCAFG00845009508|DOHH, ENSCAFG00845015783|CYP4F22, ENSCAFG00845002465|TET1, ENSCAFG00845017004|ALOX12, ENSCAFG00845022957|CYP2R1, ENSCAFG00845022374|ENSCAFG00845022374	7	ENSCAFG00845017776|CYP7B1, ENSCAFG00845006050|P4HA1, ENSCAFG00845013222|KDM3A, ENSCAFG00845023995|P3H2, ENSCAFG00845031075|TBXAS1, ENSCAFG00845029755|LCN2, ENSCAFG00845012583|EGLN3, ENSCAFG00845017370|CYP1A1, ENSCAFG00845019580|CYP4V2, ENSCAFG00845004031|CYP46A1, ENSCAFG00845025017|ENSCAFG00845025017, ENSCAFG00845017204|CYGB, ENSCAFG00845014419|CYP21A2	13	95	-1.74416
GO:0007268	chemical synaptic transmission	Biological Process	ENSCAFG00845007216|GJC1, ENSCAFG00845026600|SLC12A7, ENSCAFG00845026792|P2RX2, ENSCAFG00845013285|CACNB2, ENSCAFG00845009108|ENSCAFG00845009108, ENSCAFG00845015249|TPGS1, ENSCAFG00845019506|SNCA, ENSCAFG00845005055|GRIA1, ENSCAFG00845029769|NRXN2, ENSCAFG00845009246|PMCH, ENSCAFG00845007049|SNCG	11	1560	50	19884	0.22	0.00143708	**	0.0386905	*	ENSCAFG00845015249|TPGS1, ENSCAFG00845005055|GRIA1, ENSCAFG00845029769|NRXN2, ENSCAFG00845009246|PMCH, ENSCAFG00845007049|SNCG	5	ENSCAFG00845007216|GJC1, ENSCAFG00845026600|SLC12A7, ENSCAFG00845026792|P2RX2, ENSCAFG00845013285|CACNB2, ENSCAFG00845009108|ENSCAFG00845009108, ENSCAFG00845019506|SNCA	6	46	1.91675
GO:0043065	positive regulation of apoptotic process	Biological Process	ENSCAFG00845008825|IL6, ENSCAFG00845017615|MMP9, ENSCAFG00845028869|TGM2, ENSCAFG00845008263|TOP2A, ENSCAFG00845000194|CAMK1D, ENSCAFG00845007708|TGFBR1, ENSCAFG00845011212|IGFBP3, ENSCAFG00845025956|ECT2, ENSCAFG00845016004|FRZB, ENSCAFG00845027004|BMP2, ENSCAFG00845029200|MAP3K20, ENSCAFG00845016236|TP53INP1, ENSCAFG00845011389|KCNMA1, ENSCAFG00845018644|DUSP6, ENSCAFG00845000220|ZBTB16, ENSCAF…	24	1560	159	19884	0.1509	0.00145524	**	0.0387121	*	ENSCAFG00845008263|TOP2A, ENSCAFG00845025956|ECT2, ENSCAFG00845029200|MAP3K20, ENSCAFG00845018644|DUSP6, ENSCAFG00845000220|ZBTB16, ENSCAFG00845028911|RASSF2, ENSCAFG00845011359|HOXA5, ENSCAFG00845012068|PHLDA2	8	ENSCAFG00845008825|IL6, ENSCAFG00845017615|MMP9, ENSCAFG00845028869|TGM2, ENSCAFG00845000194|CAMK1D, ENSCAFG00845007708|TGFBR1, ENSCAFG00845011212|IGFBP3, ENSCAFG00845016004|FRZB, ENSCAFG00845027004|BMP2, ENSCAFG00845016236|TP53INP1, ENSCAFG00845011389|KCNMA1, ENSCAFG00845027103|P2RX7, ENSCAFG00845030136|ALDH1A2, ENSCAFG00845020969|INPP5D, ENSCAFG00845010558|TNF, ENSCAFG00845000090|DKKL1, ENSCAFG…	16	152	1.94666
GO:0030574	collagen catabolic process	Biological Process	ENSCAFG00845017615|MMP9, ENSCAFG00845000865|MMP2, ENSCAFG00845002121|MMP14, ENSCAFG00845018672|CTSB, ENSCAFG00845019241|CTSS	5	1560	12	19884	0.4167	0.00146422	**	0.0387121	*		0	ENSCAFG00845017615|MMP9, ENSCAFG00845000865|MMP2, ENSCAFG00845002121|MMP14, ENSCAFG00845018672|CTSB, ENSCAFG00845019241|CTSS	5	12	-2.3094
GO:0060340	positive regulation of type I interferon-mediated signaling pathway	Biological Process	ENSCAFG00845000798|MMP12, ENSCAFG00845026417|WNT5A, ENSCAFG00845028469|IKBKE, ENSCAFG00845000875|ECSCR, ENSCAFG00845012986|ENSCAFG00845012986	5	1560	12	19884	0.4167	0.00146422	**	0.0387121	*		0	ENSCAFG00845000798|MMP12, ENSCAFG00845026417|WNT5A, ENSCAFG00845028469|IKBKE, ENSCAFG00845000875|ECSCR, ENSCAFG00845012986|ENSCAFG00845012986	5	12	-0.57735
GO:0090190	positive regulation of branching involved in ureteric bud morphogenesis	Biological Process	ENSCAFG00845031113|GREM1, ENSCAFG00845022621|SIX4, ENSCAFG00845022548|SIX1, ENSCAFG00845007687|WNT2B, ENSCAFG00845017903|NOG	5	1560	12	19884	0.4167	0.00146422	**	0.0387121	*	ENSCAFG00845022621|SIX4, ENSCAFG00845022548|SIX1, ENSCAFG00845007687|WNT2B, ENSCAFG00845017903|NOG	4	ENSCAFG00845031113|GREM1	1	12	0.57735
GO:0042102	positive regulation of T cell proliferation	Biological Process	ENSCAFG00845008825|IL6, ENSCAFG00845015887|JAK2, ENSCAFG00845000040|ANXA1, ENSCAFG00845016220|NCKAP1L, ENSCAFG00845018506|KITLG, ENSCAFG00845018536|DLA-DMB, ENSCAFG00845012277|VCAM1, ENSCAFG00845031013|SASH3, ENSCAFG00845020106|IL21	9	1560	36	19884	0.25	0.00148378	**	0.0387121	*	ENSCAFG00845000040|ANXA1, ENSCAFG00845018506|KITLG	2	ENSCAFG00845008825|IL6, ENSCAFG00845015887|JAK2, ENSCAFG00845016220|NCKAP1L, ENSCAFG00845018536|DLA-DMB, ENSCAFG00845012277|VCAM1, ENSCAFG00845031013|SASH3, ENSCAFG00845020106|IL21	7	33	-0.174078
GO:0001540	amyloid-beta binding	Molecular Function	ENSCAFG00845006529|ITM2B, ENSCAFG00845021366|GSAP, ENSCAFG00845006874|CD74, ENSCAFG00845028176|TGFB2, ENSCAFG00845021828|ITM2C, ENSCAFG00845027590|CLSTN2, ENSCAFG00845024611|CLSTN3, ENSCAFG00845013384|SORL1, ENSCAFG00845022521|FZD5, ENSCAFG00845014323|MSR1	10	1560	43	19884	0.2326	0.00149643	**	0.0387121	*	ENSCAFG00845013384|SORL1, ENSCAFG00845022521|FZD5	2	ENSCAFG00845006529|ITM2B, ENSCAFG00845021366|GSAP, ENSCAFG00845006874|CD74, ENSCAFG00845028176|TGFB2, ENSCAFG00845021828|ITM2C, ENSCAFG00845027590|CLSTN2, ENSCAFG00845024611|CLSTN3, ENSCAFG00845014323|MSR1	8	42	-1.23443
GO:0010595	positive regulation of endothelial cell migration	Biological Process	ENSCAFG00845026417|WNT5A, ENSCAFG00845013841|PLPP3, ENSCAFG00845010910|ANGPT1, ENSCAFG00845030728|ZC3H12A, ENSCAFG00845019582|ANGPT4, ENSCAFG00845017942|FGF1, ENSCAFG00845000543|ZNF580, ENSCAFG00845018055|TEK, ENSCAFG00845000419|CCBE1, ENSCAFG00845026701|PIK3CG	10	1560	43	19884	0.2326	0.00149643	**	0.0387121	*	ENSCAFG00845019582|ANGPT4, ENSCAFG00845000543|ZNF580, ENSCAFG00845018055|TEK, ENSCAFG00845000419|CCBE1	4	ENSCAFG00845026417|WNT5A, ENSCAFG00845013841|PLPP3, ENSCAFG00845010910|ANGPT1, ENSCAFG00845030728|ZC3H12A, ENSCAFG00845017942|FGF1, ENSCAFG00845026701|PIK3CG	6	43	0.457496
GO:0010976	positive regulation of neuron projection development	Biological Process	ENSCAFG00845026417|WNT5A, ENSCAFG00845000194|CAMK1D, ENSCAFG00845030500|EPHA3, ENSCAFG00845010094|TNN, ENSCAFG00845017868|RELN, ENSCAFG00845014443|SCARF1, ENSCAFG00845027877|RET, ENSCAFG00845003778|RIT2, ENSCAFG00845028387|TOX, ENSCAFG00845005371|NTRK2	10	1560	43	19884	0.2326	0.00149643	**	0.0387121	*	ENSCAFG00845030500|EPHA3, ENSCAFG00845010094|TNN, ENSCAFG00845027877|RET, ENSCAFG00845003778|RIT2, ENSCAFG00845028387|TOX	5	ENSCAFG00845026417|WNT5A, ENSCAFG00845000194|CAMK1D, ENSCAFG00845017868|RELN, ENSCAFG00845014443|SCARF1, ENSCAFG00845005371|NTRK2	5	42	0.617213
GO:0008344	adult locomotory behavior	Biological Process	ENSCAFG00845025175|NR4A2, ENSCAFG00845022878|PREX2, ENSCAFG00845017702|NTSR1, ENSCAFG00845003561|LGI4, ENSCAFG00845030760|ATP1A4, ENSCAFG00845014334|TMOD1, ENSCAFG00845019506|SNCA, ENSCAFG00845009543|OPRD1, ENSCAFG00845009454|SEZ6, ENSCAFG00845007049|SNCG	10	1560	43	19884	0.2326	0.00149643	**	0.0387121	*	ENSCAFG00845022878|PREX2, ENSCAFG00845007049|SNCG	2	ENSCAFG00845025175|NR4A2, ENSCAFG00845017702|NTSR1, ENSCAFG00845003561|LGI4, ENSCAFG00845030760|ATP1A4, ENSCAFG00845014334|TMOD1, ENSCAFG00845019506|SNCA, ENSCAFG00845009543|OPRD1, ENSCAFG00845009454|SEZ6	8	39	-0.320256
GO:0005783	endoplasmic reticulum	Cellular Component	ENSCAFG00845024495|SULF1, ENSCAFG00845005378|PTGS2, ENSCAFG00845009778|HMOX1, ENSCAFG00845004875|CEMIP, ENSCAFG00845006050|P4HA1, ENSCAFG00845003637|CLCC1, ENSCAFG00845000815|LPCAT2, ENSCAFG00845012685|CTSF, ENSCAFG00845012791|LRRC59, ENSCAFG00845014539|EXT1, ENSCAFG00845013454|OS9, ENSCAFG00845008267|GRN, ENSCAFG00845018353|PSMB8, ENSCAFG00845009233|CAVIN1, ENSCAFG00845010452|TPBG, ENSCAFG008450…	65	1560	571	19884	0.1138	0.00154206	**	0.0397196	*	ENSCAFG00845009778|HMOX1, ENSCAFG00845012791|LRRC59, ENSCAFG00845009233|CAVIN1, ENSCAFG00845011215|CCDC88A, ENSCAFG00845029488|ABCA8, ENSCAFG00845008717|ATP10D, ENSCAFG00845021348|ENSCAFG00845021348, ENSCAFG00845013821|LAMA3, ENSCAFG00845024983|FIBIN, ENSCAFG00845010217|NBEAL2, ENSCAFG00845011979|MPIG6B, ENSCAFG00845013384|SORL1, ENSCAFG00845005330|FNDC5, ENSCAFG00845003507|POU2F1, ENSCAFG0084500…	15	ENSCAFG00845024495|SULF1, ENSCAFG00845005378|PTGS2, ENSCAFG00845004875|CEMIP, ENSCAFG00845006050|P4HA1, ENSCAFG00845003637|CLCC1, ENSCAFG00845000815|LPCAT2, ENSCAFG00845012685|CTSF, ENSCAFG00845014539|EXT1, ENSCAFG00845013454|OS9, ENSCAFG00845008267|GRN, ENSCAFG00845018353|PSMB8, ENSCAFG00845010452|TPBG, ENSCAFG00845005405|PLA2G4A, ENSCAFG00845023995|P3H2, ENSCAFG00845018321|ATP10A, ENSCAFG008450…	50	546	-3.38089
GO:0008233	peptidase activity	Molecular Function	ENSCAFG00845017615|MMP9, ENSCAFG00845000865|MMP2, ENSCAFG00845005115|CTSH, ENSCAFG00845022197|MASP1, ENSCAFG00845025214|BMP1, ENSCAFG00845012236|ADAMTS3, ENSCAFG00845018672|CTSB, ENSCAFG00845022461|PGPEP1, ENSCAFG00845021275|LGMN, ENSCAFG00845020957|MME, ENSCAFG00845000842|MMP3, ENSCAFG00845019012|CAPN3, ENSCAFG00845010272|NLN, ENSCAFG00845000871|MMP1, ENSCAFG00845010344|F12	15	1560	82	19884	0.1829	0.00163357	**	0.041733	*	ENSCAFG00845010272|NLN, ENSCAFG00845010344|F12	2	ENSCAFG00845017615|MMP9, ENSCAFG00845000865|MMP2, ENSCAFG00845005115|CTSH, ENSCAFG00845022197|MASP1, ENSCAFG00845025214|BMP1, ENSCAFG00845012236|ADAMTS3, ENSCAFG00845018672|CTSB, ENSCAFG00845022461|PGPEP1, ENSCAFG00845021275|LGMN, ENSCAFG00845020957|MME, ENSCAFG00845000842|MMP3, ENSCAFG00845019012|CAPN3, ENSCAFG00845000871|MMP1	13	74	0.348743
GO:0006874	cellular calcium ion homeostasis	Biological Process	ENSCAFG00845001153|HEXB, ENSCAFG00845025226|RYR3, ENSCAFG00845011338|CCL8, ENSCAFG00845021350|EDN1, ENSCAFG00845018021|KEL, ENSCAFG00845012190|CCR1, ENSCAFG00845029352|SLC24A3, ENSCAFG00845004793|DMPK, ENSCAFG00845015608|STC1, ENSCAFG00845001335|PRKCB, ENSCAFG00845012097|CDH5, ENSCAFG00845002388|RYR2, ENSCAFG00845004282|SLC8A3	13	1560	66	19884	0.197	0.00163425	**	0.041733	*	ENSCAFG00845004793|DMPK, ENSCAFG00845012097|CDH5	2	ENSCAFG00845001153|HEXB, ENSCAFG00845025226|RYR3, ENSCAFG00845011338|CCL8, ENSCAFG00845021350|EDN1, ENSCAFG00845018021|KEL, ENSCAFG00845012190|CCR1, ENSCAFG00845029352|SLC24A3, ENSCAFG00845015608|STC1, ENSCAFG00845001335|PRKCB, ENSCAFG00845002388|RYR2, ENSCAFG00845004282|SLC8A3	11	60	-2.71109
GO:0006813	potassium ion transport	Biological Process	ENSCAFG00845030371|KCNA1, ENSCAFG00845014429|ABCC9, ENSCAFG00845024934|KCNS2, ENSCAFG00845030760|ATP1A4, ENSCAFG00845005838|KCNK6, ENSCAFG00845003207|KCNH1, ENSCAFG00845029633|ENSCAFG00845029633, ENSCAFG00845011389|KCNMA1, ENSCAFG00845011629|KCNQ1, ENSCAFG00845018511|KCNC3, ENSCAFG00845014663|KCNJ8, ENSCAFG00845030426|KCNA6, ENSCAFG00845027200|KCNF1, ENSCAFG00845024364|ATP1B2, ENSCAFG00845024913|…	17	1560	99	19884	0.1717	0.00170645	**	0.0428529	*	ENSCAFG00845024934|KCNS2, ENSCAFG00845005838|KCNK6	2	ENSCAFG00845030371|KCNA1, ENSCAFG00845014429|ABCC9, ENSCAFG00845030760|ATP1A4, ENSCAFG00845003207|KCNH1, ENSCAFG00845029633|ENSCAFG00845029633, ENSCAFG00845011389|KCNMA1, ENSCAFG00845011629|KCNQ1, ENSCAFG00845018511|KCNC3, ENSCAFG00845014663|KCNJ8, ENSCAFG00845030426|KCNA6, ENSCAFG00845027200|KCNF1, ENSCAFG00845024364|ATP1B2, ENSCAFG00845024913|KCNC2, ENSCAFG00845027791|KCNB2, ENSCAFG00845002142|…	15	79	-0.225018
GO:0010977	negative regulation of neuron projection development	Biological Process	ENSCAFG00845028622|B2M, ENSCAFG00845021828|ITM2C, ENSCAFG00845013712|PTPRS, ENSCAFG00845017146|EPHA4, ENSCAFG00845002303|ENSCAFG00845002303, ENSCAFG00845026751|RTN4R, ENSCAFG00845003778|RIT2, ENSCAFG00845006442|GFAP	8	1560	30	19884	0.2667	0.00172614	**	0.0428529	*	ENSCAFG00845002303|ENSCAFG00845002303, ENSCAFG00845003778|RIT2, ENSCAFG00845006442|GFAP	3	ENSCAFG00845028622|B2M, ENSCAFG00845021828|ITM2C, ENSCAFG00845013712|PTPRS, ENSCAFG00845017146|EPHA4, ENSCAFG00845026751|RTN4R	5	29	0.557086
GO:0030501	positive regulation of bone mineralization	Biological Process	ENSCAFG00845017551|OSR1, ENSCAFG00845025576|PKDCC, ENSCAFG00845024998|SLC8A1, ENSCAFG00845027004|BMP2, ENSCAFG00845020316|ISG15, ENSCAFG00845021570|BMPR1B, ENSCAFG00845027103|P2RX7, ENSCAFG00845029037|GPM6B	8	1560	30	19884	0.2667	0.00172614	**	0.0428529	*	ENSCAFG00845017551|OSR1, ENSCAFG00845025576|PKDCC, ENSCAFG00845024998|SLC8A1, ENSCAFG00845021570|BMPR1B	4	ENSCAFG00845027004|BMP2, ENSCAFG00845020316|ISG15, ENSCAFG00845027103|P2RX7, ENSCAFG00845029037|GPM6B	4	30	0
GO:0008021	synaptic vesicle	Cellular Component	ENSCAFG00845020957|MME, ENSCAFG00845000791|PRRT2, ENSCAFG00845029109|SYN2, ENSCAFG00845009016|KIRREL3, ENSCAFG00845025793|LGI3, ENSCAFG00845017505|SYNGR3, ENSCAFG00845006769|SLC30A3, ENSCAFG00845011643|SYT12, ENSCAFG00845005055|GRIA1, ENSCAFG00845024602|SNAP25	10	1560	44	19884	0.2273	0.00180249	**	0.0428529	*	ENSCAFG00845000791|PRRT2, ENSCAFG00845011643|SYT12, ENSCAFG00845005055|GRIA1	3	ENSCAFG00845020957|MME, ENSCAFG00845029109|SYN2, ENSCAFG00845009016|KIRREL3, ENSCAFG00845025793|LGI3, ENSCAFG00845017505|SYNGR3, ENSCAFG00845006769|SLC30A3, ENSCAFG00845024602|SNAP25	7	42	-1.08012
GO:0046888	negative regulation of hormone secretion	Biological Process	ENSCAFG00845030902|LIF, ENSCAFG00845000969|IL11, ENSCAFG00845030908|OSM	3	1560	4	19884	0.75	0.00181494	**	0.0428529	*		0	ENSCAFG00845030902|LIF, ENSCAFG00845000969|IL11, ENSCAFG00845030908|OSM	3	4	-2
GO:0005384	manganese ion transmembrane transporter activity	Molecular Function	ENSCAFG00845023697|SLC39A14, ENSCAFG00845025480|SLC39A8, ENSCAFG00845027087|SLC11A1	3	1560	4	19884	0.75	0.00181494	**	0.0428529	*		0	ENSCAFG00845023697|SLC39A14, ENSCAFG00845025480|SLC39A8, ENSCAFG00845027087|SLC11A1	3	4	-2
GO:0032308	positive regulation of prostaglandin secretion	Biological Process	ENSCAFG00845023377|PTGES, ENSCAFG00845005405|PLA2G4A, ENSCAFG00845027103|P2RX7	3	1560	4	19884	0.75	0.00181494	**	0.0428529	*		0	ENSCAFG00845023377|PTGES, ENSCAFG00845005405|PLA2G4A, ENSCAFG00845027103|P2RX7	3	4	-2
GO:0051045	negative regulation of membrane protein ectodomain proteolysis	Biological Process	ENSCAFG00845030572|TIMP1, ENSCAFG00845010998|TIMP3, ENSCAFG00845001289|IL10	3	1560	4	19884	0.75	0.00181494	**	0.0428529	*		0	ENSCAFG00845030572|TIMP1, ENSCAFG00845010998|TIMP3, ENSCAFG00845001289|IL10	3	4	-1
GO:0005432	calcium:sodium antiporter activity	Molecular Function	ENSCAFG00845023423|SLC8B1, ENSCAFG00845024998|SLC8A1, ENSCAFG00845004282|SLC8A3	3	1560	4	19884	0.75	0.00181494	**	0.0428529	*	ENSCAFG00845024998|SLC8A1	1	ENSCAFG00845023423|SLC8B1, ENSCAFG00845004282|SLC8A3	2	4	-1
GO:0097398	cellular response to interleukin-17	Biological Process	ENSCAFG00845029862|CXCL10, ENSCAFG00845017420|TRAF3IP2, ENSCAFG00845014621|SOCS3	3	1560	4	19884	0.75	0.00181494	**	0.0428529	*	ENSCAFG00845014621|SOCS3	1	ENSCAFG00845029862|CXCL10, ENSCAFG00845017420|TRAF3IP2	2	4	0
GO:0048014	Tie signaling pathway	Biological Process	ENSCAFG00845010910|ANGPT1, ENSCAFG00845013295|SVEP1, ENSCAFG00845018055|TEK	3	1560	4	19884	0.75	0.00181494	**	0.0428529	*	ENSCAFG00845013295|SVEP1, ENSCAFG00845018055|TEK	2	ENSCAFG00845010910|ANGPT1	1	4	0
GO:1904383	response to sodium phosphate	Biological Process	ENSCAFG00845012369|RUNX2, ENSCAFG00845027774|EDNRB, ENSCAFG00845030660|FGF23	3	1560	4	19884	0.75	0.00181494	**	0.0428529	*	ENSCAFG00845012369|RUNX2	1	ENSCAFG00845027774|EDNRB, ENSCAFG00845030660|FGF23	2	4	-1
GO:0048263	determination of dorsal identity	Biological Process	ENSCAFG00845031113|GREM1, ENSCAFG00845003226|NBL1, ENSCAFG00845004033|GREM2	3	1560	4	19884	0.75	0.00181494	**	0.0428529	*	ENSCAFG00845004033|GREM2	1	ENSCAFG00845031113|GREM1, ENSCAFG00845003226|NBL1	2	3	-0.57735
GO:0072075	metanephric mesenchyme development	Biological Process	ENSCAFG00845017551|OSR1, ENSCAFG00845022621|SIX4, ENSCAFG00845022548|SIX1	3	1560	4	19884	0.75	0.00181494	**	0.0428529	*	ENSCAFG00845017551|OSR1, ENSCAFG00845022621|SIX4, ENSCAFG00845022548|SIX1	3		0	4	1
GO:0043031	negative regulation of macrophage activation	Biological Process	ENSCAFG00845029323|CD200, ENSCAFG00845024090|NR1H3, ENSCAFG00845027388|VSIG4	3	1560	4	19884	0.75	0.00181494	**	0.0428529	*		0	ENSCAFG00845029323|CD200, ENSCAFG00845024090|NR1H3, ENSCAFG00845027388|VSIG4	3	4	-1
GO:0071636	positive regulation of transforming growth factor beta production	Biological Process	ENSCAFG00845029323|CD200, ENSCAFG00845027072|FERMT1, ENSCAFG00845014866|SERPINF2	3	1560	4	19884	0.75	0.00181494	**	0.0428529	*		0	ENSCAFG00845029323|CD200, ENSCAFG00845027072|FERMT1, ENSCAFG00845014866|SERPINF2	3	4	-1
GO:0046696	lipopolysaccharide receptor complex	Cellular Component	ENSCAFG00845001909|CD14, ENSCAFG00845017572|TRIL, ENSCAFG00845012026|TLR4	3	1560	4	19884	0.75	0.00181494	**	0.0428529	*	ENSCAFG00845017572|TRIL	1	ENSCAFG00845001909|CD14, ENSCAFG00845012026|TLR4	2	4	-1
GO:0038001	paracrine signaling	Biological Process	ENSCAFG00845015739|PGR, ENSCAFG00845012039|CGAS, ENSCAFG00845010618|TNFSF11	3	1560	4	19884	0.75	0.00181494	**	0.0428529	*	ENSCAFG00845015739|PGR	1	ENSCAFG00845012039|CGAS, ENSCAFG00845010618|TNFSF11	2	4	0
GO:0004792	thiosulfate sulfurtransferase activity	Molecular Function	ENSCAFG00845007861|MPST, ENSCAFG00845026807|MOCS3, ENSCAFG00845005684|ENSCAFG00845005684	3	1560	4	19884	0.75	0.00181494	**	0.0428529	*	ENSCAFG00845007861|MPST, ENSCAFG00845026807|MOCS3, ENSCAFG00845005684|ENSCAFG00845005684	3		0	4	1
GO:0032088	negative regulation of NF-kappaB transcription factor activity	Biological Process	ENSCAFG00845006723|TNFAIP3, ENSCAFG00845003875|NOD2, ENSCAFG00845030728|ZC3H12A, ENSCAFG00845029323|CD200, ENSCAFG00845007050|BCL3, ENSCAFG00845011624|KLF4, ENSCAFG00845003621|NLRC5, ENSCAFG00845023444|TRIM37, ENSCAFG00845006398|NR1H4, ENSCAFG00845011935|PYCARD, ENSCAFG00845030683|TLR9, ENSCAFG00845021614|SPI1	12	1560	59	19884	0.2034	0.00182879	**	0.0430091	*	ENSCAFG00845007050|BCL3, ENSCAFG00845011624|KLF4, ENSCAFG00845023444|TRIM37, ENSCAFG00845006398|NR1H4	4	ENSCAFG00845006723|TNFAIP3, ENSCAFG00845003875|NOD2, ENSCAFG00845030728|ZC3H12A, ENSCAFG00845029323|CD200, ENSCAFG00845003621|NLRC5, ENSCAFG00845011935|PYCARD, ENSCAFG00845030683|TLR9, ENSCAFG00845021614|SPI1	8	57	1.58944
GO:0042157	lipoprotein metabolic process	Biological Process	ENSCAFG00845010374|ABCA1, ENSCAFG00845009406|APOL5, ENSCAFG00845008965|ENSCAFG00845008965, ENSCAFG00845020315|APOB, ENSCAFG00845006666|APOC1, ENSCAFG00845023707|APOLD1	6	1560	18	19884	0.3333	0.0018802	**	0.0438714	*	ENSCAFG00845009406|APOL5, ENSCAFG00845023707|APOLD1	2	ENSCAFG00845010374|ABCA1, ENSCAFG00845008965|ENSCAFG00845008965, ENSCAFG00845020315|APOB, ENSCAFG00845006666|APOC1	4	15	-0.774597
GO:0007157	heterophilic cell-cell adhesion via plasma membrane cell adhesion molecules	Biological Process	ENSCAFG00845012277|VCAM1, ENSCAFG00845002098|SELE, ENSCAFG00845002229|SELP, ENSCAFG00845020151|GRID2, ENSCAFG00845013917|ITGAL, ENSCAFG00845030267|ENSCAFG00845030267	6	1560	18	19884	0.3333	0.0018802	**	0.0438714	*	ENSCAFG00845020151|GRID2, ENSCAFG00845030267|ENSCAFG00845030267	2	ENSCAFG00845012277|VCAM1, ENSCAFG00845002098|SELE, ENSCAFG00845002229|SELP, ENSCAFG00845013917|ITGAL	4	16	-0.25
GO:0019894	kinesin binding	Molecular Function	ENSCAFG00845001624|PRC1, ENSCAFG00845029758|FAM83D, ENSCAFG00845027590|CLSTN2, ENSCAFG00845024611|CLSTN3, ENSCAFG00845013598|SYBU, ENSCAFG00845007239|ATCAY, ENSCAFG00845019506|SNCA	7	1560	24	19884	0.2917	0.00189902	**	0.0441374	*	ENSCAFG00845001624|PRC1, ENSCAFG00845029758|FAM83D, ENSCAFG00845013598|SYBU	3	ENSCAFG00845027590|CLSTN2, ENSCAFG00845024611|CLSTN3, ENSCAFG00845007239|ATCAY, ENSCAFG00845019506|SNCA	4	23	1.04257
GO:1904996	positive regulation of leukocyte adhesion to vascular endothelial cell	Biological Process	ENSCAFG00845008825|IL6, ENSCAFG00845009257|NFAT5, ENSCAFG00845010558|TNF, ENSCAFG00845025345|FUT7	4	1560	8	19884	0.5	0.00204265	**	0.0460369	*	ENSCAFG00845009257|NFAT5	1	ENSCAFG00845008825|IL6, ENSCAFG00845010558|TNF, ENSCAFG00845025345|FUT7	3	8	0.707107
GO:0005355	glucose transmembrane transporter activity	Molecular Function	ENSCAFG00845015278|SLC2A1, ENSCAFG00845029831|SLC2A3, ENSCAFG00845020724|SLC2A4, ENSCAFG00845002932|SLC2A9	4	1560	8	19884	0.5	0.00204265	**	0.0460369	*		0	ENSCAFG00845015278|SLC2A1, ENSCAFG00845029831|SLC2A3, ENSCAFG00845020724|SLC2A4, ENSCAFG00845002932|SLC2A9	4	7	-1.88982
GO:0097067	cellular response to thyroid hormone stimulus	Biological Process	ENSCAFG00845005115|CTSH, ENSCAFG00845018672|CTSB, ENSCAFG00845019241|CTSS, ENSCAFG00845000628|KLF9	4	1560	8	19884	0.5	0.00204265	**	0.0460369	*	ENSCAFG00845000628|KLF9	1	ENSCAFG00845005115|CTSH, ENSCAFG00845018672|CTSB, ENSCAFG00845019241|CTSS	3	7	-0.377964
GO:0010884	positive regulation of lipid storage	Biological Process	ENSCAFG00845028469|IKBKE, ENSCAFG00845030728|ZC3H12A, ENSCAFG00845024069|ENSCAFG00845024069, ENSCAFG00845020315|APOB	4	1560	8	19884	0.5	0.00204265	**	0.0460369	*		0	ENSCAFG00845028469|IKBKE, ENSCAFG00845030728|ZC3H12A, ENSCAFG00845024069|ENSCAFG00845024069, ENSCAFG00845020315|APOB	4	7	-1.88982
GO:0030098	lymphocyte differentiation	Biological Process	ENSCAFG00845017057|IL2RG, ENSCAFG00845009878|IKZF1, ENSCAFG00845028387|TOX, ENSCAFG00845021614|SPI1	4	1560	8	19884	0.5	0.00204265	**	0.0460369	*	ENSCAFG00845028387|TOX	1	ENSCAFG00845017057|IL2RG, ENSCAFG00845009878|IKZF1, ENSCAFG00845021614|SPI1	3	7	-0.377964
GO:0097475	motor neuron migration	Biological Process	ENSCAFG00845001314|NTN1, ENSCAFG00845022244|FZD3, ENSCAFG00845017868|RELN, ENSCAFG00845009628|CELSR1	4	1560	8	19884	0.5	0.00204265	**	0.0460369	*		0	ENSCAFG00845001314|NTN1, ENSCAFG00845022244|FZD3, ENSCAFG00845017868|RELN, ENSCAFG00845009628|CELSR1	4	6	-0.816497
GO:0050806	positive regulation of synaptic transmission	Biological Process	ENSCAFG00845027590|CLSTN2, ENSCAFG00845024611|CLSTN3, ENSCAFG00845010558|TNF, ENSCAFG00845019506|SNCA	4	1560	8	19884	0.5	0.00204265	**	0.0460369	*		0	ENSCAFG00845027590|CLSTN2, ENSCAFG00845024611|CLSTN3, ENSCAFG00845010558|TNF, ENSCAFG00845019506|SNCA	4	8	-2.12132
GO:0045670	regulation of osteoclast differentiation	Biological Process	ENSCAFG00845009666|MITF, ENSCAFG00845028911|RASSF2, ENSCAFG00845010558|TNF, ENSCAFG00845010618|TNFSF11	4	1560	8	19884	0.5	0.00204265	**	0.0460369	*	ENSCAFG00845009666|MITF, ENSCAFG00845028911|RASSF2	2	ENSCAFG00845010558|TNF, ENSCAFG00845010618|TNFSF11	2	7	0.377964
GO:0016525	negative regulation of angiogenesis	Biological Process	ENSCAFG00845024495|SULF1, ENSCAFG00845013723|SERPINF1, ENSCAFG00845028176|TGFB2, ENSCAFG00845029862|CXCL10, ENSCAFG00845011624|KLF4, ENSCAFG00845029116|PLK2, ENSCAFG00845019582|ANGPT4, ENSCAFG00845030285|STAB1, ENSCAFG00845018055|TEK, ENSCAFG00845006098|THBS4, ENSCAFG00845011359|HOXA5, ENSCAFG00845015636|COL4A3	12	1560	60	19884	0.2	0.00212577	**	0.047372	*	ENSCAFG00845011624|KLF4, ENSCAFG00845019582|ANGPT4, ENSCAFG00845018055|TEK, ENSCAFG00845011359|HOXA5	4	ENSCAFG00845024495|SULF1, ENSCAFG00845013723|SERPINF1, ENSCAFG00845028176|TGFB2, ENSCAFG00845029862|CXCL10, ENSCAFG00845029116|PLK2, ENSCAFG00845030285|STAB1, ENSCAFG00845006098|THBS4, ENSCAFG00845015636|COL4A3	8	56	-0.267261
GO:0008584	male gonad development	Biological Process	ENSCAFG00845018632|INHBA, ENSCAFG00845026417|WNT5A, ENSCAFG00845001126|ASPM, ENSCAFG00845007708|TGFBR1, ENSCAFG00845018506|KITLG, ENSCAFG00845027359|WT1, ENSCAFG00845022621|SIX4, ENSCAFG00845027066|BRIP1, ENSCAFG00845007687|WNT2B, ENSCAFG00845020297|FGF9, ENSCAFG00845029577|TFAP2C, ENSCAFG00845000028|ESR1	12	1560	60	19884	0.2	0.00212577	**	0.047372	*	ENSCAFG00845001126|ASPM, ENSCAFG00845018506|KITLG, ENSCAFG00845027359|WT1, ENSCAFG00845022621|SIX4, ENSCAFG00845027066|BRIP1, ENSCAFG00845007687|WNT2B, ENSCAFG00845029577|TFAP2C, ENSCAFG00845000028|ESR1	8	ENSCAFG00845018632|INHBA, ENSCAFG00845026417|WNT5A, ENSCAFG00845007708|TGFBR1, ENSCAFG00845020297|FGF9	4	55	1.3484
GO:0005249	voltage-gated potassium channel activity	Molecular Function	ENSCAFG00845030371|KCNA1, ENSCAFG00845024934|KCNS2, ENSCAFG00845003207|KCNH1, ENSCAFG00845011389|KCNMA1, ENSCAFG00845011629|KCNQ1, ENSCAFG00845018511|KCNC3, ENSCAFG00845030426|KCNA6, ENSCAFG00845027200|KCNF1, ENSCAFG00845024913|KCNC2, ENSCAFG00845027791|KCNB2, ENSCAFG00845002142|KCNC4, ENSCAFG00845024602|SNAP25	12	1560	60	19884	0.2	0.00212577	**	0.047372	*	ENSCAFG00845024934|KCNS2	1	ENSCAFG00845030371|KCNA1, ENSCAFG00845003207|KCNH1, ENSCAFG00845011389|KCNMA1, ENSCAFG00845011629|KCNQ1, ENSCAFG00845018511|KCNC3, ENSCAFG00845030426|KCNA6, ENSCAFG00845027200|KCNF1, ENSCAFG00845024913|KCNC2, ENSCAFG00845027791|KCNB2, ENSCAFG00845002142|KCNC4, ENSCAFG00845024602|SNAP25	11	44	-1.20605
GO:0019221	cytokine-mediated signaling pathway	Biological Process	ENSCAFG00845008825|IL6, ENSCAFG00845015887|JAK2, ENSCAFG00845008045|CSF2RB, ENSCAFG00845008395|CSF1R, ENSCAFG00845016176|IL13RA2, ENSCAFG00845017420|TRAF3IP2, ENSCAFG00845004033|GREM2, ENSCAFG00845006658|EREG, ENSCAFG00845010618|TNFSF11, ENSCAFG00845000499|IL7R	10	1560	45	19884	0.2222	0.0021572	**	0.047482	*	ENSCAFG00845004033|GREM2	1	ENSCAFG00845008825|IL6, ENSCAFG00845015887|JAK2, ENSCAFG00845008045|CSF2RB, ENSCAFG00845008395|CSF1R, ENSCAFG00845016176|IL13RA2, ENSCAFG00845017420|TRAF3IP2, ENSCAFG00845006658|EREG, ENSCAFG00845010618|TNFSF11, ENSCAFG00845000499|IL7R	9	43	0.304997
GO:0045600	positive regulation of fat cell differentiation	Biological Process	ENSCAFG00845030728|ZC3H12A, ENSCAFG00845004674|ZFP36, ENSCAFG00845016004|FRZB, ENSCAFG00845027004|BMP2, ENSCAFG00845000220|ZBTB16, ENSCAFG00845022114|CDS1, ENSCAFG00845000090|DKKL1, ENSCAFG00845012141|WIF1	8	1560	31	19884	0.2581	0.00216867	**	0.047482	*	ENSCAFG00845004674|ZFP36, ENSCAFG00845000220|ZBTB16	2	ENSCAFG00845030728|ZC3H12A, ENSCAFG00845016004|FRZB, ENSCAFG00845027004|BMP2, ENSCAFG00845022114|CDS1, ENSCAFG00845000090|DKKL1, ENSCAFG00845012141|WIF1	6	29	1.11417
GO:0043129	surfactant homeostasis	Biological Process	ENSCAFG00845027702|EPAS1, ENSCAFG00845005115|CTSH, ENSCAFG00845021979|OAS1, ENSCAFG00845004382|ABCA3, ENSCAFG00845029158|ITGB6	5	1560	13	19884	0.3846	0.00222647	**	0.047482	*	ENSCAFG00845029158|ITGB6	1	ENSCAFG00845027702|EPAS1, ENSCAFG00845005115|CTSH, ENSCAFG00845021979|OAS1, ENSCAFG00845004382|ABCA3	4	13	-1.94145
GO:0048662	negative regulation of smooth muscle cell proliferation	Biological Process	ENSCAFG00845009778|HMOX1, ENSCAFG00845006723|TNFAIP3, ENSCAFG00845024936|IGFBP5, ENSCAFG00845011212|IGFBP3, ENSCAFG00845027004|BMP2	5	1560	13	19884	0.3846	0.00222647	**	0.047482	*	ENSCAFG00845009778|HMOX1	1	ENSCAFG00845006723|TNFAIP3, ENSCAFG00845024936|IGFBP5, ENSCAFG00845011212|IGFBP3, ENSCAFG00845027004|BMP2	4	12	-1.73205
GO:0019955	cytokine binding	Molecular Function	ENSCAFG00845006874|CD74, ENSCAFG00845020775|CRLF1, ENSCAFG00845018127|GBP1, ENSCAFG00845008395|CSF1R, ENSCAFG00845017903|NOG	5	1560	13	19884	0.3846	0.00222647	**	0.047482	*	ENSCAFG00845017903|NOG	1	ENSCAFG00845006874|CD74, ENSCAFG00845020775|CRLF1, ENSCAFG00845018127|GBP1, ENSCAFG00845008395|CSF1R	4	12	-1.1547
GO:0001736	establishment of planar polarity	Biological Process	ENSCAFG00845026417|WNT5A, ENSCAFG00845003370|RPGRIP1L, ENSCAFG00845022244|FZD3, ENSCAFG00845017648|INTU, ENSCAFG00845009628|CELSR1	5	1560	13	19884	0.3846	0.00222647	**	0.047482	*	ENSCAFG00845003370|RPGRIP1L, ENSCAFG00845017648|INTU	2	ENSCAFG00845026417|WNT5A, ENSCAFG00845022244|FZD3, ENSCAFG00845009628|CELSR1	3	13	-0.27735
GO:0045778	positive regulation of ossification	Biological Process	ENSCAFG00845026417|WNT5A, ENSCAFG00845028176|TGFB2, ENSCAFG00845027004|BMP2, ENSCAFG00845000220|ZBTB16, ENSCAFG00845027103|P2RX7	5	1560	13	19884	0.3846	0.00222647	**	0.047482	*	ENSCAFG00845000220|ZBTB16	1	ENSCAFG00845026417|WNT5A, ENSCAFG00845028176|TGFB2, ENSCAFG00845027004|BMP2, ENSCAFG00845027103|P2RX7	4	13	-1.38675
GO:0002102	podosome	Cellular Component	ENSCAFG00845022208|PTPN12, ENSCAFG00845030758|FERMT3, ENSCAFG00845012277|VCAM1, ENSCAFG00845015029|BIN2, ENSCAFG00845025768|ADAM8	5	1560	13	19884	0.3846	0.00222647	**	0.047482	*		0	ENSCAFG00845022208|PTPN12, ENSCAFG00845030758|FERMT3, ENSCAFG00845012277|VCAM1, ENSCAFG00845015029|BIN2, ENSCAFG00845025768|ADAM8	5	13	-0.83205
GO:0045579	positive regulation of B cell differentiation	Biological Process	ENSCAFG00845002121|MMP14, ENSCAFG00845016220|NCKAP1L, ENSCAFG00845017057|IL2RG, ENSCAFG00845018106|SYK, ENSCAFG00845020969|INPP5D	5	1560	13	19884	0.3846	0.00222647	**	0.047482	*		0	ENSCAFG00845002121|MMP14, ENSCAFG00845016220|NCKAP1L, ENSCAFG00845017057|IL2RG, ENSCAFG00845018106|SYK, ENSCAFG00845020969|INPP5D	5	13	0.5547
GO:0006911	phagocytosis, engulfment	Biological Process	ENSCAFG00845010374|ABCA1, ENSCAFG00845003786|MFGE8, ENSCAFG00845015029|BIN2, ENSCAFG00845014323|MSR1, ENSCAFG00845023650|ARHGAP25	5	1560	13	19884	0.3846	0.00222647	**	0.047482	*		0	ENSCAFG00845010374|ABCA1, ENSCAFG00845003786|MFGE8, ENSCAFG00845015029|BIN2, ENSCAFG00845014323|MSR1, ENSCAFG00845023650|ARHGAP25	5	13	-1.1094
GO:0043236	laminin binding	Molecular Function	ENSCAFG00845019241|CTSS, ENSCAFG00845018089|ECM1, ENSCAFG00845020649|AGRN, ENSCAFG00845005917|TINAGL1, ENSCAFG00845000697|ACHE	5	1560	13	19884	0.3846	0.00222647	**	0.047482	*		0	ENSCAFG00845019241|CTSS, ENSCAFG00845018089|ECM1, ENSCAFG00845020649|AGRN, ENSCAFG00845005917|TINAGL1, ENSCAFG00845000697|ACHE	5	13	-1.38675
GO:0001965	G-protein alpha-subunit binding	Molecular Function	ENSCAFG00845011215|CCDC88A, ENSCAFG00845025694|RGS1, ENSCAFG00845010151|RGS14, ENSCAFG00845016371|RGS10, ENSCAFG00845009497|GAS2L2	5	1560	13	19884	0.3846	0.00222647	**	0.047482	*	ENSCAFG00845011215|CCDC88A, ENSCAFG00845016371|RGS10	2	ENSCAFG00845025694|RGS1, ENSCAFG00845010151|RGS14, ENSCAFG00845009497|GAS2L2	3	12	0
GO:0072686	mitotic spindle	Cellular Component	ENSCAFG00845018957|TPX2, ENSCAFG00845017966|RACGAP1, ENSCAFG00845022474|HECW2, ENSCAFG00845013476|TACC3, ENSCAFG00845000629|KIF22, ENSCAFG00845011080|CKAP2L, ENSCAFG00845026923|CENPE, ENSCAFG00845007948|RSKR, ENSCAFG00845025956|ECT2, ENSCAFG00845002973|CDK1, ENSCAFG00845016188|FAM161A, ENSCAFG00845029758|FAM83D, ENSCAFG00845001017|TCF25, ENSCAFG00845011648|CD180	14	1560	77	19884	0.1818	0.00244251	**	0.0511999	ns	ENSCAFG00845018957|TPX2, ENSCAFG00845017966|RACGAP1, ENSCAFG00845022474|HECW2, ENSCAFG00845013476|TACC3, ENSCAFG00845000629|KIF22, ENSCAFG00845011080|CKAP2L, ENSCAFG00845026923|CENPE, ENSCAFG00845007948|RSKR, ENSCAFG00845025956|ECT2, ENSCAFG00845002973|CDK1, ENSCAFG00845016188|FAM161A, ENSCAFG00845029758|FAM83D, ENSCAFG00845001017|TCF25	13	ENSCAFG00845011648|CD180	1	72	5.89256
GO:0110165	cellular anatomical entity	Cellular Component	ENSCAFG00845005623|TNFRSF11B, ENSCAFG00845028105|COL6A3, ENSCAFG00845030753|ABLIM1, ENSCAFG00845013620|ENSCAFG00845013620, ENSCAFG00845011965|TRAPPC9, ENSCAFG00845001314|NTN1, ENSCAFG00845021016|SNED1, ENSCAFG00845026792|P2RX2, ENSCAFG00845002662|LAMB3, ENSCAFG00845030426|KCNA6, ENSCAFG00845002303|ENSCAFG00845002303, ENSCAFG00845013018|GRIP1, ENSCAFG00845011726|ENSCAFG00845011726, ENSCAFG00845014…	18	1560	111	19884	0.1622	0.00245588	**	0.0511999	ns	ENSCAFG00845028105|COL6A3, ENSCAFG00845030753|ABLIM1, ENSCAFG00845011965|TRAPPC9, ENSCAFG00845021016|SNED1, ENSCAFG00845002303|ENSCAFG00845002303, ENSCAFG00845013018|GRIP1, ENSCAFG00845011506|ENSCAFG00845011506, ENSCAFG00845006184|GRIK2	8	ENSCAFG00845005623|TNFRSF11B, ENSCAFG00845013620|ENSCAFG00845013620, ENSCAFG00845001314|NTN1, ENSCAFG00845026792|P2RX2, ENSCAFG00845002662|LAMB3, ENSCAFG00845030426|KCNA6, ENSCAFG00845011726|ENSCAFG00845011726, ENSCAFG00845014295|SRCIN1, ENSCAFG00845005680|MAL2, ENSCAFG00845006283|GRID1	10	102	-0.693103
GO:0001974	blood vessel remodeling	Biological Process	ENSCAFG00845030902|LIF, ENSCAFG00845027702|EPAS1, ENSCAFG00845014539|EXT1, ENSCAFG00845001301|FGF10, ENSCAFG00845009966|HSF4, ENSCAFG00845029137|DLL4, ENSCAFG00845017169|CBS	7	1560	25	19884	0.28	0.00246104	**	0.0511999	ns	ENSCAFG00845001301|FGF10, ENSCAFG00845009966|HSF4, ENSCAFG00845029137|DLL4, ENSCAFG00845017169|CBS	4	ENSCAFG00845030902|LIF, ENSCAFG00845027702|EPAS1, ENSCAFG00845014539|EXT1	3	23	-0.208514
GO:0035987	endodermal cell differentiation	Biological Process	ENSCAFG00845017615|MMP9, ENSCAFG00845000865|MMP2, ENSCAFG00845018632|INHBA, ENSCAFG00845002121|MMP14, ENSCAFG00845016653|HSBP1, ENSCAFG00845002662|LAMB3, ENSCAFG00845013821|LAMA3	7	1560	25	19884	0.28	0.00246104	**	0.0511999	ns	ENSCAFG00845013821|LAMA3	1	ENSCAFG00845017615|MMP9, ENSCAFG00845000865|MMP2, ENSCAFG00845018632|INHBA, ENSCAFG00845002121|MMP14, ENSCAFG00845016653|HSBP1, ENSCAFG00845002662|LAMB3	6	25	-1
GO:0010033	response to organic substance	Biological Process	ENSCAFG00845026417|WNT5A, ENSCAFG00845021481|ANXA5, ENSCAFG00845027774|EDNRB, ENSCAFG00845011624|KLF4, ENSCAFG00845026792|P2RX2, ENSCAFG00845027103|P2RX7, ENSCAFG00845010558|TNF	7	1560	25	19884	0.28	0.00246104	**	0.0511999	ns	ENSCAFG00845011624|KLF4	1	ENSCAFG00845026417|WNT5A, ENSCAFG00845021481|ANXA5, ENSCAFG00845027774|EDNRB, ENSCAFG00845026792|P2RX2, ENSCAFG00845027103|P2RX7, ENSCAFG00845010558|TNF	6	25	-1.2
GO:0008305	integrin complex	Cellular Component	ENSCAFG00845019410|ITGA11, ENSCAFG00845011550|ITGAM, ENSCAFG00845011823|ITGA3, ENSCAFG00845010970|ITGAD, ENSCAFG00845021592|ITGB2, ENSCAFG00845029158|ITGB6, ENSCAFG00845013917|ITGAL	7	1560	25	19884	0.28	0.00246104	**	0.0511999	ns	ENSCAFG00845029158|ITGB6	1	ENSCAFG00845019410|ITGA11, ENSCAFG00845011550|ITGAM, ENSCAFG00845011823|ITGA3, ENSCAFG00845010970|ITGAD, ENSCAFG00845021592|ITGB2, ENSCAFG00845013917|ITGAL	6	25	-1.8
GO:0004715	non-membrane spanning protein tyrosine kinase activity	Molecular Function	ENSCAFG00845015887|JAK2, ENSCAFG00845018798|BTK, ENSCAFG00845025576|PKDCC, ENSCAFG00845018106|SYK, ENSCAFG00845024918|INSL3, ENSCAFG00845010301|FGR, ENSCAFG00845021644|ZAP70	7	1560	25	19884	0.28	0.00246104	**	0.0511999	ns	ENSCAFG00845018798|BTK, ENSCAFG00845025576|PKDCC	2	ENSCAFG00845015887|JAK2, ENSCAFG00845018106|SYK, ENSCAFG00845024918|INSL3, ENSCAFG00845010301|FGR, ENSCAFG00845021644|ZAP70	5	22	0.852803
GO:0010575	positive regulation of vascular endothelial growth factor production	Biological Process	ENSCAFG00845008825|IL6, ENSCAFG00845024495|SULF1, ENSCAFG00845000419|CCBE1, ENSCAFG00845002761|C5AR1, ENSCAFG00845016545|NOX1, ENSCAFG00845029934|C3AR1	6	1560	19	19884	0.3158	0.00256731	**	0.0532247	ns	ENSCAFG00845000419|CCBE1	1	ENSCAFG00845008825|IL6, ENSCAFG00845024495|SULF1, ENSCAFG00845002761|C5AR1, ENSCAFG00845016545|NOX1, ENSCAFG00845029934|C3AR1	5	19	0.229416
GO:0042127	regulation of cell population proliferation	Biological Process	ENSCAFG00845005378|PTGS2, ENSCAFG00845009769|NDRG1, ENSCAFG00845010582|TNC, ENSCAFG00845028176|TGFB2, ENSCAFG00845029862|CXCL10, ENSCAFG00845008986|PLAU, ENSCAFG00845005405|PLA2G4A, ENSCAFG00845011396|EGFR, ENSCAFG00845000040|ANXA1, ENSCAFG00845024752|TBX3, ENSCAFG00845011624|KLF4, ENSCAFG00845012583|EGLN3, ENSCAFG00845003207|KCNH1, ENSCAFG00845009666|MITF, ENSCAFG00845010558|TNF, ENSCAFG00845006…	17	1560	103	19884	0.165	0.0026406	**	0.054554	ns	ENSCAFG00845008986|PLAU, ENSCAFG00845000040|ANXA1, ENSCAFG00845011624|KLF4, ENSCAFG00845009666|MITF, ENSCAFG00845008746|MAFG	5	ENSCAFG00845005378|PTGS2, ENSCAFG00845009769|NDRG1, ENSCAFG00845010582|TNC, ENSCAFG00845028176|TGFB2, ENSCAFG00845029862|CXCL10, ENSCAFG00845005405|PLA2G4A, ENSCAFG00845011396|EGFR, ENSCAFG00845024752|TBX3, ENSCAFG00845012583|EGLN3, ENSCAFG00845003207|KCNH1, ENSCAFG00845010558|TNF, ENSCAFG00845006158|ERBB3	12	95	1.33377
GO:0030496	midbody	Cellular Component	ENSCAFG00845000795|MYH10, ENSCAFG00845001752|CENPF, ENSCAFG00845029225|ANLN, ENSCAFG00845001126|ASPM, ENSCAFG00845001570|PLK1, ENSCAFG00845017966|RACGAP1, ENSCAFG00845001624|PRC1, ENSCAFG00845019219|KIF20A, ENSCAFG00845030026|TTC28, ENSCAFG00845030636|CDCA8, ENSCAFG00845007050|BCL3, ENSCAFG00845026923|CENPE, ENSCAFG00845019276|CEP55, ENSCAFG00845029242|KIF4A, ENSCAFG00845025956|ECT2, ENSCAFG00845…	18	1560	112	19884	0.1607	0.0027165	**	0.055928	ns	ENSCAFG00845000795|MYH10, ENSCAFG00845001752|CENPF, ENSCAFG00845029225|ANLN, ENSCAFG00845001126|ASPM, ENSCAFG00845001570|PLK1, ENSCAFG00845017966|RACGAP1, ENSCAFG00845001624|PRC1, ENSCAFG00845019219|KIF20A, ENSCAFG00845030026|TTC28, ENSCAFG00845030636|CDCA8, ENSCAFG00845007050|BCL3, ENSCAFG00845026923|CENPE, ENSCAFG00845019276|CEP55, ENSCAFG00845029242|KIF4A, ENSCAFG00845025956|ECT2, ENSCAFG00845…	18		0	110	5.91147
GO:0005737	cytoplasm	Cellular Component	ENSCAFG00845025227|LMO7, ENSCAFG00845027702|EPAS1, ENSCAFG00845000969|IL11, ENSCAFG00845023377|PTGES, ENSCAFG00845005378|PTGS2, ENSCAFG00845004875|CEMIP, ENSCAFG00845025941|RCAN1, ENSCAFG00845015278|SLC2A1, ENSCAFG00845004334|ADAMTSL3, ENSCAFG00845000798|MMP12, ENSCAFG00845006723|TNFAIP3, ENSCAFG00845008849|WNT2, ENSCAFG00845009769|NDRG1, ENSCAFG00845016052|SRPX2, ENSCAFG00845006874|CD74, ENSCAFG…	222	1560	2383	19884	0.0932	0.00297806	**	0.0610314	ns	ENSCAFG00845025227|LMO7, ENSCAFG00845004334|ADAMTSL3, ENSCAFG00845000795|MYH10, ENSCAFG00845001752|CENPF, ENSCAFG00845001126|ASPM, ENSCAFG00845012369|RUNX2, ENSCAFG00845010485|PIM1, ENSCAFG00845008263|TOP2A, ENSCAFG00845006151|ALDH1L2, ENSCAFG00845009233|CAVIN1, ENSCAFG00845029196|IMPDH2, ENSCAFG00845013295|SVEP1, ENSCAFG00845021860|EGR1, ENSCAFG00845014023|CDC25B, ENSCAFG00845024319|KPNA2, ENSCA…	103	ENSCAFG00845027702|EPAS1, ENSCAFG00845000969|IL11, ENSCAFG00845023377|PTGES, ENSCAFG00845005378|PTGS2, ENSCAFG00845004875|CEMIP, ENSCAFG00845025941|RCAN1, ENSCAFG00845015278|SLC2A1, ENSCAFG00845000798|MMP12, ENSCAFG00845006723|TNFAIP3, ENSCAFG00845008849|WNT2, ENSCAFG00845009769|NDRG1, ENSCAFG00845016052|SRPX2, ENSCAFG00845006874|CD74, ENSCAFG00845022667|RFTN1, ENSCAFG00845028469|IKBKE, ENSCAFG00…	119	2256	15.3482
GO:0043123	positive regulation of I-kappaB kinase/NF-kappaB signaling	Biological Process	ENSCAFG00845006874|CD74, ENSCAFG00845028469|IKBKE, ENSCAFG00845029893|CFLAR, ENSCAFG00845003875|NOD2, ENSCAFG00845017420|TRAF3IP2, ENSCAFG00845020693|INAVA, ENSCAFG00845021778|TRIM22, ENSCAFG00845008832|LURAP1L, ENSCAFG00845012026|TLR4, ENSCAFG00845027739|CD4, ENSCAFG00845010558|TNF, ENSCAFG00845001335|PRKCB, ENSCAFG00845002254|S100A8, ENSCAFG00845030683|TLR9, ENSCAFG00845010618|TNFSF11	15	1560	87	19884	0.1724	0.0029849	**	0.0610314	ns	ENSCAFG00845008832|LURAP1L	1	ENSCAFG00845006874|CD74, ENSCAFG00845028469|IKBKE, ENSCAFG00845029893|CFLAR, ENSCAFG00845003875|NOD2, ENSCAFG00845017420|TRAF3IP2, ENSCAFG00845020693|INAVA, ENSCAFG00845021778|TRIM22, ENSCAFG00845012026|TLR4, ENSCAFG00845027739|CD4, ENSCAFG00845010558|TNF, ENSCAFG00845001335|PRKCB, ENSCAFG00845002254|S100A8, ENSCAFG00845030683|TLR9, ENSCAFG00845010618|TNFSF11	14	87	0.964901
GO:0005096	GTPase activator activity	Molecular Function	ENSCAFG00845017966|RACGAP1, ENSCAFG00845009192|SIPA1L1, ENSCAFG00845016220|NCKAP1L, ENSCAFG00845022878|PREX2, ENSCAFG00845013030|ASAP1, ENSCAFG00845004698|RASA4B, ENSCAFG00845017556|RANGAP1, ENSCAFG00845025956|ECT2, ENSCAFG00845001285|ARHGAP18, ENSCAFG00845004237|RGS16, ENSCAFG00845015178|ASAP3, ENSCAFG00845026010|RGS4, ENSCAFG00845025694|RGS1, ENSCAFG00845027386|SGSM1, ENSCAFG00845013687|TBC1D16…	21	1560	140	19884	0.15	0.00301122	**	0.0613587	ns	ENSCAFG00845017966|RACGAP1, ENSCAFG00845009192|SIPA1L1, ENSCAFG00845022878|PREX2, ENSCAFG00845013030|ASAP1, ENSCAFG00845004698|RASA4B, ENSCAFG00845017556|RANGAP1, ENSCAFG00845025956|ECT2, ENSCAFG00845001285|ARHGAP18, ENSCAFG00845015178|ASAP3, ENSCAFG00845011922|ARHGAP9, ENSCAFG00845016371|RGS10	11	ENSCAFG00845016220|NCKAP1L, ENSCAFG00845004237|RGS16, ENSCAFG00845026010|RGS4, ENSCAFG00845025694|RGS1, ENSCAFG00845027386|SGSM1, ENSCAFG00845013687|TBC1D16, ENSCAFG00845002659|DOCK2, ENSCAFG00845005625|ENSCAFG00845005625, ENSCAFG00845010151|RGS14, ENSCAFG00845022464|RASAL1	10	137	3.33199
GO:0004672	protein kinase activity	Molecular Function	ENSCAFG00845004794|EPHA2, ENSCAFG00845012040|FGFR1, ENSCAFG00845028469|IKBKE, ENSCAFG00845001570|PLK1, ENSCAFG00845025108|STK38L, ENSCAFG00845010485|PIM1, ENSCAFG00845028038|GRK3, ENSCAFG00845015887|JAK2, ENSCAFG00845008495|BUB1, ENSCAFG00845000194|CAMK1D, ENSCAFG00845007708|TGFBR1, ENSCAFG00845011396|EGFR, ENSCAFG00845018798|BTK, ENSCAFG00845008395|CSF1R, ENSCAFG00845009826|PBK, ENSCAFG008450050…	57	1560	502	19884	0.1135	0.00306538	**	0.0622491	ns	ENSCAFG00845001570|PLK1, ENSCAFG00845010485|PIM1, ENSCAFG00845008495|BUB1, ENSCAFG00845018798|BTK, ENSCAFG00845009826|PBK, ENSCAFG00845007948|RSKR, ENSCAFG00845029114|CIT, ENSCAFG00845025576|PKDCC, ENSCAFG00845029207|AURKA, ENSCAFG00845016825|TRIB3, ENSCAFG00845002973|CDK1, ENSCAFG00845003393|NEK2, ENSCAFG00845009162|PAK1, ENSCAFG00845003959|MYO3A, ENSCAFG00845029200|MAP3K20, ENSCAFG00845026928|P…	26	ENSCAFG00845004794|EPHA2, ENSCAFG00845012040|FGFR1, ENSCAFG00845028469|IKBKE, ENSCAFG00845025108|STK38L, ENSCAFG00845028038|GRK3, ENSCAFG00845015887|JAK2, ENSCAFG00845000194|CAMK1D, ENSCAFG00845007708|TGFBR1, ENSCAFG00845011396|EGFR, ENSCAFG00845008395|CSF1R, ENSCAFG00845005073|DAPK1, ENSCAFG00845029116|PLK2, ENSCAFG00845004220|RNASEL, ENSCAFG00845017146|EPHA4, ENSCAFG00845011569|MAP3K8, ENSCAFG0…	31	476	5.91271
GO:0043524	negative regulation of neuron apoptotic process	Biological Process	ENSCAFG00845020775|CRLF1, ENSCAFG00845001754|SOD2, ENSCAFG00845008267|GRN, ENSCAFG00845010910|ANGPT1, ENSCAFG00845021275|LGMN, ENSCAFG00845025175|NR4A2, ENSCAFG00845018479|FAIM2, ENSCAFG00845021665|KIF14, ENSCAFG00845022621|SIX4, ENSCAFG00845022548|SIX1, ENSCAFG00845025768|ADAM8, ENSCAFG00845019506|SNCA, ENSCAFG00845006158|ERBB3, ENSCAFG00845028502|DLX1	14	1560	79	19884	0.1772	0.00312473	**	0.0632386	ns	ENSCAFG00845021665|KIF14, ENSCAFG00845022621|SIX4, ENSCAFG00845022548|SIX1	3	ENSCAFG00845020775|CRLF1, ENSCAFG00845001754|SOD2, ENSCAFG00845008267|GRN, ENSCAFG00845010910|ANGPT1, ENSCAFG00845021275|LGMN, ENSCAFG00845025175|NR4A2, ENSCAFG00845018479|FAIM2, ENSCAFG00845025768|ADAM8, ENSCAFG00845019506|SNCA, ENSCAFG00845006158|ERBB3, ENSCAFG00845028502|DLX1	11	71	-0.356034
GO:0032728	positive regulation of interferon-beta production	Biological Process	ENSCAFG00845021979|OAS1, ENSCAFG00845020316|ISG15, ENSCAFG00845028303|TLR7, ENSCAFG00845012026|TLR4, ENSCAFG00845000875|ECSCR, ENSCAFG00845015177|ZBTB20, ENSCAFG00845030683|TLR9	7	1560	26	19884	0.2692	0.0031427	**	0.0633867	ns	ENSCAFG00845015177|ZBTB20	1	ENSCAFG00845021979|OAS1, ENSCAFG00845020316|ISG15, ENSCAFG00845028303|TLR7, ENSCAFG00845012026|TLR4, ENSCAFG00845000875|ECSCR, ENSCAFG00845030683|TLR9	6	26	0.392232
GO:0007160	cell-matrix adhesion	Biological Process	ENSCAFG00845003626|NID2, ENSCAFG00845019410|ITGA11, ENSCAFG00845028293|NPNT, ENSCAFG00845021016|SNED1, ENSCAFG00845012277|VCAM1, ENSCAFG00845021944|TIAM1, ENSCAFG00845025647|L1CAM, ENSCAFG00845010094|TNN, ENSCAFG00845021592|ITGB2, ENSCAFG00845029158|ITGB6, ENSCAFG00845013917|ITGAL	11	1560	55	19884	0.2	0.00320885	**	0.0642864	ns	ENSCAFG00845021016|SNED1, ENSCAFG00845021944|TIAM1, ENSCAFG00845010094|TNN, ENSCAFG00845029158|ITGB6	4	ENSCAFG00845003626|NID2, ENSCAFG00845019410|ITGA11, ENSCAFG00845028293|NPNT, ENSCAFG00845012277|VCAM1, ENSCAFG00845025647|L1CAM, ENSCAFG00845021592|ITGB2, ENSCAFG00845013917|ITGAL	7	52	-1.24808
GO:0016705	oxidoreductase activity, acting on paired donors, with incorporation or reduction of molecular oxygen	Molecular Function	ENSCAFG00845017776|CYP7B1, ENSCAFG00845006050|P4HA1, ENSCAFG00845023995|P3H2, ENSCAFG00845031075|TBXAS1, ENSCAFG00845012583|EGLN3, ENSCAFG00845017370|CYP1A1, ENSCAFG00845019580|CYP4V2, ENSCAFG00845022726|CYP2C18, ENSCAFG00845015783|CYP4F22, ENSCAFG00845022957|CYP2R1, ENSCAFG00845004031|CYP46A1, ENSCAFG00845014419|CYP21A2, ENSCAFG00845022374|ENSCAFG00845022374	13	1560	71	19884	0.1831	0.0032236	**	0.0642864	ns	ENSCAFG00845022726|CYP2C18, ENSCAFG00845015783|CYP4F22, ENSCAFG00845022957|CYP2R1, ENSCAFG00845022374|ENSCAFG00845022374	4	ENSCAFG00845017776|CYP7B1, ENSCAFG00845006050|P4HA1, ENSCAFG00845023995|P3H2, ENSCAFG00845031075|TBXAS1, ENSCAFG00845012583|EGLN3, ENSCAFG00845017370|CYP1A1, ENSCAFG00845019580|CYP4V2, ENSCAFG00845004031|CYP46A1, ENSCAFG00845014419|CYP21A2	9	53	-1.92305
GO:0002009	morphogenesis of an epithelium	Biological Process	ENSCAFG00845026417|WNT5A, ENSCAFG00845008914|CA9, ENSCAFG00845011359|HOXA5, ENSCAFG00845020139|CRYGS, ENSCAFG00845002320|SERPINB5	5	1560	14	19884	0.3571	0.00324133	**	0.0642864	ns	ENSCAFG00845011359|HOXA5, ENSCAFG00845002320|SERPINB5	2	ENSCAFG00845026417|WNT5A, ENSCAFG00845008914|CA9, ENSCAFG00845020139|CRYGS	3	13	0.5547
GO:0043274	phospholipase binding	Molecular Function	ENSCAFG00845010706|LMNB1, ENSCAFG00845018798|BTK, ENSCAFG00845018106|SYK, ENSCAFG00845002098|SELE, ENSCAFG00845026424|BLNK	5	1560	14	19884	0.3571	0.00324133	**	0.0642864	ns	ENSCAFG00845010706|LMNB1, ENSCAFG00845018798|BTK	2	ENSCAFG00845018106|SYK, ENSCAFG00845002098|SELE, ENSCAFG00845026424|BLNK	3	14	0.534522
GO:0032740	positive regulation of interleukin-17 production	Biological Process	ENSCAFG00845003875|NOD2, ENSCAFG00845030191|LY9, ENSCAFG00845020106|IL21, ENSCAFG00845006398|NR1H4, ENSCAFG00845030908|OSM	5	1560	14	19884	0.3571	0.00324133	**	0.0642864	ns	ENSCAFG00845006398|NR1H4	1	ENSCAFG00845003875|NOD2, ENSCAFG00845030191|LY9, ENSCAFG00845020106|IL21, ENSCAFG00845030908|OSM	4	13	-1.6641
GO:0007626	locomotory behavior	Biological Process	ENSCAFG00845022393|ADORA2A, ENSCAFG00845015903|PDE1B, ENSCAFG00845001153|HEXB, ENSCAFG00845013429|GAA, ENSCAFG00845014867|NRG1, ENSCAFG00845008693|SOBP, ENSCAFG00845004526|CDH23, ENSCAFG00845017868|RELN, ENSCAFG00845008345|ASTN1, ENSCAFG00845009628|CELSR1, ENSCAFG00845025098|LMX1A, ENSCAFG00845024602|SNAP25	12	1560	63	19884	0.1905	0.00326068	**	0.0644553	ns	ENSCAFG00845014867|NRG1, ENSCAFG00845008693|SOBP, ENSCAFG00845008345|ASTN1, ENSCAFG00845025098|LMX1A	4	ENSCAFG00845022393|ADORA2A, ENSCAFG00845015903|PDE1B, ENSCAFG00845001153|HEXB, ENSCAFG00845013429|GAA, ENSCAFG00845004526|CDH23, ENSCAFG00845017868|RELN, ENSCAFG00845009628|CELSR1, ENSCAFG00845024602|SNAP25	8	55	-0.94388
GO:0070371	ERK1 and ERK2 cascade	Biological Process	ENSCAFG00845005115|CTSH, ENSCAFG00845003875|NOD2, ENSCAFG00845001301|FGF10, ENSCAFG00845021350|EDN1, ENSCAFG00845012026|TLR4, ENSCAFG00845025133|ZFP36L2, ENSCAFG00845010618|TNFSF11, ENSCAFG00845030660|FGF23	8	1560	33	19884	0.2424	0.0033173	**	0.0651501	ns	ENSCAFG00845001301|FGF10, ENSCAFG00845025133|ZFP36L2	2	ENSCAFG00845005115|CTSH, ENSCAFG00845003875|NOD2, ENSCAFG00845021350|EDN1, ENSCAFG00845012026|TLR4, ENSCAFG00845010618|TNFSF11, ENSCAFG00845030660|FGF23	6	29	0.557086
GO:1902042	negative regulation of extrinsic apoptotic signaling pathway via death domain receptors	Biological Process	ENSCAFG00845009778|HMOX1, ENSCAFG00845006723|TNFAIP3, ENSCAFG00845000607|SERPINE1, ENSCAFG00845027986|ICAM1, ENSCAFG00845029893|CFLAR, ENSCAFG00845018479|FAIM2	6	1560	20	19884	0.3	0.00342687	**	0.0651501	ns	ENSCAFG00845009778|HMOX1	1	ENSCAFG00845006723|TNFAIP3, ENSCAFG00845000607|SERPINE1, ENSCAFG00845027986|ICAM1, ENSCAFG00845029893|CFLAR, ENSCAFG00845018479|FAIM2	5	18	0
GO:0071345	cellular response to cytokine stimulus	Biological Process	ENSCAFG00845010347|CSF3, ENSCAFG00845020957|MME, ENSCAFG00845008395|CSF1R, ENSCAFG00845017420|TRAF3IP2, ENSCAFG00845009257|NFAT5, ENSCAFG00845020698|HCLS1	6	1560	20	19884	0.3	0.00342687	**	0.0651501	ns	ENSCAFG00845009257|NFAT5	1	ENSCAFG00845010347|CSF3, ENSCAFG00845020957|MME, ENSCAFG00845008395|CSF1R, ENSCAFG00845017420|TRAF3IP2, ENSCAFG00845020698|HCLS1	5	18	-1.88562
GO:0099061	integral component of postsynaptic density membrane	Cellular Component	ENSCAFG00845027590|CLSTN2, ENSCAFG00845024611|CLSTN3, ENSCAFG00845020151|GRID2, ENSCAFG00845024509|SORCS3, ENSCAFG00845005055|GRIA1, ENSCAFG00845006283|GRID1	6	1560	20	19884	0.3	0.00342687	**	0.0651501	ns	ENSCAFG00845020151|GRID2, ENSCAFG00845005055|GRIA1	2	ENSCAFG00845027590|CLSTN2, ENSCAFG00845024611|CLSTN3, ENSCAFG00845024509|SORCS3, ENSCAFG00845006283|GRID1	4	14	-0.801784
GO:0051384	response to glucocorticoid	Biological Process	ENSCAFG00845008825|IL6, ENSCAFG00845011971|IL1RN, ENSCAFG00845001289|IL10, ENSCAFG00845010558|TNF	4	1560	9	19884	0.4444	0.00344912	**	0.0651501	ns		0	ENSCAFG00845008825|IL6, ENSCAFG00845011971|IL1RN, ENSCAFG00845001289|IL10, ENSCAFG00845010558|TNF	4	9	-2
GO:0060252	positive regulation of glial cell proliferation	Biological Process	ENSCAFG00845008825|IL6, ENSCAFG00845018800|VEGFC, ENSCAFG00845001314|NTN1, ENSCAFG00845010558|TNF	4	1560	9	19884	0.4444	0.00344912	**	0.0651501	ns		0	ENSCAFG00845008825|IL6, ENSCAFG00845018800|VEGFC, ENSCAFG00845001314|NTN1, ENSCAFG00845010558|TNF	4	9	0.333333
GO:1904659	glucose transmembrane transport	Biological Process	ENSCAFG00845015278|SLC2A1, ENSCAFG00845029831|SLC2A3, ENSCAFG00845020724|SLC2A4, ENSCAFG00845002932|SLC2A9	4	1560	9	19884	0.4444	0.00344912	**	0.0651501	ns		0	ENSCAFG00845015278|SLC2A1, ENSCAFG00845029831|SLC2A3, ENSCAFG00845020724|SLC2A4, ENSCAFG00845002932|SLC2A9	4	8	-2.12132
GO:0060317	cardiac epithelial to mesenchymal transition	Biological Process	ENSCAFG00845008849|WNT2, ENSCAFG00845028176|TGFB2, ENSCAFG00845024752|TBX3, ENSCAFG00845027004|BMP2	4	1560	9	19884	0.4444	0.00344912	**	0.0651501	ns		0	ENSCAFG00845008849|WNT2, ENSCAFG00845028176|TGFB2, ENSCAFG00845024752|TBX3, ENSCAFG00845027004|BMP2	4	9	-1.66667
GO:0000146	microfilament motor activity	Molecular Function	ENSCAFG00845000795|MYH10, ENSCAFG00845003959|MYO3A, ENSCAFG00845009933|MYO7A, ENSCAFG00845002766|MYH3	4	1560	9	19884	0.4444	0.00344912	**	0.0651501	ns	ENSCAFG00845000795|MYH10, ENSCAFG00845003959|MYO3A, ENSCAFG00845002766|MYH3	3	ENSCAFG00845009933|MYO7A	1	8	2.12132
GO:0035988	chondrocyte proliferation	Biological Process	ENSCAFG00845002121|MMP14, ENSCAFG00845014539|EXT1, ENSCAFG00845020025|COMP, ENSCAFG00845015608|STC1	4	1560	9	19884	0.4444	0.00344912	**	0.0651501	ns		0	ENSCAFG00845002121|MMP14, ENSCAFG00845014539|EXT1, ENSCAFG00845020025|COMP, ENSCAFG00845015608|STC1	4	9	-2
GO:0019886	antigen processing and presentation of exogenous peptide antigen via MHC class II	Biological Process	ENSCAFG00845017467|DLA-DRA, ENSCAFG00845019241|CTSS, ENSCAFG00845018536|DLA-DMB, ENSCAFG00845017728|DLA-DQA1	4	1560	9	19884	0.4444	0.00344912	**	0.0651501	ns		0	ENSCAFG00845017467|DLA-DRA, ENSCAFG00845019241|CTSS, ENSCAFG00845018536|DLA-DMB, ENSCAFG00845017728|DLA-DQA1	4	8	-1.41421
GO:2000273	positive regulation of signaling receptor activity	Biological Process	ENSCAFG00845031113|GREM1, ENSCAFG00845015887|JAK2, ENSCAFG00845021350|EDN1, ENSCAFG00845001289|IL10	4	1560	9	19884	0.4444	0.00344912	**	0.0651501	ns		0	ENSCAFG00845031113|GREM1, ENSCAFG00845015887|JAK2, ENSCAFG00845021350|EDN1, ENSCAFG00845001289|IL10	4	9	-1
GO:0008559	ABC-type xenobiotic transporter activity	Molecular Function	ENSCAFG00845029488|ABCA8, ENSCAFG00845004382|ABCA3, ENSCAFG00845020713|ABCB11, ENSCAFG00845014515|ABCC3	4	1560	9	19884	0.4444	0.00344912	**	0.0651501	ns	ENSCAFG00845029488|ABCA8, ENSCAFG00845020713|ABCB11	2	ENSCAFG00845004382|ABCA3, ENSCAFG00845014515|ABCC3	2	8	-0.707107
GO:0070700	BMP receptor binding	Molecular Function	ENSCAFG00845027004|BMP2, ENSCAFG00845012097|CDH5, ENSCAFG00845011935|PYCARD, ENSCAFG00845028551|SCUBE3	4	1560	9	19884	0.4444	0.00344912	**	0.0651501	ns	ENSCAFG00845012097|CDH5, ENSCAFG00845028551|SCUBE3	2	ENSCAFG00845027004|BMP2, ENSCAFG00845011935|PYCARD	2	9	-0.333333
GO:0030424	axon	Cellular Component	ENSCAFG00845020957|MME, ENSCAFG00845017552|NTNG2, ENSCAFG00845029323|CD200, ENSCAFG00845030371|KCNA1, ENSCAFG00845014867|NRG1, ENSCAFG00845017146|EPHA4, ENSCAFG00845003895|GAD2, ENSCAFG00845001017|TCF25, ENSCAFG00845022244|FZD3, ENSCAFG00845025647|L1CAM, ENSCAFG00845030426|KCNA6, ENSCAFG00845009016|KIRREL3, ENSCAFG00845027027|UAP1, ENSCAFG00845019506|SNCA, ENSCAFG00845017165|SCN1A, ENSCAFG0084502…	18	1560	115	19884	0.1565	0.00364043	**	0.068546	ns	ENSCAFG00845014867|NRG1, ENSCAFG00845003895|GAD2, ENSCAFG00845001017|TCF25, ENSCAFG00845027027|UAP1, ENSCAFG00845029685|TMEM108, ENSCAFG00845007049|SNCG	6	ENSCAFG00845020957|MME, ENSCAFG00845017552|NTNG2, ENSCAFG00845029323|CD200, ENSCAFG00845030371|KCNA1, ENSCAFG00845017146|EPHA4, ENSCAFG00845022244|FZD3, ENSCAFG00845025647|L1CAM, ENSCAFG00845030426|KCNA6, ENSCAFG00845009016|KIRREL3, ENSCAFG00845019506|SNCA, ENSCAFG00845017165|SCN1A, ENSCAFG00845024602|SNAP25	12	105	-0.9759
GO:0120162	positive regulation of cold-induced thermogenesis	Biological Process	ENSCAFG00845027702|EPAS1, ENSCAFG00845029124|LEPR, ENSCAFG00845015887|JAK2, ENSCAFG00845013222|KDM3A, ENSCAFG00845019648|DECR1, ENSCAFG00845007207|UCP2, ENSCAFG00845000697|ACHE, ENSCAFG00845013887|EBF2, ENSCAFG00845018106|SYK, ENSCAFG00845010599|GPR3, ENSCAFG00845021150|PLAC8B	11	1560	56	19884	0.1964	0.00371587	**	0.0695264	ns	ENSCAFG00845029124|LEPR, ENSCAFG00845007207|UCP2, ENSCAFG00845021150|PLAC8B	3	ENSCAFG00845027702|EPAS1, ENSCAFG00845015887|JAK2, ENSCAFG00845013222|KDM3A, ENSCAFG00845019648|DECR1, ENSCAFG00845000697|ACHE, ENSCAFG00845013887|EBF2, ENSCAFG00845018106|SYK, ENSCAFG00845010599|GPR3	8	54	0.136083
GO:0046330	positive regulation of JNK cascade	Biological Process	ENSCAFG00845026417|WNT5A, ENSCAFG00845003875|NOD2, ENSCAFG00845028973|MAP4K2, ENSCAFG00845001935|NCF1, ENSCAFG00845012026|TLR4, ENSCAFG00845028911|RASSF2, ENSCAFG00845010558|TNF, ENSCAFG00845014866|SERPINF2, ENSCAFG00845016545|NOX1, ENSCAFG00845011935|PYCARD, ENSCAFG00845010618|TNFSF11	11	1560	56	19884	0.1964	0.00371587	**	0.0695264	ns	ENSCAFG00845028973|MAP4K2, ENSCAFG00845028911|RASSF2	2	ENSCAFG00845026417|WNT5A, ENSCAFG00845003875|NOD2, ENSCAFG00845001935|NCF1, ENSCAFG00845012026|TLR4, ENSCAFG00845010558|TNF, ENSCAFG00845014866|SERPINF2, ENSCAFG00845016545|NOX1, ENSCAFG00845011935|PYCARD, ENSCAFG00845010618|TNFSF11	9	56	-0.534522
GO:0045892	negative regulation of transcription, DNA-templated	Biological Process	ENSCAFG00845017299|DKK3, ENSCAFG00845026417|WNT5A, ENSCAFG00845001752|CENPF, ENSCAFG00845016855|CIART, ENSCAFG00845012369|RUNX2, ENSCAFG00845031113|GREM1, ENSCAFG00845018096|LOXL3, ENSCAFG00845000839|PTPRK, ENSCAFG00845007050|BCL3, ENSCAFG00845024752|TBX3, ENSCAFG00845011624|KLF4, ENSCAFG00845014867|NRG1, ENSCAFG00845016825|TRIB3, ENSCAFG00845027359|WT1, ENSCAFG00845027808|PER1, ENSCAFG0084502700…	43	1560	360	19884	0.1194	0.00381675	**	0.0711902	ns	ENSCAFG00845001752|CENPF, ENSCAFG00845012369|RUNX2, ENSCAFG00845007050|BCL3, ENSCAFG00845011624|KLF4, ENSCAFG00845014867|NRG1, ENSCAFG00845016825|TRIB3, ENSCAFG00845027359|WT1, ENSCAFG00845027808|PER1, ENSCAFG00845024978|FOXM1, ENSCAFG00845013585|DEPDC1, ENSCAFG00845013601|BEND6, ENSCAFG00845022621|SIX4, ENSCAFG00845008601|RRP8, ENSCAFG00845021248|RUNX1T1, ENSCAFG00845010270|ZFPM2, ENSCAFG0084500…	23	ENSCAFG00845017299|DKK3, ENSCAFG00845026417|WNT5A, ENSCAFG00845016855|CIART, ENSCAFG00845031113|GREM1, ENSCAFG00845018096|LOXL3, ENSCAFG00845000839|PTPRK, ENSCAFG00845024752|TBX3, ENSCAFG00845027004|BMP2, ENSCAFG00845024090|NR1H3, ENSCAFG00845015842|ELF3, ENSCAFG00845009774|CSF2, ENSCAFG00845019012|CAPN3, ENSCAFG00845025876|AGBL4, ENSCAFG00845022039|PDGFB, ENSCAFG00845006658|EREG, ENSCAFG00845010…	20	347	7.67664
GO:0016055	Wnt signaling pathway	Biological Process	ENSCAFG00845008849|WNT2, ENSCAFG00845026417|WNT5A, ENSCAFG00845030766|PORCN, ENSCAFG00845027004|BMP2, ENSCAFG00845006501|FZD4, ENSCAFG00845001301|FGF10, ENSCAFG00845022244|FZD3, ENSCAFG00845009666|MITF, ENSCAFG00845029513|WNT5B, ENSCAFG00845007687|WNT2B, ENSCAFG00845020297|FGF9, ENSCAFG00845023657|WNT7A, ENSCAFG00845022521|FZD5, ENSCAFG00845003185|GSC	14	1560	81	19884	0.1728	0.00395546	**	0.0733938	ns	ENSCAFG00845006501|FZD4, ENSCAFG00845001301|FGF10, ENSCAFG00845009666|MITF, ENSCAFG00845007687|WNT2B, ENSCAFG00845022521|FZD5	5	ENSCAFG00845008849|WNT2, ENSCAFG00845026417|WNT5A, ENSCAFG00845030766|PORCN, ENSCAFG00845027004|BMP2, ENSCAFG00845022244|FZD3, ENSCAFG00845029513|WNT5B, ENSCAFG00845020297|FGF9, ENSCAFG00845023657|WNT7A, ENSCAFG00845003185|GSC	9	72	0.589256
GO:0051301	cell division	Biological Process	ENSCAFG00845014023|CDC25B, ENSCAFG00845028680|KNL1, ENSCAFG00845007948|RSKR, ENSCAFG00845014066|CDCA2, ENSCAFG00845021665|KIF14, ENSCAFG00845017648|INTU, ENSCAFG00845010151|RGS14	7	1560	27	19884	0.2593	0.00395957	**	0.0733938	ns	ENSCAFG00845014023|CDC25B, ENSCAFG00845028680|KNL1, ENSCAFG00845007948|RSKR, ENSCAFG00845014066|CDCA2, ENSCAFG00845021665|KIF14, ENSCAFG00845017648|INTU	6	ENSCAFG00845010151|RGS14	1	26	3.33397
GO:0048706	embryonic skeletal system development	Biological Process	ENSCAFG00845024495|SULF1, ENSCAFG00845026417|WNT5A, ENSCAFG00845005972|KIAA1217, ENSCAFG00845020297|FGF9, ENSCAFG00845017903|NOG, ENSCAFG00845009956|HOXB9, ENSCAFG00845011359|HOXA5, ENSCAFG00845028502|DLX1	8	1560	34	19884	0.2353	0.0040447	**	0.0741052	ns	ENSCAFG00845005972|KIAA1217, ENSCAFG00845017903|NOG, ENSCAFG00845009956|HOXB9, ENSCAFG00845011359|HOXA5	4	ENSCAFG00845024495|SULF1, ENSCAFG00845026417|WNT5A, ENSCAFG00845020297|FGF9, ENSCAFG00845028502|DLX1	4	33	1.04447
GO:0043124	negative regulation of I-kappaB kinase/NF-kappaB signaling	Biological Process	ENSCAFG00845006723|TNFAIP3, ENSCAFG00845005879|TNIP1, ENSCAFG00845030728|ZC3H12A, ENSCAFG00845021891|TNIP3, ENSCAFG00845006398|NR1H4, ENSCAFG00845011935|PYCARD, ENSCAFG00845004084|RHOH, ENSCAFG00845000028|ESR1	8	1560	34	19884	0.2353	0.0040447	**	0.0741052	ns	ENSCAFG00845006398|NR1H4, ENSCAFG00845000028|ESR1	2	ENSCAFG00845006723|TNFAIP3, ENSCAFG00845005879|TNIP1, ENSCAFG00845030728|ZC3H12A, ENSCAFG00845021891|TNIP3, ENSCAFG00845011935|PYCARD, ENSCAFG00845004084|RHOH	6	32	1.59099
GO:0060426	lung vasculature development	Biological Process	ENSCAFG00845030902|LIF, ENSCAFG00845027497|ERRFI1, ENSCAFG00845028892|STRA6	3	1560	5	19884	0.6	0.00427195	**	0.0741052	ns		0	ENSCAFG00845030902|LIF, ENSCAFG00845027497|ERRFI1, ENSCAFG00845028892|STRA6	3	5	-2.23607
GO:0035860	glial cell-derived neurotrophic factor receptor signaling pathway	Biological Process	ENSCAFG00845024495|SULF1, ENSCAFG00845022411|GDF15, ENSCAFG00845027877|RET	3	1560	5	19884	0.6	0.00427195	**	0.0741052	ns	ENSCAFG00845027877|RET	1	ENSCAFG00845024495|SULF1, ENSCAFG00845022411|GDF15	2	4	0
GO:1900020	positive regulation of protein kinase C activity	Biological Process	ENSCAFG00845004875|CEMIP, ENSCAFG00845026417|WNT5A, ENSCAFG00845011396|EGFR	3	1560	5	19884	0.6	0.00427195	**	0.0741052	ns		0	ENSCAFG00845004875|CEMIP, ENSCAFG00845026417|WNT5A, ENSCAFG00845011396|EGFR	3	5	-1.34164
GO:0060435	bronchiole development	Biological Process	ENSCAFG00845000798|MMP12, ENSCAFG00845011359|HOXA5, ENSCAFG00845029158|ITGB6	3	1560	5	19884	0.6	0.00427195	**	0.0741052	ns	ENSCAFG00845011359|HOXA5, ENSCAFG00845029158|ITGB6	2	ENSCAFG00845000798|MMP12	1	5	-0.447214
GO:0050869	negative regulation of B cell activation	Biological Process	ENSCAFG00845006723|TNFAIP3, ENSCAFG00845023015|SAMSN1, ENSCAFG00845020969|INPP5D	3	1560	5	19884	0.6	0.00427195	**	0.0741052	ns		0	ENSCAFG00845006723|TNFAIP3, ENSCAFG00845023015|SAMSN1, ENSCAFG00845020969|INPP5D	3	5	-0.447214
GO:0023026	MHC class II protein complex binding	Molecular Function	ENSCAFG00845006874|CD74, ENSCAFG00845018536|DLA-DMB, ENSCAFG00845027739|CD4	3	1560	5	19884	0.6	0.00427195	**	0.0741052	ns		0	ENSCAFG00845006874|CD74, ENSCAFG00845018536|DLA-DMB, ENSCAFG00845027739|CD4	3	5	-2.23607
GO:0008595	anterior/posterior axis specification, embryo	Biological Process	ENSCAFG00845026417|WNT5A, ENSCAFG00845024752|TBX3, ENSCAFG00845022521|FZD5	3	1560	5	19884	0.6	0.00427195	**	0.0741052	ns	ENSCAFG00845022521|FZD5	1	ENSCAFG00845026417|WNT5A, ENSCAFG00845024752|TBX3	2	5	0.447214
GO:0048570	notochord morphogenesis	Biological Process	ENSCAFG00845026417|WNT5A, ENSCAFG00845017903|NOG, ENSCAFG00845001962|PPP1R35	3	1560	5	19884	0.6	0.00427195	**	0.0741052	ns	ENSCAFG00845017903|NOG, ENSCAFG00845001962|PPP1R35	2	ENSCAFG00845026417|WNT5A	1	5	0.447214
GO:0071219	cellular response to molecule of bacterial origin	Biological Process	ENSCAFG00845026417|WNT5A, ENSCAFG00845001909|CD14, ENSCAFG00845022521|FZD5	3	1560	5	19884	0.6	0.00427195	**	0.0741052	ns	ENSCAFG00845022521|FZD5	1	ENSCAFG00845026417|WNT5A, ENSCAFG00845001909|CD14	2	5	0.447214
GO:0005007	fibroblast growth factor-activated receptor activity	Molecular Function	ENSCAFG00845012040|FGFR1, ENSCAFG00845013339|FGFR3, ENSCAFG00845000982|FGFRL1	3	1560	5	19884	0.6	0.00427195	**	0.0741052	ns		0	ENSCAFG00845012040|FGFR1, ENSCAFG00845013339|FGFR3, ENSCAFG00845000982|FGFRL1	3	5	-2.23607
GO:0031402	sodium ion binding	Molecular Function	ENSCAFG00845018299|PDXK, ENSCAFG00845030760|ATP1A4, ENSCAFG00845019012|CAPN3	3	1560	5	19884	0.6	0.00427195	**	0.0741052	ns		0	ENSCAFG00845018299|PDXK, ENSCAFG00845030760|ATP1A4, ENSCAFG00845019012|CAPN3	3	4	-1
GO:0098868	bone growth	Biological Process	ENSCAFG00845029124|LEPR, ENSCAFG00845014539|EXT1, ENSCAFG00845020025|COMP	3	1560	5	19884	0.6	0.00427195	**	0.0741052	ns	ENSCAFG00845029124|LEPR	1	ENSCAFG00845014539|EXT1, ENSCAFG00845020025|COMP	2	5	-0.447214
GO:0036006	cellular response to macrophage colony-stimulating factor stimulus	Biological Process	ENSCAFG00845015903|PDE1B, ENSCAFG00845008395|CSF1R, ENSCAFG00845010012|DCSTAMP	3	1560	5	19884	0.6	0.00427195	**	0.0741052	ns		0	ENSCAFG00845015903|PDE1B, ENSCAFG00845008395|CSF1R, ENSCAFG00845010012|DCSTAMP	3	5	-0.447214
GO:0002719	negative regulation of cytokine production involved in immune response	Biological Process	ENSCAFG00845010910|ANGPT1, ENSCAFG00845001289|IL10, ENSCAFG00845010558|TNF	3	1560	5	19884	0.6	0.00427195	**	0.0741052	ns		0	ENSCAFG00845010910|ANGPT1, ENSCAFG00845001289|IL10, ENSCAFG00845010558|TNF	3	4	-1.5
GO:0043184	vascular endothelial growth factor receptor 2 binding	Molecular Function	ENSCAFG00845031113|GREM1, ENSCAFG00845011215|CCDC88A, ENSCAFG00845012097|CDH5	3	1560	5	19884	0.6	0.00427195	**	0.0741052	ns	ENSCAFG00845011215|CCDC88A, ENSCAFG00845012097|CDH5	2	ENSCAFG00845031113|GREM1	1	5	0.447214
GO:0045348	positive regulation of MHC class II biosynthetic process	Biological Process	ENSCAFG00845015887|JAK2, ENSCAFG00845001289|IL10, ENSCAFG00845012026|TLR4	3	1560	5	19884	0.6	0.00427195	**	0.0741052	ns		0	ENSCAFG00845015887|JAK2, ENSCAFG00845001289|IL10, ENSCAFG00845012026|TLR4	3	5	-1.34164
GO:0031256	leading edge membrane	Cellular Component	ENSCAFG00845000839|PTPRK, ENSCAFG00845001647|DOCK8, ENSCAFG00845011123|MYO1G	3	1560	5	19884	0.6	0.00427195	**	0.0741052	ns		0	ENSCAFG00845000839|PTPRK, ENSCAFG00845001647|DOCK8, ENSCAFG00845011123|MYO1G	3	5	-1.34164
GO:0043372	positive regulation of CD4-positive, alpha-beta T cell differentiation	Biological Process	ENSCAFG00845016220|NCKAP1L, ENSCAFG00845031013|SASH3, ENSCAFG00845023170|CD83	3	1560	5	19884	0.6	0.00427195	**	0.0741052	ns		0	ENSCAFG00845016220|NCKAP1L, ENSCAFG00845031013|SASH3, ENSCAFG00845023170|CD83	3	5	-2.23607
GO:0002071	glandular epithelial cell maturation	Biological Process	ENSCAFG00845018934|GATA2, ENSCAFG00845015739|PGR, ENSCAFG00845022521|FZD5	3	1560	5	19884	0.6	0.00427195	**	0.0741052	ns	ENSCAFG00845015739|PGR, ENSCAFG00845022521|FZD5	2	ENSCAFG00845018934|GATA2	1	5	1.34164
GO:0015179	L-amino acid transmembrane transporter activity	Molecular Function	ENSCAFG00845014401|SLC43A2, ENSCAFG00845002163|SLC22A2, ENSCAFG00845003216|SLC7A8	3	1560	5	19884	0.6	0.00427195	**	0.0741052	ns	ENSCAFG00845002163|SLC22A2	1	ENSCAFG00845014401|SLC43A2, ENSCAFG00845003216|SLC7A8	2	4	0
GO:0008076	voltage-gated potassium channel complex	Cellular Component	ENSCAFG00845030371|KCNA1, ENSCAFG00845024934|KCNS2, ENSCAFG00845003207|KCNH1, ENSCAFG00845011389|KCNMA1, ENSCAFG00845011629|KCNQ1, ENSCAFG00845018511|KCNC3, ENSCAFG00845030426|KCNA6, ENSCAFG00845027200|KCNF1, ENSCAFG00845024913|KCNC2, ENSCAFG00845027791|KCNB2, ENSCAFG00845002142|KCNC4	11	1560	57	19884	0.193	0.00428488	**	0.0741134	ns	ENSCAFG00845024934|KCNS2	1	ENSCAFG00845030371|KCNA1, ENSCAFG00845003207|KCNH1, ENSCAFG00845011389|KCNMA1, ENSCAFG00845011629|KCNQ1, ENSCAFG00845018511|KCNC3, ENSCAFG00845030426|KCNA6, ENSCAFG00845027200|KCNF1, ENSCAFG00845024913|KCNC2, ENSCAFG00845027791|KCNB2, ENSCAFG00845002142|KCNC4	10	44	-0.904534
GO:0044344	cellular response to fibroblast growth factor stimulus	Biological Process	ENSCAFG00845022357|CD44, ENSCAFG00845014539|EXT1, ENSCAFG00845004674|ZFP36, ENSCAFG00845025133|ZFP36L2, ENSCAFG00845029137|DLL4	5	1560	15	19884	0.3333	0.00455095	**	0.0778107	ns	ENSCAFG00845004674|ZFP36, ENSCAFG00845025133|ZFP36L2, ENSCAFG00845029137|DLL4	3	ENSCAFG00845022357|CD44, ENSCAFG00845014539|EXT1	2	15	0.774597
GO:0006665	sphingolipid metabolic process	Biological Process	ENSCAFG00845013824|SERINC3, ENSCAFG00845009412|SERINC1, ENSCAFG00845004604|PSAP, ENSCAFG00845001659|SPNS3, ENSCAFG00845005979|SERINC2	5	1560	15	19884	0.3333	0.00455095	**	0.0778107	ns		0	ENSCAFG00845013824|SERINC3, ENSCAFG00845009412|SERINC1, ENSCAFG00845004604|PSAP, ENSCAFG00845001659|SPNS3, ENSCAFG00845005979|SERINC2	5	13	-1.94145
GO:0051403	stress-activated MAPK cascade	Biological Process	ENSCAFG00845003875|NOD2, ENSCAFG00845030259|DUSP10, ENSCAFG00845029200|MAP3K20, ENSCAFG00845012026|TLR4, ENSCAFG00845005385|MAP2K6	5	1560	15	19884	0.3333	0.00455095	**	0.0778107	ns	ENSCAFG00845029200|MAP3K20, ENSCAFG00845005385|MAP2K6	2	ENSCAFG00845003875|NOD2, ENSCAFG00845030259|DUSP10, ENSCAFG00845012026|TLR4	3	15	0.258199
GO:0042474	middle ear morphogenesis	Biological Process	ENSCAFG00845017551|OSR1, ENSCAFG00845021350|EDN1, ENSCAFG00845022548|SIX1, ENSCAFG00845017903|NOG, ENSCAFG00845003185|GSC	5	1560	15	19884	0.3333	0.00455095	**	0.0778107	ns	ENSCAFG00845017551|OSR1, ENSCAFG00845022548|SIX1, ENSCAFG00845017903|NOG	3	ENSCAFG00845021350|EDN1, ENSCAFG00845003185|GSC	2	15	0.774597
GO:0008360	regulation of cell shape	Biological Process	ENSCAFG00845001153|HEXB, ENSCAFG00845011687|BAMBI, ENSCAFG00845023980|RHOJ, ENSCAFG00845030092|F11R, ENSCAFG00845000040|ANXA1, ENSCAFG00845008395|CSF1R, ENSCAFG00845001285|ARHGAP18, ENSCAFG00845025220|PALM3, ENSCAFG00845020471|HCK, ENSCAFG00845011162|CCL13, ENSCAFG00845002147|CDC42EP5, ENSCAFG00845025677|ERMN, ENSCAFG00845010301|FGR	13	1560	74	19884	0.1757	0.00466707	**	0.0795675	ns	ENSCAFG00845000040|ANXA1, ENSCAFG00845001285|ARHGAP18, ENSCAFG00845025220|PALM3, ENSCAFG00845002147|CDC42EP5, ENSCAFG00845025677|ERMN	5	ENSCAFG00845001153|HEXB, ENSCAFG00845011687|BAMBI, ENSCAFG00845023980|RHOJ, ENSCAFG00845030092|F11R, ENSCAFG00845008395|CSF1R, ENSCAFG00845020471|HCK, ENSCAFG00845011162|CCL13, ENSCAFG00845010301|FGR	8	73	1.9897
GO:0005524	ATP binding	Molecular Function	ENSCAFG00845006529|ITM2B, ENSCAFG00845004794|EPHA2, ENSCAFG00845000795|MYH10, ENSCAFG00845012040|FGFR1, ENSCAFG00845018299|PDXK, ENSCAFG00845028469|IKBKE, ENSCAFG00845022807|ATP8B4, ENSCAFG00845010374|ABCA1, ENSCAFG00845001570|PLK1, ENSCAFG00845025108|STK38L, ENSCAFG00845012369|RUNX2, ENSCAFG00845010485|PIM1, ENSCAFG00845008263|TOP2A, ENSCAFG00845028038|GRK3, ENSCAFG00845019219|KIF20A, ENSCAFG008…	115	1560	1158	19884	0.0993	0.0048376	**	0.0822392	ns	ENSCAFG00845000795|MYH10, ENSCAFG00845001570|PLK1, ENSCAFG00845012369|RUNX2, ENSCAFG00845010485|PIM1, ENSCAFG00845008263|TOP2A, ENSCAFG00845019219|KIF20A, ENSCAFG00845017021|KIF11, ENSCAFG00845008495|BUB1, ENSCAFG00845021115|KIF23, ENSCAFG00845027175|GART, ENSCAFG00845018798|BTK, ENSCAFG00845000629|KIF22, ENSCAFG00845009826|PBK, ENSCAFG00845002598|EEF2K, ENSCAFG00845021754|KIFC1, ENSCAFG008450196…	58	ENSCAFG00845006529|ITM2B, ENSCAFG00845004794|EPHA2, ENSCAFG00845012040|FGFR1, ENSCAFG00845018299|PDXK, ENSCAFG00845028469|IKBKE, ENSCAFG00845022807|ATP8B4, ENSCAFG00845010374|ABCA1, ENSCAFG00845025108|STK38L, ENSCAFG00845028038|GRK3, ENSCAFG00845018353|PSMB8, ENSCAFG00845015887|JAK2, ENSCAFG00845016792|HK2, ENSCAFG00845021828|ITM2C, ENSCAFG00845002192|HSPA2, ENSCAFG00845003070|ALPK3, ENSCAFG00845…	57	1089	10.9697
GO:0060348	bone development	Biological Process	ENSCAFG00845024495|SULF1, ENSCAFG00845023053|BGN, ENSCAFG00845002121|MMP14, ENSCAFG00845027004|BMP2, ENSCAFG00845001659|SPNS3, ENSCAFG00845021570|BMPR1B, ENSCAFG00845015608|STC1, ENSCAFG00845005385|MAP2K6, ENSCAFG00845029158|ITGB6, ENSCAFG00845010618|TNFSF11	10	1560	50	19884	0.2	0.00485893	**	0.0823664	ns	ENSCAFG00845021570|BMPR1B, ENSCAFG00845005385|MAP2K6, ENSCAFG00845029158|ITGB6	3	ENSCAFG00845024495|SULF1, ENSCAFG00845023053|BGN, ENSCAFG00845002121|MMP14, ENSCAFG00845027004|BMP2, ENSCAFG00845001659|SPNS3, ENSCAFG00845015608|STC1, ENSCAFG00845010618|TNFSF11	7	47	1.16692
GO:0007080	mitotic metaphase plate congression	Biological Process	ENSCAFG00845000629|KIF22, ENSCAFG00845030636|CDCA8, ENSCAFG00845021754|KIFC1, ENSCAFG00845002827|SPDL1, ENSCAFG00845026923|CENPE, ENSCAFG00845021665|KIF14, ENSCAFG00845018810|RRS1	7	1560	28	19884	0.25	0.00492768	**	0.0830586	ns	ENSCAFG00845000629|KIF22, ENSCAFG00845030636|CDCA8, ENSCAFG00845021754|KIFC1, ENSCAFG00845002827|SPDL1, ENSCAFG00845026923|CENPE, ENSCAFG00845021665|KIF14, ENSCAFG00845018810|RRS1	7		0	28	4.91354
GO:0006805	xenobiotic metabolic process	Biological Process	ENSCAFG00845025863|NCEH1, ENSCAFG00845017370|CYP1A1, ENSCAFG00845027033|CBR1, ENSCAFG00845028681|TPMT, ENSCAFG00845020713|ABCB11, ENSCAFG00845004031|CYP46A1, ENSCAFG00845002254|S100A8	7	1560	28	19884	0.25	0.00492768	**	0.0830586	ns	ENSCAFG00845027033|CBR1, ENSCAFG00845028681|TPMT, ENSCAFG00845020713|ABCB11	3	ENSCAFG00845025863|NCEH1, ENSCAFG00845017370|CYP1A1, ENSCAFG00845004031|CYP46A1, ENSCAFG00845002254|S100A8	4	23	-0.625543
GO:0042593	glucose homeostasis	Biological Process	ENSCAFG00845008825|IL6, ENSCAFG00845030032|BACE2, ENSCAFG00845029124|LEPR, ENSCAFG00845023423|SLC8B1, ENSCAFG00845021979|OAS1, ENSCAFG00845021900|KLF7, ENSCAFG00845003045|FFAR2, ENSCAFG00845027383|SUCNR1, ENSCAFG00845011173|NGFR, ENSCAFG00845005871|RFX6, ENSCAFG00845020724|SLC2A4, ENSCAFG00845006398|NR1H4, ENSCAFG00845003394|MLXIPL, ENSCAFG00845030116|HNF1A	14	1560	83	19884	0.1687	0.00495724	**	0.0833209	ns	ENSCAFG00845029124|LEPR, ENSCAFG00845021900|KLF7, ENSCAFG00845006398|NR1H4	3	ENSCAFG00845008825|IL6, ENSCAFG00845030032|BACE2, ENSCAFG00845023423|SLC8B1, ENSCAFG00845021979|OAS1, ENSCAFG00845003045|FFAR2, ENSCAFG00845027383|SUCNR1, ENSCAFG00845011173|NGFR, ENSCAFG00845005871|RFX6, ENSCAFG00845020724|SLC2A4, ENSCAFG00845003394|MLXIPL, ENSCAFG00845030116|HNF1A	11	75	0.34641
GO:0014069	postsynaptic density	Cellular Component	ENSCAFG00845011235|SYT11, ENSCAFG00845000226|MAP1B, ENSCAFG00845015258|LZTS3, ENSCAFG00845028244|ADD3, ENSCAFG00845023806|PSD, ENSCAFG00845027590|CLSTN2, ENSCAFG00845024611|CLSTN3, ENSCAFG00845029109|SYN2, ENSCAFG00845011173|NGFR, ENSCAFG00845029974|CABP1, ENSCAFG00845024509|SORCS3, ENSCAFG00845029685|TMEM108, ENSCAFG00845004282|SLC8A3, ENSCAFG00845005055|GRIA1, ENSCAFG00845005371|NTRK2	15	1560	92	19884	0.163	0.00514581	**	0.0838006	ns	ENSCAFG00845000226|MAP1B, ENSCAFG00845028244|ADD3, ENSCAFG00845029685|TMEM108, ENSCAFG00845005055|GRIA1	4	ENSCAFG00845011235|SYT11, ENSCAFG00845015258|LZTS3, ENSCAFG00845023806|PSD, ENSCAFG00845027590|CLSTN2, ENSCAFG00845024611|CLSTN3, ENSCAFG00845029109|SYN2, ENSCAFG00845011173|NGFR, ENSCAFG00845029974|CABP1, ENSCAFG00845024509|SORCS3, ENSCAFG00845004282|SLC8A3, ENSCAFG00845005371|NTRK2	11	86	0.323498
GO:0003700	DNA-binding transcription factor activity	Molecular Function	ENSCAFG00845027702|EPAS1, ENSCAFG00845023626|NFKB2, ENSCAFG00845012369|RUNX2, ENSCAFG00845021860|EGR1, ENSCAFG00845030565|NFIX, ENSCAFG00845000999|POU2F2, ENSCAFG00845025175|NR4A2, ENSCAFG00845018934|GATA2, ENSCAFG00845005191|FOSB, ENSCAFG00845024752|TBX3, ENSCAFG00845011624|KLF4, ENSCAFG00845021900|KLF7, ENSCAFG00845024978|FOXM1, ENSCAFG00845027290|PAX1, ENSCAFG00845005661|NFIA, ENSCAFG008450068…	55	1560	493	19884	0.1116	0.00515879	**	0.0838006	ns	ENSCAFG00845012369|RUNX2, ENSCAFG00845021860|EGR1, ENSCAFG00845030565|NFIX, ENSCAFG00845005191|FOSB, ENSCAFG00845011624|KLF4, ENSCAFG00845021900|KLF7, ENSCAFG00845024978|FOXM1, ENSCAFG00845005661|NFIA, ENSCAFG00845006897|E2F7, ENSCAFG00845022621|SIX4, ENSCAFG00845013956|HIC1, ENSCAFG00845009257|NFAT5, ENSCAFG00845015739|PGR, ENSCAFG00845009666|MITF, ENSCAFG00845022548|SIX1, ENSCAFG00845030239|KLF…	31	ENSCAFG00845027702|EPAS1, ENSCAFG00845023626|NFKB2, ENSCAFG00845000999|POU2F2, ENSCAFG00845025175|NR4A2, ENSCAFG00845018934|GATA2, ENSCAFG00845024752|TBX3, ENSCAFG00845027290|PAX1, ENSCAFG00845010762|ETV4, ENSCAFG00845024090|NR1H3, ENSCAFG00845013887|EBF2, ENSCAFG00845009107|ETV7, ENSCAFG00845017224|CREB5, ENSCAFG00845007898|NR4A3, ENSCAFG00845015842|ELF3, ENSCAFG00845005871|RFX6, ENSCAFG00845010…	24	424	5.58489
GO:0008191	metalloendopeptidase inhibitor activity	Molecular Function	ENSCAFG00845030572|TIMP1, ENSCAFG00845027859|NGF, ENSCAFG00845010998|TIMP3, ENSCAFG00845024952|LXN	4	1560	10	19884	0.4	0.00539366	**	0.0838006	ns		0	ENSCAFG00845030572|TIMP1, ENSCAFG00845027859|NGF, ENSCAFG00845010998|TIMP3, ENSCAFG00845024952|LXN	4	8	-1.41421
GO:0038024	cargo receptor activity	Molecular Function	ENSCAFG00845003005|DAB2, ENSCAFG00845013649|MRC1, ENSCAFG00845002345|VLDLR, ENSCAFG00845014323|MSR1	4	1560	10	19884	0.4	0.00539366	**	0.0838006	ns	ENSCAFG00845003005|DAB2	1	ENSCAFG00845013649|MRC1, ENSCAFG00845002345|VLDLR, ENSCAFG00845014323|MSR1	3	10	-1.26491
GO:0005149	interleukin-1 receptor binding	Molecular Function	ENSCAFG00845011661|IL1B, ENSCAFG00845011308|IL1A, ENSCAFG00845011971|IL1RN, ENSCAFG00845030683|TLR9	4	1560	10	19884	0.4	0.00539366	**	0.0838006	ns		0	ENSCAFG00845011661|IL1B, ENSCAFG00845011308|IL1A, ENSCAFG00845011971|IL1RN, ENSCAFG00845030683|TLR9	4	7	-0.377964
GO:0070233	negative regulation of T cell apoptotic process	Biological Process	ENSCAFG00845006936|SLC46A2, ENSCAFG00845007050|BCL3, ENSCAFG00845001647|DOCK8, ENSCAFG00845000499|IL7R	4	1560	10	19884	0.4	0.00539366	**	0.0838006	ns	ENSCAFG00845007050|BCL3	1	ENSCAFG00845006936|SLC46A2, ENSCAFG00845001647|DOCK8, ENSCAFG00845000499|IL7R	3	8	-1.06066
GO:0010759	positive regulation of macrophage chemotaxis	Biological Process	ENSCAFG00845009354|RARRES2, ENSCAFG00845008395|CSF1R, ENSCAFG00845002761|C5AR1, ENSCAFG00845029934|C3AR1	4	1560	10	19884	0.4	0.00539366	**	0.0838006	ns		0	ENSCAFG00845009354|RARRES2, ENSCAFG00845008395|CSF1R, ENSCAFG00845002761|C5AR1, ENSCAFG00845029934|C3AR1	4	9	-1
GO:2000251	positive regulation of actin cytoskeleton reorganization	Biological Process	ENSCAFG00845010347|CSF3, ENSCAFG00845003493|NTRK3, ENSCAFG00845020471|HCK, ENSCAFG00845018055|TEK	4	1560	10	19884	0.4	0.00539366	**	0.0838006	ns	ENSCAFG00845018055|TEK	1	ENSCAFG00845010347|CSF3, ENSCAFG00845003493|NTRK3, ENSCAFG00845020471|HCK	3	10	-0.632456
GO:0014033	neural crest cell differentiation	Biological Process	ENSCAFG00845014539|EXT1, ENSCAFG00845016004|FRZB, ENSCAFG00845021350|EDN1, ENSCAFG00845022548|SIX1	4	1560	10	19884	0.4	0.00539366	**	0.0838006	ns	ENSCAFG00845022548|SIX1	1	ENSCAFG00845014539|EXT1, ENSCAFG00845016004|FRZB, ENSCAFG00845021350|EDN1	3	9	0.333333
GO:0055078	sodium ion homeostasis	Biological Process	ENSCAFG00845014539|EXT1, ENSCAFG00845027774|EDNRB, ENSCAFG00845018286|SCN7A, ENSCAFG00845029331|SCNN1A	4	1560	10	19884	0.4	0.00539366	**	0.0838006	ns	ENSCAFG00845029331|SCNN1A	1	ENSCAFG00845014539|EXT1, ENSCAFG00845027774|EDNRB, ENSCAFG00845018286|SCN7A	3	7	-1.88982
GO:0051382	kinetochore assembly	Biological Process	ENSCAFG00845026923|CENPE, ENSCAFG00845006555|CENPT, ENSCAFG00845011938|CENPH, ENSCAFG00845003340|CENPS	4	1560	10	19884	0.4	0.00539366	**	0.0838006	ns	ENSCAFG00845026923|CENPE, ENSCAFG00845006555|CENPT, ENSCAFG00845011938|CENPH, ENSCAFG00845003340|CENPS	4		0	10	3.16228
GO:0015075	ion transmembrane transporter activity	Molecular Function	ENSCAFG00845025402|SFXN2, ENSCAFG00845011629|KCNQ1, ENSCAFG00845015969|SFXN4, ENSCAFG00845002163|SLC22A2	4	1560	10	19884	0.4	0.00539366	**	0.0838006	ns	ENSCAFG00845025402|SFXN2, ENSCAFG00845015969|SFXN4, ENSCAFG00845002163|SLC22A2	3	ENSCAFG00845011629|KCNQ1	1	10	0.316228
GO:0006919	activation of cysteine-type endopeptidase activity involved in apoptotic process	Biological Process	ENSCAFG00845014757|F3, ENSCAFG00845007384|LAPTM5, ENSCAFG00845015887|JAK2, ENSCAFG00845012583|EGLN3, ENSCAFG00845011173|NGFR, ENSCAFG00845010558|TNF, ENSCAFG00845019506|SNCA, ENSCAFG00845011935|PYCARD, ENSCAFG00845015636|COL4A3	9	1560	43	19884	0.2093	0.00541169	**	0.0838006	ns		0	ENSCAFG00845014757|F3, ENSCAFG00845007384|LAPTM5, ENSCAFG00845015887|JAK2, ENSCAFG00845012583|EGLN3, ENSCAFG00845011173|NGFR, ENSCAFG00845010558|TNF, ENSCAFG00845019506|SNCA, ENSCAFG00845011935|PYCARD, ENSCAFG00845015636|COL4A3	9	42	0.617213
GO:0050728	negative regulation of inflammatory response	Biological Process	ENSCAFG00845006723|TNFAIP3, ENSCAFG00845001224|C1QTNF3, ENSCAFG00845022393|ADORA2A, ENSCAFG00845008460|TNFAIP6, ENSCAFG00845004674|ZFP36, ENSCAFG00845014621|SOCS3, ENSCAFG00845024090|NR1H3, ENSCAFG00845002906|PTGER4, ENSCAFG00845001289|IL10, ENSCAFG00845012097|CDH5, ENSCAFG00845006505|IL22RA2, ENSCAFG00845006398|NR1H4	12	1560	67	19884	0.1791	0.00548627	**	0.0838006	ns	ENSCAFG00845004674|ZFP36, ENSCAFG00845014621|SOCS3, ENSCAFG00845012097|CDH5, ENSCAFG00845006398|NR1H4	4	ENSCAFG00845006723|TNFAIP3, ENSCAFG00845001224|C1QTNF3, ENSCAFG00845022393|ADORA2A, ENSCAFG00845008460|TNFAIP6, ENSCAFG00845024090|NR1H3, ENSCAFG00845002906|PTGER4, ENSCAFG00845001289|IL10, ENSCAFG00845006505|IL22RA2	8	60	-0.258199
GO:0004725	protein tyrosine phosphatase activity	Molecular Function	ENSCAFG00845030025|PTPRN, ENSCAFG00845022208|PTPN12, ENSCAFG00845013712|PTPRS, ENSCAFG00845014023|CDC25B, ENSCAFG00845023211|PTPRC, ENSCAFG00845000839|PTPRK, ENSCAFG00845004444|CDKN3, ENSCAFG00845020301|PTPRB, ENSCAFG00845004896|EYA4, ENSCAFG00845027906|PTPRE, ENSCAFG00845015780|PTPN7, ENSCAFG00845025152|ENSCAFG00845025152	12	1560	67	19884	0.1791	0.00548627	**	0.0838006	ns	ENSCAFG00845014023|CDC25B, ENSCAFG00845004444|CDKN3, ENSCAFG00845004896|EYA4	3	ENSCAFG00845030025|PTPRN, ENSCAFG00845022208|PTPN12, ENSCAFG00845013712|PTPRS, ENSCAFG00845023211|PTPRC, ENSCAFG00845000839|PTPRK, ENSCAFG00845020301|PTPRB, ENSCAFG00845027906|PTPRE, ENSCAFG00845015780|PTPN7, ENSCAFG00845025152|ENSCAFG00845025152	9	64	0.125
GO:0005819	spindle	Cellular Component	ENSCAFG00845001752|CENPF, ENSCAFG00845018957|TPX2, ENSCAFG00845001570|PLK1, ENSCAFG00845017966|RACGAP1, ENSCAFG00845001624|PRC1, ENSCAFG00845019219|KIF20A, ENSCAFG00845000629|KIF22, ENSCAFG00845000461|HMMR, ENSCAFG00845029607|ENSCAFG00845029607, ENSCAFG00845029758|FAM83D	10	1560	51	19884	0.1961	0.0056283	**	0.0838006	ns	ENSCAFG00845001752|CENPF, ENSCAFG00845018957|TPX2, ENSCAFG00845001570|PLK1, ENSCAFG00845017966|RACGAP1, ENSCAFG00845001624|PRC1, ENSCAFG00845019219|KIF20A, ENSCAFG00845000629|KIF22, ENSCAFG00845000461|HMMR, ENSCAFG00845029607|ENSCAFG00845029607, ENSCAFG00845029758|FAM83D	10		0	48	4.90748
GO:0030170	pyridoxal phosphate binding	Molecular Function	ENSCAFG00845018299|PDXK, ENSCAFG00845030692|ALAS1, ENSCAFG00845025131|ENSCAFG00845025131, ENSCAFG00845005659|GCAT, ENSCAFG00845003895|GAD2, ENSCAFG00845012905|ENSCAFG00845012905, ENSCAFG00845013520|KYNU, ENSCAFG00845017169|CBS, ENSCAFG00845024052|SDS, ENSCAFG00845021812|CSAD	10	1560	51	19884	0.1961	0.0056283	**	0.0838006	ns	ENSCAFG00845025131|ENSCAFG00845025131, ENSCAFG00845005659|GCAT, ENSCAFG00845003895|GAD2, ENSCAFG00845012905|ENSCAFG00845012905, ENSCAFG00845017169|CBS	5	ENSCAFG00845018299|PDXK, ENSCAFG00845030692|ALAS1, ENSCAFG00845013520|KYNU, ENSCAFG00845024052|SDS, ENSCAFG00845021812|CSAD	5	44	-0.150756
GO:0005154	epidermal growth factor receptor binding	Molecular Function	ENSCAFG00845012060|EFEMP1, ENSCAFG00845011215|CCDC88A, ENSCAFG00845006658|EREG, ENSCAFG00845009278|VAV3, ENSCAFG00845027844|ENSCAFG00845027844, ENSCAFG00845006713|AREG	6	1560	22	19884	0.2727	0.00576135	**	0.0838006	ns	ENSCAFG00845012060|EFEMP1, ENSCAFG00845011215|CCDC88A, ENSCAFG00845009278|VAV3	3	ENSCAFG00845006658|EREG, ENSCAFG00845027844|ENSCAFG00845027844, ENSCAFG00845006713|AREG	3	19	1.14708
GO:0030215	semaphorin receptor binding	Molecular Function	ENSCAFG00845001026|SEMA4B, ENSCAFG00845029262|SEMA7A, ENSCAFG00845024985|SEMA5B, ENSCAFG00845022465|SEMA3B, ENSCAFG00845003778|RIT2, ENSCAFG00845014446|SEMA6B	6	1560	22	19884	0.2727	0.00576135	**	0.0838006	ns	ENSCAFG00845022465|SEMA3B, ENSCAFG00845003778|RIT2	2	ENSCAFG00845001026|SEMA4B, ENSCAFG00845029262|SEMA7A, ENSCAFG00845024985|SEMA5B, ENSCAFG00845014446|SEMA6B	4	21	-1.52753
GO:0045071	negative regulation of viral genome replication	Biological Process	ENSCAFG00845021979|OAS1, ENSCAFG00845004220|RNASEL, ENSCAFG00845020316|ISG15, ENSCAFG00845022316|RSAD2, ENSCAFG00845003672|ISG20, ENSCAFG00845010558|TNF	6	1560	22	19884	0.2727	0.00576135	**	0.0838006	ns		0	ENSCAFG00845021979|OAS1, ENSCAFG00845004220|RNASEL, ENSCAFG00845020316|ISG15, ENSCAFG00845022316|RSAD2, ENSCAFG00845003672|ISG20, ENSCAFG00845010558|TNF	6	21	-0.654654
GO:0050829	defense response to Gram-negative bacterium	Biological Process	ENSCAFG00845000607|SERPINE1, ENSCAFG00845009354|RARRES2, ENSCAFG00845027087|SLC11A1, ENSCAFG00845029056|BPI, ENSCAFG00845012026|TLR4, ENSCAFG00845011935|PYCARD, ENSCAFG00845030683|TLR9	7	1560	29	19884	0.2414	0.00606345	**	0.0838006	ns		0	ENSCAFG00845000607|SERPINE1, ENSCAFG00845009354|RARRES2, ENSCAFG00845027087|SLC11A1, ENSCAFG00845029056|BPI, ENSCAFG00845012026|TLR4, ENSCAFG00845011935|PYCARD, ENSCAFG00845030683|TLR9	7	19	-1.83533
GO:0033209	tumor necrosis factor-mediated signaling pathway	Biological Process	ENSCAFG00845015887|JAK2, ENSCAFG00845023645|KRT18, ENSCAFG00845017420|TRAF3IP2, ENSCAFG00845010558|TNF, ENSCAFG00845011935|PYCARD, ENSCAFG00845010618|TNFSF11, ENSCAFG00845027772|PLVAP	7	1560	29	19884	0.2414	0.00606345	**	0.0838006	ns	ENSCAFG00845023645|KRT18, ENSCAFG00845027772|PLVAP	2	ENSCAFG00845015887|JAK2, ENSCAFG00845017420|TRAF3IP2, ENSCAFG00845010558|TNF, ENSCAFG00845011935|PYCARD, ENSCAFG00845010618|TNFSF11	5	26	-0.392232
GO:0002675	positive regulation of acute inflammatory response	Biological Process	ENSCAFG00845008825|IL6, ENSCAFG00845025768|ADAM8	2	1560	2	19884	1	0.00615156	**	0.0838006	ns		0	ENSCAFG00845008825|IL6, ENSCAFG00845025768|ADAM8	2	2	-1.41421
GO:0009624	response to nematode	Biological Process	ENSCAFG00845005378|PTGS2, ENSCAFG00845002906|PTGER4	2	1560	2	19884	1	0.00615156	**	0.0838006	ns		0	ENSCAFG00845005378|PTGS2, ENSCAFG00845002906|PTGER4	2	2	-1.41421
GO:0031622	positive regulation of fever generation	Biological Process	ENSCAFG00845005378|PTGS2, ENSCAFG00845010558|TNF	2	1560	2	19884	1	0.00615156	**	0.0838006	ns		0	ENSCAFG00845005378|PTGS2, ENSCAFG00845010558|TNF	2	2	-1.41421
GO:0002246	wound healing involved in inflammatory response	Biological Process	ENSCAFG00845009778|HMOX1, ENSCAFG00845012026|TLR4	2	1560	2	19884	1	0.00615156	**	0.0838006	ns	ENSCAFG00845009778|HMOX1	1	ENSCAFG00845012026|TLR4	1	2	0
GO:0150172	regulation of phosphatidylcholine metabolic process	Biological Process	ENSCAFG00845011113|MFSD2A, ENSCAFG00845004382|ABCA3	2	1560	2	19884	1	0.00615156	**	0.0838006	ns		0	ENSCAFG00845011113|MFSD2A, ENSCAFG00845004382|ABCA3	2	2	-1.41421
GO:0002764	immune response-regulating signaling pathway	Biological Process	ENSCAFG00845005115|CTSH, ENSCAFG00845002651|LAT2	2	1560	2	19884	1	0.00615156	**	0.0838006	ns		0	ENSCAFG00845005115|CTSH, ENSCAFG00845002651|LAT2	2	2	-1.41421
GO:0034632	retinol transmembrane transporter activity	Molecular Function	ENSCAFG00845019496|RBP4, ENSCAFG00845028892|STRA6	2	1560	2	19884	1	0.00615156	**	0.0838006	ns		0	ENSCAFG00845019496|RBP4, ENSCAFG00845028892|STRA6	2	2	-1.41421
GO:0035692	macrophage migration inhibitory factor receptor complex	Cellular Component	ENSCAFG00845022357|CD44, ENSCAFG00845006874|CD74	2	1560	2	19884	1	0.00615156	**	0.0838006	ns		0	ENSCAFG00845022357|CD44, ENSCAFG00845006874|CD74	2	2	-1.41421
GO:0031232	extrinsic component of external side of plasma membrane	Cellular Component	ENSCAFG00845008849|WNT2, ENSCAFG00845000040|ANXA1	2	1560	2	19884	1	0.00615156	**	0.0838006	ns	ENSCAFG00845000040|ANXA1	1	ENSCAFG00845008849|WNT2	1	2	0
GO:1901492	positive regulation of lymphangiogenesis	Biological Process	ENSCAFG00845018800|VEGFC, ENSCAFG00845000419|CCBE1	2	1560	2	19884	1	0.00615156	**	0.0838006	ns	ENSCAFG00845000419|CCBE1	1	ENSCAFG00845018800|VEGFC	1	2	0
GO:0030377	urokinase plasminogen activator receptor activity	Molecular Function	ENSCAFG00845008616|ENSCAFG00845008616, ENSCAFG00845008563|ENSCAFG00845008563	2	1560	2	19884	1	0.00615156	**	0.0838006	ns		0	ENSCAFG00845008616|ENSCAFG00845008616, ENSCAFG00845008563|ENSCAFG00845008563	2	2	-1.41421
GO:0001550	ovarian cumulus expansion	Biological Process	ENSCAFG00845008460|TNFAIP6, ENSCAFG00845021570|BMPR1B	2	1560	2	19884	1	0.00615156	**	0.0838006	ns	ENSCAFG00845021570|BMPR1B	1	ENSCAFG00845008460|TNFAIP6	1	2	0
GO:1905590	fibronectin fibril organization	Biological Process	ENSCAFG00845008460|TNFAIP6, ENSCAFG00845018096|LOXL3	2	1560	2	19884	1	0.00615156	**	0.0838006	ns		0	ENSCAFG00845008460|TNFAIP6, ENSCAFG00845018096|LOXL3	2	2	-1.41421
GO:0001869	negative regulation of complement activation, lectin pathway	Biological Process	ENSCAFG00845028486|A2M, ENSCAFG00845020645|SERPING1	2	1560	2	19884	1	0.00615156	**	0.0838006	ns		0	ENSCAFG00845028486|A2M, ENSCAFG00845020645|SERPING1	2	2	-1.41421
GO:0033227	dsRNA transport	Biological Process	ENSCAFG00845022667|RFTN1, ENSCAFG00845027373|RFTN2	2	1560	2	19884	1	0.00615156	**	0.0838006	ns	ENSCAFG00845027373|RFTN2	1	ENSCAFG00845022667|RFTN1	1	2	0
GO:0062094	stomach development	Biological Process	ENSCAFG00845014539|EXT1, ENSCAFG00845011629|KCNQ1	2	1560	2	19884	1	0.00615156	**	0.0838006	ns		0	ENSCAFG00845014539|EXT1, ENSCAFG00845011629|KCNQ1	2	2	-1.41421
GO:0004947	bradykinin receptor activity	Molecular Function	ENSCAFG00845003553|BDKRB2, ENSCAFG00845003563|BDKRB1	2	1560	2	19884	1	0.00615156	**	0.0838006	ns		0	ENSCAFG00845003553|BDKRB2, ENSCAFG00845003563|BDKRB1	2	2	-1.41421
GO:1905576	ganglioside GT1b binding	Molecular Function	ENSCAFG00845004604|PSAP, ENSCAFG00845026751|RTN4R	2	1560	2	19884	1	0.00615156	**	0.0838006	ns		0	ENSCAFG00845004604|PSAP, ENSCAFG00845026751|RTN4R	2	2	-1.41421
GO:0070194	synaptonemal complex disassembly	Biological Process	ENSCAFG00845001570|PLK1, ENSCAFG00845002192|HSPA2	2	1560	2	19884	1	0.00615156	**	0.0838006	ns	ENSCAFG00845001570|PLK1	1	ENSCAFG00845002192|HSPA2	1	2	0
GO:0097149	centralspindlin complex	Cellular Component	ENSCAFG00845017966|RACGAP1, ENSCAFG00845025956|ECT2	2	1560	2	19884	1	0.00615156	**	0.0838006	ns	ENSCAFG00845017966|RACGAP1, ENSCAFG00845025956|ECT2	2		0	2	1.41421
GO:1900158	negative regulation of bone mineralization involved in bone maturation	Biological Process	ENSCAFG00845031113|GREM1, ENSCAFG00845013910|RFLNB	2	1560	2	19884	1	0.00615156	**	0.0838006	ns	ENSCAFG00845013910|RFLNB	1	ENSCAFG00845031113|GREM1	1	2	0
GO:2000329	negative regulation of T-helper 17 cell lineage commitment	Biological Process	ENSCAFG00845018096|LOXL3, ENSCAFG00845015330|TBX21	2	1560	2	19884	1	0.00615156	**	0.0838006	ns		0	ENSCAFG00845018096|LOXL3, ENSCAFG00845015330|TBX21	2	2	-1.41421
GO:0002001	renin secretion into blood stream	Biological Process	ENSCAFG00845027774|EDNRB, ENSCAFG00845027383|SUCNR1	2	1560	2	19884	1	0.00615156	**	0.0838006	ns		0	ENSCAFG00845027774|EDNRB, ENSCAFG00845027383|SUCNR1	2	2	-1.41421
GO:0032701	negative regulation of interleukin-18 production	Biological Process	ENSCAFG00845003875|NOD2, ENSCAFG00845030390|CD84	2	1560	2	19884	1	0.00615156	**	0.0838006	ns		0	ENSCAFG00845003875|NOD2, ENSCAFG00845030390|CD84	2	2	-1.41421
GO:0035683	memory T cell extravasation	Biological Process	ENSCAFG00845030092|F11R, ENSCAFG00845013917|ITGAL	2	1560	2	19884	1	0.00615156	**	0.0838006	ns		0	ENSCAFG00845030092|F11R, ENSCAFG00845013917|ITGAL	2	2	-1.41421
GO:1902396	protein localization to bicellular tight junction	Biological Process	ENSCAFG00845030092|F11R, ENSCAFG00845012097|CDH5	2	1560	2	19884	1	0.00615156	**	0.0838006	ns	ENSCAFG00845012097|CDH5	1	ENSCAFG00845030092|F11R	1	2	0
GO:1905223	epicardium morphogenesis	Biological Process	ENSCAFG00845007708|TGFBR1, ENSCAFG00845000830|ALPK2	2	1560	2	19884	1	0.00615156	**	0.0838006	ns	ENSCAFG00845000830|ALPK2	1	ENSCAFG00845007708|TGFBR1	1	2	0
GO:0010656	negative regulation of muscle cell apoptotic process	Biological Process	ENSCAFG00845030728|ZC3H12A, ENSCAFG00845017004|ALOX12	2	1560	2	19884	1	0.00615156	**	0.0838006	ns	ENSCAFG00845017004|ALOX12	1	ENSCAFG00845030728|ZC3H12A	1	2	0
GO:0150074	positive regulation of protein-glutamine gamma-glutamyltransferase activity	Biological Process	ENSCAFG00845029323|CD200, ENSCAFG00845006599|PLAAT4	2	1560	2	19884	1	0.00615156	**	0.0838006	ns		0	ENSCAFG00845029323|CD200, ENSCAFG00845006599|PLAAT4	2	2	-1.41421
GO:0002335	mature B cell differentiation	Biological Process	ENSCAFG00845000999|POU2F2, ENSCAFG00845017057|IL2RG	2	1560	2	19884	1	0.00615156	**	0.0838006	ns		0	ENSCAFG00845000999|POU2F2, ENSCAFG00845017057|IL2RG	2	2	-1.41421
GO:0021533	cell differentiation in hindbrain	Biological Process	ENSCAFG00845018934|GATA2, ENSCAFG00845017903|NOG	2	1560	2	19884	1	0.00615156	**	0.0838006	ns	ENSCAFG00845017903|NOG	1	ENSCAFG00845018934|GATA2	1	2	0
GO:0062167	complement component C1q complex	Cellular Component	ENSCAFG00845000378|C1QC, ENSCAFG00845000400|C1QA	2	1560	2	19884	1	0.00615156	**	0.0838006	ns		0	ENSCAFG00845000378|C1QC, ENSCAFG00845000400|C1QA	2	2	-1.41421
GO:0042629	mast cell granule	Cellular Component	ENSCAFG00845003232|SRGN, ENSCAFG00845002462|CLNK	2	1560	2	19884	1	0.00615156	**	0.0838006	ns	ENSCAFG00845002462|CLNK	1	ENSCAFG00845003232|SRGN	1	2	0
GO:0051152	positive regulation of smooth muscle cell differentiation	Biological Process	ENSCAFG00845003630|MYOCD, ENSCAFG00845022738|OLFM2	2	1560	2	19884	1	0.00615156	**	0.0838006	ns	ENSCAFG00845003630|MYOCD	1	ENSCAFG00845022738|OLFM2	1	2	0
GO:0038098	sequestering of BMP from receptor via BMP binding	Biological Process	ENSCAFG00845003226|NBL1, ENSCAFG00845004033|GREM2	2	1560	2	19884	1	0.00615156	**	0.0838006	ns	ENSCAFG00845004033|GREM2	1	ENSCAFG00845003226|NBL1	1	2	0
GO:0006876	cellular cadmium ion homeostasis	Biological Process	ENSCAFG00845025480|SLC39A8, ENSCAFG00845027087|SLC11A1	2	1560	2	19884	1	0.00615156	**	0.0838006	ns		0	ENSCAFG00845025480|SLC39A8, ENSCAFG00845027087|SLC11A1	2	2	-1.41421
GO:0008582	regulation of synaptic assembly at neuromuscular junction	Biological Process	ENSCAFG00845022621|SIX4, ENSCAFG00845022548|SIX1	2	1560	2	19884	1	0.00615156	**	0.0838006	ns	ENSCAFG00845022621|SIX4, ENSCAFG00845022548|SIX1	2		0	2	1.41421
GO:0030910	olfactory placode formation	Biological Process	ENSCAFG00845022621|SIX4, ENSCAFG00845022548|SIX1	2	1560	2	19884	1	0.00615156	**	0.0838006	ns	ENSCAFG00845022621|SIX4, ENSCAFG00845022548|SIX1	2		0	2	1.41421
GO:0061197	fungiform papilla morphogenesis	Biological Process	ENSCAFG00845022621|SIX4, ENSCAFG00845022548|SIX1	2	1560	2	19884	1	0.00615156	**	0.0838006	ns	ENSCAFG00845022621|SIX4, ENSCAFG00845022548|SIX1	2		0	2	1.41421
GO:0008430	selenium binding	Molecular Function	ENSCAFG00845001737|SELENOP, ENSCAFG00845023139|SELENBP1	2	1560	2	19884	1	0.00615156	**	0.0838006	ns	ENSCAFG00845001737|SELENOP, ENSCAFG00845023139|SELENBP1	2		0	2	1.41421
GO:0045342	MHC class II biosynthetic process	Biological Process	ENSCAFG00845027087|SLC11A1, ENSCAFG00845012026|TLR4	2	1560	2	19884	1	0.00615156	**	0.0838006	ns		0	ENSCAFG00845027087|SLC11A1, ENSCAFG00845012026|TLR4	2	2	-1.41421
GO:0097442	CA3 pyramidal cell dendrite	Cellular Component	ENSCAFG00845029772|SLC4A10, ENSCAFG00845010094|TNN	2	1560	2	19884	1	0.00615156	**	0.0838006	ns	ENSCAFG00845010094|TNN	1	ENSCAFG00845029772|SLC4A10	1	2	0
GO:0043313	regulation of neutrophil degranulation	Biological Process	ENSCAFG00845018106|SYK, ENSCAFG00845006650|PRAM1	2	1560	2	19884	1	0.00615156	**	0.0838006	ns		0	ENSCAFG00845018106|SYK, ENSCAFG00845006650|PRAM1	2	2	-1.41421
GO:0046641	positive regulation of alpha-beta T cell proliferation	Biological Process	ENSCAFG00845018106|SYK, ENSCAFG00845021644|ZAP70	2	1560	2	19884	1	0.00615156	**	0.0838006	ns		0	ENSCAFG00845018106|SYK, ENSCAFG00845021644|ZAP70	2	2	-1.41421
GO:0060481	lobar bronchus epithelium development	Biological Process	ENSCAFG00845010741|ADAMTSL2, ENSCAFG00845011359|HOXA5	2	1560	2	19884	1	0.00615156	**	0.0838006	ns	ENSCAFG00845011359|HOXA5	1	ENSCAFG00845010741|ADAMTSL2	1	2	0
GO:0038179	neurotrophin signaling pathway	Biological Process	ENSCAFG00845003493|NTRK3, ENSCAFG00845005371|NTRK2	2	1560	2	19884	1	0.00615156	**	0.0838006	ns		0	ENSCAFG00845003493|NTRK3, ENSCAFG00845005371|NTRK2	2	2	-1.41421
GO:0060263	regulation of respiratory burst	Biological Process	ENSCAFG00845007348|RAC2, ENSCAFG00845022743|NOXA1	2	1560	2	19884	1	0.00615156	**	0.0838006	ns		0	ENSCAFG00845007348|RAC2, ENSCAFG00845022743|NOXA1	2	2	-1.41421
GO:0002439	chronic inflammatory response to antigenic stimulus	Biological Process	ENSCAFG00845001289|IL10, ENSCAFG00845010558|TNF	2	1560	2	19884	1	0.00615156	**	0.0838006	ns		0	ENSCAFG00845001289|IL10, ENSCAFG00845010558|TNF	2	2	-1.41421
GO:0060302	negative regulation of cytokine activity	Biological Process	ENSCAFG00845001289|IL10, ENSCAFG00845017903|NOG	2	1560	2	19884	1	0.00615156	**	0.0838006	ns	ENSCAFG00845017903|NOG	1	ENSCAFG00845001289|IL10	1	2	0
GO:0019344	cysteine biosynthetic process	Biological Process	ENSCAFG00845022970|GGT1, ENSCAFG00845017169|CBS	2	1560	2	19884	1	0.00615156	**	0.0838006	ns	ENSCAFG00845017169|CBS	1	ENSCAFG00845022970|GGT1	1	2	0
GO:0019805	quinolinate biosynthetic process	Biological Process	ENSCAFG00845013520|KYNU, ENSCAFG00845004366|KMO	2	1560	2	19884	1	0.00615156	**	0.0838006	ns		0	ENSCAFG00845013520|KYNU, ENSCAFG00845004366|KMO	2	2	-1.41421
GO:0006565	L-serine catabolic process	Biological Process	ENSCAFG00845017169|CBS, ENSCAFG00845024052|SDS	2	1560	2	19884	1	0.00615156	**	0.0838006	ns	ENSCAFG00845017169|CBS	1	ENSCAFG00845024052|SDS	1	2	0
GO:0070814	hydrogen sulfide biosynthetic process	Biological Process	ENSCAFG00845017169|CBS, ENSCAFG00845007861|MPST	2	1560	2	19884	1	0.00615156	**	0.0838006	ns	ENSCAFG00845017169|CBS, ENSCAFG00845007861|MPST	2		0	2	1.41421
GO:0033004	negative regulation of mast cell activation	Biological Process	ENSCAFG00845023160|MILR1, ENSCAFG00845030390|CD84	2	1560	2	19884	1	0.00615156	**	0.0838006	ns		0	ENSCAFG00845023160|MILR1, ENSCAFG00845030390|CD84	2	2	-1.41421
GO:0042866	pyruvate biosynthetic process	Biological Process	ENSCAFG00845029887|HOGA1, ENSCAFG00845024052|SDS	2	1560	2	19884	1	0.00615156	**	0.0838006	ns	ENSCAFG00845029887|HOGA1	1	ENSCAFG00845024052|SDS	1	2	0
GO:0015265	urea channel activity	Molecular Function	ENSCAFG00845015193|AQP9, ENSCAFG00845003486|SLC14A1	2	1560	2	19884	1	0.00615156	**	0.0838006	ns	ENSCAFG00845003486|SLC14A1	1	ENSCAFG00845015193|AQP9	1	2	0
GO:1904179	positive regulation of adipose tissue development	Biological Process	ENSCAFG00845013384|SORL1, ENSCAFG00845006398|NR1H4	2	1560	2	19884	1	0.00615156	**	0.0838006	ns	ENSCAFG00845013384|SORL1, ENSCAFG00845006398|NR1H4	2		0	2	1.41421
GO:0098912	membrane depolarization during atrial cardiac muscle cell action potential	Biological Process	ENSCAFG00845030126|SCN5A, ENSCAFG00845013285|CACNB2	2	1560	2	19884	1	0.00615156	**	0.0838006	ns		0	ENSCAFG00845030126|SCN5A, ENSCAFG00845013285|CACNB2	2	2	-1.41421
GO:0004875	complement receptor activity	Molecular Function	ENSCAFG00845002761|C5AR1, ENSCAFG00845029934|C3AR1	2	1560	2	19884	1	0.00615156	**	0.0838006	ns		0	ENSCAFG00845002761|C5AR1, ENSCAFG00845029934|C3AR1	2	2	-1.41421
GO:0032148	activation of protein kinase B activity	Biological Process	ENSCAFG00845026417|WNT5A, ENSCAFG00845014867|NRG1, ENSCAFG00845003493|NTRK3, ENSCAFG00845017942|FGF1, ENSCAFG00845022039|PDGFB	5	1560	16	19884	0.3125	0.00619702	**	0.0838006	ns	ENSCAFG00845014867|NRG1	1	ENSCAFG00845026417|WNT5A, ENSCAFG00845003493|NTRK3, ENSCAFG00845017942|FGF1, ENSCAFG00845022039|PDGFB	4	14	-1.06904
GO:2000249	regulation of actin cytoskeleton reorganization	Biological Process	ENSCAFG00845030092|F11R, ENSCAFG00845008395|CSF1R, ENSCAFG00845010426|IQGAP2, ENSCAFG00845021007|ARHGDIB, ENSCAFG00845012033|ESAM	5	1560	16	19884	0.3125	0.00619702	**	0.0838006	ns	ENSCAFG00845010426|IQGAP2, ENSCAFG00845021007|ARHGDIB	2	ENSCAFG00845030092|F11R, ENSCAFG00845008395|CSF1R, ENSCAFG00845012033|ESAM	3	15	0.258199
GO:0030500	regulation of bone mineralization	Biological Process	ENSCAFG00845018089|ECM1, ENSCAFG00845012064|S1PR1, ENSCAFG00845020025|COMP, ENSCAFG00845024885|OMD, ENSCAFG00845030660|FGF23	5	1560	16	19884	0.3125	0.00619702	**	0.0838006	ns	ENSCAFG00845024885|OMD	1	ENSCAFG00845018089|ECM1, ENSCAFG00845012064|S1PR1, ENSCAFG00845020025|COMP, ENSCAFG00845030660|FGF23	4	16	-0.5
GO:0001782	B cell homeostasis	Biological Process	ENSCAFG00845016220|NCKAP1L, ENSCAFG00845017420|TRAF3IP2, ENSCAFG00845001659|SPNS3, ENSCAFG00845031013|SASH3, ENSCAFG00845000499|IL7R	5	1560	16	19884	0.3125	0.00619702	**	0.0838006	ns		0	ENSCAFG00845016220|NCKAP1L, ENSCAFG00845017420|TRAF3IP2, ENSCAFG00845001659|SPNS3, ENSCAFG00845031013|SASH3, ENSCAFG00845000499|IL7R	5	16	-1
GO:0032481	positive regulation of type I interferon production	Biological Process	ENSCAFG00845010366|DHX58, ENSCAFG00845001909|CD14, ENSCAFG00845018106|SYK, ENSCAFG00845000875|ECSCR, ENSCAFG00845012039|CGAS	5	1560	16	19884	0.3125	0.00619702	**	0.0838006	ns		0	ENSCAFG00845010366|DHX58, ENSCAFG00845001909|CD14, ENSCAFG00845018106|SYK, ENSCAFG00845000875|ECSCR, ENSCAFG00845012039|CGAS	5	16	0.5
GO:0070373	negative regulation of ERK1 and ERK2 cascade	Biological Process	ENSCAFG00845030902|LIF, ENSCAFG00845010998|TIMP3, ENSCAFG00845005879|TNIP1, ENSCAFG00845018127|GBP1, ENSCAFG00845030259|DUSP10, ENSCAFG00845017146|EPHA4, ENSCAFG00845018644|DUSP6, ENSCAFG00845012026|TLR4, ENSCAFG00845030683|TLR9	9	1560	44	19884	0.2045	0.00633977	**	0.0852438	ns	ENSCAFG00845018644|DUSP6	1	ENSCAFG00845030902|LIF, ENSCAFG00845010998|TIMP3, ENSCAFG00845005879|TNIP1, ENSCAFG00845018127|GBP1, ENSCAFG00845030259|DUSP10, ENSCAFG00845017146|EPHA4, ENSCAFG00845012026|TLR4, ENSCAFG00845030683|TLR9	8	41	0.624695
GO:0035725	sodium ion transmembrane transport	Biological Process	ENSCAFG00845017551|OSR1, ENSCAFG00845024998|SLC8A1, ENSCAFG00845030760|ATP1A4, ENSCAFG00845018286|SCN7A, ENSCAFG00845029352|SLC24A3, ENSCAFG00845029331|SCNN1A, ENSCAFG00845030126|SCN5A, ENSCAFG00845017165|SCN1A, ENSCAFG00845004282|SLC8A3	9	1560	44	19884	0.2045	0.00633977	**	0.0852438	ns	ENSCAFG00845017551|OSR1, ENSCAFG00845024998|SLC8A1, ENSCAFG00845029331|SCNN1A	3	ENSCAFG00845030760|ATP1A4, ENSCAFG00845018286|SCN7A, ENSCAFG00845029352|SLC24A3, ENSCAFG00845030126|SCN5A, ENSCAFG00845017165|SCN1A, ENSCAFG00845004282|SLC8A3	6	36	-1.83333
GO:0020037	heme binding	Molecular Function	ENSCAFG00845005378|PTGS2, ENSCAFG00845009778|HMOX1, ENSCAFG00845017776|CYP7B1, ENSCAFG00845015887|JAK2, ENSCAFG00845003520|CYBA, ENSCAFG00845031075|TBXAS1, ENSCAFG00845017370|CYP1A1, ENSCAFG00845019580|CYP4V2, ENSCAFG00845022726|CYP2C18, ENSCAFG00845015783|CYP4F22, ENSCAFG00845023727|CYBB, ENSCAFG00845017169|CBS, ENSCAFG00845022957|CYP2R1, ENSCAFG00845004031|CYP46A1, ENSCAFG00845017204|CYGB, ENSC…	17	1560	112	19884	0.1518	0.00634673	**	0.0852438	ns	ENSCAFG00845009778|HMOX1, ENSCAFG00845022726|CYP2C18, ENSCAFG00845015783|CYP4F22, ENSCAFG00845017169|CBS, ENSCAFG00845022957|CYP2R1, ENSCAFG00845022374|ENSCAFG00845022374	6	ENSCAFG00845005378|PTGS2, ENSCAFG00845017776|CYP7B1, ENSCAFG00845015887|JAK2, ENSCAFG00845003520|CYBA, ENSCAFG00845031075|TBXAS1, ENSCAFG00845017370|CYP1A1, ENSCAFG00845019580|CYP4V2, ENSCAFG00845023727|CYBB, ENSCAFG00845004031|CYP46A1, ENSCAFG00845017204|CYGB, ENSCAFG00845014419|CYP21A2	11	84	-0.436436
GO:0051965	positive regulation of synapse assembly	Biological Process	ENSCAFG00845016052|SRPX2, ENSCAFG00845010452|TPBG, ENSCAFG00845027590|CLSTN2, ENSCAFG00845024611|CLSTN3, ENSCAFG00845016450|LRRC4B, ENSCAFG00845020151|GRID2, ENSCAFG00845022653|LRRTM2, ENSCAFG00845005371|NTRK2	8	1560	37	19884	0.2162	0.00697538	**	0.0932663	ns	ENSCAFG00845020151|GRID2, ENSCAFG00845022653|LRRTM2	2	ENSCAFG00845016052|SRPX2, ENSCAFG00845010452|TPBG, ENSCAFG00845027590|CLSTN2, ENSCAFG00845024611|CLSTN3, ENSCAFG00845016450|LRRC4B, ENSCAFG00845005371|NTRK2	6	36	-1
GO:0045785	positive regulation of cell adhesion	Biological Process	ENSCAFG00845028869|TGM2, ENSCAFG00845010910|ANGPT1, ENSCAFG00845017146|EPHA4, ENSCAFG00845008896|VAV1, ENSCAFG00845010558|TNF, ENSCAFG00845009278|VAV3, ENSCAFG00845025768|ADAM8, ENSCAFG00845025345|FUT7	8	1560	37	19884	0.2162	0.00697538	**	0.0932663	ns	ENSCAFG00845009278|VAV3	1	ENSCAFG00845028869|TGM2, ENSCAFG00845010910|ANGPT1, ENSCAFG00845017146|EPHA4, ENSCAFG00845008896|VAV1, ENSCAFG00845010558|TNF, ENSCAFG00845025768|ADAM8, ENSCAFG00845025345|FUT7	7	36	-0.666667
GO:0001958	endochondral ossification	Biological Process	ENSCAFG00845002121|MMP14, ENSCAFG00845014539|EXT1, ENSCAFG00845012369|RUNX2, ENSCAFG00845016200|CSGALNACT1, ENSCAFG00845017169|CBS, ENSCAFG00845003810|COL13A1	6	1560	23	19884	0.2609	0.00728592	**	0.0972	ns	ENSCAFG00845012369|RUNX2, ENSCAFG00845016200|CSGALNACT1, ENSCAFG00845017169|CBS	3	ENSCAFG00845002121|MMP14, ENSCAFG00845014539|EXT1, ENSCAFG00845003810|COL13A1	3	22	-0.426401
GO:0045171	intercellular bridge	Cellular Component	ENSCAFG00845002288|QSOX1, ENSCAFG00845018957|TPX2, ENSCAFG00845001624|PRC1, ENSCAFG00845019219|KIF20A, ENSCAFG00845021115|KIF23, ENSCAFG00845030636|CDCA8, ENSCAFG00845026923|CENPE, ENSCAFG00845019276|CEP55, ENSCAFG00845029758|FAM83D, ENSCAFG00845001017|TCF25, ENSCAFG00845007265|CYTH4, ENSCAFG00845029315|RBM44	12	1560	70	19884	0.1714	0.00783834	**	0.0995322	ns	ENSCAFG00845018957|TPX2, ENSCAFG00845001624|PRC1, ENSCAFG00845019219|KIF20A, ENSCAFG00845021115|KIF23, ENSCAFG00845030636|CDCA8, ENSCAFG00845026923|CENPE, ENSCAFG00845019276|CEP55, ENSCAFG00845029758|FAM83D, ENSCAFG00845001017|TCF25, ENSCAFG00845029315|RBM44	10	ENSCAFG00845002288|QSOX1, ENSCAFG00845007265|CYTH4	2	68	4.24437
GO:0002639	positive regulation of immunoglobulin production	Biological Process	ENSCAFG00845008825|IL6, ENSCAFG00845001289|IL10, ENSCAFG00845031013|SASH3, ENSCAFG00845030683|TLR9	4	1560	11	19884	0.3636	0.00795409	**	0.0995322	ns		0	ENSCAFG00845008825|IL6, ENSCAFG00845001289|IL10, ENSCAFG00845031013|SASH3, ENSCAFG00845030683|TLR9	4	8	0
GO:0051310	metaphase plate congression	Biological Process	ENSCAFG00845001752|CENPF, ENSCAFG00845000629|KIF22, ENSCAFG00845026923|CENPE, ENSCAFG00845029758|FAM83D	4	1560	11	19884	0.3636	0.00795409	**	0.0995322	ns	ENSCAFG00845001752|CENPF, ENSCAFG00845000629|KIF22, ENSCAFG00845026923|CENPE, ENSCAFG00845029758|FAM83D	4		0	10	3.16228
GO:0070971	endoplasmic reticulum exit site	Cellular Component	ENSCAFG00845013841|PLPP3, ENSCAFG00845003250|SEC23A, ENSCAFG00845008020|SEC16B, ENSCAFG00845020315|APOB	4	1560	11	19884	0.3636	0.00795409	**	0.0995322	ns	ENSCAFG00845003250|SEC23A, ENSCAFG00845008020|SEC16B	2	ENSCAFG00845013841|PLPP3, ENSCAFG00845020315|APOB	2	11	1.50756
GO:0042119	neutrophil activation	Biological Process	ENSCAFG00845006275|CXCL8, ENSCAFG00845000040|ANXA1, ENSCAFG00845006313|CXCL6, ENSCAFG00845017420|TRAF3IP2	4	1560	11	19884	0.3636	0.00795409	**	0.0995322	ns	ENSCAFG00845000040|ANXA1	1	ENSCAFG00845006275|CXCL8, ENSCAFG00845006313|CXCL6, ENSCAFG00845017420|TRAF3IP2	3	9	-1.33333
GO:0032332	positive regulation of chondrocyte differentiation	Biological Process	ENSCAFG00845012369|RUNX2, ENSCAFG00845025576|PKDCC, ENSCAFG00845000220|ZBTB16, ENSCAFG00845024251|SOX6	4	1560	11	19884	0.3636	0.00795409	**	0.0995322	ns	ENSCAFG00845012369|RUNX2, ENSCAFG00845025576|PKDCC, ENSCAFG00845000220|ZBTB16, ENSCAFG00845024251|SOX6	4		0	11	1.80907
GO:0051145	smooth muscle cell differentiation	Biological Process	ENSCAFG00845028293|NPNT, ENSCAFG00845003630|MYOCD, ENSCAFG00845024752|TBX3, ENSCAFG00845001301|FGF10	4	1560	11	19884	0.3636	0.00795409	**	0.0995322	ns	ENSCAFG00845003630|MYOCD, ENSCAFG00845001301|FGF10	2	ENSCAFG00845028293|NPNT, ENSCAFG00845024752|TBX3	2	11	-0.301511
GO:0051259	protein complex oligomerization	Biological Process	ENSCAFG00845030728|ZC3H12A, ENSCAFG00845000875|ECSCR, ENSCAFG00845009966|HSF4, ENSCAFG00845019506|SNCA	4	1560	11	19884	0.3636	0.00795409	**	0.0995322	ns	ENSCAFG00845009966|HSF4	1	ENSCAFG00845030728|ZC3H12A, ENSCAFG00845000875|ECSCR, ENSCAFG00845019506|SNCA	3	11	0.904534
GO:0030857	negative regulation of epithelial cell differentiation	Biological Process	ENSCAFG00845017551|OSR1, ENSCAFG00845024752|TBX3, ENSCAFG00845001301|FGF10, ENSCAFG00845000357|FST	4	1560	11	19884	0.3636	0.00795409	**	0.0995322	ns	ENSCAFG00845017551|OSR1, ENSCAFG00845001301|FGF10	2	ENSCAFG00845024752|TBX3, ENSCAFG00845000357|FST	2	10	0.632456
GO:0005092	GDP-dissociation inhibitor activity	Molecular Function	ENSCAFG00845011215|CCDC88A, ENSCAFG00845026088|SH3BP4, ENSCAFG00845004391|CHML, ENSCAFG00845010151|RGS14	4	1560	11	19884	0.3636	0.00795409	**	0.0995322	ns	ENSCAFG00845011215|CCDC88A, ENSCAFG00845026088|SH3BP4, ENSCAFG00845004391|CHML	3	ENSCAFG00845010151|RGS14	1	11	2.11058
GO:0005251	delayed rectifier potassium channel activity	Molecular Function	ENSCAFG00845030371|KCNA1, ENSCAFG00845003207|KCNH1, ENSCAFG00845011629|KCNQ1, ENSCAFG00845030426|KCNA6	4	1560	11	19884	0.3636	0.00795409	**	0.0995322	ns		0	ENSCAFG00845030371|KCNA1, ENSCAFG00845003207|KCNH1, ENSCAFG00845011629|KCNQ1, ENSCAFG00845030426|KCNA6	4	9	-2.33333
GO:0010001	glial cell differentiation	Biological Process	ENSCAFG00845014867|NRG1, ENSCAFG00845017868|RELN, ENSCAFG00845017971|DNER, ENSCAFG00845017837|FGF5	4	1560	11	19884	0.3636	0.00795409	**	0.0995322	ns	ENSCAFG00845014867|NRG1, ENSCAFG00845017837|FGF5	2	ENSCAFG00845017868|RELN, ENSCAFG00845017971|DNER	2	10	0.632456
GO:0010573	vascular endothelial growth factor production	Biological Process	ENSCAFG00845008825|IL6, ENSCAFG00845012236|ADAMTS3, ENSCAFG00845010558|TNF	3	1560	6	19884	0.5	0.00804622	**	0.0995322	ns		0	ENSCAFG00845008825|IL6, ENSCAFG00845012236|ADAMTS3, ENSCAFG00845010558|TNF	3	6	-0.816497
GO:0050871	positive regulation of B cell activation	Biological Process	ENSCAFG00845008825|IL6, ENSCAFG00845003875|NOD2, ENSCAFG00845030683|TLR9	3	1560	6	19884	0.5	0.00804622	**	0.0995322	ns		0	ENSCAFG00845008825|IL6, ENSCAFG00845003875|NOD2, ENSCAFG00845030683|TLR9	3	6	0
GO:0051549	positive regulation of keratinocyte migration	Biological Process	ENSCAFG00845017615|MMP9, ENSCAFG00845007083|MAPRE2, ENSCAFG00845001301|FGF10	3	1560	6	19884	0.5	0.00804622	**	0.0995322	ns	ENSCAFG00845007083|MAPRE2, ENSCAFG00845001301|FGF10	2	ENSCAFG00845017615|MMP9	1	6	0.816497
GO:0034755	iron ion transmembrane transport	Biological Process	ENSCAFG00845023697|SLC39A14, ENSCAFG00845022980|SLC40A1, ENSCAFG00845009520|SCARA5	3	1560	6	19884	0.5	0.00804622	**	0.0995322	ns	ENSCAFG00845022980|SLC40A1	1	ENSCAFG00845023697|SLC39A14, ENSCAFG00845009520|SCARA5	2	5	-0.447214
GO:0001955	blood vessel maturation	Biological Process	ENSCAFG00845000865|MMP2, ENSCAFG00845012064|S1PR1, ENSCAFG00845012097|CDH5	3	1560	6	19884	0.5	0.00804622	**	0.0995322	ns	ENSCAFG00845012097|CDH5	1	ENSCAFG00845000865|MMP2, ENSCAFG00845012064|S1PR1	2	6	0
GO:0007614	short-term memory	Biological Process	ENSCAFG00845025941|RCAN1, ENSCAFG00845013474|NPAS4, ENSCAFG00845030096|PTCHD1	3	1560	6	19884	0.5	0.00804622	**	0.0995322	ns		0	ENSCAFG00845025941|RCAN1, ENSCAFG00845013474|NPAS4, ENSCAFG00845030096|PTCHD1	3	6	-1.63299
GO:0030162	regulation of proteolysis	Biological Process	ENSCAFG00845021366|GSAP, ENSCAFG00845008616|ENSCAFG00845008616, ENSCAFG00845008563|ENSCAFG00845008563	3	1560	6	19884	0.5	0.00804622	**	0.0995322	ns		0	ENSCAFG00845021366|GSAP, ENSCAFG00845008616|ENSCAFG00845008616, ENSCAFG00845008563|ENSCAFG00845008563	3	6	-0.816497
GO:1904948	midbrain dopaminergic neuron differentiation	Biological Process	ENSCAFG00845008849|WNT2, ENSCAFG00845026417|WNT5A, ENSCAFG00845025098|LMX1A	3	1560	6	19884	0.5	0.00804622	**	0.0995322	ns	ENSCAFG00845025098|LMX1A	1	ENSCAFG00845008849|WNT2, ENSCAFG00845026417|WNT5A	2	5	-0.447214
GO:0001696	gastric acid secretion	Biological Process	ENSCAFG00845000310|HRH2, ENSCAFG00845011629|KCNQ1, ENSCAFG00845007238|CCKBR	3	1560	6	19884	0.5	0.00804622	**	0.0995322	ns		0	ENSCAFG00845000310|HRH2, ENSCAFG00845011629|KCNQ1, ENSCAFG00845007238|CCKBR	3	5	-1.34164
GO:0000940	outer kinetochore	Cellular Component	ENSCAFG00845001752|CENPF, ENSCAFG00845001570|PLK1, ENSCAFG00845002827|SPDL1	3	1560	6	19884	0.5	0.00804622	**	0.0995322	ns	ENSCAFG00845001752|CENPF, ENSCAFG00845001570|PLK1, ENSCAFG00845002827|SPDL1	3		0	6	2.44949
GO:0010389	regulation of G2/M transition of mitotic cell cycle	Biological Process	ENSCAFG00845001752|CENPF, ENSCAFG00845021665|KIF14, ENSCAFG00845026533|CCNB3	3	1560	6	19884	0.5	0.00804622	**	0.0995322	ns	ENSCAFG00845001752|CENPF, ENSCAFG00845021665|KIF14, ENSCAFG00845026533|CCNB3	3		0	6	2.44949
GO:0009143	nucleoside triphosphate catabolic process	Biological Process	ENSCAFG00845017017|ENTPD3, ENSCAFG00845009539|PKIB, ENSCAFG00845014087|DCTPP1	3	1560	6	19884	0.5	0.00804622	**	0.0995322	ns	ENSCAFG00845014087|DCTPP1	1	ENSCAFG00845017017|ENTPD3, ENSCAFG00845009539|PKIB	2	5	-0.447214
GO:0002693	positive regulation of cellular extravasation	Biological Process	ENSCAFG00845027986|ICAM1, ENSCAFG00845025768|ADAM8, ENSCAFG00845027772|PLVAP	3	1560	6	19884	0.5	0.00804622	**	0.0995322	ns	ENSCAFG00845027772|PLVAP	1	ENSCAFG00845027986|ICAM1, ENSCAFG00845025768|ADAM8	2	6	-0.816497
GO:0070431	nucleotide-binding oligomerization domain containing 2 signaling pathway	Biological Process	ENSCAFG00845003875|NOD2, ENSCAFG00845020693|INAVA, ENSCAFG00845012026|TLR4	3	1560	6	19884	0.5	0.00804622	**	0.0995322	ns		0	ENSCAFG00845003875|NOD2, ENSCAFG00845020693|INAVA, ENSCAFG00845012026|TLR4	3	6	-1.63299
GO:0097242	amyloid-beta clearance	Biological Process	ENSCAFG00845020957|MME, ENSCAFG00845002761|C5AR1, ENSCAFG00845014323|MSR1	3	1560	6	19884	0.5	0.00804622	**	0.0995322	ns		0	ENSCAFG00845020957|MME, ENSCAFG00845002761|C5AR1, ENSCAFG00845014323|MSR1	3	6	-0.816497
GO:0043515	kinetochore binding	Molecular Function	ENSCAFG00845002827|SPDL1, ENSCAFG00845026923|CENPE, ENSCAFG00845011938|CENPH	3	1560	6	19884	0.5	0.00804622	**	0.0995322	ns	ENSCAFG00845002827|SPDL1, ENSCAFG00845026923|CENPE, ENSCAFG00845011938|CENPH	3		0	6	2.44949
GO:0035723	interleukin-15-mediated signaling pathway	Biological Process	ENSCAFG00845002159|ENSCAFG00845002159, ENSCAFG00845017057|IL2RG, ENSCAFG00845027739|CD4	3	1560	6	19884	0.5	0.00804622	**	0.0995322	ns		0	ENSCAFG00845002159|ENSCAFG00845002159, ENSCAFG00845017057|IL2RG, ENSCAFG00845027739|CD4	3	6	-1.63299
GO:0030510	regulation of BMP signaling pathway	Biological Process	ENSCAFG00845011823|ITGA3, ENSCAFG00845002303|ENSCAFG00845002303, ENSCAFG00845017903|NOG	3	1560	6	19884	0.5	0.00804622	**	0.0995322	ns	ENSCAFG00845002303|ENSCAFG00845002303, ENSCAFG00845017903|NOG	2	ENSCAFG00845011823|ITGA3	1	6	0.816497
GO:0006855	xenobiotic transmembrane transport	Biological Process	ENSCAFG00845004382|ABCA3, ENSCAFG00845020713|ABCB11, ENSCAFG00845014515|ABCC3	3	1560	6	19884	0.5	0.00804622	**	0.0995322	ns	ENSCAFG00845020713|ABCB11	1	ENSCAFG00845004382|ABCA3, ENSCAFG00845014515|ABCC3	2	6	-1.63299
GO:0070740	tubulin-glutamic acid ligase activity	Molecular Function	ENSCAFG00845014313|TTLL1, ENSCAFG00845002099|TTLL7, ENSCAFG00845015249|TPGS1	3	1560	6	19884	0.5	0.00804622	**	0.0995322	ns	ENSCAFG00845014313|TTLL1, ENSCAFG00845002099|TTLL7, ENSCAFG00845015249|TPGS1	3		0	6	0.408248
GO:0000904	cell morphogenesis involved in differentiation	Biological Process	ENSCAFG00845017868|RELN, ENSCAFG00845020359|LAMC3, ENSCAFG00845023311|FAT3	3	1560	6	19884	0.5	0.00804622	**	0.0995322	ns		0	ENSCAFG00845017868|RELN, ENSCAFG00845020359|LAMC3, ENSCAFG00845023311|FAT3	3	6	-0.816497
GO:0071918	urea transmembrane transport	Biological Process	ENSCAFG00845015193|AQP9, ENSCAFG00845003486|SLC14A1, ENSCAFG00845003594|ENSCAFG00845003594	3	1560	6	19884	0.5	0.00804622	**	0.0995322	ns	ENSCAFG00845003486|SLC14A1	1	ENSCAFG00845015193|AQP9, ENSCAFG00845003594|ENSCAFG00845003594	2	4	-1
GO:0034162	toll-like receptor 9 signaling pathway	Biological Process	ENSCAFG00845006398|NR1H4, ENSCAFG00845027381|PIK3AP1, ENSCAFG00845030683|TLR9	3	1560	6	19884	0.5	0.00804622	**	0.0995322	ns	ENSCAFG00845006398|NR1H4	1	ENSCAFG00845027381|PIK3AP1, ENSCAFG00845030683|TLR9	2	6	0
GO:1900745	positive regulation of p38MAPK cascade	Biological Process	ENSCAFG00845030728|ZC3H12A, ENSCAFG00845027004|BMP2, ENSCAFG00845005126|RELL1, ENSCAFG00845001935|NCF1, ENSCAFG00845021614|SPI1	5	1560	17	19884	0.2941	0.00822001	**	0.100745	ns	ENSCAFG00845005126|RELL1	1	ENSCAFG00845030728|ZC3H12A, ENSCAFG00845027004|BMP2, ENSCAFG00845001935|NCF1, ENSCAFG00845021614|SPI1	4	17	-1.21268
GO:0004197	cysteine-type endopeptidase activity	Molecular Function	ENSCAFG00845005115|CTSH, ENSCAFG00845018672|CTSB, ENSCAFG00845019241|CTSS, ENSCAFG00845021275|LGMN, ENSCAFG00845029893|CFLAR, ENSCAFG00845000482|CASP12, ENSCAFG00845000375|CASP4, ENSCAFG00845011935|PYCARD	8	1560	38	19884	0.2105	0.00824113	**	0.100745	ns		0	ENSCAFG00845005115|CTSH, ENSCAFG00845018672|CTSB, ENSCAFG00845019241|CTSS, ENSCAFG00845021275|LGMN, ENSCAFG00845029893|CFLAR, ENSCAFG00845000482|CASP12, ENSCAFG00845000375|CASP4, ENSCAFG00845011935|PYCARD	8	37	0.328798
GO:0006898	receptor-mediated endocytosis	Biological Process	ENSCAFG00845016210|ENSCAFG00845016210, ENSCAFG00845013649|MRC1, ENSCAFG00845002345|VLDLR, ENSCAFG00845001909|CD14, ENSCAFG00845013384|SORL1, ENSCAFG00845014443|SCARF1, ENSCAFG00845029685|TMEM108, ENSCAFG00845014323|MSR1	8	1560	38	19884	0.2105	0.00824113	**	0.100745	ns	ENSCAFG00845013384|SORL1, ENSCAFG00845029685|TMEM108	2	ENSCAFG00845016210|ENSCAFG00845016210, ENSCAFG00845013649|MRC1, ENSCAFG00845002345|VLDLR, ENSCAFG00845001909|CD14, ENSCAFG00845014443|SCARF1, ENSCAFG00845014323|MSR1	6	37	-0.821995
GO:0045668	negative regulation of osteoblast differentiation	Biological Process	ENSCAFG00845018800|VEGFC, ENSCAFG00845008460|TNFAIP6, ENSCAFG00845011687|BAMBI, ENSCAFG00845031113|GREM1, ENSCAFG00845010094|TNN, ENSCAFG00845017903|NOG, ENSCAFG00845010558|TNF, ENSCAFG00845030660|FGF23	8	1560	38	19884	0.2105	0.00824113	**	0.100745	ns	ENSCAFG00845010094|TNN, ENSCAFG00845017903|NOG	2	ENSCAFG00845018800|VEGFC, ENSCAFG00845008460|TNFAIP6, ENSCAFG00845011687|BAMBI, ENSCAFG00845031113|GREM1, ENSCAFG00845010558|TNF, ENSCAFG00845030660|FGF23	6	38	0.324443
GO:0005884	actin filament	Cellular Component	ENSCAFG00845000040|ANXA1, ENSCAFG00845009162|PAK1, ENSCAFG00845007348|RAC2, ENSCAFG00845020471|HCK, ENSCAFG00845018055|TEK, ENSCAFG00845009977|WHRN, ENSCAFG00845014334|TMOD1, ENSCAFG00845009497|GAS2L2	8	1560	38	19884	0.2105	0.00824113	**	0.100745	ns	ENSCAFG00845000040|ANXA1, ENSCAFG00845009162|PAK1, ENSCAFG00845018055|TEK	3	ENSCAFG00845007348|RAC2, ENSCAFG00845020471|HCK, ENSCAFG00845009977|WHRN, ENSCAFG00845014334|TMOD1, ENSCAFG00845009497|GAS2L2	5	36	0
GO:0000922	spindle pole	Cellular Component	ENSCAFG00845001752|CENPF, ENSCAFG00845018957|TPX2, ENSCAFG00845001126|ASPM, ENSCAFG00845001570|PLK1, ENSCAFG00845014023|CDC25B, ENSCAFG00845002827|SPDL1, ENSCAFG00845003393|NEK2, ENSCAFG00845020400|SGO1, ENSCAFG00845000430|WDR62, ENSCAFG00845017832|CEP44, ENSCAFG00845021237|DYNC1I1	11	1560	62	19884	0.1774	0.00824588	**	0.100745	ns	ENSCAFG00845001752|CENPF, ENSCAFG00845018957|TPX2, ENSCAFG00845001126|ASPM, ENSCAFG00845001570|PLK1, ENSCAFG00845014023|CDC25B, ENSCAFG00845002827|SPDL1, ENSCAFG00845003393|NEK2, ENSCAFG00845020400|SGO1, ENSCAFG00845000430|WDR62, ENSCAFG00845017832|CEP44	10	ENSCAFG00845021237|DYNC1I1	1	60	5.93857
GO:0016485	protein processing	Biological Process	ENSCAFG00845014757|F3, ENSCAFG00845012236|ADAMTS3, ENSCAFG00845019241|CTSS, ENSCAFG00845003232|SRGN, ENSCAFG00845021179|SPON1, ENSCAFG00845020025|COMP, ENSCAFG00845027103|P2RX7, ENSCAFG00845003112|PCSK1, ENSCAFG00845012009|PCSK4, ENSCAFG00845010344|F12	10	1560	54	19884	0.1852	0.00851569	**	0.103829	ns	ENSCAFG00845021179|SPON1, ENSCAFG00845010344|F12	2	ENSCAFG00845014757|F3, ENSCAFG00845012236|ADAMTS3, ENSCAFG00845019241|CTSS, ENSCAFG00845003232|SRGN, ENSCAFG00845020025|COMP, ENSCAFG00845027103|P2RX7, ENSCAFG00845003112|PCSK1, ENSCAFG00845012009|PCSK4	8	51	-2.10042
GO:0005829	cytosol	Cellular Component	ENSCAFG00845030902|LIF, ENSCAFG00845028622|B2M, ENSCAFG00845028646|TKT, ENSCAFG00845015278|SLC2A1, ENSCAFG00845005115|CTSH, ENSCAFG00845022197|MASP1, ENSCAFG00845022357|CD44, ENSCAFG00845009769|NDRG1, ENSCAFG00845000795|MYH10, ENSCAFG00845028869|TGM2, ENSCAFG00845015903|PDE1B, ENSCAFG00845008639|GPRC5B, ENSCAFG00845022208|PTPN12, ENSCAFG00845002121|MMP14, ENSCAFG00845015070|DLGAP5, ENSCAFG0084500…	193	1560	2095	19884	0.0921	0.00878774	**	0.106926	ns	ENSCAFG00845000795|MYH10, ENSCAFG00845015070|DLGAP5, ENSCAFG00845003083|KLF6, ENSCAFG00845029196|IMPDH2, ENSCAFG00845000226|MAP1B, ENSCAFG00845008495|BUB1, ENSCAFG00845027175|GART, ENSCAFG00845003250|SEC23A, ENSCAFG00845000040|ANXA1, ENSCAFG00845013476|TACC3, ENSCAFG00845018798|BTK, ENSCAFG00845011215|CCDC88A, ENSCAFG00845000629|KIF22, ENSCAFG00845027079|FHL1, ENSCAFG00845025952|RRM2, ENSCAFG0084…	92	ENSCAFG00845030902|LIF, ENSCAFG00845028622|B2M, ENSCAFG00845028646|TKT, ENSCAFG00845015278|SLC2A1, ENSCAFG00845005115|CTSH, ENSCAFG00845022197|MASP1, ENSCAFG00845022357|CD44, ENSCAFG00845009769|NDRG1, ENSCAFG00845028869|TGM2, ENSCAFG00845015903|PDE1B, ENSCAFG00845008639|GPRC5B, ENSCAFG00845022208|PTPN12, ENSCAFG00845002121|MMP14, ENSCAFG00845008517|ZNF395, ENSCAFG00845022461|PGPEP1, ENSCAFG008450…	101	2037	16.7726
GO:0060395	SMAD protein signal transduction	Biological Process	ENSCAFG00845028176|TGFB2, ENSCAFG00845025863|NCEH1, ENSCAFG00845027004|BMP2, ENSCAFG00845011667|BTBD11, ENSCAFG00845022411|GDF15, ENSCAFG00845029158|ITGB6, ENSCAFG00845030116|HNF1A	7	1560	31	19884	0.2258	0.0089045	**	0.107906	ns	ENSCAFG00845011667|BTBD11, ENSCAFG00845029158|ITGB6	2	ENSCAFG00845028176|TGFB2, ENSCAFG00845025863|NCEH1, ENSCAFG00845027004|BMP2, ENSCAFG00845022411|GDF15, ENSCAFG00845030116|HNF1A	5	29	1.48556
GO:0031234	extrinsic component of cytoplasmic side of plasma membrane	Cellular Component	ENSCAFG00845017966|RACGAP1, ENSCAFG00845027497|ERRFI1, ENSCAFG00845025694|RGS1, ENSCAFG00845023412|GRAMD2A, ENSCAFG00845021944|TIAM1, ENSCAFG00845020471|HCK, ENSCAFG00845024602|SNAP25	7	1560	31	19884	0.2258	0.0089045	**	0.107906	ns	ENSCAFG00845017966|RACGAP1, ENSCAFG00845021944|TIAM1	2	ENSCAFG00845027497|ERRFI1, ENSCAFG00845025694|RGS1, ENSCAFG00845023412|GRAMD2A, ENSCAFG00845020471|HCK, ENSCAFG00845024602|SNAP25	5	31	1.97566
GO:0030425	dendrite	Cellular Component	ENSCAFG00845011235|SYT11, ENSCAFG00845010452|TPBG, ENSCAFG00845000226|MAP1B, ENSCAFG00845020957|MME, ENSCAFG00845030371|KCNA1, ENSCAFG00845017146|EPHA4, ENSCAFG00845029772|SLC4A10, ENSCAFG00845001017|TCF25, ENSCAFG00845022244|FZD3, ENSCAFG00845007443|ELFN1, ENSCAFG00845009016|KIRREL3, ENSCAFG00845017868|RELN, ENSCAFG00845017971|DNER, ENSCAFG00845024913|KCNC2, ENSCAFG00845004031|CYP46A1, ENSCAFG00…	17	1560	116	19884	0.1466	0.0089898	**	0.108718	ns	ENSCAFG00845000226|MAP1B, ENSCAFG00845001017|TCF25, ENSCAFG00845005055|GRIA1	3	ENSCAFG00845011235|SYT11, ENSCAFG00845010452|TPBG, ENSCAFG00845020957|MME, ENSCAFG00845030371|KCNA1, ENSCAFG00845017146|EPHA4, ENSCAFG00845029772|SLC4A10, ENSCAFG00845022244|FZD3, ENSCAFG00845007443|ELFN1, ENSCAFG00845009016|KIRREL3, ENSCAFG00845017868|RELN, ENSCAFG00845017971|DNER, ENSCAFG00845024913|KCNC2, ENSCAFG00845004031|CYP46A1, ENSCAFG00845023311|FAT3	14	106	-0.194257
GO:0043029	T cell homeostasis	Biological Process	ENSCAFG00845006936|SLC46A2, ENSCAFG00845016220|NCKAP1L, ENSCAFG00845016098|CCNB2, ENSCAFG00845001659|SPNS3, ENSCAFG00845027103|P2RX7, ENSCAFG00845000499|IL7R	6	1560	24	19884	0.25	0.00908155	**	0.108723	ns	ENSCAFG00845016098|CCNB2	1	ENSCAFG00845006936|SLC46A2, ENSCAFG00845016220|NCKAP1L, ENSCAFG00845001659|SPNS3, ENSCAFG00845027103|P2RX7, ENSCAFG00845000499|IL7R	5	22	-1.066
GO:0060048	cardiac muscle contraction	Biological Process	ENSCAFG00845013429|GAA, ENSCAFG00845011629|KCNQ1, ENSCAFG00845030126|SCN5A, ENSCAFG00845012381|TCAP, ENSCAFG00845005385|MAP2K6, ENSCAFG00845002388|RYR2	6	1560	24	19884	0.25	0.00908155	**	0.108723	ns	ENSCAFG00845005385|MAP2K6	1	ENSCAFG00845013429|GAA, ENSCAFG00845011629|KCNQ1, ENSCAFG00845030126|SCN5A, ENSCAFG00845012381|TCAP, ENSCAFG00845002388|RYR2	5	22	0.426401
GO:0032689	negative regulation of interferon-gamma production	Biological Process	ENSCAFG00845003875|NOD2, ENSCAFG00845030728|ZC3H12A, ENSCAFG00845016232|PDCD1LG2, ENSCAFG00845001289|IL10, ENSCAFG00845012026|TLR4, ENSCAFG00845006398|NR1H4	6	1560	24	19884	0.25	0.00908155	**	0.108723	ns	ENSCAFG00845006398|NR1H4	1	ENSCAFG00845003875|NOD2, ENSCAFG00845030728|ZC3H12A, ENSCAFG00845016232|PDCD1LG2, ENSCAFG00845001289|IL10, ENSCAFG00845012026|TLR4	5	21	-0.654654
GO:0098655	cation transmembrane transport	Biological Process	ENSCAFG00845030760|ATP1A4, ENSCAFG00845026792|P2RX2, ENSCAFG00845027103|P2RX7, ENSCAFG00845018286|SCN7A, ENSCAFG00845017165|SCN1A, ENSCAFG00845011822|TRPM6	6	1560	24	19884	0.25	0.00908155	**	0.108723	ns	ENSCAFG00845011822|TRPM6	1	ENSCAFG00845030760|ATP1A4, ENSCAFG00845026792|P2RX2, ENSCAFG00845027103|P2RX7, ENSCAFG00845018286|SCN7A, ENSCAFG00845017165|SCN1A	5	21	-1.30931
GO:0005104	fibroblast growth factor receptor binding	Molecular Function	ENSCAFG00845001301|FGF10, ENSCAFG00845017942|FGF1, ENSCAFG00845020297|FGF9, ENSCAFG00845017837|FGF5, ENSCAFG00845001658|FGF6A, ENSCAFG00845030660|FGF23	6	1560	24	19884	0.25	0.00908155	**	0.108723	ns	ENSCAFG00845001301|FGF10, ENSCAFG00845017837|FGF5, ENSCAFG00845001658|FGF6A	3	ENSCAFG00845017942|FGF1, ENSCAFG00845020297|FGF9, ENSCAFG00845030660|FGF23	3	18	-0.471405
GO:0043005	neuron projection	Cellular Component	ENSCAFG00845005378|PTGS2, ENSCAFG00845030210|ANO2, ENSCAFG00845011235|SYT11, ENSCAFG00845011629|KCNQ1, ENSCAFG00845010094|TNN, ENSCAFG00845007861|MPST, ENSCAFG00845007239|ATCAY, ENSCAFG00845009977|WHRN, ENSCAFG00845026751|RTN4R, ENSCAFG00845006537|TENM4, ENSCAFG00845015670|MAST1, ENSCAFG00845006769|SLC30A3, ENSCAFG00845003778|RIT2, ENSCAFG00845017204|CYGB, ENSCAFG00845005055|GRIA1, ENSCAFG0084502…	16	1560	107	19884	0.1495	0.00915837	**	0.109422	ns	ENSCAFG00845010094|TNN, ENSCAFG00845007861|MPST, ENSCAFG00845006537|TENM4, ENSCAFG00845015670|MAST1, ENSCAFG00845003778|RIT2, ENSCAFG00845005055|GRIA1	6	ENSCAFG00845005378|PTGS2, ENSCAFG00845030210|ANO2, ENSCAFG00845011235|SYT11, ENSCAFG00845011629|KCNQ1, ENSCAFG00845007239|ATCAY, ENSCAFG00845009977|WHRN, ENSCAFG00845026751|RTN4R, ENSCAFG00845006769|SLC30A3, ENSCAFG00845017204|CYGB, ENSCAFG00845024602|SNAP25	10	97	0.304604
GO:0001764	neuron migration	Biological Process	ENSCAFG00845010152|LRP12, ENSCAFG00845001126|ASPM, ENSCAFG00845025175|NR4A2, ENSCAFG00845014867|NRG1, ENSCAFG00845011823|ITGA3, ENSCAFG00845000475|DISC1, ENSCAFG00845001314|NTN1, ENSCAFG00845009016|KIRREL3, ENSCAFG00845017868|RELN, ENSCAFG00845008345|ASTN1, ENSCAFG00845006869|CEP85L, ENSCAFG00845005371|NTRK2	12	1560	72	19884	0.1667	0.00980082	**	0.116864	ns	ENSCAFG00845001126|ASPM, ENSCAFG00845014867|NRG1, ENSCAFG00845008345|ASTN1, ENSCAFG00845006869|CEP85L	4	ENSCAFG00845010152|LRP12, ENSCAFG00845025175|NR4A2, ENSCAFG00845011823|ITGA3, ENSCAFG00845000475|DISC1, ENSCAFG00845001314|NTN1, ENSCAFG00845009016|KIRREL3, ENSCAFG00845017868|RELN, ENSCAFG00845005371|NTRK2	8	65	-0.248069
GO:0071356	cellular response to tumor necrosis factor	Biological Process	ENSCAFG00845017089|ENSCAFG00845017089, ENSCAFG00845028293|NPNT, ENSCAFG00845018127|GBP1, ENSCAFG00845030728|ZC3H12A, ENSCAFG00845004674|ZFP36, ENSCAFG00845025133|ZFP36L2, ENSCAFG00845010012|DCSTAMP, ENSCAFG00845020724|SLC2A4, ENSCAFG00845011935|PYCARD	9	1560	47	19884	0.1915	0.00986588	**	0.117404	ns	ENSCAFG00845004674|ZFP36, ENSCAFG00845025133|ZFP36L2	2	ENSCAFG00845017089|ENSCAFG00845017089, ENSCAFG00845028293|NPNT, ENSCAFG00845018127|GBP1, ENSCAFG00845030728|ZC3H12A, ENSCAFG00845010012|DCSTAMP, ENSCAFG00845020724|SLC2A4, ENSCAFG00845011935|PYCARD	7	44	0.904534
GO:0005794	Golgi apparatus	Cellular Component	ENSCAFG00845024495|SULF1, ENSCAFG00845028622|B2M, ENSCAFG00845016243|LIPG, ENSCAFG00845006529|ITM2B, ENSCAFG00845022357|CD44, ENSCAFG00845002288|QSOX1, ENSCAFG00845030032|BACE2, ENSCAFG00845013824|SERINC3, ENSCAFG00845013841|PLPP3, ENSCAFG00845014539|EXT1, ENSCAFG00845003553|BDKRB2, ENSCAFG00845008267|GRN, ENSCAFG00845022807|ATP8B4, ENSCAFG00845010374|ABCA1, ENSCAFG00845019219|KIF20A, ENSCAFG0084…	61	1560	576	19884	0.1059	0.0101347	*	0.120362	ns	ENSCAFG00845019219|KIF20A, ENSCAFG00845012726|LITAF, ENSCAFG00845011215|CCDC88A, ENSCAFG00845025576|PKDCC, ENSCAFG00845009996|ESCO2, ENSCAFG00845001363|HSPB6, ENSCAFG00845021348|ENSCAFG00845021348, ENSCAFG00845025898|CLCN5, ENSCAFG00845028911|RASSF2, ENSCAFG00845024023|JAKMIP2, ENSCAFG00845011979|MPIG6B, ENSCAFG00845023448|IL17RD, ENSCAFG00845013384|SORL1, ENSCAFG00845018139|FGD4, ENSCAFG00845022…	16	ENSCAFG00845024495|SULF1, ENSCAFG00845028622|B2M, ENSCAFG00845016243|LIPG, ENSCAFG00845006529|ITM2B, ENSCAFG00845022357|CD44, ENSCAFG00845002288|QSOX1, ENSCAFG00845030032|BACE2, ENSCAFG00845013824|SERINC3, ENSCAFG00845013841|PLPP3, ENSCAFG00845014539|EXT1, ENSCAFG00845003553|BDKRB2, ENSCAFG00845008267|GRN, ENSCAFG00845022807|ATP8B4, ENSCAFG00845010374|ABCA1, ENSCAFG00845021828|ITM2C, ENSCAFG00845…	45	554	2.84656
GO:0035176	social behavior	Biological Process	ENSCAFG00845014539|EXT1, ENSCAFG00845004263|EIF4EBP2, ENSCAFG00845011629|KCNQ1, ENSCAFG00845013474|NPAS4, ENSCAFG00845030096|PTCHD1, ENSCAFG00845029769|NRXN2, ENSCAFG00845006283|GRID1	7	1560	32	19884	0.2188	0.010643	*	0.125331	ns	ENSCAFG00845004263|EIF4EBP2, ENSCAFG00845029769|NRXN2	2	ENSCAFG00845014539|EXT1, ENSCAFG00845011629|KCNQ1, ENSCAFG00845013474|NPAS4, ENSCAFG00845030096|PTCHD1, ENSCAFG00845006283|GRID1	5	30	1.46059
GO:0060173	limb development	Biological Process	ENSCAFG00845031113|GREM1, ENSCAFG00845029200|MAP3K20, ENSCAFG00845001301|FGF10, ENSCAFG00845020025|COMP, ENSCAFG00845017648|INTU, ENSCAFG00845028133|AGMO, ENSCAFG00845017903|NOG	7	1560	32	19884	0.2188	0.010643	*	0.125331	ns	ENSCAFG00845029200|MAP3K20, ENSCAFG00845001301|FGF10, ENSCAFG00845017648|INTU, ENSCAFG00845028133|AGMO, ENSCAFG00845017903|NOG	5	ENSCAFG00845031113|GREM1, ENSCAFG00845020025|COMP	2	29	1.29987
GO:0055072	iron ion homeostasis	Biological Process	ENSCAFG00845027702|EPAS1, ENSCAFG00845028622|B2M, ENSCAFG00845009778|HMOX1, ENSCAFG00845027087|SLC11A1, ENSCAFG00845011506|ENSCAFG00845011506	5	1560	18	19884	0.2778	0.0106584	*	0.125331	ns	ENSCAFG00845009778|HMOX1, ENSCAFG00845011506|ENSCAFG00845011506	2	ENSCAFG00845027702|EPAS1, ENSCAFG00845028622|B2M, ENSCAFG00845027087|SLC11A1	3	16	1
GO:0048477	oogenesis	Biological Process	ENSCAFG00845001153|HEXB, ENSCAFG00845001126|ASPM, ENSCAFG00845027144|TRIP13, ENSCAFG00845024208|PIWIL2, ENSCAFG00845028635|DCLK1	5	1560	18	19884	0.2778	0.0106584	*	0.125331	ns	ENSCAFG00845001126|ASPM, ENSCAFG00845027144|TRIP13, ENSCAFG00845028635|DCLK1	3	ENSCAFG00845001153|HEXB, ENSCAFG00845024208|PIWIL2	2	15	0.258199
GO:0006936	muscle contraction	Biological Process	ENSCAFG00845016972|MYBPC2, ENSCAFG00845018286|SCN7A, ENSCAFG00845014334|TMOD1, ENSCAFG00845012784|ACTN3, ENSCAFG00845016951|CLCN1	5	1560	18	19884	0.2778	0.0106584	*	0.125331	ns	ENSCAFG00845016972|MYBPC2	1	ENSCAFG00845018286|SCN7A, ENSCAFG00845014334|TMOD1, ENSCAFG00845012784|ACTN3, ENSCAFG00845016951|CLCN1	4	17	1.45521
GO:0071773	cellular response to BMP stimulus	Biological Process	ENSCAFG00845014539|EXT1, ENSCAFG00845012369|RUNX2, ENSCAFG00845027004|BMP2, ENSCAFG00845021570|BMPR1B, ENSCAFG00845017903|NOG, ENSCAFG00845028502|DLX1	6	1560	25	19884	0.24	0.0111722	*	0.12839	ns	ENSCAFG00845012369|RUNX2, ENSCAFG00845021570|BMPR1B, ENSCAFG00845017903|NOG	3	ENSCAFG00845014539|EXT1, ENSCAFG00845027004|BMP2, ENSCAFG00845028502|DLX1	3	23	-0.208514
GO:0005547	phosphatidylinositol-3,4,5-trisphosphate binding	Molecular Function	ENSCAFG00845017966|RACGAP1, ENSCAFG00845018798|BTK, ENSCAFG00845025081|DAPP1, ENSCAFG00845010426|IQGAP2, ENSCAFG00845011922|ARHGAP9, ENSCAFG00845011123|MYO1G	6	1560	25	19884	0.24	0.0111722	*	0.12839	ns	ENSCAFG00845017966|RACGAP1, ENSCAFG00845018798|BTK, ENSCAFG00845010426|IQGAP2, ENSCAFG00845011922|ARHGAP9	4	ENSCAFG00845025081|DAPP1, ENSCAFG00845011123|MYO1G	2	24	1.83712
GO:0005814	centriole	Cellular Component	ENSCAFG00845001570|PLK1, ENSCAFG00845008263|TOP2A, ENSCAFG00845011215|CCDC88A, ENSCAFG00845029116|PLK2, ENSCAFG00845028383|ODF2, ENSCAFG00845021358|NPHP4, ENSCAFG00845026928|PLK4, ENSCAFG00845016474|STIL, ENSCAFG00845017832|CEP44, ENSCAFG00845017648|INTU, ENSCAFG00845023195|KIF24, ENSCAFG00845020056|ENSCAFG00845020056, ENSCAFG00845001962|PPP1R35, ENSCAFG00845011841|HAP1	14	1560	91	19884	0.1538	0.0111786	*	0.12839	ns	ENSCAFG00845001570|PLK1, ENSCAFG00845008263|TOP2A, ENSCAFG00845011215|CCDC88A, ENSCAFG00845028383|ODF2, ENSCAFG00845021358|NPHP4, ENSCAFG00845026928|PLK4, ENSCAFG00845016474|STIL, ENSCAFG00845017832|CEP44, ENSCAFG00845017648|INTU, ENSCAFG00845023195|KIF24, ENSCAFG00845020056|ENSCAFG00845020056, ENSCAFG00845001962|PPP1R35	12	ENSCAFG00845029116|PLK2, ENSCAFG00845011841|HAP1	2	90	6.95701
GO:0034220	ion transmembrane transport	Biological Process	ENSCAFG00845000763|GABRA1, ENSCAFG00845025508|GABRE, ENSCAFG00845025402|SFXN2, ENSCAFG00845011629|KCNQ1, ENSCAFG00845018511|KCNC3, ENSCAFG00845015969|SFXN4, ENSCAFG00845018286|SCN7A, ENSCAFG00845030426|KCNA6, ENSCAFG00845017165|SCN1A, ENSCAFG00845027791|KCNB2, ENSCAFG00845000289|HTR3B, ENSCAFG00845002163|SLC22A2, ENSCAFG00845006184|GRIK2, ENSCAFG00845006283|GRID1	14	1560	91	19884	0.1538	0.0111786	*	0.12839	ns	ENSCAFG00845025508|GABRE, ENSCAFG00845025402|SFXN2, ENSCAFG00845015969|SFXN4, ENSCAFG00845002163|SLC22A2, ENSCAFG00845006184|GRIK2	5	ENSCAFG00845000763|GABRA1, ENSCAFG00845011629|KCNQ1, ENSCAFG00845018511|KCNC3, ENSCAFG00845018286|SCN7A, ENSCAFG00845030426|KCNA6, ENSCAFG00845017165|SCN1A, ENSCAFG00845027791|KCNB2, ENSCAFG00845000289|HTR3B, ENSCAFG00845006283|GRID1	9	66	-1.35401
GO:0060707	trophoblast giant cell differentiation	Biological Process	ENSCAFG00845030902|LIF, ENSCAFG00845006897|E2F7, ENSCAFG00845026928|PLK4, ENSCAFG00845015493|GJB5	4	1560	12	19884	0.3333	0.011199	*	0.12839	ns	ENSCAFG00845006897|E2F7, ENSCAFG00845026928|PLK4, ENSCAFG00845015493|GJB5	3	ENSCAFG00845030902|LIF	1	10	1.26491
GO:0060391	positive regulation of SMAD protein signal transduction	Biological Process	ENSCAFG00845003005|DAB2, ENSCAFG00845015887|JAK2, ENSCAFG00845007708|TGFBR1, ENSCAFG00845027004|BMP2	4	1560	12	19884	0.3333	0.011199	*	0.12839	ns	ENSCAFG00845003005|DAB2	1	ENSCAFG00845015887|JAK2, ENSCAFG00845007708|TGFBR1, ENSCAFG00845027004|BMP2	3	12	-0.57735
GO:0045332	phospholipid translocation	Biological Process	ENSCAFG00845010374|ABCA1, ENSCAFG00845018321|ATP10A, ENSCAFG00845008717|ATP10D, ENSCAFG00845027103|P2RX7	4	1560	12	19884	0.3333	0.011199	*	0.12839	ns	ENSCAFG00845008717|ATP10D	1	ENSCAFG00845010374|ABCA1, ENSCAFG00845018321|ATP10A, ENSCAFG00845027103|P2RX7	3	12	0
GO:0048738	cardiac muscle tissue development	Biological Process	ENSCAFG00845007216|GJC1, ENSCAFG00845014867|NRG1, ENSCAFG00845010270|ZFPM2, ENSCAFG00845030136|ALDH1A2	4	1560	12	19884	0.3333	0.011199	*	0.12839	ns	ENSCAFG00845014867|NRG1, ENSCAFG00845010270|ZFPM2	2	ENSCAFG00845007216|GJC1, ENSCAFG00845030136|ALDH1A2	2	11	1.50756
GO:1900273	positive regulation of long-term synaptic potentiation	Biological Process	ENSCAFG00845021275|LGMN, ENSCAFG00845020957|MME, ENSCAFG00845015743|IGSF11, ENSCAFG00845017868|RELN	4	1560	12	19884	0.3333	0.011199	*	0.12839	ns	ENSCAFG00845015743|IGSF11	1	ENSCAFG00845021275|LGMN, ENSCAFG00845020957|MME, ENSCAFG00845017868|RELN	3	11	-0.301511
GO:0007422	peripheral nervous system development	Biological Process	ENSCAFG00845027774|EDNRB, ENSCAFG00845014867|NRG1, ENSCAFG00845023882|NFASC, ENSCAFG00845006158|ERBB3	4	1560	12	19884	0.3333	0.011199	*	0.12839	ns	ENSCAFG00845014867|NRG1	1	ENSCAFG00845027774|EDNRB, ENSCAFG00845023882|NFASC, ENSCAFG00845006158|ERBB3	3	12	-0.57735
GO:0032717	negative regulation of interleukin-8 production	Biological Process	ENSCAFG00845000040|ANXA1, ENSCAFG00845007050|BCL3, ENSCAFG00845011624|KLF4, ENSCAFG00845030683|TLR9	4	1560	12	19884	0.3333	0.011199	*	0.12839	ns	ENSCAFG00845000040|ANXA1, ENSCAFG00845007050|BCL3, ENSCAFG00845011624|KLF4	3	ENSCAFG00845030683|TLR9	1	12	2.3094
GO:1903672	positive regulation of sprouting angiogenesis	Biological Process	ENSCAFG00845011624|KLF4, ENSCAFG00845017942|FGF1, ENSCAFG00845001289|IL10, ENSCAFG00845010094|TNN	4	1560	12	19884	0.3333	0.011199	*	0.12839	ns	ENSCAFG00845011624|KLF4, ENSCAFG00845010094|TNN	2	ENSCAFG00845017942|FGF1, ENSCAFG00845001289|IL10	2	12	1.1547
GO:0045780	positive regulation of bone resorption	Biological Process	ENSCAFG00845018106|SYK, ENSCAFG00845010012|DCSTAMP, ENSCAFG00845025768|ADAM8, ENSCAFG00845010618|TNFSF11	4	1560	12	19884	0.3333	0.011199	*	0.12839	ns		0	ENSCAFG00845018106|SYK, ENSCAFG00845010012|DCSTAMP, ENSCAFG00845025768|ADAM8, ENSCAFG00845010618|TNFSF11	4	12	-2.02073
GO:0016459	myosin complex	Cellular Component	ENSCAFG00845000795|MYH10, ENSCAFG00845029856|CGNL1, ENSCAFG00845003959|MYO3A, ENSCAFG00845009933|MYO7A, ENSCAFG00845028562|MYO16, ENSCAFG00845002766|MYH3, ENSCAFG00845011123|MYO1G, ENSCAFG00845006824|MYO1F	8	1560	40	19884	0.2	0.0112781	*	0.128554	ns	ENSCAFG00845000795|MYH10, ENSCAFG00845029856|CGNL1, ENSCAFG00845003959|MYO3A, ENSCAFG00845028562|MYO16, ENSCAFG00845002766|MYH3	5	ENSCAFG00845009933|MYO7A, ENSCAFG00845011123|MYO1G, ENSCAFG00845006824|MYO1F	3	35	1.69031
GO:0005200	structural constituent of cytoskeleton	Molecular Function	ENSCAFG00845029842|TUBA4A, ENSCAFG00845029863|ENSCAFG00845029863, ENSCAFG00845021145|TUBA1B, ENSCAFG00845014789|ENSCAFG00845014789, ENSCAFG00845028244|ADD3, ENSCAFG00845001017|TCF25, ENSCAFG00845002451|SPTB, ENSCAFG00845006442|GFAP	8	1560	40	19884	0.2	0.0112781	*	0.128554	ns	ENSCAFG00845021145|TUBA1B, ENSCAFG00845014789|ENSCAFG00845014789, ENSCAFG00845028244|ADD3, ENSCAFG00845001017|TCF25, ENSCAFG00845006442|GFAP	5	ENSCAFG00845029842|TUBA4A, ENSCAFG00845029863|ENSCAFG00845029863, ENSCAFG00845002451|SPTB	3	37	2.46598
GO:0007249	I-kappaB kinase/NF-kappaB signaling	Biological Process	ENSCAFG00845027774|EDNRB, ENSCAFG00845003875|NOD2, ENSCAFG00845007050|BCL3, ENSCAFG00845021350|EDN1, ENSCAFG00845012026|TLR4, ENSCAFG00845010558|TNF, ENSCAFG00845030683|TLR9, ENSCAFG00845010618|TNFSF11	8	1560	40	19884	0.2	0.0112781	*	0.128554	ns	ENSCAFG00845007050|BCL3	1	ENSCAFG00845027774|EDNRB, ENSCAFG00845003875|NOD2, ENSCAFG00845021350|EDN1, ENSCAFG00845012026|TLR4, ENSCAFG00845010558|TNF, ENSCAFG00845030683|TLR9, ENSCAFG00845010618|TNFSF11	7	39	0.160128
GO:0000902	cell morphogenesis	Biological Process	ENSCAFG00845028176|TGFB2, ENSCAFG00845014539|EXT1, ENSCAFG00845031113|GREM1, ENSCAFG00845025956|ECT2, ENSCAFG00845014867|NRG1, ENSCAFG00845027103|P2RX7, ENSCAFG00845030239|KLF2, ENSCAFG00845025768|ADAM8, ENSCAFG00845029158|ITGB6, ENSCAFG00845000499|IL7R	10	1560	57	19884	0.1754	0.0124224	*	0.141326	ns	ENSCAFG00845025956|ECT2, ENSCAFG00845014867|NRG1, ENSCAFG00845030239|KLF2, ENSCAFG00845029158|ITGB6	4	ENSCAFG00845028176|TGFB2, ENSCAFG00845014539|EXT1, ENSCAFG00845031113|GREM1, ENSCAFG00845027103|P2RX7, ENSCAFG00845025768|ADAM8, ENSCAFG00845000499|IL7R	6	53	2.19777
GO:0098794	postsynapse	Cellular Component	ENSCAFG00845000378|C1QC, ENSCAFG00845000400|C1QA, ENSCAFG00845000358|C1QB, ENSCAFG00845026792|P2RX2, ENSCAFG00845004031|CYP46A1, ENSCAFG00845005055|GRIA1, ENSCAFG00845024602|SNAP25	7	1560	33	19884	0.2121	0.0126153	*	0.142202	ns	ENSCAFG00845005055|GRIA1	1	ENSCAFG00845000378|C1QC, ENSCAFG00845000400|C1QA, ENSCAFG00845000358|C1QB, ENSCAFG00845026792|P2RX2, ENSCAFG00845004031|CYP46A1, ENSCAFG00845024602|SNAP25	6	32	-0.353553
GO:0001503	ossification	Biological Process	ENSCAFG00845017615|MMP9, ENSCAFG00845002121|MMP14, ENSCAFG00845014539|EXT1, ENSCAFG00845016131|SPP1, ENSCAFG00845020025|COMP, ENSCAFG00845008861|SLC26A2, ENSCAFG00845028911|RASSF2, ENSCAFG00845010618|TNFSF11	8	1560	41	19884	0.1951	0.0130734	*	0.142202	ns	ENSCAFG00845008861|SLC26A2, ENSCAFG00845028911|RASSF2	2	ENSCAFG00845017615|MMP9, ENSCAFG00845002121|MMP14, ENSCAFG00845014539|EXT1, ENSCAFG00845016131|SPP1, ENSCAFG00845020025|COMP, ENSCAFG00845010618|TNFSF11	6	34	-0.514496
GO:0048538	thymus development	Biological Process	ENSCAFG00845019328|LMO4, ENSCAFG00845006936|SLC46A2, ENSCAFG00845007708|TGFBR1, ENSCAFG00845016098|CCNB2, ENSCAFG00845027290|PAX1, ENSCAFG00845022621|SIX4, ENSCAFG00845001301|FGF10, ENSCAFG00845022548|SIX1	8	1560	41	19884	0.1951	0.0130734	*	0.142202	ns	ENSCAFG00845016098|CCNB2, ENSCAFG00845022621|SIX4, ENSCAFG00845001301|FGF10, ENSCAFG00845022548|SIX1	4	ENSCAFG00845019328|LMO4, ENSCAFG00845006936|SLC46A2, ENSCAFG00845007708|TGFBR1, ENSCAFG00845027290|PAX1	4	38	1.62221
GO:1901731	positive regulation of platelet aggregation	Biological Process	ENSCAFG00845008825|IL6, ENSCAFG00845015887|JAK2, ENSCAFG00845030092|F11R	3	1560	7	19884	0.4286	0.0132642	*	0.142202	ns		0	ENSCAFG00845008825|IL6, ENSCAFG00845015887|JAK2, ENSCAFG00845030092|F11R	3	6	-1.63299
GO:1904645	response to amyloid-beta	Biological Process	ENSCAFG00845017615|MMP9, ENSCAFG00845000865|MMP2, ENSCAFG00845028149|CACNA1A	3	1560	7	19884	0.4286	0.0132642	*	0.142202	ns		0	ENSCAFG00845017615|MMP9, ENSCAFG00845000865|MMP2, ENSCAFG00845028149|CACNA1A	3	7	-1.88982
GO:0002726	positive regulation of T cell cytokine production	Biological Process	ENSCAFG00845028622|B2M, ENSCAFG00845031013|SASH3, ENSCAFG00845022521|FZD5	3	1560	7	19884	0.4286	0.0132642	*	0.142202	ns	ENSCAFG00845022521|FZD5	1	ENSCAFG00845028622|B2M, ENSCAFG00845031013|SASH3	2	7	0.377964
GO:0034101	erythrocyte homeostasis	Biological Process	ENSCAFG00845009778|HMOX1, ENSCAFG00845016220|NCKAP1L, ENSCAFG00845030239|KLF2	3	1560	7	19884	0.4286	0.0132642	*	0.142202	ns	ENSCAFG00845009778|HMOX1, ENSCAFG00845030239|KLF2	2	ENSCAFG00845016220|NCKAP1L	1	7	1.13389
GO:0022405	hair cycle process	Biological Process	ENSCAFG00845011565|LRIG1, ENSCAFG00845014539|EXT1, ENSCAFG00845010963|CDH3	3	1560	7	19884	0.4286	0.0132642	*	0.142202	ns		0	ENSCAFG00845011565|LRIG1, ENSCAFG00845014539|EXT1, ENSCAFG00845010963|CDH3	3	7	-0.377964
GO:0031638	zymogen activation	Biological Process	ENSCAFG00845005115|CTSH, ENSCAFG00845002121|MMP14, ENSCAFG00845010344|F12	3	1560	7	19884	0.4286	0.0132642	*	0.142202	ns	ENSCAFG00845010344|F12	1	ENSCAFG00845005115|CTSH, ENSCAFG00845002121|MMP14	2	6	-1.63299
GO:0014912	negative regulation of smooth muscle cell migration	Biological Process	ENSCAFG00845024936|IGFBP5, ENSCAFG00845000607|SERPINE1, ENSCAFG00845011212|IGFBP3	3	1560	7	19884	0.4286	0.0132642	*	0.142202	ns		0	ENSCAFG00845024936|IGFBP5, ENSCAFG00845000607|SERPINE1, ENSCAFG00845011212|IGFBP3	3	7	-1.88982
GO:1904754	positive regulation of vascular associated smooth muscle cell migration	Biological Process	ENSCAFG00845024936|IGFBP5, ENSCAFG00845007898|NR4A3, ENSCAFG00845022039|PDGFB	3	1560	7	19884	0.4286	0.0132642	*	0.142202	ns		0	ENSCAFG00845024936|IGFBP5, ENSCAFG00845007898|NR4A3, ENSCAFG00845022039|PDGFB	3	7	-1.88982
GO:0050930	induction of positive chemotaxis	Biological Process	ENSCAFG00845018800|VEGFC, ENSCAFG00845004758|IL16, ENSCAFG00845001301|FGF10	3	1560	7	19884	0.4286	0.0132642	*	0.142202	ns	ENSCAFG00845001301|FGF10	1	ENSCAFG00845018800|VEGFC, ENSCAFG00845004758|IL16	2	6	-0.816497
GO:0045657	positive regulation of monocyte differentiation	Biological Process	ENSCAFG00845006874|CD74, ENSCAFG00845027739|CD4, ENSCAFG00845010012|DCSTAMP	3	1560	7	19884	0.4286	0.0132642	*	0.142202	ns		0	ENSCAFG00845006874|CD74, ENSCAFG00845027739|CD4, ENSCAFG00845010012|DCSTAMP	3	7	-0.377964
GO:0006658	phosphatidylserine metabolic process	Biological Process	ENSCAFG00845013824|SERINC3, ENSCAFG00845009412|SERINC1, ENSCAFG00845005979|SERINC2	3	1560	7	19884	0.4286	0.0132642	*	0.142202	ns		0	ENSCAFG00845013824|SERINC3, ENSCAFG00845009412|SERINC1, ENSCAFG00845005979|SERINC2	3	6	-1.63299
GO:0042605	peptide antigen binding	Molecular Function	ENSCAFG00845017467|DLA-DRA, ENSCAFG00845018353|PSMB8, ENSCAFG00845017728|DLA-DQA1	3	1560	7	19884	0.4286	0.0132642	*	0.142202	ns		0	ENSCAFG00845017467|DLA-DRA, ENSCAFG00845018353|PSMB8, ENSCAFG00845017728|DLA-DQA1	3	6	-0.816497
GO:0042613	MHC class II protein complex	Cellular Component	ENSCAFG00845017467|DLA-DRA, ENSCAFG00845018536|DLA-DMB, ENSCAFG00845017728|DLA-DQA1	3	1560	7	19884	0.4286	0.0132642	*	0.142202	ns		0	ENSCAFG00845017467|DLA-DRA, ENSCAFG00845018536|DLA-DMB, ENSCAFG00845017728|DLA-DQA1	3	6	-2.44949
GO:0003416	endochondral bone growth	Biological Process	ENSCAFG00845014539|EXT1, ENSCAFG00845018089|ECM1, ENSCAFG00845020025|COMP	3	1560	7	19884	0.4286	0.0132642	*	0.142202	ns		0	ENSCAFG00845014539|EXT1, ENSCAFG00845018089|ECM1, ENSCAFG00845020025|COMP	3	7	-1.13389
GO:0030071	regulation of mitotic metaphase/anaphase transition	Biological Process	ENSCAFG00845001570|PLK1, ENSCAFG00845022474|HECW2, ENSCAFG00845026923|CENPE	3	1560	7	19884	0.4286	0.0132642	*	0.142202	ns	ENSCAFG00845001570|PLK1, ENSCAFG00845022474|HECW2, ENSCAFG00845026923|CENPE	3		0	7	2.64575
GO:0022414	reproductive process	Biological Process	ENSCAFG00845024244|ANTXR1, ENSCAFG00845012009|PCSK4, ENSCAFG00845024603|NPPC	3	1560	7	19884	0.4286	0.0132642	*	0.142202	ns		0	ENSCAFG00845024244|ANTXR1, ENSCAFG00845012009|PCSK4, ENSCAFG00845024603|NPPC	3	5	-0.447214
GO:0030297	transmembrane receptor protein tyrosine kinase activator activity	Molecular Function	ENSCAFG00845031113|GREM1, ENSCAFG00845019582|ANGPT4, ENSCAFG00845006658|EREG	3	1560	7	19884	0.4286	0.0132642	*	0.142202	ns	ENSCAFG00845019582|ANGPT4	1	ENSCAFG00845031113|GREM1, ENSCAFG00845006658|EREG	2	7	-1.13389
GO:0051932	synaptic transmission, GABAergic	Biological Process	ENSCAFG00845010452|TPBG, ENSCAFG00845014588|HAPLN4, ENSCAFG00845024611|CLSTN3	3	1560	7	19884	0.4286	0.0132642	*	0.142202	ns		0	ENSCAFG00845010452|TPBG, ENSCAFG00845014588|HAPLN4, ENSCAFG00845024611|CLSTN3	3	7	-1.13389
GO:0070294	renal sodium ion absorption	Biological Process	ENSCAFG00845027774|EDNRB, ENSCAFG00845011629|KCNQ1, ENSCAFG00845021350|EDN1	3	1560	7	19884	0.4286	0.0132642	*	0.142202	ns		0	ENSCAFG00845027774|EDNRB, ENSCAFG00845011629|KCNQ1, ENSCAFG00845021350|EDN1	3	6	-0.816497
GO:0032494	response to peptidoglycan	Biological Process	ENSCAFG00845003875|NOD2, ENSCAFG00845020693|INAVA, ENSCAFG00845002761|C5AR1	3	1560	7	19884	0.4286	0.0132642	*	0.142202	ns		0	ENSCAFG00845003875|NOD2, ENSCAFG00845020693|INAVA, ENSCAFG00845002761|C5AR1	3	7	-1.13389
GO:0010827	regulation of glucose transmembrane transport	Biological Process	ENSCAFG00845016825|TRIB3, ENSCAFG00845021350|EDN1, ENSCAFG00845001335|PRKCB	3	1560	7	19884	0.4286	0.0132642	*	0.142202	ns	ENSCAFG00845016825|TRIB3	1	ENSCAFG00845021350|EDN1, ENSCAFG00845001335|PRKCB	2	7	-0.755929
GO:0019211	phosphatase activator activity	Molecular Function	ENSCAFG00845027004|BMP2, ENSCAFG00845021570|BMPR1B, ENSCAFG00845005385|MAP2K6	3	1560	7	19884	0.4286	0.0132642	*	0.142202	ns	ENSCAFG00845021570|BMPR1B, ENSCAFG00845005385|MAP2K6	2	ENSCAFG00845027004|BMP2	1	7	1.13389
GO:0072577	endothelial cell apoptotic process	Biological Process	ENSCAFG00845006010|ANGPTL4, ENSCAFG00845010558|TNF, ENSCAFG00845015636|COL4A3	3	1560	7	19884	0.4286	0.0132642	*	0.142202	ns	ENSCAFG00845006010|ANGPTL4	1	ENSCAFG00845010558|TNF, ENSCAFG00845015636|COL4A3	2	7	-1.13389
GO:0033089	positive regulation of T cell differentiation in thymus	Biological Process	ENSCAFG00845017057|IL2RG, ENSCAFG00845025768|ADAM8, ENSCAFG00845000499|IL7R	3	1560	7	19884	0.4286	0.0132642	*	0.142202	ns		0	ENSCAFG00845017057|IL2RG, ENSCAFG00845025768|ADAM8, ENSCAFG00845000499|IL7R	3	7	-0.755929
GO:0051451	myoblast migration	Biological Process	ENSCAFG00845022621|SIX4, ENSCAFG00845022548|SIX1, ENSCAFG00845006098|THBS4	3	1560	7	19884	0.4286	0.0132642	*	0.142202	ns	ENSCAFG00845022621|SIX4, ENSCAFG00845022548|SIX1	2	ENSCAFG00845006098|THBS4	1	7	0.377964
GO:0030949	positive regulation of vascular endothelial growth factor receptor signaling pathway	Biological Process	ENSCAFG00845001301|FGF10, ENSCAFG00845020297|FGF9, ENSCAFG00845001335|PRKCB	3	1560	7	19884	0.4286	0.0132642	*	0.142202	ns	ENSCAFG00845001301|FGF10	1	ENSCAFG00845020297|FGF9, ENSCAFG00845001335|PRKCB	2	6	0.816497
GO:0050764	regulation of phagocytosis	Biological Process	ENSCAFG00845018106|SYK, ENSCAFG00845020471|HCK, ENSCAFG00845010301|FGR	3	1560	7	19884	0.4286	0.0132642	*	0.142202	ns		0	ENSCAFG00845018106|SYK, ENSCAFG00845020471|HCK, ENSCAFG00845010301|FGR	3	7	-1.88982
GO:0045577	regulation of B cell differentiation	Biological Process	ENSCAFG00845014831|NFAM1, ENSCAFG00845025133|ZFP36L2, ENSCAFG00845030683|TLR9	3	1560	7	19884	0.4286	0.0132642	*	0.142202	ns	ENSCAFG00845025133|ZFP36L2	1	ENSCAFG00845014831|NFAM1, ENSCAFG00845030683|TLR9	2	7	-0.377964
GO:0046928	regulation of neurotransmitter secretion	Biological Process	ENSCAFG00845019506|SNCA, ENSCAFG00845011643|SYT12, ENSCAFG00845007049|SNCG	3	1560	7	19884	0.4286	0.0132642	*	0.142202	ns	ENSCAFG00845011643|SYT12, ENSCAFG00845007049|SNCG	2	ENSCAFG00845019506|SNCA	1	6	0
GO:0005765	lysosomal membrane	Cellular Component	ENSCAFG00845023697|SLC39A14, ENSCAFG00845026626|ATP6AP2, ENSCAFG00845017467|DLA-DRA, ENSCAFG00845008267|GRN, ENSCAFG00845003775|PLD3, ENSCAFG00845007384|LAPTM5, ENSCAFG00845026001|CLCN4, ENSCAFG00845012726|LITAF, ENSCAFG00845008243|LMBRD1, ENSCAFG00845010650|SLC2A6, ENSCAFG00845025480|SLC39A8, ENSCAFG00845013151|SLC26A11, ENSCAFG00845018536|DLA-DMB, ENSCAFG00845009933|MYO7A	14	1560	93	19884	0.1505	0.013424	*	0.143656	ns	ENSCAFG00845012726|LITAF	1	ENSCAFG00845023697|SLC39A14, ENSCAFG00845026626|ATP6AP2, ENSCAFG00845017467|DLA-DRA, ENSCAFG00845008267|GRN, ENSCAFG00845003775|PLD3, ENSCAFG00845007384|LAPTM5, ENSCAFG00845026001|CLCN4, ENSCAFG00845008243|LMBRD1, ENSCAFG00845010650|SLC2A6, ENSCAFG00845025480|SLC39A8, ENSCAFG00845013151|SLC26A11, ENSCAFG00845018536|DLA-DMB, ENSCAFG00845009933|MYO7A	13	93	-1.76282
GO:0007566	embryo implantation	Biological Process	ENSCAFG00845030902|LIF, ENSCAFG00845017615|MMP9, ENSCAFG00845005378|PTGS2, ENSCAFG00845000865|MMP2, ENSCAFG00845025345|FUT7	5	1560	19	19884	0.2632	0.0135481	*	0.144464	ns		0	ENSCAFG00845030902|LIF, ENSCAFG00845017615|MMP9, ENSCAFG00845005378|PTGS2, ENSCAFG00845000865|MMP2, ENSCAFG00845025345|FUT7	5	18	-0.471405
GO:0031069	hair follicle morphogenesis	Biological Process	ENSCAFG00845014539|EXT1, ENSCAFG00845001301|FGF10, ENSCAFG00845017648|INTU, ENSCAFG00845000357|FST, ENSCAFG00845011173|NGFR	5	1560	19	19884	0.2632	0.0135481	*	0.144464	ns	ENSCAFG00845001301|FGF10, ENSCAFG00845017648|INTU	2	ENSCAFG00845014539|EXT1, ENSCAFG00845000357|FST, ENSCAFG00845011173|NGFR	3	15	-0.774597
GO:0031623	receptor internalization	Biological Process	ENSCAFG00845028038|GRK3, ENSCAFG00845000697|ACHE, ENSCAFG00845018739|CALCRL, ENSCAFG00845018106|SYK, ENSCAFG00845019506|SNCA, ENSCAFG00845005055|GRIA1	6	1560	26	19884	0.2308	0.0135811	*	0.144557	ns	ENSCAFG00845005055|GRIA1	1	ENSCAFG00845028038|GRK3, ENSCAFG00845000697|ACHE, ENSCAFG00845018739|CALCRL, ENSCAFG00845018106|SYK, ENSCAFG00845019506|SNCA	5	26	-0.784465
GO:0015630	microtubule cytoskeleton	Cellular Component	ENSCAFG00845009769|NDRG1, ENSCAFG00845018957|TPX2, ENSCAFG00845001570|PLK1, ENSCAFG00845029842|TUBA4A, ENSCAFG00845001624|PRC1, ENSCAFG00845021145|TUBA1B, ENSCAFG00845030636|CDCA8, ENSCAFG00845021503|CLIP1, ENSCAFG00845011080|CKAP2L, ENSCAFG00845026923|CENPE, ENSCAFG00845000461|HMMR, ENSCAFG00845011624|KLF4, ENSCAFG00845007083|MAPRE2, ENSCAFG00845029758|FAM83D, ENSCAFG00845005126|RELL1, ENSCAFG00…	17	1560	122	19884	0.1393	0.0145275	*	0.150172	ns	ENSCAFG00845018957|TPX2, ENSCAFG00845001570|PLK1, ENSCAFG00845001624|PRC1, ENSCAFG00845021145|TUBA1B, ENSCAFG00845030636|CDCA8, ENSCAFG00845021503|CLIP1, ENSCAFG00845011080|CKAP2L, ENSCAFG00845026923|CENPE, ENSCAFG00845000461|HMMR, ENSCAFG00845011624|KLF4, ENSCAFG00845007083|MAPRE2, ENSCAFG00845029758|FAM83D, ENSCAFG00845005126|RELL1, ENSCAFG00845001017|TCF25	14	ENSCAFG00845009769|NDRG1, ENSCAFG00845029842|TUBA4A, ENSCAFG00845022385|LRRC25	3	116	5.47801
GO:0031982	vesicle	Cellular Component	ENSCAFG00845015278|SLC2A1, ENSCAFG00845022547|ANO5, ENSCAFG00845011235|SYT11, ENSCAFG00845023606|GPRC5A, ENSCAFG00845003875|NOD2, ENSCAFG00845011971|IL1RN, ENSCAFG00845000791|PRRT2, ENSCAFG00845022970|GGT1, ENSCAFG00845013598|SYBU, ENSCAFG00845021237|DYNC1I1, ENSCAFG00845024602|SNAP25	11	1560	67	19884	0.1642	0.0145884	*	0.150172	ns	ENSCAFG00845023606|GPRC5A, ENSCAFG00845000791|PRRT2, ENSCAFG00845013598|SYBU	3	ENSCAFG00845015278|SLC2A1, ENSCAFG00845022547|ANO5, ENSCAFG00845011235|SYT11, ENSCAFG00845003875|NOD2, ENSCAFG00845011971|IL1RN, ENSCAFG00845022970|GGT1, ENSCAFG00845021237|DYNC1I1, ENSCAFG00845024602|SNAP25	8	66	1.4771
GO:0005085	guanyl-nucleotide exchange factor activity	Molecular Function	ENSCAFG00845031062|DENND2A, ENSCAFG00845024761|ITSN1, ENSCAFG00845013035|ARHGEF25, ENSCAFG00845011215|CCDC88A, ENSCAFG00845022878|PREX2, ENSCAFG00845025956|ECT2, ENSCAFG00845006806|RALGPS2, ENSCAFG00845010751|RAB3IL1, ENSCAFG00845023806|PSD, ENSCAFG00845021944|TIAM1, ENSCAFG00845008896|VAV1, ENSCAFG00845007265|CYTH4, ENSCAFG00845001602|DENND2D, ENSCAFG00845017307|FGD4, ENSCAFG00845019820|DOCK3, E…	23	1560	181	19884	0.1271	0.0148158	*	0.150172	ns	ENSCAFG00845024761|ITSN1, ENSCAFG00845013035|ARHGEF25, ENSCAFG00845011215|CCDC88A, ENSCAFG00845022878|PREX2, ENSCAFG00845025956|ECT2, ENSCAFG00845006806|RALGPS2, ENSCAFG00845010751|RAB3IL1, ENSCAFG00845021944|TIAM1, ENSCAFG00845017307|FGD4, ENSCAFG00845019820|DOCK3, ENSCAFG00845022871|FGD6, ENSCAFG00845008384|RAPGEF5, ENSCAFG00845009278|VAV3	13	ENSCAFG00845031062|DENND2A, ENSCAFG00845023806|PSD, ENSCAFG00845008896|VAV1, ENSCAFG00845007265|CYTH4, ENSCAFG00845001602|DENND2D, ENSCAFG00845002659|DOCK2, ENSCAFG00845026692|ENSCAFG00845026692, ENSCAFG00845007457|ENSCAFG00845007457, ENSCAFG00845010702|DENND1C, ENSCAFG00845001647|DOCK8	10	178	3.74766
GO:0007612	learning	Biological Process	ENSCAFG00845011235|SYT11, ENSCAFG00845028892|STRA6, ENSCAFG00845017868|RELN, ENSCAFG00845013474|NPAS4, ENSCAFG00845024509|SORCS3, ENSCAFG00845004282|SLC8A3, ENSCAFG00845005371|NTRK2	7	1560	34	19884	0.2059	0.0148373	*	0.150172	ns		0	ENSCAFG00845011235|SYT11, ENSCAFG00845028892|STRA6, ENSCAFG00845017868|RELN, ENSCAFG00845013474|NPAS4, ENSCAFG00845024509|SORCS3, ENSCAFG00845004282|SLC8A3, ENSCAFG00845005371|NTRK2	7	32	-0.707107
GO:0030165	PDZ domain binding	Molecular Function	ENSCAFG00845030092|F11R, ENSCAFG00845025569|LNX2, ENSCAFG00845029114|CIT, ENSCAFG00845021665|KIF14, ENSCAFG00845025982|TMEM88, ENSCAFG00845022244|FZD3, ENSCAFG00845020151|GRID2, ENSCAFG00845011670|LNX1	8	1560	42	19884	0.1905	0.015069	*	0.150172	ns	ENSCAFG00845025569|LNX2, ENSCAFG00845029114|CIT, ENSCAFG00845021665|KIF14, ENSCAFG00845025982|TMEM88, ENSCAFG00845020151|GRID2, ENSCAFG00845011670|LNX1	6	ENSCAFG00845030092|F11R, ENSCAFG00845022244|FZD3	2	38	1.45999
GO:0090026	positive regulation of monocyte chemotaxis	Biological Process	ENSCAFG00845000607|SERPINE1, ENSCAFG00845029862|CXCL10, ENSCAFG00845021275|LGMN, ENSCAFG00845012190|CCR1	4	1560	13	19884	0.3077	0.0151868	*	0.150172	ns		0	ENSCAFG00845000607|SERPINE1, ENSCAFG00845029862|CXCL10, ENSCAFG00845021275|LGMN, ENSCAFG00845012190|CCR1	4	13	-1.6641
GO:0005003	ephrin receptor activity	Molecular Function	ENSCAFG00845004794|EPHA2, ENSCAFG00845030500|EPHA3, ENSCAFG00845017146|EPHA4, ENSCAFG00845018420|EPHB6	4	1560	13	19884	0.3077	0.0151868	*	0.150172	ns	ENSCAFG00845030500|EPHA3	1	ENSCAFG00845004794|EPHA2, ENSCAFG00845017146|EPHA4, ENSCAFG00845018420|EPHB6	3	11	-0.904534
GO:0061053	somite development	Biological Process	ENSCAFG00845026417|WNT5A, ENSCAFG00845018096|LOXL3, ENSCAFG00845016004|FRZB, ENSCAFG00845017903|NOG	4	1560	13	19884	0.3077	0.0151868	*	0.150172	ns	ENSCAFG00845017903|NOG	1	ENSCAFG00845026417|WNT5A, ENSCAFG00845018096|LOXL3, ENSCAFG00845016004|FRZB	3	13	0
GO:0001975	response to amphetamine	Biological Process	ENSCAFG00845022393|ADORA2A, ENSCAFG00845015903|PDE1B, ENSCAFG00845025175|NR4A2, ENSCAFG00845021350|EDN1	4	1560	13	19884	0.3077	0.0151868	*	0.150172	ns		0	ENSCAFG00845022393|ADORA2A, ENSCAFG00845015903|PDE1B, ENSCAFG00845025175|NR4A2, ENSCAFG00845021350|EDN1	4	10	-1.26491
GO:0033627	cell adhesion mediated by integrin	Biological Process	ENSCAFG00845027986|ICAM1, ENSCAFG00845014539|EXT1, ENSCAFG00845019410|ITGA11, ENSCAFG00845029158|ITGB6	4	1560	13	19884	0.3077	0.0151868	*	0.150172	ns	ENSCAFG00845029158|ITGB6	1	ENSCAFG00845027986|ICAM1, ENSCAFG00845014539|EXT1, ENSCAFG00845019410|ITGA11	3	13	-1.38675
GO:0021772	olfactory bulb development	Biological Process	ENSCAFG00845014539|EXT1, ENSCAFG00845008395|CSF1R, ENSCAFG00845021665|KIF14, ENSCAFG00845003370|RPGRIP1L	4	1560	13	19884	0.3077	0.0151868	*	0.150172	ns	ENSCAFG00845021665|KIF14, ENSCAFG00845003370|RPGRIP1L	2	ENSCAFG00845014539|EXT1, ENSCAFG00845008395|CSF1R	2	11	-1.50756
GO:0060236	regulation of mitotic spindle organization	Biological Process	ENSCAFG00845018957|TPX2, ENSCAFG00845013476|TACC3, ENSCAFG00845015189|FSD1, ENSCAFG00845021990|BORA	4	1560	13	19884	0.3077	0.0151868	*	0.150172	ns	ENSCAFG00845018957|TPX2, ENSCAFG00845013476|TACC3, ENSCAFG00845021990|BORA	3	ENSCAFG00845015189|FSD1	1	13	1.38675
GO:2000406	positive regulation of T cell migration	Biological Process	ENSCAFG00845029862|CXCL10, ENSCAFG00845025768|ADAM8, ENSCAFG00845001647|DOCK8, ENSCAFG00845011935|PYCARD	4	1560	13	19884	0.3077	0.0151868	*	0.150172	ns		0	ENSCAFG00845029862|CXCL10, ENSCAFG00845025768|ADAM8, ENSCAFG00845001647|DOCK8, ENSCAFG00845011935|PYCARD	4	13	-1.6641
GO:0021510	spinal cord development	Biological Process	ENSCAFG00845018096|LOXL3, ENSCAFG00845013712|PTPRS, ENSCAFG00845016936|SOX12, ENSCAFG00845017903|NOG	4	1560	13	19884	0.3077	0.0151868	*	0.150172	ns	ENSCAFG00845016936|SOX12, ENSCAFG00845017903|NOG	2	ENSCAFG00845018096|LOXL3, ENSCAFG00845013712|PTPRS	2	12	1.1547
GO:0032793	positive regulation of CREB transcription factor activity	Biological Process	ENSCAFG00845000194|CAMK1D, ENSCAFG00845029323|CD200, ENSCAFG00845017868|RELN, ENSCAFG00845013489|ADGRF1	4	1560	13	19884	0.3077	0.0151868	*	0.150172	ns		0	ENSCAFG00845000194|CAMK1D, ENSCAFG00845029323|CD200, ENSCAFG00845017868|RELN, ENSCAFG00845013489|ADGRF1	4	12	-0.57735
GO:0043011	myeloid dendritic cell differentiation	Biological Process	ENSCAFG00845009774|CSF2, ENSCAFG00845004169|DHRS2, ENSCAFG00845010012|DCSTAMP, ENSCAFG00845021614|SPI1	4	1560	13	19884	0.3077	0.0151868	*	0.150172	ns		0	ENSCAFG00845009774|CSF2, ENSCAFG00845004169|DHRS2, ENSCAFG00845010012|DCSTAMP, ENSCAFG00845021614|SPI1	4	13	-1.38675
GO:0001518	voltage-gated sodium channel complex	Cellular Component	ENSCAFG00845018286|SCN7A, ENSCAFG00845015933|SCN3A, ENSCAFG00845030126|SCN5A, ENSCAFG00845017165|SCN1A	4	1560	13	19884	0.3077	0.0151868	*	0.150172	ns	ENSCAFG00845015933|SCN3A	1	ENSCAFG00845018286|SCN7A, ENSCAFG00845030126|SCN5A, ENSCAFG00845017165|SCN1A	3	11	0.904534
GO:0060070	canonical Wnt signaling pathway	Biological Process	ENSCAFG00845008849|WNT2, ENSCAFG00845026417|WNT5A, ENSCAFG00845014539|EXT1, ENSCAFG00845027774|EDNRB, ENSCAFG00845011624|KLF4, ENSCAFG00845022244|FZD3, ENSCAFG00845021350|EDN1, ENSCAFG00845007687|WNT2B, ENSCAFG00845020297|FGF9, ENSCAFG00845022521|FZD5	10	1560	59	19884	0.1695	0.0156905	*	0.150172	ns	ENSCAFG00845011624|KLF4, ENSCAFG00845007687|WNT2B, ENSCAFG00845022521|FZD5	3	ENSCAFG00845008849|WNT2, ENSCAFG00845026417|WNT5A, ENSCAFG00845014539|EXT1, ENSCAFG00845027774|EDNRB, ENSCAFG00845022244|FZD3, ENSCAFG00845021350|EDN1, ENSCAFG00845020297|FGF9	7	53	2.06041
GO:0046777	protein autophosphorylation	Biological Process	ENSCAFG00845012040|FGFR1, ENSCAFG00845015887|JAK2, ENSCAFG00845011396|EGFR, ENSCAFG00845008395|CSF1R, ENSCAFG00845002598|EEF2K, ENSCAFG00845003393|NEK2, ENSCAFG00845009162|PAK1, ENSCAFG00845003959|MYO3A, ENSCAFG00845017146|EPHA4, ENSCAFG00845018106|SYK, ENSCAFG00845013339|FGFR3, ENSCAFG00845020471|HCK, ENSCAFG00845018055|TEK, ENSCAFG00845027027|UAP1, ENSCAFG00845010301|FGR, ENSCAFG00845021644|ZAP…	16	1560	114	19884	0.1404	0.0163175	*	0.150172	ns	ENSCAFG00845002598|EEF2K, ENSCAFG00845003393|NEK2, ENSCAFG00845009162|PAK1, ENSCAFG00845003959|MYO3A, ENSCAFG00845018055|TEK, ENSCAFG00845027027|UAP1	6	ENSCAFG00845012040|FGFR1, ENSCAFG00845015887|JAK2, ENSCAFG00845011396|EGFR, ENSCAFG00845008395|CSF1R, ENSCAFG00845017146|EPHA4, ENSCAFG00845018106|SYK, ENSCAFG00845013339|FGFR3, ENSCAFG00845020471|HCK, ENSCAFG00845010301|FGR, ENSCAFG00845021644|ZAP70	10	111	0.569495
GO:0010718	positive regulation of epithelial to mesenchymal transition	Biological Process	ENSCAFG00845008825|IL6, ENSCAFG00845003005|DAB2, ENSCAFG00845028176|TGFB2, ENSCAFG00845011687|BAMBI, ENSCAFG00845007708|TGFBR1, ENSCAFG00845027004|BMP2	6	1560	27	19884	0.2222	0.0163301	*	0.150172	ns	ENSCAFG00845003005|DAB2	1	ENSCAFG00845008825|IL6, ENSCAFG00845028176|TGFB2, ENSCAFG00845011687|BAMBI, ENSCAFG00845007708|TGFBR1, ENSCAFG00845027004|BMP2	5	27	0.19245
GO:0008283	cell population proliferation	Biological Process	ENSCAFG00845030902|LIF, ENSCAFG00845000969|IL11, ENSCAFG00845023377|PTGES, ENSCAFG00845018800|VEGFC, ENSCAFG00845026417|WNT5A, ENSCAFG00845014539|EXT1, ENSCAFG00845012369|RUNX2, ENSCAFG00845008395|CSF1R, ENSCAFG00845018506|KITLG, ENSCAFG00845027290|PAX1, ENSCAFG00845018739|CALCRL, ENSCAFG00845029758|FAM83D, ENSCAFG00845001301|FGF10, ENSCAFG00845001314|NTN1, ENSCAFG00845012064|S1PR1, ENSCAFG008450…	21	1560	163	19884	0.1288	0.0167146	*	0.150172	ns	ENSCAFG00845012369|RUNX2, ENSCAFG00845018506|KITLG, ENSCAFG00845029758|FAM83D, ENSCAFG00845001301|FGF10, ENSCAFG00845024510|CDKN2C, ENSCAFG00845000220|ZBTB16, ENSCAFG00845017903|NOG	7	ENSCAFG00845030902|LIF, ENSCAFG00845000969|IL11, ENSCAFG00845023377|PTGES, ENSCAFG00845018800|VEGFC, ENSCAFG00845026417|WNT5A, ENSCAFG00845014539|EXT1, ENSCAFG00845008395|CSF1R, ENSCAFG00845027290|PAX1, ENSCAFG00845018739|CALCRL, ENSCAFG00845001314|NTN1, ENSCAFG00845012064|S1PR1, ENSCAFG00845007348|RAC2, ENSCAFG00845030136|ALDH1A2, ENSCAFG00845020297|FGF9	14	150	3.75588
GO:0050873	brown fat cell differentiation	Biological Process	ENSCAFG00845005378|PTGS2, ENSCAFG00845018934|GATA2, ENSCAFG00845013887|EBF2, ENSCAFG00845020724|SLC2A4, ENSCAFG00845021150|PLAC8B	5	1560	20	19884	0.25	0.0169218	*	0.150172	ns	ENSCAFG00845021150|PLAC8B	1	ENSCAFG00845005378|PTGS2, ENSCAFG00845018934|GATA2, ENSCAFG00845013887|EBF2, ENSCAFG00845020724|SLC2A4	4	20	-2.68328
GO:0002931	response to ischemia	Biological Process	ENSCAFG00845025941|RCAN1, ENSCAFG00845021860|EGR1, ENSCAFG00845008395|CSF1R, ENSCAFG00845018479|FAIM2, ENSCAFG00845009966|HSF4	5	1560	20	19884	0.25	0.0169218	*	0.150172	ns	ENSCAFG00845021860|EGR1, ENSCAFG00845009966|HSF4	2	ENSCAFG00845025941|RCAN1, ENSCAFG00845008395|CSF1R, ENSCAFG00845018479|FAIM2	3	20	-1.34164
GO:1901223	negative regulation of NIK/NF-kappaB signaling	Biological Process	ENSCAFG00845001224|C1QTNF3, ENSCAFG00845012726|LITAF, ENSCAFG00845030728|ZC3H12A, ENSCAFG00845028911|RASSF2, ENSCAFG00845021614|SPI1	5	1560	20	19884	0.25	0.0169218	*	0.150172	ns	ENSCAFG00845012726|LITAF, ENSCAFG00845028911|RASSF2	2	ENSCAFG00845001224|C1QTNF3, ENSCAFG00845030728|ZC3H12A, ENSCAFG00845021614|SPI1	3	19	0.229416
GO:0043616	keratinocyte proliferation	Biological Process	ENSCAFG00845018369|OVOL1, ENSCAFG00845001301|FGF10, ENSCAFG00845000357|FST, ENSCAFG00845006658|EREG, ENSCAFG00845027072|FERMT1	5	1560	20	19884	0.25	0.0169218	*	0.150172	ns	ENSCAFG00845001301|FGF10	1	ENSCAFG00845018369|OVOL1, ENSCAFG00845000357|FST, ENSCAFG00845006658|EREG, ENSCAFG00845027072|FERMT1	4	20	0.447214
GO:0001824	blastocyst development	Biological Process	ENSCAFG00845007708|TGFBR1, ENSCAFG00845003393|NEK2, ENSCAFG00845015842|ELF3, ENSCAFG00845025699|EMG1, ENSCAFG00845030116|HNF1A	5	1560	20	19884	0.25	0.0169218	*	0.150172	ns	ENSCAFG00845003393|NEK2, ENSCAFG00845025699|EMG1	2	ENSCAFG00845007708|TGFBR1, ENSCAFG00845015842|ELF3, ENSCAFG00845030116|HNF1A	3	18	2.12132
GO:0002230	positive regulation of defense response to virus by host	Biological Process	ENSCAFG00845030728|ZC3H12A, ENSCAFG00845017420|TRAF3IP2, ENSCAFG00845000875|ECSCR, ENSCAFG00845012039|CGAS, ENSCAFG00845011935|PYCARD	5	1560	20	19884	0.25	0.0169218	*	0.150172	ns		0	ENSCAFG00845030728|ZC3H12A, ENSCAFG00845017420|TRAF3IP2, ENSCAFG00845000875|ECSCR, ENSCAFG00845012039|CGAS, ENSCAFG00845011935|PYCARD	5	20	-0.67082
GO:0048167	regulation of synaptic plasticity	Biological Process	ENSCAFG00845029116|PLK2, ENSCAFG00845015743|IGSF11, ENSCAFG00845006605|HRH1, ENSCAFG00845004263|EIF4EBP2, ENSCAFG00845013474|NPAS4	5	1560	20	19884	0.25	0.0169218	*	0.150172	ns	ENSCAFG00845015743|IGSF11, ENSCAFG00845004263|EIF4EBP2	2	ENSCAFG00845029116|PLK2, ENSCAFG00845006605|HRH1, ENSCAFG00845013474|NPAS4	3	19	0.458831
GO:0002218	activation of innate immune response	Biological Process	ENSCAFG00845012026|TLR4, ENSCAFG00845000875|ECSCR, ENSCAFG00845012039|CGAS, ENSCAFG00845011935|PYCARD, ENSCAFG00845030683|TLR9	5	1560	20	19884	0.25	0.0169218	*	0.150172	ns		0	ENSCAFG00845012026|TLR4, ENSCAFG00845000875|ECSCR, ENSCAFG00845012039|CGAS, ENSCAFG00845011935|PYCARD, ENSCAFG00845030683|TLR9	5	20	1.34164
GO:0032720	negative regulation of tumor necrosis factor production	Biological Process	ENSCAFG00845006723|TNFAIP3, ENSCAFG00845011235|SYT11, ENSCAFG00845003875|NOD2, ENSCAFG00845030728|ZC3H12A, ENSCAFG00845007050|BCL3, ENSCAFG00845001289|IL10, ENSCAFG00845012026|TLR4, ENSCAFG00845006398|NR1H4	8	1560	43	19884	0.186	0.0172764	*	0.150172	ns	ENSCAFG00845007050|BCL3, ENSCAFG00845006398|NR1H4	2	ENSCAFG00845006723|TNFAIP3, ENSCAFG00845011235|SYT11, ENSCAFG00845003875|NOD2, ENSCAFG00845030728|ZC3H12A, ENSCAFG00845001289|IL10, ENSCAFG00845012026|TLR4	6	40	-0.948683
GO:0005901	caveola	Cellular Component	ENSCAFG00845015887|JAK2, ENSCAFG00845009233|CAVIN1, ENSCAFG00845008977|CAVIN4, ENSCAFG00845011389|KCNMA1, ENSCAFG00845020471|HCK, ENSCAFG00845002098|SELE, ENSCAFG00845030126|SCN5A, ENSCAFG00845027772|PLVAP	8	1560	43	19884	0.186	0.0172764	*	0.150172	ns	ENSCAFG00845009233|CAVIN1, ENSCAFG00845008977|CAVIN4, ENSCAFG00845027772|PLVAP	3	ENSCAFG00845015887|JAK2, ENSCAFG00845011389|KCNMA1, ENSCAFG00845020471|HCK, ENSCAFG00845002098|SELE, ENSCAFG00845030126|SCN5A	5	40	0.632456
GO:0030199	collagen fibril organization	Biological Process	ENSCAFG00845028176|TGFB2, ENSCAFG00845014539|EXT1, ENSCAFG00845031113|GREM1, ENSCAFG00845007708|TGFBR1, ENSCAFG00845019587|COL11A2, ENSCAFG00845020025|COMP, ENSCAFG00845014866|SERPINF2	7	1560	35	19884	0.2	0.0173244	*	0.150172	ns		0	ENSCAFG00845028176|TGFB2, ENSCAFG00845014539|EXT1, ENSCAFG00845031113|GREM1, ENSCAFG00845007708|TGFBR1, ENSCAFG00845019587|COL11A2, ENSCAFG00845020025|COMP, ENSCAFG00845014866|SERPINF2	7	34	-1.71499
GO:0004879	nuclear receptor activity	Molecular Function	ENSCAFG00845025175|NR4A2, ENSCAFG00845024090|NR1H3, ENSCAFG00845015739|PGR, ENSCAFG00845007898|NR4A3, ENSCAFG00845006398|NR1H4, ENSCAFG00845000028|ESR1, ENSCAFG00845010405|PPARA	7	1560	35	19884	0.2	0.0173244	*	0.150172	ns	ENSCAFG00845015739|PGR, ENSCAFG00845006398|NR1H4, ENSCAFG00845000028|ESR1	3	ENSCAFG00845025175|NR4A2, ENSCAFG00845024090|NR1H3, ENSCAFG00845007898|NR4A3, ENSCAFG00845010405|PPARA	4	35	0.338062
GO:0140013	meiotic nuclear division	Biological Process	ENSCAFG00845030902|LIF, ENSCAFG00845026417|WNT5A	2	1560	3	19884	0.6667	0.0174906	*	0.150172	ns		0	ENSCAFG00845030902|LIF, ENSCAFG00845026417|WNT5A	2	3	-1.73205
GO:1903025	regulation of RNA polymerase II regulatory region sequence-specific DNA binding	Biological Process	ENSCAFG00845030902|LIF, ENSCAFG00845010797|NSD1	2	1560	3	19884	0.6667	0.0174906	*	0.150172	ns	ENSCAFG00845010797|NSD1	1	ENSCAFG00845030902|LIF	1	3	0.57735
GO:1904894	positive regulation of receptor signaling pathway via STAT	Biological Process	ENSCAFG00845008825|IL6, ENSCAFG00845000499|IL7R	2	1560	3	19884	0.6667	0.0174906	*	0.150172	ns		0	ENSCAFG00845008825|IL6, ENSCAFG00845000499|IL7R	2	3	-1.73205
GO:0005006	epidermal growth factor-activated receptor activity	Molecular Function	ENSCAFG00845012060|EFEMP1, ENSCAFG00845011396|EGFR	2	1560	3	19884	0.6667	0.0174906	*	0.150172	ns	ENSCAFG00845012060|EFEMP1	1	ENSCAFG00845011396|EGFR	1	3	0.57735
GO:0015086	cadmium ion transmembrane transporter activity	Molecular Function	ENSCAFG00845023697|SLC39A14, ENSCAFG00845025480|SLC39A8	2	1560	3	19884	0.6667	0.0174906	*	0.150172	ns		0	ENSCAFG00845023697|SLC39A14, ENSCAFG00845025480|SLC39A8	2	3	-1.73205
GO:0071421	manganese ion transmembrane transport	Biological Process	ENSCAFG00845023697|SLC39A14, ENSCAFG00845025480|SLC39A8	2	1560	3	19884	0.6667	0.0174906	*	0.150172	ns		0	ENSCAFG00845023697|SLC39A14, ENSCAFG00845025480|SLC39A8	2	3	-1.73205
GO:0031394	positive regulation of prostaglandin biosynthetic process	Biological Process	ENSCAFG00845005378|PTGS2, ENSCAFG00845006874|CD74	2	1560	3	19884	0.6667	0.0174906	*	0.150172	ns		0	ENSCAFG00845005378|PTGS2, ENSCAFG00845006874|CD74	2	3	-1.73205
GO:0030214	hyaluronan catabolic process	Biological Process	ENSCAFG00845004875|CEMIP, ENSCAFG00845022357|CD44	2	1560	3	19884	0.6667	0.0174906	*	0.150172	ns		0	ENSCAFG00845004875|CEMIP, ENSCAFG00845022357|CD44	2	3	-0.57735
GO:0051799	negative regulation of hair follicle development	Biological Process	ENSCAFG00845018632|INHBA, ENSCAFG00845011173|NGFR	2	1560	3	19884	0.6667	0.0174906	*	0.150172	ns		0	ENSCAFG00845018632|INHBA, ENSCAFG00845011173|NGFR	2	3	-1.73205
GO:0032348	negative regulation of aldosterone biosynthetic process	Biological Process	ENSCAFG00845017299|DKK3, ENSCAFG00845027004|BMP2	2	1560	3	19884	0.6667	0.0174906	*	0.150172	ns		0	ENSCAFG00845017299|DKK3, ENSCAFG00845027004|BMP2	2	3	-1.73205
GO:2000065	negative regulation of cortisol biosynthetic process	Biological Process	ENSCAFG00845017299|DKK3, ENSCAFG00845027004|BMP2	2	1560	3	19884	0.6667	0.0174906	*	0.150172	ns		0	ENSCAFG00845017299|DKK3, ENSCAFG00845027004|BMP2	2	3	-1.73205
GO:0042985	negative regulation of amyloid precursor protein biosynthetic process	Biological Process	ENSCAFG00845006529|ITM2B, ENSCAFG00845030032|BACE2	2	1560	3	19884	0.6667	0.0174906	*	0.150172	ns		0	ENSCAFG00845006529|ITM2B, ENSCAFG00845030032|BACE2	2	3	-0.57735
GO:0150011	regulation of neuron projection arborization	Biological Process	ENSCAFG00845011113|MFSD2A, ENSCAFG00845017552|NTNG2	2	1560	3	19884	0.6667	0.0174906	*	0.150172	ns		0	ENSCAFG00845011113|MFSD2A, ENSCAFG00845017552|NTNG2	2	3	-1.73205
GO:0097208	alveolar lamellar body	Cellular Component	ENSCAFG00845005115|CTSH, ENSCAFG00845004382|ABCA3	2	1560	3	19884	0.6667	0.0174906	*	0.150172	ns		0	ENSCAFG00845005115|CTSH, ENSCAFG00845004382|ABCA3	2	3	-0.57735
GO:0034633	retinol transport	Biological Process	ENSCAFG00845019496|RBP4, ENSCAFG00845028892|STRA6	2	1560	3	19884	0.6667	0.0174906	*	0.150172	ns		0	ENSCAFG00845019496|RBP4, ENSCAFG00845028892|STRA6	2	3	-0.57735
GO:0050691	regulation of defense response to virus by host	Biological Process	ENSCAFG00845000798|MMP12, ENSCAFG00845014506|IFNLR1	2	1560	3	19884	0.6667	0.0174906	*	0.150172	ns		0	ENSCAFG00845000798|MMP12, ENSCAFG00845014506|IFNLR1	2	3	-1.73205
GO:1900625	positive regulation of monocyte aggregation	Biological Process	ENSCAFG00845022357|CD44, ENSCAFG00845007898|NR4A3	2	1560	3	19884	0.6667	0.0174906	*	0.150172	ns		0	ENSCAFG00845022357|CD44, ENSCAFG00845007898|NR4A3	2	3	-1.73205
GO:0060492	lung induction	Biological Process	ENSCAFG00845008849|WNT2, ENSCAFG00845007687|WNT2B	2	1560	3	19884	0.6667	0.0174906	*	0.150172	ns	ENSCAFG00845007687|WNT2B	1	ENSCAFG00845008849|WNT2	1	3	0.57735
GO:0061044	negative regulation of vascular wound healing	Biological Process	ENSCAFG00845000607|SERPINE1, ENSCAFG00845010558|TNF	2	1560	3	19884	0.6667	0.0174906	*	0.150172	ns		0	ENSCAFG00845000607|SERPINE1, ENSCAFG00845010558|TNF	2	3	-1.73205
GO:0035356	cellular triglyceride homeostasis	Biological Process	ENSCAFG00845001224|C1QTNF3, ENSCAFG00845006398|NR1H4	2	1560	3	19884	0.6667	0.0174906	*	0.150172	ns	ENSCAFG00845006398|NR1H4	1	ENSCAFG00845001224|C1QTNF3	1	3	-0.57735
GO:0038195	urokinase plasminogen activator signaling pathway	Biological Process	ENSCAFG00845008616|ENSCAFG00845008616, ENSCAFG00845008563|ENSCAFG00845008563	2	1560	3	19884	0.6667	0.0174906	*	0.150172	ns		0	ENSCAFG00845008616|ENSCAFG00845008616, ENSCAFG00845008563|ENSCAFG00845008563	2	2	-1.41421
GO:0060157	urinary bladder development	Biological Process	ENSCAFG00845026417|WNT5A, ENSCAFG00845003630|MYOCD	2	1560	3	19884	0.6667	0.0174906	*	0.150172	ns	ENSCAFG00845003630|MYOCD	1	ENSCAFG00845026417|WNT5A	1	2	0
GO:0060750	epithelial cell proliferation involved in mammary gland duct elongation	Biological Process	ENSCAFG00845026417|WNT5A, ENSCAFG00845000028|ESR1	2	1560	3	19884	0.6667	0.0174906	*	0.150172	ns	ENSCAFG00845000028|ESR1	1	ENSCAFG00845026417|WNT5A	1	3	0.57735
GO:1904938	planar cell polarity pathway involved in axon guidance	Biological Process	ENSCAFG00845026417|WNT5A, ENSCAFG00845022244|FZD3	2	1560	3	19884	0.6667	0.0174906	*	0.150172	ns		0	ENSCAFG00845026417|WNT5A, ENSCAFG00845022244|FZD3	2	3	-1.73205
GO:0021514	ventral spinal cord interneuron differentiation	Biological Process	ENSCAFG00845019328|LMO4, ENSCAFG00845018934|GATA2	2	1560	3	19884	0.6667	0.0174906	*	0.150172	ns		0	ENSCAFG00845019328|LMO4, ENSCAFG00845018934|GATA2	2	2	-1.41421
GO:0070430	positive regulation of nucleotide-binding oligomerization domain containing 1 signaling pathway	Biological Process	ENSCAFG00845006936|SLC46A2, ENSCAFG00845012026|TLR4	2	1560	3	19884	0.6667	0.0174906	*	0.150172	ns		0	ENSCAFG00845006936|SLC46A2, ENSCAFG00845012026|TLR4	2	3	-1.73205
GO:0010693	negative regulation of alkaline phosphatase activity	Biological Process	ENSCAFG00845028176|TGFB2, ENSCAFG00845010558|TNF	2	1560	3	19884	0.6667	0.0174906	*	0.150172	ns		0	ENSCAFG00845028176|TGFB2, ENSCAFG00845010558|TNF	2	3	-0.57735
GO:0045726	positive regulation of integrin biosynthetic process	Biological Process	ENSCAFG00845028176|TGFB2, ENSCAFG00845016545|NOX1	2	1560	3	19884	0.6667	0.0174906	*	0.150172	ns		0	ENSCAFG00845028176|TGFB2, ENSCAFG00845016545|NOX1	2	3	-0.57735
GO:0002503	peptide antigen assembly with MHC class II protein complex	Biological Process	ENSCAFG00845017467|DLA-DRA, ENSCAFG00845018536|DLA-DMB	2	1560	3	19884	0.6667	0.0174906	*	0.150172	ns		0	ENSCAFG00845017467|DLA-DRA, ENSCAFG00845018536|DLA-DMB	2	3	-1.73205
GO:0032831	positive regulation of CD4-positive, CD25-positive, alpha-beta regulatory T cell differentiation	Biological Process	ENSCAFG00845017467|DLA-DRA, ENSCAFG00845017057|IL2RG	2	1560	3	19884	0.6667	0.0174906	*	0.150172	ns		0	ENSCAFG00845017467|DLA-DRA, ENSCAFG00845017057|IL2RG	2	3	-1.73205
GO:0042608	T cell receptor binding	Molecular Function	ENSCAFG00845017467|DLA-DRA, ENSCAFG00845002659|DOCK2	2	1560	3	19884	0.6667	0.0174906	*	0.150172	ns		0	ENSCAFG00845017467|DLA-DRA, ENSCAFG00845002659|DOCK2	2	3	-0.57735
GO:0033631	cell-cell adhesion mediated by integrin	Biological Process	ENSCAFG00845013841|PLPP3, ENSCAFG00845028293|NPNT	2	1560	3	19884	0.6667	0.0174906	*	0.150172	ns		0	ENSCAFG00845013841|PLPP3, ENSCAFG00845028293|NPNT	2	3	-0.57735
GO:1905573	ganglioside GM1 binding	Molecular Function	ENSCAFG00845004604|PSAP, ENSCAFG00845026751|RTN4R	2	1560	3	19884	0.6667	0.0174906	*	0.150172	ns		0	ENSCAFG00845004604|PSAP, ENSCAFG00845026751|RTN4R	2	3	-1.73205
GO:0060266	negative regulation of respiratory burst involved in inflammatory response	Biological Process	ENSCAFG00845008267|GRN, ENSCAFG00845030259|DUSP10	2	1560	3	19884	0.6667	0.0174906	*	0.150172	ns		0	ENSCAFG00845008267|GRN, ENSCAFG00845030259|DUSP10	2	2	-1.41421
GO:0034447	very-low-density lipoprotein particle clearance	Biological Process	ENSCAFG00845002345|VLDLR, ENSCAFG00845006666|APOC1	2	1560	3	19884	0.6667	0.0174906	*	0.150172	ns		0	ENSCAFG00845002345|VLDLR, ENSCAFG00845006666|APOC1	2	3	-1.73205
GO:0051256	mitotic spindle midzone assembly	Biological Process	ENSCAFG00845017966|RACGAP1, ENSCAFG00845029242|KIF4A	2	1560	3	19884	0.6667	0.0174906	*	0.150172	ns	ENSCAFG00845017966|RACGAP1, ENSCAFG00845029242|KIF4A	2		0	3	1.73205
GO:0010544	negative regulation of platelet activation	Biological Process	ENSCAFG00845014232|C1QTNF1, ENSCAFG00845022039|PDGFB	2	1560	3	19884	0.6667	0.0174906	*	0.150172	ns		0	ENSCAFG00845014232|C1QTNF1, ENSCAFG00845022039|PDGFB	2	3	-1.73205
GO:2000342	negative regulation of chemokine (C-X-C motif) ligand 2 production	Biological Process	ENSCAFG00845021979|OAS1, ENSCAFG00845011624|KLF4	2	1560	3	19884	0.6667	0.0174906	*	0.150172	ns	ENSCAFG00845011624|KLF4	1	ENSCAFG00845021979|OAS1	1	3	-0.57735
GO:0044729	hemi-methylated DNA-binding	Molecular Function	ENSCAFG00845021860|EGR1, ENSCAFG00845027359|WT1	2	1560	3	19884	0.6667	0.0174906	*	0.150172	ns	ENSCAFG00845021860|EGR1, ENSCAFG00845027359|WT1	2		0	3	1.73205
GO:0014910	regulation of smooth muscle cell migration	Biological Process	ENSCAFG00845008986|PLAU, ENSCAFG00845013384|SORL1	2	1560	3	19884	0.6667	0.0174906	*	0.150172	ns	ENSCAFG00845008986|PLAU, ENSCAFG00845013384|SORL1	2		0	3	0.57735
GO:0035374	chondroitin sulfate binding	Molecular Function	ENSCAFG00845013712|PTPRS, ENSCAFG00845026751|RTN4R	2	1560	3	19884	0.6667	0.0174906	*	0.150172	ns		0	ENSCAFG00845013712|PTPRS, ENSCAFG00845026751|RTN4R	2	3	-0.57735
GO:1901896	positive regulation of ATPase-coupled calcium transmembrane transporter activity	Biological Process	ENSCAFG00845002192|HSPA2, ENSCAFG00845002388|RYR2	2	1560	3	19884	0.6667	0.0174906	*	0.150172	ns		0	ENSCAFG00845002192|HSPA2, ENSCAFG00845002388|RYR2	2	3	-0.57735
GO:0002221	pattern recognition receptor signaling pathway	Biological Process	ENSCAFG00845003875|NOD2, ENSCAFG00845020693|INAVA	2	1560	3	19884	0.6667	0.0174906	*	0.150172	ns		0	ENSCAFG00845003875|NOD2, ENSCAFG00845020693|INAVA	2	3	-0.57735
GO:0060585	positive regulation of prostaglandin-endoperoxide synthase activity	Biological Process	ENSCAFG00845003875|NOD2, ENSCAFG00845021350|EDN1	2	1560	3	19884	0.6667	0.0174906	*	0.150172	ns		0	ENSCAFG00845003875|NOD2, ENSCAFG00845021350|EDN1	2	3	-1.73205
GO:0002682	regulation of immune system process	Biological Process	ENSCAFG00845010989|SIAE, ENSCAFG00845022970|GGT1	2	1560	3	19884	0.6667	0.0174906	*	0.150172	ns		0	ENSCAFG00845010989|SIAE, ENSCAFG00845022970|GGT1	2	3	-1.73205
GO:0008238	exopeptidase activity	Molecular Function	ENSCAFG00845020957|MME, ENSCAFG00845012077|DPEP2	2	1560	3	19884	0.6667	0.0174906	*	0.150172	ns		0	ENSCAFG00845020957|MME, ENSCAFG00845012077|DPEP2	2	3	-0.57735
GO:0055086	nucleobase-containing small molecule metabolic process	Biological Process	ENSCAFG00845027175|GART, ENSCAFG00845025952|RRM2	2	1560	3	19884	0.6667	0.0174906	*	0.150172	ns	ENSCAFG00845027175|GART, ENSCAFG00845025952|RRM2	2		0	3	1.73205
GO:0072207	metanephric epithelium development	Biological Process	ENSCAFG00845017551|OSR1, ENSCAFG00845027359|WT1	2	1560	3	19884	0.6667	0.0174906	*	0.150172	ns	ENSCAFG00845017551|OSR1, ENSCAFG00845027359|WT1	2		0	3	1.73205
GO:2000543	positive regulation of gastrulation	Biological Process	ENSCAFG00845017551|OSR1, ENSCAFG00845006537|TENM4	2	1560	3	19884	0.6667	0.0174906	*	0.150172	ns	ENSCAFG00845017551|OSR1, ENSCAFG00845006537|TENM4	2		0	3	1.73205
GO:0140351	glycosylceramide flippase activity	Molecular Function	ENSCAFG00845018321|ATP10A, ENSCAFG00845008717|ATP10D	2	1560	3	19884	0.6667	0.0174906	*	0.150172	ns	ENSCAFG00845008717|ATP10D	1	ENSCAFG00845018321|ATP10A	1	3	-0.57735
GO:0036374	glutathione hydrolase activity	Molecular Function	ENSCAFG00845016862|GGT7, ENSCAFG00845022970|GGT1	2	1560	3	19884	0.6667	0.0174906	*	0.150172	ns		0	ENSCAFG00845016862|GGT7, ENSCAFG00845022970|GGT1	2	3	-0.57735
GO:0035655	interleukin-18-mediated signaling pathway	Biological Process	ENSCAFG00845010486|IL1RL1, ENSCAFG00845022039|PDGFB	2	1560	3	19884	0.6667	0.0174906	*	0.150172	ns		0	ENSCAFG00845010486|IL1RL1, ENSCAFG00845022039|PDGFB	2	3	-0.57735
GO:0045621	positive regulation of lymphocyte differentiation	Biological Process	ENSCAFG00845016220|NCKAP1L, ENSCAFG00845020969|INPP5D	2	1560	3	19884	0.6667	0.0174906	*	0.150172	ns		0	ENSCAFG00845016220|NCKAP1L, ENSCAFG00845020969|INPP5D	2	3	-0.57735
GO:0005219	ryanodine-sensitive calcium-release channel activity	Molecular Function	ENSCAFG00845025226|RYR3, ENSCAFG00845002388|RYR2	2	1560	3	19884	0.6667	0.0174906	*	0.150172	ns		0	ENSCAFG00845025226|RYR3, ENSCAFG00845002388|RYR2	2	3	-1.73205
GO:0071376	cellular response to corticotropin-releasing hormone stimulus	Biological Process	ENSCAFG00845025175|NR4A2, ENSCAFG00845023109|CRHR1	2	1560	3	19884	0.6667	0.0174906	*	0.150172	ns		0	ENSCAFG00845025175|NR4A2, ENSCAFG00845023109|CRHR1	2	3	-1.73205
GO:0033270	paranode region of axon	Cellular Component	ENSCAFG00845030371|KCNA1, ENSCAFG00845025677|ERMN	2	1560	3	19884	0.6667	0.0174906	*	0.150172	ns	ENSCAFG00845025677|ERMN	1	ENSCAFG00845030371|KCNA1	1	3	-0.57735
GO:0070668	positive regulation of mast cell proliferation	Biological Process	ENSCAFG00845018506|KITLG, ENSCAFG00845007348|RAC2	2	1560	3	19884	0.6667	0.0174906	*	0.150172	ns	ENSCAFG00845018506|KITLG	1	ENSCAFG00845007348|RAC2	1	3	0.57735
GO:0030540	female genitalia development	Biological Process	ENSCAFG00845024752|TBX3, ENSCAFG00845028892|STRA6	2	1560	3	19884	0.6667	0.0174906	*	0.150172	ns		0	ENSCAFG00845024752|TBX3, ENSCAFG00845028892|STRA6	2	3	-1.73205
GO:1905072	cardiac jelly development	Biological Process	ENSCAFG00845024752|TBX3, ENSCAFG00845027004|BMP2	2	1560	3	19884	0.6667	0.0174906	*	0.150172	ns		0	ENSCAFG00845024752|TBX3, ENSCAFG00845027004|BMP2	2	3	-0.57735
GO:0031077	post-embryonic camera-type eye development	Biological Process	ENSCAFG00845011624|KLF4, ENSCAFG00845022521|FZD5	2	1560	3	19884	0.6667	0.0174906	*	0.150172	ns	ENSCAFG00845011624|KLF4, ENSCAFG00845022521|FZD5	2		0	2	1.41421
GO:0120222	regulation of blastocyst development	Biological Process	ENSCAFG00845011624|KLF4, ENSCAFG00845014313|TTLL1	2	1560	3	19884	0.6667	0.0174906	*	0.150172	ns	ENSCAFG00845011624|KLF4, ENSCAFG00845014313|TTLL1	2		0	3	0.57735
GO:0003308	negative regulation of Wnt signaling pathway involved in heart development	Biological Process	ENSCAFG00845000830|ALPK2, ENSCAFG00845027004|BMP2	2	1560	3	19884	0.6667	0.0174906	*	0.150172	ns	ENSCAFG00845000830|ALPK2	1	ENSCAFG00845027004|BMP2	1	3	0.57735
GO:0042010	interleukin-15 receptor activity	Molecular Function	ENSCAFG00845002159|ENSCAFG00845002159, ENSCAFG00845017057|IL2RG	2	1560	3	19884	0.6667	0.0174906	*	0.150172	ns		0	ENSCAFG00845002159|ENSCAFG00845002159, ENSCAFG00845017057|IL2RG	2	3	-1.73205
GO:0051048	negative regulation of secretion	Biological Process	ENSCAFG00845014867|NRG1, ENSCAFG00845006158|ERBB3	2	1560	3	19884	0.6667	0.0174906	*	0.150172	ns	ENSCAFG00845014867|NRG1	1	ENSCAFG00845006158|ERBB3	1	3	0.57735
GO:0098735	positive regulation of the force of heart contraction	Biological Process	ENSCAFG00845024998|SLC8A1, ENSCAFG00845002388|RYR2	2	1560	3	19884	0.6667	0.0174906	*	0.150172	ns	ENSCAFG00845024998|SLC8A1	1	ENSCAFG00845002388|RYR2	1	3	-0.57735
GO:0033624	negative regulation of integrin activation	Biological Process	ENSCAFG00845021665|KIF14, ENSCAFG00845002906|PTGER4	2	1560	3	19884	0.6667	0.0174906	*	0.150172	ns	ENSCAFG00845021665|KIF14	1	ENSCAFG00845002906|PTGER4	1	3	-0.57735
GO:0045604	regulation of epidermal cell differentiation	Biological Process	ENSCAFG00845021900|KLF7, ENSCAFG00845008746|MAFG	2	1560	3	19884	0.6667	0.0174906	*	0.150172	ns	ENSCAFG00845021900|KLF7, ENSCAFG00845008746|MAFG	2		0	3	1.73205
GO:1904178	negative regulation of adipose tissue development	Biological Process	ENSCAFG00845021900|KLF7, ENSCAFG00845021614|SPI1	2	1560	3	19884	0.6667	0.0174906	*	0.150172	ns	ENSCAFG00845021900|KLF7	1	ENSCAFG00845021614|SPI1	1	2	0
GO:0001919	regulation of receptor recycling	Biological Process	ENSCAFG00845000697|ACHE, ENSCAFG00845013687|TBC1D16	2	1560	3	19884	0.6667	0.0174906	*	0.150172	ns		0	ENSCAFG00845000697|ACHE, ENSCAFG00845013687|TBC1D16	2	3	-0.57735
GO:0070574	cadmium ion transmembrane transport	Biological Process	ENSCAFG00845025480|SLC39A8, ENSCAFG00845027087|SLC11A1	2	1560	3	19884	0.6667	0.0174906	*	0.150172	ns		0	ENSCAFG00845025480|SLC39A8, ENSCAFG00845027087|SLC11A1	2	3	-1.73205
GO:0019976	interleukin-2 binding	Molecular Function	ENSCAFG00845017057|IL2RG, ENSCAFG00845002030|IL2RA	2	1560	3	19884	0.6667	0.0174906	*	0.150172	ns		0	ENSCAFG00845017057|IL2RG, ENSCAFG00845002030|IL2RA	2	3	-1.73205
GO:0061551	trigeminal ganglion development	Biological Process	ENSCAFG00845022621|SIX4, ENSCAFG00845022548|SIX1	2	1560	3	19884	0.6667	0.0174906	*	0.150172	ns	ENSCAFG00845022621|SIX4, ENSCAFG00845022548|SIX1	2		0	3	0.57735
GO:0072095	regulation of branch elongation involved in ureteric bud branching	Biological Process	ENSCAFG00845022621|SIX4, ENSCAFG00845022548|SIX1	2	1560	3	19884	0.6667	0.0174906	*	0.150172	ns	ENSCAFG00845022621|SIX4, ENSCAFG00845022548|SIX1	2		0	2	1.41421
GO:0046618	xenobiotic export	Biological Process	ENSCAFG00845004382|ABCA3, ENSCAFG00845020713|ABCB11	2	1560	3	19884	0.6667	0.0174906	*	0.150172	ns	ENSCAFG00845020713|ABCB11	1	ENSCAFG00845004382|ABCA3	1	3	-0.57735
GO:0060664	epithelial cell proliferation involved in salivary gland morphogenesis	Biological Process	ENSCAFG00845001301|FGF10, ENSCAFG00845010558|TNF	2	1560	3	19884	0.6667	0.0174906	*	0.150172	ns	ENSCAFG00845001301|FGF10	1	ENSCAFG00845010558|TNF	1	3	-0.57735
GO:0051499	D-aminoacyl-tRNA deacylase activity	Molecular Function	ENSCAFG00845011795|DTD2, ENSCAFG00845006620|ENSCAFG00845006620	2	1560	3	19884	0.6667	0.0174906	*	0.150172	ns	ENSCAFG00845011795|DTD2, ENSCAFG00845006620|ENSCAFG00845006620	2		0	3	1.73205
GO:0043366	beta selection	Biological Process	ENSCAFG00845018106|SYK, ENSCAFG00845021644|ZAP70	2	1560	3	19884	0.6667	0.0174906	*	0.150172	ns		0	ENSCAFG00845018106|SYK, ENSCAFG00845021644|ZAP70	2	3	-0.57735
GO:0048245	eosinophil chemotaxis	Biological Process	ENSCAFG00845006605|HRH1, ENSCAFG00845011162|CCL13	2	1560	3	19884	0.6667	0.0174906	*	0.150172	ns		0	ENSCAFG00845006605|HRH1, ENSCAFG00845011162|CCL13	2	2	-1.41421
GO:0005030	neurotrophin receptor activity	Molecular Function	ENSCAFG00845003493|NTRK3, ENSCAFG00845005371|NTRK2	2	1560	3	19884	0.6667	0.0174906	*	0.150172	ns		0	ENSCAFG00845003493|NTRK3, ENSCAFG00845005371|NTRK2	2	3	-1.73205
GO:0021610	facial nerve morphogenesis	Biological Process	ENSCAFG00845015377|PLXNA4, ENSCAFG00845022548|SIX1	2	1560	3	19884	0.6667	0.0174906	*	0.150172	ns	ENSCAFG00845022548|SIX1	1	ENSCAFG00845015377|PLXNA4	1	3	0.57735
GO:0006211	5-methylcytosine catabolic process	Biological Process	ENSCAFG00845021981|TET3, ENSCAFG00845002465|TET1	2	1560	3	19884	0.6667	0.0174906	*	0.150172	ns	ENSCAFG00845021981|TET3, ENSCAFG00845002465|TET1	2		0	3	1.73205
GO:0009063	cellular amino acid catabolic process	Biological Process	ENSCAFG00845015197|ENSCAFG00845015197, ENSCAFG00845002065|ENOSF1	2	1560	3	19884	0.6667	0.0174906	*	0.150172	ns		0	ENSCAFG00845015197|ENSCAFG00845015197, ENSCAFG00845002065|ENOSF1	2	3	-0.57735
GO:0030239	myofibril assembly	Biological Process	ENSCAFG00845019012|CAPN3, ENSCAFG00845014334|TMOD1	2	1560	3	19884	0.6667	0.0174906	*	0.150172	ns		0	ENSCAFG00845019012|CAPN3, ENSCAFG00845014334|TMOD1	2	3	-0.57735
GO:0042988	X11-like protein binding	Molecular Function	ENSCAFG00845027590|CLSTN2, ENSCAFG00845024611|CLSTN3	2	1560	3	19884	0.6667	0.0174906	*	0.150172	ns		0	ENSCAFG00845027590|CLSTN2, ENSCAFG00845024611|CLSTN3	2	3	-1.73205
GO:0071357	cellular response to type I interferon	Biological Process	ENSCAFG00845001939|IFIT1, ENSCAFG00845001906|IFIT3	2	1560	3	19884	0.6667	0.0174906	*	0.150172	ns		0	ENSCAFG00845001939|IFIT1, ENSCAFG00845001906|IFIT3	2	3	-1.73205
GO:0002730	regulation of dendritic cell cytokine production	Biological Process	ENSCAFG00845012026|TLR4, ENSCAFG00845030683|TLR9	2	1560	3	19884	0.6667	0.0174906	*	0.150172	ns		0	ENSCAFG00845012026|TLR4, ENSCAFG00845030683|TLR9	2	3	-0.57735
GO:0001845	phagolysosome assembly	Biological Process	ENSCAFG00845009933|MYO7A, ENSCAFG00845027103|P2RX7	2	1560	3	19884	0.6667	0.0174906	*	0.150172	ns		0	ENSCAFG00845009933|MYO7A, ENSCAFG00845027103|P2RX7	2	3	-1.73205
GO:0014047	glutamate secretion	Biological Process	ENSCAFG00845027103|P2RX7, ENSCAFG00845005371|NTRK2	2	1560	3	19884	0.6667	0.0174906	*	0.150172	ns		0	ENSCAFG00845027103|P2RX7, ENSCAFG00845005371|NTRK2	2	3	-1.73205
GO:0006569	tryptophan catabolic process	Biological Process	ENSCAFG00845013520|KYNU, ENSCAFG00845004366|KMO	2	1560	3	19884	0.6667	0.0174906	*	0.150172	ns		0	ENSCAFG00845013520|KYNU, ENSCAFG00845004366|KMO	2	3	-0.57735
GO:0033691	sialic acid binding	Molecular Function	ENSCAFG00845002098|SELE, ENSCAFG00845002229|SELP	2	1560	3	19884	0.6667	0.0174906	*	0.150172	ns		0	ENSCAFG00845002098|SELE, ENSCAFG00845002229|SELP	2	3	-1.1547
GO:0044070	regulation of anion transport	Biological Process	ENSCAFG00845015608|STC1, ENSCAFG00845017325|CA2	2	1560	3	19884	0.6667	0.0174906	*	0.150172	ns		0	ENSCAFG00845015608|STC1, ENSCAFG00845017325|CA2	2	3	-0.57735
GO:0035799	ureter maturation	Biological Process	ENSCAFG00845030136|ALDH1A2, ENSCAFG00845027877|RET	2	1560	3	19884	0.6667	0.0174906	*	0.150172	ns	ENSCAFG00845027877|RET	1	ENSCAFG00845030136|ALDH1A2	1	3	-0.57735
GO:0032507	maintenance of protein location in cell	Biological Process	ENSCAFG00845027739|CD4, ENSCAFG00845003778|RIT2	2	1560	3	19884	0.6667	0.0174906	*	0.150172	ns	ENSCAFG00845003778|RIT2	1	ENSCAFG00845027739|CD4	1	3	0.57735
GO:0086045	membrane depolarization during AV node cell action potential	Biological Process	ENSCAFG00845030126|SCN5A, ENSCAFG00845013285|CACNB2	2	1560	3	19884	0.6667	0.0174906	*	0.150172	ns		0	ENSCAFG00845030126|SCN5A, ENSCAFG00845013285|CACNB2	2	3	-1.73205
GO:0031092	platelet alpha granule membrane	Cellular Component	ENSCAFG00845002229|SELP, ENSCAFG00845019506|SNCA	2	1560	3	19884	0.6667	0.0174906	*	0.150172	ns		0	ENSCAFG00845002229|SELP, ENSCAFG00845019506|SNCA	2	3	-1.73205
GO:0060574	intestinal epithelial cell maturation	Biological Process	ENSCAFG00845022521|FZD5, ENSCAFG00845011359|HOXA5	2	1560	3	19884	0.6667	0.0174906	*	0.150172	ns	ENSCAFG00845022521|FZD5, ENSCAFG00845011359|HOXA5	2		0	3	1.73205
GO:0002277	myeloid dendritic cell activation involved in immune response	Biological Process	ENSCAFG00845002659|DOCK2, ENSCAFG00845011935|PYCARD	2	1560	3	19884	0.6667	0.0174906	*	0.150172	ns		0	ENSCAFG00845002659|DOCK2, ENSCAFG00845011935|PYCARD	2	3	-1.73205
GO:0050544	arachidonic acid binding	Molecular Function	ENSCAFG00845021804|ALOX5AP, ENSCAFG00845019506|SNCA	2	1560	3	19884	0.6667	0.0174906	*	0.150172	ns		0	ENSCAFG00845021804|ALOX5AP, ENSCAFG00845019506|SNCA	2	3	-1.73205
GO:0008328	ionotropic glutamate receptor complex	Cellular Component	ENSCAFG00845020151|GRID2, ENSCAFG00845005055|GRIA1	2	1560	3	19884	0.6667	0.0174906	*	0.150172	ns	ENSCAFG00845020151|GRID2, ENSCAFG00845005055|GRIA1	2		0	2	1.41421
GO:0004556	alpha-amylase activity	Molecular Function	ENSCAFG00845010552|ENSCAFG00845010552, ENSCAFG00845010643|ENSCAFG00845010643	2	1560	3	19884	0.6667	0.0174906	*	0.150172	ns		0	ENSCAFG00845010552|ENSCAFG00845010552, ENSCAFG00845010643|ENSCAFG00845010643	2	3	-1.73205
GO:0015204	urea transmembrane transporter activity	Molecular Function	ENSCAFG00845003486|SLC14A1, ENSCAFG00845003594|ENSCAFG00845003594	2	1560	3	19884	0.6667	0.0174906	*	0.150172	ns	ENSCAFG00845003486|SLC14A1	1	ENSCAFG00845003594|ENSCAFG00845003594	1	3	-0.57735
GO:0006816	calcium ion transport	Biological Process	ENSCAFG00845025226|RYR3, ENSCAFG00845024998|SLC8A1, ENSCAFG00845018739|CALCRL, ENSCAFG00845011338|CCL8, ENSCAFG00845012190|CCR1, ENSCAFG00845027103|P2RX7, ENSCAFG00845004526|CDH23, ENSCAFG00845001335|PRKCB, ENSCAFG00845002388|RYR2, ENSCAFG00845004282|SLC8A3	10	1560	60	19884	0.1667	0.0175453	*	0.150424	ns	ENSCAFG00845024998|SLC8A1	1	ENSCAFG00845025226|RYR3, ENSCAFG00845018739|CALCRL, ENSCAFG00845011338|CCL8, ENSCAFG00845012190|CCR1, ENSCAFG00845027103|P2RX7, ENSCAFG00845004526|CDH23, ENSCAFG00845001335|PRKCB, ENSCAFG00845002388|RYR2, ENSCAFG00845004282|SLC8A3	9	52	-2.91218
GO:0005856	cytoskeleton	Cellular Component	ENSCAFG00845029842|TUBA4A, ENSCAFG00845001624|PRC1, ENSCAFG00845015887|JAK2, ENSCAFG00845003875|NOD2, ENSCAFG00845030728|ZC3H12A, ENSCAFG00845017042|PPL, ENSCAFG00845006511|GAS2L3, ENSCAFG00845021358|NPHP4, ENSCAFG00845028244|ADD3, ENSCAFG00845001564|CCSAP, ENSCAFG00845024918|INSL3, ENSCAFG00845009933|MYO7A, ENSCAFG00845017719|FRMPD3, ENSCAFG00845019506|SNCA, ENSCAFG00845010301|FGR, ENSCAFG008450…	17	1560	125	19884	0.136	0.0181469	*	0.155358	ns	ENSCAFG00845001624|PRC1, ENSCAFG00845017042|PPL, ENSCAFG00845006511|GAS2L3, ENSCAFG00845021358|NPHP4, ENSCAFG00845028244|ADD3, ENSCAFG00845001564|CCSAP, ENSCAFG00845006442|GFAP	7	ENSCAFG00845029842|TUBA4A, ENSCAFG00845015887|JAK2, ENSCAFG00845003875|NOD2, ENSCAFG00845030728|ZC3H12A, ENSCAFG00845024918|INSL3, ENSCAFG00845009933|MYO7A, ENSCAFG00845017719|FRMPD3, ENSCAFG00845019506|SNCA, ENSCAFG00845010301|FGR, ENSCAFG00845024602|SNAP25	10	120	3.10376
GO:0051649	establishment of localization in cell	Biological Process	ENSCAFG00845030210|ANO2, ENSCAFG00845010374|ABCA1, ENSCAFG00845005405|PLA2G4A, ENSCAFG00845003875|NOD2, ENSCAFG00845027087|SLC11A1, ENSCAFG00845018106|SYK, ENSCAFG00845018021|KEL, ENSCAFG00845027103|P2RX7, ENSCAFG00845009977|WHRN, ENSCAFG00845017235|DAW1, ENSCAFG00845020315|APOB, ENSCAFG00845017165|SCN1A, ENSCAFG00845003486|SLC14A1, ENSCAFG00845011123|MYO1G, ENSCAFG00845014323|MSR1	15	1560	106	19884	0.1415	0.0183212	*	0.156626	ns	ENSCAFG00845017235|DAW1, ENSCAFG00845003486|SLC14A1	2	ENSCAFG00845030210|ANO2, ENSCAFG00845010374|ABCA1, ENSCAFG00845005405|PLA2G4A, ENSCAFG00845003875|NOD2, ENSCAFG00845027087|SLC11A1, ENSCAFG00845018106|SYK, ENSCAFG00845018021|KEL, ENSCAFG00845027103|P2RX7, ENSCAFG00845009977|WHRN, ENSCAFG00845020315|APOB, ENSCAFG00845017165|SCN1A, ENSCAFG00845011123|MYO1G, ENSCAFG00845014323|MSR1	13	95	-1.23117
GO:0060021	roof of mouth development	Biological Process	ENSCAFG00845018632|INHBA, ENSCAFG00845018096|LOXL3, ENSCAFG00845014826|WFIKKN2, ENSCAFG00845007708|TGFBR1, ENSCAFG00845017551|OSR1, ENSCAFG00845025576|PKDCC, ENSCAFG00845024752|TBX3, ENSCAFG00845017648|INTU, ENSCAFG00845028133|AGMO	9	1560	52	19884	0.1731	0.0187658	*	0.159923	ns	ENSCAFG00845014826|WFIKKN2, ENSCAFG00845017551|OSR1, ENSCAFG00845025576|PKDCC, ENSCAFG00845017648|INTU, ENSCAFG00845028133|AGMO	5	ENSCAFG00845018632|INHBA, ENSCAFG00845018096|LOXL3, ENSCAFG00845007708|TGFBR1, ENSCAFG00845024752|TBX3	4	49	2.71429
GO:0071407	cellular response to organic cyclic compound	Biological Process	ENSCAFG00845024936|IGFBP5, ENSCAFG00845017370|CYP1A1, ENSCAFG00845027004|BMP2, ENSCAFG00845027103|P2RX7, ENSCAFG00845000875|ECSCR, ENSCAFG00845010558|TNF	6	1560	28	19884	0.2143	0.0194399	*	0.159923	ns		0	ENSCAFG00845024936|IGFBP5, ENSCAFG00845017370|CYP1A1, ENSCAFG00845027004|BMP2, ENSCAFG00845027103|P2RX7, ENSCAFG00845000875|ECSCR, ENSCAFG00845010558|TNF	6	28	0.755929
GO:0030175	filopodium	Cellular Component	ENSCAFG00845018506|KITLG, ENSCAFG00845003959|MYO3A, ENSCAFG00845001017|TCF25, ENSCAFG00845012277|VCAM1, ENSCAFG00845010426|IQGAP2, ENSCAFG00845011123|MYO1G	6	1560	28	19884	0.2143	0.0194399	*	0.159923	ns	ENSCAFG00845018506|KITLG, ENSCAFG00845003959|MYO3A, ENSCAFG00845001017|TCF25, ENSCAFG00845010426|IQGAP2	4	ENSCAFG00845012277|VCAM1, ENSCAFG00845011123|MYO1G	2	27	1.73205
GO:0006869	lipid transport	Biological Process	ENSCAFG00845009406|APOL5, ENSCAFG00845008965|ENSCAFG00845008965, ENSCAFG00845001659|SPNS3, ENSCAFG00845002326|ENSCAFG00845002326, ENSCAFG00845020315|APOB, ENSCAFG00845023707|APOLD1	6	1560	28	19884	0.2143	0.0194399	*	0.159923	ns	ENSCAFG00845009406|APOL5, ENSCAFG00845023707|APOLD1	2	ENSCAFG00845008965|ENSCAFG00845008965, ENSCAFG00845001659|SPNS3, ENSCAFG00845002326|ENSCAFG00845002326, ENSCAFG00845020315|APOB	4	24	-0.612372
GO:0005543	phospholipid binding	Molecular Function	ENSCAFG00845014757|F3, ENSCAFG00845004604|PSAP, ENSCAFG00845004698|RASA4B, ENSCAFG00845023806|PSD, ENSCAFG00845015029|BIN2, ENSCAFG00845020315|APOB, ENSCAFG00845010815|PTAFR, ENSCAFG00845019506|SNCA, ENSCAFG00845002451|SPTB, ENSCAFG00845022464|RASAL1	10	1560	61	19884	0.1639	0.0195568	*	0.159923	ns	ENSCAFG00845004698|RASA4B	1	ENSCAFG00845014757|F3, ENSCAFG00845004604|PSAP, ENSCAFG00845023806|PSD, ENSCAFG00845015029|BIN2, ENSCAFG00845020315|APOB, ENSCAFG00845010815|PTAFR, ENSCAFG00845019506|SNCA, ENSCAFG00845002451|SPTB, ENSCAFG00845022464|RASAL1	9	57	-1.32453
GO:0008270	zinc ion binding	Molecular Function	ENSCAFG00845017615|MMP9, ENSCAFG00845030572|TIMP1, ENSCAFG00845000865|MMP2, ENSCAFG00845016944|CPM, ENSCAFG00845025214|BMP1, ENSCAFG00845000798|MMP12, ENSCAFG00845006723|TNFAIP3, ENSCAFG00845005410|LVRN, ENSCAFG00845020844|CA12, ENSCAFG00845018299|PDXK, ENSCAFG00845002121|MMP14, ENSCAFG00845008914|CA9, ENSCAFG00845026176|MARCHF8, ENSCAFG00845021860|EGR1, ENSCAFG00845012726|LITAF, ENSCAFG008450209…	65	1560	641	19884	0.1014	0.0196298	*	0.159923	ns	ENSCAFG00845021860|EGR1, ENSCAFG00845012726|LITAF, ENSCAFG00845003250|SEC23A, ENSCAFG00845021503|CLIP1, ENSCAFG00845015888|CPXM1, ENSCAFG00845010797|NSD1, ENSCAFG00845027359|WT1, ENSCAFG00845001003|PSD2, ENSCAFG00845023444|TRIM37, ENSCAFG00845008803|DBF4, ENSCAFG00845015843|ENPEP, ENSCAFG00845015739|PGR, ENSCAFG00845014785|PHF19, ENSCAFG00845021981|TET3, ENSCAFG00845019307|PEG10, ENSCAFG008450308…	23	ENSCAFG00845017615|MMP9, ENSCAFG00845030572|TIMP1, ENSCAFG00845000865|MMP2, ENSCAFG00845016944|CPM, ENSCAFG00845025214|BMP1, ENSCAFG00845000798|MMP12, ENSCAFG00845006723|TNFAIP3, ENSCAFG00845005410|LVRN, ENSCAFG00845020844|CA12, ENSCAFG00845018299|PDXK, ENSCAFG00845002121|MMP14, ENSCAFG00845008914|CA9, ENSCAFG00845026176|MARCHF8, ENSCAFG00845020957|MME, ENSCAFG00845024829|CPXM2, ENSCAFG0084501285…	42	583	7.53767
GO:0030097	hemopoiesis	Biological Process	ENSCAFG00845027702|EPAS1, ENSCAFG00845010910|ANGPT1, ENSCAFG00845008395|CSF1R, ENSCAFG00845018934|GATA2, ENSCAFG00845003274|RTKN2, ENSCAFG00845000220|ZBTB16, ENSCAFG00845009016|KIRREL3, ENSCAFG00845025133|ZFP36L2	8	1560	44	19884	0.1818	0.0197068	*	0.159923	ns	ENSCAFG00845003274|RTKN2, ENSCAFG00845000220|ZBTB16, ENSCAFG00845025133|ZFP36L2	3	ENSCAFG00845027702|EPAS1, ENSCAFG00845010910|ANGPT1, ENSCAFG00845008395|CSF1R, ENSCAFG00845018934|GATA2, ENSCAFG00845009016|KIRREL3	5	41	0
GO:0030017	sarcomere	Cellular Component	ENSCAFG00845000865|MMP2, ENSCAFG00845014429|ABCC9, ENSCAFG00845014334|TMOD1, ENSCAFG00845012784|ACTN3	4	1560	14	19884	0.2857	0.019965	*	0.159923	ns		0	ENSCAFG00845000865|MMP2, ENSCAFG00845014429|ABCC9, ENSCAFG00845014334|TMOD1, ENSCAFG00845012784|ACTN3	4	14	0
GO:0040008	regulation of growth	Biological Process	ENSCAFG00845028646|TKT, ENSCAFG00845015299|GAP43, ENSCAFG00845011212|IGFBP3, ENSCAFG00845016098|CCNB2	4	1560	14	19884	0.2857	0.019965	*	0.159923	ns	ENSCAFG00845016098|CCNB2	1	ENSCAFG00845028646|TKT, ENSCAFG00845015299|GAP43, ENSCAFG00845011212|IGFBP3	3	13	-0.5547
GO:0045807	positive regulation of endocytosis	Biological Process	ENSCAFG00845003005|DAB2, ENSCAFG00845026417|WNT5A, ENSCAFG00845001909|CD14, ENSCAFG00845019506|SNCA	4	1560	14	19884	0.2857	0.019965	*	0.159923	ns	ENSCAFG00845003005|DAB2	1	ENSCAFG00845026417|WNT5A, ENSCAFG00845001909|CD14, ENSCAFG00845019506|SNCA	3	13	-1.38675
GO:0030325	adrenal gland development	Biological Process	ENSCAFG00845017299|DKK3, ENSCAFG00845027359|WT1, ENSCAFG00845028892|STRA6, ENSCAFG00845023109|CRHR1	4	1560	14	19884	0.2857	0.019965	*	0.159923	ns	ENSCAFG00845027359|WT1	1	ENSCAFG00845017299|DKK3, ENSCAFG00845028892|STRA6, ENSCAFG00845023109|CRHR1	3	14	0.801784
GO:0014009	glial cell proliferation	Biological Process	ENSCAFG00845018800|VEGFC, ENSCAFG00845029124|LEPR, ENSCAFG00845003561|LGI4, ENSCAFG00845001314|NTN1	4	1560	14	19884	0.2857	0.019965	*	0.159923	ns	ENSCAFG00845029124|LEPR	1	ENSCAFG00845018800|VEGFC, ENSCAFG00845003561|LGI4, ENSCAFG00845001314|NTN1	3	14	1.06904
GO:0042056	chemoattractant activity	Molecular Function	ENSCAFG00845018800|VEGFC, ENSCAFG00845029862|CXCL10, ENSCAFG00845001301|FGF10, ENSCAFG00845022039|PDGFB	4	1560	14	19884	0.2857	0.019965	*	0.159923	ns	ENSCAFG00845001301|FGF10	1	ENSCAFG00845018800|VEGFC, ENSCAFG00845029862|CXCL10, ENSCAFG00845022039|PDGFB	3	12	-0.57735
GO:0001968	fibronectin binding	Molecular Function	ENSCAFG00845008460|TNFAIP6, ENSCAFG00845019241|CTSS, ENSCAFG00845018096|LOXL3, ENSCAFG00845011212|IGFBP3	4	1560	14	19884	0.2857	0.019965	*	0.159923	ns		0	ENSCAFG00845008460|TNFAIP6, ENSCAFG00845019241|CTSS, ENSCAFG00845018096|LOXL3, ENSCAFG00845011212|IGFBP3	4	14	-2.40535
GO:0005581	collagen trimer	Cellular Component	ENSCAFG00845028105|COL6A3, ENSCAFG00845019587|COL11A2, ENSCAFG00845015333|COL4A4, ENSCAFG00845015636|COL4A3	4	1560	14	19884	0.2857	0.019965	*	0.159923	ns	ENSCAFG00845028105|COL6A3	1	ENSCAFG00845019587|COL11A2, ENSCAFG00845015333|COL4A4, ENSCAFG00845015636|COL4A3	3	13	-0.83205
GO:0090051	negative regulation of cell migration involved in sprouting angiogenesis	Biological Process	ENSCAFG00845011624|KLF4, ENSCAFG00845006362|CARD10, ENSCAFG00845029137|DLL4, ENSCAFG00845028133|AGMO	4	1560	14	19884	0.2857	0.019965	*	0.159923	ns	ENSCAFG00845011624|KLF4, ENSCAFG00845006362|CARD10, ENSCAFG00845029137|DLL4, ENSCAFG00845028133|AGMO	4		0	14	2.13809
GO:0030169	low-density lipoprotein particle binding	Molecular Function	ENSCAFG00845030285|STAB1, ENSCAFG00845013384|SORL1, ENSCAFG00845014443|SCARF1, ENSCAFG00845014323|MSR1	4	1560	14	19884	0.2857	0.019965	*	0.159923	ns	ENSCAFG00845013384|SORL1	1	ENSCAFG00845030285|STAB1, ENSCAFG00845014443|SCARF1, ENSCAFG00845014323|MSR1	3	13	-0.83205
GO:0009968	negative regulation of signal transduction	Biological Process	ENSCAFG00845014621|SOCS3, ENSCAFG00845020969|INPP5D, ENSCAFG00845011979|MPIG6B, ENSCAFG00845006158|ERBB3	4	1560	14	19884	0.2857	0.019965	*	0.159923	ns	ENSCAFG00845014621|SOCS3, ENSCAFG00845011979|MPIG6B	2	ENSCAFG00845020969|INPP5D, ENSCAFG00845006158|ERBB3	2	14	-1.06904
GO:0008361	regulation of cell size	Biological Process	ENSCAFG00845008896|VAV1, ENSCAFG00845018021|KEL, ENSCAFG00845009278|VAV3, ENSCAFG00845000499|IL7R	4	1560	14	19884	0.2857	0.019965	*	0.159923	ns	ENSCAFG00845009278|VAV3	1	ENSCAFG00845008896|VAV1, ENSCAFG00845018021|KEL, ENSCAFG00845000499|IL7R	3	14	1.06904
GO:0016079	synaptic vesicle exocytosis	Biological Process	ENSCAFG00845027103|P2RX7, ENSCAFG00845019506|SNCA, ENSCAFG00845028326|OTOF, ENSCAFG00845024602|SNAP25	4	1560	14	19884	0.2857	0.019965	*	0.159923	ns		0	ENSCAFG00845027103|P2RX7, ENSCAFG00845019506|SNCA, ENSCAFG00845028326|OTOF, ENSCAFG00845024602|SNAP25	4	13	-1.94145
GO:0030672	synaptic vesicle membrane	Cellular Component	ENSCAFG00845029109|SYN2, ENSCAFG00845006769|SLC30A3, ENSCAFG00845019506|SNCA, ENSCAFG00845005055|GRIA1	4	1560	14	19884	0.2857	0.019965	*	0.159923	ns	ENSCAFG00845005055|GRIA1	1	ENSCAFG00845029109|SYN2, ENSCAFG00845006769|SLC30A3, ENSCAFG00845019506|SNCA	3	13	-1.94145
GO:0007260	tyrosine phosphorylation of STAT protein	Biological Process	ENSCAFG00845030902|LIF, ENSCAFG00845015887|JAK2, ENSCAFG00845020106|IL21	3	1560	8	19884	0.375	0.0199971	*	0.159923	ns		0	ENSCAFG00845030902|LIF, ENSCAFG00845015887|JAK2, ENSCAFG00845020106|IL21	3	7	-1.88982
GO:0030670	phagocytic vesicle membrane	Cellular Component	ENSCAFG00845009719|DLA88, ENSCAFG00845027087|SLC11A1, ENSCAFG00845023026|CLEC4E	3	1560	8	19884	0.375	0.0199971	*	0.159923	ns		0	ENSCAFG00845009719|DLA88, ENSCAFG00845027087|SLC11A1, ENSCAFG00845023026|CLEC4E	3	8	-1.41421
GO:0043691	reverse cholesterol transport	Biological Process	ENSCAFG00845016243|LIPG, ENSCAFG00845010374|ABCA1, ENSCAFG00845030116|HNF1A	3	1560	8	19884	0.375	0.0199971	*	0.159923	ns		0	ENSCAFG00845016243|LIPG, ENSCAFG00845010374|ABCA1, ENSCAFG00845030116|HNF1A	3	7	-0.755929
GO:0050773	regulation of dendrite development	Biological Process	ENSCAFG00845011113|MFSD2A, ENSCAFG00845000194|CAMK1D, ENSCAFG00845009454|SEZ6	3	1560	8	19884	0.375	0.0199971	*	0.159923	ns		0	ENSCAFG00845011113|MFSD2A, ENSCAFG00845000194|CAMK1D, ENSCAFG00845009454|SEZ6	3	7	-1.13389
GO:0030212	hyaluronan metabolic process	Biological Process	ENSCAFG00845001478|ITIH5, ENSCAFG00845008460|TNFAIP6, ENSCAFG00845001377|ITIH2	3	1560	8	19884	0.375	0.0199971	*	0.159923	ns		0	ENSCAFG00845001478|ITIH5, ENSCAFG00845008460|TNFAIP6, ENSCAFG00845001377|ITIH2	3	8	-2.12132
GO:0036151	phosphatidylcholine acyl-chain remodeling	Biological Process	ENSCAFG00845000815|LPCAT2, ENSCAFG00845005405|PLA2G4A, ENSCAFG00845024090|NR1H3	3	1560	8	19884	0.375	0.0199971	*	0.159923	ns		0	ENSCAFG00845000815|LPCAT2, ENSCAFG00845005405|PLA2G4A, ENSCAFG00845024090|NR1H3	3	7	-2.64575
GO:0004298	threonine-type endopeptidase activity	Molecular Function	ENSCAFG00845018353|PSMB8, ENSCAFG00845018485|PSMB9, ENSCAFG00845022281|TASP1	3	1560	8	19884	0.375	0.0199971	*	0.159923	ns	ENSCAFG00845022281|TASP1	1	ENSCAFG00845018353|PSMB8, ENSCAFG00845018485|PSMB9	2	8	0.707107
GO:0050921	positive regulation of chemotaxis	Biological Process	ENSCAFG00845010452|TPBG, ENSCAFG00845027383|SUCNR1, ENSCAFG00845022039|PDGFB	3	1560	8	19884	0.375	0.0199971	*	0.159923	ns		0	ENSCAFG00845010452|TPBG, ENSCAFG00845027383|SUCNR1, ENSCAFG00845022039|PDGFB	3	7	-1.13389
GO:0001945	lymph vessel development	Biological Process	ENSCAFG00845013295|SVEP1, ENSCAFG00845018106|SYK, ENSCAFG00845000419|CCBE1	3	1560	8	19884	0.375	0.0199971	*	0.159923	ns	ENSCAFG00845013295|SVEP1, ENSCAFG00845000419|CCBE1	2	ENSCAFG00845018106|SYK	1	8	-0.707107
GO:0040015	negative regulation of multicellular organism growth	Biological Process	ENSCAFG00845021275|LGMN, ENSCAFG00845022411|GDF15, ENSCAFG00845021150|PLAC8B	3	1560	8	19884	0.375	0.0199971	*	0.159923	ns	ENSCAFG00845021150|PLAC8B	1	ENSCAFG00845021275|LGMN, ENSCAFG00845022411|GDF15	2	8	0
GO:0019370	leukotriene biosynthetic process	Biological Process	ENSCAFG00845005405|PLA2G4A, ENSCAFG00845018106|SYK, ENSCAFG00845021804|ALOX5AP	3	1560	8	19884	0.375	0.0199971	*	0.159923	ns		0	ENSCAFG00845005405|PLA2G4A, ENSCAFG00845018106|SYK, ENSCAFG00845021804|ALOX5AP	3	8	-0.353553
GO:0008028	monocarboxylic acid transmembrane transporter activity	Molecular Function	ENSCAFG00845007246|SLC16A3, ENSCAFG00845007615|SLC16A7, ENSCAFG00845026822|SLC6A12	3	1560	8	19884	0.375	0.0199971	*	0.159923	ns		0	ENSCAFG00845007246|SLC16A3, ENSCAFG00845007615|SLC16A7, ENSCAFG00845026822|SLC6A12	3	7	-0.755929
GO:0002548	monocyte chemotaxis	Biological Process	ENSCAFG00845000040|ANXA1, ENSCAFG00845022039|PDGFB, ENSCAFG00845010618|TNFSF11	3	1560	8	19884	0.375	0.0199971	*	0.159923	ns	ENSCAFG00845000040|ANXA1	1	ENSCAFG00845022039|PDGFB, ENSCAFG00845010618|TNFSF11	2	6	-0.816497
GO:0071385	cellular response to glucocorticoid stimulus	Biological Process	ENSCAFG00845000040|ANXA1, ENSCAFG00845004674|ZFP36, ENSCAFG00845025133|ZFP36L2	3	1560	8	19884	0.375	0.0199971	*	0.159923	ns	ENSCAFG00845000040|ANXA1, ENSCAFG00845004674|ZFP36, ENSCAFG00845025133|ZFP36L2	3		0	7	2.64575
GO:0010369	chromocenter	Cellular Component	ENSCAFG00845030636|CDCA8, ENSCAFG00845009996|ESCO2, ENSCAFG00845029581|OIP5	3	1560	8	19884	0.375	0.0199971	*	0.159923	ns	ENSCAFG00845030636|CDCA8, ENSCAFG00845009996|ESCO2, ENSCAFG00845029581|OIP5	3		0	8	2.82843
GO:0045647	negative regulation of erythrocyte differentiation	Biological Process	ENSCAFG00845004674|ZFP36, ENSCAFG00845020614|KLF13, ENSCAFG00845011359|HOXA5	3	1560	8	19884	0.375	0.0199971	*	0.159923	ns	ENSCAFG00845004674|ZFP36, ENSCAFG00845020614|KLF13, ENSCAFG00845011359|HOXA5	3		0	8	1.41421
GO:1901222	regulation of NIK/NF-kappaB signaling	Biological Process	ENSCAFG00845007050|BCL3, ENSCAFG00845009966|HSF4, ENSCAFG00845028911|RASSF2	3	1560	8	19884	0.375	0.0199971	*	0.159923	ns	ENSCAFG00845007050|BCL3, ENSCAFG00845009966|HSF4, ENSCAFG00845028911|RASSF2	3		0	8	2.12132
GO:0048266	behavioral response to pain	Biological Process	ENSCAFG00845025241|VWA1, ENSCAFG00845026792|P2RX2, ENSCAFG00845006098|THBS4	3	1560	8	19884	0.375	0.0199971	*	0.159923	ns		0	ENSCAFG00845025241|VWA1, ENSCAFG00845026792|P2RX2, ENSCAFG00845006098|THBS4	3	7	-1.13389
GO:0003376	sphingosine-1-phosphate receptor signaling pathway	Biological Process	ENSCAFG00845001659|SPNS3, ENSCAFG00845012064|S1PR1, ENSCAFG00845026701|PIK3CG	3	1560	8	19884	0.375	0.0199971	*	0.159923	ns		0	ENSCAFG00845001659|SPNS3, ENSCAFG00845012064|S1PR1, ENSCAFG00845026701|PIK3CG	3	8	-0.707107
GO:0031362	anchored component of external side of plasma membrane	Cellular Component	ENSCAFG00845001909|CD14, ENSCAFG00845026751|RTN4R, ENSCAFG00845029075|PRND	3	1560	8	19884	0.375	0.0199971	*	0.159923	ns		0	ENSCAFG00845001909|CD14, ENSCAFG00845026751|RTN4R, ENSCAFG00845029075|PRND	3	8	-1.76777
GO:0061001	regulation of dendritic spine morphogenesis	Biological Process	ENSCAFG00845017146|EPHA4, ENSCAFG00845010311|PPFIA2, ENSCAFG00845014295|SRCIN1	3	1560	8	19884	0.375	0.0199971	*	0.159923	ns		0	ENSCAFG00845017146|EPHA4, ENSCAFG00845010311|PPFIA2, ENSCAFG00845014295|SRCIN1	3	8	-1.41421
GO:0043303	mast cell degranulation	Biological Process	ENSCAFG00845018106|SYK, ENSCAFG00845023160|MILR1, ENSCAFG00845002462|CLNK	3	1560	8	19884	0.375	0.0199971	*	0.159923	ns	ENSCAFG00845002462|CLNK	1	ENSCAFG00845018106|SYK, ENSCAFG00845023160|MILR1	2	7	-0.377964
GO:0016799	hydrolase activity, hydrolyzing N-glycosyl compounds	Molecular Function	ENSCAFG00845008662|DNPH1, ENSCAFG00845019508|NEIL1, ENSCAFG00845018393|NEIL3	3	1560	8	19884	0.375	0.0199971	*	0.159923	ns	ENSCAFG00845008662|DNPH1, ENSCAFG00845018393|NEIL3	2	ENSCAFG00845019508|NEIL1	1	7	1.13389
GO:0007252	I-kappaB phosphorylation	Biological Process	ENSCAFG00845028303|TLR7, ENSCAFG00845012026|TLR4, ENSCAFG00845030683|TLR9	3	1560	8	19884	0.375	0.0199971	*	0.159923	ns		0	ENSCAFG00845028303|TLR7, ENSCAFG00845012026|TLR4, ENSCAFG00845030683|TLR9	3	8	0
GO:1902533	positive regulation of intracellular signal transduction	Biological Process	ENSCAFG00845017942|FGF1, ENSCAFG00845018055|TEK, ENSCAFG00845010618|TNFSF11	3	1560	8	19884	0.375	0.0199971	*	0.159923	ns	ENSCAFG00845018055|TEK	1	ENSCAFG00845017942|FGF1, ENSCAFG00845010618|TNFSF11	2	8	0.707107
GO:0014002	astrocyte development	Biological Process	ENSCAFG00845012026|TLR4, ENSCAFG00845020359|LAMC3, ENSCAFG00845006442|GFAP	3	1560	8	19884	0.375	0.0199971	*	0.159923	ns	ENSCAFG00845006442|GFAP	1	ENSCAFG00845012026|TLR4, ENSCAFG00845020359|LAMC3	2	7	-0.377964
GO:0019227	neuronal action potential propagation	Biological Process	ENSCAFG00845017165|SCN1A, ENSCAFG00845005371|NTRK2, ENSCAFG00845016951|CLCN1	3	1560	8	19884	0.375	0.0199971	*	0.159923	ns		0	ENSCAFG00845017165|SCN1A, ENSCAFG00845005371|NTRK2, ENSCAFG00845016951|CLCN1	3	8	-0.707107
GO:1990837	sequence-specific double-stranded DNA binding	Molecular Function	ENSCAFG00845012369|RUNX2, ENSCAFG00845003083|KLF6, ENSCAFG00845018369|OVOL1, ENSCAFG00845010706|LMNB1, ENSCAFG00845021860|EGR1, ENSCAFG00845013268|MYBL2, ENSCAFG00845017551|OSR1, ENSCAFG00845030565|NFIX, ENSCAFG00845025175|NR4A2, ENSCAFG00845018934|GATA2, ENSCAFG00845005191|FOSB, ENSCAFG00845024752|TBX3, ENSCAFG00845011624|KLF4, ENSCAFG00845006897|E2F7, ENSCAFG00845022621|SIX4, ENSCAFG00845010762…	46	1560	431	19884	0.1067	0.0204795	*	0.163561	ns	ENSCAFG00845012369|RUNX2, ENSCAFG00845003083|KLF6, ENSCAFG00845010706|LMNB1, ENSCAFG00845021860|EGR1, ENSCAFG00845013268|MYBL2, ENSCAFG00845017551|OSR1, ENSCAFG00845030565|NFIX, ENSCAFG00845005191|FOSB, ENSCAFG00845011624|KLF4, ENSCAFG00845006897|E2F7, ENSCAFG00845022621|SIX4, ENSCAFG00845013956|HIC1, ENSCAFG00845009257|NFAT5, ENSCAFG00845000543|ZNF580, ENSCAFG00845022548|SIX1, ENSCAFG00845030239…	30	ENSCAFG00845018369|OVOL1, ENSCAFG00845025175|NR4A2, ENSCAFG00845018934|GATA2, ENSCAFG00845024752|TBX3, ENSCAFG00845010762|ETV4, ENSCAFG00845009107|ETV7, ENSCAFG00845017224|CREB5, ENSCAFG00845015842|ELF3, ENSCAFG00845000450|MSX2, ENSCAFG00845003185|GSC, ENSCAFG00845011727|DLX4, ENSCAFG00845006297|TFEC, ENSCAFG00845028502|DLX1, ENSCAFG00845016598|HLF, ENSCAFG00845015330|TBX21, ENSCAFG00845020620|HS…	16	359	6.91392
GO:2001235	positive regulation of apoptotic signaling pathway	Biological Process	ENSCAFG00845005115|CTSH, ENSCAFG00845022393|ADORA2A, ENSCAFG00845015887|JAK2, ENSCAFG00845007708|TGFBR1, ENSCAFG00845011173|NGFR	5	1560	21	19884	0.2381	0.0208089	*	0.165084	ns		0	ENSCAFG00845005115|CTSH, ENSCAFG00845022393|ADORA2A, ENSCAFG00845015887|JAK2, ENSCAFG00845007708|TGFBR1, ENSCAFG00845011173|NGFR	5	20	0
GO:0035108	limb morphogenesis	Biological Process	ENSCAFG00845026417|WNT5A, ENSCAFG00845025576|PKDCC, ENSCAFG00845024752|TBX3, ENSCAFG00845003370|RPGRIP1L, ENSCAFG00845001301|FGF10	5	1560	21	19884	0.2381	0.0208089	*	0.165084	ns	ENSCAFG00845025576|PKDCC, ENSCAFG00845003370|RPGRIP1L, ENSCAFG00845001301|FGF10	3	ENSCAFG00845026417|WNT5A, ENSCAFG00845024752|TBX3	2	18	1.41421
GO:0043536	positive regulation of blood vessel endothelial cell migration	Biological Process	ENSCAFG00845012040|FGFR1, ENSCAFG00845010910|ANGPT1, ENSCAFG00845018934|GATA2, ENSCAFG00845019582|ANGPT4, ENSCAFG00845022039|PDGFB	5	1560	21	19884	0.2381	0.0208089	*	0.165084	ns	ENSCAFG00845019582|ANGPT4	1	ENSCAFG00845012040|FGFR1, ENSCAFG00845010910|ANGPT1, ENSCAFG00845018934|GATA2, ENSCAFG00845022039|PDGFB	4	21	-0.218218
GO:0045746	negative regulation of Notch signaling pathway	Biological Process	ENSCAFG00845002121|MMP14, ENSCAFG00845018934|GATA2, ENSCAFG00845013601|BEND6, ENSCAFG00845029137|DLL4, ENSCAFG00845028502|DLX1	5	1560	21	19884	0.2381	0.0208089	*	0.165084	ns	ENSCAFG00845013601|BEND6, ENSCAFG00845029137|DLL4	2	ENSCAFG00845002121|MMP14, ENSCAFG00845018934|GATA2, ENSCAFG00845028502|DLX1	3	21	0
GO:0007094	mitotic spindle assembly checkpoint signaling	Biological Process	ENSCAFG00845001570|PLK1, ENSCAFG00845027328|BUB1B, ENSCAFG00845008495|BUB1, ENSCAFG00845002827|SPDL1, ENSCAFG00845027144|TRIP13	5	1560	21	19884	0.2381	0.0208089	*	0.165084	ns	ENSCAFG00845001570|PLK1, ENSCAFG00845027328|BUB1B, ENSCAFG00845008495|BUB1, ENSCAFG00845002827|SPDL1, ENSCAFG00845027144|TRIP13	5		0	20	4.02492
GO:0030336	negative regulation of cell migration	Biological Process	ENSCAFG00845024495|SULF1, ENSCAFG00845024936|IGFBP5, ENSCAFG00845000607|SERPINE1, ENSCAFG00845006874|CD74, ENSCAFG00845000839|PTPRK, ENSCAFG00845011624|KLF4, ENSCAFG00845017146|EPHA4, ENSCAFG00845016236|TP53INP1, ENSCAFG00845009666|MITF, ENSCAFG00845011173|NGFR, ENSCAFG00845015608|STC1, ENSCAFG00845017903|NOG	12	1560	80	19884	0.15	0.021657	*	0.171584	ns	ENSCAFG00845011624|KLF4, ENSCAFG00845009666|MITF, ENSCAFG00845017903|NOG	3	ENSCAFG00845024495|SULF1, ENSCAFG00845024936|IGFBP5, ENSCAFG00845000607|SERPINE1, ENSCAFG00845006874|CD74, ENSCAFG00845000839|PTPRK, ENSCAFG00845017146|EPHA4, ENSCAFG00845016236|TP53INP1, ENSCAFG00845011173|NGFR, ENSCAFG00845015608|STC1	9	78	-0.226455
GO:0030307	positive regulation of cell growth	Biological Process	ENSCAFG00845011113|MFSD2A, ENSCAFG00845016210|ENSCAFG00845016210, ENSCAFG00845028176|TGFB2, ENSCAFG00845002121|MMP14, ENSCAFG00845007708|TGFBR1, ENSCAFG00845011396|EGFR, ENSCAFG00845020868|TAF9B, ENSCAFG00845006948|ARMC12	8	1560	45	19884	0.1778	0.0223708	*	0.176534	ns	ENSCAFG00845020868|TAF9B, ENSCAFG00845006948|ARMC12	2	ENSCAFG00845011113|MFSD2A, ENSCAFG00845016210|ENSCAFG00845016210, ENSCAFG00845028176|TGFB2, ENSCAFG00845002121|MMP14, ENSCAFG00845007708|TGFBR1, ENSCAFG00845011396|EGFR	6	45	1.63978
GO:0050830	defense response to Gram-positive bacterium	Biological Process	ENSCAFG00845009354|RARRES2, ENSCAFG00845003875|NOD2, ENSCAFG00845027103|P2RX7, ENSCAFG00845010558|TNF, ENSCAFG00845002761|C5AR1, ENSCAFG00845011935|PYCARD, ENSCAFG00845010301|FGR, ENSCAFG00845000499|IL7R	8	1560	45	19884	0.1778	0.0223708	*	0.176534	ns		0	ENSCAFG00845009354|RARRES2, ENSCAFG00845003875|NOD2, ENSCAFG00845027103|P2RX7, ENSCAFG00845010558|TNF, ENSCAFG00845002761|C5AR1, ENSCAFG00845011935|PYCARD, ENSCAFG00845010301|FGR, ENSCAFG00845000499|IL7R	8	34	-1.54349
GO:0030855	epithelial cell differentiation	Biological Process	ENSCAFG00845018672|CTSB, ENSCAFG00845030092|F11R, ENSCAFG00845002973|CDK1, ENSCAFG00845027033|CBR1, ENSCAFG00845001301|FGF10, ENSCAFG00845015842|ELF3, ENSCAFG00845008662|DNPH1, ENSCAFG00845022548|SIX1	8	1560	45	19884	0.1778	0.0223708	*	0.176534	ns	ENSCAFG00845002973|CDK1, ENSCAFG00845027033|CBR1, ENSCAFG00845001301|FGF10, ENSCAFG00845008662|DNPH1, ENSCAFG00845022548|SIX1	5	ENSCAFG00845018672|CTSB, ENSCAFG00845030092|F11R, ENSCAFG00845015842|ELF3	3	36	0.166667
GO:0071560	cellular response to transforming growth factor beta stimulus	Biological Process	ENSCAFG00845008849|WNT2, ENSCAFG00845026417|WNT5A, ENSCAFG00845007708|TGFBR1, ENSCAFG00845025133|ZFP36L2, ENSCAFG00845024251|SOX6, ENSCAFG00845028502|DLX1	6	1560	29	19884	0.2069	0.0229293	*	0.180462	ns	ENSCAFG00845025133|ZFP36L2, ENSCAFG00845024251|SOX6	2	ENSCAFG00845008849|WNT2, ENSCAFG00845026417|WNT5A, ENSCAFG00845007708|TGFBR1, ENSCAFG00845028502|DLX1	4	28	-0.188982
GO:0042169	SH2 domain binding	Molecular Function	ENSCAFG00845015887|JAK2, ENSCAFG00845011215|CCDC88A, ENSCAFG00845018106|SYK, ENSCAFG00845017505|SYNGR3, ENSCAFG00845014770|PAG1, ENSCAFG00845026424|BLNK	6	1560	29	19884	0.2069	0.0229293	*	0.180462	ns	ENSCAFG00845011215|CCDC88A	1	ENSCAFG00845015887|JAK2, ENSCAFG00845018106|SYK, ENSCAFG00845017505|SYNGR3, ENSCAFG00845014770|PAG1, ENSCAFG00845026424|BLNK	5	29	0
GO:0003774	cytoskeletal motor activity	Molecular Function	ENSCAFG00845000795|MYH10, ENSCAFG00845003959|MYO3A, ENSCAFG00845009933|MYO7A, ENSCAFG00845028562|MYO16, ENSCAFG00845002766|MYH3, ENSCAFG00845011123|MYO1G, ENSCAFG00845006824|MYO1F	7	1560	37	19884	0.1892	0.0231515	*	0.18149	ns	ENSCAFG00845000795|MYH10, ENSCAFG00845003959|MYO3A, ENSCAFG00845028562|MYO16, ENSCAFG00845002766|MYH3	4	ENSCAFG00845009933|MYO7A, ENSCAFG00845011123|MYO1G, ENSCAFG00845006824|MYO1F	3	32	1.41421
GO:0097110	scaffold protein binding	Molecular Function	ENSCAFG00845004604|PSAP, ENSCAFG00845029114|CIT, ENSCAFG00845018106|SYK, ENSCAFG00845011629|KCNQ1, ENSCAFG00845030126|SCN5A, ENSCAFG00845020151|GRID2, ENSCAFG00845015313|TREM1	7	1560	37	19884	0.1892	0.0231515	*	0.18149	ns	ENSCAFG00845029114|CIT, ENSCAFG00845020151|GRID2	2	ENSCAFG00845004604|PSAP, ENSCAFG00845018106|SYK, ENSCAFG00845011629|KCNQ1, ENSCAFG00845030126|SCN5A, ENSCAFG00845015313|TREM1	5	37	0.821995
GO:0001784	phosphotyrosine residue binding	Molecular Function	ENSCAFG00845014621|SOCS3, ENSCAFG00845018106|SYK, ENSCAFG00845008896|VAV1, ENSCAFG00845020471|HCK, ENSCAFG00845023015|SAMSN1, ENSCAFG00845010301|FGR, ENSCAFG00845021644|ZAP70	7	1560	37	19884	0.1892	0.0231515	*	0.18149	ns	ENSCAFG00845014621|SOCS3	1	ENSCAFG00845018106|SYK, ENSCAFG00845008896|VAV1, ENSCAFG00845020471|HCK, ENSCAFG00845023015|SAMSN1, ENSCAFG00845010301|FGR, ENSCAFG00845021644|ZAP70	6	37	1.15079
GO:0034614	cellular response to reactive oxygen species	Biological Process	ENSCAFG00845017615|MMP9, ENSCAFG00845000865|MMP2, ENSCAFG00845011396|EGFR, ENSCAFG00845000839|PTPRK, ENSCAFG00845001935|NCF1	5	1560	22	19884	0.2273	0.0252346	*	0.196526	ns		0	ENSCAFG00845017615|MMP9, ENSCAFG00845000865|MMP2, ENSCAFG00845011396|EGFR, ENSCAFG00845000839|PTPRK, ENSCAFG00845001935|NCF1	5	20	0.447214
GO:2000134	negative regulation of G1/S transition of mitotic cell cycle	Biological Process	ENSCAFG00845018632|INHBA, ENSCAFG00845027079|FHL1, ENSCAFG00845019686|DACT1, ENSCAFG00845011624|KLF4, ENSCAFG00845006897|E2F7	5	1560	22	19884	0.2273	0.0252346	*	0.196526	ns	ENSCAFG00845027079|FHL1, ENSCAFG00845019686|DACT1, ENSCAFG00845011624|KLF4, ENSCAFG00845006897|E2F7	4	ENSCAFG00845018632|INHBA	1	22	0.852803
GO:0050905	neuromuscular process	Biological Process	ENSCAFG00845001153|HEXB, ENSCAFG00845030371|KCNA1, ENSCAFG00845028892|STRA6, ENSCAFG00845011629|KCNQ1, ENSCAFG00845020025|COMP	5	1560	22	19884	0.2273	0.0252346	*	0.196526	ns		0	ENSCAFG00845001153|HEXB, ENSCAFG00845030371|KCNA1, ENSCAFG00845028892|STRA6, ENSCAFG00845011629|KCNQ1, ENSCAFG00845020025|COMP	5	22	0.426401
GO:0032467	positive regulation of cytokinesis	Biological Process	ENSCAFG00845017966|RACGAP1, ENSCAFG00845014023|CDC25B, ENSCAFG00845029114|CIT, ENSCAFG00845025956|ECT2, ENSCAFG00845021665|KIF14	5	1560	22	19884	0.2273	0.0252346	*	0.196526	ns	ENSCAFG00845017966|RACGAP1, ENSCAFG00845014023|CDC25B, ENSCAFG00845029114|CIT, ENSCAFG00845025956|ECT2, ENSCAFG00845021665|KIF14	5		0	21	2.83683
GO:0015276	ligand-gated ion channel activity	Molecular Function	ENSCAFG00845020151|GRID2, ENSCAFG00845000289|HTR3B, ENSCAFG00845005055|GRIA1, ENSCAFG00845006184|GRIK2, ENSCAFG00845006283|GRID1	5	1560	22	19884	0.2273	0.0252346	*	0.196526	ns	ENSCAFG00845020151|GRID2, ENSCAFG00845005055|GRIA1, ENSCAFG00845006184|GRIK2	3	ENSCAFG00845000289|HTR3B, ENSCAFG00845006283|GRID1	2	17	0.485071
GO:0021987	cerebral cortex development	Biological Process	ENSCAFG00845001126|ASPM, ENSCAFG00845013712|PTPRS, ENSCAFG00845011965|TRAPPC9, ENSCAFG00845021665|KIF14, ENSCAFG00845009814|CDON, ENSCAFG00845000430|WDR62, ENSCAFG00845017868|RELN, ENSCAFG00845005371|NTRK2	8	1560	46	19884	0.1739	0.0252789	*	0.196566	ns	ENSCAFG00845001126|ASPM, ENSCAFG00845011965|TRAPPC9, ENSCAFG00845021665|KIF14, ENSCAFG00845009814|CDON, ENSCAFG00845000430|WDR62	5	ENSCAFG00845013712|PTPRS, ENSCAFG00845017868|RELN, ENSCAFG00845005371|NTRK2	3	42	1.69734
GO:0002063	chondrocyte development	Biological Process	ENSCAFG00845024495|SULF1, ENSCAFG00845012369|RUNX2, ENSCAFG00845018089|ECM1, ENSCAFG00845020025|COMP	4	1560	15	19884	0.2667	0.0255702	*	0.196566	ns	ENSCAFG00845012369|RUNX2	1	ENSCAFG00845024495|SULF1, ENSCAFG00845018089|ECM1, ENSCAFG00845020025|COMP	3	15	-0.774597
GO:0048010	vascular endothelial growth factor receptor signaling pathway	Biological Process	ENSCAFG00845024495|SULF1, ENSCAFG00845018800|VEGFC, ENSCAFG00845001301|FGF10, ENSCAFG00845020297|FGF9	4	1560	15	19884	0.2667	0.0255702	*	0.196566	ns	ENSCAFG00845001301|FGF10	1	ENSCAFG00845024495|SULF1, ENSCAFG00845018800|VEGFC, ENSCAFG00845020297|FGF9	3	15	0.774597
GO:0052689	carboxylic ester hydrolase activity	Molecular Function	ENSCAFG00845016243|LIPG, ENSCAFG00845008460|TNFAIP6, ENSCAFG00845025863|NCEH1, ENSCAFG00845010523|CES2	4	1560	15	19884	0.2667	0.0255702	*	0.196566	ns		0	ENSCAFG00845016243|LIPG, ENSCAFG00845008460|TNFAIP6, ENSCAFG00845025863|NCEH1, ENSCAFG00845010523|CES2	4	11	-2.11058
GO:0006801	superoxide metabolic process	Biological Process	ENSCAFG00845001754|SOD2, ENSCAFG00845023727|CYBB, ENSCAFG00845022743|NOXA1, ENSCAFG00845017169|CBS	4	1560	15	19884	0.2667	0.0255702	*	0.196566	ns	ENSCAFG00845017169|CBS	1	ENSCAFG00845001754|SOD2, ENSCAFG00845023727|CYBB, ENSCAFG00845022743|NOXA1	3	14	1.87083
GO:0043393	regulation of protein binding	Biological Process	ENSCAFG00845001570|PLK1, ENSCAFG00845010910|ANGPT1, ENSCAFG00845007708|TGFBR1, ENSCAFG00845009814|CDON	4	1560	15	19884	0.2667	0.0255702	*	0.196566	ns	ENSCAFG00845001570|PLK1, ENSCAFG00845009814|CDON	2	ENSCAFG00845010910|ANGPT1, ENSCAFG00845007708|TGFBR1	2	15	-0.258199
GO:0055007	cardiac muscle cell differentiation	Biological Process	ENSCAFG00845031113|GREM1, ENSCAFG00845003630|MYOCD, ENSCAFG00845024752|TBX3, ENSCAFG00845027004|BMP2	4	1560	15	19884	0.2667	0.0255702	*	0.196566	ns	ENSCAFG00845003630|MYOCD	1	ENSCAFG00845031113|GREM1, ENSCAFG00845024752|TBX3, ENSCAFG00845027004|BMP2	3	15	0
GO:0042908	xenobiotic transport	Biological Process	ENSCAFG00845029488|ABCA8, ENSCAFG00845004382|ABCA3, ENSCAFG00845014515|ABCC3, ENSCAFG00845002163|SLC22A2	4	1560	15	19884	0.2667	0.0255702	*	0.196566	ns	ENSCAFG00845029488|ABCA8, ENSCAFG00845002163|SLC22A2	2	ENSCAFG00845004382|ABCA3, ENSCAFG00845014515|ABCC3	2	12	0.288675
GO:0048535	lymph node development	Biological Process	ENSCAFG00845017420|TRAF3IP2, ENSCAFG00845001659|SPNS3, ENSCAFG00845028387|TOX, ENSCAFG00845000499|IL7R	4	1560	15	19884	0.2667	0.0255702	*	0.196566	ns	ENSCAFG00845028387|TOX	1	ENSCAFG00845017420|TRAF3IP2, ENSCAFG00845001659|SPNS3, ENSCAFG00845000499|IL7R	3	14	-0.801784
GO:0090102	cochlea development	Biological Process	ENSCAFG00845008693|SOBP, ENSCAFG00845003370|RPGRIP1L, ENSCAFG00845017146|EPHA4, ENSCAFG00845011629|KCNQ1	4	1560	15	19884	0.2667	0.0255702	*	0.196566	ns	ENSCAFG00845008693|SOBP, ENSCAFG00845003370|RPGRIP1L	2	ENSCAFG00845017146|EPHA4, ENSCAFG00845011629|KCNQ1	2	12	0
GO:0030218	erythrocyte differentiation	Biological Process	ENSCAFG00845027702|EPAS1, ENSCAFG00845015887|JAK2, ENSCAFG00845011629|KCNQ1, ENSCAFG00845020698|HCLS1, ENSCAFG00845011979|MPIG6B, ENSCAFG00845009878|IKZF1, ENSCAFG00845021614|SPI1	7	1560	38	19884	0.1842	0.0265183	*	0.203068	ns	ENSCAFG00845011979|MPIG6B	1	ENSCAFG00845027702|EPAS1, ENSCAFG00845015887|JAK2, ENSCAFG00845011629|KCNQ1, ENSCAFG00845020698|HCLS1, ENSCAFG00845009878|IKZF1, ENSCAFG00845021614|SPI1	6	35	1.18322
GO:0051216	cartilage development	Biological Process	ENSCAFG00845024495|SULF1, ENSCAFG00845022357|CD44, ENSCAFG00845016200|CSGALNACT1, ENSCAFG00845021350|EDN1, ENSCAFG00845020025|COMP, ENSCAFG00845000220|ZBTB16, ENSCAFG00845017903|NOG	7	1560	38	19884	0.1842	0.0265183	*	0.203068	ns	ENSCAFG00845016200|CSGALNACT1, ENSCAFG00845000220|ZBTB16, ENSCAFG00845017903|NOG	3	ENSCAFG00845024495|SULF1, ENSCAFG00845022357|CD44, ENSCAFG00845021350|EDN1, ENSCAFG00845020025|COMP	4	37	2.30159
GO:0030178	negative regulation of Wnt signaling pathway	Biological Process	ENSCAFG00845017299|DKK3, ENSCAFG00845019686|DACT1, ENSCAFG00845016004|FRZB, ENSCAFG00845013956|HIC1, ENSCAFG00845020297|FGF9, ENSCAFG00845004706|APCDD1, ENSCAFG00845003185|GSC	7	1560	38	19884	0.1842	0.0265183	*	0.203068	ns	ENSCAFG00845019686|DACT1, ENSCAFG00845013956|HIC1	2	ENSCAFG00845017299|DKK3, ENSCAFG00845016004|FRZB, ENSCAFG00845020297|FGF9, ENSCAFG00845004706|APCDD1, ENSCAFG00845003185|GSC	5	38	2.2711
GO:0001657	ureteric bud development	Biological Process	ENSCAFG00845020775|CRLF1, ENSCAFG00845028293|NPNT, ENSCAFG00845017551|OSR1, ENSCAFG00845022548|SIX1, ENSCAFG00845017903|NOG, ENSCAFG00845027877|RET	6	1560	30	19884	0.2	0.0268158	*	0.204819	ns	ENSCAFG00845017551|OSR1, ENSCAFG00845022548|SIX1, ENSCAFG00845017903|NOG, ENSCAFG00845027877|RET	4	ENSCAFG00845020775|CRLF1, ENSCAFG00845028293|NPNT	2	29	0.928477
GO:0007416	synapse assembly	Biological Process	ENSCAFG00845014867|NRG1, ENSCAFG00845024690|ENSCAFG00845024690, ENSCAFG00845024611|CLSTN3, ENSCAFG00845009016|KIRREL3, ENSCAFG00845013489|ADGRF1, ENSCAFG00845029769|NRXN2	6	1560	30	19884	0.2	0.0268158	*	0.204819	ns	ENSCAFG00845014867|NRG1, ENSCAFG00845029769|NRXN2	2	ENSCAFG00845024690|ENSCAFG00845024690, ENSCAFG00845024611|CLSTN3, ENSCAFG00845009016|KIRREL3, ENSCAFG00845013489|ADGRF1	4	30	0.730297
GO:0010629	negative regulation of gene expression	Biological Process	ENSCAFG00845028176|TGFB2, ENSCAFG00845021275|LGMN, ENSCAFG00845030728|ZC3H12A, ENSCAFG00845018934|GATA2, ENSCAFG00845011624|KLF4, ENSCAFG00845027004|BMP2, ENSCAFG00845016236|TP53INP1, ENSCAFG00845011629|KCNQ1, ENSCAFG00845012190|CCR1, ENSCAFG00845029352|SLC24A3, ENSCAFG00845029137|DLL4, ENSCAFG00845022039|PDGFB, ENSCAFG00845017903|NOG, ENSCAFG00845010558|TNF, ENSCAFG00845015177|ZBTB20, ENSCAFG008…	22	1560	182	19884	0.1209	0.0281778	*	0.208701	ns	ENSCAFG00845011624|KLF4, ENSCAFG00845029137|DLL4, ENSCAFG00845017903|NOG, ENSCAFG00845015177|ZBTB20, ENSCAFG00845010719|ZNF503, ENSCAFG00845000028|ESR1	6	ENSCAFG00845028176|TGFB2, ENSCAFG00845021275|LGMN, ENSCAFG00845030728|ZC3H12A, ENSCAFG00845018934|GATA2, ENSCAFG00845027004|BMP2, ENSCAFG00845016236|TP53INP1, ENSCAFG00845011629|KCNQ1, ENSCAFG00845012190|CCR1, ENSCAFG00845029352|SLC24A3, ENSCAFG00845022039|PDGFB, ENSCAFG00845010558|TNF, ENSCAFG00845008729|TTBK1, ENSCAFG00845027072|FERMT1, ENSCAFG00845014323|MSR1, ENSCAFG00845009543|OPRD1, ENSCAFG…	16	176	0.678401
GO:0001916	positive regulation of T cell mediated cytotoxicity	Biological Process	ENSCAFG00845028622|B2M, ENSCAFG00845017467|DLA-DRA, ENSCAFG00845027103|P2RX7	3	1560	9	19884	0.3333	0.0282711	*	0.208701	ns		0	ENSCAFG00845028622|B2M, ENSCAFG00845017467|DLA-DRA, ENSCAFG00845027103|P2RX7	3	9	-1
GO:0097154	GABAergic neuron differentiation	Biological Process	ENSCAFG00845018632|INHBA, ENSCAFG00845018934|GATA2, ENSCAFG00845028502|DLX1	3	1560	9	19884	0.3333	0.0282711	*	0.208701	ns		0	ENSCAFG00845018632|INHBA, ENSCAFG00845018934|GATA2, ENSCAFG00845028502|DLX1	3	5	-2.23607
GO:0043032	positive regulation of macrophage activation	Biological Process	ENSCAFG00845026417|WNT5A, ENSCAFG00845005405|PLA2G4A, ENSCAFG00845012026|TLR4	3	1560	9	19884	0.3333	0.0282711	*	0.208701	ns		0	ENSCAFG00845026417|WNT5A, ENSCAFG00845005405|PLA2G4A, ENSCAFG00845012026|TLR4	3	7	-1.13389
GO:0004861	cyclin-dependent protein serine/threonine kinase inhibitor activity	Molecular Function	ENSCAFG00845009606|ENSCAFG00845009606, ENSCAFG00845024510|CDKN2C, ENSCAFG00845026179|CDKN2D	3	1560	9	19884	0.3333	0.0282711	*	0.208701	ns	ENSCAFG00845024510|CDKN2C, ENSCAFG00845026179|CDKN2D	2	ENSCAFG00845009606|ENSCAFG00845009606	1	9	1.66667
[truncated: 5,166 more rows]

## Sheet: 表格说明
	标题	说明		GO_Category		Rich.Factor		p值颜色	p值范围	Sig.Sign
	GO_ID	GO数据库ID编号。点击进入官网查看此GO ID详细信息。		Process		1			[0, 0.0001)	****
	GO_Term	GO条目。		Component		0.8			[0.0001, 0.001)	***
[truncated: 17 more rows]
