# Supplementary material for: Multiomics analysis of platelet-rich plasma promoting biological performance of mesenchymal stem cells
Source: BMC Genomics. 2024 Jun 5;25:564. doi: 10.1186/s12864-024-10329-8 (PMC11151483; doi:10.1186/s12864-024-10329-8)
Supplement: Supplementary file 1 — Supplementary Material 1. [file 12864_2024_10329_MOESM1_ESM.zip › Supplementary document-7 PRPVSCONT.GO_Enrichment.xlsx]

## Sheet: COND1.PRPVSCONT
GO_ID	GO_Term	GO_Category	IDs	S	TS	B	TB	Rich.Factor	P.value	Sig.Sign.P	Q.value	Sig.Sign.Q	S_Down_ID	S_Down_Num	S_Up_ID	S_Up_Num	MapID_Count	ZScore
GO:0005886	plasma membrane	Cellular Component	ENSCAFG00845017467|DLA-DRA, ENSCAFG00845006874|CD74, ENSCAFG00845013649|MRC1, ENSCAFG00845027087|SLC11A1, ENSCAFG00845023581|CD68, ENSCAFG00845017466|PCDH12, ENSCAFG00845025442|CD36, ENSCAFG00845004382|ABCA3, ENSCAFG00845014401|SLC43A2, ENSCAFG00845027671|ACKR3, ENSCAFG00845005750|TSPAN13, ENSCAFG00845030092|F11R, ENSCAFG00845027004|BMP2, ENSCAFG00845017072|PCDH1, ENSCAFG00845029992|SCARB2, ENSCA…	383	2429	1675	19884	0.2287	2.04546e-37	****	1.53512e-33	****	ENSCAFG00845001624|PRC1, ENSCAFG00845021665|KIF14, ENSCAFG00845015750|UBE2C, ENSCAFG00845007050|BCL3, ENSCAFG00845018798|BTK, ENSCAFG00845012425|MELK, ENSCAFG00845014867|NRG1, ENSCAFG00845016150|PKP2, ENSCAFG00845025731|CIP2A, ENSCAFG00845001264|ADRA1B, ENSCAFG00845008977|CAVIN4, ENSCAFG00845008316|FNDC4, ENSCAFG00845011131|STEAP2, ENSCAFG00845003370|RPGRIP1L, ENSCAFG00845022016|TRPV4, ENSCAFG008…	67	ENSCAFG00845017467|DLA-DRA, ENSCAFG00845006874|CD74, ENSCAFG00845013649|MRC1, ENSCAFG00845027087|SLC11A1, ENSCAFG00845023581|CD68, ENSCAFG00845017466|PCDH12, ENSCAFG00845025442|CD36, ENSCAFG00845004382|ABCA3, ENSCAFG00845014401|SLC43A2, ENSCAFG00845027671|ACKR3, ENSCAFG00845005750|TSPAN13, ENSCAFG00845030092|F11R, ENSCAFG00845027004|BMP2, ENSCAFG00845017072|PCDH1, ENSCAFG00845029992|SCARB2, ENSCA…	316	1543	-6.77172
GO:0005615	extracellular space	Cellular Component	ENSCAFG00845017615|MMP9, ENSCAFG00845015583|SPARCL1, ENSCAFG00845022531|ANGPT2, ENSCAFG00845000798|MMP12, ENSCAFG00845016131|SPP1, ENSCAFG00845006994|MMRN2, ENSCAFG00845019241|CTSS, ENSCAFG00845019461|CTSK, ENSCAFG00845009539|PKIB, ENSCAFG00845016517|PLTP, ENSCAFG00845027004|BMP2, ENSCAFG00845004604|PSAP, ENSCAFG00845011212|IGFBP3, ENSCAFG00845029056|BPI, ENSCAFG00845022888|PECAM1, ENSCAFG0084500…	158	2429	499	19884	0.3166	3.02378e-31	****	1.13467e-27	****	ENSCAFG00845020846|LRRC17, ENSCAFG00845015888|CPXM1, ENSCAFG00845009450|SFRP2, ENSCAFG00845014867|NRG1, ENSCAFG00845012504|COL1A1, ENSCAFG00845011365|SERPINH1, ENSCAFG00845008316|FNDC4, ENSCAFG00845011516|IL37, ENSCAFG00845000712|SSC5D, ENSCAFG00845024953|C1RL, ENSCAFG00845013384|SORL1, ENSCAFG00845000419|CCBE1, ENSCAFG00845030600|COPA, ENSCAFG00845011506|ENSCAFG00845011506, ENSCAFG00845017050|HM…	18	ENSCAFG00845017615|MMP9, ENSCAFG00845015583|SPARCL1, ENSCAFG00845022531|ANGPT2, ENSCAFG00845000798|MMP12, ENSCAFG00845016131|SPP1, ENSCAFG00845006994|MMRN2, ENSCAFG00845019241|CTSS, ENSCAFG00845019461|CTSK, ENSCAFG00845009539|PKIB, ENSCAFG00845016517|PLTP, ENSCAFG00845027004|BMP2, ENSCAFG00845004604|PSAP, ENSCAFG00845011212|IGFBP3, ENSCAFG00845029056|BPI, ENSCAFG00845022888|PECAM1, ENSCAFG0084500…	140	403	-9.41476
GO:0016020	membrane	Cellular Component	ENSCAFG00845017467|DLA-DRA, ENSCAFG00845029137|DLL4, ENSCAFG00845006874|CD74, ENSCAFG00845027087|SLC11A1, ENSCAFG00845023581|CD68, ENSCAFG00845017466|PCDH12, ENSCAFG00845025442|CD36, ENSCAFG00845003278|FXYD6, ENSCAFG00845017072|PCDH1, ENSCAFG00845029992|SCARB2, ENSCAFG00845002498|CD34, ENSCAFG00845028641|SLC2A5, ENSCAFG00845023062|PRKCH, ENSCAFG00845022039|PDGFB, ENSCAFG00845008045|CSF2RB, ENSCAF…	307	2429	1474	19884	0.2083	1.32317e-22	****	3.31013e-19	****	ENSCAFG00845016098|CCNB2, ENSCAFG00845000947|SPHK2, ENSCAFG00845022016|TRPV4, ENSCAFG00845005838|KCNK6, ENSCAFG00845000712|SSC5D, ENSCAFG00845025402|SFXN2, ENSCAFG00845024934|KCNS2, ENSCAFG00845017004|ALOX12, ENSCAFG00845000791|PRRT2, ENSCAFG00845009547|DCHS2, ENSCAFG00845020957|MME, ENSCAFG00845027740|SLC12A8, ENSCAFG00845020392|SLC25A43, ENSCAFG00845011215|CCDC88A, ENSCAFG00845029331|SCNN1A, EN…	45	ENSCAFG00845017467|DLA-DRA, ENSCAFG00845029137|DLL4, ENSCAFG00845006874|CD74, ENSCAFG00845027087|SLC11A1, ENSCAFG00845023581|CD68, ENSCAFG00845017466|PCDH12, ENSCAFG00845025442|CD36, ENSCAFG00845003278|FXYD6, ENSCAFG00845017072|PCDH1, ENSCAFG00845029992|SCARB2, ENSCAFG00845002498|CD34, ENSCAFG00845028641|SLC2A5, ENSCAFG00845023062|PRKCH, ENSCAFG00845022039|PDGFB, ENSCAFG00845008045|CSF2RB, ENSCAF…	262	1306	-8.2737
GO:0006955	immune response	Biological Process	ENSCAFG00845008998|ENSCAFG00845008998, ENSCAFG00845017467|DLA-DRA, ENSCAFG00845006874|CD74, ENSCAFG00845025442|CD36, ENSCAFG00845009083|CCL5, ENSCAFG00845029056|BPI, ENSCAFG00845008896|VAV1, ENSCAFG00845012190|CCR1, ENSCAFG00845005953|ENPP2, ENSCAFG00845018613|DLA-DMA, ENSCAFG00845012026|TLR4, ENSCAFG00845018536|DLA-DMB, ENSCAFG00845009391|TLR2, ENSCAFG00845002906|PTGER4, ENSCAFG00845029862|CXCL1…	65	2429	157	19884	0.414	2.4094e-20	****	4.52063e-17	****	ENSCAFG00845011516|IL37, ENSCAFG00845003329|CCL17	2	ENSCAFG00845008998|ENSCAFG00845008998, ENSCAFG00845017467|DLA-DRA, ENSCAFG00845006874|CD74, ENSCAFG00845025442|CD36, ENSCAFG00845009083|CCL5, ENSCAFG00845029056|BPI, ENSCAFG00845008896|VAV1, ENSCAFG00845012190|CCR1, ENSCAFG00845005953|ENPP2, ENSCAFG00845018613|DLA-DMA, ENSCAFG00845012026|TLR4, ENSCAFG00845018536|DLA-DMB, ENSCAFG00845009391|TLR2, ENSCAFG00845002906|PTGER4, ENSCAFG00845029862|CXCL1…	63	137	-6.66399
GO:0009986	cell surface	Cellular Component	ENSCAFG00845017467|DLA-DRA, ENSCAFG00845006874|CD74, ENSCAFG00845013649|MRC1, ENSCAFG00845025442|CD36, ENSCAFG00845027671|ACKR3, ENSCAFG00845027004|BMP2, ENSCAFG00845002498|CD34, ENSCAFG00845022039|PDGFB, ENSCAFG00845027134|CD93, ENSCAFG00845027772|PLVAP, ENSCAFG00845008395|CSF1R, ENSCAFG00845017057|IL2RG, ENSCAFG00845028626|ITGA6, ENSCAFG00845011173|NGFR, ENSCAFG00845018613|DLA-DMA, ENSCAFG00845…	88	2429	299	19884	0.2943	1.00098e-15	****	1.35026e-12	****	ENSCAFG00845030056|DPP4, ENSCAFG00845010094|TNN, ENSCAFG00845013384|SORL1, ENSCAFG00845004230|SLC1A3, ENSCAFG00845014692|LRFN2, ENSCAFG00845006936|SLC46A2, ENSCAFG00845011506|ENSCAFG00845011506, ENSCAFG00845022942|SLC7A11, ENSCAFG00845020468|SMIM1	9	ENSCAFG00845017467|DLA-DRA, ENSCAFG00845006874|CD74, ENSCAFG00845013649|MRC1, ENSCAFG00845025442|CD36, ENSCAFG00845027671|ACKR3, ENSCAFG00845027004|BMP2, ENSCAFG00845002498|CD34, ENSCAFG00845022039|PDGFB, ENSCAFG00845027134|CD93, ENSCAFG00845027772|PLVAP, ENSCAFG00845008395|CSF1R, ENSCAFG00845017057|IL2RG, ENSCAFG00845028626|ITGA6, ENSCAFG00845011173|NGFR, ENSCAFG00845018613|DLA-DMA, ENSCAFG00845…	79	276	-6.44064
GO:0007155	cell adhesion	Biological Process	ENSCAFG00845029798|VWF, ENSCAFG00845030285|STAB1, ENSCAFG00845016131|SPP1, ENSCAFG00845017466|PCDH12, ENSCAFG00845030092|F11R, ENSCAFG00845017072|PCDH1, ENSCAFG00845002498|CD34, ENSCAFG00845028626|ITGA6, ENSCAFG00845013917|ITGAL, ENSCAFG00845006098|THBS4, ENSCAFG00845005303|ITGA7, ENSCAFG00845003786|MFGE8, ENSCAFG00845011550|ITGAM, ENSCAFG00845001102|EMB, ENSCAFG00845008460|TNFAIP6, ENSCAFG008450…	74	2429	230	19884	0.3217	1.07949e-15	****	1.35026e-12	****	ENSCAFG00845009547|DCHS2, ENSCAFG00845005515|PCDH7, ENSCAFG00845030923|IGSF9, ENSCAFG00845019962|HAPLN1, ENSCAFG00845009872|STAB2, ENSCAFG00845029874|NECTIN4, ENSCAFG00845029240|ENSCAFG00845029240	7	ENSCAFG00845029798|VWF, ENSCAFG00845030285|STAB1, ENSCAFG00845016131|SPP1, ENSCAFG00845017466|PCDH12, ENSCAFG00845030092|F11R, ENSCAFG00845017072|PCDH1, ENSCAFG00845002498|CD34, ENSCAFG00845028626|ITGA6, ENSCAFG00845013917|ITGAL, ENSCAFG00845006098|THBS4, ENSCAFG00845005303|ITGA7, ENSCAFG00845003786|MFGE8, ENSCAFG00845011550|ITGAM, ENSCAFG00845001102|EMB, ENSCAFG00845008460|TNFAIP6, ENSCAFG008450…	67	216	-4.62681
GO:0005515	protein binding	Molecular Function	ENSCAFG00845015583|SPARCL1, ENSCAFG00845000378|C1QC, ENSCAFG00845000400|C1QA, ENSCAFG00845029798|VWF, ENSCAFG00845011649|ROBO4, ENSCAFG00845006994|MMRN2, ENSCAFG00845023211|PTPRC, ENSCAFG00845014179|ENSCAFG00845014179, ENSCAFG00845020197|WDFY4, ENSCAFG00845029262|SEMA7A, ENSCAFG00845008896|VAV1, ENSCAFG00845001909|CD14, ENSCAFG00845029377|LPL, ENSCAFG00845008045|CSF2RB, ENSCAFG00845017365|BCL6B, …	489	2429	2918	19884	0.1676	3.57188e-15	****	3.81206e-12	****	ENSCAFG00845021665|KIF14, ENSCAFG00845028130|ENSCAFG00845028130, ENSCAFG00845012791|LRRC59, ENSCAFG00845020846|LRRC17, ENSCAFG00845021325|PLEKHA6, ENSCAFG00845001126|ASPM, ENSCAFG00845001570|PLK1, ENSCAFG00845024319|KPNA2, ENSCAFG00845016972|MYBPC2, ENSCAFG00845027919|SPATA17, ENSCAFG00845019556|CDC20, ENSCAFG00845000430|WDR62, ENSCAFG00845026928|PLK4, ENSCAFG00845004060|CCNF, ENSCAFG00845007050|…	156	ENSCAFG00845015583|SPARCL1, ENSCAFG00845000378|C1QC, ENSCAFG00845000400|C1QA, ENSCAFG00845029798|VWF, ENSCAFG00845011649|ROBO4, ENSCAFG00845006994|MMRN2, ENSCAFG00845023211|PTPRC, ENSCAFG00845014179|ENSCAFG00845014179, ENSCAFG00845020197|WDFY4, ENSCAFG00845029262|SEMA7A, ENSCAFG00845008896|VAV1, ENSCAFG00845001909|CD14, ENSCAFG00845029377|LPL, ENSCAFG00845008045|CSF2RB, ENSCAFG00845017365|BCL6B, …	333	2716	4.52842
GO:0009897	external side of plasma membrane	Cellular Component	ENSCAFG00845014732|MCAM, ENSCAFG00845019461|CTSK, ENSCAFG00845025442|CD36, ENSCAFG00845029262|SEMA7A, ENSCAFG00845002498|CD34, ENSCAFG00845001909|CD14, ENSCAFG00845012190|CCR1, ENSCAFG00845010374|ABCA1, ENSCAFG00845018672|CTSB, ENSCAFG00845017057|IL2RG, ENSCAFG00845018336|ACE, ENSCAFG00845020756|TCN2, ENSCAFG00845012026|TLR4, ENSCAFG00845011904|KIT, ENSCAFG00845003786|MFGE8, ENSCAFG00845023170|CD…	51	2429	130	19884	0.3923	4.06349e-15	****	3.81206e-12	****	ENSCAFG00845012948|NT5E	1	ENSCAFG00845014732|MCAM, ENSCAFG00845019461|CTSK, ENSCAFG00845025442|CD36, ENSCAFG00845029262|SEMA7A, ENSCAFG00845002498|CD34, ENSCAFG00845001909|CD14, ENSCAFG00845012190|CCR1, ENSCAFG00845010374|ABCA1, ENSCAFG00845018672|CTSB, ENSCAFG00845017057|IL2RG, ENSCAFG00845018336|ACE, ENSCAFG00845020756|TCN2, ENSCAFG00845012026|TLR4, ENSCAFG00845011904|KIT, ENSCAFG00845003786|MFGE8, ENSCAFG00845023170|CD…	50	116	-5.66371
GO:0007165	signal transduction	Biological Process	ENSCAFG00845015583|SPARCL1, ENSCAFG00845002498|CD34, ENSCAFG00845023650|ARHGAP25, ENSCAFG00845017966|RACGAP1, ENSCAFG00845027611|PLCL1, ENSCAFG00845005623|TNFRSF11B, ENSCAFG00845013585|DEPDC1, ENSCAFG00845011173|NGFR, ENSCAFG00845027587|PLCB2, ENSCAFG00845012026|TLR4, ENSCAFG00845009391|TLR2, ENSCAFG00845031116|ENSCAFG00845031116, ENSCAFG00845005625|ENSCAFG00845005625, ENSCAFG00845004492|CCN2, EN…	122	2429	501	19884	0.2435	2.56285e-14	****	2.07114e-11	****	ENSCAFG00845017966|RACGAP1, ENSCAFG00845013585|DEPDC1, ENSCAFG00845031116|ENSCAFG00845031116, ENSCAFG00845008852|IQGAP3, ENSCAFG00845023145|ENSCAFG00845023145, ENSCAFG00845007512|DEPDC1B, ENSCAFG00845024196|TRAIP, ENSCAFG00845001214|ARHGAP33, ENSCAFG00845014147|RADIL, ENSCAFG00845027126|IRAK1, ENSCAFG00845003624|TENM2, ENSCAFG00845003274|RTKN2, ENSCAFG00845028649|ARHGAP19, ENSCAFG00845014621|SOCS…	30	ENSCAFG00845015583|SPARCL1, ENSCAFG00845002498|CD34, ENSCAFG00845023650|ARHGAP25, ENSCAFG00845027611|PLCL1, ENSCAFG00845005623|TNFRSF11B, ENSCAFG00845011173|NGFR, ENSCAFG00845027587|PLCB2, ENSCAFG00845012026|TLR4, ENSCAFG00845009391|TLR2, ENSCAFG00845005625|ENSCAFG00845005625, ENSCAFG00845004492|CCN2, ENSCAFG00845016835|ARAP3, ENSCAFG00845018089|ECM1, ENSCAFG00845009737|PDE2A, ENSCAFG00845027433|…	92	466	-1.01913
GO:0008284	positive regulation of cell population proliferation	Biological Process	ENSCAFG00845011480|ESM1, ENSCAFG00845022039|PDGFB, ENSCAFG00845001624|PRC1, ENSCAFG00845021275|LGMN, ENSCAFG00845021665|KIF14, ENSCAFG00845008395|CSF1R, ENSCAFG00845026991|CLEC7A, ENSCAFG00845020698|HCLS1, ENSCAFG00845005115|CTSH, ENSCAFG00845004370|BMP4, ENSCAFG00845017942|FGF1, ENSCAFG00845020775|CRLF1, ENSCAFG00845020471|HCK, ENSCAFG00845001249|HBEGF, ENSCAFG00845000969|IL11, ENSCAFG0084500945…	74	2429	243	19884	0.3045	2.75968e-14	****	2.07114e-11	****	ENSCAFG00845001624|PRC1, ENSCAFG00845021665|KIF14, ENSCAFG00845009450|SFRP2, ENSCAFG00845014867|NRG1, ENSCAFG00845028669|KIF20B, ENSCAFG00845024978|FOXM1, ENSCAFG00845000947|SPHK2, ENSCAFG00845030056|DPP4, ENSCAFG00845003274|RTKN2, ENSCAFG00845003039|PTGFR, ENSCAFG00845024273|CNTFR, ENSCAFG00845017837|FGF5, ENSCAFG00845011836|GLI1, ENSCAFG00845012369|RUNX2, ENSCAFG00845003630|MYOCD, ENSCAFG008450…	19	ENSCAFG00845011480|ESM1, ENSCAFG00845022039|PDGFB, ENSCAFG00845021275|LGMN, ENSCAFG00845008395|CSF1R, ENSCAFG00845026991|CLEC7A, ENSCAFG00845020698|HCLS1, ENSCAFG00845005115|CTSH, ENSCAFG00845004370|BMP4, ENSCAFG00845017942|FGF1, ENSCAFG00845020775|CRLF1, ENSCAFG00845020471|HCK, ENSCAFG00845001249|HBEGF, ENSCAFG00845000969|IL11, ENSCAFG00845002371|CSF1, ENSCAFG00845012083|KDR, ENSCAFG00845030572|…	55	227	-1.26107
GO:0005576	extracellular region	Cellular Component	ENSCAFG00845000378|C1QC, ENSCAFG00845008998|ENSCAFG00845008998, ENSCAFG00845000400|C1QA, ENSCAFG00845029798|VWF, ENSCAFG00845011480|ESM1, ENSCAFG00845016517|PLTP, ENSCAFG00845014179|ENSCAFG00845014179, ENSCAFG00845009083|CCL5, ENSCAFG00845027004|BMP2, ENSCAFG00845011212|IGFBP3, ENSCAFG00845002498|CD34, ENSCAFG00845021275|LGMN, ENSCAFG00845028293|NPNT, ENSCAFG00845021156|MGP, ENSCAFG00845017299|DK…	122	2429	504	19884	0.2421	4.05502e-14	****	2.76663e-11	****	ENSCAFG00845001363|HSPB6, ENSCAFG00845007687|WNT2B, ENSCAFG00845025576|PKDCC, ENSCAFG00845004365|ADAMTS14, ENSCAFG00845021494|CBD103, ENSCAFG00845003039|PTGFR, ENSCAFG00845017837|FGF5, ENSCAFG00845012392|NTS, ENSCAFG00845012524|FBN2, ENSCAFG00845003329|CCL17, ENSCAFG00845000788|FGF21, ENSCAFG00845011581|TUB, ENSCAFG00845029554|VEGFD	13	ENSCAFG00845000378|C1QC, ENSCAFG00845008998|ENSCAFG00845008998, ENSCAFG00845000400|C1QA, ENSCAFG00845029798|VWF, ENSCAFG00845011480|ESM1, ENSCAFG00845016517|PLTP, ENSCAFG00845014179|ENSCAFG00845014179, ENSCAFG00845009083|CCL5, ENSCAFG00845027004|BMP2, ENSCAFG00845011212|IGFBP3, ENSCAFG00845002498|CD34, ENSCAFG00845021275|LGMN, ENSCAFG00845028293|NPNT, ENSCAFG00845021156|MGP, ENSCAFG00845017299|DK…	109	332	-8.12256
GO:0070374	positive regulation of ERK1 and ERK2 cascade	Biological Process	ENSCAFG00845006874|CD74, ENSCAFG00845025442|CD36, ENSCAFG00845027671|ACKR3, ENSCAFG00845027004|BMP2, ENSCAFG00845029262|SEMA7A, ENSCAFG00845022039|PDGFB, ENSCAFG00845012190|CCR1, ENSCAFG00845008395|CSF1R, ENSCAFG00845028293|NPNT, ENSCAFG00845012026|TLR4, ENSCAFG00845004370|BMP4, ENSCAFG00845010910|ANGPT1, ENSCAFG00845019257|MTURN, ENSCAFG00845017942|FGF1, ENSCAFG00845002732|C5AR2, ENSCAFG00845027…	43	2429	108	19884	0.3981	3.11848e-13	****	1.95035e-10	****	ENSCAFG00845014867|NRG1, ENSCAFG00845022016|TRPV4, ENSCAFG00845014088|SHC1, ENSCAFG00845000788|FGF21, ENSCAFG00845025362|DNAJC27	5	ENSCAFG00845006874|CD74, ENSCAFG00845025442|CD36, ENSCAFG00845027671|ACKR3, ENSCAFG00845027004|BMP2, ENSCAFG00845029262|SEMA7A, ENSCAFG00845022039|PDGFB, ENSCAFG00845012190|CCR1, ENSCAFG00845008395|CSF1R, ENSCAFG00845028293|NPNT, ENSCAFG00845012026|TLR4, ENSCAFG00845004370|BMP4, ENSCAFG00845010910|ANGPT1, ENSCAFG00845019257|MTURN, ENSCAFG00845017942|FGF1, ENSCAFG00845002732|C5AR2, ENSCAFG00845027…	38	101	-2.48759
GO:0005509	calcium ion binding	Molecular Function	ENSCAFG00845015583|SPARCL1, ENSCAFG00845030285|STAB1, ENSCAFG00845029137|DLL4, ENSCAFG00845000798|MMP12, ENSCAFG00845020986|PAMR1, ENSCAFG00845017466|PCDH12, ENSCAFG00845017072|PCDH1, ENSCAFG00845002794|ADGRL4, ENSCAFG00845027134|CD93, ENSCAFG00845030290|CRTAC1, ENSCAFG00845014372|RASGRP3, ENSCAFG00845028293|NPNT, ENSCAFG00845021156|MGP, ENSCAFG00845027587|PLCB2, ENSCAFG00845008232|LCP1, ENSCAFG0…	131	2429	578	19884	0.2266	8.40519e-13	****	4.85238e-10	****	ENSCAFG00845007693|ENSCAFG00845007693, ENSCAFG00845012425|MELK, ENSCAFG00845020056|ENSCAFG00845020056, ENSCAFG00845003624|TENM2, ENSCAFG00845009547|DCHS2, ENSCAFG00845016942|TBC1D8B, ENSCAFG00845029156|FBN3, ENSCAFG00845013397|CABYR, ENSCAFG00845024761|ITSN1, ENSCAFG00845005515|PCDH7, ENSCAFG00845013716|CD248, ENSCAFG00845003424|ENSCAFG00845003424, ENSCAFG00845028482|EFCAB1, ENSCAFG00845000419|CC…	18	ENSCAFG00845015583|SPARCL1, ENSCAFG00845030285|STAB1, ENSCAFG00845029137|DLL4, ENSCAFG00845000798|MMP12, ENSCAFG00845020986|PAMR1, ENSCAFG00845017466|PCDH12, ENSCAFG00845017072|PCDH1, ENSCAFG00845002794|ADGRL4, ENSCAFG00845027134|CD93, ENSCAFG00845030290|CRTAC1, ENSCAFG00845014372|RASGRP3, ENSCAFG00845028293|NPNT, ENSCAFG00845021156|MGP, ENSCAFG00845027587|PLCB2, ENSCAFG00845008232|LCP1, ENSCAFG0…	113	514	-6.26335
GO:0010628	positive regulation of gene expression	Biological Process	ENSCAFG00845029137|DLL4, ENSCAFG00845000798|MMP12, ENSCAFG00845006874|CD74, ENSCAFG00845027087|SLC11A1, ENSCAFG00845025442|CD36, ENSCAFG00845027004|BMP2, ENSCAFG00845002498|CD34, ENSCAFG00845022039|PDGFB, ENSCAFG00845017057|IL2RG, ENSCAFG00845026991|CLEC7A, ENSCAFG00845012026|TLR4, ENSCAFG00845002811|MYOM1, ENSCAFG00845011904|KIT, ENSCAFG00845009391|TLR2, ENSCAFG00845005115|CTSH, ENSCAFG008450043…	80	2429	292	19884	0.274	1.34793e-12	****	7.22589e-10	****	ENSCAFG00845024745|VDR, ENSCAFG00845008020|SEC16B, ENSCAFG00845008852|IQGAP3, ENSCAFG00845014867|NRG1, ENSCAFG00845017551|OSR1, ENSCAFG00845022016|TRPV4, ENSCAFG00845002874|C8H14orf93, ENSCAFG00845003039|PTGFR, ENSCAFG00845012392|NTS, ENSCAFG00845027359|WT1, ENSCAFG00845012369|RUNX2, ENSCAFG00845003630|MYOCD, ENSCAFG00845029689|NWD1, ENSCAFG00845017050|HMGB2, ENSCAFG00845009257|NFAT5, ENSCAFG0084…	16	ENSCAFG00845029137|DLL4, ENSCAFG00845000798|MMP12, ENSCAFG00845006874|CD74, ENSCAFG00845027087|SLC11A1, ENSCAFG00845025442|CD36, ENSCAFG00845027004|BMP2, ENSCAFG00845002498|CD34, ENSCAFG00845022039|PDGFB, ENSCAFG00845017057|IL2RG, ENSCAFG00845026991|CLEC7A, ENSCAFG00845012026|TLR4, ENSCAFG00845002811|MYOM1, ENSCAFG00845011904|KIT, ENSCAFG00845009391|TLR2, ENSCAFG00845005115|CTSH, ENSCAFG008450043…	64	267	-1.95837
GO:0032755	positive regulation of interleukin-6 production	Biological Process	ENSCAFG00845006874|CD74, ENSCAFG00845025442|CD36, ENSCAFG00845026991|CLEC7A, ENSCAFG00845012026|TLR4, ENSCAFG00845009391|TLR2, ENSCAFG00845018106|SYK, ENSCAFG00845027103|P2RX7, ENSCAFG00845028303|TLR7, ENSCAFG00845004950|TLR1, ENSCAFG00845017949|PLCG2, ENSCAFG00845015660|APP, ENSCAFG00845000947|SPHK2, ENSCAFG00845022016|TRPV4, ENSCAFG00845010276|F2R, ENSCAFG00845008825|IL6, ENSCAFG00845006183|CAR…	29	2429	60	19884	0.4833	7.00624e-12	****	3.50546e-09	****	ENSCAFG00845000947|SPHK2, ENSCAFG00845022016|TRPV4, ENSCAFG00845020693|INAVA	3	ENSCAFG00845006874|CD74, ENSCAFG00845025442|CD36, ENSCAFG00845026991|CLEC7A, ENSCAFG00845012026|TLR4, ENSCAFG00845009391|TLR2, ENSCAFG00845018106|SYK, ENSCAFG00845027103|P2RX7, ENSCAFG00845028303|TLR7, ENSCAFG00845004950|TLR1, ENSCAFG00845017949|PLCG2, ENSCAFG00845015660|APP, ENSCAFG00845010276|F2R, ENSCAFG00845008825|IL6, ENSCAFG00845006183|CARD9, ENSCAFG00845011935|PYCARD, ENSCAFG00845014397|IL…	26	58	-2.36352
GO:0006954	inflammatory response	Biological Process	ENSCAFG00845027087|SLC11A1, ENSCAFG00845027004|BMP2, ENSCAFG00845012190|CCR1, ENSCAFG00845012026|TLR4, ENSCAFG00845011904|KIT, ENSCAFG00845018089|ECM1, ENSCAFG00845028394|ENSCAFG00845028394, ENSCAFG00845002732|C5AR2, ENSCAFG00845027103|P2RX7, ENSCAFG00845004950|TLR1, ENSCAFG00845001557|IL18, ENSCAFG00845012125|CCR5, ENSCAFG00845017586|BMP6, ENSCAFG00845011971|IL1RN, ENSCAFG00845001488|TNFRSF1B, E…	42	2429	116	19884	0.3621	2.3251e-11	****	1.07331e-08	****	ENSCAFG00845011516|IL37, ENSCAFG00845007524|FASN, ENSCAFG00845019503|PXK	3	ENSCAFG00845027087|SLC11A1, ENSCAFG00845027004|BMP2, ENSCAFG00845012190|CCR1, ENSCAFG00845012026|TLR4, ENSCAFG00845011904|KIT, ENSCAFG00845018089|ECM1, ENSCAFG00845028394|ENSCAFG00845028394, ENSCAFG00845002732|C5AR2, ENSCAFG00845027103|P2RX7, ENSCAFG00845004950|TLR1, ENSCAFG00845001557|IL18, ENSCAFG00845012125|CCR5, ENSCAFG00845017586|BMP6, ENSCAFG00845011971|IL1RN, ENSCAFG00845001488|TNFRSF1B, E…	39	102	-4.45566
GO:0000776	kinetochore	Cellular Component	ENSCAFG00845008495|BUB1, ENSCAFG00845001752|CENPF, ENSCAFG00845028680|KNL1, ENSCAFG00845001570|PLK1, ENSCAFG00845026923|CENPE, ENSCAFG00845008023|PSEN2, ENSCAFG00845003393|NEK2, ENSCAFG00845007948|RSKR, ENSCAFG00845020400|SGO1, ENSCAFG00845026674|KIF2C, ENSCAFG00845009329|TTK, ENSCAFG00845025475|HJURP, ENSCAFG00845008920|NDE1, ENSCAFG00845028911|RASSF2, ENSCAFG00845018117|KIF18A, ENSCAFG008450263…	34	2429	82	19884	0.4146	2.43121e-11	****	1.07331e-08	****	ENSCAFG00845008495|BUB1, ENSCAFG00845001752|CENPF, ENSCAFG00845028680|KNL1, ENSCAFG00845001570|PLK1, ENSCAFG00845026923|CENPE, ENSCAFG00845003393|NEK2, ENSCAFG00845007948|RSKR, ENSCAFG00845020400|SGO1, ENSCAFG00845026674|KIF2C, ENSCAFG00845009329|TTK, ENSCAFG00845025475|HJURP, ENSCAFG00845008920|NDE1, ENSCAFG00845018117|KIF18A, ENSCAFG00845026341|DSN1, ENSCAFG00845027154|ENSCAFG00845027154, ENSCA…	32	ENSCAFG00845008023|PSEN2, ENSCAFG00845028911|RASSF2	2	81	5
GO:0005178	integrin binding	Molecular Function	ENSCAFG00845029798|VWF, ENSCAFG00845011480|ESM1, ENSCAFG00845016131|SPP1, ENSCAFG00845030092|F11R, ENSCAFG00845029262|SEMA7A, ENSCAFG00845030758|FERMT3, ENSCAFG00845028293|NPNT, ENSCAFG00845008232|LCP1, ENSCAFG00845010826|FBLN1, ENSCAFG00845006098|THBS4, ENSCAFG00845003786|MFGE8, ENSCAFG00845017942|FGF1, ENSCAFG00845018106|SYK, ENSCAFG00845002947|ITGB1, ENSCAFG00845012083|KDR, ENSCAFG00845014867|…	30	2429	70	19884	0.4286	1.3386e-10	****	5.58122e-08	****	ENSCAFG00845014867|NRG1, ENSCAFG00845010094|TNN	2	ENSCAFG00845029798|VWF, ENSCAFG00845011480|ESM1, ENSCAFG00845016131|SPP1, ENSCAFG00845030092|F11R, ENSCAFG00845029262|SEMA7A, ENSCAFG00845030758|FERMT3, ENSCAFG00845028293|NPNT, ENSCAFG00845008232|LCP1, ENSCAFG00845010826|FBLN1, ENSCAFG00845006098|THBS4, ENSCAFG00845003786|MFGE8, ENSCAFG00845017942|FGF1, ENSCAFG00845018106|SYK, ENSCAFG00845002947|ITGB1, ENSCAFG00845012083|KDR, ENSCAFG00845027621|…	28	69	-3.61158
GO:0043410	positive regulation of MAPK cascade	Biological Process	ENSCAFG00845006874|CD74, ENSCAFG00845025442|CD36, ENSCAFG00845027004|BMP2, ENSCAFG00845011212|IGFBP3, ENSCAFG00845022039|PDGFB, ENSCAFG00845011904|KIT, ENSCAFG00845004370|BMP4, ENSCAFG00845013438|EFNA1, ENSCAFG00845018106|SYK, ENSCAFG00845027103|P2RX7, ENSCAFG00845000969|IL11, ENSCAFG00845027739|CD4, ENSCAFG00845008852|IQGAP3, ENSCAFG00845012083|KDR, ENSCAFG00845001264|ADRA1B, ENSCAFG00845023188|…	39	2429	110	19884	0.3545	2.45548e-10	****	9.69914e-08	****	ENSCAFG00845008852|IQGAP3, ENSCAFG00845001264|ADRA1B, ENSCAFG00845014088|SHC1, ENSCAFG00845020693|INAVA, ENSCAFG00845003314|WWC1, ENSCAFG00845029068|DOK5, ENSCAFG00845025362|DNAJC27	7	ENSCAFG00845006874|CD74, ENSCAFG00845025442|CD36, ENSCAFG00845027004|BMP2, ENSCAFG00845011212|IGFBP3, ENSCAFG00845022039|PDGFB, ENSCAFG00845011904|KIT, ENSCAFG00845004370|BMP4, ENSCAFG00845013438|EFNA1, ENSCAFG00845018106|SYK, ENSCAFG00845027103|P2RX7, ENSCAFG00845000969|IL11, ENSCAFG00845027739|CD4, ENSCAFG00845012083|KDR, ENSCAFG00845023188|FLT1, ENSCAFG00845017949|PLCG2, ENSCAFG00845014232|C1Q…	32	102	-2.17832
GO:0030335	positive regulation of cell migration	Biological Process	ENSCAFG00845017615|MMP9, ENSCAFG00845027004|BMP2, ENSCAFG00845022039|PDGFB, ENSCAFG00845012190|CCR1, ENSCAFG00845022888|PECAM1, ENSCAFG00845008395|CSF1R, ENSCAFG00845030758|FERMT3, ENSCAFG00845028626|ITGA6, ENSCAFG00845026991|CLEC7A, ENSCAFG00845008267|GRN, ENSCAFG00845005115|CTSH, ENSCAFG00845004370|BMP4, ENSCAFG00845017942|FGF1, ENSCAFG00845010301|FGR, ENSCAFG00845001249|HBEGF, ENSCAFG008450238…	44	2429	135	19884	0.3259	4.11943e-10	****	1.54582e-07	****	ENSCAFG00845012504|COL1A1, ENSCAFG00845008765|ARHGEF39, ENSCAFG00845003005|DAB2	3	ENSCAFG00845017615|MMP9, ENSCAFG00845027004|BMP2, ENSCAFG00845022039|PDGFB, ENSCAFG00845012190|CCR1, ENSCAFG00845022888|PECAM1, ENSCAFG00845008395|CSF1R, ENSCAFG00845030758|FERMT3, ENSCAFG00845028626|ITGA6, ENSCAFG00845026991|CLEC7A, ENSCAFG00845008267|GRN, ENSCAFG00845005115|CTSH, ENSCAFG00845004370|BMP4, ENSCAFG00845017942|FGF1, ENSCAFG00845010301|FGR, ENSCAFG00845001249|HBEGF, ENSCAFG008450238…	41	132	-3.22044
GO:0043235	receptor complex	Cellular Component	ENSCAFG00845025442|CD36, ENSCAFG00845005623|TNFRSF11B, ENSCAFG00845012026|TLR4, ENSCAFG00845009391|TLR2, ENSCAFG00845013825|PLXDC1, ENSCAFG00845024090|NR1H3, ENSCAFG00845024745|VDR, ENSCAFG00845002345|VLDLR, ENSCAFG00845028303|TLR7, ENSCAFG00845004950|TLR1, ENSCAFG00845023188|FLT1, ENSCAFG00845011823|ITGA3, ENSCAFG00845003493|NTRK3, ENSCAFG00845024014|ITGB4, ENSCAFG00845015660|APP, ENSCAFG0084501…	37	2429	104	19884	0.3558	6.28794e-10	****	2.24719e-07	****	ENSCAFG00845024745|VDR, ENSCAFG00845029124|LEPR, ENSCAFG00845010184|NT5DC3, ENSCAFG00845003525|LIFR	4	ENSCAFG00845025442|CD36, ENSCAFG00845005623|TNFRSF11B, ENSCAFG00845012026|TLR4, ENSCAFG00845009391|TLR2, ENSCAFG00845013825|PLXDC1, ENSCAFG00845024090|NR1H3, ENSCAFG00845002345|VLDLR, ENSCAFG00845028303|TLR7, ENSCAFG00845004950|TLR1, ENSCAFG00845023188|FLT1, ENSCAFG00845011823|ITGA3, ENSCAFG00845003493|NTRK3, ENSCAFG00845024014|ITGB4, ENSCAFG00845015660|APP, ENSCAFG00845018501|GPRC5C, ENSCAFG0084…	33	93	-3.62933
GO:0005887	integral component of plasma membrane	Cellular Component	ENSCAFG00845007384|LAPTM5, ENSCAFG00845030285|STAB1, ENSCAFG00845028641|SLC2A5, ENSCAFG00845010374|ABCA1, ENSCAFG00845023727|CYBB, ENSCAFG00845012026|TLR4, ENSCAFG00845009391|TLR2, ENSCAFG00845006015|ENSCAFG00845006015, ENSCAFG00845009988|GJA5, ENSCAFG00845026600|SLC12A7, ENSCAFG00845023992|TM4SF1, ENSCAFG00845018420|EPHB6, ENSCAFG00845027433|PLPP1, ENSCAFG00845001187|TMEM150B, ENSCAFG00845029387…	89	2429	380	19884	0.2342	7.08295e-10	****	2.41625e-07	****	ENSCAFG00845014867|NRG1, ENSCAFG00845003624|TENM2, ENSCAFG00845029331|SCNN1A, ENSCAFG00845015510|HTR1D, ENSCAFG00845004230|SLC1A3, ENSCAFG00845028670|LRRC8E, ENSCAFG00845009872|STAB2, ENSCAFG00845026060|SSPN, ENSCAFG00845008653|HTR1B, ENSCAFG00845020291|CHRM5, ENSCAFG00845017669|LRRC8B	11	ENSCAFG00845007384|LAPTM5, ENSCAFG00845030285|STAB1, ENSCAFG00845028641|SLC2A5, ENSCAFG00845010374|ABCA1, ENSCAFG00845023727|CYBB, ENSCAFG00845012026|TLR4, ENSCAFG00845009391|TLR2, ENSCAFG00845006015|ENSCAFG00845006015, ENSCAFG00845009988|GJA5, ENSCAFG00845026600|SLC12A7, ENSCAFG00845023992|TM4SF1, ENSCAFG00845018420|EPHB6, ENSCAFG00845027433|PLPP1, ENSCAFG00845001187|TMEM150B, ENSCAFG00845029387…	78	324	-6.77778
GO:0008017	microtubule binding	Molecular Function	ENSCAFG00845021115|KIF23, ENSCAFG00845001624|PRC1, ENSCAFG00845021665|KIF14, ENSCAFG00845017966|RACGAP1, ENSCAFG00845001752|CENPF, ENSCAFG00845000629|KIF22, ENSCAFG00845001570|PLK1, ENSCAFG00845030810|KIF1A, ENSCAFG00845029242|KIF4A, ENSCAFG00845017021|KIF11, ENSCAFG00845019219|KIF20A, ENSCAFG00845006392|KIF18B, ENSCAFG00845026923|CENPE, ENSCAFG00845007948|RSKR, ENSCAFG00845026674|KIF2C, ENSCAFG0…	51	2429	178	19884	0.2865	2.90166e-09	****	9.46825e-07	****	ENSCAFG00845021115|KIF23, ENSCAFG00845001624|PRC1, ENSCAFG00845021665|KIF14, ENSCAFG00845017966|RACGAP1, ENSCAFG00845001752|CENPF, ENSCAFG00845000629|KIF22, ENSCAFG00845001570|PLK1, ENSCAFG00845029242|KIF4A, ENSCAFG00845017021|KIF11, ENSCAFG00845019219|KIF20A, ENSCAFG00845006392|KIF18B, ENSCAFG00845026923|CENPE, ENSCAFG00845007948|RSKR, ENSCAFG00845026674|KIF2C, ENSCAFG00845008920|NDE1, ENSCAFG00…	38	ENSCAFG00845030810|KIF1A, ENSCAFG00845021077|KIF26A, ENSCAFG00845010151|RGS14, ENSCAFG00845006466|ENSCAFG00845006466, ENSCAFG00845000020|CCDC170, ENSCAFG00845018750|KIF19, ENSCAFG00845028227|SGIP1, ENSCAFG00845009497|GAS2L2, ENSCAFG00845029013|LZTS1, ENSCAFG00845009769|NDRG1, ENSCAFG00845015249|TPGS1, ENSCAFG00845002217|S100A8, ENSCAFG00845009372|KIF12	13	171	4.81773
GO:0006935	chemotaxis	Biological Process	ENSCAFG00845010172|CXCR4, ENSCAFG00845027671|ACKR3, ENSCAFG00845016220|NCKAP1L, ENSCAFG00845012190|CCR1, ENSCAFG00845005953|ENPP2, ENSCAFG00845002732|C5AR2, ENSCAFG00845007348|RAC2, ENSCAFG00845029862|CXCL10, ENSCAFG00845012125|CCR5, ENSCAFG00845016210|ENSCAFG00845016210, ENSCAFG00845012064|S1PR1, ENSCAFG00845010815|PTAFR, ENSCAFG00845029934|C3AR1, ENSCAFG00845002761|C5AR1, ENSCAFG00845006275|CXC…	23	2429	50	19884	0.46	3.54793e-09	****	1.10947e-06	****		0	ENSCAFG00845010172|CXCR4, ENSCAFG00845027671|ACKR3, ENSCAFG00845016220|NCKAP1L, ENSCAFG00845012190|CCR1, ENSCAFG00845005953|ENPP2, ENSCAFG00845002732|C5AR2, ENSCAFG00845007348|RAC2, ENSCAFG00845029862|CXCL10, ENSCAFG00845012125|CCR5, ENSCAFG00845016210|ENSCAFG00845016210, ENSCAFG00845012064|S1PR1, ENSCAFG00845010815|PTAFR, ENSCAFG00845029934|C3AR1, ENSCAFG00845002761|C5AR1, ENSCAFG00845006275|CXC…	23	43	-3.65997
GO:0005764	lysosome	Cellular Component	ENSCAFG00845007384|LAPTM5, ENSCAFG00845017467|DLA-DRA, ENSCAFG00845027087|SLC11A1, ENSCAFG00845019241|CTSS, ENSCAFG00845019461|CTSK, ENSCAFG00845004604|PSAP, ENSCAFG00845029992|SCARB2, ENSCAFG00845021275|LGMN, ENSCAFG00845009905|CTSD, ENSCAFG00845018672|CTSB, ENSCAFG00845018336|ACE, ENSCAFG00845017089|ENSCAFG00845017089, ENSCAFG00845008267|GRN, ENSCAFG00845011629|KCNQ1, ENSCAFG00845005115|CTSH, E…	44	2429	144	19884	0.3056	4.01373e-09	****	1.20492e-06	****	ENSCAFG00845027428|MYO5A	1	ENSCAFG00845007384|LAPTM5, ENSCAFG00845017467|DLA-DRA, ENSCAFG00845027087|SLC11A1, ENSCAFG00845019241|CTSS, ENSCAFG00845019461|CTSK, ENSCAFG00845004604|PSAP, ENSCAFG00845029992|SCARB2, ENSCAFG00845021275|LGMN, ENSCAFG00845009905|CTSD, ENSCAFG00845018672|CTSB, ENSCAFG00845018336|ACE, ENSCAFG00845017089|ENSCAFG00845017089, ENSCAFG00845008267|GRN, ENSCAFG00845011629|KCNQ1, ENSCAFG00845005115|CTSH, E…	43	141	-3.8739
GO:0042802	identical protein binding	Molecular Function	ENSCAFG00845017615|MMP9, ENSCAFG00845029798|VWF, ENSCAFG00845019276|CEP55, ENSCAFG00845022039|PDGFB, ENSCAFG00845000875|ECSCR, ENSCAFG00845017223|LYZ, ENSCAFG00845000358|C1QB, ENSCAFG00845001570|PLK1, ENSCAFG00845030810|KIF1A, ENSCAFG00845020628|AQP1, ENSCAFG00845012026|TLR4, ENSCAFG00845002811|MYOM1, ENSCAFG00845010826|FBLN1, ENSCAFG00845001876|CRYAB, ENSCAFG00845009391|TLR2, ENSCAFG00845001153|…	184	2429	1006	19884	0.1829	7.25164e-09	****	2.06617e-06	****	ENSCAFG00845019276|CEP55, ENSCAFG00845001570|PLK1, ENSCAFG00845016474|STIL, ENSCAFG00845027144|TRIP13, ENSCAFG00845026928|PLK4, ENSCAFG00845018798|BTK, ENSCAFG00845009329|TTK, ENSCAFG00845025475|HJURP, ENSCAFG00845008920|NDE1, ENSCAFG00845029581|OIP5, ENSCAFG00845012504|COL1A1, ENSCAFG00845018868|E2F8, ENSCAFG00845016040|CDR2L, ENSCAFG00845014196|UHRF1, ENSCAFG00845022016|TRPV4, ENSCAFG0084503078…	56	ENSCAFG00845017615|MMP9, ENSCAFG00845029798|VWF, ENSCAFG00845022039|PDGFB, ENSCAFG00845000875|ECSCR, ENSCAFG00845017223|LYZ, ENSCAFG00845000358|C1QB, ENSCAFG00845030810|KIF1A, ENSCAFG00845020628|AQP1, ENSCAFG00845012026|TLR4, ENSCAFG00845002811|MYOM1, ENSCAFG00845010826|FBLN1, ENSCAFG00845001876|CRYAB, ENSCAFG00845009391|TLR2, ENSCAFG00845001153|HEXB, ENSCAFG00845010910|ANGPT1, ENSCAFG00845030692…	128	952	0.972306
GO:0014068	positive regulation of phosphatidylinositol 3-kinase signaling	Biological Process	ENSCAFG00845022039|PDGFB, ENSCAFG00845020698|HCLS1, ENSCAFG00845010910|ANGPT1, ENSCAFG00845010301|FGR, ENSCAFG00845001935|NCF1, ENSCAFG00845012083|KDR, ENSCAFG00845023188|FLT1, ENSCAFG00845018055|TEK, ENSCAFG00845017868|RELN, ENSCAFG00845028176|TGFB2, ENSCAFG00845020467|PRR5L, ENSCAFG00845004449|UNC5B, ENSCAFG00845010276|F2R, ENSCAFG00845024098|CAT, ENSCAFG00845008614|GPER1, ENSCAFG00845030908|OS…	21	2429	44	19884	0.4773	7.43325e-09	****	2.06617e-06	****		0	ENSCAFG00845022039|PDGFB, ENSCAFG00845020698|HCLS1, ENSCAFG00845010910|ANGPT1, ENSCAFG00845010301|FGR, ENSCAFG00845001935|NCF1, ENSCAFG00845012083|KDR, ENSCAFG00845023188|FLT1, ENSCAFG00845018055|TEK, ENSCAFG00845017868|RELN, ENSCAFG00845028176|TGFB2, ENSCAFG00845020467|PRR5L, ENSCAFG00845004449|UNC5B, ENSCAFG00845010276|F2R, ENSCAFG00845024098|CAT, ENSCAFG00845008614|GPER1, ENSCAFG00845030908|OS…	21	42	-4.01189
GO:0048661	positive regulation of smooth muscle cell proliferation	Biological Process	ENSCAFG00845022039|PDGFB, ENSCAFG00845012026|TLR4, ENSCAFG00845004370|BMP4, ENSCAFG00845001249|HBEGF, ENSCAFG00845008825|IL6, ENSCAFG00845021350|EDN1, ENSCAFG00845014397|IL6R, ENSCAFG00845017012|CDH13, ENSCAFG00845009366|IGF1, ENSCAFG00845008241|PDGFRB, ENSCAFG00845010558|TNF, ENSCAFG00845010791|AIF1, ENSCAFG00845014866|SERPINF2, ENSCAFG00845009778|HMOX1	14	2429	21	19884	0.6667	7.99317e-09	****	2.14245e-06	****	ENSCAFG00845009778|HMOX1	1	ENSCAFG00845022039|PDGFB, ENSCAFG00845012026|TLR4, ENSCAFG00845004370|BMP4, ENSCAFG00845001249|HBEGF, ENSCAFG00845008825|IL6, ENSCAFG00845021350|EDN1, ENSCAFG00845014397|IL6R, ENSCAFG00845017012|CDH13, ENSCAFG00845009366|IGF1, ENSCAFG00845008241|PDGFRB, ENSCAFG00845010558|TNF, ENSCAFG00845010791|AIF1, ENSCAFG00845014866|SERPINF2	13	21	-2.83683
GO:0042803	protein homodimerization activity	Molecular Function	ENSCAFG00845027087|SLC11A1, ENSCAFG00845030092|F11R, ENSCAFG00845004604|PSAP, ENSCAFG00845029992|SCARB2, ENSCAFG00845022039|PDGFB, ENSCAFG00845000875|ECSCR, ENSCAFG00845022888|PECAM1, ENSCAFG00845011723|HEYL, ENSCAFG00845008395|CSF1R, ENSCAFG00845001752|CENPF, ENSCAFG00845002811|MYOM1, ENSCAFG00845011904|KIT, ENSCAFG00845001876|CRYAB, ENSCAFG00845009737|PDE2A, ENSCAFG00845000831|RASIP1, ENSCAFG00…	95	2429	438	19884	0.2169	1.26857e-08	****	3.28298e-06	****	ENSCAFG00845001752|CENPF, ENSCAFG00845025956|ECT2, ENSCAFG00845008263|TOP2A, ENSCAFG00845011496|DCK, ENSCAFG00845025731|CIP2A, ENSCAFG00845001633|HMGCS1, ENSCAFG00845028669|KIF20B, ENSCAFG00845027126|IRAK1, ENSCAFG00845030056|DPP4, ENSCAFG00845002995|SRM, ENSCAFG00845005485|PRTFDC1, ENSCAFG00845002429|BLM, ENSCAFG00845020957|MME, ENSCAFG00845011215|CCDC88A, ENSCAFG00845029887|HOGA1, ENSCAFG008450…	22	ENSCAFG00845027087|SLC11A1, ENSCAFG00845030092|F11R, ENSCAFG00845004604|PSAP, ENSCAFG00845029992|SCARB2, ENSCAFG00845022039|PDGFB, ENSCAFG00845000875|ECSCR, ENSCAFG00845022888|PECAM1, ENSCAFG00845011723|HEYL, ENSCAFG00845008395|CSF1R, ENSCAFG00845002811|MYOM1, ENSCAFG00845011904|KIT, ENSCAFG00845001876|CRYAB, ENSCAFG00845009737|PDE2A, ENSCAFG00845000831|RASIP1, ENSCAFG00845019694|FBLN5, ENSCAFG00…	73	417	-0.195881
GO:0001525	angiogenesis	Biological Process	ENSCAFG00845022531|ANGPT2, ENSCAFG00845029137|DLL4, ENSCAFG00845014732|MCAM, ENSCAFG00845011480|ESM1, ENSCAFG00845011649|ROBO4, ENSCAFG00845027671|ACKR3, ENSCAFG00845024348|EMCN, ENSCAFG00845004370|BMP4, ENSCAFG00845010910|ANGPT1, ENSCAFG00845009988|GJA5, ENSCAFG00845013825|PLXDC1, ENSCAFG00845000831|RASIP1, ENSCAFG00845006010|ANGPTL4, ENSCAFG00845005802|VASH1, ENSCAFG00845016668|TAL1, ENSCAFG008…	34	2429	101	19884	0.3366	1.55528e-08	****	3.89078e-06	****	ENSCAFG00845029124|LEPR, ENSCAFG00845014088|SHC1, ENSCAFG00845011325|HOXA3	3	ENSCAFG00845022531|ANGPT2, ENSCAFG00845029137|DLL4, ENSCAFG00845014732|MCAM, ENSCAFG00845011480|ESM1, ENSCAFG00845011649|ROBO4, ENSCAFG00845027671|ACKR3, ENSCAFG00845024348|EMCN, ENSCAFG00845004370|BMP4, ENSCAFG00845010910|ANGPT1, ENSCAFG00845009988|GJA5, ENSCAFG00845013825|PLXDC1, ENSCAFG00845000831|RASIP1, ENSCAFG00845006010|ANGPTL4, ENSCAFG00845005802|VASH1, ENSCAFG00845016668|TAL1, ENSCAFG008…	31	98	-3.43452
GO:0045766	positive regulation of angiogenesis	Biological Process	ENSCAFG00845002498|CD34, ENSCAFG00845020628|AQP1, ENSCAFG00845005115|CTSH, ENSCAFG00845005168|SMOC2, ENSCAFG00845017942|FGF1, ENSCAFG00845018089|ECM1, ENSCAFG00845025684|RAPGEF3, ENSCAFG00845012097|CDH5, ENSCAFG00845009450|SFRP2, ENSCAFG00845012083|KDR, ENSCAFG00845020084|BTG1, ENSCAFG00845001363|HSPB6, ENSCAFG00845023188|FLT1, ENSCAFG00845018055|TEK, ENSCAFG00845000997|PIK3R6, ENSCAFG00845001335…	28	2429	76	19884	0.3684	3.10613e-08	****	7.51984e-06	****	ENSCAFG00845009450|SFRP2, ENSCAFG00845001363|HSPB6, ENSCAFG00845000419|CCBE1, ENSCAFG00845006070|BRCA1, ENSCAFG00845009778|HMOX1	5	ENSCAFG00845002498|CD34, ENSCAFG00845020628|AQP1, ENSCAFG00845005115|CTSH, ENSCAFG00845005168|SMOC2, ENSCAFG00845017942|FGF1, ENSCAFG00845018089|ECM1, ENSCAFG00845025684|RAPGEF3, ENSCAFG00845012097|CDH5, ENSCAFG00845012083|KDR, ENSCAFG00845020084|BTG1, ENSCAFG00845023188|FLT1, ENSCAFG00845018055|TEK, ENSCAFG00845000997|PIK3R6, ENSCAFG00845001335|PRKCB, ENSCAFG00845010104|C3, ENSCAFG00845018934|GA…	23	75	-2.65581
GO:0032722	positive regulation of chemokine production	Biological Process	ENSCAFG00845006874|CD74, ENSCAFG00845008395|CSF1R, ENSCAFG00845012026|TLR4, ENSCAFG00845009391|TLR2, ENSCAFG00845028303|TLR7, ENSCAFG00845003045|FFAR2, ENSCAFG00845015660|APP, ENSCAFG00845008825|IL6, ENSCAFG00845006183|CARD9, ENSCAFG00845011935|PYCARD, ENSCAFG00845014397|IL6R, ENSCAFG00845014898|C5, ENSCAFG00845001382|MCOLN2, ENSCAFG00845010558|TNF, ENSCAFG00845010791|AIF1, ENSCAFG00845029162|LBP…	17	2429	33	19884	0.5152	4.78183e-08	****	1.12149e-05	****		0	ENSCAFG00845006874|CD74, ENSCAFG00845008395|CSF1R, ENSCAFG00845012026|TLR4, ENSCAFG00845009391|TLR2, ENSCAFG00845028303|TLR7, ENSCAFG00845003045|FFAR2, ENSCAFG00845015660|APP, ENSCAFG00845008825|IL6, ENSCAFG00845006183|CARD9, ENSCAFG00845011935|PYCARD, ENSCAFG00845014397|IL6R, ENSCAFG00845014898|C5, ENSCAFG00845001382|MCOLN2, ENSCAFG00845010558|TNF, ENSCAFG00845010791|AIF1, ENSCAFG00845029162|LBP…	17	30	-2.55604
GO:0062023	collagen-containing extracellular matrix	Cellular Component	ENSCAFG00845015583|SPARCL1, ENSCAFG00845029798|VWF, ENSCAFG00845006994|MMRN2, ENSCAFG00845028293|NPNT, ENSCAFG00845021156|MGP, ENSCAFG00845006098|THBS4, ENSCAFG00845005168|SMOC2, ENSCAFG00845018089|ECM1, ENSCAFG00845019689|MMRN1, ENSCAFG00845010721|COCH, ENSCAFG00845019694|FBLN5, ENSCAFG00845018581|MFAP4, ENSCAFG00845031098|GPC4, ENSCAFG00845028176|TGFB2, ENSCAFG00845008758|SFRP1, ENSCAFG00845000…	27	2429	73	19884	0.3699	4.957e-08	****	1.12734e-05	****	ENSCAFG00845000712|SSC5D, ENSCAFG00845010094|TNN, ENSCAFG00845029156|FBN3, ENSCAFG00845019335|PRELP, ENSCAFG00845012524|FBN2, ENSCAFG00845024885|OMD	6	ENSCAFG00845015583|SPARCL1, ENSCAFG00845029798|VWF, ENSCAFG00845006994|MMRN2, ENSCAFG00845028293|NPNT, ENSCAFG00845021156|MGP, ENSCAFG00845006098|THBS4, ENSCAFG00845005168|SMOC2, ENSCAFG00845018089|ECM1, ENSCAFG00845019689|MMRN1, ENSCAFG00845010721|COCH, ENSCAFG00845019694|FBLN5, ENSCAFG00845018581|MFAP4, ENSCAFG00845031098|GPC4, ENSCAFG00845028176|TGFB2, ENSCAFG00845008758|SFRP1, ENSCAFG00845031…	21	71	-4.03506
GO:0001934	positive regulation of protein phosphorylation	Biological Process	ENSCAFG00845017615|MMP9, ENSCAFG00845006874|CD74, ENSCAFG00845027004|BMP2, ENSCAFG00845029262|SEMA7A, ENSCAFG00845022888|PECAM1, ENSCAFG00845008395|CSF1R, ENSCAFG00845004370|BMP4, ENSCAFG00845010910|ANGPT1, ENSCAFG00845017942|FGF1, ENSCAFG00845013438|EFNA1, ENSCAFG00845027103|P2RX7, ENSCAFG00845027739|CD4, ENSCAFG00845008852|IQGAP3, ENSCAFG00845012083|KDR, ENSCAFG00845002192|HSPA2, ENSCAFG0084501…	37	2429	120	19884	0.3083	5.1827e-08	****	1.144e-05	****	ENSCAFG00845008852|IQGAP3, ENSCAFG00845026259|DVL3, ENSCAFG00845029124|LEPR, ENSCAFG00845003005|DAB2, ENSCAFG00845018326|CDK2AP1	5	ENSCAFG00845017615|MMP9, ENSCAFG00845006874|CD74, ENSCAFG00845027004|BMP2, ENSCAFG00845029262|SEMA7A, ENSCAFG00845022888|PECAM1, ENSCAFG00845008395|CSF1R, ENSCAFG00845004370|BMP4, ENSCAFG00845010910|ANGPT1, ENSCAFG00845017942|FGF1, ENSCAFG00845013438|EFNA1, ENSCAFG00845027103|P2RX7, ENSCAFG00845027739|CD4, ENSCAFG00845012083|KDR, ENSCAFG00845002192|HSPA2, ENSCAFG00845018055|TEK, ENSCAFG0084501786…	32	110	-1.52554
GO:0007059	chromosome segregation	Biological Process	ENSCAFG00845001752|CENPF, ENSCAFG00845009996|ESCO2, ENSCAFG00845020660|CENPN, ENSCAFG00845026923|CENPE, ENSCAFG00845008263|TOP2A, ENSCAFG00845003393|NEK2, ENSCAFG00845007948|RSKR, ENSCAFG00845020400|SGO1, ENSCAFG00845025475|HJURP, ENSCAFG00845026341|DSN1, ENSCAFG00845020502|ESPL1, ENSCAFG00845028164|IVD, ENSCAFG00845021073|SKA3, ENSCAFG00845001057|PTTG1, ENSCAFG00845020433|SPC25, ENSCAFG008450101…	18	2429	37	19884	0.4865	6.07116e-08	****	1.30183e-05	****	ENSCAFG00845001752|CENPF, ENSCAFG00845009996|ESCO2, ENSCAFG00845020660|CENPN, ENSCAFG00845026923|CENPE, ENSCAFG00845008263|TOP2A, ENSCAFG00845003393|NEK2, ENSCAFG00845007948|RSKR, ENSCAFG00845020400|SGO1, ENSCAFG00845025475|HJURP, ENSCAFG00845026341|DSN1, ENSCAFG00845020502|ESPL1, ENSCAFG00845028164|IVD, ENSCAFG00845021073|SKA3, ENSCAFG00845001057|PTTG1, ENSCAFG00845020433|SPC25, ENSCAFG008450101…	18		0	37	5.42517
GO:0050731	positive regulation of peptidyl-tyrosine phosphorylation	Biological Process	ENSCAFG00845006874|CD74, ENSCAFG00845025442|CD36, ENSCAFG00845022039|PDGFB, ENSCAFG00845022888|PECAM1, ENSCAFG00845020698|HCLS1, ENSCAFG00845006098|THBS4, ENSCAFG00845010910|ANGPT1, ENSCAFG00845013438|EFNA1, ENSCAFG00845001249|HBEGF, ENSCAFG00845018106|SYK, ENSCAFG00845000969|IL11, ENSCAFG00845014867|NRG1, ENSCAFG00845017949|PLCG2, ENSCAFG00845017586|BMP6, ENSCAFG00845017868|RELN, ENSCAFG00845013…	23	2429	58	19884	0.3966	1.0842e-07	****	2.26027e-05	****	ENSCAFG00845014867|NRG1	1	ENSCAFG00845006874|CD74, ENSCAFG00845025442|CD36, ENSCAFG00845022039|PDGFB, ENSCAFG00845022888|PECAM1, ENSCAFG00845020698|HCLS1, ENSCAFG00845006098|THBS4, ENSCAFG00845010910|ANGPT1, ENSCAFG00845013438|EFNA1, ENSCAFG00845001249|HBEGF, ENSCAFG00845018106|SYK, ENSCAFG00845000969|IL11, ENSCAFG00845017949|PLCG2, ENSCAFG00845017586|BMP6, ENSCAFG00845017868|RELN, ENSCAFG00845013841|PLPP3, ENSCAFG0084500…	22	56	-3.20713
GO:0007166	cell surface receptor signaling pathway	Biological Process	ENSCAFG00845025442|CD36, ENSCAFG00845002794|ADGRL4, ENSCAFG00845008513|FZD6, ENSCAFG00845021455|ADGRE3, ENSCAFG00845029387|FCER1G, ENSCAFG00845018106|SYK, ENSCAFG00845013357|ADGRF5, ENSCAFG00845007349|EMR4, ENSCAFG00845020230|ENSCAFG00845020230, ENSCAFG00845016107|CD274, ENSCAFG00845014364|ADGRL3, ENSCAFG00845001488|TNFRSF1B, ENSCAFG00845010513|TSPAN12, ENSCAFG00845029309|ADGRD1, ENSCAFG008450024…	33	2429	104	19884	0.3173	1.26034e-07	****	2.55644e-05	****	ENSCAFG00845006988|CBLC	1	ENSCAFG00845025442|CD36, ENSCAFG00845002794|ADGRL4, ENSCAFG00845008513|FZD6, ENSCAFG00845021455|ADGRE3, ENSCAFG00845029387|FCER1G, ENSCAFG00845018106|SYK, ENSCAFG00845013357|ADGRF5, ENSCAFG00845007349|EMR4, ENSCAFG00845020230|ENSCAFG00845020230, ENSCAFG00845016107|CD274, ENSCAFG00845014364|ADGRL3, ENSCAFG00845001488|TNFRSF1B, ENSCAFG00845010513|TSPAN12, ENSCAFG00845029309|ADGRD1, ENSCAFG008450024…	32	94	-4.22883
GO:0005737	cytoplasm	Cellular Component	ENSCAFG00845000798|MMP12, ENSCAFG00845006874|CD74, ENSCAFG00845002498|CD34, ENSCAFG00845023062|PRKCH, ENSCAFG00845000875|ECSCR, ENSCAFG00845021275|LGMN, ENSCAFG00845011723|HEYL, ENSCAFG00845014372|RASGRP3, ENSCAFG00845001752|CENPF, ENSCAFG00845010877|IL1R2, ENSCAFG00845002973|CDK1, ENSCAFG00845018336|ACE, ENSCAFG00845011173|NGFR, ENSCAFG00845001126|ASPM, ENSCAFG00845024319|KPNA2, ENSCAFG008450269…	371	2429	2383	19884	0.1557	1.36909e-07	****	2.70394e-05	****	ENSCAFG00845001752|CENPF, ENSCAFG00845002973|CDK1, ENSCAFG00845001126|ASPM, ENSCAFG00845024319|KPNA2, ENSCAFG00845021203|CCNA2, ENSCAFG00845014023|CDC25B, ENSCAFG00845016098|CCNB2, ENSCAFG00845016474|STIL, ENSCAFG00845006151|ALDH1L2, ENSCAFG00845025956|ECT2, ENSCAFG00845008263|TOP2A, ENSCAFG00845007948|RSKR, ENSCAFG00845007050|BCL3, ENSCAFG00845003959|MYO3A, ENSCAFG00845012425|MELK, ENSCAFG008450…	126	ENSCAFG00845000798|MMP12, ENSCAFG00845006874|CD74, ENSCAFG00845002498|CD34, ENSCAFG00845023062|PRKCH, ENSCAFG00845000875|ECSCR, ENSCAFG00845021275|LGMN, ENSCAFG00845011723|HEYL, ENSCAFG00845014372|RASGRP3, ENSCAFG00845010877|IL1R2, ENSCAFG00845018336|ACE, ENSCAFG00845011173|NGFR, ENSCAFG00845026991|CLEC7A, ENSCAFG00845020698|HCLS1, ENSCAFG00845015029|BIN2, ENSCAFG00845020628|AQP1, ENSCAFG00845027…	245	2256	6.00033
GO:0016324	apical plasma membrane	Cellular Component	ENSCAFG00845028641|SLC2A5, ENSCAFG00845020628|AQP1, ENSCAFG00845007730|ABCB4, ENSCAFG00845011629|KCNQ1, ENSCAFG00845015545|PODXL, ENSCAFG00845025480|SLC39A8, ENSCAFG00845008513|FZD6, ENSCAFG00845027433|PLPP1, ENSCAFG00845003216|SLC7A8, ENSCAFG00845014688|ANO1, ENSCAFG00845015278|SLC2A1, ENSCAFG00845009933|MYO7A, ENSCAFG00845018055|TEK, ENSCAFG00845024289|CLDN1, ENSCAFG00845007246|SLC16A3, ENSCAFG…	43	2429	158	19884	0.2722	2.43551e-07	****	4.68679e-05	****	ENSCAFG00845030056|DPP4, ENSCAFG00845029331|SCNN1A, ENSCAFG00845024273|CNTFR, ENSCAFG00845008054|ABCC4, ENSCAFG00845010735|SLC39A4, ENSCAFG00845002163|SLC22A2	6	ENSCAFG00845028641|SLC2A5, ENSCAFG00845020628|AQP1, ENSCAFG00845007730|ABCB4, ENSCAFG00845011629|KCNQ1, ENSCAFG00845015545|PODXL, ENSCAFG00845025480|SLC39A8, ENSCAFG00845008513|FZD6, ENSCAFG00845027433|PLPP1, ENSCAFG00845003216|SLC7A8, ENSCAFG00845014688|ANO1, ENSCAFG00845015278|SLC2A1, ENSCAFG00845009933|MYO7A, ENSCAFG00845018055|TEK, ENSCAFG00845024289|CLDN1, ENSCAFG00845007246|SLC16A3, ENSCAFG…	37	134	-3.2827
GO:0045121	membrane raft	Cellular Component	ENSCAFG00845025442|CD36, ENSCAFG00845001909|CD14, ENSCAFG00845010374|ABCA1, ENSCAFG00845009391|TLR2, ENSCAFG00845011629|KCNQ1, ENSCAFG00845010910|ANGPT1, ENSCAFG00845020388|CAVIN2, ENSCAFG00845027433|PLPP1, ENSCAFG00845027739|CD4, ENSCAFG00845021381|HPSE, ENSCAFG00845015278|SLC2A1, ENSCAFG00845018798|BTK, ENSCAFG00845004950|TLR1, ENSCAFG00845012083|KDR, ENSCAFG00845012386|SGCA, ENSCAFG00845018055…	31	2429	97	19884	0.3196	2.51018e-07	****	4.70973e-05	****	ENSCAFG00845018798|BTK, ENSCAFG00845011365|SERPINH1, ENSCAFG00845020957|MME	3	ENSCAFG00845025442|CD36, ENSCAFG00845001909|CD14, ENSCAFG00845010374|ABCA1, ENSCAFG00845009391|TLR2, ENSCAFG00845011629|KCNQ1, ENSCAFG00845010910|ANGPT1, ENSCAFG00845020388|CAVIN2, ENSCAFG00845027433|PLPP1, ENSCAFG00845027739|CD4, ENSCAFG00845021381|HPSE, ENSCAFG00845015278|SLC2A1, ENSCAFG00845004950|TLR1, ENSCAFG00845012083|KDR, ENSCAFG00845012386|SGCA, ENSCAFG00845018055|TEK, ENSCAFG00845001488…	28	95	-3.28313
GO:0003777	microtubule motor activity	Molecular Function	ENSCAFG00845021115|KIF23, ENSCAFG00845021665|KIF14, ENSCAFG00845000629|KIF22, ENSCAFG00845030810|KIF1A, ENSCAFG00845029242|KIF4A, ENSCAFG00845017021|KIF11, ENSCAFG00845019219|KIF20A, ENSCAFG00845006392|KIF18B, ENSCAFG00845026923|CENPE, ENSCAFG00845026674|KIF2C, ENSCAFG00845018117|KIF18A, ENSCAFG00845028669|KIF20B, ENSCAFG00845021754|KIFC1, ENSCAFG00845021077|KIF26A, ENSCAFG00845019617|KIF21B, ENS…	20	2429	48	19884	0.4167	2.79096e-07	****	5.10882e-05	****	ENSCAFG00845021115|KIF23, ENSCAFG00845021665|KIF14, ENSCAFG00845000629|KIF22, ENSCAFG00845029242|KIF4A, ENSCAFG00845017021|KIF11, ENSCAFG00845019219|KIF20A, ENSCAFG00845006392|KIF18B, ENSCAFG00845026923|CENPE, ENSCAFG00845026674|KIF2C, ENSCAFG00845018117|KIF18A, ENSCAFG00845028669|KIF20B, ENSCAFG00845021754|KIFC1, ENSCAFG00845019617|KIF21B, ENSCAFG00845013570|KIF15, ENSCAFG00845005694|KIF26B, ENS…	16	ENSCAFG00845030810|KIF1A, ENSCAFG00845021077|KIF26A, ENSCAFG00845018750|KIF19, ENSCAFG00845009372|KIF12	4	46	2.94884
GO:0009617	response to bacterium	Biological Process	ENSCAFG00845027087|SLC11A1, ENSCAFG00845025442|CD36, ENSCAFG00845027004|BMP2, ENSCAFG00845001909|CD14, ENSCAFG00845012026|TLR4, ENSCAFG00845029862|CXCL10, ENSCAFG00845025694|RGS1, ENSCAFG00845027103|P2RX7, ENSCAFG00845012850|ADAMTS9, ENSCAFG00845004258|IRF8, ENSCAFG00845010104|C3, ENSCAFG00845028771|CHD7, ENSCAFG00845010489|OCIAD2, ENSCAFG00845031100|GPC3, ENSCAFG00845000774|PRLR, ENSCAFG00845011…	26	2429	74	19884	0.3514	2.86118e-07	****	5.11265e-05	****	ENSCAFG00845010489|OCIAD2, ENSCAFG00845009609|TENT5A, ENSCAFG00845029554|VEGFD	3	ENSCAFG00845027087|SLC11A1, ENSCAFG00845025442|CD36, ENSCAFG00845027004|BMP2, ENSCAFG00845001909|CD14, ENSCAFG00845012026|TLR4, ENSCAFG00845029862|CXCL10, ENSCAFG00845025694|RGS1, ENSCAFG00845027103|P2RX7, ENSCAFG00845012850|ADAMTS9, ENSCAFG00845004258|IRF8, ENSCAFG00845010104|C3, ENSCAFG00845028771|CHD7, ENSCAFG00845031100|GPC3, ENSCAFG00845000774|PRLR, ENSCAFG00845011935|PYCARD, ENSCAFG00845018…	23	64	-4
GO:0005102	signaling receptor binding	Molecular Function	ENSCAFG00845010374|ABCA1, ENSCAFG00845015676|TESPA1, ENSCAFG00845010565|CLU, ENSCAFG00845012026|TLR4, ENSCAFG00845004496|CADM1, ENSCAFG00845010910|ANGPT1, ENSCAFG00845018106|SYK, ENSCAFG00845012097|CDH5, ENSCAFG00845025572|HFE, ENSCAFG00845011807|MTSS1, ENSCAFG00845014867|NRG1, ENSCAFG00845012760|GBA, ENSCAFG00845029513|WNT5B, ENSCAFG00845006705|APOE, ENSCAFG00845030395|SEMA3G, ENSCAFG00845027414…	43	2429	159	19884	0.2704	2.94838e-07	****	5.14596e-05	****	ENSCAFG00845014867|NRG1, ENSCAFG00845007687|WNT2B, ENSCAFG00845030056|DPP4, ENSCAFG00845026259|DVL3, ENSCAFG00845024273|CNTFR	5	ENSCAFG00845010374|ABCA1, ENSCAFG00845015676|TESPA1, ENSCAFG00845010565|CLU, ENSCAFG00845012026|TLR4, ENSCAFG00845004496|CADM1, ENSCAFG00845010910|ANGPT1, ENSCAFG00845018106|SYK, ENSCAFG00845012097|CDH5, ENSCAFG00845025572|HFE, ENSCAFG00845011807|MTSS1, ENSCAFG00845012760|GBA, ENSCAFG00845029513|WNT5B, ENSCAFG00845006705|APOE, ENSCAFG00845030395|SEMA3G, ENSCAFG00845027414|GAS6, ENSCAFG00845015660…	38	138	-4.17116
GO:0043066	negative regulation of apoptotic process	Biological Process	ENSCAFG00845017615|MMP9, ENSCAFG00845006874|CD74, ENSCAFG00845016220|NCKAP1L, ENSCAFG00845021665|KIF14, ENSCAFG00845008395|CSF1R, ENSCAFG00845002973|CDK1, ENSCAFG00845001570|PLK1, ENSCAFG00845020628|AQP1, ENSCAFG00845001876|CRYAB, ENSCAFG00845005115|CTSH, ENSCAFG00845004370|BMP4, ENSCAFG00845010910|ANGPT1, ENSCAFG00845029116|PLK2, ENSCAFG00845020471|HCK, ENSCAFG00845007050|BCL3, ENSCAFG0084500601…	61	2429	260	19884	0.2346	3.0726e-07	****	5.24088e-05	****	ENSCAFG00845021665|KIF14, ENSCAFG00845002973|CDK1, ENSCAFG00845001570|PLK1, ENSCAFG00845007050|BCL3, ENSCAFG00845014247|DHCR24, ENSCAFG00845017551|OSR1, ENSCAFG00845002453|AIPL1, ENSCAFG00845010485|PIM1, ENSCAFG00845020868|TAF9B, ENSCAFG00845003039|PTGFR, ENSCAFG00845014621|SOCS3, ENSCAFG00845003005|DAB2, ENSCAFG00845027359|WT1, ENSCAFG00845022548|SIX1, ENSCAFG00845014088|SHC1, ENSCAFG00845022621…	17	ENSCAFG00845017615|MMP9, ENSCAFG00845006874|CD74, ENSCAFG00845016220|NCKAP1L, ENSCAFG00845008395|CSF1R, ENSCAFG00845020628|AQP1, ENSCAFG00845001876|CRYAB, ENSCAFG00845005115|CTSH, ENSCAFG00845004370|BMP4, ENSCAFG00845010910|ANGPT1, ENSCAFG00845029116|PLK2, ENSCAFG00845020471|HCK, ENSCAFG00845006010|ANGPTL4, ENSCAFG00845012083|KDR, ENSCAFG00845011855|RPS6KA1, ENSCAFG00845028994|RNF144B, ENSCAFG008…	44	244	-1.85653
GO:0030198	extracellular matrix organization	Biological Process	ENSCAFG00845017615|MMP9, ENSCAFG00845028293|NPNT, ENSCAFG00845005623|TNFRSF11B, ENSCAFG00845010826|FBLN1, ENSCAFG00845005528|ADAMTS7, ENSCAFG00845025480|SLC39A8, ENSCAFG00845025241|VWA1, ENSCAFG00845007050|BCL3, ENSCAFG00845025865|MMP11, ENSCAFG00845012850|ADAMTS9, ENSCAFG00845004334|ADAMTSL3, ENSCAFG00845016200|CSGALNACT1, ENSCAFG00845015660|APP, ENSCAFG00845029015|SPINT1, ENSCAFG00845006935|ADA…	28	2429	84	19884	0.3333	3.5599e-07	****	5.93712e-05	****	ENSCAFG00845007050|BCL3, ENSCAFG00845004334|ADAMTSL3, ENSCAFG00845006935|ADAMTS10, ENSCAFG00845004365|ADAMTS14, ENSCAFG00845007256|ADAMTS19, ENSCAFG00845001303|ADAMTS17, ENSCAFG00845013926|ADAMTSL1	7	ENSCAFG00845017615|MMP9, ENSCAFG00845028293|NPNT, ENSCAFG00845005623|TNFRSF11B, ENSCAFG00845010826|FBLN1, ENSCAFG00845005528|ADAMTS7, ENSCAFG00845025480|SLC39A8, ENSCAFG00845025241|VWA1, ENSCAFG00845025865|MMP11, ENSCAFG00845012850|ADAMTS9, ENSCAFG00845016200|CSGALNACT1, ENSCAFG00845015660|APP, ENSCAFG00845029015|SPINT1, ENSCAFG00845004641|SPOCK2, ENSCAFG00845010401|OLFML2A, ENSCAFG00845000785|AP…	21	80	-3.2423
GO:0005044	scavenger receptor activity	Molecular Function	ENSCAFG00845030285|STAB1, ENSCAFG00845025442|CD36, ENSCAFG00845027671|ACKR3, ENSCAFG00845029992|SCARB2, ENSCAFG00845023298|CD163, ENSCAFG00845005953|ENPP2, ENSCAFG00845014443|SCARF1, ENSCAFG00845029982|CFI, ENSCAFG00845005297|PRG4, ENSCAFG00845016210|ENSCAFG00845016210, ENSCAFG00845001676|COLEC12, ENSCAFG00845000712|SSC5D, ENSCAFG00845014323|MSR1, ENSCAFG00845013426|CD5L, ENSCAFG00845026395|ENDOU…	19	2429	45	19884	0.4222	4.31276e-07	****	7.03637e-05	****	ENSCAFG00845000712|SSC5D, ENSCAFG00845009872|STAB2	2	ENSCAFG00845030285|STAB1, ENSCAFG00845025442|CD36, ENSCAFG00845027671|ACKR3, ENSCAFG00845029992|SCARB2, ENSCAFG00845023298|CD163, ENSCAFG00845005953|ENPP2, ENSCAFG00845014443|SCARF1, ENSCAFG00845029982|CFI, ENSCAFG00845005297|PRG4, ENSCAFG00845016210|ENSCAFG00845016210, ENSCAFG00845001676|COLEC12, ENSCAFG00845014323|MSR1, ENSCAFG00845013426|CD5L, ENSCAFG00845026395|ENDOU, ENSCAFG00845009520|SCARA…	17	38	-3.40665
GO:0008009	chemokine activity	Molecular Function	ENSCAFG00845008998|ENSCAFG00845008998, ENSCAFG00845009083|CCL5, ENSCAFG00845029862|CXCL10, ENSCAFG00845016210|ENSCAFG00845016210, ENSCAFG00845008966|CCL3, ENSCAFG00845006275|CXCL8, ENSCAFG00845011338|CCL8, ENSCAFG00845008857|CCL4, ENSCAFG00845006313|CXCL6, ENSCAFG00845013971|CXCL14, ENSCAFG00845005361|CCL21, ENSCAFG00845009019|CCL23, ENSCAFG00845026834|CXCL12, ENSCAFG00845006368|ENSCAFG0084500636…	16	2429	34	19884	0.4706	5.88733e-07	****	9.40094e-05	****	ENSCAFG00845003329|CCL17	1	ENSCAFG00845008998|ENSCAFG00845008998, ENSCAFG00845009083|CCL5, ENSCAFG00845029862|CXCL10, ENSCAFG00845016210|ENSCAFG00845016210, ENSCAFG00845008966|CCL3, ENSCAFG00845006275|CXCL8, ENSCAFG00845011338|CCL8, ENSCAFG00845008857|CCL4, ENSCAFG00845006313|CXCL6, ENSCAFG00845013971|CXCL14, ENSCAFG00845005361|CCL21, ENSCAFG00845009019|CCL23, ENSCAFG00845026834|CXCL12, ENSCAFG00845006368|ENSCAFG0084500636…	15	28	-3.77964
GO:0035556	intracellular signal transduction	Biological Process	ENSCAFG00845020969|INPP5D, ENSCAFG00845008896|VAV1, ENSCAFG00845027611|PLCL1, ENSCAFG00845013585|DEPDC1, ENSCAFG00845027587|PLCB2, ENSCAFG00845011904|KIT, ENSCAFG00845014831|NFAM1, ENSCAFG00845025956|ECT2, ENSCAFG00845008023|PSEN2, ENSCAFG00845001483|NPR1, ENSCAFG00845025684|RAPGEF3, ENSCAFG00845018106|SYK, ENSCAFG00845025366|PLCB4, ENSCAFG00845023363|PLEK, ENSCAFG00845018798|BTK, ENSCAFG00845010…	55	2429	230	19884	0.2391	6.05152e-07	****	9.46181e-05	****	ENSCAFG00845013585|DEPDC1, ENSCAFG00845025956|ECT2, ENSCAFG00845018798|BTK, ENSCAFG00845007512|DEPDC1B, ENSCAFG00845000073|NFATC1, ENSCAFG00845016840|HASPIN, ENSCAFG00845026259|DVL3, ENSCAFG00845024761|ITSN1, ENSCAFG00845003328|PLEK2, ENSCAFG00845028832|DCLK1, ENSCAFG00845014621|SOCS3, ENSCAFG00845007215|DEPTOR, ENSCAFG00845014088|SHC1, ENSCAFG00845015670|MAST1, ENSCAFG00845000411|TIAM2, ENSCAFG0…	16	ENSCAFG00845020969|INPP5D, ENSCAFG00845008896|VAV1, ENSCAFG00845027611|PLCL1, ENSCAFG00845027587|PLCB2, ENSCAFG00845011904|KIT, ENSCAFG00845014831|NFAM1, ENSCAFG00845008023|PSEN2, ENSCAFG00845001483|NPR1, ENSCAFG00845025684|RAPGEF3, ENSCAFG00845018106|SYK, ENSCAFG00845025366|PLCB4, ENSCAFG00845023363|PLEK, ENSCAFG00845010585|GUCY1B1, ENSCAFG00845010475|GUCY1A1, ENSCAFG00845017949|PLCG2, ENSCAFG00…	39	213	0.61667
GO:0051092	positive regulation of NF-kappaB transcription factor activity	Biological Process	ENSCAFG00845025442|CD36, ENSCAFG00845023062|PRKCH, ENSCAFG00845010565|CLU, ENSCAFG00845012026|TLR4, ENSCAFG00845009391|TLR2, ENSCAFG00845017949|PLCG2, ENSCAFG00845021778|TRIM22, ENSCAFG00845015660|APP, ENSCAFG00845001335|PRKCB, ENSCAFG00845029840|TFRC, ENSCAFG00845006183|CARD9, ENSCAFG00845024098|CAT, ENSCAFG00845002864|SLCO3A1, ENSCAFG00845017702|NTSR1, ENSCAFG00845027126|IRAK1, ENSCAFG008450119…	29	2429	91	19884	0.3187	6.47758e-07	****	9.75657e-05	****	ENSCAFG00845027126|IRAK1, ENSCAFG00845003274|RTKN2, ENSCAFG00845010486|IL1RL1, ENSCAFG00845012392|NTS	4	ENSCAFG00845025442|CD36, ENSCAFG00845023062|PRKCH, ENSCAFG00845010565|CLU, ENSCAFG00845012026|TLR4, ENSCAFG00845009391|TLR2, ENSCAFG00845017949|PLCG2, ENSCAFG00845021778|TRIM22, ENSCAFG00845015660|APP, ENSCAFG00845001335|PRKCB, ENSCAFG00845029840|TFRC, ENSCAFG00845006183|CARD9, ENSCAFG00845024098|CAT, ENSCAFG00845002864|SLCO3A1, ENSCAFG00845017702|NTSR1, ENSCAFG00845011935|PYCARD, ENSCAFG00845025…	25	89	-0.529999
GO:0032757	positive regulation of interleukin-8 production	Biological Process	ENSCAFG00845006874|CD74, ENSCAFG00845001909|CD14, ENSCAFG00845026991|CLEC7A, ENSCAFG00845012026|TLR4, ENSCAFG00845009391|TLR2, ENSCAFG00845018106|SYK, ENSCAFG00845028303|TLR7, ENSCAFG00845004950|TLR1, ENSCAFG00845003045|FFAR2, ENSCAFG00845010276|F2R, ENSCAFG00845008825|IL6, ENSCAFG00845011935|PYCARD, ENSCAFG00845014798|NOS2, ENSCAFG00845030153|CD244, ENSCAFG00845010558|TNF, ENSCAFG00845028984|CD2…	19	2429	46	19884	0.413	6.50813e-07	****	9.75657e-05	****		0	ENSCAFG00845006874|CD74, ENSCAFG00845001909|CD14, ENSCAFG00845026991|CLEC7A, ENSCAFG00845012026|TLR4, ENSCAFG00845009391|TLR2, ENSCAFG00845018106|SYK, ENSCAFG00845028303|TLR7, ENSCAFG00845004950|TLR1, ENSCAFG00845003045|FFAR2, ENSCAFG00845010276|F2R, ENSCAFG00845008825|IL6, ENSCAFG00845011935|PYCARD, ENSCAFG00845014798|NOS2, ENSCAFG00845030153|CD244, ENSCAFG00845010558|TNF, ENSCAFG00845028984|CD2…	19	44	-2.11058
GO:0005518	collagen binding	Molecular Function	ENSCAFG00845029798|VWF, ENSCAFG00845000798|MMP12, ENSCAFG00845019241|CTSS, ENSCAFG00845019461|CTSK, ENSCAFG00845022039|PDGFB, ENSCAFG00845018672|CTSB, ENSCAFG00845017930|PODN, ENSCAFG00845010721|COCH, ENSCAFG00845014232|C1QTNF1, ENSCAFG00845011365|SERPINH1, ENSCAFG00845005991|AEBP1, ENSCAFG00845029069|PCOLCE2, ENSCAFG00845002971|ADGRG1, ENSCAFG00845016995|MRC2, ENSCAFG00845024255|COL6A2, ENSCAFG0…	18	2429	42	19884	0.4286	6.63005e-07	****	9.75657e-05	****	ENSCAFG00845011365|SERPINH1, ENSCAFG00845016995|MRC2, ENSCAFG00845000419|CCBE1	3	ENSCAFG00845029798|VWF, ENSCAFG00845000798|MMP12, ENSCAFG00845019241|CTSS, ENSCAFG00845019461|CTSK, ENSCAFG00845022039|PDGFB, ENSCAFG00845018672|CTSB, ENSCAFG00845017930|PODN, ENSCAFG00845010721|COCH, ENSCAFG00845014232|C1QTNF1, ENSCAFG00845005991|AEBP1, ENSCAFG00845029069|PCOLCE2, ENSCAFG00845002971|ADGRG1, ENSCAFG00845024255|COL6A2, ENSCAFG00845020025|COMP, ENSCAFG00845019410|ITGA11	15	41	-1.71791
GO:0032731	positive regulation of interleukin-1 beta production	Biological Process	ENSCAFG00845025442|CD36, ENSCAFG00845026991|CLEC7A, ENSCAFG00845012026|TLR4, ENSCAFG00845027103|P2RX7, ENSCAFG00845015660|APP, ENSCAFG00845008825|IL6, ENSCAFG00845011935|PYCARD, ENSCAFG00845005739|NBR1, ENSCAFG00845002510|NLRP1, ENSCAFG00845010558|TNF, ENSCAFG00845001775|CARD8, ENSCAFG00845002706|MEFV, ENSCAFG00845020693|INAVA, ENSCAFG00845030024|CASP8, ENSCAFG00845026417|WNT5A	15	2429	31	19884	0.4839	8.47683e-07	****	0.000122344	***	ENSCAFG00845020693|INAVA, ENSCAFG00845030024|CASP8	2	ENSCAFG00845025442|CD36, ENSCAFG00845026991|CLEC7A, ENSCAFG00845012026|TLR4, ENSCAFG00845027103|P2RX7, ENSCAFG00845015660|APP, ENSCAFG00845008825|IL6, ENSCAFG00845011935|PYCARD, ENSCAFG00845005739|NBR1, ENSCAFG00845002510|NLRP1, ENSCAFG00845010558|TNF, ENSCAFG00845001775|CARD8, ENSCAFG00845002706|MEFV, ENSCAFG00845026417|WNT5A	13	31	-2.33487
GO:0050766	positive regulation of phagocytosis	Biological Process	ENSCAFG00845027087|SLC11A1, ENSCAFG00845017057|IL2RG, ENSCAFG00845026991|CLEC7A, ENSCAFG00845003786|MFGE8, ENSCAFG00845027414|GAS6, ENSCAFG00845010104|C3, ENSCAFG00845011935|PYCARD, ENSCAFG00845019627|IL15, ENSCAFG00845002659|DOCK2, ENSCAFG00845010081|MERTK, ENSCAFG00845010558|TNF, ENSCAFG00845004266|APOA1, ENSCAFG00845011581|TUB	13	2429	24	19884	0.5417	8.80332e-07	****	0.000124658	***	ENSCAFG00845011581|TUB	1	ENSCAFG00845027087|SLC11A1, ENSCAFG00845017057|IL2RG, ENSCAFG00845026991|CLEC7A, ENSCAFG00845003786|MFGE8, ENSCAFG00845027414|GAS6, ENSCAFG00845010104|C3, ENSCAFG00845011935|PYCARD, ENSCAFG00845019627|IL15, ENSCAFG00845002659|DOCK2, ENSCAFG00845010081|MERTK, ENSCAFG00845010558|TNF, ENSCAFG00845004266|APOA1	12	22	-3.19801
GO:0005125	cytokine activity	Molecular Function	ENSCAFG00845027004|BMP2, ENSCAFG00845004370|BMP4, ENSCAFG00845020775|CRLF1, ENSCAFG00845000969|IL11, ENSCAFG00845001289|IL10, ENSCAFG00845001557|IL18, ENSCAFG00845002371|CSF1, ENSCAFG00845030572|TIMP1, ENSCAFG00845011971|IL1RN, ENSCAFG00845011516|IL37, ENSCAFG00845018632|INHBA, ENSCAFG00845008825|IL6, ENSCAFG00845021350|EDN1, ENSCAFG00845011308|IL1A, ENSCAFG00845007033|ENSCAFG00845007033, ENSCAFG…	22	2429	60	19884	0.3667	1.00685e-06	****	0.000139934	***	ENSCAFG00845011516|IL37	1	ENSCAFG00845027004|BMP2, ENSCAFG00845004370|BMP4, ENSCAFG00845020775|CRLF1, ENSCAFG00845000969|IL11, ENSCAFG00845001289|IL10, ENSCAFG00845001557|IL18, ENSCAFG00845002371|CSF1, ENSCAFG00845030572|TIMP1, ENSCAFG00845011971|IL1RN, ENSCAFG00845018632|INHBA, ENSCAFG00845008825|IL6, ENSCAFG00845021350|EDN1, ENSCAFG00845011308|IL1A, ENSCAFG00845007033|ENSCAFG00845007033, ENSCAFG00845030908|OSM, ENSCAFG0…	21	44	-3.91965
GO:0008305	integrin complex	Cellular Component	ENSCAFG00845028626|ITGA6, ENSCAFG00845013917|ITGAL, ENSCAFG00845005303|ITGA7, ENSCAFG00845011550|ITGAM, ENSCAFG00845028890|ITGA9, ENSCAFG00845002947|ITGB1, ENSCAFG00845011823|ITGA3, ENSCAFG00845024014|ITGB4, ENSCAFG00845010970|ITGAD, ENSCAFG00845021592|ITGB2, ENSCAFG00845021351|ITGB3, ENSCAFG00845019410|ITGA11, ENSCAFG00845014426|ITGA8	13	2429	25	19884	0.52	1.62846e-06	****	0.000218243	***		0	ENSCAFG00845028626|ITGA6, ENSCAFG00845013917|ITGAL, ENSCAFG00845005303|ITGA7, ENSCAFG00845011550|ITGAM, ENSCAFG00845028890|ITGA9, ENSCAFG00845002947|ITGB1, ENSCAFG00845011823|ITGA3, ENSCAFG00845024014|ITGB4, ENSCAFG00845010970|ITGAD, ENSCAFG00845021592|ITGB2, ENSCAFG00845021351|ITGB3, ENSCAFG00845019410|ITGA11, ENSCAFG00845014426|ITGA8	13	25	-3.4
GO:0010033	response to organic substance	Biological Process	ENSCAFG00845027103|P2RX7, ENSCAFG00845021381|HPSE, ENSCAFG00845027774|EDNRB, ENSCAFG00845013340|EDNRA, ENSCAFG00845020764|REN, ENSCAFG00845021481|ANXA5, ENSCAFG00845024273|CNTFR, ENSCAFG00845030427|ABCG1, ENSCAFG00845010558|TNF, ENSCAFG00845026792|P2RX2, ENSCAFG00845007858|S100P, ENSCAFG00845024912|CRIP1, ENSCAFG00845026417|WNT5A	13	2429	25	19884	0.52	1.62846e-06	****	0.000218243	***	ENSCAFG00845024273|CNTFR	1	ENSCAFG00845027103|P2RX7, ENSCAFG00845021381|HPSE, ENSCAFG00845027774|EDNRB, ENSCAFG00845013340|EDNRA, ENSCAFG00845020764|REN, ENSCAFG00845021481|ANXA5, ENSCAFG00845030427|ABCG1, ENSCAFG00845010558|TNF, ENSCAFG00845026792|P2RX2, ENSCAFG00845007858|S100P, ENSCAFG00845024912|CRIP1, ENSCAFG00845026417|WNT5A	12	25	-1.8
GO:0031012	extracellular matrix	Cellular Component	ENSCAFG00845017615|MMP9, ENSCAFG00845000798|MMP12, ENSCAFG00845028293|NPNT, ENSCAFG00845005623|TNFRSF11B, ENSCAFG00845021156|MGP, ENSCAFG00845010826|FBLN1, ENSCAFG00845017942|FGF1, ENSCAFG00845025241|VWA1, ENSCAFG00845010721|COCH, ENSCAFG00845009411|MMP28, ENSCAFG00845025865|MMP11, ENSCAFG00845030572|TIMP1, ENSCAFG00845012850|ADAMTS9, ENSCAFG00845012504|COL1A1, ENSCAFG00845017868|RELN, ENSCAFG008…	32	2429	110	19884	0.2909	1.69603e-06	****	0.00022331	***	ENSCAFG00845012504|COL1A1, ENSCAFG00845010094|TNN, ENSCAFG00845000419|CCBE1, ENSCAFG00845019962|HAPLN1, ENSCAFG00845019376|OPTC	5	ENSCAFG00845017615|MMP9, ENSCAFG00845000798|MMP12, ENSCAFG00845028293|NPNT, ENSCAFG00845005623|TNFRSF11B, ENSCAFG00845021156|MGP, ENSCAFG00845010826|FBLN1, ENSCAFG00845017942|FGF1, ENSCAFG00845025241|VWA1, ENSCAFG00845010721|COCH, ENSCAFG00845009411|MMP28, ENSCAFG00845025865|MMP11, ENSCAFG00845030572|TIMP1, ENSCAFG00845012850|ADAMTS9, ENSCAFG00845017868|RELN, ENSCAFG00845006705|APOE, ENSCAFG00845…	27	100	-4.7
GO:0007219	Notch signaling pathway	Biological Process	ENSCAFG00845029137|DLL4, ENSCAFG00845027004|BMP2, ENSCAFG00845011723|HEYL, ENSCAFG00845022668|JAG2, ENSCAFG00845002783|CDH6, ENSCAFG00845013289|PTP4A3, ENSCAFG00845025905|HES1, ENSCAFG00845017636|DTX4, ENSCAFG00845022372|DTX1, ENSCAFG00845014517|ARHGAP45, ENSCAFG00845029695|HEY1, ENSCAFG00845007035|PLN, ENSCAFG00845002395|TGFB1, ENSCAFG00845023292|NRARP, ENSCAFG00845024085|JAG1, ENSCAFG0084501863…	24	2429	71	19884	0.338	1.80548e-06	****	0.000233623	***	ENSCAFG00845000457|EPN1, ENSCAFG00845022548|SIX1	2	ENSCAFG00845029137|DLL4, ENSCAFG00845027004|BMP2, ENSCAFG00845011723|HEYL, ENSCAFG00845022668|JAG2, ENSCAFG00845002783|CDH6, ENSCAFG00845013289|PTP4A3, ENSCAFG00845025905|HES1, ENSCAFG00845017636|DTX4, ENSCAFG00845022372|DTX1, ENSCAFG00845014517|ARHGAP45, ENSCAFG00845029695|HEY1, ENSCAFG00845007035|PLN, ENSCAFG00845002395|TGFB1, ENSCAFG00845023292|NRARP, ENSCAFG00845024085|JAG1, ENSCAFG0084501863…	22	64	-2.75
GO:0001818	negative regulation of cytokine production	Biological Process	ENSCAFG00845027087|SLC11A1, ENSCAFG00845002906|PTGER4, ENSCAFG00845001289|IL10, ENSCAFG00845027606|NPTN, ENSCAFG00845023736|NDRG2, ENSCAFG00845010636|LRRC32, ENSCAFG00845004999|CIDEA, ENSCAFG00845011235|SYT11, ENSCAFG00845004231|NLRP12, ENSCAFG00845012012|RGCC, ENSCAFG00845010081|MERTK, ENSCAFG00845016725|RNF128	12	2429	22	19884	0.5455	2.12813e-06	****	0.000270705	***		0	ENSCAFG00845027087|SLC11A1, ENSCAFG00845002906|PTGER4, ENSCAFG00845001289|IL10, ENSCAFG00845027606|NPTN, ENSCAFG00845023736|NDRG2, ENSCAFG00845010636|LRRC32, ENSCAFG00845004999|CIDEA, ENSCAFG00845011235|SYT11, ENSCAFG00845004231|NLRP12, ENSCAFG00845012012|RGCC, ENSCAFG00845010081|MERTK, ENSCAFG00845016725|RNF128	12	22	-2.55841
GO:0050728	negative regulation of inflammatory response	Biological Process	ENSCAFG00845002906|PTGER4, ENSCAFG00845024090|NR1H3, ENSCAFG00845008460|TNFAIP6, ENSCAFG00845001289|IL10, ENSCAFG00845009798|NR1D1, ENSCAFG00845012097|CDH5, ENSCAFG00845001488|TNFRSF1B, ENSCAFG00845008316|FNDC4, ENSCAFG00845006705|APOE, ENSCAFG00845021939|TNFAIP8L2, ENSCAFG00845004231|NLRP12, ENSCAFG00845013933|ADA, ENSCAFG00845008614|GPER1, ENSCAFG00845022393|ADORA2A, ENSCAFG00845022604|MVK, ENS…	23	2429	67	19884	0.3433	2.17677e-06	****	0.000272278	***	ENSCAFG00845008316|FNDC4, ENSCAFG00845022604|MVK, ENSCAFG00845014621|SOCS3, ENSCAFG00845012948|NT5E	4	ENSCAFG00845002906|PTGER4, ENSCAFG00845024090|NR1H3, ENSCAFG00845008460|TNFAIP6, ENSCAFG00845001289|IL10, ENSCAFG00845009798|NR1D1, ENSCAFG00845012097|CDH5, ENSCAFG00845001488|TNFRSF1B, ENSCAFG00845006705|APOE, ENSCAFG00845021939|TNFAIP8L2, ENSCAFG00845004231|NLRP12, ENSCAFG00845013933|ADA, ENSCAFG00845008614|GPER1, ENSCAFG00845022393|ADORA2A, ENSCAFG00845004741|WFDC1, ENSCAFG00845002706|MEFV, EN…	19	60	-1.29099
GO:0010629	negative regulation of gene expression	Biological Process	ENSCAFG00845029137|DLL4, ENSCAFG00845025442|CD36, ENSCAFG00845027004|BMP2, ENSCAFG00845002498|CD34, ENSCAFG00845022039|PDGFB, ENSCAFG00845021275|LGMN, ENSCAFG00845012190|CCR1, ENSCAFG00845011723|HEYL, ENSCAFG00845018336|ACE, ENSCAFG00845001876|CRYAB, ENSCAFG00845011629|KCNQ1, ENSCAFG00845004370|BMP4, ENSCAFG00845007842|PRDM1, ENSCAFG00845029352|SLC24A3, ENSCAFG00845009450|SFRP2, ENSCAFG0084500885…	45	2429	182	19884	0.2473	2.37874e-06	****	0.000292664	***	ENSCAFG00845009450|SFRP2, ENSCAFG00845008852|IQGAP3, ENSCAFG00845013832|ATOH8, ENSCAFG00845028997|CREB3L1, ENSCAFG00845012392|NTS, ENSCAFG00845017050|HMGB2, ENSCAFG00845022232|PLA2G3	7	ENSCAFG00845029137|DLL4, ENSCAFG00845025442|CD36, ENSCAFG00845027004|BMP2, ENSCAFG00845002498|CD34, ENSCAFG00845022039|PDGFB, ENSCAFG00845021275|LGMN, ENSCAFG00845012190|CCR1, ENSCAFG00845011723|HEYL, ENSCAFG00845018336|ACE, ENSCAFG00845001876|CRYAB, ENSCAFG00845011629|KCNQ1, ENSCAFG00845004370|BMP4, ENSCAFG00845007842|PRDM1, ENSCAFG00845029352|SLC24A3, ENSCAFG00845012083|KDR, ENSCAFG00845016124|…	38	176	-1.3568
GO:0061028	establishment of endothelial barrier	Biological Process	ENSCAFG00845011649|ROBO4, ENSCAFG00845022888|PECAM1, ENSCAFG00845029727|PPP1R16B, ENSCAFG00845025684|RAPGEF3, ENSCAFG00845021381|HPSE, ENSCAFG00845027774|EDNRB, ENSCAFG00845020667|SOX18, ENSCAFG00845027986|ICAM1, ENSCAFG00845013340|EDNRA, ENSCAFG00845012629|MARVELD2	10	2429	16	19884	0.625	2.8903e-06	****	0.000344313	***		0	ENSCAFG00845011649|ROBO4, ENSCAFG00845022888|PECAM1, ENSCAFG00845029727|PPP1R16B, ENSCAFG00845025684|RAPGEF3, ENSCAFG00845021381|HPSE, ENSCAFG00845027774|EDNRB, ENSCAFG00845020667|SOX18, ENSCAFG00845027986|ICAM1, ENSCAFG00845013340|EDNRA, ENSCAFG00845012629|MARVELD2	10	16	-2.5
GO:0001891	phagocytic cup	Cellular Component	ENSCAFG00845023650|ARHGAP25, ENSCAFG00845015029|BIN2, ENSCAFG00845008232|LCP1, ENSCAFG00845012026|TLR4, ENSCAFG00845014845|PEAR1, ENSCAFG00845011235|SYT11, ENSCAFG00845011123|MYO1G, ENSCAFG00845010558|TNF, ENSCAFG00845010856|MEGF10, ENSCAFG00845010791|AIF1	10	2429	16	19884	0.625	2.8903e-06	****	0.000344313	***		0	ENSCAFG00845023650|ARHGAP25, ENSCAFG00845015029|BIN2, ENSCAFG00845008232|LCP1, ENSCAFG00845012026|TLR4, ENSCAFG00845014845|PEAR1, ENSCAFG00845011235|SYT11, ENSCAFG00845011123|MYO1G, ENSCAFG00845010558|TNF, ENSCAFG00845010856|MEGF10, ENSCAFG00845010791|AIF1	10	16	-2.5
GO:0004888	transmembrane signaling receptor activity	Molecular Function	ENSCAFG00845013649|MRC1, ENSCAFG00845002794|ADGRL4, ENSCAFG00845012026|TLR4, ENSCAFG00845009391|TLR2, ENSCAFG00845008513|FZD6, ENSCAFG00845028394|ENSCAFG00845028394, ENSCAFG00845014831|NFAM1, ENSCAFG00845021455|ADGRE3, ENSCAFG00845029387|FCER1G, ENSCAFG00845008349|CD72, ENSCAFG00845028303|TLR7, ENSCAFG00845013357|ADGRF5, ENSCAFG00845004950|TLR1, ENSCAFG00845007349|EMR4, ENSCAFG00845020230|ENSCAFG…	39	2429	150	19884	0.26	2.97662e-06	****	0.000349055	***	ENSCAFG00845013384|SORL1, ENSCAFG00845025508|GABRE	2	ENSCAFG00845013649|MRC1, ENSCAFG00845002794|ADGRL4, ENSCAFG00845012026|TLR4, ENSCAFG00845009391|TLR2, ENSCAFG00845008513|FZD6, ENSCAFG00845028394|ENSCAFG00845028394, ENSCAFG00845014831|NFAM1, ENSCAFG00845021455|ADGRE3, ENSCAFG00845029387|FCER1G, ENSCAFG00845008349|CD72, ENSCAFG00845028303|TLR7, ENSCAFG00845013357|ADGRF5, ENSCAFG00845004950|TLR1, ENSCAFG00845007349|EMR4, ENSCAFG00845020230|ENSCAFG…	37	121	-4.63636
GO:0001775	cell activation	Biological Process	ENSCAFG00845009391|TLR2, ENSCAFG00845018106|SYK, ENSCAFG00845004950|TLR1, ENSCAFG00845017949|PLCG2, ENSCAFG00845002395|TGFB1, ENSCAFG00845009366|IGF1	6	2429	6	19884	1	3.30511e-06	****	0.000381613	***		0	ENSCAFG00845009391|TLR2, ENSCAFG00845018106|SYK, ENSCAFG00845004950|TLR1, ENSCAFG00845017949|PLCG2, ENSCAFG00845002395|TGFB1, ENSCAFG00845009366|IGF1	6	6	-2.44949
GO:0005096	GTPase activator activity	Molecular Function	ENSCAFG00845016220|NCKAP1L, ENSCAFG00845017966|RACGAP1, ENSCAFG00845014372|RASGRP3, ENSCAFG00845000316|SIPA1L2, ENSCAFG00845005625|ENSCAFG00845005625, ENSCAFG00845016835|ARAP3, ENSCAFG00845025956|ECT2, ENSCAFG00845025694|RGS1, ENSCAFG00845026713|ARHGAP6, ENSCAFG00845004237|RGS16, ENSCAFG00845017921|CHN2, ENSCAFG00845014445|ARFGAP3, ENSCAFG00845001812|AGFG2, ENSCAFG00845013471|ADAP2, ENSCAFG008450…	37	2429	140	19884	0.2643	3.49288e-06	****	0.000393772	***	ENSCAFG00845017966|RACGAP1, ENSCAFG00845025956|ECT2, ENSCAFG00845014445|ARFGAP3, ENSCAFG00845001812|AGFG2, ENSCAFG00845001214|ARHGAP33, ENSCAFG00845017556|RANGAP1, ENSCAFG00845022368|SYNGAP1, ENSCAFG00845027069|ARHGAP1, ENSCAFG00845000411|TIAM2, ENSCAFG00845016434|AGFG1, ENSCAFG00845016365|ARHGAP31	11	ENSCAFG00845016220|NCKAP1L, ENSCAFG00845014372|RASGRP3, ENSCAFG00845000316|SIPA1L2, ENSCAFG00845005625|ENSCAFG00845005625, ENSCAFG00845016835|ARAP3, ENSCAFG00845025694|RGS1, ENSCAFG00845026713|ARHGAP6, ENSCAFG00845004237|RGS16, ENSCAFG00845017921|CHN2, ENSCAFG00845013471|ADAP2, ENSCAFG00845011997|ARRB1, ENSCAFG00845011871|TBC1D30, ENSCAFG00845001285|ARHGAP18, ENSCAFG00845010151|RGS14, ENSCAFG0084…	26	137	1.62328
GO:0006909	phagocytosis	Biological Process	ENSCAFG00845027087|SLC11A1, ENSCAFG00845008896|VAV1, ENSCAFG00845022888|PECAM1, ENSCAFG00845012026|TLR4, ENSCAFG00845004665|NCF2, ENSCAFG00845008166|NCF4, ENSCAFG00845009933|MYO7A, ENSCAFG00845004258|IRF8, ENSCAFG00845027414|GAS6, ENSCAFG00845022999|UNC13D, ENSCAFG00845011123|MYO1G, ENSCAFG00845029124|LEPR, ENSCAFG00845010081|MERTK, ENSCAFG00845029636|ELMO1, ENSCAFG00845011056|TAFA4	15	2429	34	19884	0.4412	3.6544e-06	****	0.000393772	***	ENSCAFG00845029124|LEPR	1	ENSCAFG00845027087|SLC11A1, ENSCAFG00845008896|VAV1, ENSCAFG00845022888|PECAM1, ENSCAFG00845012026|TLR4, ENSCAFG00845004665|NCF2, ENSCAFG00845008166|NCF4, ENSCAFG00845009933|MYO7A, ENSCAFG00845004258|IRF8, ENSCAFG00845027414|GAS6, ENSCAFG00845022999|UNC13D, ENSCAFG00845011123|MYO1G, ENSCAFG00845010081|MERTK, ENSCAFG00845029636|ELMO1, ENSCAFG00845011056|TAFA4	14	34	-2.05798
GO:0032715	negative regulation of interleukin-6 production	Biological Process	ENSCAFG00845020969|INPP5D, ENSCAFG00845016220|NCKAP1L, ENSCAFG00845012026|TLR4, ENSCAFG00845002732|C5AR2, ENSCAFG00845001289|IL10, ENSCAFG00845012760|GBA, ENSCAFG00845027414|GAS6, ENSCAFG00845011997|ARRB1, ENSCAFG00845011235|SYT11, ENSCAFG00845004231|NLRP12, ENSCAFG00845022702|PTPN22, ENSCAFG00845010558|TNF, ENSCAFG00845026107|PTPN6, ENSCAFG00845025968|HGF, ENSCAFG00845019264|FOXJ1	15	2429	34	19884	0.4412	3.6544e-06	****	0.000393772	***		0	ENSCAFG00845020969|INPP5D, ENSCAFG00845016220|NCKAP1L, ENSCAFG00845012026|TLR4, ENSCAFG00845002732|C5AR2, ENSCAFG00845001289|IL10, ENSCAFG00845012760|GBA, ENSCAFG00845027414|GAS6, ENSCAFG00845011997|ARRB1, ENSCAFG00845011235|SYT11, ENSCAFG00845004231|NLRP12, ENSCAFG00845022702|PTPN22, ENSCAFG00845010558|TNF, ENSCAFG00845026107|PTPN6, ENSCAFG00845025968|HGF, ENSCAFG00845019264|FOXJ1	15	33	-2.43709
GO:0030217	T cell differentiation	Biological Process	ENSCAFG00845029137|DLL4, ENSCAFG00845008896|VAV1, ENSCAFG00845011904|KIT, ENSCAFG00845027739|CD4, ENSCAFG00845022668|JAG2, ENSCAFG00845022372|DTX1, ENSCAFG00845008212|ITPKB, ENSCAFG00845028771|CHD7, ENSCAFG00845002395|TGFB1, ENSCAFG00845023292|NRARP, ENSCAFG00845004084|RHOH, ENSCAFG00845013933|ADA, ENSCAFG00845029124|LEPR, ENSCAFG00845022702|PTPN22, ENSCAFG00845002725|BCL2, ENSCAFG00845012369|RUN…	16	2429	38	19884	0.4211	3.67275e-06	****	0.000393772	***	ENSCAFG00845029124|LEPR, ENSCAFG00845012369|RUNX2	2	ENSCAFG00845029137|DLL4, ENSCAFG00845008896|VAV1, ENSCAFG00845011904|KIT, ENSCAFG00845027739|CD4, ENSCAFG00845022668|JAG2, ENSCAFG00845022372|DTX1, ENSCAFG00845008212|ITPKB, ENSCAFG00845028771|CHD7, ENSCAFG00845002395|TGFB1, ENSCAFG00845023292|NRARP, ENSCAFG00845004084|RHOH, ENSCAFG00845013933|ADA, ENSCAFG00845022702|PTPN22, ENSCAFG00845002725|BCL2	14	38	-2.2711
GO:0043406	positive regulation of MAP kinase activity	Biological Process	ENSCAFG00845022039|PDGFB, ENSCAFG00845012026|TLR4, ENSCAFG00845011904|KIT, ENSCAFG00845017942|FGF1, ENSCAFG00845026701|PIK3CG, ENSCAFG00845027103|P2RX7, ENSCAFG00845023188|FLT1, ENSCAFG00845000997|PIK3R6, ENSCAFG00845003493|NTRK3, ENSCAFG00845021350|EDN1, ENSCAFG00845025768|ADAM8, ENSCAFG00845000048|TPD52L1, ENSCAFG00845010558|TNF, ENSCAFG00845026198|RASGRP1, ENSCAFG00845029289|ADRA2A, ENSCAFG008…	16	2429	38	19884	0.4211	3.67275e-06	****	0.000393772	***		0	ENSCAFG00845022039|PDGFB, ENSCAFG00845012026|TLR4, ENSCAFG00845011904|KIT, ENSCAFG00845017942|FGF1, ENSCAFG00845026701|PIK3CG, ENSCAFG00845027103|P2RX7, ENSCAFG00845023188|FLT1, ENSCAFG00845000997|PIK3R6, ENSCAFG00845003493|NTRK3, ENSCAFG00845021350|EDN1, ENSCAFG00845025768|ADAM8, ENSCAFG00845000048|TPD52L1, ENSCAFG00845010558|TNF, ENSCAFG00845026198|RASGRP1, ENSCAFG00845029289|ADRA2A, ENSCAFG008…	16	37	-3.78118
GO:0043231	intracellular membrane-bounded organelle	Cellular Component	ENSCAFG00845019241|CTSS, ENSCAFG00845019461|CTSK, ENSCAFG00845027671|ACKR3, ENSCAFG00845027004|BMP2, ENSCAFG00845008495|BUB1, ENSCAFG00845004604|PSAP, ENSCAFG00845017072|PCDH1, ENSCAFG00845010374|ABCA1, ENSCAFG00845008395|CSF1R, ENSCAFG00845028658|KLRG1, ENSCAFG00845018613|DLA-DMA, ENSCAFG00845016332|CTSA, ENSCAFG00845010565|CLU, ENSCAFG00845006529|ITM2B, ENSCAFG00845018536|DLA-DMB, ENSCAFG008450…	104	2429	552	19884	0.1884	3.74426e-06	****	0.000395784	***	ENSCAFG00845008495|BUB1, ENSCAFG00845026923|CENPE, ENSCAFG00845008020|SEC16B, ENSCAFG00845007050|BCL3, ENSCAFG00845028383|ODF2, ENSCAFG00845029581|OIP5, ENSCAFG00845002340|POLE2, ENSCAFG00845027982|B4GALNT3, ENSCAFG00845014196|UHRF1, ENSCAFG00845021358|NPHP4, ENSCAFG00845007687|WNT2B, ENSCAFG00845000341|TICRR, ENSCAFG00845022604|MVK, ENSCAFG00845023606|GPRC5A, ENSCAFG00845018817|TFG, ENSCAFG00845…	28	ENSCAFG00845019241|CTSS, ENSCAFG00845019461|CTSK, ENSCAFG00845027671|ACKR3, ENSCAFG00845027004|BMP2, ENSCAFG00845004604|PSAP, ENSCAFG00845017072|PCDH1, ENSCAFG00845010374|ABCA1, ENSCAFG00845008395|CSF1R, ENSCAFG00845028658|KLRG1, ENSCAFG00845018613|DLA-DMA, ENSCAFG00845016332|CTSA, ENSCAFG00845010565|CLU, ENSCAFG00845006529|ITM2B, ENSCAFG00845018536|DLA-DMB, ENSCAFG00845005115|CTSH, ENSCAFG008450…	76	536	-0.0431934
GO:0007229	integrin-mediated signaling pathway	Biological Process	ENSCAFG00845029262|SEMA7A, ENSCAFG00845008896|VAV1, ENSCAFG00845030758|FERMT3, ENSCAFG00845010301|FGR, ENSCAFG00845018106|SYK, ENSCAFG00845003156|FYB1, ENSCAFG00845023363|PLEK, ENSCAFG00845002947|ITGB1, ENSCAFG00845024014|ITGB4, ENSCAFG00845013841|PLPP3, ENSCAFG00845009779|TEC, ENSCAFG00845021592|ITGB2, ENSCAFG00845021985|FN1, ENSCAFG00845021351|ITGB3, ENSCAFG00845019410|ITGA11, ENSCAFG0084500927…	19	2429	51	19884	0.3725	4.14209e-06	****	0.00042584	***	ENSCAFG00845011979|MPIG6B	1	ENSCAFG00845029262|SEMA7A, ENSCAFG00845008896|VAV1, ENSCAFG00845030758|FERMT3, ENSCAFG00845010301|FGR, ENSCAFG00845018106|SYK, ENSCAFG00845003156|FYB1, ENSCAFG00845023363|PLEK, ENSCAFG00845002947|ITGB1, ENSCAFG00845024014|ITGB4, ENSCAFG00845013841|PLPP3, ENSCAFG00845009779|TEC, ENSCAFG00845021592|ITGB2, ENSCAFG00845021985|FN1, ENSCAFG00845021351|ITGB3, ENSCAFG00845019410|ITGA11, ENSCAFG0084500927…	18	50	-3.39411
GO:0007169	transmembrane receptor protein tyrosine kinase signaling pathway	Biological Process	ENSCAFG00845008395|CSF1R, ENSCAFG00845011904|KIT, ENSCAFG00845010910|ANGPT1, ENSCAFG00845006015|ENSCAFG00845006015, ENSCAFG00845018420|EPHB6, ENSCAFG00845002371|CSF1, ENSCAFG00845012083|KDR, ENSCAFG00845023188|FLT1, ENSCAFG00845018055|TEK, ENSCAFG00845003493|NTRK3, ENSCAFG00845002462|CLNK, ENSCAFG00845028659|DOK2, ENSCAFG00845011603|ALK, ENSCAFG00845008241|PDGFRB, ENSCAFG00845006158|ERBB3, ENSCAF…	19	2429	51	19884	0.3725	4.14209e-06	****	0.00042584	***	ENSCAFG00845002462|CLNK, ENSCAFG00845029068|DOK5	2	ENSCAFG00845008395|CSF1R, ENSCAFG00845011904|KIT, ENSCAFG00845010910|ANGPT1, ENSCAFG00845006015|ENSCAFG00845006015, ENSCAFG00845018420|EPHB6, ENSCAFG00845002371|CSF1, ENSCAFG00845012083|KDR, ENSCAFG00845023188|FLT1, ENSCAFG00845018055|TEK, ENSCAFG00845003493|NTRK3, ENSCAFG00845028659|DOK2, ENSCAFG00845011603|ALK, ENSCAFG00845008241|PDGFRB, ENSCAFG00845006158|ERBB3, ENSCAFG00845017146|EPHA4, ENSCA…	17	49	-1.71429
GO:0007156	homophilic cell adhesion via plasma membrane adhesion molecules	Biological Process	ENSCAFG00845017466|PCDH12, ENSCAFG00845017072|PCDH1, ENSCAFG00845022888|PECAM1, ENSCAFG00845012033|ESAM, ENSCAFG00845027590|CLSTN2, ENSCAFG00845012097|CDH5, ENSCAFG00845015743|IGSF11, ENSCAFG00845002783|CDH6, ENSCAFG00845002945|PCDHB6, ENSCAFG00845004526|CDH23, ENSCAFG00845001959|CDH19, ENSCAFG00845009547|DCHS2, ENSCAFG00845019099|PCDH17, ENSCAFG00845005515|PCDH7, ENSCAFG00845009016|KIRREL3, ENSC…	28	2429	94	19884	0.2979	4.4648e-06	****	0.000452815	***	ENSCAFG00845015743|IGSF11, ENSCAFG00845009547|DCHS2, ENSCAFG00845005515|PCDH7, ENSCAFG00845030923|IGSF9	4	ENSCAFG00845017466|PCDH12, ENSCAFG00845017072|PCDH1, ENSCAFG00845022888|PECAM1, ENSCAFG00845012033|ESAM, ENSCAFG00845027590|CLSTN2, ENSCAFG00845012097|CDH5, ENSCAFG00845002783|CDH6, ENSCAFG00845002945|PCDHB6, ENSCAFG00845004526|CDH23, ENSCAFG00845001959|CDH19, ENSCAFG00845019099|PCDH17, ENSCAFG00845009016|KIRREL3, ENSCAFG00845011207|DSC1, ENSCAFG00845002964|PCDHB7, ENSCAFG00845017012|CDH13, ENSCA…	24	84	-2.07307
GO:0002020	protease binding	Molecular Function	ENSCAFG00845029798|VWF, ENSCAFG00845004604|PSAP, ENSCAFG00845011904|KIT, ENSCAFG00845018089|ECM1, ENSCAFG00845012504|COL1A1, ENSCAFG00845011823|ITGA3, ENSCAFG00845002999|SERPINA1, ENSCAFG00845002153|SELL, ENSCAFG00845011935|PYCARD, ENSCAFG00845030056|DPP4, ENSCAFG00845026259|DVL3, ENSCAFG00845028486|A2M, ENSCAFG00845000353|MBP, ENSCAFG00845021985|FN1, ENSCAFG00845010558|TNF, ENSCAFG00845020025|CO…	22	2429	65	19884	0.3385	4.69807e-06	****	0.00047012	***	ENSCAFG00845012504|COL1A1, ENSCAFG00845030056|DPP4, ENSCAFG00845026259|DVL3, ENSCAFG00845000419|CCBE1	4	ENSCAFG00845029798|VWF, ENSCAFG00845004604|PSAP, ENSCAFG00845011904|KIT, ENSCAFG00845018089|ECM1, ENSCAFG00845011823|ITGA3, ENSCAFG00845002999|SERPINA1, ENSCAFG00845002153|SELL, ENSCAFG00845011935|PYCARD, ENSCAFG00845028486|A2M, ENSCAFG00845000353|MBP, ENSCAFG00845021985|FN1, ENSCAFG00845010558|TNF, ENSCAFG00845020025|COMP, ENSCAFG00845002725|BCL2, ENSCAFG00845006097|ENSCAFG00845006097, ENSCAFG00…	18	62	-1.524
GO:0005604	basement membrane	Cellular Component	ENSCAFG00845006994|MMRN2, ENSCAFG00845020341|COL4A2, ENSCAFG00845028293|NPNT, ENSCAFG00845018797|COL4A1, ENSCAFG00845010998|TIMP3, ENSCAFG00845010826|FBLN1, ENSCAFG00845006098|THBS4, ENSCAFG00845025241|VWA1, ENSCAFG00845023838|LAMB1, ENSCAFG00845023995|P3H2, ENSCAFG00845030572|TIMP1, ENSCAFG00845020584|COL4A5, ENSCAFG00845023731|NTN4, ENSCAFG00845024014|ITGB4, ENSCAFG00845020359|LAMC3, ENSCAFG008…	20	2429	56	19884	0.3571	4.95783e-06	****	0.000489586	***		0	ENSCAFG00845006994|MMRN2, ENSCAFG00845020341|COL4A2, ENSCAFG00845028293|NPNT, ENSCAFG00845018797|COL4A1, ENSCAFG00845010998|TIMP3, ENSCAFG00845010826|FBLN1, ENSCAFG00845006098|THBS4, ENSCAFG00845025241|VWA1, ENSCAFG00845023838|LAMB1, ENSCAFG00845023995|P3H2, ENSCAFG00845030572|TIMP1, ENSCAFG00845020584|COL4A5, ENSCAFG00845023731|NTN4, ENSCAFG00845024014|ITGB4, ENSCAFG00845020359|LAMC3, ENSCAFG008…	20	54	-4.62681
GO:0071222	cellular response to lipopolysaccharide	Biological Process	ENSCAFG00845013649|MRC1, ENSCAFG00845025442|CD36, ENSCAFG00845001909|CD14, ENSCAFG00845010374|ABCA1, ENSCAFG00845012026|TLR4, ENSCAFG00845024090|NR1H3, ENSCAFG00845029862|CXCL10, ENSCAFG00845001289|IL10, ENSCAFG00845009798|NR1D1, ENSCAFG00845001488|TNFRSF1B, ENSCAFG00845004258|IRF8, ENSCAFG00845028855|LY96, ENSCAFG00845008825|IL6, ENSCAFG00845011935|PYCARD, ENSCAFG00845029061|PDCD4, ENSCAFG008450…	24	2429	75	19884	0.32	5.38683e-06	****	0.000525041	***	ENSCAFG00845017050|HMGB2	1	ENSCAFG00845013649|MRC1, ENSCAFG00845025442|CD36, ENSCAFG00845001909|CD14, ENSCAFG00845010374|ABCA1, ENSCAFG00845012026|TLR4, ENSCAFG00845024090|NR1H3, ENSCAFG00845029862|CXCL10, ENSCAFG00845001289|IL10, ENSCAFG00845009798|NR1D1, ENSCAFG00845001488|TNFRSF1B, ENSCAFG00845004258|IRF8, ENSCAFG00845028855|LY96, ENSCAFG00845008825|IL6, ENSCAFG00845011935|PYCARD, ENSCAFG00845029061|PDCD4, ENSCAFG008450…	23	71	-1.78017
GO:0050729	positive regulation of inflammatory response	Biological Process	ENSCAFG00845012026|TLR4, ENSCAFG00845009391|TLR2, ENSCAFG00845027383|SUCNR1, ENSCAFG00845002906|PTGER4, ENSCAFG00845005035|GPR4, ENSCAFG00845015660|APP, ENSCAFG00845022016|TRPV4, ENSCAFG00845011935|PYCARD, ENSCAFG00845029061|PDCD4, ENSCAFG00845025768|ADAM8, ENSCAFG00845030908|OSM, ENSCAFG00845019506|SNCA, ENSCAFG00845002510|NLRP1, ENSCAFG00845016471|GPSM3, ENSCAFG00845026417|WNT5A, ENSCAFG0084500…	16	2429	39	19884	0.4103	5.52319e-06	****	0.00053143	***	ENSCAFG00845022016|TRPV4	1	ENSCAFG00845012026|TLR4, ENSCAFG00845009391|TLR2, ENSCAFG00845027383|SUCNR1, ENSCAFG00845002906|PTGER4, ENSCAFG00845005035|GPR4, ENSCAFG00845015660|APP, ENSCAFG00845011935|PYCARD, ENSCAFG00845029061|PDCD4, ENSCAFG00845025768|ADAM8, ENSCAFG00845030908|OSM, ENSCAFG00845019506|SNCA, ENSCAFG00845002510|NLRP1, ENSCAFG00845016471|GPSM3, ENSCAFG00845026417|WNT5A, ENSCAFG00845003350|CX3CL1	15	34	-2.40098
GO:0004713	protein tyrosine kinase activity	Molecular Function	ENSCAFG00845008395|CSF1R, ENSCAFG00845019831|TIE1, ENSCAFG00845011904|KIT, ENSCAFG00845006015|ENSCAFG00845006015, ENSCAFG00845010301|FGR, ENSCAFG00845020471|HCK, ENSCAFG00845018106|SYK, ENSCAFG00845018798|BTK, ENSCAFG00845012083|KDR, ENSCAFG00845023188|FLT1, ENSCAFG00845018055|TEK, ENSCAFG00845029748|BMX, ENSCAFG00845003493|NTRK3, ENSCAFG00845024918|INSL3, ENSCAFG00845007724|MATK, ENSCAFG00845029…	27	2429	90	19884	0.3	5.66751e-06	****	0.000538413	***	ENSCAFG00845018798|BTK	1	ENSCAFG00845008395|CSF1R, ENSCAFG00845019831|TIE1, ENSCAFG00845011904|KIT, ENSCAFG00845006015|ENSCAFG00845006015, ENSCAFG00845010301|FGR, ENSCAFG00845020471|HCK, ENSCAFG00845018106|SYK, ENSCAFG00845012083|KDR, ENSCAFG00845023188|FLT1, ENSCAFG00845018055|TEK, ENSCAFG00845029748|BMX, ENSCAFG00845003493|NTRK3, ENSCAFG00845024918|INSL3, ENSCAFG00845007724|MATK, ENSCAFG00845029652|TNK2, ENSCAFG0084500…	26	85	-3.03703
GO:0030169	low-density lipoprotein particle binding	Molecular Function	ENSCAFG00845030285|STAB1, ENSCAFG00845025442|CD36, ENSCAFG00845016517|PLTP, ENSCAFG00845014443|SCARF1, ENSCAFG00845001676|COLEC12, ENSCAFG00845014323|MSR1, ENSCAFG00845017012|CDH13, ENSCAFG00845013384|SORL1, ENSCAFG00845009872|STAB2	9	2429	14	19884	0.6429	6.71019e-06	****	0.000614146	***	ENSCAFG00845013384|SORL1, ENSCAFG00845009872|STAB2	2	ENSCAFG00845030285|STAB1, ENSCAFG00845025442|CD36, ENSCAFG00845016517|PLTP, ENSCAFG00845014443|SCARF1, ENSCAFG00845001676|COLEC12, ENSCAFG00845014323|MSR1, ENSCAFG00845017012|CDH13	7	13	-1.94145
GO:0007159	leukocyte cell-cell adhesion	Biological Process	ENSCAFG00845030092|F11R, ENSCAFG00845022888|PECAM1, ENSCAFG00845030758|FERMT3, ENSCAFG00845013917|ITGAL, ENSCAFG00845018106|SYK, ENSCAFG00845012277|VCAM1, ENSCAFG00845027986|ICAM1, ENSCAFG00845002098|SELE, ENSCAFG00845012948|NT5E	9	2429	14	19884	0.6429	6.71019e-06	****	0.000614146	***	ENSCAFG00845012948|NT5E	1	ENSCAFG00845030092|F11R, ENSCAFG00845022888|PECAM1, ENSCAFG00845030758|FERMT3, ENSCAFG00845013917|ITGAL, ENSCAFG00845018106|SYK, ENSCAFG00845012277|VCAM1, ENSCAFG00845027986|ICAM1, ENSCAFG00845002098|SELE	8	13	-1.94145
GO:0009968	negative regulation of signal transduction	Biological Process	ENSCAFG00845020969|INPP5D, ENSCAFG00845021077|KIF26A, ENSCAFG00845004231|NLRP12, ENSCAFG00845013209|UBASH3B, ENSCAFG00845014621|SOCS3, ENSCAFG00845005617|DDIT4, ENSCAFG00845006158|ERBB3, ENSCAFG00845024248|DDIT4L, ENSCAFG00845011979|MPIG6B	9	2429	14	19884	0.6429	6.71019e-06	****	0.000614146	***	ENSCAFG00845014621|SOCS3, ENSCAFG00845005617|DDIT4, ENSCAFG00845011979|MPIG6B	3	ENSCAFG00845020969|INPP5D, ENSCAFG00845021077|KIF26A, ENSCAFG00845004231|NLRP12, ENSCAFG00845013209|UBASH3B, ENSCAFG00845006158|ERBB3, ENSCAFG00845024248|DDIT4L	6	14	-1.60357
GO:0008285	negative regulation of cell population proliferation	Biological Process	ENSCAFG00845029137|DLL4, ENSCAFG00845006994|MMRN2, ENSCAFG00845027671|ACKR3, ENSCAFG00845027004|BMP2, ENSCAFG00845011212|IGFBP3, ENSCAFG00845008395|CSF1R, ENSCAFG00845017930|PODN, ENSCAFG00845004370|BMP4, ENSCAFG00845016004|FRZB, ENSCAFG00845024745|VDR, ENSCAFG00845001289|IL10, ENSCAFG00845023995|P3H2, ENSCAFG00845012097|CDH5, ENSCAFG00845009450|SFRP2, ENSCAFG00845020084|BTG1, ENSCAFG00845020007|…	52	2429	230	19884	0.2261	6.98106e-06	****	0.000631239	***	ENSCAFG00845024745|VDR, ENSCAFG00845009450|SFRP2, ENSCAFG00845006897|E2F7, ENSCAFG00845026179|CDKN2D, ENSCAFG00845027359|WT1, ENSCAFG00845024632|TBX5, ENSCAFG00845003630|MYOCD, ENSCAFG00845001665|PTPN14, ENSCAFG00845000953|DUSP1	9	ENSCAFG00845029137|DLL4, ENSCAFG00845006994|MMRN2, ENSCAFG00845027671|ACKR3, ENSCAFG00845027004|BMP2, ENSCAFG00845011212|IGFBP3, ENSCAFG00845008395|CSF1R, ENSCAFG00845017930|PODN, ENSCAFG00845004370|BMP4, ENSCAFG00845016004|FRZB, ENSCAFG00845001289|IL10, ENSCAFG00845023995|P3H2, ENSCAFG00845012097|CDH5, ENSCAFG00845020084|BTG1, ENSCAFG00845020007|SOX7, ENSCAFG00845019042|SPRY1, ENSCAFG00845029613…	43	221	-2.08529
GO:0001819	positive regulation of cytokine production	Biological Process	ENSCAFG00845027087|SLC11A1, ENSCAFG00845004496|CADM1, ENSCAFG00845002906|PTGER4, ENSCAFG00845010301|FGR, ENSCAFG00845014831|NFAM1, ENSCAFG00845018106|SYK, ENSCAFG00845001289|IL10, ENSCAFG00845024069|ENSCAFG00845024069, ENSCAFG00845006183|CARD9, ENSCAFG00845006658|EREG, ENSCAFG00845012012|RGCC, ENSCAFG00845023026|CLEC4E, ENSCAFG00845010558|TNF, ENSCAFG00845029289|ADRA2A, ENSCAFG00845018908|SCAMP5,…	17	2429	44	19884	0.3864	7.45883e-06	****	0.000666411	***		0	ENSCAFG00845027087|SLC11A1, ENSCAFG00845004496|CADM1, ENSCAFG00845002906|PTGER4, ENSCAFG00845010301|FGR, ENSCAFG00845014831|NFAM1, ENSCAFG00845018106|SYK, ENSCAFG00845001289|IL10, ENSCAFG00845024069|ENSCAFG00845024069, ENSCAFG00845006183|CARD9, ENSCAFG00845006658|EREG, ENSCAFG00845012012|RGCC, ENSCAFG00845023026|CLEC4E, ENSCAFG00845010558|TNF, ENSCAFG00845029289|ADRA2A, ENSCAFG00845018908|SCAMP5,…	17	39	-1.92154
GO:0032733	positive regulation of interleukin-10 production	Biological Process	ENSCAFG00845002498|CD34, ENSCAFG00845026991|CLEC7A, ENSCAFG00845012026|TLR4, ENSCAFG00845023170|CD83, ENSCAFG00845018106|SYK, ENSCAFG00845007050|BCL3, ENSCAFG00845031013|SASH3, ENSCAFG00845017949|PLCG2, ENSCAFG00845016107|CD274, ENSCAFG00845008825|IL6, ENSCAFG00845011935|PYCARD, ENSCAFG00845025968|HGF, ENSCAFG00845020693|INAVA	13	2429	28	19884	0.4643	8.21236e-06	****	0.000725103	***	ENSCAFG00845007050|BCL3, ENSCAFG00845020693|INAVA	2	ENSCAFG00845002498|CD34, ENSCAFG00845026991|CLEC7A, ENSCAFG00845012026|TLR4, ENSCAFG00845023170|CD83, ENSCAFG00845018106|SYK, ENSCAFG00845031013|SASH3, ENSCAFG00845017949|PLCG2, ENSCAFG00845016107|CD274, ENSCAFG00845008825|IL6, ENSCAFG00845011935|PYCARD, ENSCAFG00845025968|HGF	11	26	-1.96116
GO:0006508	proteolysis	Biological Process	ENSCAFG00845017615|MMP9, ENSCAFG00845000798|MMP12, ENSCAFG00845020986|PAMR1, ENSCAFG00845019241|CTSS, ENSCAFG00845019461|CTSK, ENSCAFG00845021275|LGMN, ENSCAFG00845009905|CTSD, ENSCAFG00845018672|CTSB, ENSCAFG00845018336|ACE, ENSCAFG00845016332|CTSA, ENSCAFG00845005115|CTSH, ENSCAFG00845005528|ADAMTS7, ENSCAFG00845025415|C1S, ENSCAFG00845005917|TINAGL1, ENSCAFG00845015888|CPXM1, ENSCAFG0084501694…	81	2429	412	19884	0.1966	8.75469e-06	****	0.000764	***	ENSCAFG00845015888|CPXM1, ENSCAFG00845015443|KLK4, ENSCAFG00845020502|ESPL1, ENSCAFG00845006935|ADAMTS10, ENSCAFG00845004365|ADAMTS14, ENSCAFG00845030056|DPP4, ENSCAFG00845007256|ADAMTS19, ENSCAFG00845020957|MME, ENSCAFG00845014345|DPP9, ENSCAFG00845024953|C1RL, ENSCAFG00845029993|PHEX, ENSCAFG00845015754|SCRN3, ENSCAFG00845017836|FAM111A, ENSCAFG00845030024|CASP8, ENSCAFG00845001303|ADAMTS17, EN…	17	ENSCAFG00845017615|MMP9, ENSCAFG00845000798|MMP12, ENSCAFG00845020986|PAMR1, ENSCAFG00845019241|CTSS, ENSCAFG00845019461|CTSK, ENSCAFG00845021275|LGMN, ENSCAFG00845009905|CTSD, ENSCAFG00845018672|CTSB, ENSCAFG00845018336|ACE, ENSCAFG00845016332|CTSA, ENSCAFG00845005115|CTSH, ENSCAFG00845005528|ADAMTS7, ENSCAFG00845025415|C1S, ENSCAFG00845005917|TINAGL1, ENSCAFG00845016944|CPM, ENSCAFG00845015078|…	64	327	-2.93091
GO:0050853	B cell receptor signaling pathway	Biological Process	ENSCAFG00845016220|NCKAP1L, ENSCAFG00845018106|SYK, ENSCAFG00845018798|BTK, ENSCAFG00845022563|KLHL6, ENSCAFG00845017949|PLCG2, ENSCAFG00845026424|BLNK, ENSCAFG00845001335|PRKCB, ENSCAFG00845009779|TEC, ENSCAFG00845002725|BCL2, ENSCAFG00845026107|PTPN6, ENSCAFG00845009278|VAV3, ENSCAFG00845018710|ENSCAFG00845018710	12	2429	25	19884	0.48	1.20113e-05	****	0.00103615	**	ENSCAFG00845018798|BTK	1	ENSCAFG00845016220|NCKAP1L, ENSCAFG00845018106|SYK, ENSCAFG00845022563|KLHL6, ENSCAFG00845017949|PLCG2, ENSCAFG00845026424|BLNK, ENSCAFG00845001335|PRKCB, ENSCAFG00845009779|TEC, ENSCAFG00845002725|BCL2, ENSCAFG00845026107|PTPN6, ENSCAFG00845009278|VAV3, ENSCAFG00845018710|ENSCAFG00845018710	11	22	-2.13201
GO:0051897	positive regulation of protein kinase B signaling	Biological Process	ENSCAFG00845020698|HCLS1, ENSCAFG00845010910|ANGPT1, ENSCAFG00845026701|PIK3CG, ENSCAFG00845001249|HBEGF, ENSCAFG00845021381|HPSE, ENSCAFG00845014867|NRG1, ENSCAFG00845018055|TEK, ENSCAFG00845014232|C1QTNF1, ENSCAFG00845027414|GAS6, ENSCAFG00845010452|TPBG, ENSCAFG00845025768|ADAM8, ENSCAFG00845022411|GDF15, ENSCAFG00845030908|OSM, ENSCAFG00845010558|TNF, ENSCAFG00845005361|CCL21, ENSCAFG00845012…	20	2429	59	19884	0.339	1.22603e-05	****	0.00104561	**	ENSCAFG00845014867|NRG1, ENSCAFG00845012392|NTS, ENSCAFG00845027003|GPX1	3	ENSCAFG00845020698|HCLS1, ENSCAFG00845010910|ANGPT1, ENSCAFG00845026701|PIK3CG, ENSCAFG00845001249|HBEGF, ENSCAFG00845021381|HPSE, ENSCAFG00845018055|TEK, ENSCAFG00845014232|C1QTNF1, ENSCAFG00845027414|GAS6, ENSCAFG00845010452|TPBG, ENSCAFG00845025768|ADAM8, ENSCAFG00845022411|GDF15, ENSCAFG00845030908|OSM, ENSCAFG00845010558|TNF, ENSCAFG00845005361|CCL21, ENSCAFG00845021313|LRP2, ENSCAFG00845024…	17	56	-3.34077
GO:0045892	negative regulation of transcription, DNA-templated	Biological Process	ENSCAFG00845027004|BMP2, ENSCAFG00845022039|PDGFB, ENSCAFG00845011723|HEYL, ENSCAFG00845001752|CENPF, ENSCAFG00845013585|DEPDC1, ENSCAFG00845017299|DKK3, ENSCAFG00845016855|CIART, ENSCAFG00845001876|CRYAB, ENSCAFG00845004370|BMP4, ENSCAFG00845020246|MECOM, ENSCAFG00845024090|NR1H3, ENSCAFG00845024745|VDR, ENSCAFG00845016825|TRIB3, ENSCAFG00845007050|BCL3, ENSCAFG00845009798|NR1D1, ENSCAFG00845009…	72	2429	360	19884	0.2	1.48688e-05	****	0.00125382	**	ENSCAFG00845001752|CENPF, ENSCAFG00845013585|DEPDC1, ENSCAFG00845024745|VDR, ENSCAFG00845016825|TRIB3, ENSCAFG00845007050|BCL3, ENSCAFG00845009450|SFRP2, ENSCAFG00845014867|NRG1, ENSCAFG00845014339|FOXK1, ENSCAFG00845030849|RCOR2, ENSCAFG00845030270|PRICKLE1, ENSCAFG00845019683|DNMT3L, ENSCAFG00845024978|FOXM1, ENSCAFG00845027808|PER1, ENSCAFG00845013601|BEND6, ENSCAFG00845013832|ATOH8, ENSCAFG00…	28	ENSCAFG00845027004|BMP2, ENSCAFG00845022039|PDGFB, ENSCAFG00845011723|HEYL, ENSCAFG00845017299|DKK3, ENSCAFG00845016855|CIART, ENSCAFG00845001876|CRYAB, ENSCAFG00845004370|BMP4, ENSCAFG00845020246|MECOM, ENSCAFG00845024090|NR1H3, ENSCAFG00845009798|NR1D1, ENSCAFG00845020007|SOX7, ENSCAFG00845020060|NOSTRIN, ENSCAFG00845020667|SOX18, ENSCAFG00845027414|GAS6, ENSCAFG00845025905|HES1, ENSCAFG0084502…	44	347	2.57678
GO:0008584	male gonad development	Biological Process	ENSCAFG00845018336|ACE, ENSCAFG00845001126|ASPM, ENSCAFG00845011904|KIT, ENSCAFG00845009450|SFRP2, ENSCAFG00845007687|WNT2B, ENSCAFG00845008758|SFRP1, ENSCAFG00845018632|INHBA, ENSCAFG00845020764|REN, ENSCAFG00845013769|RHOBTB3, ENSCAFG00845027066|BRIP1, ENSCAFG00845030129|PRDX4, ENSCAFG00845016202|HOXA11, ENSCAFG00845002725|BCL2, ENSCAFG00845027359|WT1, ENSCAFG00845001750|FANCA, ENSCAFG008450170…	20	2429	60	19884	0.3333	1.62932e-05	****	0.00134615	**	ENSCAFG00845001126|ASPM, ENSCAFG00845009450|SFRP2, ENSCAFG00845007687|WNT2B, ENSCAFG00845013769|RHOBTB3, ENSCAFG00845027066|BRIP1, ENSCAFG00845016202|HOXA11, ENSCAFG00845027359|WT1, ENSCAFG00845001750|FANCA, ENSCAFG00845017050|HMGB2, ENSCAFG00845022621|SIX4	10	ENSCAFG00845018336|ACE, ENSCAFG00845011904|KIT, ENSCAFG00845008758|SFRP1, ENSCAFG00845018632|INHBA, ENSCAFG00845020764|REN, ENSCAFG00845030129|PRDX4, ENSCAFG00845002725|BCL2, ENSCAFG00845021313|LRP2, ENSCAFG00845026417|WNT5A, ENSCAFG00845020297|FGF9	10	55	0.40452
GO:0008083	growth factor activity	Molecular Function	ENSCAFG00845027004|BMP2, ENSCAFG00845022039|PDGFB, ENSCAFG00845014841|ENSCAFG00845014841, ENSCAFG00845004370|BMP4, ENSCAFG00845017942|FGF1, ENSCAFG00845001249|HBEGF, ENSCAFG00845000969|IL11, ENSCAFG00845029595|FGF13, ENSCAFG00845002371|CSF1, ENSCAFG00845017586|BMP6, ENSCAFG00845022668|JAG2, ENSCAFG00845028176|TGFB2, ENSCAFG00845000627|PDGFD, ENSCAFG00845018632|INHBA, ENSCAFG00845008825|IL6, ENSCA…	28	2429	100	19884	0.28	1.63224e-05	****	0.00134615	**	ENSCAFG00845017837|FGF5, ENSCAFG00845000788|FGF21, ENSCAFG00845029554|VEGFD	3	ENSCAFG00845027004|BMP2, ENSCAFG00845022039|PDGFB, ENSCAFG00845014841|ENSCAFG00845014841, ENSCAFG00845004370|BMP4, ENSCAFG00845017942|FGF1, ENSCAFG00845001249|HBEGF, ENSCAFG00845000969|IL11, ENSCAFG00845029595|FGF13, ENSCAFG00845002371|CSF1, ENSCAFG00845017586|BMP6, ENSCAFG00845022668|JAG2, ENSCAFG00845028176|TGFB2, ENSCAFG00845000627|PDGFD, ENSCAFG00845018632|INHBA, ENSCAFG00845008825|IL6, ENSCA…	25	80	-2.45967
GO:0030593	neutrophil chemotaxis	Biological Process	ENSCAFG00845008896|VAV1, ENSCAFG00845016220|NCKAP1L, ENSCAFG00845018106|SYK, ENSCAFG00845028890|ITGA9, ENSCAFG00845002761|C5AR1, ENSCAFG00845006275|CXCL8, ENSCAFG00845006313|CXCL6, ENSCAFG00845009278|VAV3, ENSCAFG00845028786|PDE4B, ENSCAFG00845029162|LBP, ENSCAFG00845003350|CX3CL1	11	2429	22	19884	0.5	1.71258e-05	****	0.00139706	**		0	ENSCAFG00845008896|VAV1, ENSCAFG00845016220|NCKAP1L, ENSCAFG00845018106|SYK, ENSCAFG00845028890|ITGA9, ENSCAFG00845002761|C5AR1, ENSCAFG00845006275|CXCL8, ENSCAFG00845006313|CXCL6, ENSCAFG00845009278|VAV3, ENSCAFG00845028786|PDE4B, ENSCAFG00845029162|LBP, ENSCAFG00845003350|CX3CL1	11	21	-2.83683
GO:0007264	small GTPase mediated signal transduction	Biological Process	ENSCAFG00845008896|VAV1, ENSCAFG00845005416|SH2D3C, ENSCAFG00845014372|RASGRP3, ENSCAFG00845025684|RAPGEF3, ENSCAFG00845013665|CCDC88C, ENSCAFG00845001647|DOCK8, ENSCAFG00845001285|ARHGAP18, ENSCAFG00845008384|RAPGEF5, ENSCAFG00845021795|RASGRF2, ENSCAFG00845013769|RHOBTB3, ENSCAFG00845018382|RASGEF1B, ENSCAFG00845005087|RASGRF1, ENSCAFG00845002659|DOCK2, ENSCAFG00845011215|CCDC88A, ENSCAFG008450…	23	2429	75	19884	0.3067	1.84077e-05	****	0.00147081	**	ENSCAFG00845013769|RHOBTB3, ENSCAFG00845011215|CCDC88A, ENSCAFG00845003029|RHOBTB1, ENSCAFG00845027069|ARHGAP1, ENSCAFG00845000411|TIAM2, ENSCAFG00845006806|RALGPS2, ENSCAFG00845016365|ARHGAP31	7	ENSCAFG00845008896|VAV1, ENSCAFG00845005416|SH2D3C, ENSCAFG00845014372|RASGRP3, ENSCAFG00845025684|RAPGEF3, ENSCAFG00845013665|CCDC88C, ENSCAFG00845001647|DOCK8, ENSCAFG00845001285|ARHGAP18, ENSCAFG00845008384|RAPGEF5, ENSCAFG00845021795|RASGRF2, ENSCAFG00845018382|RASGEF1B, ENSCAFG00845005087|RASGRF1, ENSCAFG00845002659|DOCK2, ENSCAFG00845026198|RASGRP1, ENSCAFG00845009278|VAV3, ENSCAFG008450055…	16	74	-0.929981
GO:0030336	negative regulation of cell migration	Biological Process	ENSCAFG00845006874|CD74, ENSCAFG00845006994|MMRN2, ENSCAFG00845019831|TIE1, ENSCAFG00845011173|NGFR, ENSCAFG00845017930|PODN, ENSCAFG00845009450|SFRP2, ENSCAFG00845015608|STC1, ENSCAFG00845008758|SFRP1, ENSCAFG00845000839|PTPRK, ENSCAFG00845024085|JAG1, ENSCAFG00845021975|ADARB1, ENSCAFG00845021635|DACH1, ENSCAFG00845031083|STK26, ENSCAFG00845002725|BCL2, ENSCAFG00845020476|TMEFF2, ENSCAFG0084501…	24	2429	80	19884	0.3	1.84218e-05	****	0.00147081	**	ENSCAFG00845009450|SFRP2, ENSCAFG00845024632|TBX5, ENSCAFG00845020959|ZMYND8	3	ENSCAFG00845006874|CD74, ENSCAFG00845006994|MMRN2, ENSCAFG00845019831|TIE1, ENSCAFG00845011173|NGFR, ENSCAFG00845017930|PODN, ENSCAFG00845015608|STC1, ENSCAFG00845008758|SFRP1, ENSCAFG00845000839|PTPRK, ENSCAFG00845024085|JAG1, ENSCAFG00845021975|ADARB1, ENSCAFG00845021635|DACH1, ENSCAFG00845031083|STK26, ENSCAFG00845002725|BCL2, ENSCAFG00845020476|TMEFF2, ENSCAFG00845017146|EPHA4, ENSCAFG0084502…	21	78	-2.15133
GO:0006898	receptor-mediated endocytosis	Biological Process	ENSCAFG00845013649|MRC1, ENSCAFG00845025442|CD36, ENSCAFG00845029992|SCARB2, ENSCAFG00845001909|CD14, ENSCAFG00845014443|SCARF1, ENSCAFG00845002345|VLDLR, ENSCAFG00845016210|ENSCAFG00845016210, ENSCAFG00845006705|APOE, ENSCAFG00845029840|TFRC, ENSCAFG00845014323|MSR1, ENSCAFG00845027404|CLEC1B, ENSCAFG00845029685|TMEM108, ENSCAFG00845013384|SORL1, ENSCAFG00845010580|ADRB2, ENSCAFG00845021313|LRP2	15	2429	38	19884	0.3947	1.88855e-05	****	0.00149196	**	ENSCAFG00845029685|TMEM108, ENSCAFG00845013384|SORL1	2	ENSCAFG00845013649|MRC1, ENSCAFG00845025442|CD36, ENSCAFG00845029992|SCARB2, ENSCAFG00845001909|CD14, ENSCAFG00845014443|SCARF1, ENSCAFG00845002345|VLDLR, ENSCAFG00845016210|ENSCAFG00845016210, ENSCAFG00845006705|APOE, ENSCAFG00845029840|TFRC, ENSCAFG00845014323|MSR1, ENSCAFG00845027404|CLEC1B, ENSCAFG00845010580|ADRB2, ENSCAFG00845021313|LRP2	13	37	-2.79478
GO:0014911	positive regulation of smooth muscle cell migration	Biological Process	ENSCAFG00845022039|PDGFB, ENSCAFG00845012026|TLR4, ENSCAFG00845018164|SEMA6D, ENSCAFG00845009366|IGF1, ENSCAFG00845008241|PDGFRB, ENSCAFG00845002725|BCL2	6	2429	7	19884	0.8571	2.07186e-05	****	0.00160366	**		0	ENSCAFG00845022039|PDGFB, ENSCAFG00845012026|TLR4, ENSCAFG00845018164|SEMA6D, ENSCAFG00845009366|IGF1, ENSCAFG00845008241|PDGFRB, ENSCAFG00845002725|BCL2	6	7	-2.64575
GO:0005201	extracellular matrix structural constituent	Molecular Function	ENSCAFG00845020278|COL5A3, ENSCAFG00845020341|COL4A2, ENSCAFG00845018797|COL4A1, ENSCAFG00845010826|FBLN1, ENSCAFG00845023838|LAMB1, ENSCAFG00845012504|COL1A1, ENSCAFG00845020584|COL4A5, ENSCAFG00845019587|COL11A2, ENSCAFG00845029156|FBN3, ENSCAFG00845019335|PRELP, ENSCAFG00845004002|LAMA1, ENSCAFG00845019494|COL4A6, ENSCAFG00845012524|FBN2	13	2429	30	19884	0.4333	2.07268e-05	****	0.00160366	**	ENSCAFG00845012504|COL1A1, ENSCAFG00845029156|FBN3, ENSCAFG00845019335|PRELP, ENSCAFG00845012524|FBN2	4	ENSCAFG00845020278|COL5A3, ENSCAFG00845020341|COL4A2, ENSCAFG00845018797|COL4A1, ENSCAFG00845010826|FBLN1, ENSCAFG00845023838|LAMB1, ENSCAFG00845020584|COL4A5, ENSCAFG00845019587|COL11A2, ENSCAFG00845004002|LAMA1, ENSCAFG00845019494|COL4A6	9	29	-1.67126
GO:0032760	positive regulation of tumor necrosis factor production	Biological Process	ENSCAFG00845025442|CD36, ENSCAFG00845001909|CD14, ENSCAFG00845026991|CLEC7A, ENSCAFG00845010565|CLU, ENSCAFG00845012026|TLR4, ENSCAFG00845018106|SYK, ENSCAFG00845004950|TLR1, ENSCAFG00845031013|SASH3, ENSCAFG00845017949|PLCG2, ENSCAFG00845015660|APP, ENSCAFG00845000947|SPHK2, ENSCAFG00845028855|LY96, ENSCAFG00845008825|IL6, ENSCAFG00845006183|CARD9, ENSCAFG00845011935|PYCARD, ENSCAFG00845005739|N…	20	2429	61	19884	0.3279	2.14778e-05	****	0.0016448	**	ENSCAFG00845000947|SPHK2	1	ENSCAFG00845025442|CD36, ENSCAFG00845001909|CD14, ENSCAFG00845026991|CLEC7A, ENSCAFG00845010565|CLU, ENSCAFG00845012026|TLR4, ENSCAFG00845018106|SYK, ENSCAFG00845004950|TLR1, ENSCAFG00845031013|SASH3, ENSCAFG00845017949|PLCG2, ENSCAFG00845015660|APP, ENSCAFG00845028855|LY96, ENSCAFG00845008825|IL6, ENSCAFG00845006183|CARD9, ENSCAFG00845011935|PYCARD, ENSCAFG00845005739|NBR1, ENSCAFG00845026198|RA…	19	61	-0.128037
GO:0001501	skeletal system development	Biological Process	ENSCAFG00845017615|MMP9, ENSCAFG00845001153|HEXB, ENSCAFG00845004370|BMP4, ENSCAFG00845024745|VDR, ENSCAFG00845028911|RASSF2, ENSCAFG00845012504|COL1A1, ENSCAFG00845022668|JAG2, ENSCAFG00845005152|USP1, ENSCAFG00845024790|SERP1, ENSCAFG00845000357|FST, ENSCAFG00845025040|HEXA, ENSCAFG00845028771|CHD7, ENSCAFG00845025576|PKDCC, ENSCAFG00845021350|EDN1, ENSCAFG00845019028|HOXD10, ENSCAFG00845000982…	21	2429	66	19884	0.3182	2.25865e-05	****	0.00169512	**	ENSCAFG00845024745|VDR, ENSCAFG00845012504|COL1A1, ENSCAFG00845005152|USP1, ENSCAFG00845024790|SERP1, ENSCAFG00845025576|PKDCC, ENSCAFG00845016202|HOXA11, ENSCAFG00845012369|RUNX2	7	ENSCAFG00845017615|MMP9, ENSCAFG00845001153|HEXB, ENSCAFG00845004370|BMP4, ENSCAFG00845028911|RASSF2, ENSCAFG00845022668|JAG2, ENSCAFG00845000357|FST, ENSCAFG00845025040|HEXA, ENSCAFG00845028771|CHD7, ENSCAFG00845021350|EDN1, ENSCAFG00845019028|HOXD10, ENSCAFG00845000982|FGFRL1, ENSCAFG00845020025|COMP, ENSCAFG00845001703|NPR3, ENSCAFG00845027731|HES7	14	63	0.377964
GO:0006874	cellular calcium ion homeostasis	Biological Process	ENSCAFG00845012190|CCR1, ENSCAFG00845001153|HEXB, ENSCAFG00845024745|VDR, ENSCAFG00845029352|SLC24A3, ENSCAFG00845012097|CDH5, ENSCAFG00845027606|NPTN, ENSCAFG00845015608|STC1, ENSCAFG00845006705|APOE, ENSCAFG00845001335|PRKCB, ENSCAFG00845022016|TRPV4, ENSCAFG00845007028|HTR2A, ENSCAFG00845021350|EDN1, ENSCAFG00845013340|EDNRA, ENSCAFG00845007035|PLN, ENSCAFG00845002395|TGFB1, ENSCAFG00845020809…	21	2429	66	19884	0.3182	2.25865e-05	****	0.00169512	**	ENSCAFG00845024745|VDR, ENSCAFG00845022016|TRPV4	2	ENSCAFG00845012190|CCR1, ENSCAFG00845001153|HEXB, ENSCAFG00845029352|SLC24A3, ENSCAFG00845012097|CDH5, ENSCAFG00845027606|NPTN, ENSCAFG00845015608|STC1, ENSCAFG00845006705|APOE, ENSCAFG00845001335|PRKCB, ENSCAFG00845007028|HTR2A, ENSCAFG00845021350|EDN1, ENSCAFG00845013340|EDNRA, ENSCAFG00845007035|PLN, ENSCAFG00845002395|TGFB1, ENSCAFG00845020809|SLC24A4, ENSCAFG00845011338|CCL8, ENSCAFG00845018…	19	60	-4.13118
GO:1904646	cellular response to amyloid-beta	Biological Process	ENSCAFG00845025442|CD36, ENSCAFG00845021275|LGMN, ENSCAFG00845011173|NGFR, ENSCAFG00845012026|TLR4, ENSCAFG00845012277|VCAM1, ENSCAFG00845015660|APP, ENSCAFG00845027986|ICAM1, ENSCAFG00845009366|IGF1, ENSCAFG00845010580|ADRB2, ENSCAFG00845017146|EPHA4	10	2429	19	19884	0.5263	2.35175e-05	****	0.00173516	**		0	ENSCAFG00845025442|CD36, ENSCAFG00845021275|LGMN, ENSCAFG00845011173|NGFR, ENSCAFG00845012026|TLR4, ENSCAFG00845012277|VCAM1, ENSCAFG00845015660|APP, ENSCAFG00845027986|ICAM1, ENSCAFG00845009366|IGF1, ENSCAFG00845010580|ADRB2, ENSCAFG00845017146|EPHA4	10	19	-2.9824
GO:0055085	transmembrane transport	Biological Process	ENSCAFG00845004382|ABCA3, ENSCAFG00845014401|SLC43A2, ENSCAFG00845028641|SLC2A5, ENSCAFG00845010374|ABCA1, ENSCAFG00845002028|ENSCAFG00845002028, ENSCAFG00845020628|AQP1, ENSCAFG00845007730|ABCB4, ENSCAFG00845011629|KCNQ1, ENSCAFG00845026600|SLC12A7, ENSCAFG00845011266|SLC37A2, ENSCAFG00845025480|SLC39A8, ENSCAFG00845017528|SLCO4A1, ENSCAFG00845003216|SLC7A8, ENSCAFG00845001507|SLC49A3, ENSCAFG00…	88	2429	469	19884	0.1876	2.39452e-05	****	0.00173516	**	ENSCAFG00845022016|TRPV4, ENSCAFG00845026564|SLC9B1, ENSCAFG00845025402|SFXN2, ENSCAFG00845024934|KCNS2, ENSCAFG00845027740|SLC12A8, ENSCAFG00845020392|SLC25A43, ENSCAFG00845020441|ENSCAFG00845020441, ENSCAFG00845009128|ABCC10, ENSCAFG00845003658|SLC35F2, ENSCAFG00845010943|SLC25A41, ENSCAFG00845009040|SLC9A5, ENSCAFG00845006842|ENSCAFG00845006842, ENSCAFG00845006936|SLC46A2, ENSCAFG00845027026|S…	21	ENSCAFG00845004382|ABCA3, ENSCAFG00845014401|SLC43A2, ENSCAFG00845028641|SLC2A5, ENSCAFG00845010374|ABCA1, ENSCAFG00845002028|ENSCAFG00845002028, ENSCAFG00845020628|AQP1, ENSCAFG00845007730|ABCB4, ENSCAFG00845011629|KCNQ1, ENSCAFG00845026600|SLC12A7, ENSCAFG00845011266|SLC37A2, ENSCAFG00845025480|SLC39A8, ENSCAFG00845017528|SLCO4A1, ENSCAFG00845003216|SLC7A8, ENSCAFG00845001507|SLC49A3, ENSCAFG00…	67	382	-3.42802
GO:0001540	amyloid-beta binding	Molecular Function	ENSCAFG00845006874|CD74, ENSCAFG00845025442|CD36, ENSCAFG00845010565|CLU, ENSCAFG00845006529|ITM2B, ENSCAFG00845001876|CRYAB, ENSCAFG00845009391|TLR2, ENSCAFG00845027590|CLSTN2, ENSCAFG00845021828|ITM2C, ENSCAFG00845006705|APOE, ENSCAFG00845028176|TGFB2, ENSCAFG00845014323|MSR1, ENSCAFG00845000845|APBA1, ENSCAFG00845013384|SORL1, ENSCAFG00845010580|ADRB2, ENSCAFG00845004266|APOA1, ENSCAFG00845024…	16	2429	43	19884	0.3721	2.40448e-05	****	0.00173516	**	ENSCAFG00845013384|SORL1	1	ENSCAFG00845006874|CD74, ENSCAFG00845025442|CD36, ENSCAFG00845010565|CLU, ENSCAFG00845006529|ITM2B, ENSCAFG00845001876|CRYAB, ENSCAFG00845009391|TLR2, ENSCAFG00845027590|CLSTN2, ENSCAFG00845021828|ITM2C, ENSCAFG00845006705|APOE, ENSCAFG00845028176|TGFB2, ENSCAFG00845014323|MSR1, ENSCAFG00845000845|APBA1, ENSCAFG00845010580|ADRB2, ENSCAFG00845004266|APOA1, ENSCAFG00845024484|INSR	15	42	-1.85164
GO:0042383	sarcolemma	Cellular Component	ENSCAFG00845020628|AQP1, ENSCAFG00845019878|DYSF, ENSCAFG00845002947|ITGB1, ENSCAFG00845012386|SGCA, ENSCAFG00845017004|ALOX12, ENSCAFG00845030760|ATP1A4, ENSCAFG00845020724|SLC2A4, ENSCAFG00845030126|SCN5A, ENSCAFG00845002592|ANK3, ENSCAFG00845007542|BVES, ENSCAFG00845030185|DES, ENSCAFG00845024255|COL6A2, ENSCAFG00845001506|PGM5, ENSCAFG00845003545|FXYD1, ENSCAFG00845004282|SLC8A3, ENSCAFG00845…	16	2429	43	19884	0.3721	2.40448e-05	****	0.00173516	**	ENSCAFG00845017004|ALOX12, ENSCAFG00845002592|ANK3	2	ENSCAFG00845020628|AQP1, ENSCAFG00845019878|DYSF, ENSCAFG00845002947|ITGB1, ENSCAFG00845012386|SGCA, ENSCAFG00845030760|ATP1A4, ENSCAFG00845020724|SLC2A4, ENSCAFG00845030126|SCN5A, ENSCAFG00845007542|BVES, ENSCAFG00845030185|DES, ENSCAFG00845024255|COL6A2, ENSCAFG00845001506|PGM5, ENSCAFG00845003545|FXYD1, ENSCAFG00845004282|SLC8A3, ENSCAFG00845023988|DTNBP1	14	41	-2.65495
GO:0005085	guanyl-nucleotide exchange factor activity	Molecular Function	ENSCAFG00845008896|VAV1, ENSCAFG00845005416|SH2D3C, ENSCAFG00845014372|RASGRP3, ENSCAFG00845000473|ARHGEF15, ENSCAFG00845007265|CYTH4, ENSCAFG00845025956|ECT2, ENSCAFG00845025684|RAPGEF3, ENSCAFG00845000901|ARHGEF28, ENSCAFG00845013665|CCDC88C, ENSCAFG00845001602|DENND2D, ENSCAFG00845008847|PLEKHG4, ENSCAFG00845025740|FGD5, ENSCAFG00845001647|DOCK8, ENSCAFG00845010702|DENND1C, ENSCAFG00845023642|…	42	2429	181	19884	0.232	2.67307e-05	****	0.00185831	**	ENSCAFG00845025956|ECT2, ENSCAFG00845008847|PLEKHG4, ENSCAFG00845008765|ARHGEF39, ENSCAFG00845024761|ITSN1, ENSCAFG00845013035|ARHGEF25, ENSCAFG00845011215|CCDC88A, ENSCAFG00845030620|HPS1, ENSCAFG00845000411|TIAM2, ENSCAFG00845006806|RALGPS2, ENSCAFG00845021833|MCF2L2	10	ENSCAFG00845008896|VAV1, ENSCAFG00845005416|SH2D3C, ENSCAFG00845014372|RASGRP3, ENSCAFG00845000473|ARHGEF15, ENSCAFG00845007265|CYTH4, ENSCAFG00845025684|RAPGEF3, ENSCAFG00845000901|ARHGEF28, ENSCAFG00845013665|CCDC88C, ENSCAFG00845001602|DENND2D, ENSCAFG00845025740|FGD5, ENSCAFG00845001647|DOCK8, ENSCAFG00845010702|DENND1C, ENSCAFG00845023642|ARHGEF3, ENSCAFG00845024713|PLEKHG5, ENSCAFG008450148…	32	178	0.449719
GO:1900122	positive regulation of receptor binding	Biological Process	ENSCAFG00845017615|MMP9, ENSCAFG00845027611|PLCL1, ENSCAFG00845025572|HFE, ENSCAFG00845028622|B2M, ENSCAFG00845017969|BDNF	5	2429	5	19884	1	2.71049e-05	****	0.00185831	**		0	ENSCAFG00845017615|MMP9, ENSCAFG00845027611|PLCL1, ENSCAFG00845025572|HFE, ENSCAFG00845028622|B2M, ENSCAFG00845017969|BDNF	5	5	-2.23607
GO:0016176	superoxide-generating NADPH oxidase activator activity	Molecular Function	ENSCAFG00845022039|PDGFB, ENSCAFG00845004665|NCF2, ENSCAFG00845001935|NCF1, ENSCAFG00845008166|NCF4, ENSCAFG00845022743|NOXA1	5	2429	5	19884	1	2.71049e-05	****	0.00185831	**		0	ENSCAFG00845022039|PDGFB, ENSCAFG00845004665|NCF2, ENSCAFG00845001935|NCF1, ENSCAFG00845008166|NCF4, ENSCAFG00845022743|NOXA1	5	5	-2.23607
GO:0061518	microglial cell proliferation	Biological Process	ENSCAFG00845008395|CSF1R, ENSCAFG00845010565|CLU, ENSCAFG00845002371|CSF1, ENSCAFG00845012760|GBA, ENSCAFG00845003350|CX3CL1	5	2429	5	19884	1	2.71049e-05	****	0.00185831	**		0	ENSCAFG00845008395|CSF1R, ENSCAFG00845010565|CLU, ENSCAFG00845002371|CSF1, ENSCAFG00845012760|GBA, ENSCAFG00845003350|CX3CL1	5	5	-2.23607
GO:1901135	carbohydrate derivative metabolic process	Biological Process	ENSCAFG00845001153|HEXB, ENSCAFG00845006488|GFPT2, ENSCAFG00845008370|GCKR, ENSCAFG00845025040|HEXA, ENSCAFG00845024744|GFPT1	5	2429	5	19884	1	2.71049e-05	****	0.00185831	**	ENSCAFG00845006488|GFPT2, ENSCAFG00845008370|GCKR, ENSCAFG00845024744|GFPT1	3	ENSCAFG00845001153|HEXB, ENSCAFG00845025040|HEXA	2	5	0.447214
GO:0060326	cell chemotaxis	Biological Process	ENSCAFG00845022039|PDGFB, ENSCAFG00845015029|BIN2, ENSCAFG00845011904|KIT, ENSCAFG00845001249|HBEGF, ENSCAFG00845010452|TPBG, ENSCAFG00845008241|PDGFRB, ENSCAFG00845013971|CXCL14, ENSCAFG00845009956|HOXB9, ENSCAFG00845005361|CCL21, ENSCAFG00845019520|EPHB1, ENSCAFG00845026834|CXCL12, ENSCAFG00845025968|HGF, ENSCAFG00845017050|HMGB2, ENSCAFG00845030164|DOCK4, ENSCAFG00845003350|CX3CL1	15	2429	39	19884	0.3846	2.7237e-05	****	0.00185831	**	ENSCAFG00845009956|HOXB9, ENSCAFG00845017050|HMGB2	2	ENSCAFG00845022039|PDGFB, ENSCAFG00845015029|BIN2, ENSCAFG00845011904|KIT, ENSCAFG00845001249|HBEGF, ENSCAFG00845010452|TPBG, ENSCAFG00845008241|PDGFRB, ENSCAFG00845013971|CXCL14, ENSCAFG00845005361|CCL21, ENSCAFG00845019520|EPHB1, ENSCAFG00845026834|CXCL12, ENSCAFG00845025968|HGF, ENSCAFG00845030164|DOCK4, ENSCAFG00845003350|CX3CL1	13	38	-2.91999
GO:0004725	protein tyrosine phosphatase activity	Molecular Function	ENSCAFG00845023211|PTPRC, ENSCAFG00845027906|PTPRE, ENSCAFG00845014023|CDC25B, ENSCAFG00845004444|CDKN3, ENSCAFG00845013289|PTP4A3, ENSCAFG00845020101|CDC25C, ENSCAFG00845020301|PTPRB, ENSCAFG00845000839|PTPRK, ENSCAFG00845026437|PTPRD, ENSCAFG00845013209|UBASH3B, ENSCAFG00845015780|PTPN7, ENSCAFG00845022702|PTPN22, ENSCAFG00845020349|PTPRO, ENSCAFG00845024290|PTPN13, ENSCAFG00845026107|PTPN6, EN…	21	2429	67	19884	0.3134	2.91425e-05	****	0.0019704	**	ENSCAFG00845014023|CDC25B, ENSCAFG00845004444|CDKN3, ENSCAFG00845020101|CDC25C, ENSCAFG00845024290|PTPN13, ENSCAFG00845001665|PTPN14, ENSCAFG00845000953|DUSP1, ENSCAFG00845030822|MTMR3	7	ENSCAFG00845023211|PTPRC, ENSCAFG00845027906|PTPRE, ENSCAFG00845013289|PTP4A3, ENSCAFG00845020301|PTPRB, ENSCAFG00845000839|PTPRK, ENSCAFG00845026437|PTPRD, ENSCAFG00845013209|UBASH3B, ENSCAFG00845015780|PTPN7, ENSCAFG00845022702|PTPN22, ENSCAFG00845020349|PTPRO, ENSCAFG00845026107|PTPN6, ENSCAFG00845015804|DUSP22, ENSCAFG00845022308|ENSCAFG00845022308, ENSCAFG00845021934|PTPRR	14	64	0.25
GO:0010467	gene expression	Biological Process	ENSCAFG00845022531|ANGPT2, ENSCAFG00845027004|BMP2, ENSCAFG00845029992|SCARB2, ENSCAFG00845017057|IL2RG, ENSCAFG00845011629|KCNQ1, ENSCAFG00845004370|BMP4, ENSCAFG00845007842|PRDM1, ENSCAFG00845027103|P2RX7, ENSCAFG00845008852|IQGAP3, ENSCAFG00845001686|ECE1, ENSCAFG00845027774|EDNRB, ENSCAFG00845006705|APOE, ENSCAFG00845021350|EDN1, ENSCAFG00845013340|EDNRA, ENSCAFG00845002395|TGFB1, ENSCAFG0084…	28	2429	103	19884	0.2718	2.96049e-05	****	0.00198379	**	ENSCAFG00845008852|IQGAP3, ENSCAFG00845022548|SIX1, ENSCAFG00845011325|HOXA3, ENSCAFG00845012369|RUNX2	4	ENSCAFG00845022531|ANGPT2, ENSCAFG00845027004|BMP2, ENSCAFG00845029992|SCARB2, ENSCAFG00845017057|IL2RG, ENSCAFG00845011629|KCNQ1, ENSCAFG00845004370|BMP4, ENSCAFG00845007842|PRDM1, ENSCAFG00845027103|P2RX7, ENSCAFG00845001686|ECE1, ENSCAFG00845027774|EDNRB, ENSCAFG00845006705|APOE, ENSCAFG00845021350|EDN1, ENSCAFG00845013340|EDNRA, ENSCAFG00845002395|TGFB1, ENSCAFG00845026673|SHANK3, ENSCAFG0084…	24	96	-1.32681
GO:0060907	positive regulation of macrophage cytokine production	Biological Process	ENSCAFG00845025442|CD36, ENSCAFG00845029262|SEMA7A, ENSCAFG00845012026|TLR4, ENSCAFG00845027103|P2RX7, ENSCAFG00845028303|TLR7, ENSCAFG00845017949|PLCG2, ENSCAFG00845006183|CARD9, ENSCAFG00845011935|PYCARD, ENSCAFG00845026417|WNT5A	9	2429	16	19884	0.5625	3.04521e-05	****	0.0020225	**		0	ENSCAFG00845025442|CD36, ENSCAFG00845029262|SEMA7A, ENSCAFG00845012026|TLR4, ENSCAFG00845027103|P2RX7, ENSCAFG00845028303|TLR7, ENSCAFG00845017949|PLCG2, ENSCAFG00845006183|CARD9, ENSCAFG00845011935|PYCARD, ENSCAFG00845026417|WNT5A	9	16	-1.5
GO:0010718	positive regulation of epithelial to mesenchymal transition	Biological Process	ENSCAFG00845027004|BMP2, ENSCAFG00845004370|BMP4, ENSCAFG00845012504|COL1A1, ENSCAFG00845028176|TGFB2, ENSCAFG00845011687|BAMBI, ENSCAFG00845008825|IL6, ENSCAFG00845002395|TGFB1, ENSCAFG00845015760|TGFB3, ENSCAFG00845012012|RGCC, ENSCAFG00845001147|BCL9L, ENSCAFG00845003005|DAB2, ENSCAFG00845005453|NOTCH1	12	2429	27	19884	0.4444	3.17273e-05	****	0.00208871	**	ENSCAFG00845012504|COL1A1, ENSCAFG00845001147|BCL9L, ENSCAFG00845003005|DAB2	3	ENSCAFG00845027004|BMP2, ENSCAFG00845004370|BMP4, ENSCAFG00845028176|TGFB2, ENSCAFG00845011687|BAMBI, ENSCAFG00845008825|IL6, ENSCAFG00845002395|TGFB1, ENSCAFG00845015760|TGFB3, ENSCAFG00845012012|RGCC, ENSCAFG00845005453|NOTCH1	9	27	-1.73205
GO:0019955	cytokine binding	Molecular Function	ENSCAFG00845006874|CD74, ENSCAFG00845010172|CXCR4, ENSCAFG00845008395|CSF1R, ENSCAFG00845011904|KIT, ENSCAFG00845020775|CRLF1, ENSCAFG00845018127|GBP1, ENSCAFG00845024273|CNTFR, ENSCAFG00845027862|IL31RA	8	2429	13	19884	0.6154	3.56882e-05	****	0.00226983	**	ENSCAFG00845024273|CNTFR	1	ENSCAFG00845006874|CD74, ENSCAFG00845010172|CXCR4, ENSCAFG00845008395|CSF1R, ENSCAFG00845011904|KIT, ENSCAFG00845020775|CRLF1, ENSCAFG00845018127|GBP1, ENSCAFG00845027862|IL31RA	7	12	-1.73205
GO:0006911	phagocytosis, engulfment	Biological Process	ENSCAFG00845023650|ARHGAP25, ENSCAFG00845010374|ABCA1, ENSCAFG00845015029|BIN2, ENSCAFG00845003786|MFGE8, ENSCAFG00845016093|GSN, ENSCAFG00845014323|MSR1, ENSCAFG00845029636|ELMO1, ENSCAFG00845010791|AIF1	8	2429	13	19884	0.6154	3.56882e-05	****	0.00226983	**		0	ENSCAFG00845023650|ARHGAP25, ENSCAFG00845010374|ABCA1, ENSCAFG00845015029|BIN2, ENSCAFG00845003786|MFGE8, ENSCAFG00845016093|GSN, ENSCAFG00845014323|MSR1, ENSCAFG00845029636|ELMO1, ENSCAFG00845010791|AIF1	8	13	-1.94145
GO:0090023	positive regulation of neutrophil chemotaxis	Biological Process	ENSCAFG00845016220|NCKAP1L, ENSCAFG00845006098|THBS4, ENSCAFG00845007348|RAC2, ENSCAFG00845029934|C3AR1, ENSCAFG00845002761|C5AR1, ENSCAFG00845005361|CCL21, ENSCAFG00845029162|LBP, ENSCAFG00845007930|CCR7	8	2429	13	19884	0.6154	3.56882e-05	****	0.00226983	**		0	ENSCAFG00845016220|NCKAP1L, ENSCAFG00845006098|THBS4, ENSCAFG00845007348|RAC2, ENSCAFG00845029934|C3AR1, ENSCAFG00845002761|C5AR1, ENSCAFG00845005361|CCL21, ENSCAFG00845029162|LBP, ENSCAFG00845007930|CCR7	8	13	-2.49615
GO:2000406	positive regulation of T cell migration	Biological Process	ENSCAFG00845029862|CXCL10, ENSCAFG00845001647|DOCK8, ENSCAFG00845015660|APP, ENSCAFG00845011935|PYCARD, ENSCAFG00845025768|ADAM8, ENSCAFG00845005361|CCL21, ENSCAFG00845026834|CXCL12, ENSCAFG00845010791|AIF1	8	2429	13	19884	0.6154	3.56882e-05	****	0.00226983	**		0	ENSCAFG00845029862|CXCL10, ENSCAFG00845001647|DOCK8, ENSCAFG00845015660|APP, ENSCAFG00845011935|PYCARD, ENSCAFG00845025768|ADAM8, ENSCAFG00845005361|CCL21, ENSCAFG00845026834|CXCL12, ENSCAFG00845010791|AIF1	8	13	-2.49615
GO:0007018	microtubule-based movement	Biological Process	ENSCAFG00845021115|KIF23, ENSCAFG00845021665|KIF14, ENSCAFG00845000629|KIF22, ENSCAFG00845030810|KIF1A, ENSCAFG00845029242|KIF4A, ENSCAFG00845017021|KIF11, ENSCAFG00845019219|KIF20A, ENSCAFG00845006392|KIF18B, ENSCAFG00845026923|CENPE, ENSCAFG00845026674|KIF2C, ENSCAFG00845018117|KIF18A, ENSCAFG00845028669|KIF20B, ENSCAFG00845021754|KIFC1, ENSCAFG00845021077|KIF26A, ENSCAFG00845019617|KIF21B, ENS…	21	2429	68	19884	0.3088	3.73526e-05	****	0.00235573	**	ENSCAFG00845021115|KIF23, ENSCAFG00845021665|KIF14, ENSCAFG00845000629|KIF22, ENSCAFG00845029242|KIF4A, ENSCAFG00845017021|KIF11, ENSCAFG00845019219|KIF20A, ENSCAFG00845006392|KIF18B, ENSCAFG00845026923|CENPE, ENSCAFG00845026674|KIF2C, ENSCAFG00845018117|KIF18A, ENSCAFG00845028669|KIF20B, ENSCAFG00845021754|KIFC1, ENSCAFG00845019617|KIF21B, ENSCAFG00845013570|KIF15, ENSCAFG00845005694|KIF26B, ENS…	17	ENSCAFG00845030810|KIF1A, ENSCAFG00845021077|KIF26A, ENSCAFG00845018750|KIF19, ENSCAFG00845009372|KIF12	4	66	2.58492
GO:0090090	negative regulation of canonical Wnt signaling pathway	Biological Process	ENSCAFG00845027004|BMP2, ENSCAFG00845017299|DKK3, ENSCAFG00845016004|FRZB, ENSCAFG00845008513|FZD6, ENSCAFG00845009450|SFRP2, ENSCAFG00845013665|CCDC88C, ENSCAFG00845006705|APOE, ENSCAFG00845030270|PRICKLE1, ENSCAFG00845021358|NPHP4, ENSCAFG00845028785|DKK2, ENSCAFG00845008758|SFRP1, ENSCAFG00845019686|DACT1, ENSCAFG00845031100|GPC3, ENSCAFG00845024981|JADE1, ENSCAFG00845026119|SOX17, ENSCAFG0084…	26	2429	94	19884	0.2766	4.06785e-05	****	0.0025441	**	ENSCAFG00845009450|SFRP2, ENSCAFG00845030270|PRICKLE1, ENSCAFG00845021358|NPHP4, ENSCAFG00845019686|DACT1, ENSCAFG00845003005|DAB2, ENSCAFG00845003449|DACT3, ENSCAFG00845011836|GLI1, ENSCAFG00845008291|INVS, ENSCAFG00845025982|TMEM88	9	ENSCAFG00845027004|BMP2, ENSCAFG00845017299|DKK3, ENSCAFG00845016004|FRZB, ENSCAFG00845008513|FZD6, ENSCAFG00845013665|CCDC88C, ENSCAFG00845006705|APOE, ENSCAFG00845028785|DKK2, ENSCAFG00845008758|SFRP1, ENSCAFG00845031100|GPC3, ENSCAFG00845024981|JADE1, ENSCAFG00845026119|SOX17, ENSCAFG00845020349|PTPRO, ENSCAFG00845005267|SOX10, ENSCAFG00845002259|DRAXIN, ENSCAFG00845031113|GREM1, ENSCAFG008450…	17	93	0.725866
GO:0050679	positive regulation of epithelial cell proliferation	Biological Process	ENSCAFG00845008267|GRN, ENSCAFG00845004370|BMP4, ENSCAFG00845017942|FGF1, ENSCAFG00845002732|C5AR2, ENSCAFG00845012083|KDR, ENSCAFG00845017586|BMP6, ENSCAFG00845017551|OSR1, ENSCAFG00845008758|SFRP1, ENSCAFG00845002761|C5AR1, ENSCAFG00845009366|IGF1, ENSCAFG00845012369|RUNX2, ENSCAFG00845030227|HLX, ENSCAFG00845011840|BMP5, ENSCAFG00845026417|WNT5A, ENSCAFG00845005453|NOTCH1, ENSCAFG00845020297|F…	16	2429	45	19884	0.3556	4.61535e-05	****	0.00284804	**	ENSCAFG00845017551|OSR1, ENSCAFG00845012369|RUNX2	2	ENSCAFG00845008267|GRN, ENSCAFG00845004370|BMP4, ENSCAFG00845017942|FGF1, ENSCAFG00845002732|C5AR2, ENSCAFG00845012083|KDR, ENSCAFG00845017586|BMP6, ENSCAFG00845008758|SFRP1, ENSCAFG00845002761|C5AR1, ENSCAFG00845009366|IGF1, ENSCAFG00845030227|HLX, ENSCAFG00845011840|BMP5, ENSCAFG00845026417|WNT5A, ENSCAFG00845005453|NOTCH1, ENSCAFG00845020297|FGF9	14	41	-1.40556
GO:0051607	defense response to virus	Biological Process	ENSCAFG00845000875|ECSCR, ENSCAFG00845009391|TLR2, ENSCAFG00845013824|SERINC3, ENSCAFG00845028394|ENSCAFG00845028394, ENSCAFG00845029862|CXCL10, ENSCAFG00845028303|TLR7, ENSCAFG00845006037|SERINC5, ENSCAFG00845021435|IRF5, ENSCAFG00845008825|IL6, ENSCAFG00845006183|CARD9, ENSCAFG00845011935|PYCARD, ENSCAFG00845022999|UNC13D, ENSCAFG00845030104|MX1, ENSCAFG00845012039|CGAS, ENSCAFG00845014663|KCNJ…	23	2429	79	19884	0.2911	4.62972e-05	****	0.00284804	**	ENSCAFG00845029366|GPAM, ENSCAFG00845004397|SKP2	2	ENSCAFG00845000875|ECSCR, ENSCAFG00845009391|TLR2, ENSCAFG00845013824|SERINC3, ENSCAFG00845028394|ENSCAFG00845028394, ENSCAFG00845029862|CXCL10, ENSCAFG00845028303|TLR7, ENSCAFG00845006037|SERINC5, ENSCAFG00845021435|IRF5, ENSCAFG00845008825|IL6, ENSCAFG00845006183|CARD9, ENSCAFG00845011935|PYCARD, ENSCAFG00845022999|UNC13D, ENSCAFG00845030104|MX1, ENSCAFG00845012039|CGAS, ENSCAFG00845014663|KCNJ…	21	73	-1.05337
GO:0004714	transmembrane receptor protein tyrosine kinase activity	Molecular Function	ENSCAFG00845008395|CSF1R, ENSCAFG00845011904|KIT, ENSCAFG00845006015|ENSCAFG00845006015, ENSCAFG00845012083|KDR, ENSCAFG00845023188|FLT1, ENSCAFG00845018055|TEK, ENSCAFG00845003493|NTRK3, ENSCAFG00845011603|ALK, ENSCAFG00845008241|PDGFRB, ENSCAFG00845005371|NTRK2, ENSCAFG00845024484|INSR	11	2429	24	19884	0.4583	4.79613e-05	****	0.00292642	**		0	ENSCAFG00845008395|CSF1R, ENSCAFG00845011904|KIT, ENSCAFG00845006015|ENSCAFG00845006015, ENSCAFG00845012083|KDR, ENSCAFG00845023188|FLT1, ENSCAFG00845018055|TEK, ENSCAFG00845003493|NTRK3, ENSCAFG00845011603|ALK, ENSCAFG00845008241|PDGFRB, ENSCAFG00845005371|NTRK2, ENSCAFG00845024484|INSR	11	24	-2.04124
GO:0007605	sensory perception of sound	Biological Process	ENSCAFG00845029992|SCARB2, ENSCAFG00845011629|KCNQ1, ENSCAFG00845001153|HEXB, ENSCAFG00845012631|CLIC5, ENSCAFG00845010721|COCH, ENSCAFG00845004875|CEMIP, ENSCAFG00845003959|MYO3A, ENSCAFG00845009933|MYO7A, ENSCAFG00845012504|COL1A1, ENSCAFG00845025040|HEXA, ENSCAFG00845019587|COL11A2, ENSCAFG00845004526|CDH23, ENSCAFG00845028771|CHD7, ENSCAFG00845008693|SOBP, ENSCAFG00845009123|KCNQ4, ENSCAFG008…	26	2429	95	19884	0.2737	4.9572e-05	****	0.0030003	**	ENSCAFG00845003959|MYO3A, ENSCAFG00845012504|COL1A1, ENSCAFG00845008693|SOBP, ENSCAFG00845026179|CDKN2D, ENSCAFG00845022548|SIX1, ENSCAFG00845004230|SLC1A3, ENSCAFG00845027003|GPX1, ENSCAFG00845011581|TUB	8	ENSCAFG00845029992|SCARB2, ENSCAFG00845011629|KCNQ1, ENSCAFG00845001153|HEXB, ENSCAFG00845012631|CLIC5, ENSCAFG00845010721|COCH, ENSCAFG00845004875|CEMIP, ENSCAFG00845009933|MYO7A, ENSCAFG00845025040|HEXA, ENSCAFG00845019587|COL11A2, ENSCAFG00845004526|CDH23, ENSCAFG00845028771|CHD7, ENSCAFG00845009123|KCNQ4, ENSCAFG00845000353|MBP, ENSCAFG00845012629|MARVELD2, ENSCAFG00845026792|P2RX2, ENSCAFG00…	18	74	-1.74371
GO:0070527	platelet aggregation	Biological Process	ENSCAFG00845030758|FERMT3, ENSCAFG00845023363|PLEK, ENSCAFG00845014845|PEAR1, ENSCAFG00845013209|UBASH3B, ENSCAFG00845020025|COMP, ENSCAFG00845021351|ITGB3, ENSCAFG00845026107|PTPN6, ENSCAFG00845027114|P2RY12, ENSCAFG00845022942|SLC7A11	9	2429	17	19884	0.5294	5.76823e-05	****	0.00346325	**	ENSCAFG00845022942|SLC7A11	1	ENSCAFG00845030758|FERMT3, ENSCAFG00845023363|PLEK, ENSCAFG00845014845|PEAR1, ENSCAFG00845013209|UBASH3B, ENSCAFG00845020025|COMP, ENSCAFG00845021351|ITGB3, ENSCAFG00845026107|PTPN6, ENSCAFG00845027114|P2RY12	8	13	-2.49615
GO:0018108	peptidyl-tyrosine phosphorylation	Biological Process	ENSCAFG00845022039|PDGFB, ENSCAFG00845008395|CSF1R, ENSCAFG00845011904|KIT, ENSCAFG00845010301|FGR, ENSCAFG00845020471|HCK, ENSCAFG00845018106|SYK, ENSCAFG00845018798|BTK, ENSCAFG00845009329|TTK, ENSCAFG00845012083|KDR, ENSCAFG00845023188|FLT1, ENSCAFG00845018055|TEK, ENSCAFG00845017868|RELN, ENSCAFG00845003493|NTRK3, ENSCAFG00845025576|PKDCC, ENSCAFG00845007724|MATK, ENSCAFG00845008241|PDGFRB, E…	21	2429	70	19884	0.3	6.02099e-05	****	0.00358631	**	ENSCAFG00845018798|BTK, ENSCAFG00845009329|TTK, ENSCAFG00845025576|PKDCC	3	ENSCAFG00845022039|PDGFB, ENSCAFG00845008395|CSF1R, ENSCAFG00845011904|KIT, ENSCAFG00845010301|FGR, ENSCAFG00845020471|HCK, ENSCAFG00845018106|SYK, ENSCAFG00845012083|KDR, ENSCAFG00845023188|FLT1, ENSCAFG00845018055|TEK, ENSCAFG00845017868|RELN, ENSCAFG00845003493|NTRK3, ENSCAFG00845007724|MATK, ENSCAFG00845008241|PDGFRB, ENSCAFG00845026107|PTPN6, ENSCAFG00845017146|EPHA4, ENSCAFG00845005371|NTRK…	18	65	-1.73649
GO:0045860	positive regulation of protein kinase activity	Biological Process	ENSCAFG00845014023|CDC25B, ENSCAFG00845026923|CENPE, ENSCAFG00845027739|CD4, ENSCAFG00845002557|LCP2, ENSCAFG00845002345|VLDLR, ENSCAFG00845002371|CSF1, ENSCAFG00845014867|NRG1, ENSCAFG00845028911|RASSF2, ENSCAFG00845016643|MMD, ENSCAFG00845017868|RELN, ENSCAFG00845027414|GAS6, ENSCAFG00845006658|EREG, ENSCAFG00845010558|TNF, ENSCAFG00845005361|CCL21, ENSCAFG00845026417|WNT5A, ENSCAFG00845015577|…	16	2429	46	19884	0.3478	6.27956e-05	****	0.00371088	**	ENSCAFG00845014023|CDC25B, ENSCAFG00845026923|CENPE, ENSCAFG00845014867|NRG1, ENSCAFG00845015577|CACUL1	4	ENSCAFG00845027739|CD4, ENSCAFG00845002557|LCP2, ENSCAFG00845002345|VLDLR, ENSCAFG00845002371|CSF1, ENSCAFG00845028911|RASSF2, ENSCAFG00845016643|MMD, ENSCAFG00845017868|RELN, ENSCAFG00845027414|GAS6, ENSCAFG00845006658|EREG, ENSCAFG00845010558|TNF, ENSCAFG00845005361|CCL21, ENSCAFG00845026417|WNT5A	12	43	-2.28748
GO:0008203	cholesterol metabolic process	Biological Process	ENSCAFG00845010374|ABCA1, ENSCAFG00845006666|APOC1, ENSCAFG00845007383|SMPD1, ENSCAFG00845012760|GBA, ENSCAFG00845014247|DHCR24, ENSCAFG00845006705|APOE, ENSCAFG00845015660|APP, ENSCAFG00845024098|CAT, ENSCAFG00845029124|LEPR, ENSCAFG00845030427|ABCG1, ENSCAFG00845021255|NSDHL, ENSCAFG00845007778|LRP5, ENSCAFG00845004266|APOA1	13	2429	33	19884	0.3939	6.95824e-05	****	0.00407981	**	ENSCAFG00845014247|DHCR24, ENSCAFG00845029124|LEPR, ENSCAFG00845021255|NSDHL	3	ENSCAFG00845010374|ABCA1, ENSCAFG00845006666|APOC1, ENSCAFG00845007383|SMPD1, ENSCAFG00845012760|GBA, ENSCAFG00845006705|APOE, ENSCAFG00845015660|APP, ENSCAFG00845024098|CAT, ENSCAFG00845030427|ABCG1, ENSCAFG00845007778|LRP5, ENSCAFG00845004266|APOA1	10	31	-1.97566
GO:0007094	mitotic spindle assembly checkpoint signaling	Biological Process	ENSCAFG00845027328|BUB1B, ENSCAFG00845008495|BUB1, ENSCAFG00845001570|PLK1, ENSCAFG00845027144|TRIP13, ENSCAFG00845009329|TTK, ENSCAFG00845000507|ZW10, ENSCAFG00845016840|HASPIN, ENSCAFG00845015845|ZWILCH, ENSCAFG00845028309|AURKB, ENSCAFG00845020624|KNTC1	10	2429	21	19884	0.4762	7.12018e-05	****	0.00410175	**	ENSCAFG00845027328|BUB1B, ENSCAFG00845008495|BUB1, ENSCAFG00845001570|PLK1, ENSCAFG00845027144|TRIP13, ENSCAFG00845009329|TTK, ENSCAFG00845000507|ZW10, ENSCAFG00845016840|HASPIN, ENSCAFG00845015845|ZWILCH, ENSCAFG00845028309|AURKB, ENSCAFG00845020624|KNTC1	10		0	20	3.1305
GO:0048469	cell maturation	Biological Process	ENSCAFG00845012760|GBA, ENSCAFG00845020667|SOX18, ENSCAFG00845025905|HES1, ENSCAFG00845020764|REN, ENSCAFG00845019627|IL15, ENSCAFG00845020695|GHRHR, ENSCAFG00845005267|SOX10, ENSCAFG00845012369|RUNX2, ENSCAFG00845000999|POU2F2, ENSCAFG00845022232|PLA2G3	10	2429	21	19884	0.4762	7.12018e-05	****	0.00410175	**	ENSCAFG00845012369|RUNX2, ENSCAFG00845022232|PLA2G3	2	ENSCAFG00845012760|GBA, ENSCAFG00845020667|SOX18, ENSCAFG00845025905|HES1, ENSCAFG00845020764|REN, ENSCAFG00845019627|IL15, ENSCAFG00845020695|GHRHR, ENSCAFG00845005267|SOX10, ENSCAFG00845000999|POU2F2	8	19	-2.52357
GO:0019934	cGMP-mediated signaling	Biological Process	ENSCAFG00845025442|CD36, ENSCAFG00845020628|AQP1, ENSCAFG00845009737|PDE2A, ENSCAFG00845010585|GUCY1B1, ENSCAFG00845006705|APOE, ENSCAFG00845012039|CGAS	6	2429	8	19884	0.75	7.42362e-05	****	0.00410175	**		0	ENSCAFG00845025442|CD36, ENSCAFG00845020628|AQP1, ENSCAFG00845009737|PDE2A, ENSCAFG00845010585|GUCY1B1, ENSCAFG00845006705|APOE, ENSCAFG00845012039|CGAS	6	8	-2.82843
GO:0043303	mast cell degranulation	Biological Process	ENSCAFG00845011904|KIT, ENSCAFG00845023160|MILR1, ENSCAFG00845018106|SYK, ENSCAFG00845002462|CLNK, ENSCAFG00845026198|RASGRP1, ENSCAFG00845022232|PLA2G3	6	2429	8	19884	0.75	7.42362e-05	****	0.00410175	**	ENSCAFG00845002462|CLNK, ENSCAFG00845022232|PLA2G3	2	ENSCAFG00845011904|KIT, ENSCAFG00845023160|MILR1, ENSCAFG00845018106|SYK, ENSCAFG00845026198|RASGRP1	4	7	-0.755929
GO:0010369	chromocenter	Cellular Component	ENSCAFG00845009996|ESCO2, ENSCAFG00845030636|CDCA8, ENSCAFG00845029581|OIP5, ENSCAFG00845010188|INCENP, ENSCAFG00845017851|CBX5, ENSCAFG00845012134|MBD6	6	2429	8	19884	0.75	7.42362e-05	****	0.00410175	**	ENSCAFG00845009996|ESCO2, ENSCAFG00845030636|CDCA8, ENSCAFG00845029581|OIP5, ENSCAFG00845010188|INCENP, ENSCAFG00845017851|CBX5, ENSCAFG00845012134|MBD6	6		0	8	2.82843
GO:0008217	regulation of blood pressure	Biological Process	ENSCAFG00845002498|CD34, ENSCAFG00845018336|ACE, ENSCAFG00845011629|KCNQ1, ENSCAFG00845001483|NPR1, ENSCAFG00845010475|GUCY1A1, ENSCAFG00845027774|EDNRB, ENSCAFG00845021350|EDN1, ENSCAFG00845013340|EDNRA, ENSCAFG00845020764|REN, ENSCAFG00845030760|ATP1A4, ENSCAFG00845007778|LRP5, ENSCAFG00845005378|PTGS2, ENSCAFG00845013501|PTGS1, ENSCAFG00845001703|NPR3, ENSCAFG00845009998|AVPR1A	15	2429	42	19884	0.3571	7.47694e-05	****	0.00410175	**		0	ENSCAFG00845002498|CD34, ENSCAFG00845018336|ACE, ENSCAFG00845011629|KCNQ1, ENSCAFG00845001483|NPR1, ENSCAFG00845010475|GUCY1A1, ENSCAFG00845027774|EDNRB, ENSCAFG00845021350|EDN1, ENSCAFG00845013340|EDNRA, ENSCAFG00845020764|REN, ENSCAFG00845030760|ATP1A4, ENSCAFG00845007778|LRP5, ENSCAFG00845005378|PTGS2, ENSCAFG00845013501|PTGS1, ENSCAFG00845001703|NPR3, ENSCAFG00845009998|AVPR1A	15	36	-3
GO:0030514	negative regulation of BMP signaling pathway	Biological Process	ENSCAFG00845008460|TNFAIP6, ENSCAFG00845009450|SFRP2, ENSCAFG00845012211|LEMD3, ENSCAFG00845017126|CRIM1, ENSCAFG00845011687|BAMBI, ENSCAFG00845010076|HTRA3, ENSCAFG00845008758|SFRP1, ENSCAFG00845003226|NBL1, ENSCAFG00845013384|SORL1, ENSCAFG00845031113|GREM1, ENSCAFG00845011506|ENSCAFG00845011506, ENSCAFG00845021313|LRP2, ENSCAFG00845026417|WNT5A, ENSCAFG00845009504|VWC2, ENSCAFG00845005453|NOTC…	15	2429	42	19884	0.3571	7.47694e-05	****	0.00410175	**	ENSCAFG00845009450|SFRP2, ENSCAFG00845013384|SORL1, ENSCAFG00845011506|ENSCAFG00845011506	3	ENSCAFG00845008460|TNFAIP6, ENSCAFG00845012211|LEMD3, ENSCAFG00845017126|CRIM1, ENSCAFG00845011687|BAMBI, ENSCAFG00845010076|HTRA3, ENSCAFG00845008758|SFRP1, ENSCAFG00845003226|NBL1, ENSCAFG00845031113|GREM1, ENSCAFG00845021313|LRP2, ENSCAFG00845026417|WNT5A, ENSCAFG00845009504|VWC2, ENSCAFG00845005453|NOTCH1	12	40	-0.948683
GO:0006468	protein phosphorylation	Biological Process	ENSCAFG00845027004|BMP2, ENSCAFG00845008495|BUB1, ENSCAFG00845011212|IGFBP3, ENSCAFG00845013290|ENSCAFG00845013290, ENSCAFG00845029262|SEMA7A, ENSCAFG00845023062|PRKCH, ENSCAFG00845022039|PDGFB, ENSCAFG00845008045|CSF2RB, ENSCAFG00845008395|CSF1R, ENSCAFG00845019831|TIE1, ENSCAFG00845002973|CDK1, ENSCAFG00845001570|PLK1, ENSCAFG00845011904|KIT, ENSCAFG00845009826|PBK, ENSCAFG00845029116|PLK2, ENS…	102	2429	578	19884	0.1765	7.48148e-05	****	0.00410175	**	ENSCAFG00845008495|BUB1, ENSCAFG00845002973|CDK1, ENSCAFG00845001570|PLK1, ENSCAFG00845009826|PBK, ENSCAFG00845014023|CDC25B, ENSCAFG00845000830|ALPK2, ENSCAFG00845026928|PLK4, ENSCAFG00845029207|AURKA, ENSCAFG00845003393|NEK2, ENSCAFG00845007948|RSKR, ENSCAFG00845016825|TRIB3, ENSCAFG00845018798|BTK, ENSCAFG00845003959|MYO3A, ENSCAFG00845012425|MELK, ENSCAFG00845009329|TTK, ENSCAFG00845008852|IQ…	36	ENSCAFG00845027004|BMP2, ENSCAFG00845011212|IGFBP3, ENSCAFG00845013290|ENSCAFG00845013290, ENSCAFG00845029262|SEMA7A, ENSCAFG00845023062|PRKCH, ENSCAFG00845022039|PDGFB, ENSCAFG00845008045|CSF2RB, ENSCAFG00845008395|CSF1R, ENSCAFG00845019831|TIE1, ENSCAFG00845011904|KIT, ENSCAFG00845029116|PLK2, ENSCAFG00845006015|ENSCAFG00845006015, ENSCAFG00845018420|EPHB6, ENSCAFG00845010301|FGR, ENSCAFG008450…	66	549	2.73145
GO:0000775	chromosome, centromeric region	Cellular Component	ENSCAFG00845001752|CENPF, ENSCAFG00845001570|PLK1, ENSCAFG00845026923|CENPE, ENSCAFG00845008263|TOP2A, ENSCAFG00845030636|CDCA8, ENSCAFG00845020400|SGO1, ENSCAFG00845026674|KIF2C, ENSCAFG00845025475|HJURP, ENSCAFG00845000507|ZW10, ENSCAFG00845028523|SGO2, ENSCAFG00845010188|INCENP, ENSCAFG00845006555|CENPT	12	2429	29	19884	0.4138	7.48754e-05	****	0.00410175	**	ENSCAFG00845001752|CENPF, ENSCAFG00845001570|PLK1, ENSCAFG00845026923|CENPE, ENSCAFG00845008263|TOP2A, ENSCAFG00845030636|CDCA8, ENSCAFG00845020400|SGO1, ENSCAFG00845026674|KIF2C, ENSCAFG00845025475|HJURP, ENSCAFG00845000507|ZW10, ENSCAFG00845028523|SGO2, ENSCAFG00845010188|INCENP, ENSCAFG00845006555|CENPT	12		0	29	3.8996
GO:0045944	positive regulation of transcription by RNA polymerase II	Biological Process	ENSCAFG00845000798|MMP12, ENSCAFG00845027087|SLC11A1, ENSCAFG00845027004|BMP2, ENSCAFG00845000875|ECSCR, ENSCAFG00845011723|HEYL, ENSCAFG00845028293|NPNT, ENSCAFG00845028626|ITGA6, ENSCAFG00845020698|HCLS1, ENSCAFG00845013268|MYBL2, ENSCAFG00845012026|TLR4, ENSCAFG00845010075|ABLIM3, ENSCAFG00845001153|HEXB, ENSCAFG00845004370|BMP4, ENSCAFG00845017942|FGF1, ENSCAFG00845024090|NR1H3, ENSCAFG008450…	128	2429	758	19884	0.1689	7.74819e-05	****	0.00421378	**	ENSCAFG00845013268|MYBL2, ENSCAFG00845024745|VDR, ENSCAFG00845008263|TOP2A, ENSCAFG00845007050|BCL3, ENSCAFG00845009450|SFRP2, ENSCAFG00845008977|CAVIN4, ENSCAFG00845018868|E2F8, ENSCAFG00845017551|OSR1, ENSCAFG00845024978|FOXM1, ENSCAFG00845031022|TFE3, ENSCAFG00845027808|PER1, ENSCAFG00845000073|NFATC1, ENSCAFG00845021379|GABPB2, ENSCAFG00845026259|DVL3, ENSCAFG00845015304|FOS, ENSCAFG008450289…	46	ENSCAFG00845000798|MMP12, ENSCAFG00845027087|SLC11A1, ENSCAFG00845027004|BMP2, ENSCAFG00845000875|ECSCR, ENSCAFG00845011723|HEYL, ENSCAFG00845028293|NPNT, ENSCAFG00845028626|ITGA6, ENSCAFG00845020698|HCLS1, ENSCAFG00845012026|TLR4, ENSCAFG00845010075|ABLIM3, ENSCAFG00845001153|HEXB, ENSCAFG00845004370|BMP4, ENSCAFG00845017942|FGF1, ENSCAFG00845024090|NR1H3, ENSCAFG00845029042|ERG, ENSCAFG00845029…	82	692	3.9915
GO:0051310	metaphase plate congression	Biological Process	ENSCAFG00845001752|CENPF, ENSCAFG00845000629|KIF22, ENSCAFG00845026923|CENPE, ENSCAFG00845026674|KIF2C, ENSCAFG00845029758|FAM83D, ENSCAFG00845014817|GEM, ENSCAFG00845030083|SPICE1	7	2429	11	19884	0.6364	8.48033e-05	****	0.00457877	**	ENSCAFG00845001752|CENPF, ENSCAFG00845000629|KIF22, ENSCAFG00845026923|CENPE, ENSCAFG00845026674|KIF2C, ENSCAFG00845029758|FAM83D, ENSCAFG00845014817|GEM, ENSCAFG00845030083|SPICE1	7		0	10	2.52982
GO:0001938	positive regulation of endothelial cell proliferation	Biological Process	ENSCAFG00845027004|BMP2, ENSCAFG00845022039|PDGFB, ENSCAFG00845006098|THBS4, ENSCAFG00845004370|BMP4, ENSCAFG00845018089|ECM1, ENSCAFG00845029727|PPP1R16B, ENSCAFG00845001289|IL10, ENSCAFG00845012083|KDR, ENSCAFG00845017586|BMP6, ENSCAFG00845019362|EGR3, ENSCAFG00845017012|CDH13, ENSCAFG00845017050|HMGB2, ENSCAFG00845026417|WNT5A, ENSCAFG00845001606|PROX1	14	2429	38	19884	0.3684	8.75163e-05	****	0.0046915	**	ENSCAFG00845017050|HMGB2	1	ENSCAFG00845027004|BMP2, ENSCAFG00845022039|PDGFB, ENSCAFG00845006098|THBS4, ENSCAFG00845004370|BMP4, ENSCAFG00845018089|ECM1, ENSCAFG00845029727|PPP1R16B, ENSCAFG00845001289|IL10, ENSCAFG00845012083|KDR, ENSCAFG00845017586|BMP6, ENSCAFG00845019362|EGR3, ENSCAFG00845017012|CDH13, ENSCAFG00845026417|WNT5A, ENSCAFG00845001606|PROX1	13	35	-2.87352
GO:0032729	positive regulation of interferon-gamma production	Biological Process	ENSCAFG00845027087|SLC11A1, ENSCAFG00845001909|CD14, ENSCAFG00845026991|CLEC7A, ENSCAFG00845012026|TLR4, ENSCAFG00845007050|BCL3, ENSCAFG00845028303|TLR7, ENSCAFG00845031013|SASH3, ENSCAFG00845004258|IRF8, ENSCAFG00845011935|PYCARD, ENSCAFG00845030153|CD244, ENSCAFG00845010558|TNF, ENSCAFG00845010486|IL1RL1, ENSCAFG00845024036|IL12RB1, ENSCAFG00845026198|RASGRP1, ENSCAFG00845028984|CD2, ENSCAFG00…	17	2429	52	19884	0.3269	9.12801e-05	****	0.00485856	**	ENSCAFG00845007050|BCL3, ENSCAFG00845010486|IL1RL1	2	ENSCAFG00845027087|SLC11A1, ENSCAFG00845001909|CD14, ENSCAFG00845026991|CLEC7A, ENSCAFG00845012026|TLR4, ENSCAFG00845028303|TLR7, ENSCAFG00845031013|SASH3, ENSCAFG00845004258|IRF8, ENSCAFG00845011935|PYCARD, ENSCAFG00845030153|CD244, ENSCAFG00845010558|TNF, ENSCAFG00845024036|IL12RB1, ENSCAFG00845026198|RASGRP1, ENSCAFG00845028984|CD2, ENSCAFG00845028786|PDE4B, ENSCAFG00845026417|WNT5A	15	50	-1.9799
GO:0045177	apical part of cell	Cellular Component	ENSCAFG00845025442|CD36, ENSCAFG00845021275|LGMN, ENSCAFG00845020628|AQP1, ENSCAFG00845011629|KCNQ1, ENSCAFG00845008513|FZD6, ENSCAFG00845002732|C5AR2, ENSCAFG00845017325|CA2, ENSCAFG00845013357|ADGRF5, ENSCAFG00845025572|HFE, ENSCAFG00845005802|VASH1, ENSCAFG00845012277|VCAM1, ENSCAFG00845015660|APP, ENSCAFG00845020764|REN, ENSCAFG00845002761|C5AR1, ENSCAFG00845024085|JAG1, ENSCAFG00845006097|EN…	19	2429	62	19884	0.3065	9.70065e-05	****	0.00505579	**	ENSCAFG00845022942|SLC7A11	1	ENSCAFG00845025442|CD36, ENSCAFG00845021275|LGMN, ENSCAFG00845020628|AQP1, ENSCAFG00845011629|KCNQ1, ENSCAFG00845008513|FZD6, ENSCAFG00845002732|C5AR2, ENSCAFG00845017325|CA2, ENSCAFG00845013357|ADGRF5, ENSCAFG00845025572|HFE, ENSCAFG00845005802|VASH1, ENSCAFG00845012277|VCAM1, ENSCAFG00845015660|APP, ENSCAFG00845020764|REN, ENSCAFG00845002761|C5AR1, ENSCAFG00845024085|JAG1, ENSCAFG00845006097|EN…	18	60	-0.774597
GO:0005516	calmodulin binding	Molecular Function	ENSCAFG00845011173|NGFR, ENSCAFG00845001126|ASPM, ENSCAFG00845011629|KCNQ1, ENSCAFG00845026195|PHKA2, ENSCAFG00845003959|MYO3A, ENSCAFG00845008852|IQGAP3, ENSCAFG00845009933|MYO7A, ENSCAFG00845022016|TRPV4, ENSCAFG00845020809|SLC24A4, ENSCAFG00845030126|SCN5A, ENSCAFG00845000353|MBP, ENSCAFG00845014798|NOS2, ENSCAFG00845020726|MARCKS, ENSCAFG00845018270|SPHK1, ENSCAFG00845002388|RYR2, ENSCAFG0084…	19	2429	62	19884	0.3065	9.70065e-05	****	0.00505579	**	ENSCAFG00845001126|ASPM, ENSCAFG00845026195|PHKA2, ENSCAFG00845003959|MYO3A, ENSCAFG00845008852|IQGAP3, ENSCAFG00845022016|TRPV4, ENSCAFG00845013041|PHKG1	6	ENSCAFG00845011173|NGFR, ENSCAFG00845011629|KCNQ1, ENSCAFG00845009933|MYO7A, ENSCAFG00845020809|SLC24A4, ENSCAFG00845030126|SCN5A, ENSCAFG00845000353|MBP, ENSCAFG00845014798|NOS2, ENSCAFG00845020726|MARCKS, ENSCAFG00845018270|SPHK1, ENSCAFG00845002388|RYR2, ENSCAFG00845004957|MARCKSL1, ENSCAFG00845014229|KCNN3, ENSCAFG00845005073|DAPK1	13	59	0.911322
GO:0033138	positive regulation of peptidyl-serine phosphorylation	Biological Process	ENSCAFG00845020698|HCLS1, ENSCAFG00845010910|ANGPT1, ENSCAFG00845025684|RAPGEF3, ENSCAFG00845000969|IL11, ENSCAFG00845009450|SFRP2, ENSCAFG00845003493|NTRK3, ENSCAFG00845027414|GAS6, ENSCAFG00845015660|APP, ENSCAFG00845029840|TFRC, ENSCAFG00845008825|IL6, ENSCAFG00845030908|OSM, ENSCAFG00845019506|SNCA, ENSCAFG00845010558|TNF, ENSCAFG00845009151|CAMK1, ENSCAFG00845002725|BCL2, ENSCAFG00845005378|…	19	2429	62	19884	0.3065	9.70065e-05	****	0.00505579	**	ENSCAFG00845009450|SFRP2	1	ENSCAFG00845020698|HCLS1, ENSCAFG00845010910|ANGPT1, ENSCAFG00845025684|RAPGEF3, ENSCAFG00845000969|IL11, ENSCAFG00845003493|NTRK3, ENSCAFG00845027414|GAS6, ENSCAFG00845015660|APP, ENSCAFG00845029840|TFRC, ENSCAFG00845008825|IL6, ENSCAFG00845030908|OSM, ENSCAFG00845019506|SNCA, ENSCAFG00845010558|TNF, ENSCAFG00845009151|CAMK1, ENSCAFG00845002725|BCL2, ENSCAFG00845005378|PTGS2, ENSCAFG00845023262|…	18	58	-1.57568
GO:0032720	negative regulation of tumor necrosis factor production	Biological Process	ENSCAFG00845002498|CD34, ENSCAFG00845012026|TLR4, ENSCAFG00845002732|C5AR2, ENSCAFG00845001289|IL10, ENSCAFG00845007050|BCL3, ENSCAFG00845004580|VSIR, ENSCAFG00845027414|GAS6, ENSCAFG00845004999|CIDEA, ENSCAFG00845011235|SYT11, ENSCAFG00845022702|PTPN22, ENSCAFG00845009366|IGF1, ENSCAFG00845026107|PTPN6, ENSCAFG00845021949|ADIPOQ, ENSCAFG00845029162|LBP, ENSCAFG00845003350|CX3CL1	15	2429	43	19884	0.3488	0.000101943	***	0.00524031	**	ENSCAFG00845007050|BCL3	1	ENSCAFG00845002498|CD34, ENSCAFG00845012026|TLR4, ENSCAFG00845002732|C5AR2, ENSCAFG00845001289|IL10, ENSCAFG00845004580|VSIR, ENSCAFG00845027414|GAS6, ENSCAFG00845004999|CIDEA, ENSCAFG00845011235|SYT11, ENSCAFG00845022702|PTPN22, ENSCAFG00845009366|IGF1, ENSCAFG00845026107|PTPN6, ENSCAFG00845021949|ADIPOQ, ENSCAFG00845029162|LBP, ENSCAFG00845003350|CX3CL1	14	40	-2.05548
GO:0005901	caveola	Cellular Component	ENSCAFG00845027772|PLVAP, ENSCAFG00845020628|AQP1, ENSCAFG00845020388|CAVIN2, ENSCAFG00845027433|PLPP1, ENSCAFG00845020471|HCK, ENSCAFG00845008977|CAVIN4, ENSCAFG00845018117|KIF18A, ENSCAFG00845002098|SELE, ENSCAFG00845010276|F2R, ENSCAFG00845011389|KCNMA1, ENSCAFG00845030126|SCN5A, ENSCAFG00845017012|CDH13, ENSCAFG00845007542|BVES, ENSCAFG00845024484|INSR, ENSCAFG00845027342|ENSCAFG00845027342	15	2429	43	19884	0.3488	0.000101943	***	0.00524031	**	ENSCAFG00845008977|CAVIN4, ENSCAFG00845018117|KIF18A	2	ENSCAFG00845027772|PLVAP, ENSCAFG00845020628|AQP1, ENSCAFG00845020388|CAVIN2, ENSCAFG00845027433|PLPP1, ENSCAFG00845020471|HCK, ENSCAFG00845002098|SELE, ENSCAFG00845010276|F2R, ENSCAFG00845011389|KCNMA1, ENSCAFG00845030126|SCN5A, ENSCAFG00845017012|CDH13, ENSCAFG00845007542|BVES, ENSCAFG00845024484|INSR, ENSCAFG00845027342|ENSCAFG00845027342	13	40	-1.26491
GO:0050900	leukocyte migration	Biological Process	ENSCAFG00845017615|MMP9, ENSCAFG00845002498|CD34, ENSCAFG00845027986|ICAM1, ENSCAFG00845002153|SELL, ENSCAFG00845013933|ADA, ENSCAFG00845010558|TNF, ENSCAFG00845014197|ADORA1, ENSCAFG00845028786|PDE4B, ENSCAFG00845019264|FOXJ1	9	2429	18	19884	0.5	0.000102852	***	0.00525105	**		0	ENSCAFG00845017615|MMP9, ENSCAFG00845002498|CD34, ENSCAFG00845027986|ICAM1, ENSCAFG00845002153|SELL, ENSCAFG00845013933|ADA, ENSCAFG00845010558|TNF, ENSCAFG00845014197|ADORA1, ENSCAFG00845028786|PDE4B, ENSCAFG00845019264|FOXJ1	9	17	-2.66789
GO:0030501	positive regulation of bone mineralization	Biological Process	ENSCAFG00845027004|BMP2, ENSCAFG00845004370|BMP4, ENSCAFG00845027103|P2RX7, ENSCAFG00845017586|BMP6, ENSCAFG00845017551|OSR1, ENSCAFG00845029037|GPM6B, ENSCAFG00845025576|PKDCC, ENSCAFG00845015760|TGFB3, ENSCAFG00845022061|NELL1, ENSCAFG00845010580|ADRB2, ENSCAFG00845012524|FBN2, ENSCAFG00845009609|TENT5A	12	2429	30	19884	0.4	0.000110974	***	0.00558968	**	ENSCAFG00845017551|OSR1, ENSCAFG00845025576|PKDCC, ENSCAFG00845012524|FBN2, ENSCAFG00845009609|TENT5A	4	ENSCAFG00845027004|BMP2, ENSCAFG00845004370|BMP4, ENSCAFG00845027103|P2RX7, ENSCAFG00845017586|BMP6, ENSCAFG00845029037|GPM6B, ENSCAFG00845015760|TGFB3, ENSCAFG00845022061|NELL1, ENSCAFG00845010580|ADRB2	8	30	-1.09545
GO:0043407	negative regulation of MAP kinase activity	Biological Process	ENSCAFG00845027004|BMP2, ENSCAFG00845004370|BMP4, ENSCAFG00845007383|SMPD1, ENSCAFG00845012760|GBA, ENSCAFG00845006705|APOE, ENSCAFG00845017769|SPRY4, ENSCAFG00845025595|RGS2, ENSCAFG00845013384|SORL1, ENSCAFG00845026107|PTPN6, ENSCAFG00845021949|ADIPOQ, ENSCAFG00845006988|CBLC, ENSCAFG00845000953|DUSP1	12	2429	30	19884	0.4	0.000110974	***	0.00558968	**	ENSCAFG00845013384|SORL1, ENSCAFG00845006988|CBLC, ENSCAFG00845000953|DUSP1	3	ENSCAFG00845027004|BMP2, ENSCAFG00845004370|BMP4, ENSCAFG00845007383|SMPD1, ENSCAFG00845012760|GBA, ENSCAFG00845006705|APOE, ENSCAFG00845017769|SPRY4, ENSCAFG00845025595|RGS2, ENSCAFG00845026107|PTPN6, ENSCAFG00845021949|ADIPOQ	9	28	-1.51186
GO:1901224	positive regulation of NIK/NF-kappaB signaling	Biological Process	ENSCAFG00845001909|CD14, ENSCAFG00845012026|TLR4, ENSCAFG00845009391|TLR2, ENSCAFG00845028303|TLR7, ENSCAFG00845013289|PTP4A3, ENSCAFG00845015660|APP, ENSCAFG00845027126|IRAK1, ENSCAFG00845004231|NLRP12, ENSCAFG00845029061|PDCD4, ENSCAFG00845003274|RTKN2, ENSCAFG00845010558|TNF, ENSCAFG00845010486|IL1RL1, ENSCAFG00845023262|TERF2IP, ENSCAFG00845031113|GREM1, ENSCAFG00845018270|SPHK1, ENSCAFG00845…	16	2429	48	19884	0.3333	0.00011247	***	0.00561997	**	ENSCAFG00845027126|IRAK1, ENSCAFG00845003274|RTKN2, ENSCAFG00845010486|IL1RL1, ENSCAFG00845009257|NFAT5	4	ENSCAFG00845001909|CD14, ENSCAFG00845012026|TLR4, ENSCAFG00845009391|TLR2, ENSCAFG00845028303|TLR7, ENSCAFG00845013289|PTP4A3, ENSCAFG00845015660|APP, ENSCAFG00845004231|NLRP12, ENSCAFG00845029061|PDCD4, ENSCAFG00845010558|TNF, ENSCAFG00845023262|TERF2IP, ENSCAFG00845031113|GREM1, ENSCAFG00845018270|SPHK1	12	48	-0.721688
GO:0031175	neuron projection development	Biological Process	ENSCAFG00845029262|SEMA7A, ENSCAFG00845023838|LAMB1, ENSCAFG00845002947|ITGB1, ENSCAFG00845026327|ENSCAFG00845026327, ENSCAFG00845001686|ECE1, ENSCAFG00845006705|APOE, ENSCAFG00845015660|APP, ENSCAFG00845025647|L1CAM, ENSCAFG00845008825|IL6, ENSCAFG00845021350|EDN1, ENSCAFG00845013340|EDNRA, ENSCAFG00845005087|RASGRF1, ENSCAFG00845029685|TMEM108, ENSCAFG00845030614|CNTN1, ENSCAFG00845013489|ADGRF…	22	2429	78	19884	0.2821	0.000113073	***	0.00561997	**	ENSCAFG00845029685|TMEM108, ENSCAFG00845012133|GPRIN1	2	ENSCAFG00845029262|SEMA7A, ENSCAFG00845023838|LAMB1, ENSCAFG00845002947|ITGB1, ENSCAFG00845026327|ENSCAFG00845026327, ENSCAFG00845001686|ECE1, ENSCAFG00845006705|APOE, ENSCAFG00845015660|APP, ENSCAFG00845025647|L1CAM, ENSCAFG00845008825|IL6, ENSCAFG00845021350|EDN1, ENSCAFG00845013340|EDNRA, ENSCAFG00845005087|RASGRF1, ENSCAFG00845030614|CNTN1, ENSCAFG00845013489|ADGRF1, ENSCAFG00845007239|ATCAY,…	20	75	-2.3094
GO:0032147	activation of protein kinase activity	Biological Process	ENSCAFG00845027087|SLC11A1, ENSCAFG00845018957|TPX2, ENSCAFG00845022039|PDGFB, ENSCAFG00845021665|KIF14, ENSCAFG00845025956|ECT2, ENSCAFG00845028176|TGFB2, ENSCAFG00845011215|CCDC88A, ENSCAFG00845029289|ADRA2A, ENSCAFG00845024484|INSR, ENSCAFG00845016013|TOM1L1	10	2429	22	19884	0.4545	0.000116265	***	0.00574059	**	ENSCAFG00845018957|TPX2, ENSCAFG00845021665|KIF14, ENSCAFG00845025956|ECT2, ENSCAFG00845011215|CCDC88A	4	ENSCAFG00845027087|SLC11A1, ENSCAFG00845022039|PDGFB, ENSCAFG00845028176|TGFB2, ENSCAFG00845029289|ADRA2A, ENSCAFG00845024484|INSR, ENSCAFG00845016013|TOM1L1	6	22	0
GO:0031623	receptor internalization	Biological Process	ENSCAFG00845025442|CD36, ENSCAFG00845027671|ACKR3, ENSCAFG00845018106|SYK, ENSCAFG00845002947|ITGB1, ENSCAFG00845029613|CD9, ENSCAFG00845029840|TFRC, ENSCAFG00845019506|SNCA, ENSCAFG00845029374|RAMP1, ENSCAFG00845018739|CALCRL, ENSCAFG00845025464|CNTN2, ENSCAFG00845011404|GRK4	11	2429	26	19884	0.4231	0.000117553	***	0.00576625	**		0	ENSCAFG00845025442|CD36, ENSCAFG00845027671|ACKR3, ENSCAFG00845018106|SYK, ENSCAFG00845002947|ITGB1, ENSCAFG00845029613|CD9, ENSCAFG00845029840|TFRC, ENSCAFG00845019506|SNCA, ENSCAFG00845029374|RAMP1, ENSCAFG00845018739|CALCRL, ENSCAFG00845025464|CNTN2, ENSCAFG00845011404|GRK4	11	26	-1.96116
GO:0005524	ATP binding	Molecular Function	ENSCAFG00845021015|PDK4, ENSCAFG00845004382|ABCA3, ENSCAFG00845008495|BUB1, ENSCAFG00845013290|ENSCAFG00845013290, ENSCAFG00845021115|KIF23, ENSCAFG00845023062|PRKCH, ENSCAFG00845021665|KIF14, ENSCAFG00845010374|ABCA1, ENSCAFG00845008395|CSF1R, ENSCAFG00845000629|KIF22, ENSCAFG00845019831|TIE1, ENSCAFG00845002973|CDK1, ENSCAFG00845008379|MYH11, ENSCAFG00845001570|PLK1, ENSCAFG00845030810|KIF1A, E…	183	2429	1158	19884	0.158	0.00011983	***	0.00583976	**	ENSCAFG00845008495|BUB1, ENSCAFG00845021115|KIF23, ENSCAFG00845021665|KIF14, ENSCAFG00845000629|KIF22, ENSCAFG00845002973|CDK1, ENSCAFG00845001570|PLK1, ENSCAFG00845029242|KIF4A, ENSCAFG00845009826|PBK, ENSCAFG00845017021|KIF11, ENSCAFG00845019219|KIF20A, ENSCAFG00845000830|ALPK2, ENSCAFG00845027144|TRIP13, ENSCAFG00845026928|PLK4, ENSCAFG00845029207|AURKA, ENSCAFG00845006392|KIF18B, ENSCAFG00845…	90	ENSCAFG00845021015|PDK4, ENSCAFG00845004382|ABCA3, ENSCAFG00845013290|ENSCAFG00845013290, ENSCAFG00845023062|PRKCH, ENSCAFG00845010374|ABCA1, ENSCAFG00845008395|CSF1R, ENSCAFG00845019831|TIE1, ENSCAFG00845008379|MYH11, ENSCAFG00845030810|KIF1A, ENSCAFG00845006529|ITM2B, ENSCAFG00845011904|KIT, ENSCAFG00845007730|ABCB4, ENSCAFG00845000546|TARS3, ENSCAFG00845029116|PLK2, ENSCAFG00845006015|ENSCAFG0…	93	1089	8.12121
GO:0009410	response to xenobiotic stimulus	Biological Process	ENSCAFG00845016220|NCKAP1L, ENSCAFG00845015741|GCLM, ENSCAFG00845027103|P2RX7, ENSCAFG00845009450|SFRP2, ENSCAFG00845014897|AHRR, ENSCAFG00845028176|TGFB2, ENSCAFG00845008758|SFRP1, ENSCAFG00845007028|HTR2A, ENSCAFG00845018632|INHBA, ENSCAFG00845020088|RAD54L, ENSCAFG00845006183|CARD9, ENSCAFG00845019506|SNCA, ENSCAFG00845031057|EMX2, ENSCAFG00845015304|FOS, ENSCAFG00845002725|BCL2, ENSCAFG008450…	19	2429	63	19884	0.3016	0.000123147	***	0.00596268	**	ENSCAFG00845015741|GCLM, ENSCAFG00845009450|SFRP2, ENSCAFG00845014897|AHRR, ENSCAFG00845020088|RAD54L, ENSCAFG00845031057|EMX2, ENSCAFG00845015304|FOS, ENSCAFG00845004230|SLC1A3, ENSCAFG00845027003|GPX1	8	ENSCAFG00845016220|NCKAP1L, ENSCAFG00845027103|P2RX7, ENSCAFG00845028176|TGFB2, ENSCAFG00845008758|SFRP1, ENSCAFG00845007028|HTR2A, ENSCAFG00845018632|INHBA, ENSCAFG00845006183|CARD9, ENSCAFG00845019506|SNCA, ENSCAFG00845002725|BCL2, ENSCAFG00845009278|VAV3, ENSCAFG00845001896|SCNN1B	11	59	-0.650945
GO:0043524	negative regulation of neuron apoptotic process	Biological Process	ENSCAFG00845021275|LGMN, ENSCAFG00845021665|KIF14, ENSCAFG00845008267|GRN, ENSCAFG00845010910|ANGPT1, ENSCAFG00845020775|CRLF1, ENSCAFG00845012083|KDR, ENSCAFG00845012760|GBA, ENSCAFG00845026992|PLXND1, ENSCAFG00845004449|UNC5B, ENSCAFG00845008311|PPARGC1A, ENSCAFG00845025768|ADAM8, ENSCAFG00845019506|SNCA, ENSCAFG00845024273|CNTFR, ENSCAFG00845022368|SYNGAP1, ENSCAFG00845025175|NR4A2, ENSCAFG008…	22	2429	79	19884	0.2785	0.000138847	***	0.00667976	**	ENSCAFG00845021665|KIF14, ENSCAFG00845024273|CNTFR, ENSCAFG00845022368|SYNGAP1, ENSCAFG00845022548|SIX1, ENSCAFG00845022232|PLA2G3, ENSCAFG00845022621|SIX4	6	ENSCAFG00845021275|LGMN, ENSCAFG00845008267|GRN, ENSCAFG00845010910|ANGPT1, ENSCAFG00845020775|CRLF1, ENSCAFG00845012083|KDR, ENSCAFG00845012760|GBA, ENSCAFG00845026992|PLXND1, ENSCAFG00845004449|UNC5B, ENSCAFG00845008311|PPARGC1A, ENSCAFG00845025768|ADAM8, ENSCAFG00845019506|SNCA, ENSCAFG00845025175|NR4A2, ENSCAFG00845002725|BCL2, ENSCAFG00845006097|ENSCAFG00845006097, ENSCAFG00845006158|ERBB3, …	16	71	-1.18678
GO:0051988	regulation of attachment of spindle microtubules to kinetochore	Biological Process	ENSCAFG00845017966|RACGAP1, ENSCAFG00845025956|ECT2, ENSCAFG00845003393|NEK2, ENSCAFG00845007948|RSKR, ENSCAFG00845028164|IVD	5	2429	6	19884	0.8333	0.000146104	***	0.00685319	**	ENSCAFG00845017966|RACGAP1, ENSCAFG00845025956|ECT2, ENSCAFG00845003393|NEK2, ENSCAFG00845007948|RSKR, ENSCAFG00845028164|IVD	5		0	6	2.44949
GO:0002320	lymphoid progenitor cell differentiation	Biological Process	ENSCAFG00845011904|KIT, ENSCAFG00845004370|BMP4, ENSCAFG00845021614|SPI1, ENSCAFG00845002725|BCL2, ENSCAFG00845015458|BATF	5	2429	6	19884	0.8333	0.000146104	***	0.00685319	**		0	ENSCAFG00845011904|KIT, ENSCAFG00845004370|BMP4, ENSCAFG00845021614|SPI1, ENSCAFG00845002725|BCL2, ENSCAFG00845015458|BATF	5	6	-1.63299
GO:0012501	programmed cell death	Biological Process	ENSCAFG00845011904|KIT, ENSCAFG00845027103|P2RX7, ENSCAFG00845017949|PLCG2, ENSCAFG00845019012|CAPN3, ENSCAFG00845019290|RARB	5	2429	6	19884	0.8333	0.000146104	***	0.00685319	**	ENSCAFG00845019290|RARB	1	ENSCAFG00845011904|KIT, ENSCAFG00845027103|P2RX7, ENSCAFG00845017949|PLCG2, ENSCAFG00845019012|CAPN3	4	6	-1.63299
GO:0051450	myoblast proliferation	Biological Process	ENSCAFG00845013832|ATOH8, ENSCAFG00845009366|IGF1, ENSCAFG00845022548|SIX1, ENSCAFG00845025968|HGF, ENSCAFG00845027003|GPX1	5	2429	6	19884	0.8333	0.000146104	***	0.00685319	**	ENSCAFG00845013832|ATOH8, ENSCAFG00845022548|SIX1, ENSCAFG00845027003|GPX1	3	ENSCAFG00845009366|IGF1, ENSCAFG00845025968|HGF	2	6	0
GO:0016323	basolateral plasma membrane	Cellular Component	ENSCAFG00845020628|AQP1, ENSCAFG00845011629|KCNQ1, ENSCAFG00845025480|SLC39A8, ENSCAFG00845000830|ALPK2, ENSCAFG00845003216|SLC7A8, ENSCAFG00845015278|SLC2A1, ENSCAFG00845014515|ABCC3, ENSCAFG00845016609|SLC16A10, ENSCAFG00845018055|TEK, ENSCAFG00845024289|CLDN1, ENSCAFG00845007246|SLC16A3, ENSCAFG00845011823|ITGA3, ENSCAFG00845024299|SLC6A6, ENSCAFG00845029840|TFRC, ENSCAFG00845013841|PLPP3, ENS…	28	2429	112	19884	0.25	0.000147043	***	0.00685441	**	ENSCAFG00845000830|ALPK2, ENSCAFG00845009128|ABCC10, ENSCAFG00845002592|ANK3, ENSCAFG00845009762|LIN7A, ENSCAFG00845008054|ABCC4	5	ENSCAFG00845020628|AQP1, ENSCAFG00845011629|KCNQ1, ENSCAFG00845025480|SLC39A8, ENSCAFG00845003216|SLC7A8, ENSCAFG00845015278|SLC2A1, ENSCAFG00845014515|ABCC3, ENSCAFG00845016609|SLC16A10, ENSCAFG00845018055|TEK, ENSCAFG00845024289|CLDN1, ENSCAFG00845007246|SLC16A3, ENSCAFG00845011823|ITGA3, ENSCAFG00845024299|SLC6A6, ENSCAFG00845029840|TFRC, ENSCAFG00845013841|PLPP3, ENSCAFG00845023697|SLC39A14, …	23	102	-1.68325
GO:0071944	cell periphery	Cellular Component	ENSCAFG00845025442|CD36, ENSCAFG00845002498|CD34, ENSCAFG00845010565|CLU, ENSCAFG00845005168|SMOC2, ENSCAFG00845029352|SLC24A3, ENSCAFG00845012097|CDH5, ENSCAFG00845012083|KDR, ENSCAFG00845022216|DGUOK, ENSCAFG00845011823|ITGA3, ENSCAFG00845016647|TACR1, ENSCAFG00845024014|ITGB4, ENSCAFG00845001017|TCF25, ENSCAFG00845013340|EDNRA, ENSCAFG00845000353|MBP, ENSCAFG00845031083|STK26, ENSCAFG008450287…	18	2429	59	19884	0.3051	0.000156483	***	0.00724941	**	ENSCAFG00845001017|TCF25, ENSCAFG00845004230|SLC1A3	2	ENSCAFG00845025442|CD36, ENSCAFG00845002498|CD34, ENSCAFG00845010565|CLU, ENSCAFG00845005168|SMOC2, ENSCAFG00845029352|SLC24A3, ENSCAFG00845012097|CDH5, ENSCAFG00845012083|KDR, ENSCAFG00845022216|DGUOK, ENSCAFG00845011823|ITGA3, ENSCAFG00845016647|TACR1, ENSCAFG00845024014|ITGB4, ENSCAFG00845013340|EDNRA, ENSCAFG00845000353|MBP, ENSCAFG00845031083|STK26, ENSCAFG00845028786|PDE4B, ENSCAFG008450054…	16	57	-1.19208
GO:0098609	cell-cell adhesion	Biological Process	ENSCAFG00845030092|F11R, ENSCAFG00845002498|CD34, ENSCAFG00845027134|CD93, ENSCAFG00845022888|PECAM1, ENSCAFG00845012033|ESAM, ENSCAFG00845024348|EMCN, ENSCAFG00845012097|CDH5, ENSCAFG00845016150|PKP2, ENSCAFG00845022123|ENSCAFG00845022123, ENSCAFG00845027621|ICAM3, ENSCAFG00845002783|CDH6, ENSCAFG00845012277|VCAM1, ENSCAFG00845029797|IGSF5, ENSCAFG00845027986|ICAM1, ENSCAFG00845013841|PLPP3, ENS…	23	2429	85	19884	0.2706	0.000159019	***	0.00732169	**	ENSCAFG00845016150|PKP2, ENSCAFG00845014088|SHC1, ENSCAFG00845029240|ENSCAFG00845029240	3	ENSCAFG00845030092|F11R, ENSCAFG00845002498|CD34, ENSCAFG00845027134|CD93, ENSCAFG00845022888|PECAM1, ENSCAFG00845012033|ESAM, ENSCAFG00845024348|EMCN, ENSCAFG00845012097|CDH5, ENSCAFG00845022123|ENSCAFG00845022123, ENSCAFG00845027621|ICAM3, ENSCAFG00845002783|CDH6, ENSCAFG00845012277|VCAM1, ENSCAFG00845029797|IGSF5, ENSCAFG00845027986|ICAM1, ENSCAFG00845013841|PLPP3, ENSCAFG00845001959|CDH19, EN…	20	76	-2.52357
GO:0045893	positive regulation of transcription, DNA-templated	Biological Process	ENSCAFG00845006874|CD74, ENSCAFG00845016131|SPP1, ENSCAFG00845027004|BMP2, ENSCAFG00845022039|PDGFB, ENSCAFG00845021203|CCNA2, ENSCAFG00845004370|BMP4, ENSCAFG00845020246|MECOM, ENSCAFG00845024090|NR1H3, ENSCAFG00845001935|NCF1, ENSCAFG00845027739|CD4, ENSCAFG00845001289|IL10, ENSCAFG00845007050|BCL3, ENSCAFG00845009798|NR1D1, ENSCAFG00845014339|FOXK1, ENSCAFG00845020007|SOX7, ENSCAFG00845012504|…	83	2429	460	19884	0.1804	0.000160327	***	0.00733691	**	ENSCAFG00845021203|CCNA2, ENSCAFG00845007050|BCL3, ENSCAFG00845014339|FOXK1, ENSCAFG00845012504|COL1A1, ENSCAFG00845024978|FOXM1, ENSCAFG00845031022|TFE3, ENSCAFG00845000073|NFATC1, ENSCAFG00845002429|BLM, ENSCAFG00845026259|DVL3, ENSCAFG00845013832|ATOH8, ENSCAFG00845015304|FOS, ENSCAFG00845015474|TBL1XR1, ENSCAFG00845001147|BCL9L, ENSCAFG00845015915|GLIS1, ENSCAFG00845016202|HOXA11, ENSCAFG0084…	35	ENSCAFG00845006874|CD74, ENSCAFG00845016131|SPP1, ENSCAFG00845027004|BMP2, ENSCAFG00845022039|PDGFB, ENSCAFG00845004370|BMP4, ENSCAFG00845020246|MECOM, ENSCAFG00845024090|NR1H3, ENSCAFG00845001935|NCF1, ENSCAFG00845027739|CD4, ENSCAFG00845001289|IL10, ENSCAFG00845009798|NR1D1, ENSCAFG00845020007|SOX7, ENSCAFG00845008397|FLI1, ENSCAFG00845004258|IRF8, ENSCAFG00845016124|MYCN, ENSCAFG00845006705|AP…	48	432	4.13768
GO:0010575	positive regulation of vascular endothelial growth factor production	Biological Process	ENSCAFG00845021381|HPSE, ENSCAFG00845022596|SULF2, ENSCAFG00845010104|C3, ENSCAFG00845008825|IL6, ENSCAFG00845029934|C3AR1, ENSCAFG00845002761|C5AR1, ENSCAFG00845014898|C5, ENSCAFG00845000419|CCBE1, ENSCAFG00845006070|BRCA1	9	2429	19	19884	0.4737	0.000174253	***	0.00792587	**	ENSCAFG00845000419|CCBE1, ENSCAFG00845006070|BRCA1	2	ENSCAFG00845021381|HPSE, ENSCAFG00845022596|SULF2, ENSCAFG00845010104|C3, ENSCAFG00845008825|IL6, ENSCAFG00845029934|C3AR1, ENSCAFG00845002761|C5AR1, ENSCAFG00845014898|C5	7	19	-1.14708
GO:0035025	positive regulation of Rho protein signal transduction	Biological Process	ENSCAFG00845030092|F11R, ENSCAFG00845005035|GPR4, ENSCAFG00845011997|ARRB1, ENSCAFG00845010276|F2R, ENSCAFG00845002971|ADGRG1, ENSCAFG00845026751|RTN4R, ENSCAFG00845004266|APOA1	7	2429	12	19884	0.5833	0.000181994	***	0.00808203	**		0	ENSCAFG00845030092|F11R, ENSCAFG00845005035|GPR4, ENSCAFG00845011997|ARRB1, ENSCAFG00845010276|F2R, ENSCAFG00845002971|ADGRG1, ENSCAFG00845026751|RTN4R, ENSCAFG00845004266|APOA1	7	11	-2.7136
GO:1900273	positive regulation of long-term synaptic potentiation	Biological Process	ENSCAFG00845021275|LGMN, ENSCAFG00845017868|RELN, ENSCAFG00845007599|SQSTM1, ENSCAFG00845015743|IGSF11, ENSCAFG00845015660|APP, ENSCAFG00845026673|SHANK3, ENSCAFG00845020957|MME	7	2429	12	19884	0.5833	0.000181994	***	0.00808203	**	ENSCAFG00845015743|IGSF11, ENSCAFG00845020957|MME	2	ENSCAFG00845021275|LGMN, ENSCAFG00845017868|RELN, ENSCAFG00845007599|SQSTM1, ENSCAFG00845015660|APP, ENSCAFG00845026673|SHANK3	5	11	-0.301511
GO:0032967	positive regulation of collagen biosynthetic process	Biological Process	ENSCAFG00845004370|BMP4, ENSCAFG00845010276|F2R, ENSCAFG00845002395|TGFB1, ENSCAFG00845015760|TGFB3, ENSCAFG00845012012|RGCC, ENSCAFG00845028997|CREB3L1, ENSCAFG00845014866|SERPINF2	7	2429	12	19884	0.5833	0.000181994	***	0.00808203	**	ENSCAFG00845028997|CREB3L1	1	ENSCAFG00845004370|BMP4, ENSCAFG00845010276|F2R, ENSCAFG00845002395|TGFB1, ENSCAFG00845015760|TGFB3, ENSCAFG00845012012|RGCC, ENSCAFG00845014866|SERPINF2	6	12	-2.3094
GO:0030278	regulation of ossification	Biological Process	ENSCAFG00845002906|PTGER4, ENSCAFG00845002371|CSF1, ENSCAFG00845001328|DHRS3, ENSCAFG00845012369|RUNX2, ENSCAFG00845025355|PBX1, ENSCAFG00845009609|TENT5A, ENSCAFG00845017648|INTU	7	2429	12	19884	0.5833	0.000181994	***	0.00808203	**	ENSCAFG00845001328|DHRS3, ENSCAFG00845012369|RUNX2, ENSCAFG00845025355|PBX1, ENSCAFG00845009609|TENT5A, ENSCAFG00845017648|INTU	5	ENSCAFG00845002906|PTGER4, ENSCAFG00845002371|CSF1	2	12	1.73205
GO:0005829	cytosol	Cellular Component	ENSCAFG00845031075|TBXAS1, ENSCAFG00845008495|BUB1, ENSCAFG00845020969|INPP5D, ENSCAFG00845005416|SH2D3C, ENSCAFG00845023062|PRKCH, ENSCAFG00845000875|ECSCR, ENSCAFG00845016220|NCKAP1L, ENSCAFG00845021665|KIF14, ENSCAFG00845015750|UBE2C, ENSCAFG00845010444|TNS3, ENSCAFG00845000629|KIF22, ENSCAFG00845002973|CDK1, ENSCAFG00845015070|DLGAP5, ENSCAFG00845015676|TESPA1, ENSCAFG00845005855|NCAPH, ENSCA…	308	2429	2095	19884	0.147	0.00018566	***	0.00819635	**	ENSCAFG00845008495|BUB1, ENSCAFG00845021665|KIF14, ENSCAFG00845015750|UBE2C, ENSCAFG00845000629|KIF22, ENSCAFG00845002973|CDK1, ENSCAFG00845015070|DLGAP5, ENSCAFG00845005855|NCAPH, ENSCAFG00845021203|CCNA2, ENSCAFG00845019556|CDC20, ENSCAFG00845000430|WDR62, ENSCAFG00845026928|PLK4, ENSCAFG00845004444|CDKN3, ENSCAFG00845025956|ECT2, ENSCAFG00845024745|VDR, ENSCAFG00845025952|RRM2, ENSCAFG00845007…	123	ENSCAFG00845031075|TBXAS1, ENSCAFG00845020969|INPP5D, ENSCAFG00845005416|SH2D3C, ENSCAFG00845023062|PRKCH, ENSCAFG00845000875|ECSCR, ENSCAFG00845016220|NCKAP1L, ENSCAFG00845010444|TNS3, ENSCAFG00845015676|TESPA1, ENSCAFG00845020698|HCLS1, ENSCAFG00845005340|CDO1, ENSCAFG00845010565|CLU, ENSCAFG00845008232|LCP1, ENSCAFG00845007730|ABCB4, ENSCAFG00845001876|CRYAB, ENSCAFG00845005115|CTSH, ENSCAFG00…	185	2037	7.62189
GO:0000281	mitotic cytokinesis	Biological Process	ENSCAFG00845019276|CEP55, ENSCAFG00845017966|RACGAP1, ENSCAFG00845001570|PLK1, ENSCAFG00845029242|KIF4A, ENSCAFG00845019219|KIF20A, ENSCAFG00845029607|ENSCAFG00845029607, ENSCAFG00845025956|ECT2, ENSCAFG00845029225|ANLN, ENSCAFG00845007591|CUL7, ENSCAFG00845029114|CIT, ENSCAFG00845000795|MYH10, ENSCAFG00845002592|ANK3, ENSCAFG00845010188|INCENP	13	2429	36	19884	0.3611	0.000196963	***	0.0083667	**	ENSCAFG00845019276|CEP55, ENSCAFG00845017966|RACGAP1, ENSCAFG00845001570|PLK1, ENSCAFG00845029242|KIF4A, ENSCAFG00845019219|KIF20A, ENSCAFG00845029607|ENSCAFG00845029607, ENSCAFG00845025956|ECT2, ENSCAFG00845029225|ANLN, ENSCAFG00845007591|CUL7, ENSCAFG00845029114|CIT, ENSCAFG00845000795|MYH10, ENSCAFG00845002592|ANK3, ENSCAFG00845010188|INCENP	13		0	34	2.74398
GO:0032496	response to lipopolysaccharide	Biological Process	ENSCAFG00845027087|SLC11A1, ENSCAFG00845012026|TLR4, ENSCAFG00845002906|PTGER4, ENSCAFG00845027103|P2RX7, ENSCAFG00845017949|PLCG2, ENSCAFG00845010815|PTAFR, ENSCAFG00845010276|F2R, ENSCAFG00845028855|LY96, ENSCAFG00845027126|IRAK1, ENSCAFG00845014663|KCNJ8, ENSCAFG00845008744|ENSCAFG00845008744, ENSCAFG00845003039|PTGFR, ENSCAFG00845019506|SNCA, ENSCAFG00845014798|NOS2, ENSCAFG00845003563|BDKRB1…	18	2429	60	19884	0.3	0.000198287	***	0.0083667	**	ENSCAFG00845027126|IRAK1, ENSCAFG00845003039|PTGFR, ENSCAFG00845017050|HMGB2	3	ENSCAFG00845027087|SLC11A1, ENSCAFG00845012026|TLR4, ENSCAFG00845002906|PTGER4, ENSCAFG00845027103|P2RX7, ENSCAFG00845017949|PLCG2, ENSCAFG00845010815|PTAFR, ENSCAFG00845010276|F2R, ENSCAFG00845028855|LY96, ENSCAFG00845014663|KCNJ8, ENSCAFG00845008744|ENSCAFG00845008744, ENSCAFG00845019506|SNCA, ENSCAFG00845014798|NOS2, ENSCAFG00845003563|BDKRB1, ENSCAFG00845029162|LBP, ENSCAFG00845007930|CCR7	15	58	-0.131306
GO:0001774	microglial cell activation	Biological Process	ENSCAFG00845000400|C1QA, ENSCAFG00845010565|CLU, ENSCAFG00845015660|APP, ENSCAFG00845002761|C5AR1, ENSCAFG00845019506|SNCA, ENSCAFG00845010558|TNF	6	2429	9	19884	0.6667	0.000199552	***	0.0083667	**		0	ENSCAFG00845000400|C1QA, ENSCAFG00845010565|CLU, ENSCAFG00845015660|APP, ENSCAFG00845002761|C5AR1, ENSCAFG00845019506|SNCA, ENSCAFG00845010558|TNF	6	8	-2.12132
GO:0016322	neuron remodeling	Biological Process	ENSCAFG00845000400|C1QA, ENSCAFG00845014443|SCARF1, ENSCAFG00845023731|NTN4, ENSCAFG00845015660|APP, ENSCAFG00845010104|C3, ENSCAFG00845013340|EDNRA	6	2429	9	19884	0.6667	0.000199552	***	0.0083667	**		0	ENSCAFG00845000400|C1QA, ENSCAFG00845014443|SCARF1, ENSCAFG00845023731|NTN4, ENSCAFG00845015660|APP, ENSCAFG00845010104|C3, ENSCAFG00845013340|EDNRA	6	8	-1.41421
GO:0070700	BMP receptor binding	Molecular Function	ENSCAFG00845027004|BMP2, ENSCAFG00845004370|BMP4, ENSCAFG00845012097|CDH5, ENSCAFG00845017586|BMP6, ENSCAFG00845011935|PYCARD, ENSCAFG00845011840|BMP5	6	2429	9	19884	0.6667	0.000199552	***	0.0083667	**		0	ENSCAFG00845027004|BMP2, ENSCAFG00845004370|BMP4, ENSCAFG00845012097|CDH5, ENSCAFG00845017586|BMP6, ENSCAFG00845011935|PYCARD, ENSCAFG00845011840|BMP5	6	9	-2.33333
GO:0038063	collagen-activated tyrosine kinase receptor signaling pathway	Biological Process	ENSCAFG00845020341|COL4A2, ENSCAFG00845018797|COL4A1, ENSCAFG00845018106|SYK, ENSCAFG00845020584|COL4A5, ENSCAFG00845013209|UBASH3B, ENSCAFG00845019494|COL4A6	6	2429	9	19884	0.6667	0.000199552	***	0.0083667	**		0	ENSCAFG00845020341|COL4A2, ENSCAFG00845018797|COL4A1, ENSCAFG00845018106|SYK, ENSCAFG00845020584|COL4A5, ENSCAFG00845013209|UBASH3B, ENSCAFG00845019494|COL4A6	6	8	-2.82843
GO:0045654	positive regulation of megakaryocyte differentiation	Biological Process	ENSCAFG00845019257|MTURN, ENSCAFG00845018934|GATA2, ENSCAFG00845026419|SCIN, ENSCAFG00845026479|TESC, ENSCAFG00845004857|FAXDC2, ENSCAFG00845017050|HMGB2	6	2429	9	19884	0.6667	0.000199552	***	0.0083667	**	ENSCAFG00845017050|HMGB2	1	ENSCAFG00845019257|MTURN, ENSCAFG00845018934|GATA2, ENSCAFG00845026419|SCIN, ENSCAFG00845026479|TESC, ENSCAFG00845004857|FAXDC2	5	9	-1.66667
GO:1901985	positive regulation of protein acetylation	Biological Process	ENSCAFG00845025684|RAPGEF3, ENSCAFG00845009151|CAMK1, ENSCAFG00845023262|TERF2IP, ENSCAFG00845016188|FAM161A, ENSCAFG00845020372|ARNTL, ENSCAFG00845011111|TAOK1	6	2429	9	19884	0.6667	0.000199552	***	0.0083667	**	ENSCAFG00845016188|FAM161A, ENSCAFG00845020372|ARNTL, ENSCAFG00845011111|TAOK1	3	ENSCAFG00845025684|RAPGEF3, ENSCAFG00845009151|CAMK1, ENSCAFG00845023262|TERF2IP	3	9	1
GO:0051384	response to glucocorticoid	Biological Process	ENSCAFG00845001289|IL10, ENSCAFG00845011971|IL1RN, ENSCAFG00845008825|IL6, ENSCAFG00845020695|GHRHR, ENSCAFG00845010558|TNF, ENSCAFG00845002725|BCL2	6	2429	9	19884	0.6667	0.000199552	***	0.0083667	**		0	ENSCAFG00845001289|IL10, ENSCAFG00845011971|IL1RN, ENSCAFG00845008825|IL6, ENSCAFG00845020695|GHRHR, ENSCAFG00845010558|TNF, ENSCAFG00845002725|BCL2	6	9	-2.33333
GO:0098883	synapse pruning	Biological Process	ENSCAFG00845000378|C1QC, ENSCAFG00845000400|C1QA, ENSCAFG00845000358|C1QB, ENSCAFG00845017146|EPHA4	4	2429	4	19884	1	0.000222204	***	0.00882352	**		0	ENSCAFG00845000378|C1QC, ENSCAFG00845000400|C1QA, ENSCAFG00845000358|C1QB, ENSCAFG00845017146|EPHA4	4	4	-2
GO:0071813	lipoprotein particle binding	Molecular Function	ENSCAFG00845025442|CD36, ENSCAFG00845006705|APOE, ENSCAFG00845017012|CDH13, ENSCAFG00845004266|APOA1	4	2429	4	19884	1	0.000222204	***	0.00882352	**		0	ENSCAFG00845025442|CD36, ENSCAFG00845006705|APOE, ENSCAFG00845017012|CDH13, ENSCAFG00845004266|APOA1	4	4	-2
GO:0008574	plus-end-directed microtubule motor activity	Molecular Function	ENSCAFG00845021665|KIF14, ENSCAFG00845018117|KIF18A, ENSCAFG00845028669|KIF20B, ENSCAFG00845018750|KIF19	4	2429	4	19884	1	0.000222204	***	0.00882352	**	ENSCAFG00845021665|KIF14, ENSCAFG00845018117|KIF18A, ENSCAFG00845028669|KIF20B	3	ENSCAFG00845018750|KIF19	1	4	1
GO:0051651	maintenance of location in cell	Biological Process	ENSCAFG00845001153|HEXB, ENSCAFG00845005428|GM2A, ENSCAFG00845006705|APOE, ENSCAFG00845025040|HEXA	4	2429	4	19884	1	0.000222204	***	0.00882352	**		0	ENSCAFG00845001153|HEXB, ENSCAFG00845005428|GM2A, ENSCAFG00845006705|APOE, ENSCAFG00845025040|HEXA	4	4	-2
GO:0043031	negative regulation of macrophage activation	Biological Process	ENSCAFG00845029323|CD200, ENSCAFG00845024090|NR1H3, ENSCAFG00845013357|ADGRF5, ENSCAFG00845027388|VSIG4	4	2429	4	19884	1	0.000222204	***	0.00882352	**		0	ENSCAFG00845029323|CD200, ENSCAFG00845024090|NR1H3, ENSCAFG00845013357|ADGRF5, ENSCAFG00845027388|VSIG4	4	4	-2
GO:0120099	procentriole replication complex	Cellular Component	ENSCAFG00845016474|STIL, ENSCAFG00845026928|PLK4, ENSCAFG00845013402|SASS6, ENSCAFG00845020950|CEP152	4	2429	4	19884	1	0.000222204	***	0.00882352	**	ENSCAFG00845016474|STIL, ENSCAFG00845026928|PLK4, ENSCAFG00845013402|SASS6, ENSCAFG00845020950|CEP152	4		0	4	2
GO:2000969	positive regulation of AMPA receptor activity	Biological Process	ENSCAFG00845017868|RELN, ENSCAFG00845026673|SHANK3, ENSCAFG00845010580|ADRB2, ENSCAFG00845014113|ARC	4	2429	4	19884	1	0.000222204	***	0.00882352	**		0	ENSCAFG00845017868|RELN, ENSCAFG00845026673|SHANK3, ENSCAFG00845010580|ADRB2, ENSCAFG00845014113|ARC	4	4	-2
GO:0070168	negative regulation of biomineral tissue development	Biological Process	ENSCAFG00845027414|GAS6, ENSCAFG00845002395|TGFB1, ENSCAFG00845000089|HEY2, ENSCAFG00845005453|NOTCH1	4	2429	4	19884	1	0.000222204	***	0.00882352	**		0	ENSCAFG00845027414|GAS6, ENSCAFG00845002395|TGFB1, ENSCAFG00845000089|HEY2, ENSCAFG00845005453|NOTCH1	4	4	-2
GO:0021545	cranial nerve development	Biological Process	ENSCAFG00845028771|CHD7, ENSCAFG00845019520|EPHB1, ENSCAFG00845006158|ERBB3, ENSCAFG00845004230|SLC1A3	4	2429	4	19884	1	0.000222204	***	0.00882352	**	ENSCAFG00845004230|SLC1A3	1	ENSCAFG00845028771|CHD7, ENSCAFG00845019520|EPHB1, ENSCAFG00845006158|ERBB3	3	4	-1
GO:0031262	Ndc80 complex	Cellular Component	ENSCAFG00845025722|NUF2, ENSCAFG00845020433|SPC25, ENSCAFG00845021694|SPC24, ENSCAFG00845002475|NDC80	4	2429	4	19884	1	0.000222204	***	0.00882352	**	ENSCAFG00845025722|NUF2, ENSCAFG00845020433|SPC25, ENSCAFG00845021694|SPC24, ENSCAFG00845002475|NDC80	4		0	4	2
GO:0048146	positive regulation of fibroblast proliferation	Biological Process	ENSCAFG00845006874|CD74, ENSCAFG00845022039|PDGFB, ENSCAFG00845011173|NGFR, ENSCAFG00845020628|AQP1, ENSCAFG00845027414|GAS6, ENSCAFG00845002395|TGFB1, ENSCAFG00845006658|EREG, ENSCAFG00845021985|FN1, ENSCAFG00845009366|IGF1, ENSCAFG00845013716|CD248, ENSCAFG00845018270|SPHK1, ENSCAFG00845026417|WNT5A	12	2429	32	19884	0.375	0.00022918	***	0.0090526	**	ENSCAFG00845013716|CD248	1	ENSCAFG00845006874|CD74, ENSCAFG00845022039|PDGFB, ENSCAFG00845011173|NGFR, ENSCAFG00845020628|AQP1, ENSCAFG00845027414|GAS6, ENSCAFG00845002395|TGFB1, ENSCAFG00845006658|EREG, ENSCAFG00845021985|FN1, ENSCAFG00845009366|IGF1, ENSCAFG00845018270|SPHK1, ENSCAFG00845026417|WNT5A	11	31	-1.25724
GO:0005911	cell-cell junction	Cellular Component	ENSCAFG00845017466|PCDH12, ENSCAFG00845008896|VAV1, ENSCAFG00845023062|PRKCH, ENSCAFG00845022888|PECAM1, ENSCAFG00845012033|ESAM, ENSCAFG00845011173|NGFR, ENSCAFG00845011904|KIT, ENSCAFG00845000831|RASIP1, ENSCAFG00845025956|ECT2, ENSCAFG00845001785|CD53, ENSCAFG00845027103|P2RX7, ENSCAFG00845002557|LCP2, ENSCAFG00845012097|CDH5, ENSCAFG00845008852|IQGAP3, ENSCAFG00845012386|SGCA, ENSCAFG00845018…	29	2429	121	19884	0.2397	0.000247892	***	0.00967337	**	ENSCAFG00845025956|ECT2, ENSCAFG00845008852|IQGAP3, ENSCAFG00845015743|IGSF11, ENSCAFG00845003370|RPGRIP1L, ENSCAFG00845021358|NPHP4	5	ENSCAFG00845017466|PCDH12, ENSCAFG00845008896|VAV1, ENSCAFG00845023062|PRKCH, ENSCAFG00845022888|PECAM1, ENSCAFG00845012033|ESAM, ENSCAFG00845011173|NGFR, ENSCAFG00845011904|KIT, ENSCAFG00845000831|RASIP1, ENSCAFG00845001785|CD53, ENSCAFG00845027103|P2RX7, ENSCAFG00845002557|LCP2, ENSCAFG00845012097|CDH5, ENSCAFG00845012386|SGCA, ENSCAFG00845018055|TEK, ENSCAFG00845024289|CLDN1, ENSCAFG0084501566…	24	115	-1.21226
GO:0005819	spindle	Cellular Component	ENSCAFG00845018957|TPX2, ENSCAFG00845001624|PRC1, ENSCAFG00845017966|RACGAP1, ENSCAFG00845001752|CENPF, ENSCAFG00845000629|KIF22, ENSCAFG00845001570|PLK1, ENSCAFG00845019219|KIF20A, ENSCAFG00845029607|ENSCAFG00845029607, ENSCAFG00845008920|NDE1, ENSCAFG00845029758|FAM83D, ENSCAFG00845000461|HMMR, ENSCAFG00845016840|HASPIN, ENSCAFG00845022093|KATNAL1, ENSCAFG00845010188|INCENP, ENSCAFG00845030083|…	16	2429	51	19884	0.3137	0.000250264	***	0.00967337	**	ENSCAFG00845018957|TPX2, ENSCAFG00845001624|PRC1, ENSCAFG00845017966|RACGAP1, ENSCAFG00845001752|CENPF, ENSCAFG00845000629|KIF22, ENSCAFG00845001570|PLK1, ENSCAFG00845019219|KIF20A, ENSCAFG00845029607|ENSCAFG00845029607, ENSCAFG00845008920|NDE1, ENSCAFG00845029758|FAM83D, ENSCAFG00845000461|HMMR, ENSCAFG00845016840|HASPIN, ENSCAFG00845022093|KATNAL1, ENSCAFG00845010188|INCENP, ENSCAFG00845030083|…	16		0	48	4.33013
GO:0002040	sprouting angiogenesis	Biological Process	ENSCAFG00845011480|ESM1, ENSCAFG00845010910|ANGPT1, ENSCAFG00845018055|TEK, ENSCAFG00845018868|E2F8, ENSCAFG00845023292|NRARP, ENSCAFG00845017012|CDH13, ENSCAFG00845006897|E2F7, ENSCAFG00845005453|NOTCH1	8	2429	16	19884	0.5	0.000253918	***	0.00967337	**	ENSCAFG00845018868|E2F8, ENSCAFG00845006897|E2F7	2	ENSCAFG00845011480|ESM1, ENSCAFG00845010910|ANGPT1, ENSCAFG00845018055|TEK, ENSCAFG00845023292|NRARP, ENSCAFG00845017012|CDH13, ENSCAFG00845005453|NOTCH1	6	15	-1.80739
GO:0015026	coreceptor activity	Molecular Function	ENSCAFG00845027671|ACKR3, ENSCAFG00845011173|NGFR, ENSCAFG00845007816|VPS25, ENSCAFG00845027739|CD4, ENSCAFG00845012083|KDR, ENSCAFG00845029374|RAMP1, ENSCAFG00845016834|CD80, ENSCAFG00845011506|ENSCAFG00845011506	8	2429	16	19884	0.5	0.000253918	***	0.00967337	**	ENSCAFG00845011506|ENSCAFG00845011506	1	ENSCAFG00845027671|ACKR3, ENSCAFG00845011173|NGFR, ENSCAFG00845007816|VPS25, ENSCAFG00845027739|CD4, ENSCAFG00845012083|KDR, ENSCAFG00845029374|RAMP1, ENSCAFG00845016834|CD80	7	16	-1.5
GO:2000249	regulation of actin cytoskeleton reorganization	Biological Process	ENSCAFG00845030092|F11R, ENSCAFG00845008395|CSF1R, ENSCAFG00845012033|ESAM, ENSCAFG00845025684|RAPGEF3, ENSCAFG00845021007|ARHGDIB, ENSCAFG00845002395|TGFB1, ENSCAFG00845004716|GMFG, ENSCAFG00845020419|TRPM2	8	2429	16	19884	0.5	0.000253918	***	0.00967337	**		0	ENSCAFG00845030092|F11R, ENSCAFG00845008395|CSF1R, ENSCAFG00845012033|ESAM, ENSCAFG00845025684|RAPGEF3, ENSCAFG00845021007|ARHGDIB, ENSCAFG00845002395|TGFB1, ENSCAFG00845004716|GMFG, ENSCAFG00845020419|TRPM2	8	15	-2.84019
GO:0032148	activation of protein kinase B activity	Biological Process	ENSCAFG00845022039|PDGFB, ENSCAFG00845017942|FGF1, ENSCAFG00845014867|NRG1, ENSCAFG00845003493|NTRK3, ENSCAFG00845009366|IGF1, ENSCAFG00845029289|ADRA2A, ENSCAFG00845024484|INSR, ENSCAFG00845026417|WNT5A	8	2429	16	19884	0.5	0.000253918	***	0.00967337	**	ENSCAFG00845014867|NRG1	1	ENSCAFG00845022039|PDGFB, ENSCAFG00845017942|FGF1, ENSCAFG00845003493|NTRK3, ENSCAFG00845009366|IGF1, ENSCAFG00845029289|ADRA2A, ENSCAFG00845024484|INSR, ENSCAFG00845026417|WNT5A	7	14	-1.60357
GO:0051233	spindle midzone	Cellular Component	ENSCAFG00845021665|KIF14, ENSCAFG00845017966|RACGAP1, ENSCAFG00845001570|PLK1, ENSCAFG00845026923|CENPE, ENSCAFG00845008754|CDC6, ENSCAFG00845028669|KIF20B, ENSCAFG00845015660|APP, ENSCAFG00845014817|GEM	8	2429	16	19884	0.5	0.000253918	***	0.00967337	**	ENSCAFG00845021665|KIF14, ENSCAFG00845017966|RACGAP1, ENSCAFG00845001570|PLK1, ENSCAFG00845026923|CENPE, ENSCAFG00845008754|CDC6, ENSCAFG00845028669|KIF20B, ENSCAFG00845014817|GEM	7	ENSCAFG00845015660|APP	1	16	2
GO:0004896	cytokine receptor activity	Molecular Function	ENSCAFG00845006874|CD74, ENSCAFG00845008045|CSF2RB, ENSCAFG00845017057|IL2RG, ENSCAFG00845021612|ENSCAFG00845021612, ENSCAFG00845006245|EBI3, ENSCAFG00845021143|ENSCAFG00845021143, ENSCAFG00845004274|IL21R, ENSCAFG00845014397|IL6R, ENSCAFG00845024273|CNTFR, ENSCAFG00845021508|ENSCAFG00845021508, ENSCAFG00845003525|LIFR	11	2429	28	19884	0.3929	0.000258861	***	0.00981187	**	ENSCAFG00845024273|CNTFR, ENSCAFG00845003525|LIFR	2	ENSCAFG00845006874|CD74, ENSCAFG00845008045|CSF2RB, ENSCAFG00845017057|IL2RG, ENSCAFG00845021612|ENSCAFG00845021612, ENSCAFG00845006245|EBI3, ENSCAFG00845021143|ENSCAFG00845021143, ENSCAFG00845004274|IL21R, ENSCAFG00845014397|IL6R, ENSCAFG00845021508|ENSCAFG00845021508	9	27	-1.1547
GO:0097110	scaffold protein binding	Molecular Function	ENSCAFG00845004604|PSAP, ENSCAFG00845011629|KCNQ1, ENSCAFG00845018106|SYK, ENSCAFG00845023354|CACNA1H, ENSCAFG00845017949|PLCG2, ENSCAFG00845024171|ADCY5, ENSCAFG00845029114|CIT, ENSCAFG00845026673|SHANK3, ENSCAFG00845030126|SCN5A, ENSCAFG00845015313|TREM1, ENSCAFG00845030339|KCNA5, ENSCAFG00845030024|CASP8, ENSCAFG00845020151|GRID2	13	2429	37	19884	0.3514	0.000269943	***	0.0101296	*	ENSCAFG00845029114|CIT, ENSCAFG00845030024|CASP8, ENSCAFG00845020151|GRID2	3	ENSCAFG00845004604|PSAP, ENSCAFG00845011629|KCNQ1, ENSCAFG00845018106|SYK, ENSCAFG00845023354|CACNA1H, ENSCAFG00845017949|PLCG2, ENSCAFG00845024171|ADCY5, ENSCAFG00845026673|SHANK3, ENSCAFG00845030126|SCN5A, ENSCAFG00845015313|TREM1, ENSCAFG00845030339|KCNA5	10	37	0.164399
GO:0001784	phosphotyrosine residue binding	Molecular Function	ENSCAFG00845008896|VAV1, ENSCAFG00845005416|SH2D3C, ENSCAFG00845010301|FGR, ENSCAFG00845020471|HCK, ENSCAFG00845018106|SYK, ENSCAFG00845017949|PLCG2, ENSCAFG00845023015|SAMSN1, ENSCAFG00845019951|SHC3, ENSCAFG00845014621|SOCS3, ENSCAFG00845012142|SH3BP2, ENSCAFG00845026107|PTPN6, ENSCAFG00845006988|CBLC, ENSCAFG00845014088|SHC1	13	2429	37	19884	0.3514	0.000269943	***	0.0101296	*	ENSCAFG00845014621|SOCS3, ENSCAFG00845012142|SH3BP2, ENSCAFG00845006988|CBLC, ENSCAFG00845014088|SHC1	4	ENSCAFG00845008896|VAV1, ENSCAFG00845005416|SH2D3C, ENSCAFG00845010301|FGR, ENSCAFG00845020471|HCK, ENSCAFG00845018106|SYK, ENSCAFG00845017949|PLCG2, ENSCAFG00845023015|SAMSN1, ENSCAFG00845019951|SHC3, ENSCAFG00845026107|PTPN6	9	37	0.493197
GO:0031663	lipopolysaccharide-mediated signaling pathway	Biological Process	ENSCAFG00845012026|TLR4, ENSCAFG00845017949|PLCG2, ENSCAFG00845028855|LY96, ENSCAFG00845027126|IRAK1, ENSCAFG00845011648|CD180, ENSCAFG00845021614|SPI1, ENSCAFG00845010558|TNF, ENSCAFG00845008041|IRAK2, ENSCAFG00845029162|LBP	9	2429	20	19884	0.45	0.000282558	***	0.0105502	*	ENSCAFG00845027126|IRAK1	1	ENSCAFG00845012026|TLR4, ENSCAFG00845017949|PLCG2, ENSCAFG00845028855|LY96, ENSCAFG00845011648|CD180, ENSCAFG00845021614|SPI1, ENSCAFG00845010558|TNF, ENSCAFG00845008041|IRAK2, ENSCAFG00845029162|LBP	8	20	-1.34164
GO:0004867	serine-type endopeptidase inhibitor activity	Molecular Function	ENSCAFG00845001478|ITIH5, ENSCAFG00845013723|SERPINF1, ENSCAFG00845020645|SERPING1, ENSCAFG00845019443|SERPINI1, ENSCAFG00845006750|APLP2, ENSCAFG00845018471|ENSCAFG00845018471, ENSCAFG00845011365|SERPINH1, ENSCAFG00845015660|APP, ENSCAFG00845017126|CRIM1, ENSCAFG00845002999|SERPINA1, ENSCAFG00845029015|SPINT1, ENSCAFG00845001377|ITIH2, ENSCAFG00845028486|A2M, ENSCAFG00845006068|SPINT2, ENSCAFG00…	20	2429	72	19884	0.2778	0.000284936	***	0.0105863	*	ENSCAFG00845011365|SERPINH1, ENSCAFG00845025426|SERPIND1	2	ENSCAFG00845001478|ITIH5, ENSCAFG00845013723|SERPINF1, ENSCAFG00845020645|SERPING1, ENSCAFG00845019443|SERPINI1, ENSCAFG00845006750|APLP2, ENSCAFG00845018471|ENSCAFG00845018471, ENSCAFG00845015660|APP, ENSCAFG00845017126|CRIM1, ENSCAFG00845002999|SERPINA1, ENSCAFG00845029015|SPINT1, ENSCAFG00845001377|ITIH2, ENSCAFG00845028486|A2M, ENSCAFG00845006068|SPINT2, ENSCAFG00845013914|SPINK2, ENSCAFG0084…	18	50	-4.94975
GO:0008201	heparin binding	Molecular Function	ENSCAFG00845020278|COL5A3, ENSCAFG00845006098|THBS4, ENSCAFG00845004370|BMP4, ENSCAFG00845017942|FGF1, ENSCAFG00845001249|HBEGF, ENSCAFG00845029862|CXCL10, ENSCAFG00845006750|APLP2, ENSCAFG00845006705|APOE, ENSCAFG00845015660|APP, ENSCAFG00845029069|PCOLCE2, ENSCAFG00845008758|SFRP1, ENSCAFG00845002971|ADGRG1, ENSCAFG00845000785|APLP1, ENSCAFG00845017770|EFEMP2, ENSCAFG00845000982|FGFRL1, ENSCAFG…	19	2429	67	19884	0.2836	0.00029995	***	0.0110893	*		0	ENSCAFG00845020278|COL5A3, ENSCAFG00845006098|THBS4, ENSCAFG00845004370|BMP4, ENSCAFG00845017942|FGF1, ENSCAFG00845001249|HBEGF, ENSCAFG00845029862|CXCL10, ENSCAFG00845006750|APLP2, ENSCAFG00845006705|APOE, ENSCAFG00845015660|APP, ENSCAFG00845029069|PCOLCE2, ENSCAFG00845008758|SFRP1, ENSCAFG00845002971|ADGRG1, ENSCAFG00845000785|APLP1, ENSCAFG00845017770|EFEMP2, ENSCAFG00845000982|FGFRL1, ENSCAFG…	19	61	-4.48129
GO:0003094	glomerular filtration	Biological Process	ENSCAFG00845014732|MCAM, ENSCAFG00845002498|CD34, ENSCAFG00845020628|AQP1, ENSCAFG00845022596|SULF2, ENSCAFG00845013357|ADGRF5, ENSCAFG00845013340|EDNRA, ENSCAFG00845016942|TBC1D8B	7	2429	13	19884	0.5385	0.000352684	***	0.012849	*	ENSCAFG00845016942|TBC1D8B	1	ENSCAFG00845014732|MCAM, ENSCAFG00845002498|CD34, ENSCAFG00845020628|AQP1, ENSCAFG00845022596|SULF2, ENSCAFG00845013357|ADGRF5, ENSCAFG00845013340|EDNRA	6	12	-2.3094
GO:0043236	laminin binding	Molecular Function	ENSCAFG00845019241|CTSS, ENSCAFG00845018089|ECM1, ENSCAFG00845005917|TINAGL1, ENSCAFG00845002947|ITGB1, ENSCAFG00845006901|BCAM, ENSCAFG00845000712|SSC5D, ENSCAFG00845020649|AGRN	7	2429	13	19884	0.5385	0.000352684	***	0.012849	*	ENSCAFG00845000712|SSC5D	1	ENSCAFG00845019241|CTSS, ENSCAFG00845018089|ECM1, ENSCAFG00845005917|TINAGL1, ENSCAFG00845002947|ITGB1, ENSCAFG00845006901|BCAM, ENSCAFG00845020649|AGRN	6	13	-2.49615
GO:0001965	G-protein alpha-subunit binding	Molecular Function	ENSCAFG00845025694|RGS1, ENSCAFG00845013665|CCDC88C, ENSCAFG00845010276|F2R, ENSCAFG00845010151|RGS14, ENSCAFG00845025595|RGS2, ENSCAFG00845011215|CCDC88A, ENSCAFG00845009497|GAS2L2	7	2429	13	19884	0.5385	0.000352684	***	0.012849	*	ENSCAFG00845011215|CCDC88A	1	ENSCAFG00845025694|RGS1, ENSCAFG00845013665|CCDC88C, ENSCAFG00845010276|F2R, ENSCAFG00845010151|RGS14, ENSCAFG00845025595|RGS2, ENSCAFG00845009497|GAS2L2	6	12	-2.3094
GO:0004197	cysteine-type endopeptidase activity	Molecular Function	ENSCAFG00845019241|CTSS, ENSCAFG00845019461|CTSK, ENSCAFG00845021275|LGMN, ENSCAFG00845018672|CTSB, ENSCAFG00845005115|CTSH, ENSCAFG00845000375|CASP4, ENSCAFG00845000482|CASP12, ENSCAFG00845005152|USP1, ENSCAFG00845020502|ESPL1, ENSCAFG00845008758|SFRP1, ENSCAFG00845011935|PYCARD, ENSCAFG00845019146|CASP14, ENSCAFG00845030024|CASP8	13	2429	38	19884	0.3421	0.000364805	***	0.0132264	*	ENSCAFG00845005152|USP1, ENSCAFG00845020502|ESPL1, ENSCAFG00845030024|CASP8	3	ENSCAFG00845019241|CTSS, ENSCAFG00845019461|CTSK, ENSCAFG00845021275|LGMN, ENSCAFG00845018672|CTSB, ENSCAFG00845005115|CTSH, ENSCAFG00845000375|CASP4, ENSCAFG00845000482|CASP12, ENSCAFG00845008758|SFRP1, ENSCAFG00845011935|PYCARD, ENSCAFG00845019146|CASP14	10	37	-0.164399
GO:0000122	negative regulation of transcription by RNA polymerase II	Biological Process	ENSCAFG00845029137|DLL4, ENSCAFG00845000798|MMP12, ENSCAFG00845025442|CD36, ENSCAFG00845027004|BMP2, ENSCAFG00845017365|BCL6B, ENSCAFG00845011723|HEYL, ENSCAFG00845001570|PLK1, ENSCAFG00845020698|HCLS1, ENSCAFG00845004370|BMP4, ENSCAFG00845021681|SATB1, ENSCAFG00845009737|PDE2A, ENSCAFG00845022140|CBX7, ENSCAFG00845007842|PRDM1, ENSCAFG00845024090|NR1H3, ENSCAFG00845013438|EFNA1, ENSCAFG008450247…	91	2429	527	19884	0.1727	0.000380561	***	0.0137313	*	ENSCAFG00845001570|PLK1, ENSCAFG00845021681|SATB1, ENSCAFG00845024745|VDR, ENSCAFG00845016825|TRIB3, ENSCAFG00845001129|CCNE1, ENSCAFG00845018868|E2F8, ENSCAFG00845017551|OSR1, ENSCAFG00845014196|UHRF1, ENSCAFG00845024978|FOXM1, ENSCAFG00845022016|TRPV4, ENSCAFG00845013019|NSD2, ENSCAFG00845027808|PER1, ENSCAFG00845022163|MCPH1, ENSCAFG00845019686|DACT1, ENSCAFG00845020868|TAF9B, ENSCAFG008450154…	37	ENSCAFG00845029137|DLL4, ENSCAFG00845000798|MMP12, ENSCAFG00845025442|CD36, ENSCAFG00845027004|BMP2, ENSCAFG00845017365|BCL6B, ENSCAFG00845011723|HEYL, ENSCAFG00845020698|HCLS1, ENSCAFG00845004370|BMP4, ENSCAFG00845009737|PDE2A, ENSCAFG00845022140|CBX7, ENSCAFG00845007842|PRDM1, ENSCAFG00845024090|NR1H3, ENSCAFG00845013438|EFNA1, ENSCAFG00845029168|ETS2, ENSCAFG00845009798|NR1D1, ENSCAFG008450166…	54	498	4.39149
GO:0043280	positive regulation of cysteine-type endopeptidase activity involved in apoptotic process	Biological Process	ENSCAFG00845026991|CLEC7A, ENSCAFG00845018106|SYK, ENSCAFG00845020007|SOX7, ENSCAFG00845010276|F2R, ENSCAFG00845006183|CARD9, ENSCAFG00845011935|PYCARD, ENSCAFG00845010558|TNF, ENSCAFG00845001775|CARD8, ENSCAFG00845024213|BCAP31, ENSCAFG00845014336|NDUFA13	10	2429	25	19884	0.4	0.000415636	***	0.0149251	*		0	ENSCAFG00845026991|CLEC7A, ENSCAFG00845018106|SYK, ENSCAFG00845020007|SOX7, ENSCAFG00845010276|F2R, ENSCAFG00845006183|CARD9, ENSCAFG00845011935|PYCARD, ENSCAFG00845010558|TNF, ENSCAFG00845001775|CARD8, ENSCAFG00845024213|BCAP31, ENSCAFG00845014336|NDUFA13	10	24	-2.85774
GO:0034341	response to interferon-gamma	Biological Process	ENSCAFG00845006874|CD74, ENSCAFG00845027087|SLC11A1, ENSCAFG00845013520|KYNU, ENSCAFG00845016210|ENSCAFG00845016210, ENSCAFG00845013246|CIITA, ENSCAFG00845019506|SNCA, ENSCAFG00845017728|DLA-DQA1, ENSCAFG00845002706|MEFV	8	2429	17	19884	0.4706	0.000428349	***	0.0150614	*		0	ENSCAFG00845006874|CD74, ENSCAFG00845027087|SLC11A1, ENSCAFG00845013520|KYNU, ENSCAFG00845016210|ENSCAFG00845016210, ENSCAFG00845013246|CIITA, ENSCAFG00845019506|SNCA, ENSCAFG00845017728|DLA-DQA1, ENSCAFG00845002706|MEFV	8	17	-2.91043
GO:0045429	positive regulation of nitric oxide biosynthetic process	Biological Process	ENSCAFG00845025442|CD36, ENSCAFG00845026991|CLEC7A, ENSCAFG00845010565|CLU, ENSCAFG00845012026|TLR4, ENSCAFG00845010558|TNF, ENSCAFG00845024484|INSR, ENSCAFG00845030239|KLF2, ENSCAFG00845012152|DDAH2	8	2429	17	19884	0.4706	0.000428349	***	0.0150614	*	ENSCAFG00845030239|KLF2	1	ENSCAFG00845025442|CD36, ENSCAFG00845026991|CLEC7A, ENSCAFG00845010565|CLU, ENSCAFG00845012026|TLR4, ENSCAFG00845010558|TNF, ENSCAFG00845024484|INSR, ENSCAFG00845012152|DDAH2	7	15	-1.29099
GO:0045671	negative regulation of osteoclast differentiation	Biological Process	ENSCAFG00845020969|INPP5D, ENSCAFG00845020846|LRRC17, ENSCAFG00845005623|TNFRSF11B, ENSCAFG00845008460|TNFAIP6, ENSCAFG00845008758|SFRP1, ENSCAFG00845024734|TMEM178A, ENSCAFG00845013209|UBASH3B, ENSCAFG00845029935|MAFB	8	2429	17	19884	0.4706	0.000428349	***	0.0150614	*	ENSCAFG00845020846|LRRC17	1	ENSCAFG00845020969|INPP5D, ENSCAFG00845005623|TNFRSF11B, ENSCAFG00845008460|TNFAIP6, ENSCAFG00845008758|SFRP1, ENSCAFG00845024734|TMEM178A, ENSCAFG00845013209|UBASH3B, ENSCAFG00845029935|MAFB	7	15	-1.80739
GO:0043122	regulation of I-kappaB kinase/NF-kappaB signaling	Biological Process	ENSCAFG00845010910|ANGPT1, ENSCAFG00845017949|PLCG2, ENSCAFG00845007599|SQSTM1, ENSCAFG00845000947|SPHK2, ENSCAFG00845004231|NLRP12, ENSCAFG00845019012|CAPN3, ENSCAFG00845010558|TNF, ENSCAFG00845026417|WNT5A	8	2429	17	19884	0.4706	0.000428349	***	0.0150614	*	ENSCAFG00845000947|SPHK2	1	ENSCAFG00845010910|ANGPT1, ENSCAFG00845017949|PLCG2, ENSCAFG00845007599|SQSTM1, ENSCAFG00845004231|NLRP12, ENSCAFG00845019012|CAPN3, ENSCAFG00845010558|TNF, ENSCAFG00845026417|WNT5A	7	17	-1.69775
GO:0001822	kidney development	Biological Process	ENSCAFG00845001752|CENPF, ENSCAFG00845018336|ACE, ENSCAFG00845004370|BMP4, ENSCAFG00845007842|PRDM1, ENSCAFG00845022596|SULF2, ENSCAFG00845018369|OVOL1, ENSCAFG00845026992|PLXND1, ENSCAFG00845017586|BMP6, ENSCAFG00845003370|RPGRIP1L, ENSCAFG00845020764|REN, ENSCAFG00845031100|GPC3, ENSCAFG00845020957|MME, ENSCAFG00845002725|BCL2, ENSCAFG00845008471|TBC1D32, ENSCAFG00845027359|WT1, ENSCAFG00845022…	22	2429	85	19884	0.2588	0.000432764	***	0.0150614	*	ENSCAFG00845001752|CENPF, ENSCAFG00845003370|RPGRIP1L, ENSCAFG00845020957|MME, ENSCAFG00845008471|TBC1D32, ENSCAFG00845027359|WT1, ENSCAFG00845022548|SIX1, ENSCAFG00845007500|RRM2B, ENSCAFG00845028910|PYGO1	8	ENSCAFG00845018336|ACE, ENSCAFG00845004370|BMP4, ENSCAFG00845007842|PRDM1, ENSCAFG00845022596|SULF2, ENSCAFG00845018369|OVOL1, ENSCAFG00845026992|PLXND1, ENSCAFG00845017586|BMP6, ENSCAFG00845020764|REN, ENSCAFG00845031100|GPC3, ENSCAFG00845002725|BCL2, ENSCAFG00845021313|LRP2, ENSCAFG00845026417|WNT5A, ENSCAFG00845014426|ITGA8, ENSCAFG00845001606|PROX1	14	79	0.112509
GO:0071346	cellular response to interferon-gamma	Biological Process	ENSCAFG00845013649|MRC1, ENSCAFG00845012026|TLR4, ENSCAFG00845009391|TLR2, ENSCAFG00845004258|IRF8, ENSCAFG00845018127|GBP1, ENSCAFG00845016093|GSN, ENSCAFG00845020565|RAB20, ENSCAFG00845014798|NOS2, ENSCAFG00845024036|IL12RB1, ENSCAFG00845010791|AIF1, ENSCAFG00845005073|DAPK1, ENSCAFG00845026417|WNT5A	12	2429	34	19884	0.3529	0.00044052	***	0.0150614	*		0	ENSCAFG00845013649|MRC1, ENSCAFG00845012026|TLR4, ENSCAFG00845009391|TLR2, ENSCAFG00845004258|IRF8, ENSCAFG00845018127|GBP1, ENSCAFG00845016093|GSN, ENSCAFG00845020565|RAB20, ENSCAFG00845014798|NOS2, ENSCAFG00845024036|IL12RB1, ENSCAFG00845010791|AIF1, ENSCAFG00845005073|DAPK1, ENSCAFG00845026417|WNT5A	12	34	-1.02899
GO:0043154	negative regulation of cysteine-type endopeptidase activity involved in apoptotic process	Biological Process	ENSCAFG00845020628|AQP1, ENSCAFG00845001876|CRYAB, ENSCAFG00845009450|SFRP2, ENSCAFG00845011855|RPS6KA1, ENSCAFG00845014247|DHCR24, ENSCAFG00845027414|GAS6, ENSCAFG00845019506|SNCA, ENSCAFG00845010558|TNF, ENSCAFG00845005378|PTGS2, ENSCAFG00845026179|CDKN2D, ENSCAFG00845025968|HGF, ENSCAFG00845027003|GPX1	12	2429	34	19884	0.3529	0.00044052	***	0.0150614	*	ENSCAFG00845009450|SFRP2, ENSCAFG00845014247|DHCR24, ENSCAFG00845026179|CDKN2D, ENSCAFG00845027003|GPX1	4	ENSCAFG00845020628|AQP1, ENSCAFG00845001876|CRYAB, ENSCAFG00845011855|RPS6KA1, ENSCAFG00845027414|GAS6, ENSCAFG00845019506|SNCA, ENSCAFG00845010558|TNF, ENSCAFG00845005378|PTGS2, ENSCAFG00845025968|HGF	8	30	0
GO:0010759	positive regulation of macrophage chemotaxis	Biological Process	ENSCAFG00845008395|CSF1R, ENSCAFG00845002371|CSF1, ENSCAFG00845022016|TRPV4, ENSCAFG00845029934|C3AR1, ENSCAFG00845002761|C5AR1, ENSCAFG00845009354|RARRES2	6	2429	10	19884	0.6	0.000447139	***	0.0150614	*	ENSCAFG00845022016|TRPV4	1	ENSCAFG00845008395|CSF1R, ENSCAFG00845002371|CSF1, ENSCAFG00845029934|C3AR1, ENSCAFG00845002761|C5AR1, ENSCAFG00845009354|RARRES2	5	9	-0.666667
GO:0015075	ion transmembrane transporter activity	Molecular Function	ENSCAFG00845011629|KCNQ1, ENSCAFG00845025402|SFXN2, ENSCAFG00845009123|KCNQ4, ENSCAFG00845015969|SFXN4, ENSCAFG00845002163|SLC22A2, ENSCAFG00845002132|SLC22A1	6	2429	10	19884	0.6	0.000447139	***	0.0150614	*	ENSCAFG00845025402|SFXN2, ENSCAFG00845015969|SFXN4, ENSCAFG00845002163|SLC22A2	3	ENSCAFG00845011629|KCNQ1, ENSCAFG00845009123|KCNQ4, ENSCAFG00845002132|SLC22A1	3	10	1.26491
GO:0005523	tropomyosin binding	Molecular Function	ENSCAFG00845014334|TMOD1, ENSCAFG00845011935|PYCARD, ENSCAFG00845016513|LMOD1, ENSCAFG00845018341|TNNT2, ENSCAFG00845008851|NEBL, ENSCAFG00845010392|LMOD3	6	2429	10	19884	0.6	0.000447139	***	0.0150614	*		0	ENSCAFG00845014334|TMOD1, ENSCAFG00845011935|PYCARD, ENSCAFG00845016513|LMOD1, ENSCAFG00845018341|TNNT2, ENSCAFG00845008851|NEBL, ENSCAFG00845010392|LMOD3	6	10	-2.52982
GO:0061042	vascular wound healing	Biological Process	ENSCAFG00845014732|MCAM, ENSCAFG00845002498|CD34, ENSCAFG00845021381|HPSE, ENSCAFG00845012083|KDR, ENSCAFG00845018934|GATA2	5	2429	7	19884	0.7143	0.000459568	***	0.0150614	*		0	ENSCAFG00845014732|MCAM, ENSCAFG00845002498|CD34, ENSCAFG00845021381|HPSE, ENSCAFG00845012083|KDR, ENSCAFG00845018934|GATA2	5	7	-1.88982
GO:0006910	phagocytosis, recognition	Biological Process	ENSCAFG00845025442|CD36, ENSCAFG00845026991|CLEC7A, ENSCAFG00845003786|MFGE8, ENSCAFG00845001676|COLEC12, ENSCAFG00845011581|TUB	5	2429	7	19884	0.7143	0.000459568	***	0.0150614	*	ENSCAFG00845011581|TUB	1	ENSCAFG00845025442|CD36, ENSCAFG00845026991|CLEC7A, ENSCAFG00845003786|MFGE8, ENSCAFG00845001676|COLEC12	4	7	-1.88982
GO:0031994	insulin-like growth factor I binding	Molecular Function	ENSCAFG00845011212|IGFBP3, ENSCAFG00845028626|ITGA6, ENSCAFG00845024014|ITGB4, ENSCAFG00845024863|IGFBP2, ENSCAFG00845024484|INSR	5	2429	7	19884	0.7143	0.000459568	***	0.0150614	*		0	ENSCAFG00845011212|IGFBP3, ENSCAFG00845028626|ITGA6, ENSCAFG00845024014|ITGB4, ENSCAFG00845024863|IGFBP2, ENSCAFG00845024484|INSR	5	7	-2.64575
GO:0014066	regulation of phosphatidylinositol 3-kinase signaling	Biological Process	ENSCAFG00845019276|CEP55, ENSCAFG00845029727|PPP1R16B, ENSCAFG00845019923|DIPK2A, ENSCAFG00845024290|PTPN13, ENSCAFG00845026198|RASGRP1	5	2429	7	19884	0.7143	0.000459568	***	0.0150614	*	ENSCAFG00845019276|CEP55, ENSCAFG00845024290|PTPN13	2	ENSCAFG00845029727|PPP1R16B, ENSCAFG00845019923|DIPK2A, ENSCAFG00845026198|RASGRP1	3	7	-1.13389
GO:0032835	glomerulus development	Biological Process	ENSCAFG00845011723|HEYL, ENSCAFG00845013340|EDNRA, ENSCAFG00845020349|PTPRO, ENSCAFG00845002725|BCL2, ENSCAFG00845027359|WT1	5	2429	7	19884	0.7143	0.000459568	***	0.0150614	*	ENSCAFG00845027359|WT1	1	ENSCAFG00845011723|HEYL, ENSCAFG00845013340|EDNRA, ENSCAFG00845020349|PTPRO, ENSCAFG00845002725|BCL2	4	7	-1.13389
GO:0033089	positive regulation of T cell differentiation in thymus	Biological Process	ENSCAFG00845017057|IL2RG, ENSCAFG00845019362|EGR3, ENSCAFG00845013933|ADA, ENSCAFG00845025768|ADAM8, ENSCAFG00845026198|RASGRP1	5	2429	7	19884	0.7143	0.000459568	***	0.0150614	*		0	ENSCAFG00845017057|IL2RG, ENSCAFG00845019362|EGR3, ENSCAFG00845013933|ADA, ENSCAFG00845025768|ADAM8, ENSCAFG00845026198|RASGRP1	5	7	-2.64575
GO:0048251	elastic fiber assembly	Biological Process	ENSCAFG00845008379|MYH11, ENSCAFG00845019694|FBLN5, ENSCAFG00845018581|MFAP4, ENSCAFG00845022941|THSD4, ENSCAFG00845017770|EFEMP2	5	2429	7	19884	0.7143	0.000459568	***	0.0150614	*		0	ENSCAFG00845008379|MYH11, ENSCAFG00845019694|FBLN5, ENSCAFG00845018581|MFAP4, ENSCAFG00845022941|THSD4, ENSCAFG00845017770|EFEMP2	5	7	-1.88982
GO:0010827	regulation of glucose transmembrane transport	Biological Process	ENSCAFG00845016825|TRIB3, ENSCAFG00845001335|PRKCB, ENSCAFG00845021350|EDN1, ENSCAFG00845013340|EDNRA, ENSCAFG00845012752|OCLN	5	2429	7	19884	0.7143	0.000459568	***	0.0150614	*	ENSCAFG00845016825|TRIB3	1	ENSCAFG00845001335|PRKCB, ENSCAFG00845021350|EDN1, ENSCAFG00845013340|EDNRA, ENSCAFG00845012752|OCLN	4	7	-1.13389
GO:0060351	cartilage development involved in endochondral bone morphogenesis	Biological Process	ENSCAFG00845012504|COL1A1, ENSCAFG00845022016|TRPV4, ENSCAFG00845024168|SHOX2, ENSCAFG00845017169|CBS, ENSCAFG00845016202|HOXA11	5	2429	7	19884	0.7143	0.000459568	***	0.0150614	*	ENSCAFG00845012504|COL1A1, ENSCAFG00845022016|TRPV4, ENSCAFG00845024168|SHOX2, ENSCAFG00845017169|CBS, ENSCAFG00845016202|HOXA11	5		0	6	1.63299
GO:0032651	regulation of interleukin-1 beta production	Biological Process	ENSCAFG00845010276|F2R, ENSCAFG00845002706|MEFV, ENSCAFG00845020161|S1PR3, ENSCAFG00845018270|SPHK1, ENSCAFG00845007930|CCR7	5	2429	7	19884	0.7143	0.000459568	***	0.0150614	*		0	ENSCAFG00845010276|F2R, ENSCAFG00845002706|MEFV, ENSCAFG00845020161|S1PR3, ENSCAFG00845018270|SPHK1, ENSCAFG00845007930|CCR7	5	7	-1.13389
GO:0005814	centriole	Cellular Component	ENSCAFG00845001570|PLK1, ENSCAFG00845029116|PLK2, ENSCAFG00845016474|STIL, ENSCAFG00845026928|PLK4, ENSCAFG00845004060|CCNF, ENSCAFG00845008263|TOP2A, ENSCAFG00845013402|SASS6, ENSCAFG00845028383|ODF2, ENSCAFG00845020056|ENSCAFG00845020056, ENSCAFG00845008464|CEP128, ENSCAFG00845021358|NPHP4, ENSCAFG00845020950|CEP152, ENSCAFG00845003568|CEP164, ENSCAFG00845011215|CCDC88A, ENSCAFG00845017832|CEP4…	23	2429	91	19884	0.2527	0.00046841	***	0.0152844	*	ENSCAFG00845001570|PLK1, ENSCAFG00845016474|STIL, ENSCAFG00845026928|PLK4, ENSCAFG00845004060|CCNF, ENSCAFG00845008263|TOP2A, ENSCAFG00845013402|SASS6, ENSCAFG00845028383|ODF2, ENSCAFG00845020056|ENSCAFG00845020056, ENSCAFG00845008464|CEP128, ENSCAFG00845021358|NPHP4, ENSCAFG00845020950|CEP152, ENSCAFG00845003568|CEP164, ENSCAFG00845011215|CCDC88A, ENSCAFG00845017832|CEP44, ENSCAFG00845017383|CEP…	21	ENSCAFG00845029116|PLK2, ENSCAFG00845002566|CCDC68	2	90	6.74619
GO:0030246	carbohydrate binding	Molecular Function	ENSCAFG00845002498|CD34, ENSCAFG00845026991|CLEC7A, ENSCAFG00845024348|EMCN, ENSCAFG00845013429|GAA, ENSCAFG00845014596|LGALS9, ENSCAFG00845017174|MAN2B1, ENSCAFG00845014364|ADGRL3, ENSCAFG00845002417|ADGRL2, ENSCAFG00845006674|LGALS12, ENSCAFG00845020462|LGALSL, ENSCAFG00845030614|CNTN1, ENSCAFG00845025464|CNTN2, ENSCAFG00845024416|MGAM, ENSCAFG00845030058|MLEC	14	2429	44	19884	0.3182	0.00051187	***	0.0166302	*	ENSCAFG00845030058|MLEC	1	ENSCAFG00845002498|CD34, ENSCAFG00845026991|CLEC7A, ENSCAFG00845024348|EMCN, ENSCAFG00845013429|GAA, ENSCAFG00845014596|LGALS9, ENSCAFG00845017174|MAN2B1, ENSCAFG00845014364|ADGRL3, ENSCAFG00845002417|ADGRL2, ENSCAFG00845006674|LGALS12, ENSCAFG00845020462|LGALSL, ENSCAFG00845030614|CNTN1, ENSCAFG00845025464|CNTN2, ENSCAFG00845024416|MGAM	13	39	-1.76141
GO:0072593	reactive oxygen species metabolic process	Biological Process	ENSCAFG00845021015|PDK4, ENSCAFG00845008896|VAV1, ENSCAFG00845022039|PDGFB, ENSCAFG00845027103|P2RX7, ENSCAFG00845028735|BNIP3, ENSCAFG00845001372|NNT, ENSCAFG00845030129|PRDX4, ENSCAFG00845002725|BCL2, ENSCAFG00845010570|SESN2, ENSCAFG00845014336|NDUFA13	10	2429	26	19884	0.3846	0.000601937	***	0.0194722	*	ENSCAFG00845001372|NNT, ENSCAFG00845010570|SESN2	2	ENSCAFG00845021015|PDK4, ENSCAFG00845008896|VAV1, ENSCAFG00845022039|PDGFB, ENSCAFG00845027103|P2RX7, ENSCAFG00845028735|BNIP3, ENSCAFG00845030129|PRDX4, ENSCAFG00845002725|BCL2, ENSCAFG00845014336|NDUFA13	8	24	-0.816497
GO:0042056	chemoattractant activity	Molecular Function	ENSCAFG00845022039|PDGFB, ENSCAFG00845004370|BMP4, ENSCAFG00845029862|CXCL10, ENSCAFG00845025968|HGF, ENSCAFG00845017050|HMGB2, ENSCAFG00845003350|CX3CL1, ENSCAFG00845029554|VEGFD	7	2429	14	19884	0.5	0.000631042	***	0.020153	*	ENSCAFG00845017050|HMGB2, ENSCAFG00845029554|VEGFD	2	ENSCAFG00845022039|PDGFB, ENSCAFG00845004370|BMP4, ENSCAFG00845029862|CXCL10, ENSCAFG00845025968|HGF, ENSCAFG00845003350|CX3CL1	5	12	-0.57735
GO:0045807	positive regulation of endocytosis	Biological Process	ENSCAFG00845001909|CD14, ENSCAFG00845007383|SMPD1, ENSCAFG00845006705|APOE, ENSCAFG00845031100|GPC3, ENSCAFG00845019506|SNCA, ENSCAFG00845003005|DAB2, ENSCAFG00845026417|WNT5A	7	2429	14	19884	0.5	0.000631042	***	0.020153	*	ENSCAFG00845003005|DAB2	1	ENSCAFG00845001909|CD14, ENSCAFG00845007383|SMPD1, ENSCAFG00845006705|APOE, ENSCAFG00845031100|GPC3, ENSCAFG00845019506|SNCA, ENSCAFG00845026417|WNT5A	6	13	-1.38675
GO:1904706	negative regulation of vascular associated smooth muscle cell proliferation	Biological Process	ENSCAFG00845001289|IL10, ENSCAFG00845023736|NDRG2, ENSCAFG00845015760|TGFB3, ENSCAFG00845029061|PDCD4, ENSCAFG00845008614|GPER1, ENSCAFG00845021949|ADIPOQ, ENSCAFG00845003630|MYOCD	7	2429	14	19884	0.5	0.000631042	***	0.020153	*	ENSCAFG00845003630|MYOCD	1	ENSCAFG00845001289|IL10, ENSCAFG00845023736|NDRG2, ENSCAFG00845015760|TGFB3, ENSCAFG00845029061|PDCD4, ENSCAFG00845008614|GPER1, ENSCAFG00845021949|ADIPOQ	6	14	-1.60357
GO:0050830	defense response to Gram-positive bacterium	Biological Process	ENSCAFG00845025442|CD36, ENSCAFG00845017223|LYZ, ENSCAFG00845009391|TLR2, ENSCAFG00845010301|FGR, ENSCAFG00845027103|P2RX7, ENSCAFG00845000712|SSC5D, ENSCAFG00845006183|CARD9, ENSCAFG00845011935|PYCARD, ENSCAFG00845002761|C5AR1, ENSCAFG00845009354|RARRES2, ENSCAFG00845010558|TNF, ENSCAFG00845009872|STAB2, ENSCAFG00845017050|HMGB2, ENSCAFG00845029162|LBP	14	2429	45	19884	0.3111	0.000660426	***	0.0209117	*	ENSCAFG00845000712|SSC5D, ENSCAFG00845009872|STAB2, ENSCAFG00845017050|HMGB2	3	ENSCAFG00845025442|CD36, ENSCAFG00845017223|LYZ, ENSCAFG00845009391|TLR2, ENSCAFG00845010301|FGR, ENSCAFG00845027103|P2RX7, ENSCAFG00845006183|CARD9, ENSCAFG00845011935|PYCARD, ENSCAFG00845002761|C5AR1, ENSCAFG00845009354|RARRES2, ENSCAFG00845010558|TNF, ENSCAFG00845029162|LBP	11	34	-1.71499
GO:0007189	adenylate cyclase-activating G protein-coupled receptor signaling pathway	Biological Process	ENSCAFG00845010374|ABCA1, ENSCAFG00845005035|GPR4, ENSCAFG00845029862|CXCL10, ENSCAFG00845024171|ADCY5, ENSCAFG00845008614|GPER1, ENSCAFG00845022393|ADORA2A, ENSCAFG00845020695|GHRHR, ENSCAFG00845009952|GPR65, ENSCAFG00845029374|RAMP1, ENSCAFG00845018739|CALCRL, ENSCAFG00845013489|ADGRF1, ENSCAFG00845010580|ADRB2, ENSCAFG00845002272|ENSCAFG00845002272, ENSCAFG00845024706|GPR26	14	2429	45	19884	0.3111	0.000660426	***	0.0209117	*		0	ENSCAFG00845010374|ABCA1, ENSCAFG00845005035|GPR4, ENSCAFG00845029862|CXCL10, ENSCAFG00845024171|ADCY5, ENSCAFG00845008614|GPER1, ENSCAFG00845022393|ADORA2A, ENSCAFG00845020695|GHRHR, ENSCAFG00845009952|GPR65, ENSCAFG00845029374|RAMP1, ENSCAFG00845018739|CALCRL, ENSCAFG00845013489|ADGRF1, ENSCAFG00845010580|ADRB2, ENSCAFG00845002272|ENSCAFG00845002272, ENSCAFG00845024706|GPR26	14	40	-3.95285
GO:1904707	positive regulation of vascular associated smooth muscle cell proliferation	Biological Process	ENSCAFG00845017615|MMP9, ENSCAFG00845022039|PDGFB, ENSCAFG00845018739|CALCRL, ENSCAFG00845009366|IGF1, ENSCAFG00845010558|TNF, ENSCAFG00845007898|NR4A3, ENSCAFG00845008653|HTR1B, ENSCAFG00845020297|FGF9, ENSCAFG00845008745|P2RY6	9	2429	22	19884	0.4091	0.000665943	***	0.0209117	*	ENSCAFG00845008653|HTR1B	1	ENSCAFG00845017615|MMP9, ENSCAFG00845022039|PDGFB, ENSCAFG00845018739|CALCRL, ENSCAFG00845009366|IGF1, ENSCAFG00845010558|TNF, ENSCAFG00845007898|NR4A3, ENSCAFG00845020297|FGF9, ENSCAFG00845008745|P2RY6	8	22	-0.852803
GO:0061098	positive regulation of protein tyrosine kinase activity	Biological Process	ENSCAFG00845022039|PDGFB, ENSCAFG00845008395|CSF1R, ENSCAFG00845018336|ACE, ENSCAFG00845013438|EFNA1, ENSCAFG00845017868|RELN, ENSCAFG00845027414|GAS6, ENSCAFG00845006158|ERBB3, ENSCAFG00845017146|EPHA4, ENSCAFG00845031113|GREM1	9	2429	22	19884	0.4091	0.000665943	***	0.0209117	*		0	ENSCAFG00845022039|PDGFB, ENSCAFG00845008395|CSF1R, ENSCAFG00845018336|ACE, ENSCAFG00845013438|EFNA1, ENSCAFG00845017868|RELN, ENSCAFG00845027414|GAS6, ENSCAFG00845006158|ERBB3, ENSCAFG00845017146|EPHA4, ENSCAFG00845031113|GREM1	9	21	-3.27327
GO:0005783	endoplasmic reticulum	Cellular Component	ENSCAFG00845031075|TBXAS1, ENSCAFG00845029798|VWF, ENSCAFG00845000875|ECSCR, ENSCAFG00845012791|LRRC59, ENSCAFG00845008267|GRN, ENSCAFG00845006098|THBS4, ENSCAFG00845011629|KCNQ1, ENSCAFG00845003637|CLCC1, ENSCAFG00845030224|ELOVL6, ENSCAFG00845006666|APOC1, ENSCAFG00845022385|LRRC25, ENSCAFG00845006581|MARCHF1, ENSCAFG00845013963|TMEM50A, ENSCAFG00845008023|PSEN2, ENSCAFG00845004875|CEMIP, ENSCA…	96	2429	571	19884	0.1681	0.000676019	***	0.0211397	*	ENSCAFG00845012791|LRRC59, ENSCAFG00845030224|ELOVL6, ENSCAFG00845014247|DHCR24, ENSCAFG00845011365|SERPINH1, ENSCAFG00845008316|FNDC4, ENSCAFG00845024790|SERP1, ENSCAFG00845000947|SPHK2, ENSCAFG00845000507|ZW10, ENSCAFG00845029355|NBAS, ENSCAFG00845019226|MOGS, ENSCAFG00845011215|CCDC88A, ENSCAFG00845023852|KDELR3, ENSCAFG00845015304|FOS, ENSCAFG00845012252|MRAP2, ENSCAFG00845028997|CREB3L1, ENS…	24	ENSCAFG00845031075|TBXAS1, ENSCAFG00845029798|VWF, ENSCAFG00845000875|ECSCR, ENSCAFG00845008267|GRN, ENSCAFG00845006098|THBS4, ENSCAFG00845011629|KCNQ1, ENSCAFG00845003637|CLCC1, ENSCAFG00845006666|APOC1, ENSCAFG00845022385|LRRC25, ENSCAFG00845006581|MARCHF1, ENSCAFG00845013963|TMEM50A, ENSCAFG00845008023|PSEN2, ENSCAFG00845004875|CEMIP, ENSCAFG00845023995|P3H2, ENSCAFG00845022596|SULF2, ENSCAFG0…	72	546	-5.47789
GO:0010875	positive regulation of cholesterol efflux	Biological Process	ENSCAFG00845016517|PLTP, ENSCAFG00845004382|ABCA3, ENSCAFG00845010374|ABCA1, ENSCAFG00845024090|NR1H3, ENSCAFG00845029008|EEPD1, ENSCAFG00845006705|APOE, ENSCAFG00845021949|ADIPOQ, ENSCAFG00845004266|APOA1	8	2429	18	19884	0.4444	0.000688747	***	0.0212718	*		0	ENSCAFG00845016517|PLTP, ENSCAFG00845004382|ABCA3, ENSCAFG00845010374|ABCA1, ENSCAFG00845024090|NR1H3, ENSCAFG00845029008|EEPD1, ENSCAFG00845006705|APOE, ENSCAFG00845021949|ADIPOQ, ENSCAFG00845004266|APOA1	8	17	-1.69775
GO:0045840	positive regulation of mitotic nuclear division	Biological Process	ENSCAFG00845022039|PDGFB, ENSCAFG00845021350|EDN1, ENSCAFG00845006658|EREG, ENSCAFG00845012012|RGCC, ENSCAFG00845009366|IGF1, ENSCAFG00845007778|LRP5, ENSCAFG00845018270|SPHK1, ENSCAFG00845024484|INSR	8	2429	18	19884	0.4444	0.000688747	***	0.0212718	*		0	ENSCAFG00845022039|PDGFB, ENSCAFG00845021350|EDN1, ENSCAFG00845006658|EREG, ENSCAFG00845012012|RGCC, ENSCAFG00845009366|IGF1, ENSCAFG00845007778|LRP5, ENSCAFG00845018270|SPHK1, ENSCAFG00845024484|INSR	8	15	-3.35659
GO:0097150	neuronal stem cell population maintenance	Biological Process	ENSCAFG00845001126|ASPM, ENSCAFG00845025905|HES1, ENSCAFG00845008276|FANCD2, ENSCAFG00845022163|MCPH1, ENSCAFG00845010596|IGF2BP1, ENSCAFG00845024085|JAG1, ENSCAFG00845005453|NOTCH1, ENSCAFG00845001606|PROX1	8	2429	18	19884	0.4444	0.000688747	***	0.0212718	*	ENSCAFG00845001126|ASPM, ENSCAFG00845008276|FANCD2, ENSCAFG00845022163|MCPH1, ENSCAFG00845010596|IGF2BP1	4	ENSCAFG00845025905|HES1, ENSCAFG00845024085|JAG1, ENSCAFG00845005453|NOTCH1, ENSCAFG00845001606|PROX1	4	18	1.41421
GO:0048018	receptor ligand activity	Molecular Function	ENSCAFG00845027004|BMP2, ENSCAFG00845001249|HBEGF, ENSCAFG00845009450|SFRP2, ENSCAFG00845014867|NRG1, ENSCAFG00845027414|GAS6, ENSCAFG00845006658|EREG, ENSCAFG00845012392|NTS, ENSCAFG00845008006|WNT9A, ENSCAFG00845031113|GREM1, ENSCAFG00845011056|TAFA4, ENSCAFG00845010689|LRPAP1	11	2429	31	19884	0.3548	0.000720546	***	0.0220722	*	ENSCAFG00845009450|SFRP2, ENSCAFG00845014867|NRG1, ENSCAFG00845012392|NTS	3	ENSCAFG00845027004|BMP2, ENSCAFG00845001249|HBEGF, ENSCAFG00845027414|GAS6, ENSCAFG00845006658|EREG, ENSCAFG00845008006|WNT9A, ENSCAFG00845031113|GREM1, ENSCAFG00845011056|TAFA4, ENSCAFG00845010689|LRPAP1	8	20	-2.68328
GO:0009611	response to wounding	Biological Process	ENSCAFG00845022039|PDGFB, ENSCAFG00845022596|SULF2, ENSCAFG00845005802|VASH1, ENSCAFG00845024014|ITGB4, ENSCAFG00845028176|TGFB2, ENSCAFG00845010276|F2R, ENSCAFG00845011235|SYT11, ENSCAFG00845013340|EDNRA, ENSCAFG00845011836|GLI1, ENSCAFG00845004230|SLC1A3, ENSCAFG00845027003|GPX1	11	2429	31	19884	0.3548	0.000720546	***	0.0220722	*	ENSCAFG00845011836|GLI1, ENSCAFG00845004230|SLC1A3, ENSCAFG00845027003|GPX1	3	ENSCAFG00845022039|PDGFB, ENSCAFG00845022596|SULF2, ENSCAFG00845005802|VASH1, ENSCAFG00845024014|ITGB4, ENSCAFG00845028176|TGFB2, ENSCAFG00845010276|F2R, ENSCAFG00845011235|SYT11, ENSCAFG00845013340|EDNRA	8	27	-0.57735
GO:0045202	synapse	Cellular Component	ENSCAFG00845000378|C1QC, ENSCAFG00845000400|C1QA, ENSCAFG00845000358|C1QB, ENSCAFG00845010565|CLU, ENSCAFG00845010075|ABLIM3, ENSCAFG00845027103|P2RX7, ENSCAFG00845015278|SLC2A1, ENSCAFG00845009918|PPM1H, ENSCAFG00845002947|ITGB1, ENSCAFG00845008497|SNTB1, ENSCAFG00845008920|NDE1, ENSCAFG00845014867|NRG1, ENSCAFG00845021542|EEF1A2, ENSCAFG00845009933|MYO7A, ENSCAFG00845017921|CHN2, ENSCAFG0084503…	34	2429	159	19884	0.2138	0.000742568	***	0.0226544	*	ENSCAFG00845008920|NDE1, ENSCAFG00845014867|NRG1, ENSCAFG00845020957|MME, ENSCAFG00845003895|GAD2, ENSCAFG00845019962|HAPLN1, ENSCAFG00845004230|SLC1A3, ENSCAFG00845020151|GRID2	7	ENSCAFG00845000378|C1QC, ENSCAFG00845000400|C1QA, ENSCAFG00845000358|C1QB, ENSCAFG00845010565|CLU, ENSCAFG00845010075|ABLIM3, ENSCAFG00845027103|P2RX7, ENSCAFG00845015278|SLC2A1, ENSCAFG00845009918|PPM1H, ENSCAFG00845002947|ITGB1, ENSCAFG00845008497|SNTB1, ENSCAFG00845021542|EEF1A2, ENSCAFG00845009933|MYO7A, ENSCAFG00845017921|CHN2, ENSCAFG00845031098|GPC4, ENSCAFG00845011823|ITGA3, ENSCAFG008450…	27	147	-1.73205
GO:0007411	axon guidance	Biological Process	ENSCAFG00845008395|CSF1R, ENSCAFG00845011173|NGFR, ENSCAFG00845001102|EMB, ENSCAFG00845027606|NPTN, ENSCAFG00845022356|ALCAM, ENSCAFG00845017868|RELN, ENSCAFG00845025647|L1CAM, ENSCAFG00845001017|TCF25, ENSCAFG00845002910|SLIT3, ENSCAFG00845013340|EDNRA, ENSCAFG00845011736|ROBO3, ENSCAFG00845022854|NRCAM, ENSCAFG00845015138|BSG, ENSCAFG00845020349|PTPRO, ENSCAFG00845014446|SEMA6B, ENSCAFG00845002…	23	2429	94	19884	0.2447	0.000764587	***	0.0232317	*	ENSCAFG00845001017|TCF25, ENSCAFG00845030923|IGSF9	2	ENSCAFG00845008395|CSF1R, ENSCAFG00845011173|NGFR, ENSCAFG00845001102|EMB, ENSCAFG00845027606|NPTN, ENSCAFG00845022356|ALCAM, ENSCAFG00845017868|RELN, ENSCAFG00845025647|L1CAM, ENSCAFG00845002910|SLIT3, ENSCAFG00845013340|EDNRA, ENSCAFG00845011736|ROBO3, ENSCAFG00845022854|NRCAM, ENSCAFG00845015138|BSG, ENSCAFG00845020349|PTPRO, ENSCAFG00845014446|SEMA6B, ENSCAFG00845002259|DRAXIN, ENSCAFG0084502…	21	81	-1.77778
GO:0046330	positive regulation of JNK cascade	Biological Process	ENSCAFG00845012026|TLR4, ENSCAFG00845019257|MTURN, ENSCAFG00845001935|NCF1, ENSCAFG00845020324|MAP3K11, ENSCAFG00845028911|RASSF2, ENSCAFG00845015660|APP, ENSCAFG00845022016|TRPV4, ENSCAFG00845006183|CARD9, ENSCAFG00845011935|PYCARD, ENSCAFG00845000048|TPD52L1, ENSCAFG00845010558|TNF, ENSCAFG00845005361|CCL21, ENSCAFG00845026198|RASGRP1, ENSCAFG00845014866|SERPINF2, ENSCAFG00845011111|TAOK1, ENSC…	16	2429	56	19884	0.2857	0.000801868	***	0.0242662	*	ENSCAFG00845022016|TRPV4, ENSCAFG00845011111|TAOK1	2	ENSCAFG00845012026|TLR4, ENSCAFG00845019257|MTURN, ENSCAFG00845001935|NCF1, ENSCAFG00845020324|MAP3K11, ENSCAFG00845028911|RASSF2, ENSCAFG00845015660|APP, ENSCAFG00845006183|CARD9, ENSCAFG00845011935|PYCARD, ENSCAFG00845000048|TPD52L1, ENSCAFG00845010558|TNF, ENSCAFG00845005361|CCL21, ENSCAFG00845026198|RASGRP1, ENSCAFG00845014866|SERPINF2, ENSCAFG00845026417|WNT5A	14	56	-1.46994
GO:0050804	modulation of chemical synaptic transmission	Biological Process	ENSCAFG00845025366|PLCB4, ENSCAFG00845002947|ITGB1, ENSCAFG00845027606|NPTN, ENSCAFG00845017552|NTNG2, ENSCAFG00845008635|CSPG5, ENSCAFG00845017868|RELN, ENSCAFG00845024299|SLC6A6, ENSCAFG00845008614|GPER1, ENSCAFG00845019520|EPHB1, ENSCAFG00845014692|LRFN2, ENSCAFG00845014113|ARC, ENSCAFG00845022942|SLC7A11, ENSCAFG00845014661|SLC4A8, ENSCAFG00845019528|PPP1R9A, ENSCAFG00845019503|PXK	15	2429	51	19884	0.2941	0.000830789	***	0.0250404	*	ENSCAFG00845014692|LRFN2, ENSCAFG00845022942|SLC7A11, ENSCAFG00845014661|SLC4A8, ENSCAFG00845019503|PXK	4	ENSCAFG00845025366|PLCB4, ENSCAFG00845002947|ITGB1, ENSCAFG00845027606|NPTN, ENSCAFG00845017552|NTNG2, ENSCAFG00845008635|CSPG5, ENSCAFG00845017868|RELN, ENSCAFG00845024299|SLC6A6, ENSCAFG00845008614|GPER1, ENSCAFG00845019520|EPHB1, ENSCAFG00845014113|ARC, ENSCAFG00845019528|PPP1R9A	11	46	-0.294884
GO:0051301	cell division	Biological Process	ENSCAFG00845021665|KIF14, ENSCAFG00845028680|KNL1, ENSCAFG00845014023|CDC25B, ENSCAFG00845007948|RSKR, ENSCAFG00845008754|CDC6, ENSCAFG00845014066|CDCA2, ENSCAFG00845026341|DSN1, ENSCAFG00845010151|RGS14, ENSCAFG00845021694|SPC24, ENSCAFG00845017648|INTU	10	2429	27	19884	0.3704	0.000852161	***	0.0255819	*	ENSCAFG00845021665|KIF14, ENSCAFG00845028680|KNL1, ENSCAFG00845014023|CDC25B, ENSCAFG00845007948|RSKR, ENSCAFG00845008754|CDC6, ENSCAFG00845014066|CDCA2, ENSCAFG00845026341|DSN1, ENSCAFG00845021694|SPC24, ENSCAFG00845017648|INTU	9	ENSCAFG00845010151|RGS14	1	26	1.56893
GO:0007051	spindle organization	Biological Process	ENSCAFG00845001126|ASPM, ENSCAFG00845007948|RSKR, ENSCAFG00845028164|IVD, ENSCAFG00845010151|RGS14, ENSCAFG00845027639|CEP72, ENSCAFG00845026513|CKAP5	6	2429	11	19884	0.5455	0.000881942	***	0.0259568	*	ENSCAFG00845001126|ASPM, ENSCAFG00845007948|RSKR, ENSCAFG00845028164|IVD, ENSCAFG00845027639|CEP72, ENSCAFG00845026513|CKAP5	5	ENSCAFG00845010151|RGS14	1	11	2.11058
GO:0000070	mitotic sister chromatid segregation	Biological Process	ENSCAFG00845001570|PLK1, ENSCAFG00845003393|NEK2, ENSCAFG00845007948|RSKR, ENSCAFG00845020502|ESPL1, ENSCAFG00845000507|ZW10, ENSCAFG00845010188|INCENP	6	2429	11	19884	0.5455	0.000881942	***	0.0259568	*	ENSCAFG00845001570|PLK1, ENSCAFG00845003393|NEK2, ENSCAFG00845007948|RSKR, ENSCAFG00845020502|ESPL1, ENSCAFG00845000507|ZW10, ENSCAFG00845010188|INCENP	6		0	11	2.7136
GO:0002755	MyD88-dependent toll-like receptor signaling pathway	Biological Process	ENSCAFG00845012026|TLR4, ENSCAFG00845009391|TLR2, ENSCAFG00845028394|ENSCAFG00845028394, ENSCAFG00845028303|TLR7, ENSCAFG00845004950|TLR1, ENSCAFG00845008041|IRAK2	6	2429	11	19884	0.5455	0.000881942	***	0.0259568	*		0	ENSCAFG00845012026|TLR4, ENSCAFG00845009391|TLR2, ENSCAFG00845028394|ENSCAFG00845028394, ENSCAFG00845028303|TLR7, ENSCAFG00845004950|TLR1, ENSCAFG00845008041|IRAK2	6	11	-1.50756
GO:0010001	glial cell differentiation	Biological Process	ENSCAFG00845014867|NRG1, ENSCAFG00845017971|DNER, ENSCAFG00845017868|RELN, ENSCAFG00845022372|DTX1, ENSCAFG00845017837|FGF5, ENSCAFG00845005453|NOTCH1	6	2429	11	19884	0.5455	0.000881942	***	0.0259568	*	ENSCAFG00845014867|NRG1, ENSCAFG00845017837|FGF5	2	ENSCAFG00845017971|DNER, ENSCAFG00845017868|RELN, ENSCAFG00845022372|DTX1, ENSCAFG00845005453|NOTCH1	4	10	0.632456
GO:0050807	regulation of synapse organization	Biological Process	ENSCAFG00845006705|APOE, ENSCAFG00845020349|PTPRO, ENSCAFG00845010558|TNF, ENSCAFG00845030923|IGSF9, ENSCAFG00845022942|SLC7A11, ENSCAFG00845026417|WNT5A	6	2429	11	19884	0.5455	0.000881942	***	0.0259568	*	ENSCAFG00845030923|IGSF9, ENSCAFG00845022942|SLC7A11	2	ENSCAFG00845006705|APOE, ENSCAFG00845020349|PTPRO, ENSCAFG00845010558|TNF, ENSCAFG00845026417|WNT5A	4	10	-1.26491
GO:0000922	spindle pole	Cellular Component	ENSCAFG00845018957|TPX2, ENSCAFG00845001752|CENPF, ENSCAFG00845001126|ASPM, ENSCAFG00845001570|PLK1, ENSCAFG00845014023|CDC25B, ENSCAFG00845000430|WDR62, ENSCAFG00845003393|NEK2, ENSCAFG00845020400|SGO1, ENSCAFG00845008754|CDC6, ENSCAFG00845008464|CEP128, ENSCAFG00845000507|ZW10, ENSCAFG00845026513|CKAP5, ENSCAFG00845022093|KATNAL1, ENSCAFG00845017832|CEP44, ENSCAFG00845020624|KNTC1, ENSCAFG00845…	17	2429	62	19884	0.2742	0.00093245	***	0.0270667	*	ENSCAFG00845018957|TPX2, ENSCAFG00845001752|CENPF, ENSCAFG00845001126|ASPM, ENSCAFG00845001570|PLK1, ENSCAFG00845014023|CDC25B, ENSCAFG00845000430|WDR62, ENSCAFG00845003393|NEK2, ENSCAFG00845020400|SGO1, ENSCAFG00845008754|CDC6, ENSCAFG00845008464|CEP128, ENSCAFG00845000507|ZW10, ENSCAFG00845026513|CKAP5, ENSCAFG00845022093|KATNAL1, ENSCAFG00845017832|CEP44, ENSCAFG00845020624|KNTC1, ENSCAFG00845…	17		0	60	4.90578
GO:1990830	cellular response to leukemia inhibitory factor	Biological Process	ENSCAFG00845013268|MYBL2, ENSCAFG00845015741|GCLM, ENSCAFG00845006488|GFPT2, ENSCAFG00845013289|PTP4A3, ENSCAFG00845027986|ICAM1, ENSCAFG00845029840|TFRC, ENSCAFG00845022372|DTX1, ENSCAFG00845029069|PCOLCE2, ENSCAFG00845004641|SPOCK2, ENSCAFG00845017769|SPRY4, ENSCAFG00845022651|NR5A2, ENSCAFG00845002995|SRM, ENSCAFG00845026119|SOX17, ENSCAFG00845014621|SOCS3, ENSCAFG00845017734|WDR35, ENSCAFG008…	19	2429	73	19884	0.2603	0.000963295	***	0.0270667	*	ENSCAFG00845013268|MYBL2, ENSCAFG00845015741|GCLM, ENSCAFG00845006488|GFPT2, ENSCAFG00845002995|SRM, ENSCAFG00845014621|SOCS3, ENSCAFG00845017734|WDR35, ENSCAFG00845025116|PARP16, ENSCAFG00845026981|MSC, ENSCAFG00845026857|INA	9	ENSCAFG00845013289|PTP4A3, ENSCAFG00845027986|ICAM1, ENSCAFG00845029840|TFRC, ENSCAFG00845022372|DTX1, ENSCAFG00845029069|PCOLCE2, ENSCAFG00845004641|SPOCK2, ENSCAFG00845017769|SPRY4, ENSCAFG00845022651|NR5A2, ENSCAFG00845026119|SOX17, ENSCAFG00845004203|PADI2	10	64	0.25
GO:0120163	negative regulation of cold-induced thermogenesis	Biological Process	ENSCAFG00845027611|PLCL1, ENSCAFG00845012026|TLR4, ENSCAFG00845024090|NR1H3, ENSCAFG00845009798|NR1D1, ENSCAFG00845004999|CIDEA, ENSCAFG00845019627|IL15, ENSCAFG00845010486|IL1RL1, ENSCAFG00845001703|NPR3, ENSCAFG00845021949|ADIPOQ, ENSCAFG00845012784|ACTN3, ENSCAFG00845005453|NOTCH1	11	2429	32	19884	0.3438	0.000977928	***	0.0270667	*	ENSCAFG00845010486|IL1RL1	1	ENSCAFG00845027611|PLCL1, ENSCAFG00845012026|TLR4, ENSCAFG00845024090|NR1H3, ENSCAFG00845009798|NR1D1, ENSCAFG00845004999|CIDEA, ENSCAFG00845019627|IL15, ENSCAFG00845001703|NPR3, ENSCAFG00845021949|ADIPOQ, ENSCAFG00845012784|ACTN3, ENSCAFG00845005453|NOTCH1	10	32	-1.76777
GO:0008081	phosphoric diester hydrolase activity	Molecular Function	ENSCAFG00845009539|PKIB, ENSCAFG00845027611|PLCL1, ENSCAFG00845027587|PLCB2, ENSCAFG00845009737|PDE2A, ENSCAFG00845015903|PDE1B, ENSCAFG00845025366|PLCB4, ENSCAFG00845022978|PDE4C, ENSCAFG00845017949|PLCG2, ENSCAFG00845011562|GDPD5, ENSCAFG00845029411|GDPD2, ENSCAFG00845024811|GDPD1, ENSCAFG00845030199|PDE5A, ENSCAFG00845028786|PDE4B, ENSCAFG00845017655|PLCH2, ENSCAFG00845015431|PDE1A, ENSCAFG008…	16	2429	57	19884	0.2807	0.000990126	***	0.0270667	*	ENSCAFG00845029411|GDPD2	1	ENSCAFG00845009539|PKIB, ENSCAFG00845027611|PLCL1, ENSCAFG00845027587|PLCB2, ENSCAFG00845009737|PDE2A, ENSCAFG00845015903|PDE1B, ENSCAFG00845025366|PLCB4, ENSCAFG00845022978|PDE4C, ENSCAFG00845017949|PLCG2, ENSCAFG00845011562|GDPD5, ENSCAFG00845024811|GDPD1, ENSCAFG00845030199|PDE5A, ENSCAFG00845028786|PDE4B, ENSCAFG00845017655|PLCH2, ENSCAFG00845015431|PDE1A, ENSCAFG00845022048|PDE1C	15	52	-1.52543
GO:0010468	regulation of gene expression	Biological Process	ENSCAFG00845000875|ECSCR, ENSCAFG00845017057|IL2RG, ENSCAFG00845011173|NGFR, ENSCAFG00845004370|BMP4, ENSCAFG00845000830|ALPK2, ENSCAFG00845001289|IL10, ENSCAFG00845017949|PLCG2, ENSCAFG00845008977|CAVIN4, ENSCAFG00845017868|RELN, ENSCAFG00845006705|APOE, ENSCAFG00845019683|DNMT3L, ENSCAFG00845015660|APP, ENSCAFG00845022163|MCPH1, ENSCAFG00845002395|TGFB1, ENSCAFG00845019028|HOXD10, ENSCAFG008450…	36	2429	174	19884	0.2069	0.000998681	***	0.0270667	*	ENSCAFG00845000830|ALPK2, ENSCAFG00845008977|CAVIN4, ENSCAFG00845019683|DNMT3L, ENSCAFG00845022163|MCPH1, ENSCAFG00845027447|GNB3, ENSCAFG00845031057|EMX2, ENSCAFG00845015304|FOS, ENSCAFG00845016202|HOXA11, ENSCAFG00845022548|SIX1, ENSCAFG00845012369|RUNX2, ENSCAFG00845016749|AFF3, ENSCAFG00845022621|SIX4	12	ENSCAFG00845000875|ECSCR, ENSCAFG00845017057|IL2RG, ENSCAFG00845011173|NGFR, ENSCAFG00845004370|BMP4, ENSCAFG00845001289|IL10, ENSCAFG00845017949|PLCG2, ENSCAFG00845017868|RELN, ENSCAFG00845006705|APOE, ENSCAFG00845015660|APP, ENSCAFG00845002395|TGFB1, ENSCAFG00845019028|HOXD10, ENSCAFG00845022247|TSPAN8, ENSCAFG00845002996|SORT1, ENSCAFG00845009366|IGF1, ENSCAFG00845020025|COMP, ENSCAFG008450251…	24	160	1.73925
GO:0023026	MHC class II protein complex binding	Molecular Function	ENSCAFG00845006874|CD74, ENSCAFG00845018613|DLA-DMA, ENSCAFG00845018536|DLA-DMB, ENSCAFG00845027739|CD4	4	2429	5	19884	0.8	0.0010026	**	0.0270667	*		0	ENSCAFG00845006874|CD74, ENSCAFG00845018613|DLA-DMA, ENSCAFG00845018536|DLA-DMB, ENSCAFG00845027739|CD4	4	5	-2.23607
GO:0045730	respiratory burst	Biological Process	ENSCAFG00845027087|SLC11A1, ENSCAFG00845023727|CYBB, ENSCAFG00845004665|NCF2, ENSCAFG00845008166|NCF4	4	2429	5	19884	0.8	0.0010026	**	0.0270667	*		0	ENSCAFG00845027087|SLC11A1, ENSCAFG00845023727|CYBB, ENSCAFG00845004665|NCF2, ENSCAFG00845008166|NCF4	4	5	-1.34164
GO:1905821	positive regulation of chromosome condensation	Biological Process	ENSCAFG00845000445|NCAPG, ENSCAFG00845005855|NCAPH, ENSCAFG00845028959|NCAPD2, ENSCAFG00845009653|SMC2	4	2429	5	19884	0.8	0.0010026	**	0.0270667	*	ENSCAFG00845000445|NCAPG, ENSCAFG00845005855|NCAPH, ENSCAFG00845028959|NCAPD2, ENSCAFG00845009653|SMC2	4		0	5	2.23607
GO:0014031	mesenchymal cell development	Biological Process	ENSCAFG00845011723|HEYL, ENSCAFG00845002725|BCL2, ENSCAFG00845000089|HEY2, ENSCAFG00845005453|NOTCH1	4	2429	5	19884	0.8	0.0010026	**	0.0270667	*		0	ENSCAFG00845011723|HEYL, ENSCAFG00845002725|BCL2, ENSCAFG00845000089|HEY2, ENSCAFG00845005453|NOTCH1	4	5	-1.34164
GO:0071806	protein transmembrane transport	Biological Process	ENSCAFG00845010374|ABCA1, ENSCAFG00845021381|HPSE, ENSCAFG00845027774|EDNRB, ENSCAFG00845013340|EDNRA	4	2429	5	19884	0.8	0.0010026	**	0.0270667	*		0	ENSCAFG00845010374|ABCA1, ENSCAFG00845021381|HPSE, ENSCAFG00845027774|EDNRB, ENSCAFG00845013340|EDNRA	4	5	-2.23607
GO:0036006	cellular response to macrophage colony-stimulating factor stimulus	Biological Process	ENSCAFG00845008395|CSF1R, ENSCAFG00845009737|PDE2A, ENSCAFG00845015903|PDE1B, ENSCAFG00845010012|DCSTAMP	4	2429	5	19884	0.8	0.0010026	**	0.0270667	*		0	ENSCAFG00845008395|CSF1R, ENSCAFG00845009737|PDE2A, ENSCAFG00845015903|PDE1B, ENSCAFG00845010012|DCSTAMP	4	5	-1.34164
GO:0002719	negative regulation of cytokine production involved in immune response	Biological Process	ENSCAFG00845010910|ANGPT1, ENSCAFG00845001289|IL10, ENSCAFG00845010558|TNF, ENSCAFG00845004266|APOA1	4	2429	5	19884	0.8	0.0010026	**	0.0270667	*		0	ENSCAFG00845010910|ANGPT1, ENSCAFG00845001289|IL10, ENSCAFG00845010558|TNF, ENSCAFG00845004266|APOA1	4	4	-2
GO:0046599	regulation of centriole replication	Biological Process	ENSCAFG00845029116|PLK2, ENSCAFG00845016474|STIL, ENSCAFG00845005269|SPIRE1, ENSCAFG00845030083|SPICE1	4	2429	5	19884	0.8	0.0010026	**	0.0270667	*	ENSCAFG00845016474|STIL, ENSCAFG00845005269|SPIRE1, ENSCAFG00845030083|SPICE1	3	ENSCAFG00845029116|PLK2	1	5	1.34164
GO:0004957	prostaglandin E receptor activity	Molecular Function	ENSCAFG00845002906|PTGER4, ENSCAFG00845003728|PTGER2, ENSCAFG00845012614|PTGER3, ENSCAFG00845018083|HPGD	4	2429	5	19884	0.8	0.0010026	**	0.0270667	*		0	ENSCAFG00845002906|PTGER4, ENSCAFG00845003728|PTGER2, ENSCAFG00845012614|PTGER3, ENSCAFG00845018083|HPGD	4	5	-2.23607
GO:0043117	positive regulation of vascular permeability	Biological Process	ENSCAFG00845009737|PDE2A, ENSCAFG00845017586|BMP6, ENSCAFG00845013289|PTP4A3, ENSCAFG00845022016|TRPV4	4	2429	5	19884	0.8	0.0010026	**	0.0270667	*	ENSCAFG00845022016|TRPV4	1	ENSCAFG00845009737|PDE2A, ENSCAFG00845017586|BMP6, ENSCAFG00845013289|PTP4A3	3	5	-0.894427
GO:0047555	3',5'-cyclic-GMP phosphodiesterase activity	Molecular Function	ENSCAFG00845009737|PDE2A, ENSCAFG00845015903|PDE1B, ENSCAFG00845015431|PDE1A, ENSCAFG00845022048|PDE1C	4	2429	5	19884	0.8	0.0010026	**	0.0270667	*		0	ENSCAFG00845009737|PDE2A, ENSCAFG00845015903|PDE1B, ENSCAFG00845015431|PDE1A, ENSCAFG00845022048|PDE1C	4	5	-1.34164
GO:0072540	T-helper 17 cell lineage commitment	Biological Process	ENSCAFG00845030191|LY9, ENSCAFG00845008825|IL6, ENSCAFG00845014397|IL6R, ENSCAFG00845015458|BATF	4	2429	5	19884	0.8	0.0010026	**	0.0270667	*		0	ENSCAFG00845030191|LY9, ENSCAFG00845008825|IL6, ENSCAFG00845014397|IL6R, ENSCAFG00845015458|BATF	4	5	-1.34164
GO:0032310	prostaglandin secretion	Biological Process	ENSCAFG00845027103|P2RX7, ENSCAFG00845014798|NOS2, ENSCAFG00845005378|PTGS2, ENSCAFG00845008054|ABCC4	4	2429	5	19884	0.8	0.0010026	**	0.0270667	*	ENSCAFG00845008054|ABCC4	1	ENSCAFG00845027103|P2RX7, ENSCAFG00845014798|NOS2, ENSCAFG00845005378|PTGS2	3	5	-0.447214
GO:0002467	germinal center formation	Biological Process	ENSCAFG00845007050|BCL3, ENSCAFG00845022563|KLHL6, ENSCAFG00845022999|UNC13D, ENSCAFG00845013933|ADA	4	2429	5	19884	0.8	0.0010026	**	0.0270667	*	ENSCAFG00845007050|BCL3	1	ENSCAFG00845022563|KLHL6, ENSCAFG00845022999|UNC13D, ENSCAFG00845013933|ADA	3	5	-0.447214
GO:1990712	HFE-transferrin receptor complex	Cellular Component	ENSCAFG00845025572|HFE, ENSCAFG00845028622|B2M, ENSCAFG00845029840|TFRC, ENSCAFG00845011506|ENSCAFG00845011506	4	2429	5	19884	0.8	0.0010026	**	0.0270667	*	ENSCAFG00845011506|ENSCAFG00845011506	1	ENSCAFG00845025572|HFE, ENSCAFG00845028622|B2M, ENSCAFG00845029840|TFRC	3	4	-1
GO:0060956	endocardial cell differentiation	Biological Process	ENSCAFG00845014867|NRG1, ENSCAFG00845020667|SOX18, ENSCAFG00845026119|SOX17, ENSCAFG00845005453|NOTCH1	4	2429	5	19884	0.8	0.0010026	**	0.0270667	*	ENSCAFG00845014867|NRG1	1	ENSCAFG00845020667|SOX18, ENSCAFG00845026119|SOX17, ENSCAFG00845005453|NOTCH1	3	5	-0.447214
GO:0110148	biomineralization	Biological Process	ENSCAFG00845013933|ADA, ENSCAFG00845022393|ADORA2A, ENSCAFG00845012948|NT5E, ENSCAFG00845014197|ADORA1	4	2429	5	19884	0.8	0.0010026	**	0.0270667	*	ENSCAFG00845012948|NT5E	1	ENSCAFG00845013933|ADA, ENSCAFG00845022393|ADORA2A, ENSCAFG00845014197|ADORA1	3	5	-1.34164
GO:0048743	positive regulation of skeletal muscle fiber development	Biological Process	ENSCAFG00845024168|SHOX2, ENSCAFG00845002725|BCL2, ENSCAFG00845010392|LMOD3, ENSCAFG00845012784|ACTN3	4	2429	5	19884	0.8	0.0010026	**	0.0270667	*	ENSCAFG00845024168|SHOX2	1	ENSCAFG00845002725|BCL2, ENSCAFG00845010392|LMOD3, ENSCAFG00845012784|ACTN3	3	4	-1
GO:0003180	aortic valve morphogenesis	Biological Process	ENSCAFG00845019831|TIE1, ENSCAFG00845004370|BMP4, ENSCAFG00845013438|EFNA1, ENSCAFG00845002910|SLIT3, ENSCAFG00845002395|TGFB1, ENSCAFG00845000089|HEY2, ENSCAFG00845005453|NOTCH1	7	2429	15	19884	0.4667	0.00105879	**	0.0280302	*		0	ENSCAFG00845019831|TIE1, ENSCAFG00845004370|BMP4, ENSCAFG00845013438|EFNA1, ENSCAFG00845002910|SLIT3, ENSCAFG00845002395|TGFB1, ENSCAFG00845000089|HEY2, ENSCAFG00845005453|NOTCH1	7	15	-1.29099
GO:0002224	toll-like receptor signaling pathway	Biological Process	ENSCAFG00845012026|TLR4, ENSCAFG00845009391|TLR2, ENSCAFG00845004950|TLR1, ENSCAFG00845017949|PLCG2, ENSCAFG00845008909|UNC93B1, ENSCAFG00845028855|LY96, ENSCAFG00845011648|CD180	7	2429	15	19884	0.4667	0.00105879	**	0.0280302	*		0	ENSCAFG00845012026|TLR4, ENSCAFG00845009391|TLR2, ENSCAFG00845004950|TLR1, ENSCAFG00845017949|PLCG2, ENSCAFG00845008909|UNC93B1, ENSCAFG00845028855|LY96, ENSCAFG00845011648|CD180	7	15	0.258199
GO:0090102	cochlea development	Biological Process	ENSCAFG00845011629|KCNQ1, ENSCAFG00845003370|RPGRIP1L, ENSCAFG00845025905|HES1, ENSCAFG00845008693|SOBP, ENSCAFG00845013938|TIFAB, ENSCAFG00845017146|EPHA4, ENSCAFG00845000089|HEY2	7	2429	15	19884	0.4667	0.00105879	**	0.0280302	*	ENSCAFG00845003370|RPGRIP1L, ENSCAFG00845008693|SOBP	2	ENSCAFG00845011629|KCNQ1, ENSCAFG00845025905|HES1, ENSCAFG00845013938|TIFAB, ENSCAFG00845017146|EPHA4, ENSCAFG00845000089|HEY2	5	12	-1.1547
GO:0002063	chondrocyte development	Biological Process	ENSCAFG00845018089|ECM1, ENSCAFG00845022596|SULF2, ENSCAFG00845009450|SFRP2, ENSCAFG00845024168|SHOX2, ENSCAFG00845020025|COMP, ENSCAFG00845016202|HOXA11, ENSCAFG00845012369|RUNX2	7	2429	15	19884	0.4667	0.00105879	**	0.0280302	*	ENSCAFG00845009450|SFRP2, ENSCAFG00845024168|SHOX2, ENSCAFG00845016202|HOXA11, ENSCAFG00845012369|RUNX2	4	ENSCAFG00845018089|ECM1, ENSCAFG00845022596|SULF2, ENSCAFG00845020025|COMP	3	15	-0.774597
GO:0005540	hyaluronic acid binding	Molecular Function	ENSCAFG00845030285|STAB1, ENSCAFG00845003786|MFGE8, ENSCAFG00845004875|CEMIP, ENSCAFG00845008460|TNFAIP6, ENSCAFG00845001377|ITIH2, ENSCAFG00845000461|HMMR, ENSCAFG00845019962|HAPLN1, ENSCAFG00845009872|STAB2	8	2429	19	19884	0.4211	0.00106292	**	0.0280302	*	ENSCAFG00845000461|HMMR, ENSCAFG00845019962|HAPLN1, ENSCAFG00845009872|STAB2	3	ENSCAFG00845030285|STAB1, ENSCAFG00845003786|MFGE8, ENSCAFG00845004875|CEMIP, ENSCAFG00845008460|TNFAIP6, ENSCAFG00845001377|ITIH2	5	17	-1.45521
GO:0050790	regulation of catalytic activity	Biological Process	ENSCAFG00845014372|RASGRP3, ENSCAFG00845018672|CTSB, ENSCAFG00845000473|ARHGEF15, ENSCAFG00845000316|SIPA1L2, ENSCAFG00845008166|NCF4, ENSCAFG00845008847|PLEKHG4, ENSCAFG00845001647|DOCK8, ENSCAFG00845014445|ARFGAP3, ENSCAFG00845019683|DNMT3L, ENSCAFG00845008765|ARHGEF39, ENSCAFG00845008384|RAPGEF5, ENSCAFG00845021795|RASGRF2, ENSCAFG00845007863|LTC4S, ENSCAFG00845022878|PREX2, ENSCAFG00845025595…	24	2429	102	19884	0.2353	0.001076	**	0.0280302	*	ENSCAFG00845008847|PLEKHG4, ENSCAFG00845014445|ARFGAP3, ENSCAFG00845019683|DNMT3L, ENSCAFG00845008765|ARHGEF39, ENSCAFG00845016434|AGFG1	5	ENSCAFG00845014372|RASGRP3, ENSCAFG00845018672|CTSB, ENSCAFG00845000473|ARHGEF15, ENSCAFG00845000316|SIPA1L2, ENSCAFG00845008166|NCF4, ENSCAFG00845001647|DOCK8, ENSCAFG00845008384|RAPGEF5, ENSCAFG00845021795|RASGRF2, ENSCAFG00845007863|LTC4S, ENSCAFG00845022878|PREX2, ENSCAFG00845025595|RGS2, ENSCAFG00845019012|CAPN3, ENSCAFG00845020745|NGEF, ENSCAFG00845002725|BCL2, ENSCAFG00845026198|RASGRP1, E…	19	95	0.205196
GO:0071223	cellular response to lipoteichoic acid	Biological Process	ENSCAFG00845025442|CD36, ENSCAFG00845001909|CD14, ENSCAFG00845012026|TLR4, ENSCAFG00845009391|TLR2, ENSCAFG00845029162|LBP	5	2429	8	19884	0.625	0.00110179	**	0.0280302	*		0	ENSCAFG00845025442|CD36, ENSCAFG00845001909|CD14, ENSCAFG00845012026|TLR4, ENSCAFG00845009391|TLR2, ENSCAFG00845029162|LBP	5	8	-0.707107
GO:0000796	condensin complex	Cellular Component	ENSCAFG00845000445|NCAPG, ENSCAFG00845005855|NCAPH, ENSCAFG00845014534|ENSCAFG00845014534, ENSCAFG00845028959|NCAPD2, ENSCAFG00845009653|SMC2	5	2429	8	19884	0.625	0.00110179	**	0.0280302	*	ENSCAFG00845000445|NCAPG, ENSCAFG00845005855|NCAPH, ENSCAFG00845014534|ENSCAFG00845014534, ENSCAFG00845028959|NCAPD2, ENSCAFG00845009653|SMC2	5		0	8	2.12132
GO:0030212	hyaluronan metabolic process	Biological Process	ENSCAFG00845001478|ITIH5, ENSCAFG00845008460|TNFAIP6, ENSCAFG00845001377|ITIH2, ENSCAFG00845029390|ITIH4, ENSCAFG00845029600|ITIH3	5	2429	8	19884	0.625	0.00110179	**	0.0280302	*		0	ENSCAFG00845001478|ITIH5, ENSCAFG00845008460|TNFAIP6, ENSCAFG00845001377|ITIH2, ENSCAFG00845029390|ITIH4, ENSCAFG00845029600|ITIH3	5	8	-2.12132
GO:0003184	pulmonary valve morphogenesis	Biological Process	ENSCAFG00845011723|HEYL, ENSCAFG00845004370|BMP4, ENSCAFG00845024085|JAG1, ENSCAFG00845000089|HEY2, ENSCAFG00845005453|NOTCH1	5	2429	8	19884	0.625	0.00110179	**	0.0280302	*		0	ENSCAFG00845011723|HEYL, ENSCAFG00845004370|BMP4, ENSCAFG00845024085|JAG1, ENSCAFG00845000089|HEY2, ENSCAFG00845005453|NOTCH1	5	8	-1.41421
GO:0043020	NADPH oxidase complex	Cellular Component	ENSCAFG00845023727|CYBB, ENSCAFG00845004665|NCF2, ENSCAFG00845001935|NCF1, ENSCAFG00845008166|NCF4, ENSCAFG00845022743|NOXA1	5	2429	8	19884	0.625	0.00110179	**	0.0280302	*		0	ENSCAFG00845023727|CYBB, ENSCAFG00845004665|NCF2, ENSCAFG00845001935|NCF1, ENSCAFG00845008166|NCF4, ENSCAFG00845022743|NOXA1	5	7	-1.88982
GO:0038187	pattern recognition receptor activity	Molecular Function	ENSCAFG00845026991|CLEC7A, ENSCAFG00845009391|TLR2, ENSCAFG00845001676|COLEC12, ENSCAFG00845023026|CLEC4E, ENSCAFG00845001775|CARD8	5	2429	8	19884	0.625	0.00110179	**	0.0280302	*		0	ENSCAFG00845026991|CLEC7A, ENSCAFG00845009391|TLR2, ENSCAFG00845001676|COLEC12, ENSCAFG00845023026|CLEC4E, ENSCAFG00845001775|CARD8	5	7	-1.88982
GO:0061626	pharyngeal arch artery morphogenesis	Biological Process	ENSCAFG00845004370|BMP4, ENSCAFG00845013357|ADGRF5, ENSCAFG00845025905|HES1, ENSCAFG00845021350|EDN1, ENSCAFG00845013340|EDNRA	5	2429	8	19884	0.625	0.00110179	**	0.0280302	*		0	ENSCAFG00845004370|BMP4, ENSCAFG00845013357|ADGRF5, ENSCAFG00845025905|HES1, ENSCAFG00845021350|EDN1, ENSCAFG00845013340|EDNRA	5	8	-1.41421
GO:0060071	Wnt signaling pathway, planar cell polarity pathway	Biological Process	ENSCAFG00845008513|FZD6, ENSCAFG00845008758|SFRP1, ENSCAFG00845031100|GPC3, ENSCAFG00845026259|DVL3, ENSCAFG00845026417|WNT5A	5	2429	8	19884	0.625	0.00110179	**	0.0280302	*	ENSCAFG00845026259|DVL3	1	ENSCAFG00845008513|FZD6, ENSCAFG00845008758|SFRP1, ENSCAFG00845031100|GPC3, ENSCAFG00845026417|WNT5A	4	8	0
GO:0050806	positive regulation of synaptic transmission	Biological Process	ENSCAFG00845027590|CLSTN2, ENSCAFG00845019506|SNCA, ENSCAFG00845001068|KCTD13, ENSCAFG00845010558|TNF, ENSCAFG00845004230|SLC1A3	5	2429	8	19884	0.625	0.00110179	**	0.0280302	*	ENSCAFG00845001068|KCTD13, ENSCAFG00845004230|SLC1A3	2	ENSCAFG00845027590|CLSTN2, ENSCAFG00845019506|SNCA, ENSCAFG00845010558|TNF	3	8	-0.707107
GO:0001945	lymph vessel development	Biological Process	ENSCAFG00845018106|SYK, ENSCAFG00845012083|KDR, ENSCAFG00845020667|SOX18, ENSCAFG00845000419|CCBE1, ENSCAFG00845001606|PROX1	5	2429	8	19884	0.625	0.00110179	**	0.0280302	*	ENSCAFG00845000419|CCBE1	1	ENSCAFG00845018106|SYK, ENSCAFG00845012083|KDR, ENSCAFG00845020667|SOX18, ENSCAFG00845001606|PROX1	4	8	-0.707107
GO:1904996	positive regulation of leukocyte adhesion to vascular endothelial cell	Biological Process	ENSCAFG00845008825|IL6, ENSCAFG00845027126|IRAK1, ENSCAFG00845010558|TNF, ENSCAFG00845025345|FUT7, ENSCAFG00845009257|NFAT5	5	2429	8	19884	0.625	0.00110179	**	0.0280302	*	ENSCAFG00845027126|IRAK1, ENSCAFG00845009257|NFAT5	2	ENSCAFG00845008825|IL6, ENSCAFG00845010558|TNF, ENSCAFG00845025345|FUT7	3	8	0.707107
GO:0071805	potassium ion transmembrane transport	Biological Process	ENSCAFG00845011629|KCNQ1, ENSCAFG00845029352|SLC24A3, ENSCAFG00845005838|KCNK6, ENSCAFG00845018511|KCNC3, ENSCAFG00845029710|TMEM38A, ENSCAFG00845020809|SLC24A4, ENSCAFG00845009123|KCNQ4, ENSCAFG00845030760|ATP1A4, ENSCAFG00845028885|KCNK3, ENSCAFG00845014126|ENSCAFG00845014126, ENSCAFG00845014429|ABCC9, ENSCAFG00845018021|KEL, ENSCAFG00845006390|KCNE3, ENSCAFG00845014148|KCNK16, ENSCAFG008450042…	19	2429	74	19884	0.2568	0.00115	**	0.029158	*	ENSCAFG00845005838|KCNK6, ENSCAFG00845004230|SLC1A3	2	ENSCAFG00845011629|KCNQ1, ENSCAFG00845029352|SLC24A3, ENSCAFG00845018511|KCNC3, ENSCAFG00845029710|TMEM38A, ENSCAFG00845020809|SLC24A4, ENSCAFG00845009123|KCNQ4, ENSCAFG00845030760|ATP1A4, ENSCAFG00845028885|KCNK3, ENSCAFG00845014126|ENSCAFG00845014126, ENSCAFG00845014429|ABCC9, ENSCAFG00845018021|KEL, ENSCAFG00845006390|KCNE3, ENSCAFG00845014148|KCNK16, ENSCAFG00845014229|KCNN3, ENSCAFG008450303…	17	58	-3.15135
GO:0019899	enzyme binding	Molecular Function	ENSCAFG00845029992|SCARB2, ENSCAFG00845023062|PRKCH, ENSCAFG00845018089|ECM1, ENSCAFG00845019556|CDC20, ENSCAFG00845008263|TOP2A, ENSCAFG00845027739|CD4, ENSCAFG00845016825|TRIB3, ENSCAFG00845020084|BTG1, ENSCAFG00845002192|HSPA2, ENSCAFG00845004580|VSIR, ENSCAFG00845007599|SQSTM1, ENSCAFG00845030849|RCOR2, ENSCAFG00845014247|DHCR24, ENSCAFG00845026424|BLNK, ENSCAFG00845018127|GBP1, ENSCAFG008450…	45	2429	233	19884	0.1931	0.00117931	**	0.0298005	*	ENSCAFG00845019556|CDC20, ENSCAFG00845008263|TOP2A, ENSCAFG00845016825|TRIB3, ENSCAFG00845030849|RCOR2, ENSCAFG00845014247|DHCR24, ENSCAFG00845019683|DNMT3L, ENSCAFG00845026697|WDR76, ENSCAFG00845017169|CBS, ENSCAFG00845028730|RAD51, ENSCAFG00845006070|BRCA1, ENSCAFG00845006464|CAD, ENSCAFG00845002469|HNRNPUL1, ENSCAFG00845016505|NCOA6, ENSCAFG00845011267|ZNF346, ENSCAFG00845023369|MDM4, ENSCAFG0…	16	ENSCAFG00845029992|SCARB2, ENSCAFG00845023062|PRKCH, ENSCAFG00845018089|ECM1, ENSCAFG00845027739|CD4, ENSCAFG00845020084|BTG1, ENSCAFG00845002192|HSPA2, ENSCAFG00845004580|VSIR, ENSCAFG00845007599|SQSTM1, ENSCAFG00845026424|BLNK, ENSCAFG00845018127|GBP1, ENSCAFG00845006705|APOE, ENSCAFG00845015660|APP, ENSCAFG00845024098|CAT, ENSCAFG00845011935|PYCARD, ENSCAFG00845022393|ADORA2A, ENSCAFG008450222…	29	225	0.866667
GO:0016477	cell migration	Biological Process	ENSCAFG00845020628|AQP1, ENSCAFG00845008232|LCP1, ENSCAFG00845015545|PODXL, ENSCAFG00845013438|EFNA1, ENSCAFG00845001249|HBEGF, ENSCAFG00845011954|OR51E2, ENSCAFG00845012083|KDR, ENSCAFG00845023188|FLT1, ENSCAFG00845017868|RELN, ENSCAFG00845007512|DEPDC1B, ENSCAFG00845029758|FAM83D, ENSCAFG00845028176|TGFB2, ENSCAFG00845011687|BAMBI, ENSCAFG00845012064|S1PR1, ENSCAFG00845025905|HES1, ENSCAFG00845…	27	2429	121	19884	0.2231	0.00128424	**	0.032343	*	ENSCAFG00845007512|DEPDC1B, ENSCAFG00845029758|FAM83D, ENSCAFG00845011215|CCDC88A, ENSCAFG00845001068|KCTD13, ENSCAFG00845003314|WWC1	5	ENSCAFG00845020628|AQP1, ENSCAFG00845008232|LCP1, ENSCAFG00845015545|PODXL, ENSCAFG00845013438|EFNA1, ENSCAFG00845001249|HBEGF, ENSCAFG00845011954|OR51E2, ENSCAFG00845012083|KDR, ENSCAFG00845023188|FLT1, ENSCAFG00845017868|RELN, ENSCAFG00845028176|TGFB2, ENSCAFG00845011687|BAMBI, ENSCAFG00845012064|S1PR1, ENSCAFG00845025905|HES1, ENSCAFG00845025647|L1CAM, ENSCAFG00845000839|PTPRK, ENSCAFG00845002…	22	119	0
GO:0042472	inner ear morphogenesis	Biological Process	ENSCAFG00845011629|KCNQ1, ENSCAFG00845016004|FRZB, ENSCAFG00845008513|FZD6, ENSCAFG00845009933|MYO7A, ENSCAFG00845028771|CHD7, ENSCAFG00845018934|GATA2, ENSCAFG00845008693|SOBP, ENSCAFG00845009123|KCNQ4, ENSCAFG00845013938|TIFAB, ENSCAFG00845022548|SIX1, ENSCAFG00845026417|WNT5A, ENSCAFG00845022621|SIX4, ENSCAFG00845029935|MAFB, ENSCAFG00845020297|FGF9	14	2429	48	19884	0.2917	0.00134123	**	0.0336653	*	ENSCAFG00845008693|SOBP, ENSCAFG00845022548|SIX1, ENSCAFG00845022621|SIX4	3	ENSCAFG00845011629|KCNQ1, ENSCAFG00845016004|FRZB, ENSCAFG00845008513|FZD6, ENSCAFG00845009933|MYO7A, ENSCAFG00845028771|CHD7, ENSCAFG00845018934|GATA2, ENSCAFG00845009123|KCNQ4, ENSCAFG00845013938|TIFAB, ENSCAFG00845026417|WNT5A, ENSCAFG00845029935|MAFB, ENSCAFG00845020297|FGF9	11	37	-3.45238
GO:0007204	positive regulation of cytosolic calcium ion concentration	Biological Process	ENSCAFG00845025442|CD36, ENSCAFG00845012190|CCR1, ENSCAFG00845014232|C1QTNF1, ENSCAFG00845016647|TACR1, ENSCAFG00845000275|GALR1, ENSCAFG00845022016|TRPV4, ENSCAFG00845024171|ADCY5, ENSCAFG00845010276|F2R, ENSCAFG00845021350|EDN1, ENSCAFG00845008614|GPER1, ENSCAFG00845024213|BCAP31, ENSCAFG00845005069|NMUR2	12	2429	38	19884	0.3158	0.00136463	**	0.0337845	*	ENSCAFG00845022016|TRPV4	1	ENSCAFG00845025442|CD36, ENSCAFG00845012190|CCR1, ENSCAFG00845014232|C1QTNF1, ENSCAFG00845016647|TACR1, ENSCAFG00845000275|GALR1, ENSCAFG00845024171|ADCY5, ENSCAFG00845010276|F2R, ENSCAFG00845021350|EDN1, ENSCAFG00845008614|GPER1, ENSCAFG00845024213|BCAP31, ENSCAFG00845005069|NMUR2	11	33	-2.61116
GO:0002062	chondrocyte differentiation	Biological Process	ENSCAFG00845027004|BMP2, ENSCAFG00845004370|BMP4, ENSCAFG00845029513|WNT5B, ENSCAFG00845017551|OSR1, ENSCAFG00845007687|WNT2B, ENSCAFG00845019587|COL11A2, ENSCAFG00845023697|SLC39A14, ENSCAFG00845029288|MUSTN1, ENSCAFG00845024168|SHOX2, ENSCAFG00845016202|HOXA11, ENSCAFG00845012369|RUNX2, ENSCAFG00845020297|FGF9	12	2429	38	19884	0.3158	0.00136463	**	0.0337845	*	ENSCAFG00845017551|OSR1, ENSCAFG00845007687|WNT2B, ENSCAFG00845024168|SHOX2, ENSCAFG00845016202|HOXA11, ENSCAFG00845012369|RUNX2	5	ENSCAFG00845027004|BMP2, ENSCAFG00845004370|BMP4, ENSCAFG00845029513|WNT5B, ENSCAFG00845019587|COL11A2, ENSCAFG00845023697|SLC39A14, ENSCAFG00845029288|MUSTN1, ENSCAFG00845020297|FGF9	7	36	0.666667
GO:1902895	positive regulation of pri-miRNA transcription by RNA polymerase II	Biological Process	ENSCAFG00845027004|BMP2, ENSCAFG00845022039|PDGFB, ENSCAFG00845011173|NGFR, ENSCAFG00845004370|BMP4, ENSCAFG00845001289|IL10, ENSCAFG00845028176|TGFB2, ENSCAFG00845018934|GATA2, ENSCAFG00845013832|ATOH8, ENSCAFG00845021614|SPI1, ENSCAFG00845010558|TNF, ENSCAFG00845027359|WT1, ENSCAFG00845003630|MYOCD	12	2429	38	19884	0.3158	0.00136463	**	0.0337845	*	ENSCAFG00845013832|ATOH8, ENSCAFG00845027359|WT1, ENSCAFG00845003630|MYOCD	3	ENSCAFG00845027004|BMP2, ENSCAFG00845022039|PDGFB, ENSCAFG00845011173|NGFR, ENSCAFG00845004370|BMP4, ENSCAFG00845001289|IL10, ENSCAFG00845028176|TGFB2, ENSCAFG00845018934|GATA2, ENSCAFG00845021614|SPI1, ENSCAFG00845010558|TNF	9	38	0.973329
GO:0030178	negative regulation of Wnt signaling pathway	Biological Process	ENSCAFG00845017299|DKK3, ENSCAFG00845016004|FRZB, ENSCAFG00845009450|SFRP2, ENSCAFG00845028785|DKK2, ENSCAFG00845008758|SFRP1, ENSCAFG00845019686|DACT1, ENSCAFG00845004706|APCDD1, ENSCAFG00845026119|SOX17, ENSCAFG00845003449|DACT3, ENSCAFG00845010745|GRB10, ENSCAFG00845020297|FGF9, ENSCAFG00845021794|BARX1	12	2429	38	19884	0.3158	0.00136463	**	0.0337845	*	ENSCAFG00845009450|SFRP2, ENSCAFG00845019686|DACT1, ENSCAFG00845003449|DACT3	3	ENSCAFG00845017299|DKK3, ENSCAFG00845016004|FRZB, ENSCAFG00845028785|DKK2, ENSCAFG00845008758|SFRP1, ENSCAFG00845004706|APCDD1, ENSCAFG00845026119|SOX17, ENSCAFG00845010745|GRB10, ENSCAFG00845020297|FGF9, ENSCAFG00845021794|BARX1	9	38	0.324443
GO:0010595	positive regulation of endothelial cell migration	Biological Process	ENSCAFG00845004370|BMP4, ENSCAFG00845010910|ANGPT1, ENSCAFG00845005168|SMOC2, ENSCAFG00845017942|FGF1, ENSCAFG00845026701|PIK3CG, ENSCAFG00845012083|KDR, ENSCAFG00845018055|TEK, ENSCAFG00845029255|RIN2, ENSCAFG00845013841|PLPP3, ENSCAFG00845013832|ATOH8, ENSCAFG00845000419|CCBE1, ENSCAFG00845026417|WNT5A, ENSCAFG00845001606|PROX1	13	2429	43	19884	0.3023	0.00137137	**	0.0337845	*	ENSCAFG00845013832|ATOH8, ENSCAFG00845000419|CCBE1	2	ENSCAFG00845004370|BMP4, ENSCAFG00845010910|ANGPT1, ENSCAFG00845005168|SMOC2, ENSCAFG00845017942|FGF1, ENSCAFG00845026701|PIK3CG, ENSCAFG00845012083|KDR, ENSCAFG00845018055|TEK, ENSCAFG00845029255|RIN2, ENSCAFG00845013841|PLPP3, ENSCAFG00845026417|WNT5A, ENSCAFG00845001606|PROX1	11	43	-2.59248
GO:0016021	integral component of membrane	Cellular Component	ENSCAFG00845007384|LAPTM5, ENSCAFG00845029137|DLL4, ENSCAFG00845006874|CD74, ENSCAFG00845004382|ABCA3, ENSCAFG00845010172|CXCR4, ENSCAFG00845027671|ACKR3, ENSCAFG00845005750|TSPAN13, ENSCAFG00845003657|TSPAN15, ENSCAFG00845002794|ADGRL4, ENSCAFG00845028641|SLC2A5, ENSCAFG00845012190|CCR1, ENSCAFG00845010374|ABCA1, ENSCAFG00845007306|SLC31A2, ENSCAFG00845020628|AQP1, ENSCAFG00845014443|SCARF1, ENS…	319	2429	2243	19884	0.1422	0.00137299	**	0.0337845	*	ENSCAFG00845030224|ELOVL6, ENSCAFG00845001264|ADRA1B, ENSCAFG00845022016|TRPV4, ENSCAFG00845005838|KCNK6, ENSCAFG00845016252|CHST10, ENSCAFG00845026564|SLC9B1, ENSCAFG00845012555|FAM189B, ENSCAFG00845024702|NIPAL2, ENSCAFG00845014147|RADIL, ENSCAFG00845000791|PRRT2, ENSCAFG00845003624|TENM2, ENSCAFG00845023606|GPRC5A, ENSCAFG00845001883|SLC35A4, ENSCAFG00845027740|SLC12A8, ENSCAFG00845003039|PTGF…	40	ENSCAFG00845007384|LAPTM5, ENSCAFG00845029137|DLL4, ENSCAFG00845006874|CD74, ENSCAFG00845004382|ABCA3, ENSCAFG00845010172|CXCR4, ENSCAFG00845027671|ACKR3, ENSCAFG00845005750|TSPAN13, ENSCAFG00845003657|TSPAN15, ENSCAFG00845002794|ADGRL4, ENSCAFG00845028641|SLC2A5, ENSCAFG00845012190|CCR1, ENSCAFG00845010374|ABCA1, ENSCAFG00845007306|SLC31A2, ENSCAFG00845020628|AQP1, ENSCAFG00845014443|SCARF1, ENS…	279	1322	-11.1938
GO:0019882	antigen processing and presentation	Biological Process	ENSCAFG00845017467|DLA-DRA, ENSCAFG00845006874|CD74, ENSCAFG00845018613|DLA-DMA, ENSCAFG00845018536|DLA-DMB, ENSCAFG00845012760|GBA, ENSCAFG00845009719|DLA88, ENSCAFG00845010030|DLA-64, ENSCAFG00845017245|DLA-12, ENSCAFG00845017728|DLA-DQA1	9	2429	24	19884	0.375	0.00139409	**	0.0341916	*		0	ENSCAFG00845017467|DLA-DRA, ENSCAFG00845006874|CD74, ENSCAFG00845018613|DLA-DMA, ENSCAFG00845018536|DLA-DMB, ENSCAFG00845012760|GBA, ENSCAFG00845009719|DLA88, ENSCAFG00845010030|DLA-64, ENSCAFG00845017245|DLA-12, ENSCAFG00845017728|DLA-DQA1	9	22	-1.70561
GO:0005975	carbohydrate metabolic process	Biological Process	ENSCAFG00845029662|CHST1, ENSCAFG00845014722|FUCA1, ENSCAFG00845001153|HEXB, ENSCAFG00845010989|SIAE, ENSCAFG00845029347|CHST7, ENSCAFG00845026195|PHKA2, ENSCAFG00845013429|GAA, ENSCAFG00845017174|MAN2B1, ENSCAFG00845005020|FBP1, ENSCAFG00845001029|IDUA, ENSCAFG00845021903|HYAL1, ENSCAFG00845025040|HEXA, ENSCAFG00845011564|HK3, ENSCAFG00845008022|MAN1A1, ENSCAFG00845013255|GUSB, ENSCAFG0084501545…	29	2429	134	19884	0.2164	0.00144077	**	0.0352214	*	ENSCAFG00845026195|PHKA2, ENSCAFG00845015457|GK, ENSCAFG00845019226|MOGS, ENSCAFG00845006253|FGGY, ENSCAFG00845013603|AGL	5	ENSCAFG00845029662|CHST1, ENSCAFG00845014722|FUCA1, ENSCAFG00845001153|HEXB, ENSCAFG00845010989|SIAE, ENSCAFG00845029347|CHST7, ENSCAFG00845013429|GAA, ENSCAFG00845017174|MAN2B1, ENSCAFG00845005020|FBP1, ENSCAFG00845001029|IDUA, ENSCAFG00845021903|HYAL1, ENSCAFG00845025040|HEXA, ENSCAFG00845011564|HK3, ENSCAFG00845008022|MAN1A1, ENSCAFG00845013255|GUSB, ENSCAFG00845004288|NPL, ENSCAFG00845004657|…	24	119	-1.8334
GO:0015630	microtubule cytoskeleton	Cellular Component	ENSCAFG00845018957|TPX2, ENSCAFG00845001624|PRC1, ENSCAFG00845001570|PLK1, ENSCAFG00845022385|LRRC25, ENSCAFG00845026923|CENPE, ENSCAFG00845030636|CDCA8, ENSCAFG00845026674|KIF2C, ENSCAFG00845011080|CKAP2L, ENSCAFG00845018117|KIF18A, ENSCAFG00845028669|KIF20B, ENSCAFG00845029758|FAM83D, ENSCAFG00845000461|HMMR, ENSCAFG00845001017|TCF25, ENSCAFG00845005700|NUAK1, ENSCAFG00845025779|KLHL4, ENSCAFG0…	27	2429	122	19884	0.2213	0.00146092	**	0.0355981	*	ENSCAFG00845018957|TPX2, ENSCAFG00845001624|PRC1, ENSCAFG00845001570|PLK1, ENSCAFG00845026923|CENPE, ENSCAFG00845030636|CDCA8, ENSCAFG00845026674|KIF2C, ENSCAFG00845011080|CKAP2L, ENSCAFG00845018117|KIF18A, ENSCAFG00845028669|KIF20B, ENSCAFG00845029758|FAM83D, ENSCAFG00845000461|HMMR, ENSCAFG00845001017|TCF25, ENSCAFG00845005700|NUAK1, ENSCAFG00845016773|PCIF1, ENSCAFG00845021145|TUBA1B, ENSCAFG0…	22	ENSCAFG00845022385|LRRC25, ENSCAFG00845025779|KLHL4, ENSCAFG00845009769|NDRG1, ENSCAFG00845029842|TUBA4A, ENSCAFG00845023988|DTNBP1	5	116	3.52821
GO:0030308	negative regulation of cell growth	Biological Process	ENSCAFG00845016004|FRZB, ENSCAFG00845009450|SFRP2, ENSCAFG00845028176|TGFB2, ENSCAFG00845000947|SPHK2, ENSCAFG00845010012|DCSTAMP, ENSCAFG00845008758|SFRP1, ENSCAFG00845018632|INHBA, ENSCAFG00845002910|SLIT3, ENSCAFG00845002395|TGFB1, ENSCAFG00845026119|SOX17, ENSCAFG00845002725|BCL2, ENSCAFG00845003449|DACT3, ENSCAFG00845026179|CDKN2D, ENSCAFG00845027359|WT1, ENSCAFG00845003061|PSRC1, ENSCAFG008…	18	2429	70	19884	0.2571	0.00150526	**	0.0365599	*	ENSCAFG00845009450|SFRP2, ENSCAFG00845000947|SPHK2, ENSCAFG00845003449|DACT3, ENSCAFG00845026179|CDKN2D, ENSCAFG00845027359|WT1, ENSCAFG00845003061|PSRC1, ENSCAFG00845010570|SESN2	7	ENSCAFG00845016004|FRZB, ENSCAFG00845028176|TGFB2, ENSCAFG00845010012|DCSTAMP, ENSCAFG00845008758|SFRP1, ENSCAFG00845018632|INHBA, ENSCAFG00845002910|SLIT3, ENSCAFG00845002395|TGFB1, ENSCAFG00845026119|SOX17, ENSCAFG00845002725|BCL2, ENSCAFG00845014336|NDUFA13, ENSCAFG00845017470|CCDC85B	11	66	-0.492366
GO:0003779	actin binding	Molecular Function	ENSCAFG00845019341|ENSCAFG00845019341, ENSCAFG00845020698|HCLS1, ENSCAFG00845010075|ABLIM3, ENSCAFG00845014334|TMOD1, ENSCAFG00845029225|ANLN, ENSCAFG00845005802|VASH1, ENSCAFG00845005962|FMNL1, ENSCAFG00845011807|MTSS1, ENSCAFG00845013654|LIMCH1, ENSCAFG00845018117|KIF18A, ENSCAFG00845018127|GBP1, ENSCAFG00845016093|GSN, ENSCAFG00845030202|NRAP, ENSCAFG00845006489|SYNPO, ENSCAFG00845007079|AVIL,…	36	2429	178	19884	0.2022	0.00152424	**	0.0366389	*	ENSCAFG00845019341|ENSCAFG00845019341, ENSCAFG00845029225|ANLN, ENSCAFG00845018117|KIF18A, ENSCAFG00845007079|AVIL, ENSCAFG00845024489|ENSCAFG00845024489, ENSCAFG00845011215|CCDC88A, ENSCAFG00845001107|RAI14, ENSCAFG00845028534|MYO19, ENSCAFG00845006034|HOOK1, ENSCAFG00845006511|GAS2L3, ENSCAFG00845024015|EPB41L1, ENSCAFG00845019503|PXK	12	ENSCAFG00845020698|HCLS1, ENSCAFG00845010075|ABLIM3, ENSCAFG00845014334|TMOD1, ENSCAFG00845005802|VASH1, ENSCAFG00845005962|FMNL1, ENSCAFG00845011807|MTSS1, ENSCAFG00845013654|LIMCH1, ENSCAFG00845018127|GBP1, ENSCAFG00845016093|GSN, ENSCAFG00845030202|NRAP, ENSCAFG00845006489|SYNPO, ENSCAFG00845011389|KCNMA1, ENSCAFG00845021483|PHACTR1, ENSCAFG00845004716|GMFG, ENSCAFG00845025658|WAS, ENSCAFG0084…	24	166	-0.15523
GO:0030574	collagen catabolic process	Biological Process	ENSCAFG00845017615|MMP9, ENSCAFG00845019241|CTSS, ENSCAFG00845019461|CTSK, ENSCAFG00845018672|CTSB, ENSCAFG00845025865|MMP11, ENSCAFG00845016995|MRC2	6	2429	12	19884	0.5	0.00158189	**	0.0366389	*	ENSCAFG00845016995|MRC2	1	ENSCAFG00845017615|MMP9, ENSCAFG00845019241|CTSS, ENSCAFG00845019461|CTSK, ENSCAFG00845018672|CTSB, ENSCAFG00845025865|MMP11	5	12	-1.73205
GO:0099560	synaptic membrane adhesion	Biological Process	ENSCAFG00845015583|SPARCL1, ENSCAFG00845017552|NTNG2, ENSCAFG00845031098|GPC4, ENSCAFG00845026437|PTPRD, ENSCAFG00845019099|PCDH17, ENSCAFG00845024451|IL1RAP	6	2429	12	19884	0.5	0.00158189	**	0.0366389	*		0	ENSCAFG00845015583|SPARCL1, ENSCAFG00845017552|NTNG2, ENSCAFG00845031098|GPC4, ENSCAFG00845026437|PTPRD, ENSCAFG00845019099|PCDH17, ENSCAFG00845024451|IL1RAP	6	12	-1.1547
GO:0070098	chemokine-mediated signaling pathway	Biological Process	ENSCAFG00845027671|ACKR3, ENSCAFG00845012190|CCR1, ENSCAFG00845029862|CXCL10, ENSCAFG00845019157|CXCR3, ENSCAFG00845026834|CXCL12, ENSCAFG00845003350|CX3CL1	6	2429	12	19884	0.5	0.00158189	**	0.0366389	*		0	ENSCAFG00845027671|ACKR3, ENSCAFG00845012190|CCR1, ENSCAFG00845029862|CXCL10, ENSCAFG00845019157|CXCR3, ENSCAFG00845026834|CXCL12, ENSCAFG00845003350|CX3CL1	6	10	-2.52982
GO:1902230	negative regulation of intrinsic apoptotic signaling pathway in response to DNA damage	Biological Process	ENSCAFG00845027671|ACKR3, ENSCAFG00845010565|CLU, ENSCAFG00845012112|DDIAS, ENSCAFG00845026834|CXCL12, ENSCAFG00845026179|CDKN2D, ENSCAFG00845013608|ATAD5	6	2429	12	19884	0.5	0.00158189	**	0.0366389	*	ENSCAFG00845012112|DDIAS, ENSCAFG00845026179|CDKN2D, ENSCAFG00845013608|ATAD5	3	ENSCAFG00845027671|ACKR3, ENSCAFG00845010565|CLU, ENSCAFG00845026834|CXCL12	3	12	0.57735
GO:0004115	3',5'-cyclic-AMP phosphodiesterase activity	Molecular Function	ENSCAFG00845009737|PDE2A, ENSCAFG00845015903|PDE1B, ENSCAFG00845022978|PDE4C, ENSCAFG00845028786|PDE4B, ENSCAFG00845015431|PDE1A, ENSCAFG00845022048|PDE1C	6	2429	12	19884	0.5	0.00158189	**	0.0366389	*		0	ENSCAFG00845009737|PDE2A, ENSCAFG00845015903|PDE1B, ENSCAFG00845022978|PDE4C, ENSCAFG00845028786|PDE4B, ENSCAFG00845015431|PDE1A, ENSCAFG00845022048|PDE1C	6	12	-1.1547
GO:0006956	complement activation	Biological Process	ENSCAFG00845029982|CFI, ENSCAFG00845010104|C3, ENSCAFG00845013817|CFB, ENSCAFG00845002627|C7, ENSCAFG00845014898|C5, ENSCAFG00845012012|RGCC	6	2429	12	19884	0.5	0.00158189	**	0.0366389	*		0	ENSCAFG00845029982|CFI, ENSCAFG00845010104|C3, ENSCAFG00845013817|CFB, ENSCAFG00845002627|C7, ENSCAFG00845014898|C5, ENSCAFG00845012012|RGCC	6	10	-3.16228
GO:0007422	peripheral nervous system development	Biological Process	ENSCAFG00845014867|NRG1, ENSCAFG00845027774|EDNRB, ENSCAFG00845019362|EGR3, ENSCAFG00845005267|SOX10, ENSCAFG00845006158|ERBB3, ENSCAFG00845023882|NFASC	6	2429	12	19884	0.5	0.00158189	**	0.0366389	*	ENSCAFG00845014867|NRG1	1	ENSCAFG00845027774|EDNRB, ENSCAFG00845019362|EGR3, ENSCAFG00845005267|SOX10, ENSCAFG00845006158|ERBB3, ENSCAFG00845023882|NFASC	5	12	0
GO:0033689	negative regulation of osteoblast proliferation	Biological Process	ENSCAFG00845008758|SFRP1, ENSCAFG00845010094|TNN, ENSCAFG00845002725|BCL2, ENSCAFG00845022061|NELL1, ENSCAFG00845031113|GREM1, ENSCAFG00845029879|MN1	6	2429	12	19884	0.5	0.00158189	**	0.0366389	*	ENSCAFG00845010094|TNN, ENSCAFG00845029879|MN1	2	ENSCAFG00845008758|SFRP1, ENSCAFG00845002725|BCL2, ENSCAFG00845022061|NELL1, ENSCAFG00845031113|GREM1	4	12	-0.57735
GO:0002244	hematopoietic progenitor cell differentiation	Biological Process	ENSCAFG00845004370|BMP4, ENSCAFG00845009996|ESCO2, ENSCAFG00845008263|TOP2A, ENSCAFG00845023363|PLEK, ENSCAFG00845000357|FST, ENSCAFG00845008758|SFRP1, ENSCAFG00845018632|INHBA, ENSCAFG00845000401|DHTKD1, ENSCAFG00845018934|GATA2, ENSCAFG00845003991|RBM47, ENSCAFG00845018765|ARMC6, ENSCAFG00845007542|BVES, ENSCAFG00845026107|PTPN6, ENSCAFG00845004282|SLC8A3, ENSCAFG00845028910|PYGO1	15	2429	54	19884	0.2778	0.00158243	**	0.0366389	*	ENSCAFG00845009996|ESCO2, ENSCAFG00845008263|TOP2A, ENSCAFG00845000401|DHTKD1, ENSCAFG00845018765|ARMC6, ENSCAFG00845028910|PYGO1	5	ENSCAFG00845004370|BMP4, ENSCAFG00845023363|PLEK, ENSCAFG00845000357|FST, ENSCAFG00845008758|SFRP1, ENSCAFG00845018632|INHBA, ENSCAFG00845018934|GATA2, ENSCAFG00845003991|RBM47, ENSCAFG00845007542|BVES, ENSCAFG00845026107|PTPN6, ENSCAFG00845004282|SLC8A3	10	53	0.686803
GO:1900017	positive regulation of cytokine production involved in inflammatory response	Biological Process	ENSCAFG00845026991|CLEC7A, ENSCAFG00845012026|TLR4, ENSCAFG00845008825|IL6, ENSCAFG00845006183|CARD9, ENSCAFG00845010558|TNF, ENSCAFG00845009566|IL17B, ENSCAFG00845016471|GPSM3, ENSCAFG00845022232|PLA2G3	8	2429	20	19884	0.4	0.00158317	**	0.0366389	*	ENSCAFG00845022232|PLA2G3	1	ENSCAFG00845026991|CLEC7A, ENSCAFG00845012026|TLR4, ENSCAFG00845008825|IL6, ENSCAFG00845006183|CARD9, ENSCAFG00845010558|TNF, ENSCAFG00845009566|IL17B, ENSCAFG00845016471|GPSM3	7	19	-0.229416
GO:1902042	negative regulation of extrinsic apoptotic signaling pathway via death domain receptors	Biological Process	ENSCAFG00845009450|SFRP2, ENSCAFG00845027986|ICAM1, ENSCAFG00845025968|HGF, ENSCAFG00845017050|HMGB2, ENSCAFG00845006070|BRCA1, ENSCAFG00845027003|GPX1, ENSCAFG00845018479|FAIM2, ENSCAFG00845009778|HMOX1	8	2429	20	19884	0.4	0.00158317	**	0.0366389	*	ENSCAFG00845009450|SFRP2, ENSCAFG00845017050|HMGB2, ENSCAFG00845006070|BRCA1, ENSCAFG00845027003|GPX1, ENSCAFG00845009778|HMOX1	5	ENSCAFG00845027986|ICAM1, ENSCAFG00845025968|HGF, ENSCAFG00845018479|FAIM2	3	18	0
GO:0050873	brown fat cell differentiation	Biological Process	ENSCAFG00845018934|GATA2, ENSCAFG00845020724|SLC2A4, ENSCAFG00845025595|RGS2, ENSCAFG00845028735|BNIP3, ENSCAFG00845005378|PTGS2, ENSCAFG00845010580|ADRB2, ENSCAFG00845021949|ADIPOQ, ENSCAFG00845013887|EBF2	8	2429	20	19884	0.4	0.00158317	**	0.0366389	*		0	ENSCAFG00845018934|GATA2, ENSCAFG00845020724|SLC2A4, ENSCAFG00845025595|RGS2, ENSCAFG00845028735|BNIP3, ENSCAFG00845005378|PTGS2, ENSCAFG00845010580|ADRB2, ENSCAFG00845021949|ADIPOQ, ENSCAFG00845013887|EBF2	8	20	-3.1305
GO:0004672	protein kinase activity	Molecular Function	ENSCAFG00845021015|PDK4, ENSCAFG00845008495|BUB1, ENSCAFG00845013290|ENSCAFG00845013290, ENSCAFG00845023062|PRKCH, ENSCAFG00845008395|CSF1R, ENSCAFG00845019831|TIE1, ENSCAFG00845002973|CDK1, ENSCAFG00845001570|PLK1, ENSCAFG00845011904|KIT, ENSCAFG00845009826|PBK, ENSCAFG00845029116|PLK2, ENSCAFG00845006015|ENSCAFG00845006015, ENSCAFG00845018420|EPHB6, ENSCAFG00845010301|FGR, ENSCAFG00845026928|PL…	84	2429	502	19884	0.1673	0.00162684	**	0.0366389	*	ENSCAFG00845008495|BUB1, ENSCAFG00845002973|CDK1, ENSCAFG00845001570|PLK1, ENSCAFG00845009826|PBK, ENSCAFG00845026928|PLK4, ENSCAFG00845029207|AURKA, ENSCAFG00845003393|NEK2, ENSCAFG00845007948|RSKR, ENSCAFG00845016825|TRIB3, ENSCAFG00845018798|BTK, ENSCAFG00845003959|MYO3A, ENSCAFG00845012425|MELK, ENSCAFG00845009329|TTK, ENSCAFG00845025416|NEK10, ENSCAFG00845029114|CIT, ENSCAFG00845025576|PKDCC…	32	ENSCAFG00845021015|PDK4, ENSCAFG00845013290|ENSCAFG00845013290, ENSCAFG00845023062|PRKCH, ENSCAFG00845008395|CSF1R, ENSCAFG00845019831|TIE1, ENSCAFG00845011904|KIT, ENSCAFG00845029116|PLK2, ENSCAFG00845006015|ENSCAFG00845006015, ENSCAFG00845018420|EPHB6, ENSCAFG00845010301|FGR, ENSCAFG00845020471|HCK, ENSCAFG00845001483|NPR1, ENSCAFG00845018106|SYK, ENSCAFG00845012083|KDR, ENSCAFG00845023188|FLT1…	52	476	2.65843
GO:0008234	cysteine-type peptidase activity	Molecular Function	ENSCAFG00845019241|CTSS, ENSCAFG00845019461|CTSK, ENSCAFG00845018672|CTSB, ENSCAFG00845005115|CTSH, ENSCAFG00845005917|TINAGL1, ENSCAFG00845026305|CTSC, ENSCAFG00845000375|CASP4, ENSCAFG00845000482|CASP12, ENSCAFG00845012685|CTSF, ENSCAFG00845020502|ESPL1, ENSCAFG00845019146|CASP14, ENSCAFG00845014823|ENSCAFG00845014823, ENSCAFG00845030024|CASP8, ENSCAFG00845012156|CAPN14	14	2429	49	19884	0.2857	0.00166969	**	0.0366389	*	ENSCAFG00845020502|ESPL1, ENSCAFG00845030024|CASP8, ENSCAFG00845012156|CAPN14	3	ENSCAFG00845019241|CTSS, ENSCAFG00845019461|CTSK, ENSCAFG00845018672|CTSB, ENSCAFG00845005115|CTSH, ENSCAFG00845005917|TINAGL1, ENSCAFG00845026305|CTSC, ENSCAFG00845000375|CASP4, ENSCAFG00845000482|CASP12, ENSCAFG00845012685|CTSF, ENSCAFG00845019146|CASP14, ENSCAFG00845014823|ENSCAFG00845014823	11	44	0.150756
GO:0045669	positive regulation of osteoblast differentiation	Biological Process	ENSCAFG00845027004|BMP2, ENSCAFG00845028293|NPNT, ENSCAFG00845004370|BMP4, ENSCAFG00845009450|SFRP2, ENSCAFG00845017586|BMP6, ENSCAFG00845008825|IL6, ENSCAFG00845024085|JAG1, ENSCAFG00845029411|GDPD2, ENSCAFG00845009366|IGF1, ENSCAFG00845007778|LRP5, ENSCAFG00845022061|NELL1, ENSCAFG00845012369|RUNX2, ENSCAFG00845012524|FBN2, ENSCAFG00845009609|TENT5A	14	2429	49	19884	0.2857	0.00166969	**	0.0366389	*	ENSCAFG00845009450|SFRP2, ENSCAFG00845029411|GDPD2, ENSCAFG00845012369|RUNX2, ENSCAFG00845012524|FBN2, ENSCAFG00845009609|TENT5A	5	ENSCAFG00845027004|BMP2, ENSCAFG00845028293|NPNT, ENSCAFG00845004370|BMP4, ENSCAFG00845017586|BMP6, ENSCAFG00845008825|IL6, ENSCAFG00845024085|JAG1, ENSCAFG00845009366|IGF1, ENSCAFG00845007778|LRP5, ENSCAFG00845022061|NELL1	9	49	-1.28571
GO:0043552	positive regulation of phosphatidylinositol 3-kinase activity	Biological Process	ENSCAFG00845022039|PDGFB, ENSCAFG00845010301|FGR, ENSCAFG00845023188|FLT1, ENSCAFG00845018055|TEK, ENSCAFG00845008241|PDGFRB, ENSCAFG00845005361|CCL21, ENSCAFG00845009278|VAV3	7	2429	16	19884	0.4375	0.0016848	**	0.0366389	*		0	ENSCAFG00845022039|PDGFB, ENSCAFG00845010301|FGR, ENSCAFG00845023188|FLT1, ENSCAFG00845018055|TEK, ENSCAFG00845008241|PDGFRB, ENSCAFG00845005361|CCL21, ENSCAFG00845009278|VAV3	7	15	-3.35659
GO:0032481	positive regulation of type I interferon production	Biological Process	ENSCAFG00845001909|CD14, ENSCAFG00845000875|ECSCR, ENSCAFG00845018106|SYK, ENSCAFG00845017949|PLCG2, ENSCAFG00845021435|IRF5, ENSCAFG00845027126|IRAK1, ENSCAFG00845012039|CGAS	7	2429	16	19884	0.4375	0.0016848	**	0.0366389	*	ENSCAFG00845027126|IRAK1	1	ENSCAFG00845001909|CD14, ENSCAFG00845000875|ECSCR, ENSCAFG00845018106|SYK, ENSCAFG00845017949|PLCG2, ENSCAFG00845021435|IRF5, ENSCAFG00845012039|CGAS	6	16	-1
GO:0070830	bicellular tight junction assembly	Biological Process	ENSCAFG00845022888|PECAM1, ENSCAFG00845012033|ESAM, ENSCAFG00845025956|ECT2, ENSCAFG00845012097|CDH5, ENSCAFG00845024289|CLDN1, ENSCAFG00845012629|MARVELD2, ENSCAFG00845012752|OCLN	7	2429	16	19884	0.4375	0.0016848	**	0.0366389	*	ENSCAFG00845025956|ECT2	1	ENSCAFG00845022888|PECAM1, ENSCAFG00845012033|ESAM, ENSCAFG00845012097|CDH5, ENSCAFG00845024289|CLDN1, ENSCAFG00845012629|MARVELD2, ENSCAFG00845012752|OCLN	6	14	-1.06904
GO:0031226	intrinsic component of plasma membrane	Cellular Component	ENSCAFG00845012026|TLR4, ENSCAFG00845009391|TLR2, ENSCAFG00845022356|ALCAM, ENSCAFG00845012064|S1PR1, ENSCAFG00845028855|LY96, ENSCAFG00845008241|PDGFRB, ENSCAFG00845004282|SLC8A3	7	2429	16	19884	0.4375	0.0016848	**	0.0366389	*		0	ENSCAFG00845012026|TLR4, ENSCAFG00845009391|TLR2, ENSCAFG00845022356|ALCAM, ENSCAFG00845012064|S1PR1, ENSCAFG00845028855|LY96, ENSCAFG00845008241|PDGFRB, ENSCAFG00845004282|SLC8A3	7	15	-1.80739
GO:0002092	positive regulation of receptor internalization	Biological Process	ENSCAFG00845010910|ANGPT1, ENSCAFG00845018106|SYK, ENSCAFG00845017949|PLCG2, ENSCAFG00845011997|ARRB1, ENSCAFG00845002098|SELE, ENSCAFG00845031113|GREM1, ENSCAFG00845024484|INSR	7	2429	16	19884	0.4375	0.0016848	**	0.0366389	*		0	ENSCAFG00845010910|ANGPT1, ENSCAFG00845018106|SYK, ENSCAFG00845017949|PLCG2, ENSCAFG00845011997|ARRB1, ENSCAFG00845002098|SELE, ENSCAFG00845031113|GREM1, ENSCAFG00845024484|INSR	7	15	-2.84019
GO:0051247	positive regulation of protein metabolic process	Biological Process	ENSCAFG00845024090|NR1H3, ENSCAFG00845002371|CSF1, ENSCAFG00845012760|GBA, ENSCAFG00845014196|UHRF1, ENSCAFG00845015660|APP, ENSCAFG00845018632|INHBA, ENSCAFG00845030239|KLF2	7	2429	16	19884	0.4375	0.0016848	**	0.0366389	*	ENSCAFG00845014196|UHRF1, ENSCAFG00845030239|KLF2	2	ENSCAFG00845024090|NR1H3, ENSCAFG00845002371|CSF1, ENSCAFG00845012760|GBA, ENSCAFG00845015660|APP, ENSCAFG00845018632|INHBA	5	15	-0.774597
GO:0034612	response to tumor necrosis factor	Biological Process	ENSCAFG00845007383|SMPD1, ENSCAFG00845016210|ENSCAFG00845016210, ENSCAFG00845008744|ENSCAFG00845008744, ENSCAFG00845021949|ADIPOQ, ENSCAFG00845018270|SPHK1, ENSCAFG00845030024|CASP8, ENSCAFG00845016749|AFF3	7	2429	16	19884	0.4375	0.0016848	**	0.0366389	*	ENSCAFG00845030024|CASP8, ENSCAFG00845016749|AFF3	2	ENSCAFG00845007383|SMPD1, ENSCAFG00845016210|ENSCAFG00845016210, ENSCAFG00845008744|ENSCAFG00845008744, ENSCAFG00845021949|ADIPOQ, ENSCAFG00845018270|SPHK1	5	16	-1
GO:0048566	embryonic digestive tract development	Biological Process	ENSCAFG00845028176|TGFB2, ENSCAFG00845025576|PKDCC, ENSCAFG00845013933|ADA, ENSCAFG00845009354|RARRES2, ENSCAFG00845019290|RARB, ENSCAFG00845010558|TNF, ENSCAFG00845020297|FGF9	7	2429	16	19884	0.4375	0.0016848	**	0.0366389	*	ENSCAFG00845025576|PKDCC, ENSCAFG00845019290|RARB	2	ENSCAFG00845028176|TGFB2, ENSCAFG00845013933|ADA, ENSCAFG00845009354|RARRES2, ENSCAFG00845010558|TNF, ENSCAFG00845020297|FGF9	5	16	-0.5
GO:0007612	learning	Biological Process	ENSCAFG00845017868|RELN, ENSCAFG00845015660|APP, ENSCAFG00845016252|CHST10, ENSCAFG00845011235|SYT11, ENSCAFG00845026673|SHANK3, ENSCAFG00845014721|ATP8A1, ENSCAFG00845000846|CIC, ENSCAFG00845025464|CNTN2, ENSCAFG00845004282|SLC8A3, ENSCAFG00845005371|NTRK2, ENSCAFG00845014294|CHRNB2	11	2429	34	19884	0.3235	0.00172096	**	0.0366389	*	ENSCAFG00845016252|CHST10, ENSCAFG00845000846|CIC	2	ENSCAFG00845017868|RELN, ENSCAFG00845015660|APP, ENSCAFG00845011235|SYT11, ENSCAFG00845026673|SHANK3, ENSCAFG00845014721|ATP8A1, ENSCAFG00845025464|CNTN2, ENSCAFG00845004282|SLC8A3, ENSCAFG00845005371|NTRK2, ENSCAFG00845014294|CHRNB2	9	32	-0.883883
GO:0016525	negative regulation of angiogenesis	Biological Process	ENSCAFG00845022531|ANGPT2, ENSCAFG00845030285|STAB1, ENSCAFG00845020341|COL4A2, ENSCAFG00845019831|TIE1, ENSCAFG00845013723|SERPINF1, ENSCAFG00845006098|THBS4, ENSCAFG00845029116|PLK2, ENSCAFG00845005035|GPR4, ENSCAFG00845029862|CXCL10, ENSCAFG00845005802|VASH1, ENSCAFG00845018055|TEK, ENSCAFG00845028176|TGFB2, ENSCAFG00845012012|RGCC, ENSCAFG00845005513|SEMA6A, ENSCAFG00845023646|AMOT, ENSCAFG00…	16	2429	60	19884	0.2667	0.00179344	**	0.0366389	*		0	ENSCAFG00845022531|ANGPT2, ENSCAFG00845030285|STAB1, ENSCAFG00845020341|COL4A2, ENSCAFG00845019831|TIE1, ENSCAFG00845013723|SERPINF1, ENSCAFG00845006098|THBS4, ENSCAFG00845029116|PLK2, ENSCAFG00845005035|GPR4, ENSCAFG00845029862|CXCL10, ENSCAFG00845005802|VASH1, ENSCAFG00845018055|TEK, ENSCAFG00845028176|TGFB2, ENSCAFG00845012012|RGCC, ENSCAFG00845005513|SEMA6A, ENSCAFG00845023646|AMOT, ENSCAFG00…	16	56	-2.13809
GO:0002503	peptide antigen assembly with MHC class II protein complex	Biological Process	ENSCAFG00845017467|DLA-DRA, ENSCAFG00845018613|DLA-DMA, ENSCAFG00845018536|DLA-DMB	3	2429	3	19884	1	0.00182096	**	0.0366389	*		0	ENSCAFG00845017467|DLA-DRA, ENSCAFG00845018613|DLA-DMA, ENSCAFG00845018536|DLA-DMB	3	3	-1.73205
GO:0033093	Weibel-Palade body	Cellular Component	ENSCAFG00845029798|VWF, ENSCAFG00845001686|ECE1, ENSCAFG00845022999|UNC13D	3	2429	3	19884	1	0.00182096	**	0.0366389	*		0	ENSCAFG00845029798|VWF, ENSCAFG00845001686|ECE1, ENSCAFG00845022999|UNC13D	3	3	-1.73205
GO:0031394	positive regulation of prostaglandin biosynthetic process	Biological Process	ENSCAFG00845006874|CD74, ENSCAFG00845005378|PTGS2, ENSCAFG00845022232|PLA2G3	3	2429	3	19884	1	0.00182096	**	0.0366389	*	ENSCAFG00845022232|PLA2G3	1	ENSCAFG00845006874|CD74, ENSCAFG00845005378|PTGS2	2	3	-0.57735
GO:0048002	antigen processing and presentation of peptide antigen	Biological Process	ENSCAFG00845027087|SLC11A1, ENSCAFG00845019241|CTSS, ENSCAFG00845017728|DLA-DQA1	3	2429	3	19884	1	0.00182096	**	0.0366389	*		0	ENSCAFG00845027087|SLC11A1, ENSCAFG00845019241|CTSS, ENSCAFG00845017728|DLA-DQA1	3	3	-1.73205
GO:0043202	lysosomal lumen	Cellular Component	ENSCAFG00845003775|PLD3, ENSCAFG00845029992|SCARB2, ENSCAFG00845012760|GBA	3	2429	3	19884	1	0.00182096	**	0.0366389	*		0	ENSCAFG00845003775|PLD3, ENSCAFG00845029992|SCARB2, ENSCAFG00845012760|GBA	3	3	-1.73205
GO:0071726	cellular response to diacyl bacterial lipopeptide	Biological Process	ENSCAFG00845025442|CD36, ENSCAFG00845001909|CD14, ENSCAFG00845009391|TLR2	3	2429	3	19884	1	0.00182096	**	0.0366389	*		0	ENSCAFG00845025442|CD36, ENSCAFG00845001909|CD14, ENSCAFG00845009391|TLR2	3	3	-1.73205
GO:1902995	positive regulation of phospholipid efflux	Biological Process	ENSCAFG00845004382|ABCA3, ENSCAFG00845006705|APOE, ENSCAFG00845004266|APOA1	3	2429	3	19884	1	0.00182096	**	0.0366389	*		0	ENSCAFG00845004382|ABCA3, ENSCAFG00845006705|APOE, ENSCAFG00845004266|APOA1	3	3	-1.73205
GO:0003308	negative regulation of Wnt signaling pathway involved in heart development	Biological Process	ENSCAFG00845027004|BMP2, ENSCAFG00845000830|ALPK2, ENSCAFG00845026119|SOX17	3	2429	3	19884	1	0.00182096	**	0.0366389	*	ENSCAFG00845000830|ALPK2	1	ENSCAFG00845027004|BMP2, ENSCAFG00845026119|SOX17	2	3	-0.57735
GO:0032348	negative regulation of aldosterone biosynthetic process	Biological Process	ENSCAFG00845027004|BMP2, ENSCAFG00845017299|DKK3, ENSCAFG00845011840|BMP5	3	2429	3	19884	1	0.00182096	**	0.0366389	*		0	ENSCAFG00845027004|BMP2, ENSCAFG00845017299|DKK3, ENSCAFG00845011840|BMP5	3	3	-1.73205
GO:0042482	positive regulation of odontogenesis	Biological Process	ENSCAFG00845027004|BMP2, ENSCAFG00845002498|CD34, ENSCAFG00845002395|TGFB1	3	2429	3	19884	1	0.00182096	**	0.0366389	*		0	ENSCAFG00845027004|BMP2, ENSCAFG00845002498|CD34, ENSCAFG00845002395|TGFB1	3	3	-1.73205
GO:0072138	mesenchymal cell proliferation involved in ureteric bud development	Biological Process	ENSCAFG00845027004|BMP2, ENSCAFG00845004370|BMP4, ENSCAFG00845031100|GPC3	3	2429	3	19884	1	0.00182096	**	0.0366389	*		0	ENSCAFG00845027004|BMP2, ENSCAFG00845004370|BMP4, ENSCAFG00845031100|GPC3	3	3	-1.73205
GO:2000065	negative regulation of cortisol biosynthetic process	Biological Process	ENSCAFG00845027004|BMP2, ENSCAFG00845017299|DKK3, ENSCAFG00845011840|BMP5	3	2429	3	19884	1	0.00182096	**	0.0366389	*		0	ENSCAFG00845027004|BMP2, ENSCAFG00845017299|DKK3, ENSCAFG00845011840|BMP5	3	3	-1.73205
GO:0010544	negative regulation of platelet activation	Biological Process	ENSCAFG00845022039|PDGFB, ENSCAFG00845014232|C1QTNF1, ENSCAFG00845006705|APOE	3	2429	3	19884	1	0.00182096	**	0.0366389	*		0	ENSCAFG00845022039|PDGFB, ENSCAFG00845014232|C1QTNF1, ENSCAFG00845006705|APOE	3	3	-1.73205
GO:0071727	cellular response to triacyl bacterial lipopeptide	Biological Process	ENSCAFG00845001909|CD14, ENSCAFG00845009391|TLR2, ENSCAFG00845004950|TLR1	3	2429	3	19884	1	0.00182096	**	0.0366389	*		0	ENSCAFG00845001909|CD14, ENSCAFG00845009391|TLR2, ENSCAFG00845004950|TLR1	3	3	-1.73205
GO:0033632	regulation of cell-cell adhesion mediated by integrin	Biological Process	ENSCAFG00845030758|FERMT3, ENSCAFG00845030056|DPP4, ENSCAFG00845013933|ADA	3	2429	3	19884	1	0.00182096	**	0.0366389	*	ENSCAFG00845030056|DPP4	1	ENSCAFG00845030758|FERMT3, ENSCAFG00845013933|ADA	2	3	-0.57735
GO:0010814	substance P catabolic process	Biological Process	ENSCAFG00845018336|ACE, ENSCAFG00845001686|ECE1, ENSCAFG00845020957|MME	3	2429	3	19884	1	0.00182096	**	0.0366389	*	ENSCAFG00845020957|MME	1	ENSCAFG00845018336|ACE, ENSCAFG00845001686|ECE1	2	3	-0.57735
GO:0030854	positive regulation of granulocyte differentiation	Biological Process	ENSCAFG00845020698|HCLS1, ENSCAFG00845026479|TESC, ENSCAFG00845026139|RUNX1	3	2429	3	19884	1	0.00182096	**	0.0366389	*	ENSCAFG00845026139|RUNX1	1	ENSCAFG00845020698|HCLS1, ENSCAFG00845026479|TESC	2	3	-0.57735
GO:0034447	very-low-density lipoprotein particle clearance	Biological Process	ENSCAFG00845006666|APOC1, ENSCAFG00845002345|VLDLR, ENSCAFG00845006705|APOE	3	2429	3	19884	1	0.00182096	**	0.0366389	*		0	ENSCAFG00845006666|APOC1, ENSCAFG00845002345|VLDLR, ENSCAFG00845006705|APOE	3	3	-1.73205
GO:0005944	phosphatidylinositol 3-kinase complex, class IB	Cellular Component	ENSCAFG00845001127|PIK3R5, ENSCAFG00845026701|PIK3CG, ENSCAFG00845000997|PIK3R6	3	2429	3	19884	1	0.00182096	**	0.0366389	*		0	ENSCAFG00845001127|PIK3R5, ENSCAFG00845026701|PIK3CG, ENSCAFG00845000997|PIK3R6	3	3	-1.73205
GO:0004117	calmodulin-dependent cyclic-nucleotide phosphodiesterase activity	Molecular Function	ENSCAFG00845015903|PDE1B, ENSCAFG00845015431|PDE1A, ENSCAFG00845022048|PDE1C	3	2429	3	19884	1	0.00182096	**	0.0366389	*		0	ENSCAFG00845015903|PDE1B, ENSCAFG00845015431|PDE1A, ENSCAFG00845022048|PDE1C	3	3	-1.73205
GO:0055086	nucleobase-containing small molecule metabolic process	Biological Process	ENSCAFG00845025952|RRM2, ENSCAFG00845027175|GART, ENSCAFG00845007500|RRM2B	3	2429	3	19884	1	0.00182096	**	0.0366389	*	ENSCAFG00845025952|RRM2, ENSCAFG00845027175|GART, ENSCAFG00845007500|RRM2B	3		0	3	1.73205
GO:0045576	mast cell activation	Biological Process	ENSCAFG00845002557|LCP2, ENSCAFG00845004084|RHOH, ENSCAFG00845009769|NDRG1	3	2429	3	19884	1	0.00182096	**	0.0366389	*		0	ENSCAFG00845002557|LCP2, ENSCAFG00845004084|RHOH, ENSCAFG00845009769|NDRG1	3	3	-1.73205
GO:0150079	negative regulation of neuroinflammatory response	Biological Process	ENSCAFG00845009798|NR1D1, ENSCAFG00845001488|TNFRSF1B, ENSCAFG00845009366|IGF1	3	2429	3	19884	1	0.00182096	**	0.0366389	*		0	ENSCAFG00845009798|NR1D1, ENSCAFG00845001488|TNFRSF1B, ENSCAFG00845009366|IGF1	3	3	-1.73205
GO:0043243	positive regulation of protein-containing complex disassembly	Biological Process	ENSCAFG00845012760|GBA, ENSCAFG00845028735|BNIP3, ENSCAFG00845010558|TNF	3	2429	3	19884	1	0.00182096	**	0.0366389	*		0	ENSCAFG00845012760|GBA, ENSCAFG00845028735|BNIP3, ENSCAFG00845010558|TNF	3	3	-1.73205
GO:0050544	arachidonic acid binding	Molecular Function	ENSCAFG00845021804|ALOX5AP, ENSCAFG00845019506|SNCA, ENSCAFG00845002217|S100A8	3	2429	3	19884	1	0.00182096	**	0.0366389	*		0	ENSCAFG00845021804|ALOX5AP, ENSCAFG00845019506|SNCA, ENSCAFG00845002217|S100A8	3	3	-1.73205
GO:0002316	follicular B cell differentiation	Biological Process	ENSCAFG00845017949|PLCG2, ENSCAFG00845004258|IRF8, ENSCAFG00845021614|SPI1	3	2429	3	19884	1	0.00182096	**	0.0366389	*		0	ENSCAFG00845017949|PLCG2, ENSCAFG00845004258|IRF8, ENSCAFG00845021614|SPI1	3	3	-1.73205
GO:0070326	very-low-density lipoprotein particle receptor binding	Molecular Function	ENSCAFG00845017868|RELN, ENSCAFG00845006705|APOE, ENSCAFG00845010689|LRPAP1	3	2429	3	19884	1	0.00182096	**	0.0366389	*		0	ENSCAFG00845017868|RELN, ENSCAFG00845006705|APOE, ENSCAFG00845010689|LRPAP1	3	3	-1.73205
GO:0097114	NMDA glutamate receptor clustering	Biological Process	ENSCAFG00845017868|RELN, ENSCAFG00845006705|APOE, ENSCAFG00845026673|SHANK3	3	2429	3	19884	1	0.00182096	**	0.0366389	*		0	ENSCAFG00845017868|RELN, ENSCAFG00845006705|APOE, ENSCAFG00845026673|SHANK3	3	3	-1.73205
GO:0030545	signaling receptor regulator activity	Molecular Function	ENSCAFG00845027536|CLEC12A, ENSCAFG00845027467|CLEC12B, ENSCAFG00845012252|MRAP2	3	2429	3	19884	1	0.00182096	**	0.0366389	*	ENSCAFG00845012252|MRAP2	1	ENSCAFG00845027536|CLEC12A, ENSCAFG00845027467|CLEC12B	2	3	-0.57735
GO:0002085	inhibition of neuroepithelial cell differentiation	Biological Process	ENSCAFG00845025905|HES1, ENSCAFG00845024085|JAG1, ENSCAFG00845005453|NOTCH1	3	2429	3	19884	1	0.00182096	**	0.0366389	*		0	ENSCAFG00845025905|HES1, ENSCAFG00845024085|JAG1, ENSCAFG00845005453|NOTCH1	3	3	-1.73205
GO:0014034	neural crest cell fate commitment	Biological Process	ENSCAFG00845008758|SFRP1, ENSCAFG00845021350|EDN1, ENSCAFG00845013340|EDNRA	3	2429	3	19884	1	0.00182096	**	0.0366389	*		0	ENSCAFG00845008758|SFRP1, ENSCAFG00845021350|EDN1, ENSCAFG00845013340|EDNRA	3	3	-1.73205
GO:1990423	RZZ complex	Cellular Component	ENSCAFG00845000507|ZW10, ENSCAFG00845015845|ZWILCH, ENSCAFG00845020624|KNTC1	3	2429	3	19884	1	0.00182096	**	0.0366389	*	ENSCAFG00845000507|ZW10, ENSCAFG00845015845|ZWILCH, ENSCAFG00845020624|KNTC1	3		0	3	1.73205
GO:0003093	regulation of glomerular filtration	Biological Process	ENSCAFG00845019590|CORO2B, ENSCAFG00845020349|PTPRO, ENSCAFG00845014197|ADORA1	3	2429	3	19884	1	0.00182096	**	0.0366389	*		0	ENSCAFG00845019590|CORO2B, ENSCAFG00845020349|PTPRO, ENSCAFG00845014197|ADORA1	3	3	-1.73205
GO:0015732	prostaglandin transport	Biological Process	ENSCAFG00845002864|SLCO3A1, ENSCAFG00845030209|SLCO2A1, ENSCAFG00845008054|ABCC4	3	2429	3	19884	1	0.00182096	**	0.0366389	*	ENSCAFG00845008054|ABCC4	1	ENSCAFG00845002864|SLCO3A1, ENSCAFG00845030209|SLCO2A1	2	3	-0.57735
GO:0002023	reduction of food intake in response to dietary excess	Biological Process	ENSCAFG00845022411|GDF15, ENSCAFG00845025464|CNTN2, ENSCAFG00845005069|NMUR2	3	2429	3	19884	1	0.00182096	**	0.0366389	*		0	ENSCAFG00845022411|GDF15, ENSCAFG00845025464|CNTN2, ENSCAFG00845005069|NMUR2	3	3	-1.73205
GO:0060033	anatomical structure regression	Biological Process	ENSCAFG00845021614|SPI1, ENSCAFG00845013716|CD248, ENSCAFG00845007778|LRP5	3	2429	3	19884	1	0.00182096	**	0.0366389	*	ENSCAFG00845013716|CD248	1	ENSCAFG00845021614|SPI1, ENSCAFG00845007778|LRP5	2	3	-0.57735
GO:0004556	alpha-amylase activity	Molecular Function	ENSCAFG00845010643|ENSCAFG00845010643, ENSCAFG00845010688|ENSCAFG00845010688, ENSCAFG00845010552|ENSCAFG00845010552	3	2429	3	19884	1	0.00182096	**	0.0366389	*		0	ENSCAFG00845010643|ENSCAFG00845010643, ENSCAFG00845010688|ENSCAFG00845010688, ENSCAFG00845010552|ENSCAFG00845010552	3	3	-1.73205
GO:0060354	negative regulation of cell adhesion molecule production	Biological Process	ENSCAFG00845004266|APOA1, ENSCAFG00845003630|MYOCD, ENSCAFG00845005453|NOTCH1	3	2429	3	19884	1	0.00182096	**	0.0366389	*	ENSCAFG00845003630|MYOCD	1	ENSCAFG00845004266|APOA1, ENSCAFG00845005453|NOTCH1	2	3	-0.57735
GO:0000976	transcription cis-regulatory region binding	Molecular Function	ENSCAFG00845016855|CIART, ENSCAFG00845024090|NR1H3, ENSCAFG00845009798|NR1D1, ENSCAFG00845016668|TAL1, ENSCAFG00845014339|FOXK1, ENSCAFG00845020007|SOX7, ENSCAFG00845008397|FLI1, ENSCAFG00845004258|IRF8, ENSCAFG00845020667|SOX18, ENSCAFG00845027808|PER1, ENSCAFG00845021435|IRF5, ENSCAFG00845017433|HHEX, ENSCAFG00845021379|GABPB2, ENSCAFG00845022651|NR5A2, ENSCAFG00845026119|SOX17, ENSCAFG00845015…	36	2429	180	19884	0.2	0.0018674	**	0.0374729	*	ENSCAFG00845014339|FOXK1, ENSCAFG00845027808|PER1, ENSCAFG00845021379|GABPB2, ENSCAFG00845015304|FOS, ENSCAFG00845015474|TBL1XR1, ENSCAFG00845016936|SOX12, ENSCAFG00845026139|RUNX1, ENSCAFG00845027708|ZBED2, ENSCAFG00845027359|WT1, ENSCAFG00845011836|GLI1, ENSCAFG00845022548|SIX1, ENSCAFG00845005745|ZBTB8A, ENSCAFG00845012369|RUNX2, ENSCAFG00845025355|PBX1, ENSCAFG00845017050|HMGB2, ENSCAFG008450…	17	ENSCAFG00845016855|CIART, ENSCAFG00845024090|NR1H3, ENSCAFG00845009798|NR1D1, ENSCAFG00845016668|TAL1, ENSCAFG00845020007|SOX7, ENSCAFG00845008397|FLI1, ENSCAFG00845004258|IRF8, ENSCAFG00845020667|SOX18, ENSCAFG00845021435|IRF5, ENSCAFG00845017433|HHEX, ENSCAFG00845022651|NR5A2, ENSCAFG00845026119|SOX17, ENSCAFG00845021614|SPI1, ENSCAFG00845010558|TNF, ENSCAFG00845005267|SOX10, ENSCAFG00845007588…	19	175	2.1166
GO:0020037	heme binding	Molecular Function	ENSCAFG00845031075|TBXAS1, ENSCAFG00845023727|CYBB, ENSCAFG00845019580|CYP4V2, ENSCAFG00845009798|NR1D1, ENSCAFG00845010585|GUCY1B1, ENSCAFG00845010475|GUCY1A1, ENSCAFG00845017370|CYP1A1, ENSCAFG00845015506|FLVCR2, ENSCAFG00845015783|CYP4F22, ENSCAFG00845024098|CAT, ENSCAFG00845020300|PGRMC1, ENSCAFG00845004031|CYP46A1, ENSCAFG00845003520|CYBA, ENSCAFG00845014798|NOS2, ENSCAFG00845003912|GUCY1A2,…	25	2429	112	19884	0.2232	0.00189385	**	0.0378014	*	ENSCAFG00845015783|CYP4F22, ENSCAFG00845017169|CBS, ENSCAFG00845022726|CYP2C18, ENSCAFG00845022957|CYP2R1, ENSCAFG00845009778|HMOX1, ENSCAFG00845002678|ENSCAFG00845002678	6	ENSCAFG00845031075|TBXAS1, ENSCAFG00845023727|CYBB, ENSCAFG00845019580|CYP4V2, ENSCAFG00845009798|NR1D1, ENSCAFG00845010585|GUCY1B1, ENSCAFG00845010475|GUCY1A1, ENSCAFG00845017370|CYP1A1, ENSCAFG00845015506|FLVCR2, ENSCAFG00845024098|CAT, ENSCAFG00845020300|PGRMC1, ENSCAFG00845004031|CYP46A1, ENSCAFG00845003520|CYBA, ENSCAFG00845014798|NOS2, ENSCAFG00845003912|GUCY1A2, ENSCAFG00845017204|CYGB, EN…	19	84	-1.52753
GO:0030496	midbody	Cellular Component	ENSCAFG00845019276|CEP55, ENSCAFG00845001624|PRC1, ENSCAFG00845021665|KIF14, ENSCAFG00845017966|RACGAP1, ENSCAFG00845001752|CENPF, ENSCAFG00845002973|CDK1, ENSCAFG00845001126|ASPM, ENSCAFG00845001570|PLK1, ENSCAFG00845029242|KIF4A, ENSCAFG00845019219|KIF20A, ENSCAFG00845026923|CENPE, ENSCAFG00845025956|ECT2, ENSCAFG00845003393|NEK2, ENSCAFG00845030636|CDCA8, ENSCAFG00845007050|BCL3, ENSCAFG008450…	25	2429	112	19884	0.2232	0.00189385	**	0.0378014	*	ENSCAFG00845019276|CEP55, ENSCAFG00845001624|PRC1, ENSCAFG00845021665|KIF14, ENSCAFG00845017966|RACGAP1, ENSCAFG00845001752|CENPF, ENSCAFG00845002973|CDK1, ENSCAFG00845001126|ASPM, ENSCAFG00845001570|PLK1, ENSCAFG00845029242|KIF4A, ENSCAFG00845019219|KIF20A, ENSCAFG00845026923|CENPE, ENSCAFG00845025956|ECT2, ENSCAFG00845003393|NEK2, ENSCAFG00845030636|CDCA8, ENSCAFG00845007050|BCL3, ENSCAFG008450…	23	ENSCAFG00845014090|RAB11FIP4, ENSCAFG00845023988|DTNBP1	2	110	1.33485
GO:0019915	lipid storage	Biological Process	ENSCAFG00845025442|CD36, ENSCAFG00845001153|HEXB, ENSCAFG00845014245|PLIN2, ENSCAFG00845012760|GBA, ENSCAFG00845003045|FFAR2, ENSCAFG00845005428|GM2A, ENSCAFG00845025040|HEXA, ENSCAFG00845004999|CIDEA, ENSCAFG00845004266|APOA1	9	2429	25	19884	0.36	0.00194446	**	0.0387088	*		0	ENSCAFG00845025442|CD36, ENSCAFG00845001153|HEXB, ENSCAFG00845014245|PLIN2, ENSCAFG00845012760|GBA, ENSCAFG00845003045|FFAR2, ENSCAFG00845005428|GM2A, ENSCAFG00845025040|HEXA, ENSCAFG00845004999|CIDEA, ENSCAFG00845004266|APOA1	9	24	-1.22474
GO:0030155	regulation of cell adhesion	Biological Process	ENSCAFG00845021665|KIF14, ENSCAFG00845024348|EMCN, ENSCAFG00845005035|GPR4, ENSCAFG00845022668|JAG2, ENSCAFG00845012064|S1PR1, ENSCAFG00845005700|NUAK1, ENSCAFG00845000774|PRLR, ENSCAFG00845010094|TNN, ENSCAFG00845019157|CXCR3, ENSCAFG00845004002|LAMA1	10	2429	30	19884	0.3333	0.0021515	**	0.0426869	*	ENSCAFG00845021665|KIF14, ENSCAFG00845005700|NUAK1, ENSCAFG00845010094|TNN	3	ENSCAFG00845024348|EMCN, ENSCAFG00845005035|GPR4, ENSCAFG00845022668|JAG2, ENSCAFG00845012064|S1PR1, ENSCAFG00845000774|PRLR, ENSCAFG00845019157|CXCR3, ENSCAFG00845004002|LAMA1	7	29	-0.557086
GO:0030324	lung development	Biological Process	ENSCAFG00845004382|ABCA3, ENSCAFG00845004370|BMP4, ENSCAFG00845017942|FGF1, ENSCAFG00845012083|KDR, ENSCAFG00845011823|ITGA3, ENSCAFG00845025905|HES1, ENSCAFG00845031100|GPC3, ENSCAFG00845013933|ADA, ENSCAFG00845000419|CCBE1, ENSCAFG00845011836|GLI1, ENSCAFG00845024632|TBX5, ENSCAFG00845026417|WNT5A, ENSCAFG00845005453|NOTCH1, ENSCAFG00845020297|FGF9, ENSCAFG00845015871|DNAAF1, ENSCAFG00845001606…	16	2429	61	19884	0.2623	0.00216007	**	0.0426869	*	ENSCAFG00845000419|CCBE1, ENSCAFG00845011836|GLI1, ENSCAFG00845024632|TBX5, ENSCAFG00845015871|DNAAF1	4	ENSCAFG00845004382|ABCA3, ENSCAFG00845004370|BMP4, ENSCAFG00845017942|FGF1, ENSCAFG00845012083|KDR, ENSCAFG00845011823|ITGA3, ENSCAFG00845025905|HES1, ENSCAFG00845031100|GPC3, ENSCAFG00845013933|ADA, ENSCAFG00845026417|WNT5A, ENSCAFG00845005453|NOTCH1, ENSCAFG00845020297|FGF9, ENSCAFG00845001606|PROX1	12	57	-0.794719
GO:0006879	cellular iron ion homeostasis	Biological Process	ENSCAFG00845027087|SLC11A1, ENSCAFG00845030091|ENSCAFG00845030091, ENSCAFG00845025572|HFE, ENSCAFG00845012835|CYB561A3, ENSCAFG00845027558|HEPH, ENSCAFG00845017586|BMP6, ENSCAFG00845029004|ATP6AP1, ENSCAFG00845029840|TFRC, ENSCAFG00845020630|HEPHL1, ENSCAFG00845009520|SCARA5, ENSCAFG00845011506|ENSCAFG00845011506, ENSCAFG00845010380|ENSCAFG00845010380, ENSCAFG00845009778|HMOX1	13	2429	45	19884	0.2889	0.00216705	**	0.0426869	*	ENSCAFG00845011506|ENSCAFG00845011506, ENSCAFG00845009778|HMOX1	2	ENSCAFG00845027087|SLC11A1, ENSCAFG00845030091|ENSCAFG00845030091, ENSCAFG00845025572|HFE, ENSCAFG00845012835|CYB561A3, ENSCAFG00845027558|HEPH, ENSCAFG00845017586|BMP6, ENSCAFG00845029004|ATP6AP1, ENSCAFG00845029840|TFRC, ENSCAFG00845020630|HEPHL1, ENSCAFG00845009520|SCARA5, ENSCAFG00845010380|ENSCAFG00845010380	11	42	-1.23443
GO:0019221	cytokine-mediated signaling pathway	Biological Process	ENSCAFG00845008045|CSF2RB, ENSCAFG00845008395|CSF1R, ENSCAFG00845011904|KIT, ENSCAFG00845021435|IRF5, ENSCAFG00845008825|IL6, ENSCAFG00845014397|IL6R, ENSCAFG00845006658|EREG, ENSCAFG00845024273|CNTFR, ENSCAFG00845026778|IFNAR1, ENSCAFG00845024451|IL1RAP, ENSCAFG00845026634|STAT4, ENSCAFG00845003350|CX3CL1, ENSCAFG00845003525|LIFR	13	2429	45	19884	0.2889	0.00216705	**	0.0426869	*	ENSCAFG00845024273|CNTFR, ENSCAFG00845026634|STAT4, ENSCAFG00845003525|LIFR	3	ENSCAFG00845008045|CSF2RB, ENSCAFG00845008395|CSF1R, ENSCAFG00845011904|KIT, ENSCAFG00845021435|IRF5, ENSCAFG00845008825|IL6, ENSCAFG00845014397|IL6R, ENSCAFG00845006658|EREG, ENSCAFG00845026778|IFNAR1, ENSCAFG00845024451|IL1RAP, ENSCAFG00845003350|CX3CL1	10	43	-0.609994
GO:0019886	antigen processing and presentation of exogenous peptide antigen via MHC class II	Biological Process	ENSCAFG00845017467|DLA-DRA, ENSCAFG00845019241|CTSS, ENSCAFG00845018536|DLA-DMB, ENSCAFG00845023402|IFI30, ENSCAFG00845017728|DLA-DQA1	5	2429	9	19884	0.5556	0.00222958	**	0.0430154	*		0	ENSCAFG00845017467|DLA-DRA, ENSCAFG00845019241|CTSS, ENSCAFG00845018536|DLA-DMB, ENSCAFG00845023402|IFI30, ENSCAFG00845017728|DLA-DQA1	5	8	-1.41421
GO:0042832	defense response to protozoan	Biological Process	ENSCAFG00845027087|SLC11A1, ENSCAFG00845001289|IL10, ENSCAFG00845007050|BCL3, ENSCAFG00845004258|IRF8, ENSCAFG00845015458|BATF	5	2429	9	19884	0.5556	0.00222958	**	0.0430154	*	ENSCAFG00845007050|BCL3	1	ENSCAFG00845027087|SLC11A1, ENSCAFG00845001289|IL10, ENSCAFG00845004258|IRF8, ENSCAFG00845015458|BATF	4	9	-0.333333
GO:0043394	proteoglycan binding	Molecular Function	ENSCAFG00845019241|CTSS, ENSCAFG00845019461|CTSK, ENSCAFG00845018672|CTSB, ENSCAFG00845021985|FN1, ENSCAFG00845020025|COMP	5	2429	9	19884	0.5556	0.00222958	**	0.0430154	*		0	ENSCAFG00845019241|CTSS, ENSCAFG00845019461|CTSK, ENSCAFG00845018672|CTSB, ENSCAFG00845021985|FN1, ENSCAFG00845020025|COMP	5	8	-2.12132
GO:0003181	atrioventricular valve morphogenesis	Biological Process	ENSCAFG00845027004|BMP2, ENSCAFG00845011723|HEYL, ENSCAFG00845002910|SLIT3, ENSCAFG00845024632|TBX5, ENSCAFG00845005453|NOTCH1	5	2429	9	19884	0.5556	0.00222958	**	0.0430154	*	ENSCAFG00845024632|TBX5	1	ENSCAFG00845027004|BMP2, ENSCAFG00845011723|HEYL, ENSCAFG00845002910|SLIT3, ENSCAFG00845005453|NOTCH1	4	9	-2.33333
GO:0060317	cardiac epithelial to mesenchymal transition	Biological Process	ENSCAFG00845027004|BMP2, ENSCAFG00845011723|HEYL, ENSCAFG00845028176|TGFB2, ENSCAFG00845000089|HEY2, ENSCAFG00845005453|NOTCH1	5	2429	9	19884	0.5556	0.00222958	**	0.0430154	*		0	ENSCAFG00845027004|BMP2, ENSCAFG00845011723|HEYL, ENSCAFG00845028176|TGFB2, ENSCAFG00845000089|HEY2, ENSCAFG00845005453|NOTCH1	5	9	-2.33333
GO:0034501	protein localization to kinetochore	Biological Process	ENSCAFG00845002973|CDK1, ENSCAFG00845028680|KNL1, ENSCAFG00845009329|TTK, ENSCAFG00845000507|ZW10, ENSCAFG00845015845|ZWILCH	5	2429	9	19884	0.5556	0.00222958	**	0.0430154	*	ENSCAFG00845002973|CDK1, ENSCAFG00845028680|KNL1, ENSCAFG00845009329|TTK, ENSCAFG00845000507|ZW10, ENSCAFG00845015845|ZWILCH	5		0	9	2.33333
GO:0034115	negative regulation of heterotypic cell-cell adhesion	Biological Process	ENSCAFG00845001289|IL10, ENSCAFG00845011971|IL1RN, ENSCAFG00845000353|MBP, ENSCAFG00845021949|ADIPOQ, ENSCAFG00845004266|APOA1	5	2429	9	19884	0.5556	0.00222958	**	0.0430154	*		0	ENSCAFG00845001289|IL10, ENSCAFG00845011971|IL1RN, ENSCAFG00845000353|MBP, ENSCAFG00845021949|ADIPOQ, ENSCAFG00845004266|APOA1	5	9	-0.333333
GO:0043534	blood vessel endothelial cell migration	Biological Process	ENSCAFG00845012097|CDH5, ENSCAFG00845020667|SOX18, ENSCAFG00845004266|APOA1, ENSCAFG00845023646|AMOT, ENSCAFG00845027003|GPX1	5	2429	9	19884	0.5556	0.00222958	**	0.0430154	*	ENSCAFG00845027003|GPX1	1	ENSCAFG00845012097|CDH5, ENSCAFG00845020667|SOX18, ENSCAFG00845004266|APOA1, ENSCAFG00845023646|AMOT	4	9	-1
GO:0045746	negative regulation of Notch signaling pathway	Biological Process	ENSCAFG00845029137|DLL4, ENSCAFG00845011997|ARRB1, ENSCAFG00845013601|BEND6, ENSCAFG00845029695|HEY1, ENSCAFG00845018934|GATA2, ENSCAFG00845023292|NRARP, ENSCAFG00845009184|DLK2, ENSCAFG00845000089|HEY2	8	2429	21	19884	0.381	0.002286	**	0.0438783	*	ENSCAFG00845013601|BEND6	1	ENSCAFG00845029137|DLL4, ENSCAFG00845011997|ARRB1, ENSCAFG00845029695|HEY1, ENSCAFG00845018934|GATA2, ENSCAFG00845023292|NRARP, ENSCAFG00845009184|DLK2, ENSCAFG00845000089|HEY2	7	21	-1.96396
GO:0008277	regulation of G protein-coupled receptor signaling pathway	Biological Process	ENSCAFG00845007816|VPS25, ENSCAFG00845025694|RGS1, ENSCAFG00845010151|RGS14, ENSCAFG00845020809|SLC24A4, ENSCAFG00845025595|RGS2, ENSCAFG00845029374|RAMP1, ENSCAFG00845025832|RGS18, ENSCAFG00845011581|TUB	8	2429	21	19884	0.381	0.002286	**	0.0438783	*	ENSCAFG00845011581|TUB	1	ENSCAFG00845007816|VPS25, ENSCAFG00845025694|RGS1, ENSCAFG00845010151|RGS14, ENSCAFG00845020809|SLC24A4, ENSCAFG00845025595|RGS2, ENSCAFG00845029374|RAMP1, ENSCAFG00845025832|RGS18	7	21	-1.30931
GO:0048662	negative regulation of smooth muscle cell proliferation	Biological Process	ENSCAFG00845027004|BMP2, ENSCAFG00845011212|IGFBP3, ENSCAFG00845006705|APOE, ENSCAFG00845008311|PPARGC1A, ENSCAFG00845010791|AIF1, ENSCAFG00845009778|HMOX1	6	2429	13	19884	0.4615	0.00263549	**	0.0492285	*	ENSCAFG00845009778|HMOX1	1	ENSCAFG00845027004|BMP2, ENSCAFG00845011212|IGFBP3, ENSCAFG00845006705|APOE, ENSCAFG00845008311|PPARGC1A, ENSCAFG00845010791|AIF1	5	12	-0.57735
GO:0002102	podosome	Cellular Component	ENSCAFG00845030758|FERMT3, ENSCAFG00845015029|BIN2, ENSCAFG00845008232|LCP1, ENSCAFG00845012277|VCAM1, ENSCAFG00845016093|GSN, ENSCAFG00845025768|ADAM8	6	2429	13	19884	0.4615	0.00263549	**	0.0492285	*		0	ENSCAFG00845030758|FERMT3, ENSCAFG00845015029|BIN2, ENSCAFG00845008232|LCP1, ENSCAFG00845012277|VCAM1, ENSCAFG00845016093|GSN, ENSCAFG00845025768|ADAM8	6	13	-0.83205
GO:0030890	positive regulation of B cell proliferation	Biological Process	ENSCAFG00845006874|CD74, ENSCAFG00845016220|NCKAP1L, ENSCAFG00845012026|TLR4, ENSCAFG00845031013|SASH3, ENSCAFG00845029840|TFRC, ENSCAFG00845013933|ADA, ENSCAFG00845002725|BCL2, ENSCAFG00845009278|VAV3, ENSCAFG00845013608|ATAD5	9	2429	26	19884	0.3462	0.00265521	**	0.0492285	*	ENSCAFG00845013608|ATAD5	1	ENSCAFG00845006874|CD74, ENSCAFG00845016220|NCKAP1L, ENSCAFG00845012026|TLR4, ENSCAFG00845031013|SASH3, ENSCAFG00845029840|TFRC, ENSCAFG00845013933|ADA, ENSCAFG00845002725|BCL2, ENSCAFG00845009278|VAV3	8	24	-2.44949
GO:0000086	G2/M transition of mitotic cell cycle	Biological Process	ENSCAFG00845001570|PLK1, ENSCAFG00845021203|CCNA2, ENSCAFG00845024978|FOXM1, ENSCAFG00845015660|APP, ENSCAFG00845020101|CDC25C, ENSCAFG00845000048|TPD52L1, ENSCAFG00845004397|SKP2, ENSCAFG00845008504|NES, ENSCAFG00845025355|PBX1	9	2429	26	19884	0.3462	0.00265521	**	0.0492285	*	ENSCAFG00845001570|PLK1, ENSCAFG00845021203|CCNA2, ENSCAFG00845024978|FOXM1, ENSCAFG00845020101|CDC25C, ENSCAFG00845004397|SKP2, ENSCAFG00845025355|PBX1	6	ENSCAFG00845015660|APP, ENSCAFG00845000048|TPD52L1, ENSCAFG00845008504|NES	3	26	1.96116
GO:0006958	complement activation, classical pathway	Biological Process	ENSCAFG00845000378|C1QC, ENSCAFG00845000400|C1QA, ENSCAFG00845000358|C1QB, ENSCAFG00845025415|C1S	4	2429	6	19884	0.6667	0.0027156	**	0.0492285	*		0	ENSCAFG00845000378|C1QC, ENSCAFG00845000400|C1QA, ENSCAFG00845000358|C1QB, ENSCAFG00845025415|C1S	4	6	-2.44949
GO:0003208	cardiac ventricle morphogenesis	Biological Process	ENSCAFG00845029137|DLL4, ENSCAFG00845011723|HEYL, ENSCAFG00845000089|HEY2, ENSCAFG00845005453|NOTCH1	4	2429	6	19884	0.6667	0.0027156	**	0.0492285	*		0	ENSCAFG00845029137|DLL4, ENSCAFG00845011723|HEYL, ENSCAFG00845000089|HEY2, ENSCAFG00845005453|NOTCH1	4	6	-1.63299
GO:0035325	Toll-like receptor binding	Molecular Function	ENSCAFG00845025442|CD36, ENSCAFG00845009391|TLR2, ENSCAFG00845018106|SYK, ENSCAFG00845008909|UNC93B1	4	2429	6	19884	0.6667	0.0027156	**	0.0492285	*		0	ENSCAFG00845025442|CD36, ENSCAFG00845009391|TLR2, ENSCAFG00845018106|SYK, ENSCAFG00845008909|UNC93B1	4	6	-1.63299
GO:0060100	positive regulation of phagocytosis, engulfment	Biological Process	ENSCAFG00845025442|CD36, ENSCAFG00845016220|NCKAP1L, ENSCAFG00845017949|PLCG2, ENSCAFG00845010104|C3	4	2429	6	19884	0.6667	0.0027156	**	0.0492285	*		0	ENSCAFG00845025442|CD36, ENSCAFG00845016220|NCKAP1L, ENSCAFG00845017949|PLCG2, ENSCAFG00845010104|C3	4	6	-2.44949
GO:1990000	amyloid fibril formation	Biological Process	ENSCAFG00845025442|CD36, ENSCAFG00845028622|B2M, ENSCAFG00845015660|APP, ENSCAFG00845016093|GSN	4	2429	6	19884	0.6667	0.0027156	**	0.0492285	*		0	ENSCAFG00845025442|CD36, ENSCAFG00845028622|B2M, ENSCAFG00845015660|APP, ENSCAFG00845016093|GSN	4	6	-1.63299
GO:0005587	collagen type IV trimer	Cellular Component	ENSCAFG00845020341|COL4A2, ENSCAFG00845018797|COL4A1, ENSCAFG00845020584|COL4A5, ENSCAFG00845019494|COL4A6	4	2429	6	19884	0.6667	0.0027156	**	0.0492285	*		0	ENSCAFG00845020341|COL4A2, ENSCAFG00845018797|COL4A1, ENSCAFG00845020584|COL4A5, ENSCAFG00845019494|COL4A6	4	6	-2.44949
GO:0010815	bradykinin catabolic process	Biological Process	ENSCAFG00845018336|ACE, ENSCAFG00845005115|CTSH, ENSCAFG00845001686|ECE1, ENSCAFG00845020957|MME	4	2429	6	19884	0.6667	0.0027156	**	0.0492285	*	ENSCAFG00845020957|MME	1	ENSCAFG00845018336|ACE, ENSCAFG00845005115|CTSH, ENSCAFG00845001686|ECE1	3	6	0
GO:2000343	positive regulation of chemokine (C-X-C motif) ligand 2 production	Biological Process	ENSCAFG00845012026|TLR4, ENSCAFG00845000353|MBP, ENSCAFG00845001382|MCOLN2, ENSCAFG00845010558|TNF	4	2429	6	19884	0.6667	0.0027156	**	0.0492285	*		0	ENSCAFG00845012026|TLR4, ENSCAFG00845000353|MBP, ENSCAFG00845001382|MCOLN2, ENSCAFG00845010558|TNF	4	6	-1.63299
GO:0006670	sphingosine metabolic process	Biological Process	ENSCAFG00845027433|PLPP1, ENSCAFG00845000947|SPHK2, ENSCAFG00845013841|PLPP3, ENSCAFG00845018270|SPHK1	4	2429	6	19884	0.6667	0.0027156	**	0.0492285	*	ENSCAFG00845000947|SPHK2	1	ENSCAFG00845027433|PLPP1, ENSCAFG00845013841|PLPP3, ENSCAFG00845018270|SPHK1	3	6	0
GO:0060055	angiogenesis involved in wound healing	Biological Process	ENSCAFG00845005035|GPR4, ENSCAFG00845021381|HPSE, ENSCAFG00845027003|GPX1, ENSCAFG00845003350|CX3CL1	4	2429	6	19884	0.6667	0.0027156	**	0.0492285	*	ENSCAFG00845027003|GPX1	1	ENSCAFG00845005035|GPR4, ENSCAFG00845021381|HPSE, ENSCAFG00845003350|CX3CL1	3	6	-0.816497
GO:0051782	negative regulation of cell division	Biological Process	ENSCAFG00845023350|SUSD2, ENSCAFG00845011435|TXNIP, ENSCAFG00845002429|BLM, ENSCAFG00845017648|INTU	4	2429	6	19884	0.6667	0.0027156	**	0.0492285	*	ENSCAFG00845002429|BLM, ENSCAFG00845017648|INTU	2	ENSCAFG00845023350|SUSD2, ENSCAFG00845011435|TXNIP	2	5	0.447214
GO:0086004	regulation of cardiac muscle cell contraction	Biological Process	ENSCAFG00845015608|STC1, ENSCAFG00845007035|PLN, ENSCAFG00845030126|SCN5A, ENSCAFG00845028786|PDE4B	4	2429	6	19884	0.6667	0.0027156	**	0.0492285	*		0	ENSCAFG00845015608|STC1, ENSCAFG00845007035|PLN, ENSCAFG00845030126|SCN5A, ENSCAFG00845028786|PDE4B	4	6	-1.63299
GO:2000669	negative regulation of dendritic cell apoptotic process	Biological Process	ENSCAFG00845027414|GAS6, ENSCAFG00845005361|CCL21, ENSCAFG00845002725|BCL2, ENSCAFG00845026834|CXCL12	4	2429	6	19884	0.6667	0.0027156	**	0.0492285	*		0	ENSCAFG00845027414|GAS6, ENSCAFG00845005361|CCL21, ENSCAFG00845002725|BCL2, ENSCAFG00845026834|CXCL12	4	6	-2.44949
GO:0001973	G protein-coupled adenosine receptor signaling pathway	Biological Process	ENSCAFG00845024171|ADCY5, ENSCAFG00845022393|ADORA2A, ENSCAFG00845025464|CNTN2, ENSCAFG00845014197|ADORA1	4	2429	6	19884	0.6667	0.0027156	**	0.0492285	*		0	ENSCAFG00845024171|ADCY5, ENSCAFG00845022393|ADORA2A, ENSCAFG00845025464|CNTN2, ENSCAFG00845014197|ADORA1	4	6	-1.63299
GO:0045745	positive regulation of G protein-coupled receptor signaling pathway	Biological Process	ENSCAFG00845010104|C3, ENSCAFG00845023697|SLC39A14, ENSCAFG00845008614|GPER1, ENSCAFG00845009497|GAS2L2	4	2429	6	19884	0.6667	0.0027156	**	0.0492285	*		0	ENSCAFG00845010104|C3, ENSCAFG00845023697|SLC39A14, ENSCAFG00845008614|GPER1, ENSCAFG00845009497|GAS2L2	4	5	-2.23607
GO:0097242	amyloid-beta clearance	Biological Process	ENSCAFG00845010104|C3, ENSCAFG00845014323|MSR1, ENSCAFG00845002761|C5AR1, ENSCAFG00845020957|MME	4	2429	6	19884	0.6667	0.0027156	**	0.0492285	*	ENSCAFG00845020957|MME	1	ENSCAFG00845010104|C3, ENSCAFG00845014323|MSR1, ENSCAFG00845002761|C5AR1	3	6	0
GO:0010573	vascular endothelial growth factor production	Biological Process	ENSCAFG00845008825|IL6, ENSCAFG00845014397|IL6R, ENSCAFG00845002971|ADGRG1, ENSCAFG00845010558|TNF	4	2429	6	19884	0.6667	0.0027156	**	0.0492285	*		0	ENSCAFG00845008825|IL6, ENSCAFG00845014397|IL6R, ENSCAFG00845002971|ADGRG1, ENSCAFG00845010558|TNF	4	6	-0.816497
GO:0014074	response to purine-containing compound	Biological Process	ENSCAFG00845013933|ADA, ENSCAFG00845022393|ADORA2A, ENSCAFG00845020419|TRPM2, ENSCAFG00845014197|ADORA1	4	2429	6	19884	0.6667	0.0027156	**	0.0492285	*		0	ENSCAFG00845013933|ADA, ENSCAFG00845022393|ADORA2A, ENSCAFG00845020419|TRPM2, ENSCAFG00845014197|ADORA1	4	6	-0.816497
GO:1900222	negative regulation of amyloid-beta clearance	Biological Process	ENSCAFG00845010558|TNF, ENSCAFG00845003630|MYOCD, ENSCAFG00845010689|LRPAP1, ENSCAFG00845022232|PLA2G3	4	2429	6	19884	0.6667	0.0027156	**	0.0492285	*	ENSCAFG00845003630|MYOCD, ENSCAFG00845022232|PLA2G3	2	ENSCAFG00845010558|TNF, ENSCAFG00845010689|LRPAP1	2	6	0.816497
GO:0048471	perinuclear region of cytoplasm	Cellular Component	ENSCAFG00845007384|LAPTM5, ENSCAFG00845002498|CD34, ENSCAFG00845000875|ECSCR, ENSCAFG00845021275|LGMN, ENSCAFG00845010374|ABCA1, ENSCAFG00845014372|RASGRP3, ENSCAFG00845018672|CTSB, ENSCAFG00845010565|CLU, ENSCAFG00845008232|LCP1, ENSCAFG00845012026|TLR4, ENSCAFG00845009737|PDE2A, ENSCAFG00845004444|CDKN3, ENSCAFG00845029727|PPP1R16B, ENSCAFG00845016873|STOM, ENSCAFG00845002947|ITGB1, ENSCAFG0084…	56	2429	317	19884	0.1767	0.00280317	**	0.0505815	ns	ENSCAFG00845004444|CDKN3, ENSCAFG00845028669|KIF20B, ENSCAFG00845007591|CUL7, ENSCAFG00845003250|SEC23A, ENSCAFG00845024934|KCNS2, ENSCAFG00845024562|HECTD3, ENSCAFG00845029993|PHEX, ENSCAFG00845028730|RAD51, ENSCAFG00845027069|ARHGAP1, ENSCAFG00845018326|CDK2AP1, ENSCAFG00845011111|TAOK1, ENSCAFG00845017050|HMGB2, ENSCAFG00845003314|WWC1, ENSCAFG00845005678|SEC16A, ENSCAFG00845009778|HMOX1	15	ENSCAFG00845007384|LAPTM5, ENSCAFG00845002498|CD34, ENSCAFG00845000875|ECSCR, ENSCAFG00845021275|LGMN, ENSCAFG00845010374|ABCA1, ENSCAFG00845014372|RASGRP3, ENSCAFG00845018672|CTSB, ENSCAFG00845010565|CLU, ENSCAFG00845008232|LCP1, ENSCAFG00845012026|TLR4, ENSCAFG00845009737|PDE2A, ENSCAFG00845029727|PPP1R16B, ENSCAFG00845016873|STOM, ENSCAFG00845002947|ITGB1, ENSCAFG00845002371|CSF1, ENSCAFG00845…	41	301	-0.230556
GO:0071277	cellular response to calcium ion	Biological Process	ENSCAFG00845021275|LGMN, ENSCAFG00845025956|ECT2, ENSCAFG00845007383|SMPD1, ENSCAFG00845021804|ALOX5AP, ENSCAFG00845017949|PLCG2, ENSCAFG00845008212|ITPKB, ENSCAFG00845025665|MCOLN1, ENSCAFG00845030126|SCN5A, ENSCAFG00845020419|TRPM2, ENSCAFG00845015304|FOS, ENSCAFG00845019012|CAPN3, ENSCAFG00845026417|WNT5A	12	2429	41	19884	0.2927	0.00281046	**	0.0505815	ns	ENSCAFG00845025956|ECT2, ENSCAFG00845015304|FOS	2	ENSCAFG00845021275|LGMN, ENSCAFG00845007383|SMPD1, ENSCAFG00845021804|ALOX5AP, ENSCAFG00845017949|PLCG2, ENSCAFG00845008212|ITPKB, ENSCAFG00845025665|MCOLN1, ENSCAFG00845030126|SCN5A, ENSCAFG00845020419|TRPM2, ENSCAFG00845019012|CAPN3, ENSCAFG00845026417|WNT5A	10	39	-3.04243
GO:0017124	SH3 domain binding	Molecular Function	ENSCAFG00845020698|HCLS1, ENSCAFG00845001935|NCF1, ENSCAFG00845003555|EFS, ENSCAFG00845022702|PTPN22, ENSCAFG00845028227|SGIP1, ENSCAFG00845029636|ELMO1, ENSCAFG00845004192|EVL, ENSCAFG00845026107|PTPN6, ENSCAFG00845022743|NOXA1, ENSCAFG00845006988|CBLC, ENSCAFG00845027003|GPX1, ENSCAFG00845016365|ARHGAP31	12	2429	41	19884	0.2927	0.00281046	**	0.0505815	ns	ENSCAFG00845003555|EFS, ENSCAFG00845006988|CBLC, ENSCAFG00845027003|GPX1, ENSCAFG00845016365|ARHGAP31	4	ENSCAFG00845020698|HCLS1, ENSCAFG00845001935|NCF1, ENSCAFG00845022702|PTPN22, ENSCAFG00845028227|SGIP1, ENSCAFG00845029636|ELMO1, ENSCAFG00845004192|EVL, ENSCAFG00845026107|PTPN6, ENSCAFG00845022743|NOXA1	8	39	1.1209
GO:0060395	SMAD protein signal transduction	Biological Process	ENSCAFG00845027004|BMP2, ENSCAFG00845004370|BMP4, ENSCAFG00845025863|NCEH1, ENSCAFG00845017586|BMP6, ENSCAFG00845028176|TGFB2, ENSCAFG00845025040|HEXA, ENSCAFG00845022411|GDF15, ENSCAFG00845011667|BTBD11, ENSCAFG00845013832|ATOH8, ENSCAFG00845015304|FOS	10	2429	31	19884	0.3226	0.00283291	**	0.0506264	ns	ENSCAFG00845011667|BTBD11, ENSCAFG00845013832|ATOH8, ENSCAFG00845015304|FOS	3	ENSCAFG00845027004|BMP2, ENSCAFG00845004370|BMP4, ENSCAFG00845025863|NCEH1, ENSCAFG00845017586|BMP6, ENSCAFG00845028176|TGFB2, ENSCAFG00845025040|HEXA, ENSCAFG00845022411|GDF15	7	29	0.557086
GO:0032092	positive regulation of protein binding	Biological Process	ENSCAFG00845027004|BMP2, ENSCAFG00845000875|ECSCR, ENSCAFG00845018336|ACE, ENSCAFG00845004370|BMP4, ENSCAFG00845018420|EPHB6, ENSCAFG00845016825|TRIB3, ENSCAFG00845007032|MFNG, ENSCAFG00845025572|HFE, ENSCAFG00845026992|PLXND1, ENSCAFG00845028622|B2M, ENSCAFG00845015660|APP, ENSCAFG00845011687|BAMBI, ENSCAFG00845019686|DACT1, ENSCAFG00845029410|CLDN5, ENSCAFG00845026417|WNT5A	15	2429	57	19884	0.2632	0.00283319	**	0.0506264	ns	ENSCAFG00845016825|TRIB3, ENSCAFG00845019686|DACT1	2	ENSCAFG00845027004|BMP2, ENSCAFG00845000875|ECSCR, ENSCAFG00845018336|ACE, ENSCAFG00845004370|BMP4, ENSCAFG00845018420|EPHB6, ENSCAFG00845007032|MFNG, ENSCAFG00845025572|HFE, ENSCAFG00845026992|PLXND1, ENSCAFG00845028622|B2M, ENSCAFG00845015660|APP, ENSCAFG00845011687|BAMBI, ENSCAFG00845029410|CLDN5, ENSCAFG00845026417|WNT5A	13	55	-2.29228
GO:0000902	cell morphogenesis	Biological Process	ENSCAFG00845010565|CLU, ENSCAFG00845025956|ECT2, ENSCAFG00845024745|VDR, ENSCAFG00845027103|P2RX7, ENSCAFG00845014867|NRG1, ENSCAFG00845028176|TGFB2, ENSCAFG00845002395|TGFB1, ENSCAFG00845025768|ADAM8, ENSCAFG00845020349|PTPRO, ENSCAFG00845002725|BCL2, ENSCAFG00845010699|LST1, ENSCAFG00845031113|GREM1, ENSCAFG00845025968|HGF, ENSCAFG00845030239|KLF2, ENSCAFG00845014821|SHROOM3	15	2429	57	19884	0.2632	0.00283319	**	0.0506264	ns	ENSCAFG00845025956|ECT2, ENSCAFG00845024745|VDR, ENSCAFG00845014867|NRG1, ENSCAFG00845030239|KLF2	4	ENSCAFG00845010565|CLU, ENSCAFG00845027103|P2RX7, ENSCAFG00845028176|TGFB2, ENSCAFG00845002395|TGFB1, ENSCAFG00845025768|ADAM8, ENSCAFG00845020349|PTPRO, ENSCAFG00845002725|BCL2, ENSCAFG00845010699|LST1, ENSCAFG00845031113|GREM1, ENSCAFG00845025968|HGF, ENSCAFG00845014821|SHROOM3	11	53	0.961524
GO:0022857	transmembrane transporter activity	Molecular Function	ENSCAFG00845014401|SLC43A2, ENSCAFG00845028641|SLC2A5, ENSCAFG00845002028|ENSCAFG00845002028, ENSCAFG00845020628|AQP1, ENSCAFG00845026600|SLC12A7, ENSCAFG00845011266|SLC37A2, ENSCAFG00845017528|SLCO4A1, ENSCAFG00845003216|SLC7A8, ENSCAFG00845001507|SLC49A3, ENSCAFG00845015278|SLC2A1, ENSCAFG00845029076|SLC16A6, ENSCAFG00845014515|ABCC3, ENSCAFG00845016609|SLC16A10, ENSCAFG00845015506|FLVCR2, ENSC…	35	2429	178	19884	0.1966	0.00287443	**	0.0512413	ns	ENSCAFG00845003658|SLC35F2, ENSCAFG00845006936|SLC46A2, ENSCAFG00845005860|SLC5A6, ENSCAFG00845022942|SLC7A11, ENSCAFG00845002163|SLC22A2	5	ENSCAFG00845014401|SLC43A2, ENSCAFG00845028641|SLC2A5, ENSCAFG00845002028|ENSCAFG00845002028, ENSCAFG00845020628|AQP1, ENSCAFG00845026600|SLC12A7, ENSCAFG00845011266|SLC37A2, ENSCAFG00845017528|SLCO4A1, ENSCAFG00845003216|SLC7A8, ENSCAFG00845001507|SLC49A3, ENSCAFG00845015278|SLC2A1, ENSCAFG00845029076|SLC16A6, ENSCAFG00845014515|ABCC3, ENSCAFG00845016609|SLC16A10, ENSCAFG00845015506|FLVCR2, ENSC…	30	136	-3.60147
GO:0014069	postsynaptic density	Cellular Component	ENSCAFG00845011173|NGFR, ENSCAFG00845027590|CLSTN2, ENSCAFG00845025366|PLCB4, ENSCAFG00845011235|SYT11, ENSCAFG00845003811|GSG1L, ENSCAFG00845028735|BNIP3, ENSCAFG00845028832|DCLK1, ENSCAFG00845029685|TMEM108, ENSCAFG00845029438|DNAJC6, ENSCAFG00845029974|CABP1, ENSCAFG00845022368|SYNGAP1, ENSCAFG00845015258|LZTS3, ENSCAFG00845008589|SORCS2, ENSCAFG00845028786|PDE4B, ENSCAFG00845004942|NETO2, ENS…	21	2429	92	19884	0.2283	0.00316666	**	0.056317	ns	ENSCAFG00845028832|DCLK1, ENSCAFG00845029685|TMEM108, ENSCAFG00845022368|SYNGAP1, ENSCAFG00845000226|MAP1B	4	ENSCAFG00845011173|NGFR, ENSCAFG00845027590|CLSTN2, ENSCAFG00845025366|PLCB4, ENSCAFG00845011235|SYT11, ENSCAFG00845003811|GSG1L, ENSCAFG00845028735|BNIP3, ENSCAFG00845029438|DNAJC6, ENSCAFG00845029974|CABP1, ENSCAFG00845015258|LZTS3, ENSCAFG00845008589|SORCS2, ENSCAFG00845028786|PDE4B, ENSCAFG00845004942|NETO2, ENSCAFG00845019115|HOMER3, ENSCAFG00845004282|SLC8A3, ENSCAFG00845029109|SYN2, ENSCAF…	17	86	-0.862662
GO:0001530	lipopolysaccharide binding	Molecular Function	ENSCAFG00845029056|BPI, ENSCAFG00845001909|CD14, ENSCAFG00845012026|TLR4, ENSCAFG00845009391|TLR2, ENSCAFG00845027103|P2RX7, ENSCAFG00845010815|PTAFR, ENSCAFG00845028855|LY96, ENSCAFG00845029162|LBP	8	2429	22	19884	0.3636	0.00321174	**	0.0565825	ns		0	ENSCAFG00845029056|BPI, ENSCAFG00845001909|CD14, ENSCAFG00845012026|TLR4, ENSCAFG00845009391|TLR2, ENSCAFG00845027103|P2RX7, ENSCAFG00845010815|PTAFR, ENSCAFG00845028855|LY96, ENSCAFG00845029162|LBP	8	18	-2.35702
GO:0032467	positive regulation of cytokinesis	Biological Process	ENSCAFG00845021665|KIF14, ENSCAFG00845017966|RACGAP1, ENSCAFG00845014023|CDC25B, ENSCAFG00845025956|ECT2, ENSCAFG00845008754|CDC6, ENSCAFG00845028669|KIF20B, ENSCAFG00845029114|CIT, ENSCAFG00845028309|AURKB	8	2429	22	19884	0.3636	0.00321174	**	0.0565825	ns	ENSCAFG00845021665|KIF14, ENSCAFG00845017966|RACGAP1, ENSCAFG00845014023|CDC25B, ENSCAFG00845025956|ECT2, ENSCAFG00845008754|CDC6, ENSCAFG00845028669|KIF20B, ENSCAFG00845029114|CIT, ENSCAFG00845028309|AURKB	8		0	21	2.18218
GO:0050714	positive regulation of protein secretion	Biological Process	ENSCAFG00845002811|MYOM1, ENSCAFG00845027103|P2RX7, ENSCAFG00845028176|TGFB2, ENSCAFG00845000795|MYH10, ENSCAFG00845015760|TGFB3, ENSCAFG00845029233|ANKRD1, ENSCAFG00845030427|ABCG1, ENSCAFG00845009366|IGF1	8	2429	22	19884	0.3636	0.00321174	**	0.0565825	ns	ENSCAFG00845000795|MYH10	1	ENSCAFG00845002811|MYOM1, ENSCAFG00845027103|P2RX7, ENSCAFG00845028176|TGFB2, ENSCAFG00845015760|TGFB3, ENSCAFG00845029233|ANKRD1, ENSCAFG00845030427|ABCG1, ENSCAFG00845009366|IGF1	7	20	-1.34164
GO:0000793	condensed chromosome	Cellular Component	ENSCAFG00845008263|TOP2A, ENSCAFG00845020400|SGO1, ENSCAFG00845028959|NCAPD2, ENSCAFG00845008276|FANCD2, ENSCAFG00845009653|SMC2, ENSCAFG00845028730|RAD51, ENSCAFG00845017050|HMGB2, ENSCAFG00845006070|BRCA1	8	2429	22	19884	0.3636	0.00321174	**	0.0565825	ns	ENSCAFG00845008263|TOP2A, ENSCAFG00845020400|SGO1, ENSCAFG00845028959|NCAPD2, ENSCAFG00845008276|FANCD2, ENSCAFG00845009653|SMC2, ENSCAFG00845028730|RAD51, ENSCAFG00845017050|HMGB2, ENSCAFG00845006070|BRCA1	8		0	22	3.41121
GO:0000278	mitotic cell cycle	Biological Process	ENSCAFG00845001752|CENPF, ENSCAFG00845001570|PLK1, ENSCAFG00845029116|PLK2, ENSCAFG00845029207|AURKA, ENSCAFG00845026923|CENPE, ENSCAFG00845008754|CDC6, ENSCAFG00845028959|NCAPD2, ENSCAFG00845020502|ESPL1, ENSCAFG00845015660|APP, ENSCAFG00845000507|ZW10, ENSCAFG00845021073|SKA3, ENSCAFG00845013340|EDNRA, ENSCAFG00845014817|GEM, ENSCAFG00845006555|CENPT, ENSCAFG00845002725|BCL2	15	2429	58	19884	0.2586	0.00339784	**	0.0597208	ns	ENSCAFG00845001752|CENPF, ENSCAFG00845001570|PLK1, ENSCAFG00845029207|AURKA, ENSCAFG00845026923|CENPE, ENSCAFG00845008754|CDC6, ENSCAFG00845028959|NCAPD2, ENSCAFG00845020502|ESPL1, ENSCAFG00845000507|ZW10, ENSCAFG00845021073|SKA3, ENSCAFG00845014817|GEM, ENSCAFG00845006555|CENPT	11	ENSCAFG00845029116|PLK2, ENSCAFG00845015660|APP, ENSCAFG00845013340|EDNRA, ENSCAFG00845002725|BCL2	4	56	2.40535
GO:0030326	embryonic limb morphogenesis	Biological Process	ENSCAFG00845004370|BMP4, ENSCAFG00845019028|HOXD10, ENSCAFG00845024168|SHOX2, ENSCAFG00845016202|HOXA11, ENSCAFG00845031113|GREM1, ENSCAFG00845024632|TBX5, ENSCAFG00845012524|FBN2, ENSCAFG00845025355|PBX1, ENSCAFG00845026417|WNT5A, ENSCAFG00845005453|NOTCH1, ENSCAFG00845020297|FGF9, ENSCAFG00845006752|C2CD3	12	2429	42	19884	0.2857	0.00350445	**	0.0614506	ns	ENSCAFG00845024168|SHOX2, ENSCAFG00845016202|HOXA11, ENSCAFG00845024632|TBX5, ENSCAFG00845012524|FBN2, ENSCAFG00845025355|PBX1, ENSCAFG00845006752|C2CD3	6	ENSCAFG00845004370|BMP4, ENSCAFG00845019028|HOXD10, ENSCAFG00845031113|GREM1, ENSCAFG00845026417|WNT5A, ENSCAFG00845005453|NOTCH1, ENSCAFG00845020297|FGF9	6	39	-0.800641
GO:1901215	negative regulation of neuron death	Biological Process	ENSCAFG00845002498|CD34, ENSCAFG00845002371|CSF1, ENSCAFG00845012760|GBA, ENSCAFG00845001488|TNFRSF1B, ENSCAFG00845008311|PPARGC1A, ENSCAFG00845019506|SNCA, ENSCAFG00845013384|SORL1, ENSCAFG00845002725|BCL2, ENSCAFG00845003726|NENF	9	2429	27	19884	0.3333	0.00355674	**	0.0620775	ns	ENSCAFG00845013384|SORL1	1	ENSCAFG00845002498|CD34, ENSCAFG00845002371|CSF1, ENSCAFG00845012760|GBA, ENSCAFG00845001488|TNFRSF1B, ENSCAFG00845008311|PPARGC1A, ENSCAFG00845019506|SNCA, ENSCAFG00845002725|BCL2, ENSCAFG00845003726|NENF	8	24	-1.63299
GO:0014065	phosphatidylinositol 3-kinase signaling	Biological Process	ENSCAFG00845026701|PIK3CG, ENSCAFG00845014845|PEAR1, ENSCAFG00845020467|PRR5L, ENSCAFG00845007028|HTR2A, ENSCAFG00845015022|NYAP2, ENSCAFG00845021350|EDN1, ENSCAFG00845022878|PREX2, ENSCAFG00845009366|IGF1, ENSCAFG00845006158|ERBB3	9	2429	27	19884	0.3333	0.00355674	**	0.0620775	ns		0	ENSCAFG00845026701|PIK3CG, ENSCAFG00845014845|PEAR1, ENSCAFG00845020467|PRR5L, ENSCAFG00845007028|HTR2A, ENSCAFG00845015022|NYAP2, ENSCAFG00845021350|EDN1, ENSCAFG00845022878|PREX2, ENSCAFG00845009366|IGF1, ENSCAFG00845006158|ERBB3	9	27	-0.96225
GO:0043025	neuronal cell body	Cellular Component	ENSCAFG00845011629|KCNQ1, ENSCAFG00845029323|CD200, ENSCAFG00845013963|TMEM50A, ENSCAFG00845019443|SERPINI1, ENSCAFG00845027103|P2RX7, ENSCAFG00845022356|ALCAM, ENSCAFG00845017971|DNER, ENSCAFG00845025647|L1CAM, ENSCAFG00845007049|SNCG, ENSCAFG00845001017|TCF25, ENSCAFG00845010094|TNN, ENSCAFG00845030760|ATP1A4, ENSCAFG00845020957|MME, ENSCAFG00845019506|SNCA, ENSCAFG00845000353|MBP, ENSCAFG00845…	24	2429	111	19884	0.2162	0.00358278	**	0.0623869	ns	ENSCAFG00845001017|TCF25, ENSCAFG00845010094|TNN, ENSCAFG00845020957|MME, ENSCAFG00845004230|SLC1A3, ENSCAFG00845015670|MAST1, ENSCAFG00845000226|MAP1B	6	ENSCAFG00845011629|KCNQ1, ENSCAFG00845029323|CD200, ENSCAFG00845013963|TMEM50A, ENSCAFG00845019443|SERPINI1, ENSCAFG00845027103|P2RX7, ENSCAFG00845022356|ALCAM, ENSCAFG00845017971|DNER, ENSCAFG00845025647|L1CAM, ENSCAFG00845007049|SNCG, ENSCAFG00845030760|ATP1A4, ENSCAFG00845019506|SNCA, ENSCAFG00845000353|MBP, ENSCAFG00845017860|NRSN1, ENSCAFG00845017204|CYGB, ENSCAFG00845026751|RTN4R, ENSCAFG00…	18	102	-2.87143
GO:0005874	microtubule	Cellular Component	ENSCAFG00845018957|TPX2, ENSCAFG00845021665|KIF14, ENSCAFG00845001126|ASPM, ENSCAFG00845019219|KIF20A, ENSCAFG00845029607|ENSCAFG00845029607, ENSCAFG00845026923|CENPE, ENSCAFG00845014789|ENSCAFG00845014789, ENSCAFG00845020324|MAP3K11, ENSCAFG00845001017|TCF25, ENSCAFG00845020819|ENSCAFG00845020819, ENSCAFG00845024039|MAP1A, ENSCAFG00845008386|TUBG1, ENSCAFG00845021145|TUBA1B, ENSCAFG00845014345|D…	21	2429	93	19884	0.2258	0.00362931	**	0.0630508	ns	ENSCAFG00845018957|TPX2, ENSCAFG00845021665|KIF14, ENSCAFG00845001126|ASPM, ENSCAFG00845019219|KIF20A, ENSCAFG00845029607|ENSCAFG00845029607, ENSCAFG00845026923|CENPE, ENSCAFG00845014789|ENSCAFG00845014789, ENSCAFG00845001017|TCF25, ENSCAFG00845020819|ENSCAFG00845020819, ENSCAFG00845024039|MAP1A, ENSCAFG00845008386|TUBG1, ENSCAFG00845021145|TUBA1B, ENSCAFG00845014345|DPP9, ENSCAFG00845022093|KATN…	17	ENSCAFG00845020324|MAP3K11, ENSCAFG00845009769|NDRG1, ENSCAFG00845029842|TUBA4A, ENSCAFG00845029863|ENSCAFG00845029863	4	88	4.69042
GO:0003774	cytoskeletal motor activity	Molecular Function	ENSCAFG00845008379|MYH11, ENSCAFG00845003959|MYO3A, ENSCAFG00845009933|MYO7A, ENSCAFG00845006824|MYO1F, ENSCAFG00845000795|MYH10, ENSCAFG00845011123|MYO1G, ENSCAFG00845021552|MYO7B, ENSCAFG00845028534|MYO19, ENSCAFG00845018757|MYH14, ENSCAFG00845027428|MYO5A, ENSCAFG00845015859|MYO5B	11	2429	37	19884	0.2973	0.00364044	**	0.0630982	ns	ENSCAFG00845003959|MYO3A, ENSCAFG00845000795|MYH10, ENSCAFG00845028534|MYO19, ENSCAFG00845027428|MYO5A	4	ENSCAFG00845008379|MYH11, ENSCAFG00845009933|MYO7A, ENSCAFG00845006824|MYO1F, ENSCAFG00845011123|MYO1G, ENSCAFG00845021552|MYO7B, ENSCAFG00845018757|MYH14, ENSCAFG00845015859|MYO5B	7	32	1.06066
GO:0001666	response to hypoxia	Biological Process	ENSCAFG00845027004|BMP2, ENSCAFG00845001876|CRYAB, ENSCAFG00845007207|UCP2, ENSCAFG00845012583|EGLN3, ENSCAFG00845028176|TGFB2, ENSCAFG00845021350|EDN1, ENSCAFG00845013340|EDNRA, ENSCAFG00845015760|TGFB3, ENSCAFG00845011389|KCNMA1, ENSCAFG00845030056|DPP4, ENSCAFG00845013933|ADA, ENSCAFG00845014798|NOS2, ENSCAFG00845026792|P2RX2, ENSCAFG00845025175|NR4A2, ENSCAFG00845003630|MYOCD, ENSCAFG00845014…	16	2429	64	19884	0.25	0.00365202	**	0.0631531	ns	ENSCAFG00845030056|DPP4, ENSCAFG00845003630|MYOCD	2	ENSCAFG00845027004|BMP2, ENSCAFG00845001876|CRYAB, ENSCAFG00845007207|UCP2, ENSCAFG00845012583|EGLN3, ENSCAFG00845028176|TGFB2, ENSCAFG00845021350|EDN1, ENSCAFG00845013340|EDNRA, ENSCAFG00845015760|TGFB3, ENSCAFG00845011389|KCNMA1, ENSCAFG00845013933|ADA, ENSCAFG00845014798|NOS2, ENSCAFG00845026792|P2RX2, ENSCAFG00845025175|NR4A2, ENSCAFG00845014294|CHRNB2	14	60	-1.29099
GO:0071260	cellular response to mechanical stimulus	Biological Process	ENSCAFG00845030092|F11R, ENSCAFG00845020628|AQP1, ENSCAFG00845012026|TLR4, ENSCAFG00845002906|PTGER4, ENSCAFG00845028303|TLR7, ENSCAFG00845012504|COL1A1, ENSCAFG00845019337|TMEM150C, ENSCAFG00845029233|ANKRD1, ENSCAFG00845028735|BNIP3, ENSCAFG00845030024|CASP8	10	2429	32	19884	0.3125	0.00367608	**	0.0632775	ns	ENSCAFG00845012504|COL1A1, ENSCAFG00845030024|CASP8	2	ENSCAFG00845030092|F11R, ENSCAFG00845020628|AQP1, ENSCAFG00845012026|TLR4, ENSCAFG00845002906|PTGER4, ENSCAFG00845028303|TLR7, ENSCAFG00845019337|TMEM150C, ENSCAFG00845029233|ANKRD1, ENSCAFG00845028735|BNIP3	8	32	0
GO:0042531	positive regulation of tyrosine phosphorylation of STAT protein	Biological Process	ENSCAFG00845008395|CSF1R, ENSCAFG00845020698|HCLS1, ENSCAFG00845011904|KIT, ENSCAFG00845020775|CRLF1, ENSCAFG00845025905|HES1, ENSCAFG00845008825|IL6, ENSCAFG00845030908|OSM, ENSCAFG00845014397|IL6R, ENSCAFG00845009366|IGF1, ENSCAFG00845027862|IL31RA	10	2429	32	19884	0.3125	0.00367608	**	0.0632775	ns		0	ENSCAFG00845008395|CSF1R, ENSCAFG00845020698|HCLS1, ENSCAFG00845011904|KIT, ENSCAFG00845020775|CRLF1, ENSCAFG00845025905|HES1, ENSCAFG00845008825|IL6, ENSCAFG00845030908|OSM, ENSCAFG00845014397|IL6R, ENSCAFG00845009366|IGF1, ENSCAFG00845027862|IL31RA	10	29	-1.29987
GO:0009925	basal plasma membrane	Cellular Component	ENSCAFG00845020628|AQP1, ENSCAFG00845003216|SLC7A8, ENSCAFG00845002732|C5AR2, ENSCAFG00845028890|ITGA9, ENSCAFG00845018055|TEK, ENSCAFG00845024014|ITGB4, ENSCAFG00845002592|ANK3	7	2429	18	19884	0.3889	0.00375787	**	0.06439	ns	ENSCAFG00845002592|ANK3	1	ENSCAFG00845020628|AQP1, ENSCAFG00845003216|SLC7A8, ENSCAFG00845002732|C5AR2, ENSCAFG00845028890|ITGA9, ENSCAFG00845018055|TEK, ENSCAFG00845024014|ITGB4	6	18	-2.82843
GO:0051281	positive regulation of release of sequestered calcium ion into cytosol	Biological Process	ENSCAFG00845004875|CEMIP, ENSCAFG00845029862|CXCL10, ENSCAFG00845010276|F2R, ENSCAFG00845008614|GPER1, ENSCAFG00845019506|SNCA, ENSCAFG00845019012|CAPN3, ENSCAFG00845003350|CX3CL1	7	2429	18	19884	0.3889	0.00375787	**	0.06439	ns		0	ENSCAFG00845004875|CEMIP, ENSCAFG00845029862|CXCL10, ENSCAFG00845010276|F2R, ENSCAFG00845008614|GPER1, ENSCAFG00845019506|SNCA, ENSCAFG00845019012|CAPN3, ENSCAFG00845003350|CX3CL1	7	17	-3.15296
GO:0004222	metalloendopeptidase activity	Molecular Function	ENSCAFG00845017615|MMP9, ENSCAFG00845000798|MMP12, ENSCAFG00845018336|ACE, ENSCAFG00845005528|ADAMTS7, ENSCAFG00845015078|ADAM28, ENSCAFG00845009411|MMP28, ENSCAFG00845025865|MMP11, ENSCAFG00845012850|ADAMTS9, ENSCAFG00845004334|ADAMTSL3, ENSCAFG00845001686|ECE1, ENSCAFG00845010921|ADAM9, ENSCAFG00845006935|ADAMTS10, ENSCAFG00845013659|ADAM15, ENSCAFG00845004365|ADAMTS14, ENSCAFG00845025768|ADAM8…	25	2429	118	19884	0.2119	0.00397122	**	0.0667632	ns	ENSCAFG00845004334|ADAMTSL3, ENSCAFG00845006935|ADAMTS10, ENSCAFG00845004365|ADAMTS14, ENSCAFG00845007256|ADAMTS19, ENSCAFG00845020957|MME, ENSCAFG00845029993|PHEX, ENSCAFG00845001303|ADAMTS17, ENSCAFG00845013926|ADAMTSL1	8	ENSCAFG00845017615|MMP9, ENSCAFG00845000798|MMP12, ENSCAFG00845018336|ACE, ENSCAFG00845005528|ADAMTS7, ENSCAFG00845015078|ADAM28, ENSCAFG00845009411|MMP28, ENSCAFG00845025865|MMP11, ENSCAFG00845012850|ADAMTS9, ENSCAFG00845001686|ECE1, ENSCAFG00845010921|ADAM9, ENSCAFG00845013659|ADAM15, ENSCAFG00845025768|ADAM8, ENSCAFG00845011859|ENSCAFG00845011859, ENSCAFG00845018021|KEL, ENSCAFG00845006356|ADA…	17	101	-2.28859
GO:0030247	polysaccharide binding	Molecular Function	ENSCAFG00845017467|DLA-DRA, ENSCAFG00845005953|ENPP2, ENSCAFG00845005297|PRG4, ENSCAFG00845026395|ENDOU, ENSCAFG00845013603|AGL	5	2429	10	19884	0.5	0.00401202	**	0.0667632	ns	ENSCAFG00845013603|AGL	1	ENSCAFG00845017467|DLA-DRA, ENSCAFG00845005953|ENPP2, ENSCAFG00845005297|PRG4, ENSCAFG00845026395|ENDOU	4	10	-1.89737
GO:0038024	cargo receptor activity	Molecular Function	ENSCAFG00845013649|MRC1, ENSCAFG00845029992|SCARB2, ENSCAFG00845002345|VLDLR, ENSCAFG00845014323|MSR1, ENSCAFG00845003005|DAB2	5	2429	10	19884	0.5	0.00401202	**	0.0667632	ns	ENSCAFG00845003005|DAB2	1	ENSCAFG00845013649|MRC1, ENSCAFG00845029992|SCARB2, ENSCAFG00845002345|VLDLR, ENSCAFG00845014323|MSR1	4	10	-1.89737
GO:0033700	phospholipid efflux	Biological Process	ENSCAFG00845010374|ABCA1, ENSCAFG00845006666|APOC1, ENSCAFG00845006705|APOE, ENSCAFG00845030427|ABCG1, ENSCAFG00845004266|APOA1	5	2429	10	19884	0.5	0.00401202	**	0.0667632	ns		0	ENSCAFG00845010374|ABCA1, ENSCAFG00845006666|APOC1, ENSCAFG00845006705|APOE, ENSCAFG00845030427|ABCG1, ENSCAFG00845004266|APOA1	5	8	-1.41421
GO:0097386	glial cell projection	Cellular Component	ENSCAFG00845008232|LCP1, ENSCAFG00845004011|GLUL, ENSCAFG00845013963|TMEM50A, ENSCAFG00845018286|SCN7A, ENSCAFG00845010791|AIF1	5	2429	10	19884	0.5	0.00401202	**	0.0667632	ns		0	ENSCAFG00845008232|LCP1, ENSCAFG00845004011|GLUL, ENSCAFG00845013963|TMEM50A, ENSCAFG00845018286|SCN7A, ENSCAFG00845010791|AIF1	5	9	-1
GO:0001759	organ induction	Biological Process	ENSCAFG00845004370|BMP4, ENSCAFG00845017942|FGF1, ENSCAFG00845019042|SPRY1, ENSCAFG00845016202|HOXA11, ENSCAFG00845022548|SIX1	5	2429	10	19884	0.5	0.00401202	**	0.0667632	ns	ENSCAFG00845016202|HOXA11, ENSCAFG00845022548|SIX1	2	ENSCAFG00845004370|BMP4, ENSCAFG00845017942|FGF1, ENSCAFG00845019042|SPRY1	3	9	1
GO:0048333	mesodermal cell differentiation	Biological Process	ENSCAFG00845004370|BMP4, ENSCAFG00845011823|ITGA3, ENSCAFG00845024014|ITGB4, ENSCAFG00845018632|INHBA, ENSCAFG00845014426|ITGA8	5	2429	10	19884	0.5	0.00401202	**	0.0667632	ns		0	ENSCAFG00845004370|BMP4, ENSCAFG00845011823|ITGA3, ENSCAFG00845024014|ITGB4, ENSCAFG00845018632|INHBA, ENSCAFG00845014426|ITGA8	5	10	-1.26491
GO:0051382	kinetochore assembly	Biological Process	ENSCAFG00845020660|CENPN, ENSCAFG00845026923|CENPE, ENSCAFG00845006555|CENPT, ENSCAFG00845011938|CENPH, ENSCAFG00845003340|CENPS	5	2429	10	19884	0.5	0.00401202	**	0.0667632	ns	ENSCAFG00845020660|CENPN, ENSCAFG00845026923|CENPE, ENSCAFG00845006555|CENPT, ENSCAFG00845011938|CENPH, ENSCAFG00845003340|CENPS	5		0	10	3.16228
GO:0060379	cardiac muscle cell myoblast differentiation	Biological Process	ENSCAFG00845002947|ITGB1, ENSCAFG00845014867|NRG1, ENSCAFG00845031113|GREM1, ENSCAFG00845003630|MYOCD, ENSCAFG00845005453|NOTCH1	5	2429	10	19884	0.5	0.00401202	**	0.0667632	ns	ENSCAFG00845014867|NRG1, ENSCAFG00845003630|MYOCD	2	ENSCAFG00845002947|ITGB1, ENSCAFG00845031113|GREM1, ENSCAFG00845005453|NOTCH1	3	9	0.333333
GO:0048546	digestive tract morphogenesis	Biological Process	ENSCAFG00845009450|SFRP2, ENSCAFG00845008758|SFRP1, ENSCAFG00845005267|SOX10, ENSCAFG00845002725|BCL2, ENSCAFG00845026417|WNT5A	5	2429	10	19884	0.5	0.00401202	**	0.0667632	ns	ENSCAFG00845009450|SFRP2	1	ENSCAFG00845008758|SFRP1, ENSCAFG00845005267|SOX10, ENSCAFG00845002725|BCL2, ENSCAFG00845026417|WNT5A	4	8	-0.707107
GO:0048484	enteric nervous system development	Biological Process	ENSCAFG00845021077|KIF26A, ENSCAFG00845027774|EDNRB, ENSCAFG00845013340|EDNRA, ENSCAFG00845005267|SOX10, ENSCAFG00845030227|HLX	5	2429	10	19884	0.5	0.00401202	**	0.0667632	ns		0	ENSCAFG00845021077|KIF26A, ENSCAFG00845027774|EDNRB, ENSCAFG00845013340|EDNRA, ENSCAFG00845005267|SOX10, ENSCAFG00845030227|HLX	5	10	-0.632456
GO:0055078	sodium ion homeostasis	Biological Process	ENSCAFG00845027774|EDNRB, ENSCAFG00845013340|EDNRA, ENSCAFG00845018286|SCN7A, ENSCAFG00845029331|SCNN1A, ENSCAFG00845001896|SCNN1B	5	2429	10	19884	0.5	0.00401202	**	0.0667632	ns	ENSCAFG00845029331|SCNN1A	1	ENSCAFG00845027774|EDNRB, ENSCAFG00845013340|EDNRA, ENSCAFG00845018286|SCN7A, ENSCAFG00845001896|SCNN1B	4	7	-1.88982
GO:0005159	insulin-like growth factor receptor binding	Molecular Function	ENSCAFG00845011997|ARRB1, ENSCAFG00845021192|SOCS2, ENSCAFG00845009366|IGF1, ENSCAFG00845014088|SHC1, ENSCAFG00845024484|INSR	5	2429	10	19884	0.5	0.00401202	**	0.0667632	ns	ENSCAFG00845014088|SHC1	1	ENSCAFG00845011997|ARRB1, ENSCAFG00845021192|SOCS2, ENSCAFG00845009366|IGF1, ENSCAFG00845024484|INSR	4	8	-0.707107
GO:0060070	canonical Wnt signaling pathway	Biological Process	ENSCAFG00845009450|SFRP2, ENSCAFG00845027774|EDNRB, ENSCAFG00845007687|WNT2B, ENSCAFG00845008758|SFRP1, ENSCAFG00845021350|EDN1, ENSCAFG00845013340|EDNRA, ENSCAFG00845031100|GPC3, ENSCAFG00845026259|DVL3, ENSCAFG00845001147|BCL9L, ENSCAFG00845007778|LRP5, ENSCAFG00845003449|DACT3, ENSCAFG00845008006|WNT9A, ENSCAFG00845026417|WNT5A, ENSCAFG00845020297|FGF9, ENSCAFG00845028910|PYGO1	15	2429	59	19884	0.2542	0.00405152	**	0.0672714	ns	ENSCAFG00845009450|SFRP2, ENSCAFG00845007687|WNT2B, ENSCAFG00845026259|DVL3, ENSCAFG00845001147|BCL9L, ENSCAFG00845003449|DACT3, ENSCAFG00845028910|PYGO1	6	ENSCAFG00845027774|EDNRB, ENSCAFG00845008758|SFRP1, ENSCAFG00845021350|EDN1, ENSCAFG00845013340|EDNRA, ENSCAFG00845031100|GPC3, ENSCAFG00845007778|LRP5, ENSCAFG00845008006|WNT9A, ENSCAFG00845026417|WNT5A, ENSCAFG00845020297|FGF9	9	53	1.51097
GO:0043537	negative regulation of blood vessel endothelial cell migration	Biological Process	ENSCAFG00845022531|ANGPT2, ENSCAFG00845029137|DLL4, ENSCAFG00845005802|VASH1, ENSCAFG00845006705|APOE, ENSCAFG00845012012|RGCC, ENSCAFG00845010558|TNF	6	2429	14	19884	0.4286	0.00413883	**	0.067526	ns		0	ENSCAFG00845022531|ANGPT2, ENSCAFG00845029137|DLL4, ENSCAFG00845005802|VASH1, ENSCAFG00845006705|APOE, ENSCAFG00845012012|RGCC, ENSCAFG00845010558|TNF	6	14	-2.13809
GO:0042116	macrophage activation	Biological Process	ENSCAFG00845027087|SLC11A1, ENSCAFG00845012026|TLR4, ENSCAFG00845013357|ADGRF5, ENSCAFG00845004950|TLR1, ENSCAFG00845005739|NBR1, ENSCAFG00845022232|PLA2G3	6	2429	14	19884	0.4286	0.00413883	**	0.067526	ns	ENSCAFG00845022232|PLA2G3	1	ENSCAFG00845027087|SLC11A1, ENSCAFG00845012026|TLR4, ENSCAFG00845013357|ADGRF5, ENSCAFG00845004950|TLR1, ENSCAFG00845005739|NBR1	5	11	-1.50756
GO:0001968	fibronectin binding	Molecular Function	ENSCAFG00845019241|CTSS, ENSCAFG00845019461|CTSK, ENSCAFG00845011212|IGFBP3, ENSCAFG00845010826|FBLN1, ENSCAFG00845008460|TNFAIP6, ENSCAFG00845000712|SSC5D	6	2429	14	19884	0.4286	0.00413883	**	0.067526	ns	ENSCAFG00845000712|SSC5D	1	ENSCAFG00845019241|CTSS, ENSCAFG00845019461|CTSK, ENSCAFG00845011212|IGFBP3, ENSCAFG00845010826|FBLN1, ENSCAFG00845008460|TNFAIP6	5	14	-2.67261
GO:0070160	tight junction	Cellular Component	ENSCAFG00845030092|F11R, ENSCAFG00845024289|CLDN1, ENSCAFG00845012629|MARVELD2, ENSCAFG00845012752|OCLN, ENSCAFG00845029410|CLDN5, ENSCAFG00845003408|LSR	6	2429	14	19884	0.4286	0.00413883	**	0.067526	ns		0	ENSCAFG00845030092|F11R, ENSCAFG00845024289|CLDN1, ENSCAFG00845012629|MARVELD2, ENSCAFG00845012752|OCLN, ENSCAFG00845029410|CLDN5, ENSCAFG00845003408|LSR	6	13	-0.83205
GO:0005581	collagen trimer	Cellular Component	ENSCAFG00845020341|COL4A2, ENSCAFG00845018797|COL4A1, ENSCAFG00845012504|COL1A1, ENSCAFG00845020584|COL4A5, ENSCAFG00845019587|COL11A2, ENSCAFG00845019494|COL4A6	6	2429	14	19884	0.4286	0.00413883	**	0.067526	ns	ENSCAFG00845012504|COL1A1	1	ENSCAFG00845020341|COL4A2, ENSCAFG00845018797|COL4A1, ENSCAFG00845020584|COL4A5, ENSCAFG00845019587|COL11A2, ENSCAFG00845019494|COL4A6	5	13	-0.83205
GO:0030318	melanocyte differentiation	Biological Process	ENSCAFG00845011904|KIT, ENSCAFG00845011954|OR51E2, ENSCAFG00845012850|ADAMTS9, ENSCAFG00845027774|EDNRB, ENSCAFG00845005267|SOX10, ENSCAFG00845002725|BCL2	6	2429	14	19884	0.4286	0.00413883	**	0.067526	ns		0	ENSCAFG00845011904|KIT, ENSCAFG00845011954|OR51E2, ENSCAFG00845012850|ADAMTS9, ENSCAFG00845027774|EDNRB, ENSCAFG00845005267|SOX10, ENSCAFG00845002725|BCL2	6	14	-0.534522
GO:0030330	DNA damage response, signal transduction by p53 class mediator	Biological Process	ENSCAFG00845007050|BCL3, ENSCAFG00845006897|E2F7, ENSCAFG00845009769|NDRG1, ENSCAFG00845010570|SESN2, ENSCAFG00845015458|BATF, ENSCAFG00845023369|MDM4	6	2429	14	19884	0.4286	0.00413883	**	0.067526	ns	ENSCAFG00845007050|BCL3, ENSCAFG00845006897|E2F7, ENSCAFG00845010570|SESN2, ENSCAFG00845023369|MDM4	4	ENSCAFG00845009769|NDRG1, ENSCAFG00845015458|BATF	2	14	1.60357
GO:0046579	positive regulation of Ras protein signal transduction	Biological Process	ENSCAFG00845002371|CSF1, ENSCAFG00845014867|NRG1, ENSCAFG00845008212|ITPKB, ENSCAFG00845009366|IGF1, ENSCAFG00845026198|RASGRP1, ENSCAFG00845005453|NOTCH1	6	2429	14	19884	0.4286	0.00413883	**	0.067526	ns	ENSCAFG00845014867|NRG1	1	ENSCAFG00845002371|CSF1, ENSCAFG00845008212|ITPKB, ENSCAFG00845009366|IGF1, ENSCAFG00845026198|RASGRP1, ENSCAFG00845005453|NOTCH1	5	13	-0.27735
GO:0008344	adult locomotory behavior	Biological Process	ENSCAFG00845014334|TMOD1, ENSCAFG00845015660|APP, ENSCAFG00845007049|SNCG, ENSCAFG00845017702|NTSR1, ENSCAFG00845019028|HOXD10, ENSCAFG00845003561|LGI4, ENSCAFG00845030760|ATP1A4, ENSCAFG00845022878|PREX2, ENSCAFG00845019506|SNCA, ENSCAFG00845025175|NR4A2, ENSCAFG00845006097|ENSCAFG00845006097, ENSCAFG00845018589|CSTB	12	2429	43	19884	0.2791	0.00433015	**	0.0704941	ns		0	ENSCAFG00845014334|TMOD1, ENSCAFG00845015660|APP, ENSCAFG00845007049|SNCG, ENSCAFG00845017702|NTSR1, ENSCAFG00845019028|HOXD10, ENSCAFG00845003561|LGI4, ENSCAFG00845030760|ATP1A4, ENSCAFG00845022878|PREX2, ENSCAFG00845019506|SNCA, ENSCAFG00845025175|NR4A2, ENSCAFG00845006097|ENSCAFG00845006097, ENSCAFG00845018589|CSTB	12	39	-2.08167
GO:0070062	extracellular exosome	Cellular Component	ENSCAFG00845018336|ACE, ENSCAFG00845020628|AQP1, ENSCAFG00845022561|CD86, ENSCAFG00845008639|GPRC5B, ENSCAFG00845016107|CD274, ENSCAFG00845029613|CD9, ENSCAFG00845027986|ICAM1, ENSCAFG00845029840|TFRC, ENSCAFG00845022255|LAMP2, ENSCAFG00845020724|SLC2A4, ENSCAFG00845029331|SCNN1A, ENSCAFG00845021985|FN1, ENSCAFG00845000922|PROM1, ENSCAFG00845001896|SCNN1B	14	2429	54	19884	0.2593	0.00446913	**	0.0725991	ns	ENSCAFG00845029331|SCNN1A	1	ENSCAFG00845018336|ACE, ENSCAFG00845020628|AQP1, ENSCAFG00845022561|CD86, ENSCAFG00845008639|GPRC5B, ENSCAFG00845016107|CD274, ENSCAFG00845029613|CD9, ENSCAFG00845027986|ICAM1, ENSCAFG00845029840|TFRC, ENSCAFG00845022255|LAMP2, ENSCAFG00845020724|SLC2A4, ENSCAFG00845021985|FN1, ENSCAFG00845000922|PROM1, ENSCAFG00845001896|SCNN1B	13	49	-1.42857
GO:0007275	multicellular organism development	Biological Process	ENSCAFG00845029137|DLL4, ENSCAFG00845017299|DKK3, ENSCAFG00845025865|MMP11, ENSCAFG00845029513|WNT5B, ENSCAFG00845019042|SPRY1, ENSCAFG00845022668|JAG2, ENSCAFG00845007687|WNT2B, ENSCAFG00845028785|DKK2, ENSCAFG00845017769|SPRY4, ENSCAFG00845024085|JAG1, ENSCAFG00845018638|NOTCH3, ENSCAFG00845022293|ENSCAFG00845022293, ENSCAFG00845008006|WNT9A, ENSCAFG00845023657|WNT7A, ENSCAFG00845028288|ARVCF, …	17	2429	71	19884	0.2394	0.00449274	**	0.0728251	ns	ENSCAFG00845007687|WNT2B	1	ENSCAFG00845029137|DLL4, ENSCAFG00845017299|DKK3, ENSCAFG00845025865|MMP11, ENSCAFG00845029513|WNT5B, ENSCAFG00845019042|SPRY1, ENSCAFG00845022668|JAG2, ENSCAFG00845028785|DKK2, ENSCAFG00845017769|SPRY4, ENSCAFG00845024085|JAG1, ENSCAFG00845018638|NOTCH3, ENSCAFG00845022293|ENSCAFG00845022293, ENSCAFG00845008006|WNT9A, ENSCAFG00845023657|WNT7A, ENSCAFG00845028288|ARVCF, ENSCAFG00845026417|WNT5A, …	16	54	-1.36083
GO:0072686	mitotic spindle	Cellular Component	ENSCAFG00845018957|TPX2, ENSCAFG00845017966|RACGAP1, ENSCAFG00845000629|KIF22, ENSCAFG00845002973|CDK1, ENSCAFG00845026923|CENPE, ENSCAFG00845025956|ECT2, ENSCAFG00845007948|RSKR, ENSCAFG00845008754|CDC6, ENSCAFG00845011080|CKAP2L, ENSCAFG00845029758|FAM83D, ENSCAFG00845001017|TCF25, ENSCAFG00845021073|SKA3, ENSCAFG00845022474|HECW2, ENSCAFG00845014817|GEM, ENSCAFG00845015474|TBL1XR1, ENSCAFG0084…	18	2429	77	19884	0.2338	0.00461983	**	0.0747238	ns	ENSCAFG00845018957|TPX2, ENSCAFG00845017966|RACGAP1, ENSCAFG00845000629|KIF22, ENSCAFG00845002973|CDK1, ENSCAFG00845026923|CENPE, ENSCAFG00845025956|ECT2, ENSCAFG00845007948|RSKR, ENSCAFG00845008754|CDC6, ENSCAFG00845011080|CKAP2L, ENSCAFG00845029758|FAM83D, ENSCAFG00845001017|TCF25, ENSCAFG00845021073|SKA3, ENSCAFG00845022474|HECW2, ENSCAFG00845014817|GEM, ENSCAFG00845015474|TBL1XR1, ENSCAFG0084…	17	ENSCAFG00845011648|CD180	1	72	4.24264
GO:0007080	mitotic metaphase plate congression	Biological Process	ENSCAFG00845021665|KIF14, ENSCAFG00845000629|KIF22, ENSCAFG00845026923|CENPE, ENSCAFG00845030636|CDCA8, ENSCAFG00845026674|KIF2C, ENSCAFG00845018117|KIF18A, ENSCAFG00845021754|KIFC1, ENSCAFG00845000507|ZW10, ENSCAFG00845003061|PSRC1	9	2429	28	19884	0.3214	0.00468173	**	0.0755621	ns	ENSCAFG00845021665|KIF14, ENSCAFG00845000629|KIF22, ENSCAFG00845026923|CENPE, ENSCAFG00845030636|CDCA8, ENSCAFG00845026674|KIF2C, ENSCAFG00845018117|KIF18A, ENSCAFG00845021754|KIFC1, ENSCAFG00845000507|ZW10, ENSCAFG00845003061|PSRC1	9		0	28	1.88982
GO:0071466	cellular response to xenobiotic stimulus	Biological Process	ENSCAFG00845011629|KCNQ1, ENSCAFG00845012717|RNF149, ENSCAFG00845027414|GAS6, ENSCAFG00845029840|TFRC, ENSCAFG00845029233|ANKRD1, ENSCAFG00845014798|NOS2, ENSCAFG00845021949|ADIPOQ, ENSCAFG00845028786|PDE4B, ENSCAFG00845019662|CERS1, ENSCAFG00845008653|HTR1B	10	2429	33	19884	0.303	0.00470625	**	0.0756325	ns	ENSCAFG00845008653|HTR1B	1	ENSCAFG00845011629|KCNQ1, ENSCAFG00845012717|RNF149, ENSCAFG00845027414|GAS6, ENSCAFG00845029840|TFRC, ENSCAFG00845029233|ANKRD1, ENSCAFG00845014798|NOS2, ENSCAFG00845021949|ADIPOQ, ENSCAFG00845028786|PDE4B, ENSCAFG00845019662|CERS1	9	33	-1.5667
GO:0021915	neural tube development	Biological Process	ENSCAFG00845009450|SFRP2, ENSCAFG00845025905|HES1, ENSCAFG00845008758|SFRP1, ENSCAFG00845019686|DACT1, ENSCAFG00845002395|TGFB1, ENSCAFG00845008471|TBC1D32, ENSCAFG00845017648|INTU, ENSCAFG00845026417|WNT5A, ENSCAFG00845005453|NOTCH1, ENSCAFG00845006752|C2CD3	10	2429	33	19884	0.303	0.00470625	**	0.0756325	ns	ENSCAFG00845009450|SFRP2, ENSCAFG00845019686|DACT1, ENSCAFG00845008471|TBC1D32, ENSCAFG00845017648|INTU, ENSCAFG00845006752|C2CD3	5	ENSCAFG00845025905|HES1, ENSCAFG00845008758|SFRP1, ENSCAFG00845002395|TGFB1, ENSCAFG00845026417|WNT5A, ENSCAFG00845005453|NOTCH1	5	32	0.353553
GO:0006816	calcium ion transport	Biological Process	ENSCAFG00845012190|CCR1, ENSCAFG00845024745|VDR, ENSCAFG00845027103|P2RX7, ENSCAFG00845001335|PRKCB, ENSCAFG00845022016|TRPV4, ENSCAFG00845004526|CDH23, ENSCAFG00845011338|CCL8, ENSCAFG00845029374|RAMP1, ENSCAFG00845018739|CALCRL, ENSCAFG00845023872|NMUR1, ENSCAFG00845002388|RYR2, ENSCAFG00845004282|SLC8A3, ENSCAFG00845003233|ATP2A1, ENSCAFG00845005069|NMUR2, ENSCAFG00845017972|ATP2A3	15	2429	60	19884	0.25	0.00480422	**	0.0768777	ns	ENSCAFG00845024745|VDR, ENSCAFG00845022016|TRPV4	2	ENSCAFG00845012190|CCR1, ENSCAFG00845027103|P2RX7, ENSCAFG00845001335|PRKCB, ENSCAFG00845004526|CDH23, ENSCAFG00845011338|CCL8, ENSCAFG00845029374|RAMP1, ENSCAFG00845018739|CALCRL, ENSCAFG00845023872|NMUR1, ENSCAFG00845002388|RYR2, ENSCAFG00845004282|SLC8A3, ENSCAFG00845003233|ATP2A1, ENSCAFG00845005069|NMUR2, ENSCAFG00845017972|ATP2A3	13	52	-3.8829
GO:0051402	neuron apoptotic process	Biological Process	ENSCAFG00845011173|NGFR, ENSCAFG00845010910|ANGPT1, ENSCAFG00845012760|GBA, ENSCAFG00845015660|APP, ENSCAFG00845029114|CIT, ENSCAFG00845008311|PPARGC1A, ENSCAFG00845019506|SNCA, ENSCAFG00845002510|NLRP1, ENSCAFG00845022368|SYNGAP1, ENSCAFG00845025175|NR4A2, ENSCAFG00845002259|DRAXIN, ENSCAFG00845002725|BCL2, ENSCAFG00845006158|ERBB3, ENSCAFG00845027003|GPX1, ENSCAFG00845018479|FAIM2	15	2429	60	19884	0.25	0.00480422	**	0.0768777	ns	ENSCAFG00845029114|CIT, ENSCAFG00845022368|SYNGAP1, ENSCAFG00845027003|GPX1	3	ENSCAFG00845011173|NGFR, ENSCAFG00845010910|ANGPT1, ENSCAFG00845012760|GBA, ENSCAFG00845015660|APP, ENSCAFG00845008311|PPARGC1A, ENSCAFG00845019506|SNCA, ENSCAFG00845002510|NLRP1, ENSCAFG00845025175|NR4A2, ENSCAFG00845002259|DRAXIN, ENSCAFG00845002725|BCL2, ENSCAFG00845006158|ERBB3, ENSCAFG00845018479|FAIM2	12	58	-0.656532
GO:0030097	hemopoiesis	Biological Process	ENSCAFG00845002498|CD34, ENSCAFG00845008395|CSF1R, ENSCAFG00845011904|KIT, ENSCAFG00845010910|ANGPT1, ENSCAFG00845012083|KDR, ENSCAFG00845016668|TAL1, ENSCAFG00845008758|SFRP1, ENSCAFG00845018934|GATA2, ENSCAFG00845003274|RTKN2, ENSCAFG00845009016|KIRREL3, ENSCAFG00845002725|BCL2, ENSCAFG00845026139|RUNX1	12	2429	44	19884	0.2727	0.00530453	**	0.0843718	ns	ENSCAFG00845003274|RTKN2, ENSCAFG00845026139|RUNX1	2	ENSCAFG00845002498|CD34, ENSCAFG00845008395|CSF1R, ENSCAFG00845011904|KIT, ENSCAFG00845010910|ANGPT1, ENSCAFG00845012083|KDR, ENSCAFG00845016668|TAL1, ENSCAFG00845008758|SFRP1, ENSCAFG00845018934|GATA2, ENSCAFG00845009016|KIRREL3, ENSCAFG00845002725|BCL2	10	41	-1.71791
GO:0070373	negative regulation of ERK1 and ERK2 cascade	Biological Process	ENSCAFG00845010998|TIMP3, ENSCAFG00845012026|TLR4, ENSCAFG00845010826|FBLN1, ENSCAFG00845019042|SPRY1, ENSCAFG00845018127|GBP1, ENSCAFG00845023736|NDRG2, ENSCAFG00845017769|SPRY4, ENSCAFG00845004231|NLRP12, ENSCAFG00845008614|GPER1, ENSCAFG00845017146|EPHA4, ENSCAFG00845021949|ADIPOQ, ENSCAFG00845005513|SEMA6A	12	2429	44	19884	0.2727	0.00530453	**	0.0843718	ns		0	ENSCAFG00845010998|TIMP3, ENSCAFG00845012026|TLR4, ENSCAFG00845010826|FBLN1, ENSCAFG00845019042|SPRY1, ENSCAFG00845018127|GBP1, ENSCAFG00845023736|NDRG2, ENSCAFG00845017769|SPRY4, ENSCAFG00845004231|NLRP12, ENSCAFG00845008614|GPER1, ENSCAFG00845017146|EPHA4, ENSCAFG00845021949|ADIPOQ, ENSCAFG00845005513|SEMA6A	12	41	-2.03026
GO:0008289	lipid binding	Molecular Function	ENSCAFG00845025442|CD36, ENSCAFG00845009539|PKIB, ENSCAFG00845016517|PLTP, ENSCAFG00845014963|FABP4, ENSCAFG00845029056|BPI, ENSCAFG00845008366|CRABP2, ENSCAFG00845006076|FABP3, ENSCAFG00845003156|FYB1, ENSCAFG00845014832|FABP5, ENSCAFG00845006705|APOE, ENSCAFG00845013478|ENSCAFG00845013478, ENSCAFG00845014468|ACOT11, ENSCAFG00845019519|DGKG, ENSCAFG00845030677|APOD, ENSCAFG00845008965|ENSCAFG008…	22	2429	102	19884	0.2157	0.00530626	**	0.0843718	ns	ENSCAFG00845008366|CRABP2, ENSCAFG00845006076|FABP3, ENSCAFG00845014468|ACOT11	3	ENSCAFG00845025442|CD36, ENSCAFG00845009539|PKIB, ENSCAFG00845016517|PLTP, ENSCAFG00845014963|FABP4, ENSCAFG00845029056|BPI, ENSCAFG00845003156|FYB1, ENSCAFG00845014832|FABP5, ENSCAFG00845006705|APOE, ENSCAFG00845013478|ENSCAFG00845013478, ENSCAFG00845019519|DGKG, ENSCAFG00845030677|APOD, ENSCAFG00845008965|ENSCAFG00845008965, ENSCAFG00845024743|ESYT3, ENSCAFG00845004266|APOA1, ENSCAFG00845018270…	19	77	-0.455842
GO:0007160	cell-matrix adhesion	Biological Process	ENSCAFG00845020278|COL5A3, ENSCAFG00845028293|NPNT, ENSCAFG00845013917|ITGAL, ENSCAFG00845021381|HPSE, ENSCAFG00845002947|ITGB1, ENSCAFG00845006901|BCAM, ENSCAFG00845012277|VCAM1, ENSCAFG00845024014|ITGB4, ENSCAFG00845025647|L1CAM, ENSCAFG00845010094|TNN, ENSCAFG00845021592|ITGB2, ENSCAFG00845021985|FN1, ENSCAFG00845019410|ITGA11, ENSCAFG00845014426|ITGA8	14	2429	55	19884	0.2545	0.00533479	**	0.084646	ns	ENSCAFG00845010094|TNN	1	ENSCAFG00845020278|COL5A3, ENSCAFG00845028293|NPNT, ENSCAFG00845013917|ITGAL, ENSCAFG00845021381|HPSE, ENSCAFG00845002947|ITGB1, ENSCAFG00845006901|BCAM, ENSCAFG00845012277|VCAM1, ENSCAFG00845024014|ITGB4, ENSCAFG00845025647|L1CAM, ENSCAFG00845021592|ITGB2, ENSCAFG00845021985|FN1, ENSCAFG00845019410|ITGA11, ENSCAFG00845014426|ITGA8	13	52	-3.05085
GO:0043065	positive regulation of apoptotic process	Biological Process	ENSCAFG00845017615|MMP9, ENSCAFG00845027004|BMP2, ENSCAFG00845011212|IGFBP3, ENSCAFG00845020969|INPP5D, ENSCAFG00845028626|ITGA6, ENSCAFG00845010565|CLU, ENSCAFG00845004370|BMP4, ENSCAFG00845016004|FRZB, ENSCAFG00845025956|ECT2, ENSCAFG00845008263|TOP2A, ENSCAFG00845027103|P2RX7, ENSCAFG00845012425|MELK, ENSCAFG00845009450|SFRP2, ENSCAFG00845007383|SMPD1, ENSCAFG00845021542|EEF1A2, ENSCAFG0084502…	31	2429	159	19884	0.195	0.00548143	**	0.0853995	ns	ENSCAFG00845025956|ECT2, ENSCAFG00845008263|TOP2A, ENSCAFG00845012425|MELK, ENSCAFG00845009450|SFRP2, ENSCAFG00845000947|SPHK2, ENSCAFG00845012423|TRIM35, ENSCAFG00845019290|RARB	7	ENSCAFG00845017615|MMP9, ENSCAFG00845027004|BMP2, ENSCAFG00845011212|IGFBP3, ENSCAFG00845020969|INPP5D, ENSCAFG00845028626|ITGA6, ENSCAFG00845010565|CLU, ENSCAFG00845004370|BMP4, ENSCAFG00845016004|FRZB, ENSCAFG00845027103|P2RX7, ENSCAFG00845007383|SMPD1, ENSCAFG00845021542|EEF1A2, ENSCAFG00845028911|RASSF2, ENSCAFG00845013440|PPP2R2A, ENSCAFG00845008758|SFRP1, ENSCAFG00845021435|IRF5, ENSCAFG008…	24	152	-0.0811107
GO:0042613	MHC class II protein complex	Cellular Component	ENSCAFG00845017467|DLA-DRA, ENSCAFG00845018613|DLA-DMA, ENSCAFG00845018536|DLA-DMB, ENSCAFG00845017728|DLA-DQA1	4	2429	7	19884	0.5714	0.00572364	**	0.0853995	ns		0	ENSCAFG00845017467|DLA-DRA, ENSCAFG00845018613|DLA-DMA, ENSCAFG00845018536|DLA-DMB, ENSCAFG00845017728|DLA-DQA1	4	6	-2.44949
GO:0005041	low-density lipoprotein particle receptor activity	Molecular Function	ENSCAFG00845030285|STAB1, ENSCAFG00845025442|CD36, ENSCAFG00845016210|ENSCAFG00845016210, ENSCAFG00845009872|STAB2	4	2429	7	19884	0.5714	0.00572364	**	0.0853995	ns	ENSCAFG00845009872|STAB2	1	ENSCAFG00845030285|STAB1, ENSCAFG00845025442|CD36, ENSCAFG00845016210|ENSCAFG00845016210	3	7	-0.377964
GO:0045657	positive regulation of monocyte differentiation	Biological Process	ENSCAFG00845006874|CD74, ENSCAFG00845027739|CD4, ENSCAFG00845002371|CSF1, ENSCAFG00845010012|DCSTAMP	4	2429	7	19884	0.5714	0.00572364	**	0.0853995	ns		0	ENSCAFG00845006874|CD74, ENSCAFG00845027739|CD4, ENSCAFG00845002371|CSF1, ENSCAFG00845010012|DCSTAMP	4	7	-1.13389
GO:0007263	nitric oxide mediated signal transduction	Biological Process	ENSCAFG00845025442|CD36, ENSCAFG00845010475|GUCY1A1, ENSCAFG00845006705|APOE, ENSCAFG00845003912|GUCY1A2	4	2429	7	19884	0.5714	0.00572364	**	0.0853995	ns		0	ENSCAFG00845025442|CD36, ENSCAFG00845010475|GUCY1A1, ENSCAFG00845006705|APOE, ENSCAFG00845003912|GUCY1A2	4	6	-2.44949
GO:0015909	long-chain fatty acid transport	Biological Process	ENSCAFG00845025442|CD36, ENSCAFG00845014245|PLIN2, ENSCAFG00845014832|FABP5, ENSCAFG00845006705|APOE	4	2429	7	19884	0.5714	0.00572364	**	0.0853995	ns		0	ENSCAFG00845025442|CD36, ENSCAFG00845014245|PLIN2, ENSCAFG00845014832|FABP5, ENSCAFG00845006705|APOE	4	7	-1.88982
GO:0002237	response to molecule of bacterial origin	Biological Process	ENSCAFG00845001909|CD14, ENSCAFG00845009391|TLR2, ENSCAFG00845001289|IL10, ENSCAFG00845028622|B2M	4	2429	7	19884	0.5714	0.00572364	**	0.0853995	ns		0	ENSCAFG00845001909|CD14, ENSCAFG00845009391|TLR2, ENSCAFG00845001289|IL10, ENSCAFG00845028622|B2M	4	7	-1.88982
GO:0034101	erythrocyte homeostasis	Biological Process	ENSCAFG00845016220|NCKAP1L, ENSCAFG00845001896|SCNN1B, ENSCAFG00845030239|KLF2, ENSCAFG00845009778|HMOX1	4	2429	7	19884	0.5714	0.00572364	**	0.0853995	ns	ENSCAFG00845030239|KLF2, ENSCAFG00845009778|HMOX1	2	ENSCAFG00845016220|NCKAP1L, ENSCAFG00845001896|SCNN1B	2	7	-0.377964
GO:0097264	self proteolysis	Biological Process	ENSCAFG00845021275|LGMN, ENSCAFG00845019012|CAPN3, ENSCAFG00845002510|NLRP1, ENSCAFG00845001775|CARD8	4	2429	7	19884	0.5714	0.00572364	**	0.0853995	ns		0	ENSCAFG00845021275|LGMN, ENSCAFG00845019012|CAPN3, ENSCAFG00845002510|NLRP1, ENSCAFG00845001775|CARD8	4	6	-0.816497
GO:0140115	export across plasma membrane	Biological Process	ENSCAFG00845010374|ABCA1, ENSCAFG00845024339|ABCC5, ENSCAFG00845008054|ABCC4, ENSCAFG00845002163|SLC22A2	4	2429	7	19884	0.5714	0.00572364	**	0.0853995	ns	ENSCAFG00845008054|ABCC4, ENSCAFG00845002163|SLC22A2	2	ENSCAFG00845010374|ABCA1, ENSCAFG00845024339|ABCC5	2	7	-1.13389
GO:0030071	regulation of mitotic metaphase/anaphase transition	Biological Process	ENSCAFG00845001570|PLK1, ENSCAFG00845026923|CENPE, ENSCAFG00845008754|CDC6, ENSCAFG00845022474|HECW2	4	2429	7	19884	0.5714	0.00572364	**	0.0853995	ns	ENSCAFG00845001570|PLK1, ENSCAFG00845026923|CENPE, ENSCAFG00845008754|CDC6, ENSCAFG00845022474|HECW2	4		0	7	2.64575
GO:0010737	protein kinase A signaling	Biological Process	ENSCAFG00845008232|LCP1, ENSCAFG00845002811|MYOM1, ENSCAFG00845021350|EDN1, ENSCAFG00845013340|EDNRA	4	2429	7	19884	0.5714	0.00572364	**	0.0853995	ns		0	ENSCAFG00845008232|LCP1, ENSCAFG00845002811|MYOM1, ENSCAFG00845021350|EDN1, ENSCAFG00845013340|EDNRA	4	6	-1.63299
GO:0051451	myoblast migration	Biological Process	ENSCAFG00845006098|THBS4, ENSCAFG00845010856|MEGF10, ENSCAFG00845022548|SIX1, ENSCAFG00845022621|SIX4	4	2429	7	19884	0.5714	0.00572364	**	0.0853995	ns	ENSCAFG00845022548|SIX1, ENSCAFG00845022621|SIX4	2	ENSCAFG00845006098|THBS4, ENSCAFG00845010856|MEGF10	2	7	1.13389
GO:0070294	renal sodium ion absorption	Biological Process	ENSCAFG00845011629|KCNQ1, ENSCAFG00845027774|EDNRB, ENSCAFG00845021350|EDN1, ENSCAFG00845013340|EDNRA	4	2429	7	19884	0.5714	0.00572364	**	0.0853995	ns		0	ENSCAFG00845011629|KCNQ1, ENSCAFG00845027774|EDNRB, ENSCAFG00845021350|EDN1, ENSCAFG00845013340|EDNRA	4	6	-1.63299
GO:0006658	phosphatidylserine metabolic process	Biological Process	ENSCAFG00845013824|SERINC3, ENSCAFG00845009412|SERINC1, ENSCAFG00845006037|SERINC5, ENSCAFG00845022232|PLA2G3	4	2429	7	19884	0.5714	0.00572364	**	0.0853995	ns	ENSCAFG00845022232|PLA2G3	1	ENSCAFG00845013824|SERINC3, ENSCAFG00845009412|SERINC1, ENSCAFG00845006037|SERINC5	3	6	-1.63299
GO:0070365	hepatocyte differentiation	Biological Process	ENSCAFG00845016004|FRZB, ENSCAFG00845018868|E2F8, ENSCAFG00845006897|E2F7, ENSCAFG00845001606|PROX1	4	2429	7	19884	0.5714	0.00572364	**	0.0853995	ns	ENSCAFG00845018868|E2F8, ENSCAFG00845006897|E2F7	2	ENSCAFG00845016004|FRZB, ENSCAFG00845001606|PROX1	2	7	-0.377964
GO:0008131	primary amine oxidase activity	Molecular Function	ENSCAFG00845006804|AOC3, ENSCAFG00845012277|VCAM1, ENSCAFG00845006860|ENSCAFG00845006860, ENSCAFG00845027440|MAOB	4	2429	7	19884	0.5714	0.00572364	**	0.0853995	ns		0	ENSCAFG00845006804|AOC3, ENSCAFG00845012277|VCAM1, ENSCAFG00845006860|ENSCAFG00845006860, ENSCAFG00845027440|MAOB	4	6	-1.63299
GO:0009308	amine metabolic process	Biological Process	ENSCAFG00845006804|AOC3, ENSCAFG00845017370|CYP1A1, ENSCAFG00845012277|VCAM1, ENSCAFG00845006860|ENSCAFG00845006860	4	2429	7	19884	0.5714	0.00572364	**	0.0853995	ns		0	ENSCAFG00845006804|AOC3, ENSCAFG00845017370|CYP1A1, ENSCAFG00845012277|VCAM1, ENSCAFG00845006860|ENSCAFG00845006860	4	6	-1.63299
GO:0050764	regulation of phagocytosis	Biological Process	ENSCAFG00845010301|FGR, ENSCAFG00845020471|HCK, ENSCAFG00845018106|SYK, ENSCAFG00845018270|SPHK1	4	2429	7	19884	0.5714	0.00572364	**	0.0853995	ns		0	ENSCAFG00845010301|FGR, ENSCAFG00845020471|HCK, ENSCAFG00845018106|SYK, ENSCAFG00845018270|SPHK1	4	7	-1.88982
GO:0014070	response to organic cyclic compound	Biological Process	ENSCAFG00845023170|CD83, ENSCAFG00845027103|P2RX7, ENSCAFG00845008758|SFRP1, ENSCAFG00845022942|SLC7A11	4	2429	7	19884	0.5714	0.00572364	**	0.0853995	ns	ENSCAFG00845022942|SLC7A11	1	ENSCAFG00845023170|CD83, ENSCAFG00845027103|P2RX7, ENSCAFG00845008758|SFRP1	3	7	-1.13389
GO:0030297	transmembrane receptor protein tyrosine kinase activator activity	Molecular Function	ENSCAFG00845001249|HBEGF, ENSCAFG00845016668|TAL1, ENSCAFG00845006658|EREG, ENSCAFG00845031113|GREM1	4	2429	7	19884	0.5714	0.00572364	**	0.0853995	ns		0	ENSCAFG00845001249|HBEGF, ENSCAFG00845016668|TAL1, ENSCAFG00845006658|EREG, ENSCAFG00845031113|GREM1	4	7	-2.64575
GO:0045744	negative regulation of G protein-coupled receptor signaling pathway	Biological Process	ENSCAFG00845023363|PLEK, ENSCAFG00845003370|RPGRIP1L, ENSCAFG00845013947|RPH3AL, ENSCAFG00845025595|RGS2	4	2429	7	19884	0.5714	0.00572364	**	0.0853995	ns	ENSCAFG00845003370|RPGRIP1L	1	ENSCAFG00845023363|PLEK, ENSCAFG00845013947|RPH3AL, ENSCAFG00845025595|RGS2	3	6	0
GO:0051248	negative regulation of protein metabolic process	Biological Process	ENSCAFG00845012760|GBA, ENSCAFG00845027774|EDNRB, ENSCAFG00845006705|APOE, ENSCAFG00845021350|EDN1	4	2429	7	19884	0.5714	0.00572364	**	0.0853995	ns		0	ENSCAFG00845012760|GBA, ENSCAFG00845027774|EDNRB, ENSCAFG00845006705|APOE, ENSCAFG00845021350|EDN1	4	7	-1.13389
GO:0002720	positive regulation of cytokine production involved in immune response	Biological Process	ENSCAFG00845003045|FFAR2, ENSCAFG00845000947|SPHK2, ENSCAFG00845020693|INAVA, ENSCAFG00845026417|WNT5A	4	2429	7	19884	0.5714	0.00572364	**	0.0853995	ns	ENSCAFG00845000947|SPHK2, ENSCAFG00845020693|INAVA	2	ENSCAFG00845003045|FFAR2, ENSCAFG00845026417|WNT5A	2	7	-1.13389
GO:2000310	regulation of NMDA receptor activity	Biological Process	ENSCAFG00845017868|RELN, ENSCAFG00845021795|RASGRF2, ENSCAFG00845005087|RASGRF1, ENSCAFG00845005073|DAPK1	4	2429	7	19884	0.5714	0.00572364	**	0.0853995	ns		0	ENSCAFG00845017868|RELN, ENSCAFG00845021795|RASGRF2, ENSCAFG00845005087|RASGRF1, ENSCAFG00845005073|DAPK1	4	7	-1.13389
GO:0001921	positive regulation of receptor recycling	Biological Process	ENSCAFG00845001686|ECE1, ENSCAFG00845019506|SNCA, ENSCAFG00845027374|RAB29, ENSCAFG00845007542|BVES	4	2429	7	19884	0.5714	0.00572364	**	0.0853995	ns		0	ENSCAFG00845001686|ECE1, ENSCAFG00845019506|SNCA, ENSCAFG00845027374|RAB29, ENSCAFG00845007542|BVES	4	7	-1.88982
GO:0072112	glomerular visceral epithelial cell differentiation	Biological Process	ENSCAFG00845027774|EDNRB, ENSCAFG00845013340|EDNRA, ENSCAFG00845020349|PTPRO, ENSCAFG00845000922|PROM1	4	2429	7	19884	0.5714	0.00572364	**	0.0853995	ns		0	ENSCAFG00845027774|EDNRB, ENSCAFG00845013340|EDNRA, ENSCAFG00845020349|PTPRO, ENSCAFG00845000922|PROM1	4	7	-1.88982
GO:0097084	vascular associated smooth muscle cell development	Biological Process	ENSCAFG00845025905|HES1, ENSCAFG00845013340|EDNRA, ENSCAFG00845020025|COMP, ENSCAFG00845000089|HEY2	4	2429	7	19884	0.5714	0.00572364	**	0.0853995	ns		0	ENSCAFG00845025905|HES1, ENSCAFG00845013340|EDNRA, ENSCAFG00845020025|COMP, ENSCAFG00845000089|HEY2	4	7	-1.88982
GO:0032494	response to peptidoglycan	Biological Process	ENSCAFG00845021435|IRF5, ENSCAFG00845006183|CARD9, ENSCAFG00845002761|C5AR1, ENSCAFG00845020693|INAVA	4	2429	7	19884	0.5714	0.00572364	**	0.0853995	ns	ENSCAFG00845020693|INAVA	1	ENSCAFG00845021435|IRF5, ENSCAFG00845006183|CARD9, ENSCAFG00845002761|C5AR1	3	7	-0.377964
GO:1903671	negative regulation of sprouting angiogenesis	Biological Process	ENSCAFG00845018961|EPN2, ENSCAFG00845028997|CREB3L1, ENSCAFG00845005513|SEMA6A, ENSCAFG00845030239|KLF2	4	2429	7	19884	0.5714	0.00572364	**	0.0853995	ns	ENSCAFG00845028997|CREB3L1, ENSCAFG00845030239|KLF2	2	ENSCAFG00845018961|EPN2, ENSCAFG00845005513|SEMA6A	2	7	-1.13389
GO:0005794	Golgi apparatus	Cellular Component	ENSCAFG00845016131|SPP1, ENSCAFG00845025442|CD36, ENSCAFG00845001909|CD14, ENSCAFG00845000875|ECSCR, ENSCAFG00845010374|ABCA1, ENSCAFG00845008267|GRN, ENSCAFG00845006529|ITM2B, ENSCAFG00845012026|TLR4, ENSCAFG00845009391|TLR2, ENSCAFG00845013824|SERINC3, ENSCAFG00845019219|KIF20A, ENSCAFG00845009996|ESCO2, ENSCAFG00845006581|MARCHF1, ENSCAFG00845008023|PSEN2, ENSCAFG00845023995|P3H2, ENSCAFG00845…	91	2429	576	19884	0.158	0.00582958	**	0.0855185	ns	ENSCAFG00845019219|KIF20A, ENSCAFG00845009996|ESCO2, ENSCAFG00845001363|HSPB6, ENSCAFG00845027982|B4GALNT3, ENSCAFG00845007591|CUL7, ENSCAFG00845020313|POLQ, ENSCAFG00845025576|PKDCC, ENSCAFG00845024023|JAKMIP2, ENSCAFG00845011215|CCDC88A, ENSCAFG00845001841|COG7, ENSCAFG00845028203|BET1L, ENSCAFG00845007524|FASN, ENSCAFG00845013384|SORL1, ENSCAFG00845000443|LMAN1, ENSCAFG00845029993|PHEX, ENSCAF…	20	ENSCAFG00845016131|SPP1, ENSCAFG00845025442|CD36, ENSCAFG00845001909|CD14, ENSCAFG00845000875|ECSCR, ENSCAFG00845010374|ABCA1, ENSCAFG00845008267|GRN, ENSCAFG00845006529|ITM2B, ENSCAFG00845012026|TLR4, ENSCAFG00845009391|TLR2, ENSCAFG00845013824|SERINC3, ENSCAFG00845006581|MARCHF1, ENSCAFG00845008023|PSEN2, ENSCAFG00845023995|P3H2, ENSCAFG00845022596|SULF2, ENSCAFG00845004950|TLR1, ENSCAFG0084501…	71	554	-0.0849719
GO:0005905	clathrin-coated pit	Cellular Component	ENSCAFG00845027671|ACKR3, ENSCAFG00845029840|TFRC, ENSCAFG00845002098|SELE, ENSCAFG00845002996|SORT1, ENSCAFG00845028227|SGIP1, ENSCAFG00845003005|DAB2, ENSCAFG00845018270|SPHK1, ENSCAFG00845021313|LRP2	8	2429	24	19884	0.3333	0.00590896	**	0.0855185	ns	ENSCAFG00845003005|DAB2	1	ENSCAFG00845027671|ACKR3, ENSCAFG00845029840|TFRC, ENSCAFG00845002098|SELE, ENSCAFG00845002996|SORT1, ENSCAFG00845028227|SGIP1, ENSCAFG00845018270|SPHK1, ENSCAFG00845021313|LRP2	7	24	-2.04124
GO:0016358	dendrite development	Biological Process	ENSCAFG00845014443|SCARF1, ENSCAFG00845017868|RELN, ENSCAFG00845015660|APP, ENSCAFG00845022368|SYNGAP1, ENSCAFG00845030923|IGSF9, ENSCAFG00845023311|FAT3, ENSCAFG00845013018|GRIP1, ENSCAFG00845000226|MAP1B	8	2429	24	19884	0.3333	0.00590896	**	0.0855185	ns	ENSCAFG00845022368|SYNGAP1, ENSCAFG00845030923|IGSF9, ENSCAFG00845013018|GRIP1, ENSCAFG00845000226|MAP1B	4	ENSCAFG00845014443|SCARF1, ENSCAFG00845017868|RELN, ENSCAFG00845015660|APP, ENSCAFG00845023311|FAT3	4	21	0.436436
GO:0035116	embryonic hindlimb morphogenesis	Biological Process	ENSCAFG00845004370|BMP4, ENSCAFG00845017551|OSR1, ENSCAFG00845003370|RPGRIP1L, ENSCAFG00845028771|CHD7, ENSCAFG00845031100|GPC3, ENSCAFG00845019290|RARB, ENSCAFG00845016749|AFF3, ENSCAFG00845005453|NOTCH1	8	2429	24	19884	0.3333	0.00590896	**	0.0855185	ns	ENSCAFG00845017551|OSR1, ENSCAFG00845003370|RPGRIP1L, ENSCAFG00845019290|RARB, ENSCAFG00845016749|AFF3	4	ENSCAFG00845004370|BMP4, ENSCAFG00845028771|CHD7, ENSCAFG00845031100|GPC3, ENSCAFG00845005453|NOTCH1	4	21	-0.218218
GO:2000352	negative regulation of endothelial cell apoptotic process	Biological Process	ENSCAFG00845010910|ANGPT1, ENSCAFG00845001289|IL10, ENSCAFG00845006010|ANGPTL4, ENSCAFG00845012097|CDH5, ENSCAFG00845012083|KDR, ENSCAFG00845027414|GAS6, ENSCAFG00845027986|ICAM1, ENSCAFG00845018934|GATA2	8	2429	24	19884	0.3333	0.00590896	**	0.0855185	ns		0	ENSCAFG00845010910|ANGPT1, ENSCAFG00845001289|IL10, ENSCAFG00845006010|ANGPTL4, ENSCAFG00845012097|CDH5, ENSCAFG00845012083|KDR, ENSCAFG00845027414|GAS6, ENSCAFG00845027986|ICAM1, ENSCAFG00845018934|GATA2	8	20	-1.34164
GO:0014704	intercalated disc	Cellular Component	ENSCAFG00845009988|GJA5, ENSCAFG00845002947|ITGB1, ENSCAFG00845016150|PKP2, ENSCAFG00845030126|SCN5A, ENSCAFG00845011207|DSC1, ENSCAFG00845030185|DES, ENSCAFG00845001506|PGM5, ENSCAFG00845030339|KCNA5	8	2429	24	19884	0.3333	0.00590896	**	0.0855185	ns	ENSCAFG00845016150|PKP2	1	ENSCAFG00845009988|GJA5, ENSCAFG00845002947|ITGB1, ENSCAFG00845030126|SCN5A, ENSCAFG00845011207|DSC1, ENSCAFG00845030185|DES, ENSCAFG00845001506|PGM5, ENSCAFG00845030339|KCNA5	7	23	-0.625543
GO:0017147	Wnt-protein binding	Molecular Function	ENSCAFG00845016004|FRZB, ENSCAFG00845008513|FZD6, ENSCAFG00845009450|SFRP2, ENSCAFG00845013715|WLS, ENSCAFG00845008758|SFRP1, ENSCAFG00845004706|APCDD1, ENSCAFG00845020349|PTPRO, ENSCAFG00845007778|LRP5	8	2429	24	19884	0.3333	0.00590896	**	0.0855185	ns	ENSCAFG00845009450|SFRP2	1	ENSCAFG00845016004|FRZB, ENSCAFG00845008513|FZD6, ENSCAFG00845013715|WLS, ENSCAFG00845008758|SFRP1, ENSCAFG00845004706|APCDD1, ENSCAFG00845020349|PTPRO, ENSCAFG00845007778|LRP5	7	24	-0.816497
GO:0043197	dendritic spine	Cellular Component	ENSCAFG00845009798|NR1D1, ENSCAFG00845002947|ITGB1, ENSCAFG00845015660|APP, ENSCAFG00845020349|PTPRO, ENSCAFG00845014197|ADORA1, ENSCAFG00845028786|PDE4B, ENSCAFG00845014113|ARC, ENSCAFG00845020151|GRID2, ENSCAFG00845023988|DTNBP1, ENSCAFG00845019528|PPP1R9A	10	2429	34	19884	0.2941	0.00595012	**	0.0855185	ns	ENSCAFG00845020151|GRID2	1	ENSCAFG00845009798|NR1D1, ENSCAFG00845002947|ITGB1, ENSCAFG00845015660|APP, ENSCAFG00845020349|PTPRO, ENSCAFG00845014197|ADORA1, ENSCAFG00845028786|PDE4B, ENSCAFG00845014113|ARC, ENSCAFG00845023988|DTNBP1, ENSCAFG00845019528|PPP1R9A	9	34	-1.37199
GO:0046983	protein dimerization activity	Molecular Function	ENSCAFG00845011723|HEYL, ENSCAFG00845014688|ANO1, ENSCAFG00845001289|IL10, ENSCAFG00845016668|TAL1, ENSCAFG00845014897|AHRR, ENSCAFG00845016124|MYCN, ENSCAFG00845006705|APOE, ENSCAFG00845025905|HES1, ENSCAFG00845022749|ID2, ENSCAFG00845031022|TFE3, ENSCAFG00845024100|ANO3, ENSCAFG00845029695|HEY1, ENSCAFG00845017289|MEF2C, ENSCAFG00845011935|PYCARD, ENSCAFG00845006297|TFEC, ENSCAFG00845020212|HES…	33	2429	173	19884	0.1908	0.00601694	**	0.0855185	ns	ENSCAFG00845014897|AHRR, ENSCAFG00845031022|TFE3, ENSCAFG00845013832|ATOH8, ENSCAFG00845030620|HPS1, ENSCAFG00845028635|DCLK1, ENSCAFG00845026981|MSC, ENSCAFG00845020372|ARNTL, ENSCAFG00845015124|E2F2, ENSCAFG00845006262|TCF23, ENSCAFG00845024620|ENSCAFG00845024620	10	ENSCAFG00845011723|HEYL, ENSCAFG00845014688|ANO1, ENSCAFG00845001289|IL10, ENSCAFG00845016668|TAL1, ENSCAFG00845016124|MYCN, ENSCAFG00845006705|APOE, ENSCAFG00845025905|HES1, ENSCAFG00845022749|ID2, ENSCAFG00845024100|ANO3, ENSCAFG00845029695|HEY1, ENSCAFG00845017289|MEF2C, ENSCAFG00845011935|PYCARD, ENSCAFG00845006297|TFEC, ENSCAFG00845020212|HES4, ENSCAFG00845018646|ID1, ENSCAFG00845030516|ENSC…	23	139	0.339276
GO:0006979	response to oxidative stress	Biological Process	ENSCAFG00845015741|GCLM, ENSCAFG00845014247|DHCR24, ENSCAFG00845011435|TXNIP, ENSCAFG00845006705|APOE, ENSCAFG00845015660|APP, ENSCAFG00845024098|CAT, ENSCAFG00845020419|TRPM2, ENSCAFG00845015437|NAPRT, ENSCAFG00845030129|PRDX4, ENSCAFG00845002725|BCL2, ENSCAFG00845005378|PTGS2, ENSCAFG00845013501|PTGS1, ENSCAFG00845009193|OGG1, ENSCAFG00845007500|RRM2B, ENSCAFG00845027003|GPX1, ENSCAFG0084500598…	17	2429	73	19884	0.2329	0.00605481	**	0.0855185	ns	ENSCAFG00845015741|GCLM, ENSCAFG00845014247|DHCR24, ENSCAFG00845009193|OGG1, ENSCAFG00845007500|RRM2B, ENSCAFG00845027003|GPX1, ENSCAFG00845009778|HMOX1	6	ENSCAFG00845011435|TXNIP, ENSCAFG00845006705|APOE, ENSCAFG00845015660|APP, ENSCAFG00845024098|CAT, ENSCAFG00845020419|TRPM2, ENSCAFG00845015437|NAPRT, ENSCAFG00845030129|PRDX4, ENSCAFG00845002725|BCL2, ENSCAFG00845005378|PTGS2, ENSCAFG00845013501|PTGS1, ENSCAFG00845005989|GPX3	11	69	1.08347
GO:0050829	defense response to Gram-negative bacterium	Biological Process	ENSCAFG00845027087|SLC11A1, ENSCAFG00845029056|BPI, ENSCAFG00845020628|AQP1, ENSCAFG00845012026|TLR4, ENSCAFG00845000712|SSC5D, ENSCAFG00845011935|PYCARD, ENSCAFG00845009354|RARRES2, ENSCAFG00845017050|HMGB2, ENSCAFG00845029162|LBP	9	2429	29	19884	0.3103	0.00606475	**	0.0855185	ns	ENSCAFG00845000712|SSC5D, ENSCAFG00845017050|HMGB2	2	ENSCAFG00845027087|SLC11A1, ENSCAFG00845029056|BPI, ENSCAFG00845020628|AQP1, ENSCAFG00845012026|TLR4, ENSCAFG00845011935|PYCARD, ENSCAFG00845009354|RARRES2, ENSCAFG00845029162|LBP	7	19	-2.52357
GO:0001658	branching involved in ureteric bud morphogenesis	Biological Process	ENSCAFG00845027004|BMP2, ENSCAFG00845028293|NPNT, ENSCAFG00845004370|BMP4, ENSCAFG00845031100|GPC3, ENSCAFG00845016202|HOXA11, ENSCAFG00845002725|BCL2, ENSCAFG00845027359|WT1, ENSCAFG00845022548|SIX1, ENSCAFG00845025355|PBX1	9	2429	29	19884	0.3103	0.00606475	**	0.0855185	ns	ENSCAFG00845016202|HOXA11, ENSCAFG00845027359|WT1, ENSCAFG00845022548|SIX1, ENSCAFG00845025355|PBX1	4	ENSCAFG00845027004|BMP2, ENSCAFG00845028293|NPNT, ENSCAFG00845004370|BMP4, ENSCAFG00845031100|GPC3, ENSCAFG00845002725|BCL2	5	27	0.7698
GO:0051091	positive regulation of DNA-binding transcription factor activity	Biological Process	ENSCAFG00845027004|BMP2, ENSCAFG00845000875|ECSCR, ENSCAFG00845020698|HCLS1, ENSCAFG00845011904|KIT, ENSCAFG00845014831|NFAM1, ENSCAFG00845001289|IL10, ENSCAFG00845017949|PLCG2, ENSCAFG00845021778|TRIM22, ENSCAFG00845015660|APP, ENSCAFG00845013841|PLPP3, ENSCAFG00845008825|IL6, ENSCAFG00845008311|PPARGC1A, ENSCAFG00845021350|EDN1, ENSCAFG00845011935|PYCARD, ENSCAFG00845012012|RGCC, ENSCAFG0084501…	18	2429	79	19884	0.2278	0.00613824	**	0.0855185	ns	ENSCAFG00845003630|MYOCD	1	ENSCAFG00845027004|BMP2, ENSCAFG00845000875|ECSCR, ENSCAFG00845020698|HCLS1, ENSCAFG00845011904|KIT, ENSCAFG00845014831|NFAM1, ENSCAFG00845001289|IL10, ENSCAFG00845017949|PLCG2, ENSCAFG00845021778|TRIM22, ENSCAFG00845015660|APP, ENSCAFG00845013841|PLPP3, ENSCAFG00845008825|IL6, ENSCAFG00845008311|PPARGC1A, ENSCAFG00845021350|EDN1, ENSCAFG00845011935|PYCARD, ENSCAFG00845012012|RGCC, ENSCAFG0084501…	17	74	-0.232495
GO:0001516	prostaglandin biosynthetic process	Biological Process	ENSCAFG00845031075|TBXAS1, ENSCAFG00845006874|CD74, ENSCAFG00845021350|EDN1, ENSCAFG00845005378|PTGS2, ENSCAFG00845005146|PTGDS, ENSCAFG00845013501|PTGS1	6	2429	15	19884	0.4	0.0061922	**	0.0855185	ns		0	ENSCAFG00845031075|TBXAS1, ENSCAFG00845006874|CD74, ENSCAFG00845021350|EDN1, ENSCAFG00845005378|PTGS2, ENSCAFG00845005146|PTGDS, ENSCAFG00845013501|PTGS1	6	14	-2.40535
GO:0031589	cell-substrate adhesion	Biological Process	ENSCAFG00845029798|VWF, ENSCAFG00845028626|ITGA6, ENSCAFG00845010910|ANGPT1, ENSCAFG00845027414|GAS6, ENSCAFG00845011123|MYO1G, ENSCAFG00845019520|EPHB1	6	2429	15	19884	0.4	0.0061922	**	0.0855185	ns		0	ENSCAFG00845029798|VWF, ENSCAFG00845028626|ITGA6, ENSCAFG00845010910|ANGPT1, ENSCAFG00845027414|GAS6, ENSCAFG00845011123|MYO1G, ENSCAFG00845019520|EPHB1	6	15	-1.80739
GO:0005112	Notch binding	Molecular Function	ENSCAFG00845029137|DLL4, ENSCAFG00845017971|DNER, ENSCAFG00845022668|JAG2, ENSCAFG00845024085|JAG1, ENSCAFG00845010856|MEGF10, ENSCAFG00845005453|NOTCH1	6	2429	15	19884	0.4	0.0061922	**	0.0855185	ns		0	ENSCAFG00845029137|DLL4, ENSCAFG00845017971|DNER, ENSCAFG00845022668|JAG2, ENSCAFG00845024085|JAG1, ENSCAFG00845010856|MEGF10, ENSCAFG00845005453|NOTCH1	6	15	-1.29099
GO:0055091	phospholipid homeostasis	Biological Process	ENSCAFG00845004382|ABCA3, ENSCAFG00845010374|ABCA1, ENSCAFG00845002395|TGFB1, ENSCAFG00845029366|GPAM, ENSCAFG00845030427|ABCG1, ENSCAFG00845004266|APOA1	6	2429	15	19884	0.4	0.0061922	**	0.0855185	ns	ENSCAFG00845029366|GPAM	1	ENSCAFG00845004382|ABCA3, ENSCAFG00845010374|ABCA1, ENSCAFG00845002395|TGFB1, ENSCAFG00845030427|ABCG1, ENSCAFG00845004266|APOA1	5	14	0
GO:0055007	cardiac muscle cell differentiation	Biological Process	ENSCAFG00845027004|BMP2, ENSCAFG00845004370|BMP4, ENSCAFG00845002947|ITGB1, ENSCAFG00845031113|GREM1, ENSCAFG00845024632|TBX5, ENSCAFG00845003630|MYOCD	6	2429	15	19884	0.4	0.0061922	**	0.0855185	ns	ENSCAFG00845024632|TBX5, ENSCAFG00845003630|MYOCD	2	ENSCAFG00845027004|BMP2, ENSCAFG00845004370|BMP4, ENSCAFG00845002947|ITGB1, ENSCAFG00845031113|GREM1	4	15	-0.258199
GO:0006270	DNA replication initiation	Biological Process	ENSCAFG00845008754|CDC6, ENSCAFG00845001129|CCNE1, ENSCAFG00845028253|MCM4, ENSCAFG00845025031|POLA2, ENSCAFG00845029448|CDC45, ENSCAFG00845009614|MCM5	6	2429	15	19884	0.4	0.0061922	**	0.0855185	ns	ENSCAFG00845008754|CDC6, ENSCAFG00845001129|CCNE1, ENSCAFG00845028253|MCM4, ENSCAFG00845025031|POLA2, ENSCAFG00845029448|CDC45, ENSCAFG00845009614|MCM5	6		0	14	3.74166
GO:0017046	peptide hormone binding	Molecular Function	ENSCAFG00845027774|EDNRB, ENSCAFG00845000275|GALR1, ENSCAFG00845018632|INHBA, ENSCAFG00845000774|PRLR, ENSCAFG00845020695|GHRHR, ENSCAFG00845001703|NPR3	6	2429	15	19884	0.4	0.0061922	**	0.0855185	ns		0	ENSCAFG00845027774|EDNRB, ENSCAFG00845000275|GALR1, ENSCAFG00845018632|INHBA, ENSCAFG00845000774|PRLR, ENSCAFG00845020695|GHRHR, ENSCAFG00845001703|NPR3	6	12	-1.73205
GO:0010804	negative regulation of tumor necrosis factor-mediated signaling pathway	Biological Process	ENSCAFG00845000166|CCDC3, ENSCAFG00845027414|GAS6, ENSCAFG00845024196|TRAIP, ENSCAFG00845001775|CARD8, ENSCAFG00845021949|ADIPOQ, ENSCAFG00845004266|APOA1	6	2429	15	19884	0.4	0.0061922	**	0.0855185	ns	ENSCAFG00845024196|TRAIP	1	ENSCAFG00845000166|CCDC3, ENSCAFG00845027414|GAS6, ENSCAFG00845001775|CARD8, ENSCAFG00845021949|ADIPOQ, ENSCAFG00845004266|APOA1	5	15	-1.29099
GO:0050727	regulation of inflammatory response	Biological Process	ENSCAFG00845014963|FABP4, ENSCAFG00845029262|SEMA7A, ENSCAFG00845000875|ECSCR, ENSCAFG00845012026|TLR4, ENSCAFG00845008276|FANCD2, ENSCAFG00845022163|MCPH1, ENSCAFG00845013478|ENSCAFG00845013478, ENSCAFG00845011935|PYCARD, ENSCAFG00845022970|GGT1, ENSCAFG00845010558|TNF, ENSCAFG00845027381|PIK3AP1, ENSCAFG00845001750|FANCA, ENSCAFG00845016471|GPSM3, ENSCAFG00845002217|S100A8	14	2429	56	19884	0.25	0.00633033	**	0.0855185	ns	ENSCAFG00845008276|FANCD2, ENSCAFG00845022163|MCPH1, ENSCAFG00845001750|FANCA	3	ENSCAFG00845014963|FABP4, ENSCAFG00845029262|SEMA7A, ENSCAFG00845000875|ECSCR, ENSCAFG00845012026|TLR4, ENSCAFG00845013478|ENSCAFG00845013478, ENSCAFG00845011935|PYCARD, ENSCAFG00845022970|GGT1, ENSCAFG00845010558|TNF, ENSCAFG00845027381|PIK3AP1, ENSCAFG00845016471|GPSM3, ENSCAFG00845002217|S100A8	11	52	-0.5547
GO:0050673	epithelial cell proliferation	Biological Process	ENSCAFG00845004370|BMP4, ENSCAFG00845017942|FGF1, ENSCAFG00845012083|KDR, ENSCAFG00845031100|GPC3, ENSCAFG00845002395|TGFB1, ENSCAFG00845021635|DACH1, ENSCAFG00845025968|HGF, ENSCAFG00845012369|RUNX2, ENSCAFG00845030227|HLX, ENSCAFG00845017539|COL8A1, ENSCAFG00845026417|WNT5A, ENSCAFG00845030898|COL8A2, ENSCAFG00845005453|NOTCH1, ENSCAFG00845020297|FGF9	14	2429	56	19884	0.25	0.00633033	**	0.0855185	ns	ENSCAFG00845012369|RUNX2	1	ENSCAFG00845004370|BMP4, ENSCAFG00845017942|FGF1, ENSCAFG00845012083|KDR, ENSCAFG00845031100|GPC3, ENSCAFG00845002395|TGFB1, ENSCAFG00845021635|DACH1, ENSCAFG00845025968|HGF, ENSCAFG00845030227|HLX, ENSCAFG00845017539|COL8A1, ENSCAFG00845026417|WNT5A, ENSCAFG00845030898|COL8A2, ENSCAFG00845005453|NOTCH1, ENSCAFG00845020297|FGF9	13	50	-0.989949
GO:0048014	Tie signaling pathway	Biological Process	ENSCAFG00845022531|ANGPT2, ENSCAFG00845010910|ANGPT1, ENSCAFG00845018055|TEK	3	2429	4	19884	0.75	0.00661722	**	0.0855185	ns		0	ENSCAFG00845022531|ANGPT2, ENSCAFG00845010910|ANGPT1, ENSCAFG00845018055|TEK	3	4	-1
GO:0005384	manganese ion transmembrane transporter activity	Molecular Function	ENSCAFG00845027087|SLC11A1, ENSCAFG00845025480|SLC39A8, ENSCAFG00845023697|SLC39A14	3	2429	4	19884	0.75	0.00661722	**	0.0855185	ns		0	ENSCAFG00845027087|SLC11A1, ENSCAFG00845025480|SLC39A8, ENSCAFG00845023697|SLC39A14	3	4	-1
GO:0036305	ameloblast differentiation	Biological Process	ENSCAFG00845027004|BMP2, ENSCAFG00845004370|BMP4, ENSCAFG00845000357|FST	3	2429	4	19884	0.75	0.00661722	**	0.0855185	ns		0	ENSCAFG00845027004|BMP2, ENSCAFG00845004370|BMP4, ENSCAFG00845000357|FST	3	4	-2
GO:0071636	positive regulation of transforming growth factor beta production	Biological Process	ENSCAFG00845002498|CD34, ENSCAFG00845029323|CD200, ENSCAFG00845014866|SERPINF2	3	2429	4	19884	0.75	0.00661722	**	0.0855185	ns		0	ENSCAFG00845002498|CD34, ENSCAFG00845029323|CD200, ENSCAFG00845014866|SERPINF2	3	4	-1
GO:0072011	glomerular endothelium development	Biological Process	ENSCAFG00845002498|CD34, ENSCAFG00845022888|PECAM1, ENSCAFG00845013340|EDNRA	3	2429	4	19884	0.75	0.00661722	**	0.0855185	ns		0	ENSCAFG00845002498|CD34, ENSCAFG00845022888|PECAM1, ENSCAFG00845013340|EDNRA	3	4	-2
GO:0140031	phosphorylation-dependent protein binding	Molecular Function	ENSCAFG00845008896|VAV1, ENSCAFG00845017949|PLCG2, ENSCAFG00845026107|PTPN6	3	2429	4	19884	0.75	0.00661722	**	0.0855185	ns		0	ENSCAFG00845008896|VAV1, ENSCAFG00845017949|PLCG2, ENSCAFG00845026107|PTPN6	3	4	-1
GO:0046696	lipopolysaccharide receptor complex	Cellular Component	ENSCAFG00845001909|CD14, ENSCAFG00845012026|TLR4, ENSCAFG00845028855|LY96	3	2429	4	19884	0.75	0.00661722	**	0.0855185	ns		0	ENSCAFG00845001909|CD14, ENSCAFG00845012026|TLR4, ENSCAFG00845028855|LY96	3	4	-1
GO:0090554	phosphatidylcholine floppase activity	Molecular Function	ENSCAFG00845010374|ABCA1, ENSCAFG00845007730|ABCB4, ENSCAFG00845030427|ABCG1	3	2429	4	19884	0.75	0.00661722	**	0.0855185	ns		0	ENSCAFG00845010374|ABCA1, ENSCAFG00845007730|ABCB4, ENSCAFG00845030427|ABCG1	3	4	-1
GO:0061304	retinal blood vessel morphogenesis	Biological Process	ENSCAFG00845018797|COL4A1, ENSCAFG00845007778|LRP5, ENSCAFG00845004002|LAMA1	3	2429	4	19884	0.75	0.00661722	**	0.0855185	ns		0	ENSCAFG00845018797|COL4A1, ENSCAFG00845007778|LRP5, ENSCAFG00845004002|LAMA1	3	4	-1
GO:0042447	hormone catabolic process	Biological Process	ENSCAFG00845018336|ACE, ENSCAFG00845001686|ECE1, ENSCAFG00845020957|MME	3	2429	4	19884	0.75	0.00661722	**	0.0855185	ns	ENSCAFG00845020957|MME	1	ENSCAFG00845018336|ACE, ENSCAFG00845001686|ECE1	2	4	0
GO:0038132	neuregulin binding	Molecular Function	ENSCAFG00845028626|ITGA6, ENSCAFG00845024014|ITGB4, ENSCAFG00845006158|ERBB3	3	2429	4	19884	0.75	0.00661722	**	0.0855185	ns		0	ENSCAFG00845028626|ITGA6, ENSCAFG00845024014|ITGB4, ENSCAFG00845006158|ERBB3	3	4	-2
GO:0051045	negative regulation of membrane protein ectodomain proteolysis	Biological Process	ENSCAFG00845010998|TIMP3, ENSCAFG00845001289|IL10, ENSCAFG00845030572|TIMP1	3	2429	4	19884	0.75	0.00661722	**	0.0855185	ns		0	ENSCAFG00845010998|TIMP3, ENSCAFG00845001289|IL10, ENSCAFG00845030572|TIMP1	3	4	-1
GO:0001875	lipopolysaccharide immune receptor activity	Molecular Function	ENSCAFG00845012026|TLR4, ENSCAFG00845010815|PTAFR, ENSCAFG00845028855|LY96	3	2429	4	19884	0.75	0.00661722	**	0.0855185	ns		0	ENSCAFG00845012026|TLR4, ENSCAFG00845010815|PTAFR, ENSCAFG00845028855|LY96	3	4	-2
GO:0071953	elastic fiber	Cellular Component	ENSCAFG00845010826|FBLN1, ENSCAFG00845018581|MFAP4, ENSCAFG00845017770|EFEMP2	3	2429	4	19884	0.75	0.00661722	**	0.0855185	ns		0	ENSCAFG00845010826|FBLN1, ENSCAFG00845018581|MFAP4, ENSCAFG00845017770|EFEMP2	3	4	-2
GO:0034134	toll-like receptor 2 signaling pathway	Biological Process	ENSCAFG00845009391|TLR2, ENSCAFG00845027126|IRAK1, ENSCAFG00845027381|PIK3AP1	3	2429	4	19884	0.75	0.00661722	**	0.0855185	ns	ENSCAFG00845027126|IRAK1	1	ENSCAFG00845009391|TLR2, ENSCAFG00845027381|PIK3AP1	2	4	-1
GO:0060372	regulation of atrial cardiac muscle cell membrane repolarization	Biological Process	ENSCAFG00845011629|KCNQ1, ENSCAFG00845030126|SCN5A, ENSCAFG00845030339|KCNA5	3	2429	4	19884	0.75	0.00661722	**	0.0855185	ns		0	ENSCAFG00845011629|KCNQ1, ENSCAFG00845030126|SCN5A, ENSCAFG00845030339|KCNA5	3	4	-2
GO:0004563	beta-N-acetylhexosaminidase activity	Molecular Function	ENSCAFG00845001153|HEXB, ENSCAFG00845005428|GM2A, ENSCAFG00845025040|HEXA	3	2429	4	19884	0.75	0.00661722	**	0.0855185	ns		0	ENSCAFG00845001153|HEXB, ENSCAFG00845005428|GM2A, ENSCAFG00845025040|HEXA	3	4	-2
GO:1902751	positive regulation of cell cycle G2/M phase transition	Biological Process	ENSCAFG00845014023|CDC25B, ENSCAFG00845020101|CDC25C, ENSCAFG00845013608|ATAD5	3	2429	4	19884	0.75	0.00661722	**	0.0855185	ns	ENSCAFG00845014023|CDC25B, ENSCAFG00845020101|CDC25C, ENSCAFG00845013608|ATAD5	3		0	4	2
GO:0003823	antigen binding	Molecular Function	ENSCAFG00845030234|CD48, ENSCAFG00845006877|TSPAN4, ENSCAFG00845008459|GP2	3	2429	4	19884	0.75	0.00661722	**	0.0855185	ns		0	ENSCAFG00845030234|CD48, ENSCAFG00845006877|TSPAN4, ENSCAFG00845008459|GP2	3	4	-1
GO:0043306	positive regulation of mast cell degranulation	Biological Process	ENSCAFG00845010301|FGR, ENSCAFG00845018106|SYK, ENSCAFG00845000947|SPHK2	3	2429	4	19884	0.75	0.00661722	**	0.0855185	ns	ENSCAFG00845000947|SPHK2	1	ENSCAFG00845010301|FGR, ENSCAFG00845018106|SYK	2	3	-0.57735
GO:0046601	positive regulation of centriole replication	Biological Process	ENSCAFG00845016474|STIL, ENSCAFG00845026928|PLK4, ENSCAFG00845013402|SASS6	3	2429	4	19884	0.75	0.00661722	**	0.0855185	ns	ENSCAFG00845016474|STIL, ENSCAFG00845026928|PLK4, ENSCAFG00845013402|SASS6	3		0	4	2
GO:0098536	deuterosome	Cellular Component	ENSCAFG00845026928|PLK4, ENSCAFG00845013402|SASS6, ENSCAFG00845020950|CEP152	3	2429	4	19884	0.75	0.00661722	**	0.0855185	ns	ENSCAFG00845026928|PLK4, ENSCAFG00845013402|SASS6, ENSCAFG00845020950|CEP152	3		0	4	2
GO:0090024	negative regulation of neutrophil chemotaxis	Biological Process	ENSCAFG00845002732|C5AR2, ENSCAFG00845008460|TNFAIP6, ENSCAFG00845030056|DPP4	3	2429	4	19884	0.75	0.00661722	**	0.0855185	ns	ENSCAFG00845030056|DPP4	1	ENSCAFG00845002732|C5AR2, ENSCAFG00845008460|TNFAIP6	2	4	-1
GO:2001135	regulation of endocytic recycling	Biological Process	ENSCAFG00845002044|NDRG4, ENSCAFG00845007542|BVES, ENSCAFG00845022232|PLA2G3	3	2429	4	19884	0.75	0.00661722	**	0.0855185	ns	ENSCAFG00845022232|PLA2G3	1	ENSCAFG00845002044|NDRG4, ENSCAFG00845007542|BVES	2	4	-1
GO:2000270	negative regulation of fibroblast apoptotic process	Biological Process	ENSCAFG00845026701|PIK3CG, ENSCAFG00845027414|GAS6, ENSCAFG00845008758|SFRP1	3	2429	4	19884	0.75	0.00661722	**	0.0855185	ns		0	ENSCAFG00845026701|PIK3CG, ENSCAFG00845027414|GAS6, ENSCAFG00845008758|SFRP1	3	4	-1
GO:0051315	attachment of mitotic spindle microtubules to kinetochore	Biological Process	ENSCAFG00845026923|CENPE, ENSCAFG00845026674|KIF2C, ENSCAFG00845002475|NDC80	3	2429	4	19884	0.75	0.00661722	**	0.0855185	ns	ENSCAFG00845026923|CENPE, ENSCAFG00845026674|KIF2C, ENSCAFG00845002475|NDC80	3		0	4	2
GO:0097367	carbohydrate derivative binding	Molecular Function	ENSCAFG00845006488|GFPT2, ENSCAFG00845008370|GCKR, ENSCAFG00845024744|GFPT1	3	2429	4	19884	0.75	0.00661722	**	0.0855185	ns	ENSCAFG00845006488|GFPT2, ENSCAFG00845008370|GCKR, ENSCAFG00845024744|GFPT1	3		0	4	1
GO:0034154	toll-like receptor 7 signaling pathway	Biological Process	ENSCAFG00845028303|TLR7, ENSCAFG00845008909|UNC93B1, ENSCAFG00845027381|PIK3AP1	3	2429	4	19884	0.75	0.00661722	**	0.0855185	ns		0	ENSCAFG00845028303|TLR7, ENSCAFG00845008909|UNC93B1, ENSCAFG00845027381|PIK3AP1	3	4	-1
GO:0007093	mitotic cell cycle checkpoint signaling	Biological Process	ENSCAFG00845009329|TTK, ENSCAFG00845027154|ENSCAFG00845027154, ENSCAFG00845015845|ZWILCH	3	2429	4	19884	0.75	0.00661722	**	0.0855185	ns	ENSCAFG00845009329|TTK, ENSCAFG00845027154|ENSCAFG00845027154, ENSCAFG00845015845|ZWILCH	3		0	4	2
GO:0071493	cellular response to UV-B	Biological Process	ENSCAFG00845018581|MFAP4, ENSCAFG00845020957|MME, ENSCAFG00845024912|CRIP1	3	2429	4	19884	0.75	0.00661722	**	0.0855185	ns	ENSCAFG00845020957|MME	1	ENSCAFG00845018581|MFAP4, ENSCAFG00845024912|CRIP1	2	4	0
GO:0003402	planar cell polarity pathway involved in axis elongation	Biological Process	ENSCAFG00845009450|SFRP2, ENSCAFG00845008758|SFRP1, ENSCAFG00845026417|WNT5A	3	2429	4	19884	0.75	0.00661722	**	0.0855185	ns	ENSCAFG00845009450|SFRP2	1	ENSCAFG00845008758|SFRP1, ENSCAFG00845026417|WNT5A	2	4	0
GO:0046546	development of primary male sexual characteristics	Biological Process	ENSCAFG00845009450|SFRP2, ENSCAFG00845008758|SFRP1, ENSCAFG00845026417|WNT5A	3	2429	4	19884	0.75	0.00661722	**	0.0855185	ns	ENSCAFG00845009450|SFRP2	1	ENSCAFG00845008758|SFRP1, ENSCAFG00845026417|WNT5A	2	4	0
GO:0048866	stem cell fate specification	Biological Process	ENSCAFG00845009450|SFRP2, ENSCAFG00845020667|SOX18, ENSCAFG00845026119|SOX17	3	2429	4	19884	0.75	0.00661722	**	0.0855185	ns	ENSCAFG00845009450|SFRP2	1	ENSCAFG00845020667|SOX18, ENSCAFG00845026119|SOX17	2	4	-1
GO:0071281	cellular response to iron ion	Biological Process	ENSCAFG00845025572|HFE, ENSCAFG00845017586|BMP6, ENSCAFG00845028622|B2M	3	2429	4	19884	0.75	0.00661722	**	0.0855185	ns		0	ENSCAFG00845025572|HFE, ENSCAFG00845017586|BMP6, ENSCAFG00845028622|B2M	3	3	-1.73205
GO:0060837	blood vessel endothelial cell differentiation	Biological Process	ENSCAFG00845012083|KDR, ENSCAFG00845000089|HEY2, ENSCAFG00845001606|PROX1	3	2429	4	19884	0.75	0.00661722	**	0.0855185	ns		0	ENSCAFG00845012083|KDR, ENSCAFG00845000089|HEY2, ENSCAFG00845001606|PROX1	3	4	-1
GO:0097492	sympathetic neuron axon guidance	Biological Process	ENSCAFG00845001686|ECE1, ENSCAFG00845021350|EDN1, ENSCAFG00845013340|EDNRA	3	2429	4	19884	0.75	0.00661722	**	0.0855185	ns		0	ENSCAFG00845001686|ECE1, ENSCAFG00845021350|EDN1, ENSCAFG00845013340|EDNRA	3	4	-1
GO:0043120	tumor necrosis factor binding	Molecular Function	ENSCAFG00845001488|TNFRSF1B, ENSCAFG00845028486|A2M, ENSCAFG00845014942|TMC8	3	2429	4	19884	0.75	0.00661722	**	0.0855185	ns		0	ENSCAFG00845001488|TNFRSF1B, ENSCAFG00845028486|A2M, ENSCAFG00845014942|TMC8	3	4	-1
GO:0060214	endocardium formation	Biological Process	ENSCAFG00845020667|SOX18, ENSCAFG00845026119|SOX17, ENSCAFG00845001606|PROX1	3	2429	4	19884	0.75	0.00661722	**	0.0855185	ns		0	ENSCAFG00845020667|SOX18, ENSCAFG00845026119|SOX17, ENSCAFG00845001606|PROX1	3	4	-2
GO:0072075	metanephric mesenchyme development	Biological Process	ENSCAFG00845017551|OSR1, ENSCAFG00845022548|SIX1, ENSCAFG00845022621|SIX4	3	2429	4	19884	0.75	0.00661722	**	0.0855185	ns	ENSCAFG00845017551|OSR1, ENSCAFG00845022548|SIX1, ENSCAFG00845022621|SIX4	3		0	4	1
GO:0018158	protein oxidation	Biological Process	ENSCAFG00845012121|SUMF1, ENSCAFG00845004266|APOA1, ENSCAFG00845027003|GPX1	3	2429	4	19884	0.75	0.00661722	**	0.0855185	ns	ENSCAFG00845027003|GPX1	1	ENSCAFG00845012121|SUMF1, ENSCAFG00845004266|APOA1	2	3	-0.57735
GO:0004897	ciliary neurotrophic factor receptor activity	Molecular Function	ENSCAFG00845014397|IL6R, ENSCAFG00845024273|CNTFR, ENSCAFG00845003525|LIFR	3	2429	4	19884	0.75	0.00661722	**	0.0855185	ns	ENSCAFG00845024273|CNTFR, ENSCAFG00845003525|LIFR	2	ENSCAFG00845014397|IL6R	1	4	1
GO:0050793	regulation of developmental process	Biological Process	ENSCAFG00845018638|NOTCH3, ENSCAFG00845010558|TNF, ENSCAFG00845005453|NOTCH1	3	2429	4	19884	0.75	0.00661722	**	0.0855185	ns		0	ENSCAFG00845018638|NOTCH3, ENSCAFG00845010558|TNF, ENSCAFG00845005453|NOTCH1	3	4	-1
GO:0030240	skeletal muscle thin filament assembly	Biological Process	ENSCAFG00845012381|TCAP, ENSCAFG00845010392|LMOD3, ENSCAFG00845001606|PROX1	3	2429	4	19884	0.75	0.00661722	**	0.0855185	ns		0	ENSCAFG00845012381|TCAP, ENSCAFG00845010392|LMOD3, ENSCAFG00845001606|PROX1	3	4	-2
GO:0071492	cellular response to UV-A	Biological Process	ENSCAFG00845017615|MMP9, ENSCAFG00845030572|TIMP1, ENSCAFG00845020957|MME, ENSCAFG00845000842|MMP3, ENSCAFG00845019662|CERS1	5	2429	11	19884	0.4545	0.00662042	**	0.0855185	ns	ENSCAFG00845020957|MME	1	ENSCAFG00845017615|MMP9, ENSCAFG00845030572|TIMP1, ENSCAFG00845000842|MMP3, ENSCAFG00845019662|CERS1	4	10	-1.26491
GO:0010744	positive regulation of macrophage derived foam cell differentiation	Biological Process	ENSCAFG00845025442|CD36, ENSCAFG00845023062|PRKCH, ENSCAFG00845002371|CSF1, ENSCAFG00845014323|MSR1, ENSCAFG00845022232|PLA2G3	5	2429	11	19884	0.4545	0.00662042	**	0.0855185	ns	ENSCAFG00845022232|PLA2G3	1	ENSCAFG00845025442|CD36, ENSCAFG00845023062|PRKCH, ENSCAFG00845002371|CSF1, ENSCAFG00845014323|MSR1	4	11	-2.11058
GO:0034364	high-density lipoprotein particle	Cellular Component	ENSCAFG00845016517|PLTP, ENSCAFG00845006666|APOC1, ENSCAFG00845006705|APOE, ENSCAFG00845015612|ENSCAFG00845015612, ENSCAFG00845004266|APOA1	5	2429	11	19884	0.4545	0.00662042	**	0.0855185	ns		0	ENSCAFG00845016517|PLTP, ENSCAFG00845006666|APOC1, ENSCAFG00845006705|APOE, ENSCAFG00845015612|ENSCAFG00845015612, ENSCAFG00845004266|APOA1	5	7	-1.51186
GO:0008608	attachment of spindle microtubules to kinetochore	Biological Process	ENSCAFG00845028680|KNL1, ENSCAFG00845020400|SGO1, ENSCAFG00845025722|NUF2, ENSCAFG00845020433|SPC25, ENSCAFG00845021694|SPC24	5	2429	11	19884	0.4545	0.00662042	**	0.0855185	ns	ENSCAFG00845028680|KNL1, ENSCAFG00845020400|SGO1, ENSCAFG00845025722|NUF2, ENSCAFG00845020433|SPC25, ENSCAFG00845021694|SPC24	5		0	10	1.89737
GO:0071639	positive regulation of monocyte chemotactic protein-1 production	Biological Process	ENSCAFG00845026991|CLEC7A, ENSCAFG00845018106|SYK, ENSCAFG00845022016|TRPV4, ENSCAFG00845001382|MCOLN2, ENSCAFG00845021949|ADIPOQ	5	2429	11	19884	0.4545	0.00662042	**	0.0855185	ns	ENSCAFG00845022016|TRPV4	1	ENSCAFG00845026991|CLEC7A, ENSCAFG00845018106|SYK, ENSCAFG00845001382|MCOLN2, ENSCAFG00845021949|ADIPOQ	4	11	-1.50756
GO:0030224	monocyte differentiation	Biological Process	ENSCAFG00845004370|BMP4, ENSCAFG00845015903|PDE1B, ENSCAFG00845002371|CSF1, ENSCAFG00845007524|FASN, ENSCAFG00845027862|IL31RA	5	2429	11	19884	0.4545	0.00662042	**	0.0855185	ns	ENSCAFG00845007524|FASN	1	ENSCAFG00845004370|BMP4, ENSCAFG00845015903|PDE1B, ENSCAFG00845002371|CSF1, ENSCAFG00845027862|IL31RA	4	11	-0.301511
GO:0051090	regulation of DNA-binding transcription factor activity	Biological Process	ENSCAFG00845020471|HCK, ENSCAFG00845018106|SYK, ENSCAFG00845008276|FANCD2, ENSCAFG00845021614|SPI1, ENSCAFG00845001750|FANCA	5	2429	11	19884	0.4545	0.00662042	**	0.0855185	ns	ENSCAFG00845008276|FANCD2, ENSCAFG00845001750|FANCA	2	ENSCAFG00845020471|HCK, ENSCAFG00845018106|SYK, ENSCAFG00845021614|SPI1	3	11	0
GO:0070971	endoplasmic reticulum exit site	Cellular Component	ENSCAFG00845008020|SEC16B, ENSCAFG00845003250|SEC23A, ENSCAFG00845013841|PLPP3, ENSCAFG00845018817|TFG, ENSCAFG00845005678|SEC16A	5	2429	11	19884	0.4545	0.00662042	**	0.0855185	ns	ENSCAFG00845008020|SEC16B, ENSCAFG00845003250|SEC23A, ENSCAFG00845018817|TFG, ENSCAFG00845005678|SEC16A	4	ENSCAFG00845013841|PLPP3	1	11	1.50756
GO:0009888	tissue development	Biological Process	ENSCAFG00845013429|GAA, ENSCAFG00845014247|DHCR24, ENSCAFG00845007524|FASN, ENSCAFG00845004002|LAMA1, ENSCAFG00845021794|BARX1	5	2429	11	19884	0.4545	0.00662042	**	0.0855185	ns	ENSCAFG00845014247|DHCR24, ENSCAFG00845007524|FASN	2	ENSCAFG00845013429|GAA, ENSCAFG00845004002|LAMA1, ENSCAFG00845021794|BARX1	3	10	-1.89737
GO:0017116	single-stranded DNA helicase activity	Molecular Function	ENSCAFG00845023739|PIF1, ENSCAFG00845002233|DNA2, ENSCAFG00845020313|POLQ, ENSCAFG00845021789|RFC4, ENSCAFG00845028730|RAD51	5	2429	11	19884	0.4545	0.00662042	**	0.0855185	ns	ENSCAFG00845023739|PIF1, ENSCAFG00845002233|DNA2, ENSCAFG00845020313|POLQ, ENSCAFG00845021789|RFC4, ENSCAFG00845028730|RAD51	5		0	11	3.31662
GO:0035584	calcium-mediated signaling using intracellular calcium source	Biological Process	ENSCAFG00845012083|KDR, ENSCAFG00845012277|VCAM1, ENSCAFG00845003039|PTGFR, ENSCAFG00845002388|RYR2, ENSCAFG00845024213|BCAP31	5	2429	11	19884	0.4545	0.00662042	**	0.0855185	ns	ENSCAFG00845003039|PTGFR	1	ENSCAFG00845012083|KDR, ENSCAFG00845012277|VCAM1, ENSCAFG00845002388|RYR2, ENSCAFG00845024213|BCAP31	4	10	-1.89737
GO:0032495	response to muramyl dipeptide	Biological Process	ENSCAFG00845021435|IRF5, ENSCAFG00845006183|CARD9, ENSCAFG00845024085|JAG1, ENSCAFG00845020693|INAVA, ENSCAFG00845005453|NOTCH1	5	2429	11	19884	0.4545	0.00662042	**	0.0855185	ns	ENSCAFG00845020693|INAVA	1	ENSCAFG00845021435|IRF5, ENSCAFG00845006183|CARD9, ENSCAFG00845024085|JAG1, ENSCAFG00845005453|NOTCH1	4	11	-0.904534
GO:0031410	cytoplasmic vesicle	Cellular Component	ENSCAFG00845007384|LAPTM5, ENSCAFG00845027134|CD93, ENSCAFG00845013357|ADGRF5, ENSCAFG00845002947|ITGB1, ENSCAFG00845025572|HFE, ENSCAFG00845010410|SH3TC2, ENSCAFG00845013715|WLS, ENSCAFG00845015660|APP, ENSCAFG00845029840|TFRC, ENSCAFG00845011997|ARRB1, ENSCAFG00845008022|MAN1A1, ENSCAFG00845006688|TBC1D2, ENSCAFG00845024147|ARRDC2, ENSCAFG00845014721|ATP8A1, ENSCAFG00845020957|MME, ENSCAFG00845…	26	2429	129	19884	0.2016	0.00669021	**	0.0861235	ns	ENSCAFG00845020957|MME, ENSCAFG00845011215|CCDC88A, ENSCAFG00845030620|HPS1, ENSCAFG00845010735|SLC39A4	4	ENSCAFG00845007384|LAPTM5, ENSCAFG00845027134|CD93, ENSCAFG00845013357|ADGRF5, ENSCAFG00845002947|ITGB1, ENSCAFG00845025572|HFE, ENSCAFG00845010410|SH3TC2, ENSCAFG00845013715|WLS, ENSCAFG00845015660|APP, ENSCAFG00845029840|TFRC, ENSCAFG00845011997|ARRB1, ENSCAFG00845008022|MAN1A1, ENSCAFG00845006688|TBC1D2, ENSCAFG00845024147|ARRDC2, ENSCAFG00845014721|ATP8A1, ENSCAFG00845011207|DSC1, ENSCAFG0084…	22	125	-0.447214
GO:0030054	cell junction	Cellular Component	ENSCAFG00845017072|PCDH1, ENSCAFG00845009996|ESCO2, ENSCAFG00845004060|CCNF, ENSCAFG00845012097|CDH5, ENSCAFG00845012083|KDR, ENSCAFG00845016150|PKP2, ENSCAFG00845016609|SLC16A10, ENSCAFG00845002090|SLX4, ENSCAFG00845013665|CCDC88C, ENSCAFG00845024289|CLDN1, ENSCAFG00845002783|CDH6, ENSCAFG00845024014|ITGB4, ENSCAFG00845023402|IFI30, ENSCAFG00845006688|TBC1D2, ENSCAFG00845028385|MFAP3L, ENSCAFG00…	26	2429	129	19884	0.2016	0.00669021	**	0.0861235	ns	ENSCAFG00845009996|ESCO2, ENSCAFG00845004060|CCNF, ENSCAFG00845016150|PKP2, ENSCAFG00845002090|SLX4	4	ENSCAFG00845017072|PCDH1, ENSCAFG00845012097|CDH5, ENSCAFG00845012083|KDR, ENSCAFG00845016609|SLC16A10, ENSCAFG00845013665|CCDC88C, ENSCAFG00845024289|CLDN1, ENSCAFG00845002783|CDH6, ENSCAFG00845024014|ITGB4, ENSCAFG00845023402|IFI30, ENSCAFG00845006688|TBC1D2, ENSCAFG00845028385|MFAP3L, ENSCAFG00845000839|PTPRK, ENSCAFG00845012629|MARVELD2, ENSCAFG00845012752|OCLN, ENSCAFG00845007542|BVES, ENSCA…	22	125	-1.43108
GO:0042742	defense response to bacterium	Biological Process	ENSCAFG00845030285|STAB1, ENSCAFG00845027087|SLC11A1, ENSCAFG00845017223|LYZ, ENSCAFG00845012026|TLR4, ENSCAFG00845010721|COCH, ENSCAFG00845018106|SYK, ENSCAFG00845001289|IL10, ENSCAFG00845007050|BCL3, ENSCAFG00845004258|IRF8, ENSCAFG00845029755|LCN2, ENSCAFG00845001676|COLEC12, ENSCAFG00845014798|NOS2, ENSCAFG00845023026|CLEC4E, ENSCAFG00845010558|TNF, ENSCAFG00845014088|SHC1, ENSCAFG00845009872…	16	2429	68	19884	0.2353	0.00686236	**	0.0881884	ns	ENSCAFG00845007050|BCL3, ENSCAFG00845014088|SHC1, ENSCAFG00845009872|STAB2	3	ENSCAFG00845030285|STAB1, ENSCAFG00845027087|SLC11A1, ENSCAFG00845017223|LYZ, ENSCAFG00845012026|TLR4, ENSCAFG00845010721|COCH, ENSCAFG00845018106|SYK, ENSCAFG00845001289|IL10, ENSCAFG00845004258|IRF8, ENSCAFG00845029755|LCN2, ENSCAFG00845001676|COLEC12, ENSCAFG00845014798|NOS2, ENSCAFG00845023026|CLEC4E, ENSCAFG00845010558|TNF	13	51	-0.70014
GO:0016459	myosin complex	Cellular Component	ENSCAFG00845008379|MYH11, ENSCAFG00845003959|MYO3A, ENSCAFG00845009933|MYO7A, ENSCAFG00845006824|MYO1F, ENSCAFG00845000795|MYH10, ENSCAFG00845011123|MYO1G, ENSCAFG00845021552|MYO7B, ENSCAFG00845028534|MYO19, ENSCAFG00845018757|MYH14, ENSCAFG00845027428|MYO5A, ENSCAFG00845015859|MYO5B	11	2429	40	19884	0.275	0.00697761	**	0.0895162	ns	ENSCAFG00845003959|MYO3A, ENSCAFG00845000795|MYH10, ENSCAFG00845028534|MYO19, ENSCAFG00845027428|MYO5A	4	ENSCAFG00845008379|MYH11, ENSCAFG00845009933|MYO7A, ENSCAFG00845006824|MYO1F, ENSCAFG00845011123|MYO1G, ENSCAFG00845021552|MYO7B, ENSCAFG00845018757|MYH14, ENSCAFG00845015859|MYO5B	7	35	1.01419
GO:0038023	signaling receptor activity	Molecular Function	ENSCAFG00845027383|SUCNR1, ENSCAFG00845030234|CD48, ENSCAFG00845011954|OR51E2, ENSCAFG00845027103|P2RX7, ENSCAFG00845002947|ITGB1, ENSCAFG00845018768|PROCR, ENSCAFG00845014845|PEAR1, ENSCAFG00845021592|ITGB2, ENSCAFG00845018638|NOTCH3, ENSCAFG00845030969|GFRA1, ENSCAFG00845023026|CLEC4E, ENSCAFG00845030153|CD244, ENSCAFG00845015313|TREM1, ENSCAFG00845006158|ERBB3, ENSCAFG00845029395|BTLA, ENSCAFG…	18	2429	80	19884	0.225	0.00703708	**	0.090125	ns	ENSCAFG00845020151|GRID2	1	ENSCAFG00845027383|SUCNR1, ENSCAFG00845030234|CD48, ENSCAFG00845011954|OR51E2, ENSCAFG00845027103|P2RX7, ENSCAFG00845002947|ITGB1, ENSCAFG00845018768|PROCR, ENSCAFG00845014845|PEAR1, ENSCAFG00845021592|ITGB2, ENSCAFG00845018638|NOTCH3, ENSCAFG00845030969|GFRA1, ENSCAFG00845023026|CLEC4E, ENSCAFG00845030153|CD244, ENSCAFG00845015313|TREM1, ENSCAFG00845006158|ERBB3, ENSCAFG00845029395|BTLA, ENSCAFG…	17	71	-3.32299
GO:0035924	cellular response to vascular endothelial growth factor stimulus	Biological Process	ENSCAFG00845029137|DLL4, ENSCAFG00845012083|KDR, ENSCAFG00845023188|FLT1, ENSCAFG00845019362|EGR3, ENSCAFG00845018270|SPHK1, ENSCAFG00845005513|SEMA6A, ENSCAFG00845005453|NOTCH1	7	2429	20	19884	0.35	0.0073474	**	0.0933033	ns		0	ENSCAFG00845029137|DLL4, ENSCAFG00845012083|KDR, ENSCAFG00845023188|FLT1, ENSCAFG00845019362|EGR3, ENSCAFG00845018270|SPHK1, ENSCAFG00845005513|SEMA6A, ENSCAFG00845005453|NOTCH1	7	20	-1.78885
GO:0010862	positive regulation of pathway-restricted SMAD protein phosphorylation	Biological Process	ENSCAFG00845027004|BMP2, ENSCAFG00845004370|BMP4, ENSCAFG00845025572|HFE, ENSCAFG00845017586|BMP6, ENSCAFG00845018632|INHBA, ENSCAFG00845003005|DAB2, ENSCAFG00845011840|BMP5	7	2429	20	19884	0.35	0.0073474	**	0.0933033	ns	ENSCAFG00845003005|DAB2	1	ENSCAFG00845027004|BMP2, ENSCAFG00845004370|BMP4, ENSCAFG00845025572|HFE, ENSCAFG00845017586|BMP6, ENSCAFG00845018632|INHBA, ENSCAFG00845011840|BMP5	6	18	-1.88562
GO:0016529	sarcoplasmic reticulum	Cellular Component	ENSCAFG00845006098|THBS4, ENSCAFG00845029710|TMEM38A, ENSCAFG00845012424|XDH, ENSCAFG00845007035|PLN, ENSCAFG00845012171|AKAP6, ENSCAFG00845002388|RYR2, ENSCAFG00845003233|ATP2A1	7	2429	20	19884	0.35	0.0073474	**	0.0933033	ns		0	ENSCAFG00845006098|THBS4, ENSCAFG00845029710|TMEM38A, ENSCAFG00845012424|XDH, ENSCAFG00845007035|PLN, ENSCAFG00845012171|AKAP6, ENSCAFG00845002388|RYR2, ENSCAFG00845003233|ATP2A1	7	18	-2.35702
GO:0007052	mitotic spindle organization	Biological Process	ENSCAFG00845029116|PLK2, ENSCAFG00845000430|WDR62, ENSCAFG00845016474|STIL, ENSCAFG00845029207|AURKA, ENSCAFG00845026923|CENPE, ENSCAFG00845020433|SPC25, ENSCAFG00845013476|TACC3	7	2429	20	19884	0.35	0.0073474	**	0.0933033	ns	ENSCAFG00845000430|WDR62, ENSCAFG00845016474|STIL, ENSCAFG00845029207|AURKA, ENSCAFG00845026923|CENPE, ENSCAFG00845020433|SPC25, ENSCAFG00845013476|TACC3	6	ENSCAFG00845029116|PLK2	1	20	2.23607
GO:0007200	phospholipase C-activating G protein-coupled receptor signaling pathway	Biological Process	ENSCAFG00845005035|GPR4, ENSCAFG00845010276|F2R, ENSCAFG00845010390|GNA15, ENSCAFG00845008786|P2RY2, ENSCAFG00845023872|NMUR1, ENSCAFG00845005069|NMUR2, ENSCAFG00845008583|GPR139	7	2429	20	19884	0.35	0.0073474	**	0.0933033	ns	ENSCAFG00845008583|GPR139	1	ENSCAFG00845005035|GPR4, ENSCAFG00845010276|F2R, ENSCAFG00845010390|GNA15, ENSCAFG00845008786|P2RY2, ENSCAFG00845023872|NMUR1, ENSCAFG00845005069|NMUR2	6	17	-1.69775
GO:0008237	metallopeptidase activity	Molecular Function	ENSCAFG00845017615|MMP9, ENSCAFG00845000798|MMP12, ENSCAFG00845018336|ACE, ENSCAFG00845005528|ADAMTS7, ENSCAFG00845015078|ADAM28, ENSCAFG00845009411|MMP28, ENSCAFG00845025865|MMP11, ENSCAFG00845012850|ADAMTS9, ENSCAFG00845001686|ECE1, ENSCAFG00845010921|ADAM9, ENSCAFG00845006935|ADAMTS10, ENSCAFG00845013659|ADAM15, ENSCAFG00845004365|ADAMTS14, ENSCAFG00845025768|ADAM8, ENSCAFG00845007256|ADAMTS19…	23	2429	111	19884	0.2072	0.00736822	**	0.0933183	ns	ENSCAFG00845006935|ADAMTS10, ENSCAFG00845004365|ADAMTS14, ENSCAFG00845007256|ADAMTS19, ENSCAFG00845020957|MME, ENSCAFG00845029993|PHEX, ENSCAFG00845001303|ADAMTS17	6	ENSCAFG00845017615|MMP9, ENSCAFG00845000798|MMP12, ENSCAFG00845018336|ACE, ENSCAFG00845005528|ADAMTS7, ENSCAFG00845015078|ADAM28, ENSCAFG00845009411|MMP28, ENSCAFG00845025865|MMP11, ENSCAFG00845012850|ADAMTS9, ENSCAFG00845001686|ECE1, ENSCAFG00845010921|ADAM9, ENSCAFG00845013659|ADAM15, ENSCAFG00845025768|ADAM8, ENSCAFG00845004982|AOPEP, ENSCAFG00845018021|KEL, ENSCAFG00845006356|ADAMTS8, ENSCAFG…	17	94	-2.47541
GO:0006470	protein dephosphorylation	Biological Process	ENSCAFG00845023211|PTPRC, ENSCAFG00845027906|PTPRE, ENSCAFG00845014023|CDC25B, ENSCAFG00845004444|CDKN3, ENSCAFG00845009918|PPM1H, ENSCAFG00845025863|NCEH1, ENSCAFG00845013289|PTP4A3, ENSCAFG00845020101|CDC25C, ENSCAFG00845020301|PTPRB, ENSCAFG00845000839|PTPRK, ENSCAFG00845011036|PDP2, ENSCAFG00845026437|PTPRD, ENSCAFG00845014567|PDP1, ENSCAFG00845015780|PTPN7, ENSCAFG00845022702|PTPN22, ENSCAFG…	26	2429	130	19884	0.2	0.00741514	**	0.0933183	ns	ENSCAFG00845014023|CDC25B, ENSCAFG00845004444|CDKN3, ENSCAFG00845020101|CDC25C, ENSCAFG00845011036|PDP2, ENSCAFG00845014567|PDP1, ENSCAFG00845024290|PTPN13, ENSCAFG00845001665|PTPN14, ENSCAFG00845000953|DUSP1, ENSCAFG00845030822|MTMR3, ENSCAFG00845010082|DUSP13	10	ENSCAFG00845023211|PTPRC, ENSCAFG00845027906|PTPRE, ENSCAFG00845009918|PPM1H, ENSCAFG00845025863|NCEH1, ENSCAFG00845013289|PTP4A3, ENSCAFG00845020301|PTPRB, ENSCAFG00845000839|PTPRK, ENSCAFG00845026437|PTPRD, ENSCAFG00845015780|PTPN7, ENSCAFG00845022702|PTPN22, ENSCAFG00845020349|PTPRO, ENSCAFG00845002725|BCL2, ENSCAFG00845026107|PTPN6, ENSCAFG00845015804|DUSP22, ENSCAFG00845022308|ENSCAFG0084502…	16	127	1.86345
GO:0031648	protein destabilization	Biological Process	ENSCAFG00845027004|BMP2, ENSCAFG00845001570|PLK1, ENSCAFG00845005115|CTSH, ENSCAFG00845009798|NR1D1, ENSCAFG00845013665|CCDC88C, ENSCAFG00845016093|GSN, ENSCAFG00845026119|SOX17, ENSCAFG00845019506|SNCA, ENSCAFG00845019012|CAPN3, ENSCAFG00845024271|MYLIP	10	2429	35	19884	0.2857	0.00743562	**	0.0933183	ns	ENSCAFG00845001570|PLK1	1	ENSCAFG00845027004|BMP2, ENSCAFG00845005115|CTSH, ENSCAFG00845009798|NR1D1, ENSCAFG00845013665|CCDC88C, ENSCAFG00845016093|GSN, ENSCAFG00845026119|SOX17, ENSCAFG00845019506|SNCA, ENSCAFG00845019012|CAPN3, ENSCAFG00845024271|MYLIP	9	35	-0.845154
GO:0048839	inner ear development	Biological Process	ENSCAFG00845027004|BMP2, ENSCAFG00845000358|C1QB, ENSCAFG00845011629|KCNQ1, ENSCAFG00845009933|MYO7A, ENSCAFG00845024085|JAG1, ENSCAFG00845013971|CXCL14, ENSCAFG00845013938|TIFAB, ENSCAFG00845022548|SIX1, ENSCAFG00845009762|LIN7A, ENSCAFG00845001606|PROX1	10	2429	35	19884	0.2857	0.00743562	**	0.0933183	ns	ENSCAFG00845022548|SIX1, ENSCAFG00845009762|LIN7A	2	ENSCAFG00845027004|BMP2, ENSCAFG00845000358|C1QB, ENSCAFG00845011629|KCNQ1, ENSCAFG00845009933|MYO7A, ENSCAFG00845024085|JAG1, ENSCAFG00845013971|CXCL14, ENSCAFG00845013938|TIFAB, ENSCAFG00845001606|PROX1	8	28	-1.13389
GO:0030139	endocytic vesicle	Cellular Component	ENSCAFG00845010374|ABCA1, ENSCAFG00845019878|DYSF, ENSCAFG00845014090|RAB11FIP4, ENSCAFG00845030056|DPP4, ENSCAFG00845012752|OCLN, ENSCAFG00845004266|APOA1, ENSCAFG00845018270|SPHK1, ENSCAFG00845023646|AMOT, ENSCAFG00845009998|AVPR1A, ENSCAFG00845021313|LRP2	10	2429	35	19884	0.2857	0.00743562	**	0.0933183	ns	ENSCAFG00845030056|DPP4	1	ENSCAFG00845010374|ABCA1, ENSCAFG00845019878|DYSF, ENSCAFG00845014090|RAB11FIP4, ENSCAFG00845012752|OCLN, ENSCAFG00845004266|APOA1, ENSCAFG00845018270|SPHK1, ENSCAFG00845023646|AMOT, ENSCAFG00845009998|AVPR1A, ENSCAFG00845021313|LRP2	9	34	-1.71499
GO:0030316	osteoclast differentiation	Biological Process	ENSCAFG00845008395|CSF1R, ENSCAFG00845002371|CSF1, ENSCAFG00845029840|TFRC, ENSCAFG00845010012|DCSTAMP, ENSCAFG00845008758|SFRP1, ENSCAFG00845031100|GPC3, ENSCAFG00845002395|TGFB1, ENSCAFG00845015304|FOS, ENSCAFG00845010558|TNF, ENSCAFG00845012831|EFNA2	10	2429	35	19884	0.2857	0.00743562	**	0.0933183	ns	ENSCAFG00845015304|FOS	1	ENSCAFG00845008395|CSF1R, ENSCAFG00845002371|CSF1, ENSCAFG00845029840|TFRC, ENSCAFG00845010012|DCSTAMP, ENSCAFG00845008758|SFRP1, ENSCAFG00845031100|GPC3, ENSCAFG00845002395|TGFB1, ENSCAFG00845010558|TNF, ENSCAFG00845012831|EFNA2	9	33	-1.04447
GO:0030199	collagen fibril organization	Biological Process	ENSCAFG00845009450|SFRP2, ENSCAFG00845025865|MMP11, ENSCAFG00845012504|COL1A1, ENSCAFG00845011365|SERPINH1, ENSCAFG00845028176|TGFB2, ENSCAFG00845019587|COL11A2, ENSCAFG00845004365|ADAMTS14, ENSCAFG00845020025|COMP, ENSCAFG00845031113|GREM1, ENSCAFG00845014866|SERPINF2	10	2429	35	19884	0.2857	0.00743562	**	0.0933183	ns	ENSCAFG00845009450|SFRP2, ENSCAFG00845012504|COL1A1, ENSCAFG00845011365|SERPINH1, ENSCAFG00845004365|ADAMTS14	4	ENSCAFG00845025865|MMP11, ENSCAFG00845028176|TGFB2, ENSCAFG00845019587|COL11A2, ENSCAFG00845020025|COMP, ENSCAFG00845031113|GREM1, ENSCAFG00845014866|SERPINF2	6	34	0
GO:0001657	ureteric bud development	Biological Process	ENSCAFG00845028293|NPNT, ENSCAFG00845004370|BMP4, ENSCAFG00845020775|CRLF1, ENSCAFG00845017551|OSR1, ENSCAFG00845008758|SFRP1, ENSCAFG00845002395|TGFB1, ENSCAFG00845019290|RARB, ENSCAFG00845002725|BCL2, ENSCAFG00845022548|SIX1	9	2429	30	19884	0.3	0.00774186	**	0.0964437	ns	ENSCAFG00845017551|OSR1, ENSCAFG00845019290|RARB, ENSCAFG00845022548|SIX1	3	ENSCAFG00845028293|NPNT, ENSCAFG00845004370|BMP4, ENSCAFG00845020775|CRLF1, ENSCAFG00845008758|SFRP1, ENSCAFG00845002395|TGFB1, ENSCAFG00845002725|BCL2	6	29	0.928477
GO:0007626	locomotory behavior	Biological Process	ENSCAFG00845001153|HEXB, ENSCAFG00845015903|PDE1B, ENSCAFG00845013429|GAA, ENSCAFG00845016668|TAL1, ENSCAFG00845014867|NRG1, ENSCAFG00845017868|RELN, ENSCAFG00845015660|APP, ENSCAFG00845024171|ADCY5, ENSCAFG00845025040|HEXA, ENSCAFG00845004526|CDH23, ENSCAFG00845028771|CHD7, ENSCAFG00845026673|SHANK3, ENSCAFG00845008693|SOBP, ENSCAFG00845022393|ADORA2A, ENSCAFG00845030614|CNTN1	15	2429	63	19884	0.2381	0.00776404	**	0.0964437	ns	ENSCAFG00845014867|NRG1, ENSCAFG00845008693|SOBP	2	ENSCAFG00845001153|HEXB, ENSCAFG00845015903|PDE1B, ENSCAFG00845013429|GAA, ENSCAFG00845016668|TAL1, ENSCAFG00845017868|RELN, ENSCAFG00845015660|APP, ENSCAFG00845024171|ADCY5, ENSCAFG00845025040|HEXA, ENSCAFG00845004526|CDH23, ENSCAFG00845028771|CHD7, ENSCAFG00845026673|SHANK3, ENSCAFG00845022393|ADORA2A, ENSCAFG00845030614|CNTN1	13	55	-0.94388
GO:0035987	endodermal cell differentiation	Biological Process	ENSCAFG00845017615|MMP9, ENSCAFG00845020341|COL4A2, ENSCAFG00845023838|LAMB1, ENSCAFG00845018632|INHBA, ENSCAFG00845026119|SOX17, ENSCAFG00845021985|FN1, ENSCAFG00845017539|COL8A1, ENSCAFG00845016653|HSBP1	8	2429	25	19884	0.32	0.00777461	**	0.0964437	ns		0	ENSCAFG00845017615|MMP9, ENSCAFG00845020341|COL4A2, ENSCAFG00845023838|LAMB1, ENSCAFG00845018632|INHBA, ENSCAFG00845026119|SOX17, ENSCAFG00845021985|FN1, ENSCAFG00845017539|COL8A1, ENSCAFG00845016653|HSBP1	8	25	-2.6
GO:0001569	branching involved in blood vessel morphogenesis	Biological Process	ENSCAFG00845029137|DLL4, ENSCAFG00845018797|COL4A1, ENSCAFG00845009450|SFRP2, ENSCAFG00845012083|KDR, ENSCAFG00845026992|PLXND1, ENSCAFG00845021350|EDN1, ENSCAFG00845013340|EDNRA, ENSCAFG00845023292|NRARP	8	2429	25	19884	0.32	0.00777461	**	0.0964437	ns	ENSCAFG00845009450|SFRP2	1	ENSCAFG00845029137|DLL4, ENSCAFG00845018797|COL4A1, ENSCAFG00845012083|KDR, ENSCAFG00845026992|PLXND1, ENSCAFG00845021350|EDN1, ENSCAFG00845013340|EDNRA, ENSCAFG00845023292|NRARP	7	22	-1.70561
GO:0042110	T cell activation	Biological Process	ENSCAFG00845008896|VAV1, ENSCAFG00845021939|TNFAIP8L2, ENSCAFG00845002395|TGFB1, ENSCAFG00845030056|DPP4, ENSCAFG00845013933|ADA, ENSCAFG00845002659|DOCK2, ENSCAFG00845027374|RAB29, ENSCAFG00845026198|RASGRP1	8	2429	25	19884	0.32	0.00777461	**	0.0964437	ns	ENSCAFG00845030056|DPP4	1	ENSCAFG00845008896|VAV1, ENSCAFG00845021939|TNFAIP8L2, ENSCAFG00845002395|TGFB1, ENSCAFG00845013933|ADA, ENSCAFG00845002659|DOCK2, ENSCAFG00845027374|RAB29, ENSCAFG00845026198|RASGRP1	7	24	-1.22474
GO:0007193	adenylate cyclase-inhibiting G protein-coupled receptor signaling pathway	Biological Process	ENSCAFG00845009737|PDE2A, ENSCAFG00845012064|S1PR1, ENSCAFG00845021350|EDN1, ENSCAFG00845013340|EDNRA, ENSCAFG00845019048|MTNR1A, ENSCAFG00845020161|S1PR3, ENSCAFG00845027114|P2RY12, ENSCAFG00845008653|HTR1B	8	2429	25	19884	0.32	0.00777461	**	0.0964437	ns	ENSCAFG00845008653|HTR1B	1	ENSCAFG00845009737|PDE2A, ENSCAFG00845012064|S1PR1, ENSCAFG00845021350|EDN1, ENSCAFG00845013340|EDNRA, ENSCAFG00845019048|MTNR1A, ENSCAFG00845020161|S1PR3, ENSCAFG00845027114|P2RY12	7	23	-1.87663
GO:0004715	non-membrane spanning protein tyrosine kinase activity	Molecular Function	ENSCAFG00845010301|FGR, ENSCAFG00845018106|SYK, ENSCAFG00845018798|BTK, ENSCAFG00845012425|MELK, ENSCAFG00845029748|BMX, ENSCAFG00845024918|INSL3, ENSCAFG00845025576|PKDCC, ENSCAFG00845009779|TEC	8	2429	25	19884	0.32	0.00777461	**	0.0964437	ns	ENSCAFG00845018798|BTK, ENSCAFG00845012425|MELK, ENSCAFG00845025576|PKDCC	3	ENSCAFG00845010301|FGR, ENSCAFG00845018106|SYK, ENSCAFG00845029748|BMX, ENSCAFG00845024918|INSL3, ENSCAFG00845009779|TEC	5	22	0.426401
GO:0005765	lysosomal membrane	Cellular Component	ENSCAFG00845007384|LAPTM5, ENSCAFG00845017467|DLA-DRA, ENSCAFG00845003775|PLD3, ENSCAFG00845029992|SCARB2, ENSCAFG00845018613|DLA-DMA, ENSCAFG00845008267|GRN, ENSCAFG00845018536|DLA-DMB, ENSCAFG00845025480|SLC39A8, ENSCAFG00845008243|LMBRD1, ENSCAFG00845012760|GBA, ENSCAFG00845009933|MYO7A, ENSCAFG00845012835|CYB561A3, ENSCAFG00845013151|SLC26A11, ENSCAFG00845003437|SLC66A1, ENSCAFG00845023697|SL…	20	2429	93	19884	0.2151	0.00788233	**	0.0976186	ns	ENSCAFG00845007748|SEC13	1	ENSCAFG00845007384|LAPTM5, ENSCAFG00845017467|DLA-DRA, ENSCAFG00845003775|PLD3, ENSCAFG00845029992|SCARB2, ENSCAFG00845018613|DLA-DMA, ENSCAFG00845008267|GRN, ENSCAFG00845018536|DLA-DMB, ENSCAFG00845025480|SLC39A8, ENSCAFG00845008243|LMBRD1, ENSCAFG00845012760|GBA, ENSCAFG00845009933|MYO7A, ENSCAFG00845012835|CYB561A3, ENSCAFG00845013151|SLC26A11, ENSCAFG00845003437|SLC66A1, ENSCAFG00845023697|SL…	19	93	-3.83672
GO:0008283	cell population proliferation	Biological Process	ENSCAFG00845008395|CSF1R, ENSCAFG00845011904|KIT, ENSCAFG00845004370|BMP4, ENSCAFG00845004011|GLUL, ENSCAFG00845007348|RAC2, ENSCAFG00845000969|IL11, ENSCAFG00845012425|MELK, ENSCAFG00845002947|ITGB1, ENSCAFG00845029758|FAM83D, ENSCAFG00845029613|CD9, ENSCAFG00845000947|SPHK2, ENSCAFG00845012064|S1PR1, ENSCAFG00845025905|HES1, ENSCAFG00845002395|TGFB1, ENSCAFG00845018739|CALCRL, ENSCAFG0084500936…	31	2429	163	19884	0.1902	0.0079206	**	0.097931	ns	ENSCAFG00845012425|MELK, ENSCAFG00845029758|FAM83D, ENSCAFG00845000947|SPHK2, ENSCAFG00845019290|RARB, ENSCAFG00845011325|HOXA3, ENSCAFG00845012369|RUNX2, ENSCAFG00845025355|PBX1, ENSCAFG00845005906|ASCC3, ENSCAFG00845004900|LARP1, ENSCAFG00845013608|ATAD5	10	ENSCAFG00845008395|CSF1R, ENSCAFG00845011904|KIT, ENSCAFG00845004370|BMP4, ENSCAFG00845004011|GLUL, ENSCAFG00845007348|RAC2, ENSCAFG00845000969|IL11, ENSCAFG00845002947|ITGB1, ENSCAFG00845029613|CD9, ENSCAFG00845012064|S1PR1, ENSCAFG00845025905|HES1, ENSCAFG00845002395|TGFB1, ENSCAFG00845018739|CALCRL, ENSCAFG00845009366|IGF1, ENSCAFG00845002725|BCL2, ENSCAFG00845018270|SPHK1, ENSCAFG00845030227|…	21	150	2.36784
GO:0016491	oxidoreductase activity	Molecular Function	ENSCAFG00845023727|CYBB, ENSCAFG00845006151|ALDH1L2, ENSCAFG00845019268|ENSCAFG00845019268, ENSCAFG00845025952|RRM2, ENSCAFG00845002717|HSD11B1, ENSCAFG00845017370|CYP1A1, ENSCAFG00845012835|CYB561A3, ENSCAFG00845027558|HEPH, ENSCAFG00845022047|VAT1L, ENSCAFG00845017095|ENSCAFG00845017095, ENSCAFG00845014247|DHCR24, ENSCAFG00845024195|IMPDH1, ENSCAFG00845009437|FOXRED1, ENSCAFG00845028851|SORD, E…	45	2429	257	19884	0.1751	0.0080175	**	0.098966	ns	ENSCAFG00845006151|ALDH1L2, ENSCAFG00845025952|RRM2, ENSCAFG00845017095|ENSCAFG00845017095, ENSCAFG00845014247|DHCR24, ENSCAFG00845024195|IMPDH1, ENSCAFG00845009437|FOXRED1, ENSCAFG00845028851|SORD, ENSCAFG00845025122|ALDH18A1, ENSCAFG00845011145|FADS2, ENSCAFG00845026519|ENSCAFG00845026519, ENSCAFG00845001372|NNT, ENSCAFG00845007524|FASN, ENSCAFG00845030658|BDH1, ENSCAFG00845004360|MDH2, ENSCAFG…	16	ENSCAFG00845023727|CYBB, ENSCAFG00845019268|ENSCAFG00845019268, ENSCAFG00845002717|HSD11B1, ENSCAFG00845017370|CYP1A1, ENSCAFG00845012835|CYB561A3, ENSCAFG00845027558|HEPH, ENSCAFG00845022047|VAT1L, ENSCAFG00845012424|XDH, ENSCAFG00845009717|PIPOX, ENSCAFG00845014655|CYB5R1, ENSCAFG00845023529|CP, ENSCAFG00845003015|AKR1E2, ENSCAFG00845024580|ENSCAFG00845024580, ENSCAFG00845019506|SNCA, ENSCAFG00…	29	227	0.331862
GO:0016055	Wnt signaling pathway	Biological Process	ENSCAFG00845027004|BMP2, ENSCAFG00845008513|FZD6, ENSCAFG00845013665|CCDC88C, ENSCAFG00845001129|CCNE1, ENSCAFG00845029513|WNT5B, ENSCAFG00845013715|WLS, ENSCAFG00845031098|GPC4, ENSCAFG00845007687|WNT2B, ENSCAFG00845007191|CPE, ENSCAFG00845026259|DVL3, ENSCAFG00845030754|FZD7, ENSCAFG00845002259|DRAXIN, ENSCAFG00845007778|LRP5, ENSCAFG00845008006|WNT9A, ENSCAFG00845023657|WNT7A, ENSCAFG008450264…	18	2429	81	19884	0.2222	0.00803951	**	0.0990747	ns	ENSCAFG00845001129|CCNE1, ENSCAFG00845007687|WNT2B, ENSCAFG00845026259|DVL3	3	ENSCAFG00845027004|BMP2, ENSCAFG00845008513|FZD6, ENSCAFG00845013665|CCDC88C, ENSCAFG00845029513|WNT5B, ENSCAFG00845013715|WLS, ENSCAFG00845031098|GPC4, ENSCAFG00845007191|CPE, ENSCAFG00845030754|FZD7, ENSCAFG00845002259|DRAXIN, ENSCAFG00845007778|LRP5, ENSCAFG00845008006|WNT9A, ENSCAFG00845023657|WNT7A, ENSCAFG00845026417|WNT5A, ENSCAFG00845020297|FGF9, ENSCAFG00845021794|BARX1	15	72	-0.353553
GO:0043547	positive regulation of GTPase activity	Biological Process	ENSCAFG00845030092|F11R, ENSCAFG00845008896|VAV1, ENSCAFG00845028626|ITGA6, ENSCAFG00845016835|ARAP3, ENSCAFG00845025956|ECT2, ENSCAFG00845025684|RAPGEF3, ENSCAFG00845025694|RGS1, ENSCAFG00845026713|ARHGAP6, ENSCAFG00845004237|RGS16, ENSCAFG00845017921|CHN2, ENSCAFG00845001647|DOCK8, ENSCAFG00845013471|ADAP2, ENSCAFG00845010276|F2R, ENSCAFG00845011871|TBC1D30, ENSCAFG00845006688|TBC1D2, ENSCAFG00…	22	2429	106	19884	0.2075	0.00847333	**	0.10425	ns	ENSCAFG00845025956|ECT2, ENSCAFG00845026259|DVL3	2	ENSCAFG00845030092|F11R, ENSCAFG00845008896|VAV1, ENSCAFG00845028626|ITGA6, ENSCAFG00845016835|ARAP3, ENSCAFG00845025684|RAPGEF3, ENSCAFG00845025694|RGS1, ENSCAFG00845026713|ARHGAP6, ENSCAFG00845004237|RGS16, ENSCAFG00845017921|CHN2, ENSCAFG00845001647|DOCK8, ENSCAFG00845013471|ADAP2, ENSCAFG00845010276|F2R, ENSCAFG00845011871|TBC1D30, ENSCAFG00845006688|TBC1D2, ENSCAFG00845010233|RGS6, ENSCAFG00…	20	104	0.980581
GO:0003151	outflow tract morphogenesis	Biological Process	ENSCAFG00845011723|HEYL, ENSCAFG00845004370|BMP4, ENSCAFG00845009988|GJA5, ENSCAFG00845009450|SFRP2, ENSCAFG00845026992|PLXND1, ENSCAFG00845025905|HES1, ENSCAFG00845026119|SOX17, ENSCAFG00845001328|DHRS3, ENSCAFG00845022548|SIX1, ENSCAFG00845000089|HEY2, ENSCAFG00845005453|NOTCH1	11	2429	41	19884	0.2683	0.00850557	**	0.104304	ns	ENSCAFG00845009450|SFRP2, ENSCAFG00845001328|DHRS3, ENSCAFG00845022548|SIX1	3	ENSCAFG00845011723|HEYL, ENSCAFG00845004370|BMP4, ENSCAFG00845009988|GJA5, ENSCAFG00845026992|PLXND1, ENSCAFG00845025905|HES1, ENSCAFG00845026119|SOX17, ENSCAFG00845000089|HEY2, ENSCAFG00845005453|NOTCH1	8	39	-0.160128
GO:0001568	blood vessel development	Biological Process	ENSCAFG00845019831|TIE1, ENSCAFG00845004370|BMP4, ENSCAFG00845015410|GJA4, ENSCAFG00845012504|COL1A1, ENSCAFG00845020667|SOX18, ENSCAFG00845000947|SPHK2, ENSCAFG00845013841|PLPP3, ENSCAFG00845028771|CHD7, ENSCAFG00845019447|FOXS1, ENSCAFG00845018270|SPHK1, ENSCAFG00845000089|HEY2	11	2429	41	19884	0.2683	0.00850557	**	0.104304	ns	ENSCAFG00845012504|COL1A1, ENSCAFG00845000947|SPHK2	2	ENSCAFG00845019831|TIE1, ENSCAFG00845004370|BMP4, ENSCAFG00845015410|GJA4, ENSCAFG00845020667|SOX18, ENSCAFG00845013841|PLPP3, ENSCAFG00845028771|CHD7, ENSCAFG00845019447|FOXS1, ENSCAFG00845018270|SPHK1, ENSCAFG00845000089|HEY2	9	39	-1.1209
GO:0043277	apoptotic cell clearance	Biological Process	ENSCAFG00845025442|CD36, ENSCAFG00845003786|MFGE8, ENSCAFG00845024090|NR1H3, ENSCAFG00845027414|GAS6, ENSCAFG00845010081|MERTK, ENSCAFG00845029094|MARCO	6	2429	16	19884	0.375	0.00889663	**	0.107346	ns		0	ENSCAFG00845025442|CD36, ENSCAFG00845003786|MFGE8, ENSCAFG00845024090|NR1H3, ENSCAFG00845027414|GAS6, ENSCAFG00845010081|MERTK, ENSCAFG00845029094|MARCO	6	16	-1
GO:0016239	positive regulation of macroautophagy	Biological Process	ENSCAFG00845000875|ECSCR, ENSCAFG00845012083|KDR, ENSCAFG00845028735|BNIP3, ENSCAFG00845010570|SESN2, ENSCAFG00845004900|LARP1, ENSCAFG00845009778|HMOX1	6	2429	16	19884	0.375	0.00889663	**	0.107346	ns	ENSCAFG00845010570|SESN2, ENSCAFG00845004900|LARP1, ENSCAFG00845009778|HMOX1	3	ENSCAFG00845000875|ECSCR, ENSCAFG00845012083|KDR, ENSCAFG00845028735|BNIP3	3	16	0.5
GO:0004435	phosphatidylinositol phospholipase C activity	Molecular Function	ENSCAFG00845012190|CCR1, ENSCAFG00845027611|PLCL1, ENSCAFG00845027587|PLCB2, ENSCAFG00845025366|PLCB4, ENSCAFG00845017949|PLCG2, ENSCAFG00845017655|PLCH2	6	2429	16	19884	0.375	0.00889663	**	0.107346	ns		0	ENSCAFG00845012190|CCR1, ENSCAFG00845027611|PLCL1, ENSCAFG00845027587|PLCB2, ENSCAFG00845025366|PLCB4, ENSCAFG00845017949|PLCG2, ENSCAFG00845017655|PLCH2	6	15	-0.258199
GO:0051056	regulation of small GTPase mediated signal transduction	Biological Process	ENSCAFG00845000316|SIPA1L2, ENSCAFG00845017921|CHN2, ENSCAFG00845001285|ARHGAP18, ENSCAFG00845018298|ARHGAP26, ENSCAFG00845023646|AMOT, ENSCAFG00845014862|RAP1GAP2	6	2429	16	19884	0.375	0.00889663	**	0.107346	ns		0	ENSCAFG00845000316|SIPA1L2, ENSCAFG00845017921|CHN2, ENSCAFG00845001285|ARHGAP18, ENSCAFG00845018298|ARHGAP26, ENSCAFG00845023646|AMOT, ENSCAFG00845014862|RAP1GAP2	6	16	0
GO:0046427	positive regulation of receptor signaling pathway via JAK-STAT	Biological Process	ENSCAFG00845011904|KIT, ENSCAFG00845001289|IL10, ENSCAFG00845003194|IL10RA, ENSCAFG00845025905|HES1, ENSCAFG00845008825|IL6, ENSCAFG00845005453|NOTCH1	6	2429	16	19884	0.375	0.00889663	**	0.107346	ns		0	ENSCAFG00845011904|KIT, ENSCAFG00845001289|IL10, ENSCAFG00845003194|IL10RA, ENSCAFG00845025905|HES1, ENSCAFG00845008825|IL6, ENSCAFG00845005453|NOTCH1	6	16	-1.25
GO:0007099	centriole replication	Biological Process	ENSCAFG00845000430|WDR62, ENSCAFG00845026928|PLK4, ENSCAFG00845013402|SASS6, ENSCAFG00845020950|CEP152, ENSCAFG00845027639|CEP72, ENSCAFG00845017832|CEP44	6	2429	16	19884	0.375	0.00889663	**	0.107346	ns	ENSCAFG00845000430|WDR62, ENSCAFG00845026928|PLK4, ENSCAFG00845013402|SASS6, ENSCAFG00845020950|CEP152, ENSCAFG00845027639|CEP72, ENSCAFG00845017832|CEP44	6		0	16	3.5
GO:0045089	positive regulation of innate immune response	Biological Process	ENSCAFG00845028394|ENSCAFG00845028394, ENSCAFG00845010721|COCH, ENSCAFG00845006183|CARD9, ENSCAFG00845025768|ADAM8, ENSCAFG00845006658|EREG, ENSCAFG00845017050|HMGB2	6	2429	16	19884	0.375	0.00889663	**	0.107346	ns	ENSCAFG00845017050|HMGB2	1	ENSCAFG00845028394|ENSCAFG00845028394, ENSCAFG00845010721|COCH, ENSCAFG00845006183|CARD9, ENSCAFG00845025768|ADAM8, ENSCAFG00845006658|EREG	5	16	-0.5
[truncated: 6,886 more rows]

## Sheet: 表格说明
	标题	说明		GO_Category		Rich.Factor		p值颜色	p值范围	Sig.Sign
	GO_ID	GO数据库ID编号。点击进入官网查看此GO ID详细信息。		Process		1			[0, 0.0001)	****
[truncated: 18 more rows]
