# Supplementary material for: Multiomics analysis of platelet-rich plasma promoting biological performance of mesenchymal stem cells
Source: BMC Genomics. 2024 Jun 5;25:564. doi: 10.1186/s12864-024-10329-8 (PMC11151483; doi:10.1186/s12864-024-10329-8)
Supplement: Supplementary file 1 — Supplementary Material 1. [file 12864_2024_10329_MOESM1_ESM.zip › Supplementary document-8 PRPVSFBS.GO_Enrichment.xlsx]

## Sheet: COND1.FBSVSCONT
GO_ID	GO_Term	GO_Category	IDs	S	TS	B	TB	Rich.Factor	P.value	Sig.Sign.P	Q.value	Sig.Sign.Q	S_Down_ID	S_Down_Num	S_Up_ID	S_Up_Num	MapID_Count	ZScore
GO:0005886	plasma membrane	Cellular Component	ENSCAFG00845025442|CD36, ENSCAFG00845002498|CD34, ENSCAFG00845017466|PCDH12, ENSCAFG00845028641|SLC2A5, ENSCAFG00845012190|CCR1, ENSCAFG00845030427|ABCG1, ENSCAFG00845014323|MSR1, ENSCAFG00845019831|TIE1, ENSCAFG00845027134|CD93, ENSCAFG00845027671|ACKR3, ENSCAFG00845022888|PECAM1, ENSCAFG00845018336|ACE, ENSCAFG00845005750|TSPAN13, ENSCAFG00845003216|SLC7A8, ENSCAFG00845017072|PCDH1, ENSCAFG0084…	285	1576	1675	19884	0.1701	8.39012e-38	****	5.07099e-34	****	ENSCAFG00845011113|MFSD2A, ENSCAFG00845020957|MME, ENSCAFG00845021665|KIF14, ENSCAFG00845001624|PRC1, ENSCAFG00845000865|MMP2, ENSCAFG00845017640|FYN, ENSCAFG00845016150|PKP2, ENSCAFG00845022393|ADORA2A, ENSCAFG00845008316|FNDC4, ENSCAFG00845022222|HTRA1, ENSCAFG00845015750|UBE2C, ENSCAFG00845028760|TMPRSS7, ENSCAFG00845030210|ANO2, ENSCAFG00845028869|TGM2, ENSCAFG00845017017|ENTPD3, ENSCAFG00845…	51	ENSCAFG00845025442|CD36, ENSCAFG00845002498|CD34, ENSCAFG00845017466|PCDH12, ENSCAFG00845028641|SLC2A5, ENSCAFG00845012190|CCR1, ENSCAFG00845030427|ABCG1, ENSCAFG00845014323|MSR1, ENSCAFG00845019831|TIE1, ENSCAFG00845027134|CD93, ENSCAFG00845027671|ACKR3, ENSCAFG00845022888|PECAM1, ENSCAFG00845018336|ACE, ENSCAFG00845005750|TSPAN13, ENSCAFG00845003216|SLC7A8, ENSCAFG00845017072|PCDH1, ENSCAFG0084…	234	1543	-9.13927
GO:0006955	immune response	Biological Process	ENSCAFG00845025442|CD36, ENSCAFG00845012190|CCR1, ENSCAFG00845029056|BPI, ENSCAFG00845011375|CCL2, ENSCAFG00845030902|LIF, ENSCAFG00845009391|TLR2, ENSCAFG00845002627|C7, ENSCAFG00845008825|IL6, ENSCAFG00845001676|COLEC12, ENSCAFG00845008896|VAV1, ENSCAFG00845023026|CLEC4E, ENSCAFG00845008857|CCL4, ENSCAFG00845009083|CCL5, ENSCAFG00845018613|DLA-DMA, ENSCAFG00845011648|CD180, ENSCAFG00845017728|D…	57	1576	157	19884	0.3631	8.38936e-24	****	2.53527e-20	****	ENSCAFG00845011375|CCL2, ENSCAFG00845030902|LIF, ENSCAFG00845008825|IL6, ENSCAFG00845008857|CCL4, ENSCAFG00845009083|CCL5, ENSCAFG00845011308|IL1A, ENSCAFG00845011338|CCL8, ENSCAFG00845006368|ENSCAFG00845006368, ENSCAFG00845028469|IKBKE, ENSCAFG00845011162|CCL13, ENSCAFG00845008966|CCL3, ENSCAFG00845011516|IL37, ENSCAFG00845006275|CXCL8, ENSCAFG00845006313|CXCL6, ENSCAFG00845011661|IL1B, ENSCAFG0…	19	ENSCAFG00845025442|CD36, ENSCAFG00845012190|CCR1, ENSCAFG00845029056|BPI, ENSCAFG00845009391|TLR2, ENSCAFG00845002627|C7, ENSCAFG00845001676|COLEC12, ENSCAFG00845008896|VAV1, ENSCAFG00845023026|CLEC4E, ENSCAFG00845018613|DLA-DMA, ENSCAFG00845011648|CD180, ENSCAFG00845017728|DLA-DQA1, ENSCAFG00845005297|PRG4, ENSCAFG00845012125|CCR5, ENSCAFG00845017467|DLA-DRA, ENSCAFG00845017586|BMP6, ENSCAFG0084…	38	137	-2.64851
GO:0005615	extracellular space	Cellular Component	ENSCAFG00845015583|SPARCL1, ENSCAFG00845017223|LYZ, ENSCAFG00845006994|MMRN2, ENSCAFG00845022888|PECAM1, ENSCAFG00845002999|SERPINA1, ENSCAFG00845022531|ANGPT2, ENSCAFG00845018336|ACE, ENSCAFG00845016517|PLTP, ENSCAFG00845014118|CHI3L1, ENSCAFG00845029056|BPI, ENSCAFG00845011904|KIT, ENSCAFG00845019461|CTSK, ENSCAFG00845018471|ENSCAFG00845018471, ENSCAFG00845016131|SPP1, ENSCAFG00845017930|PODN, …	108	1576	499	19884	0.2164	2.2337e-22	****	4.50017e-19	****	ENSCAFG00845018800|VEGFC, ENSCAFG00845016243|LIPG, ENSCAFG00845008825|IL6, ENSCAFG00845011308|IL1A, ENSCAFG00845000865|MMP2, ENSCAFG00845019496|RBP4, ENSCAFG00845030572|TIMP1, ENSCAFG00845011516|IL37, ENSCAFG00845002126|SERPINB2, ENSCAFG00845008316|FNDC4, ENSCAFG00845012236|ADAMTS3, ENSCAFG00845000712|SSC5D, ENSCAFG00845011661|IL1B, ENSCAFG00845026417|WNT5A, ENSCAFG00845023529|CP, ENSCAFG00845024…	21	ENSCAFG00845015583|SPARCL1, ENSCAFG00845017223|LYZ, ENSCAFG00845006994|MMRN2, ENSCAFG00845022888|PECAM1, ENSCAFG00845002999|SERPINA1, ENSCAFG00845022531|ANGPT2, ENSCAFG00845018336|ACE, ENSCAFG00845016517|PLTP, ENSCAFG00845014118|CHI3L1, ENSCAFG00845029056|BPI, ENSCAFG00845011904|KIT, ENSCAFG00845019461|CTSK, ENSCAFG00845018471|ENSCAFG00845018471, ENSCAFG00845016131|SPP1, ENSCAFG00845017930|PODN, …	87	403	-6.02744
GO:0005576	extracellular region	Cellular Component	ENSCAFG00845011480|ESM1, ENSCAFG00845029798|VWF, ENSCAFG00845002498|CD34, ENSCAFG00845000378|C1QC, ENSCAFG00845000400|C1QA, ENSCAFG00845016517|PLTP, ENSCAFG00845021156|MGP, ENSCAFG00845014179|ENSCAFG00845014179, ENSCAFG00845011375|CCL2, ENSCAFG00845030902|LIF, ENSCAFG00845006010|ANGPTL4, ENSCAFG00845014356|PI3, ENSCAFG00845008825|IL6, ENSCAFG00845008857|CCL4, ENSCAFG00845009083|CCL5, ENSCAFG00845…	99	1576	504	19884	0.1964	1.64633e-17	****	2.06776e-14	****	ENSCAFG00845011375|CCL2, ENSCAFG00845030902|LIF, ENSCAFG00845014356|PI3, ENSCAFG00845008825|IL6, ENSCAFG00845008857|CCL4, ENSCAFG00845009083|CCL5, ENSCAFG00845011308|IL1A, ENSCAFG00845022021|FGF7, ENSCAFG00845011338|CCL8, ENSCAFG00845006368|ENSCAFG00845006368, ENSCAFG00845011162|CCL13, ENSCAFG00845008966|CCL3, ENSCAFG00845022222|HTRA1, ENSCAFG00845015612|ENSCAFG00845015612, ENSCAFG00845006275|CXC…	38	ENSCAFG00845011480|ESM1, ENSCAFG00845029798|VWF, ENSCAFG00845002498|CD34, ENSCAFG00845000378|C1QC, ENSCAFG00845000400|C1QA, ENSCAFG00845016517|PLTP, ENSCAFG00845021156|MGP, ENSCAFG00845014179|ENSCAFG00845014179, ENSCAFG00845006010|ANGPTL4, ENSCAFG00845014826|WFIKKN2, ENSCAFG00845027004|BMP2, ENSCAFG00845011212|IGFBP3, ENSCAFG00845025199|PRRG3, ENSCAFG00845018581|MFAP4, ENSCAFG00845021275|LGMN, EN…	61	332	-2.68922
GO:0016020	membrane	Cellular Component	ENSCAFG00845025442|CD36, ENSCAFG00845002498|CD34, ENSCAFG00845017466|PCDH12, ENSCAFG00845028641|SLC2A5, ENSCAFG00845030427|ABCG1, ENSCAFG00845029137|DLL4, ENSCAFG00845014323|MSR1, ENSCAFG00845022039|PDGFB, ENSCAFG00845023298|CD163, ENSCAFG00845018336|ACE, ENSCAFG00845023727|CYBB, ENSCAFG00845003216|SLC7A8, ENSCAFG00845017072|PCDH1, ENSCAFG00845011629|KCNQ1, ENSCAFG00845007730|ABCB4, ENSCAFG008450…	209	1576	1474	19884	0.1418	1.71059e-17	****	2.06776e-14	****	ENSCAFG00845018800|VEGFC, ENSCAFG00845012839|CLMP, ENSCAFG00845020957|MME, ENSCAFG00845022393|ADORA2A, ENSCAFG00845010533|VEGFA, ENSCAFG00845022156|SOAT2, ENSCAFG00845003154|ENSCAFG00845003154, ENSCAFG00845000712|SSC5D, ENSCAFG00845000763|GABRA1, ENSCAFG00845001026|SEMA4B, ENSCAFG00845015887|JAK2, ENSCAFG00845021043|SLC4A5, ENSCAFG00845015776|SLC11A2, ENSCAFG00845029633|ENSCAFG00845029633, ENSCAF…	45	ENSCAFG00845025442|CD36, ENSCAFG00845002498|CD34, ENSCAFG00845017466|PCDH12, ENSCAFG00845028641|SLC2A5, ENSCAFG00845030427|ABCG1, ENSCAFG00845029137|DLL4, ENSCAFG00845014323|MSR1, ENSCAFG00845022039|PDGFB, ENSCAFG00845023298|CD163, ENSCAFG00845018336|ACE, ENSCAFG00845023727|CYBB, ENSCAFG00845003216|SLC7A8, ENSCAFG00845017072|PCDH1, ENSCAFG00845011629|KCNQ1, ENSCAFG00845007730|ABCB4, ENSCAFG008450…	164	1306	-6.2537
GO:0009986	cell surface	Cellular Component	ENSCAFG00845025442|CD36, ENSCAFG00845002498|CD34, ENSCAFG00845027772|PLVAP, ENSCAFG00845027134|CD93, ENSCAFG00845027671|ACKR3, ENSCAFG00845022039|PDGFB, ENSCAFG00845026991|CLEC7A, ENSCAFG00845011629|KCNQ1, ENSCAFG00845011904|KIT, ENSCAFG00845028626|ITGA6, ENSCAFG00845013649|MRC1, ENSCAFG00845016243|LIPG, ENSCAFG00845009391|TLR2, ENSCAFG00845018055|TEK, ENSCAFG00845012097|CDH5, ENSCAFG00845013357|…	71	1576	299	19884	0.2375	2.31719e-17	****	2.33419e-14	****	ENSCAFG00845016243|LIPG, ENSCAFG00845006936|SLC46A2, ENSCAFG00845003875|NOD2, ENSCAFG00845004230|SLC1A3, ENSCAFG00845021826|LDLR, ENSCAFG00845026417|WNT5A, ENSCAFG00845024611|CLSTN3, ENSCAFG00845030056|DPP4, ENSCAFG00845011396|EGFR, ENSCAFG00845030371|KCNA1	10	ENSCAFG00845025442|CD36, ENSCAFG00845002498|CD34, ENSCAFG00845027772|PLVAP, ENSCAFG00845027134|CD93, ENSCAFG00845027671|ACKR3, ENSCAFG00845022039|PDGFB, ENSCAFG00845026991|CLEC7A, ENSCAFG00845011629|KCNQ1, ENSCAFG00845011904|KIT, ENSCAFG00845028626|ITGA6, ENSCAFG00845013649|MRC1, ENSCAFG00845009391|TLR2, ENSCAFG00845018055|TEK, ENSCAFG00845012097|CDH5, ENSCAFG00845013357|ADGRF5, ENSCAFG0084501861…	61	276	-5.9591
GO:0007165	signal transduction	Biological Process	ENSCAFG00845015583|SPARCL1, ENSCAFG00845002498|CD34, ENSCAFG00845014323|MSR1, ENSCAFG00845014831|NFAM1, ENSCAFG00845000831|RASIP1, ENSCAFG00845028911|RASSF2, ENSCAFG00845009391|TLR2, ENSCAFG00845027611|PLCL1, ENSCAFG00845023650|ARHGAP25, ENSCAFG00845016835|ARAP3, ENSCAFG00845001285|ARHGAP18, ENSCAFG00845027587|PLCB2, ENSCAFG00845026992|PLXND1, ENSCAFG00845029255|RIN2, ENSCAFG00845017921|CHN2, ENS…	96	1576	501	19884	0.1916	2.78498e-16	****	2.40463e-13	****	ENSCAFG00845013585|DEPDC1, ENSCAFG00845031116|ENSCAFG00845031116, ENSCAFG00845010533|VEGFA, ENSCAFG00845017966|RACGAP1, ENSCAFG00845003266|PDE8A, ENSCAFG00845010486|IL1RL1, ENSCAFG00845023145|ENSCAFG00845023145, ENSCAFG00845008852|IQGAP3, ENSCAFG00845010347|CSF3, ENSCAFG00845015887|JAK2, ENSCAFG00845015206|GRB14, ENSCAFG00845010304|ENSCAFG00845010304, ENSCAFG00845027447|GNB3, ENSCAFG00845007512|D…	19	ENSCAFG00845015583|SPARCL1, ENSCAFG00845002498|CD34, ENSCAFG00845014323|MSR1, ENSCAFG00845014831|NFAM1, ENSCAFG00845000831|RASIP1, ENSCAFG00845028911|RASSF2, ENSCAFG00845009391|TLR2, ENSCAFG00845027611|PLCL1, ENSCAFG00845023650|ARHGAP25, ENSCAFG00845016835|ARAP3, ENSCAFG00845001285|ARHGAP18, ENSCAFG00845027587|PLCB2, ENSCAFG00845026992|PLXND1, ENSCAFG00845029255|RIN2, ENSCAFG00845017921|CHN2, ENS…	77	466	-4.0302
GO:0070374	positive regulation of ERK1 and ERK2 cascade	Biological Process	ENSCAFG00845025442|CD36, ENSCAFG00845012190|CCR1, ENSCAFG00845027671|ACKR3, ENSCAFG00845022039|PDGFB, ENSCAFG00845029262|SEMA7A, ENSCAFG00845018055|TEK, ENSCAFG00845002732|C5AR2, ENSCAFG00845027004|BMP2, ENSCAFG00845002761|C5AR1, ENSCAFG00845012026|TLR4, ENSCAFG00845006874|CD74, ENSCAFG00845027739|CD4, ENSCAFG00845004370|BMP4, ENSCAFG00845008395|CSF1R, ENSCAFG00845012083|KDR, ENSCAFG00845003266|P…	38	1576	108	19884	0.3519	8.38097e-16	****	6.33182e-13	****	ENSCAFG00845003266|PDE8A, ENSCAFG00845003875|NOD2, ENSCAFG00845022016|TRPV4, ENSCAFG00845028420|SLC30A10, ENSCAFG00845011396|EGFR, ENSCAFG00845015136|FGF19	6	ENSCAFG00845025442|CD36, ENSCAFG00845012190|CCR1, ENSCAFG00845027671|ACKR3, ENSCAFG00845022039|PDGFB, ENSCAFG00845029262|SEMA7A, ENSCAFG00845018055|TEK, ENSCAFG00845002732|C5AR2, ENSCAFG00845027004|BMP2, ENSCAFG00845002761|C5AR1, ENSCAFG00845012026|TLR4, ENSCAFG00845006874|CD74, ENSCAFG00845027739|CD4, ENSCAFG00845004370|BMP4, ENSCAFG00845008395|CSF1R, ENSCAFG00845012083|KDR, ENSCAFG00845028293|N…	32	101	-2.18908
GO:0005515	protein binding	Molecular Function	ENSCAFG00845015583|SPARCL1, ENSCAFG00845029798|VWF, ENSCAFG00845006994|MMRN2, ENSCAFG00845019831|TIE1, ENSCAFG00845020246|MECOM, ENSCAFG00845000378|C1QC, ENSCAFG00845000400|C1QA, ENSCAFG00845011649|ROBO4, ENSCAFG00845017365|BCL6B, ENSCAFG00845010444|TNS3, ENSCAFG00845010301|FGR, ENSCAFG00845002811|MYOM1, ENSCAFG00845014179|ENSCAFG00845014179, ENSCAFG00845004665|NCF2, ENSCAFG00845008513|FZD6, ENSC…	339	1576	2918	19884	0.1162	1.7938e-14	****	1.20463e-11	****	ENSCAFG00845016243|LIPG, ENSCAFG00845021665|KIF14, ENSCAFG00845017640|FYN, ENSCAFG00845016150|PKP2, ENSCAFG00845009845|IBTK, ENSCAFG00845028130|ENSCAFG00845028130, ENSCAFG00845030572|TIMP1, ENSCAFG00845008316|FNDC4, ENSCAFG00845022222|HTRA1, ENSCAFG00845028760|TMPRSS7, ENSCAFG00845024208|PIWIL2, ENSCAFG00845001570|PLK1, ENSCAFG00845001126|ASPM, ENSCAFG00845008852|IQGAP3, ENSCAFG00845003875|NOD2, …	75	ENSCAFG00845015583|SPARCL1, ENSCAFG00845029798|VWF, ENSCAFG00845006994|MMRN2, ENSCAFG00845019831|TIE1, ENSCAFG00845020246|MECOM, ENSCAFG00845000378|C1QC, ENSCAFG00845000400|C1QA, ENSCAFG00845011649|ROBO4, ENSCAFG00845017365|BCL6B, ENSCAFG00845010444|TNS3, ENSCAFG00845010301|FGR, ENSCAFG00845002811|MYOM1, ENSCAFG00845014179|ENSCAFG00845014179, ENSCAFG00845004665|NCF2, ENSCAFG00845008513|FZD6, ENSC…	264	2716	-4.7395
GO:0006909	phagocytosis	Biological Process	ENSCAFG00845022888|PECAM1, ENSCAFG00845004665|NCF2, ENSCAFG00845027087|SLC11A1, ENSCAFG00845008896|VAV1, ENSCAFG00845012026|TLR4, ENSCAFG00845009933|MYO7A, ENSCAFG00845029124|LEPR, ENSCAFG00845003875|NOD2, ENSCAFG00845021826|LDLR, ENSCAFG00845010081|MERTK, ENSCAFG00845008166|NCF4, ENSCAFG00845016191|ANXA3, ENSCAFG00845027414|GAS6, ENSCAFG00845029636|ELMO1, ENSCAFG00845022999|UNC13D, ENSCAFG008450…	18	1576	34	19884	0.5294	8.94293e-12	****	5.40511e-09	****	ENSCAFG00845003875|NOD2, ENSCAFG00845021826|LDLR	2	ENSCAFG00845022888|PECAM1, ENSCAFG00845004665|NCF2, ENSCAFG00845027087|SLC11A1, ENSCAFG00845008896|VAV1, ENSCAFG00845012026|TLR4, ENSCAFG00845009933|MYO7A, ENSCAFG00845029124|LEPR, ENSCAFG00845010081|MERTK, ENSCAFG00845008166|NCF4, ENSCAFG00845016191|ANXA3, ENSCAFG00845027414|GAS6, ENSCAFG00845029636|ELMO1, ENSCAFG00845022999|UNC13D, ENSCAFG00845004258|IRF8, ENSCAFG00845011056|TAFA4, ENSCAFG00845…	16	34	-2.22948
GO:0005887	integral component of plasma membrane	Cellular Component	ENSCAFG00845028641|SLC2A5, ENSCAFG00845007384|LAPTM5, ENSCAFG00845023992|TM4SF1, ENSCAFG00845023727|CYBB, ENSCAFG00845030285|STAB1, ENSCAFG00845006015|ENSCAFG00845006015, ENSCAFG00845009988|GJA5, ENSCAFG00845011113|MFSD2A, ENSCAFG00845009391|TLR2, ENSCAFG00845018055|TEK, ENSCAFG00845026992|PLXND1, ENSCAFG00845008023|PSEN2, ENSCAFG00845014515|ABCC3, ENSCAFG00845015193|AQP9, ENSCAFG00845012026|TLR4…	70	1576	380	19884	0.1842	2.17176e-11	****	1.19328e-08	****	ENSCAFG00845011113|MFSD2A, ENSCAFG00845022393|ADORA2A, ENSCAFG00845028892|STRA6, ENSCAFG00845003154|ENSCAFG00845003154, ENSCAFG00845004230|SLC1A3, ENSCAFG00845008598|HAS2, ENSCAFG00845015776|SLC11A2, ENSCAFG00845003207|KCNH1, ENSCAFG00845023697|SLC39A14, ENSCAFG00845019337|TMEM150C, ENSCAFG00845028670|LRRC8E, ENSCAFG00845021537|FLRT3, ENSCAFG00845018321|ATP10A, ENSCAFG00845012249|HCN3, ENSCAFG008…	20	ENSCAFG00845028641|SLC2A5, ENSCAFG00845007384|LAPTM5, ENSCAFG00845023992|TM4SF1, ENSCAFG00845023727|CYBB, ENSCAFG00845030285|STAB1, ENSCAFG00845006015|ENSCAFG00845006015, ENSCAFG00845009988|GJA5, ENSCAFG00845009391|TLR2, ENSCAFG00845018055|TEK, ENSCAFG00845026992|PLXND1, ENSCAFG00845008023|PSEN2, ENSCAFG00845014515|ABCC3, ENSCAFG00845015193|AQP9, ENSCAFG00845012026|TLR4, ENSCAFG00845022668|JAG2, …	50	324	-3.66667
GO:0006935	chemotaxis	Biological Process	ENSCAFG00845012190|CCR1, ENSCAFG00845010172|CXCR4, ENSCAFG00845027671|ACKR3, ENSCAFG00845002659|DOCK2, ENSCAFG00845029934|C3AR1, ENSCAFG00845002732|C5AR2, ENSCAFG00845012125|CCR5, ENSCAFG00845002761|C5AR1, ENSCAFG00845029452|ACKR4, ENSCAFG00845006368|ENSCAFG00845006368, ENSCAFG00845016210|ENSCAFG00845016210, ENSCAFG00845006275|CXCL8, ENSCAFG00845006313|CXCL6, ENSCAFG00845001301|FGF10, ENSCAFG0084…	21	1576	50	19884	0.42	4.76898e-11	****	2.40197e-08	****	ENSCAFG00845006368|ENSCAFG00845006368, ENSCAFG00845016210|ENSCAFG00845016210, ENSCAFG00845006275|CXCL8, ENSCAFG00845006313|CXCL6	4	ENSCAFG00845012190|CCR1, ENSCAFG00845010172|CXCR4, ENSCAFG00845027671|ACKR3, ENSCAFG00845002659|DOCK2, ENSCAFG00845029934|C3AR1, ENSCAFG00845002732|C5AR2, ENSCAFG00845012125|CCR5, ENSCAFG00845002761|C5AR1, ENSCAFG00845029452|ACKR4, ENSCAFG00845001301|FGF10, ENSCAFG00845016220|NCKAP1L, ENSCAFG00845007348|RAC2, ENSCAFG00845010606|LSP1, ENSCAFG00845010815|PTAFR, ENSCAFG00845023646|AMOT, ENSCAFG00845…	17	43	-3.35497
GO:0005509	calcium ion binding	Molecular Function	ENSCAFG00845015583|SPARCL1, ENSCAFG00845017466|PCDH12, ENSCAFG00845029137|DLL4, ENSCAFG00845027134|CD93, ENSCAFG00845014372|RASGRP3, ENSCAFG00845026327|ENSCAFG00845026327, ENSCAFG00845002794|ADGRL4, ENSCAFG00845030285|STAB1, ENSCAFG00845017072|PCDH1, ENSCAFG00845021156|MGP, ENSCAFG00845019878|DYSF, ENSCAFG00845025120|C1R, ENSCAFG00845028646|TKT, ENSCAFG00845021455|ADGRE3, ENSCAFG00845012097|CDH5,…	92	1576	578	19884	0.1592	7.6863e-11	****	3.57354e-08	****	ENSCAFG00845025120|C1R, ENSCAFG00845028646|TKT, ENSCAFG00845007693|ENSCAFG00845007693, ENSCAFG00845025214|BMP1, ENSCAFG00845028869|TGM2, ENSCAFG00845021826|LDLR, ENSCAFG00845024611|CLSTN3, ENSCAFG00845020056|ENSCAFG00845020056, ENSCAFG00845025226|RYR3, ENSCAFG00845010963|CDH3, ENSCAFG00845022100|EPDR1, ENSCAFG00845014362|LTBP2, ENSCAFG00845000761|MMP13, ENSCAFG00845021093|DNAH7	14	ENSCAFG00845015583|SPARCL1, ENSCAFG00845017466|PCDH12, ENSCAFG00845029137|DLL4, ENSCAFG00845027134|CD93, ENSCAFG00845014372|RASGRP3, ENSCAFG00845026327|ENSCAFG00845026327, ENSCAFG00845002794|ADGRL4, ENSCAFG00845030285|STAB1, ENSCAFG00845017072|PCDH1, ENSCAFG00845021156|MGP, ENSCAFG00845019878|DYSF, ENSCAFG00845021455|ADGRE3, ENSCAFG00845012097|CDH5, ENSCAFG00845008022|MAN1A1, ENSCAFG00845027587|P…	78	514	-5.4253
GO:0001525	angiogenesis	Biological Process	ENSCAFG00845014732|MCAM, ENSCAFG00845011480|ESM1, ENSCAFG00845029137|DLL4, ENSCAFG00845011649|ROBO4, ENSCAFG00845027671|ACKR3, ENSCAFG00845022531|ANGPT2, ENSCAFG00845024348|EMCN, ENSCAFG00845009988|GJA5, ENSCAFG00845000831|RASIP1, ENSCAFG00845006010|ANGPTL4, ENSCAFG00845016668|TAL1, ENSCAFG00845013825|PLXDC1, ENSCAFG00845026992|PLXND1, ENSCAFG00845020667|SOX18, ENSCAFG00845004370|BMP4, ENSCAFG008…	30	1576	101	19884	0.297	1.17432e-10	****	5.06973e-08	****	ENSCAFG00845027702|EPAS1, ENSCAFG00845000607|SERPINE1	2	ENSCAFG00845014732|MCAM, ENSCAFG00845011480|ESM1, ENSCAFG00845029137|DLL4, ENSCAFG00845011649|ROBO4, ENSCAFG00845027671|ACKR3, ENSCAFG00845022531|ANGPT2, ENSCAFG00845024348|EMCN, ENSCAFG00845009988|GJA5, ENSCAFG00845000831|RASIP1, ENSCAFG00845006010|ANGPTL4, ENSCAFG00845016668|TAL1, ENSCAFG00845013825|PLXDC1, ENSCAFG00845026992|PLXND1, ENSCAFG00845020667|SOX18, ENSCAFG00845004370|BMP4, ENSCAFG008…	28	98	-1.91929
GO:0050731	positive regulation of peptidyl-tyrosine phosphorylation	Biological Process	ENSCAFG00845025442|CD36, ENSCAFG00845022039|PDGFB, ENSCAFG00845022888|PECAM1, ENSCAFG00845030902|LIF, ENSCAFG00845008825|IL6, ENSCAFG00845013438|EFNA1, ENSCAFG00845020698|HCLS1, ENSCAFG00845017586|BMP6, ENSCAFG00845006098|THBS4, ENSCAFG00845006874|CD74, ENSCAFG00845019582|ANGPT4, ENSCAFG00845018106|SYK, ENSCAFG00845001301|FGF10, ENSCAFG00845010347|CSF3, ENSCAFG00845003875|NOD2, ENSCAFG00845015887…	22	1576	58	19884	0.3793	1.80532e-10	****	7.27422e-08	****	ENSCAFG00845030902|LIF, ENSCAFG00845008825|IL6, ENSCAFG00845010347|CSF3, ENSCAFG00845003875|NOD2, ENSCAFG00845015887|JAK2, ENSCAFG00845000969|IL11	6	ENSCAFG00845025442|CD36, ENSCAFG00845022039|PDGFB, ENSCAFG00845022888|PECAM1, ENSCAFG00845013438|EFNA1, ENSCAFG00845020698|HCLS1, ENSCAFG00845017586|BMP6, ENSCAFG00845006098|THBS4, ENSCAFG00845006874|CD74, ENSCAFG00845019582|ANGPT4, ENSCAFG00845018106|SYK, ENSCAFG00845001301|FGF10, ENSCAFG00845011700|PTK2B, ENSCAFG00845017868|RELN, ENSCAFG00845030908|OSM, ENSCAFG00845014397|IL6R, ENSCAFG008450196…	16	56	-1.60357
GO:0009617	response to bacterium	Biological Process	ENSCAFG00845025442|CD36, ENSCAFG00845027087|SLC11A1, ENSCAFG00845001909|CD14, ENSCAFG00845027004|BMP2, ENSCAFG00845012026|TLR4, ENSCAFG00845010104|C3, ENSCAFG00845003315|PYGL, ENSCAFG00845014798|NOS2, ENSCAFG00845027374|RAB29, ENSCAFG00845027103|P2RX7, ENSCAFG00845000774|PRLR, ENSCAFG00845010366|DHX58, ENSCAFG00845028771|CHD7, ENSCAFG00845025694|RGS1, ENSCAFG00845031100|GPC3, ENSCAFG00845020725|G…	25	1576	74	19884	0.3378	1.93538e-10	****	7.31088e-08	****	ENSCAFG00845010366|DHX58, ENSCAFG00845009609|TENT5A, ENSCAFG00845020316|ISG15, ENSCAFG00845015136|FGF19	4	ENSCAFG00845025442|CD36, ENSCAFG00845027087|SLC11A1, ENSCAFG00845001909|CD14, ENSCAFG00845027004|BMP2, ENSCAFG00845012026|TLR4, ENSCAFG00845010104|C3, ENSCAFG00845003315|PYGL, ENSCAFG00845014798|NOS2, ENSCAFG00845027374|RAB29, ENSCAFG00845027103|P2RX7, ENSCAFG00845000774|PRLR, ENSCAFG00845028771|CHD7, ENSCAFG00845025694|RGS1, ENSCAFG00845031100|GPC3, ENSCAFG00845020725|GPM6A, ENSCAFG00845011935|P…	21	64	-3.625
GO:0030335	positive regulation of cell migration	Biological Process	ENSCAFG00845012190|CCR1, ENSCAFG00845022039|PDGFB, ENSCAFG00845022888|PECAM1, ENSCAFG00845026991|CLEC7A, ENSCAFG00845010301|FGR, ENSCAFG00845028626|ITGA6, ENSCAFG00845018800|VEGFC, ENSCAFG00845012097|CDH5, ENSCAFG00845030758|FERMT3, ENSCAFG00845027004|BMP2, ENSCAFG00845004370|BMP4, ENSCAFG00845008395|CSF1R, ENSCAFG00845012083|KDR, ENSCAFG00845024289|CLDN1, ENSCAFG00845016210|ENSCAFG00845016210, E…	35	1576	135	19884	0.2593	2.27119e-10	****	8.07475e-08	****	ENSCAFG00845018800|VEGFC, ENSCAFG00845016210|ENSCAFG00845016210, ENSCAFG00845001754|SOD2, ENSCAFG00845008598|HAS2, ENSCAFG00845015504|LGR6, ENSCAFG00845011396|EGFR	6	ENSCAFG00845012190|CCR1, ENSCAFG00845022039|PDGFB, ENSCAFG00845022888|PECAM1, ENSCAFG00845026991|CLEC7A, ENSCAFG00845010301|FGR, ENSCAFG00845028626|ITGA6, ENSCAFG00845012097|CDH5, ENSCAFG00845030758|FERMT3, ENSCAFG00845027004|BMP2, ENSCAFG00845004370|BMP4, ENSCAFG00845008395|CSF1R, ENSCAFG00845012083|KDR, ENSCAFG00845024289|CLDN1, ENSCAFG00845004580|VSIR, ENSCAFG00845023188|FLT1, ENSCAFG008450086…	29	132	-3.30748
GO:0071222	cellular response to lipopolysaccharide	Biological Process	ENSCAFG00845025442|CD36, ENSCAFG00845013649|MRC1, ENSCAFG00845001909|CD14, ENSCAFG00845008825|IL6, ENSCAFG00845011648|CD180, ENSCAFG00845009798|NR1D1, ENSCAFG00845012026|TLR4, ENSCAFG00845030728|ZC3H12A, ENSCAFG00845001289|IL10, ENSCAFG00845010374|ABCA1, ENSCAFG00845014798|NOS2, ENSCAFG00845006313|CXCL6, ENSCAFG00845001488|TNFRSF1B, ENSCAFG00845022277|CMPK2, ENSCAFG00845003875|NOD2, ENSCAFG008450…	25	1576	75	19884	0.3333	2.68603e-10	****	9.01908e-08	****	ENSCAFG00845008825|IL6, ENSCAFG00845030728|ZC3H12A, ENSCAFG00845006313|CXCL6, ENSCAFG00845022277|CMPK2, ENSCAFG00845003875|NOD2, ENSCAFG00845026417|WNT5A, ENSCAFG00845015887|JAK2, ENSCAFG00845006723|TNFAIP3, ENSCAFG00845021891|TNIP3, ENSCAFG00845000607|SERPINE1	10	ENSCAFG00845025442|CD36, ENSCAFG00845013649|MRC1, ENSCAFG00845001909|CD14, ENSCAFG00845011648|CD180, ENSCAFG00845009798|NR1D1, ENSCAFG00845012026|TLR4, ENSCAFG00845001289|IL10, ENSCAFG00845010374|ABCA1, ENSCAFG00845014798|NOS2, ENSCAFG00845001488|TNFRSF1B, ENSCAFG00845024090|NR1H3, ENSCAFG00845029061|PDCD4, ENSCAFG00845029233|ANKRD1, ENSCAFG00845011935|PYCARD, ENSCAFG00845004258|IRF8	15	71	-1.78017
GO:0008284	positive regulation of cell population proliferation	Biological Process	ENSCAFG00845011480|ESM1, ENSCAFG00845022039|PDGFB, ENSCAFG00845026991|CLEC7A, ENSCAFG00845018800|VEGFC, ENSCAFG00845030902|LIF, ENSCAFG00845008825|IL6, ENSCAFG00845020698|HCLS1, ENSCAFG00845021665|KIF14, ENSCAFG00845020471|HCK, ENSCAFG00845001624|PRC1, ENSCAFG00845026107|PTPN6, ENSCAFG00845021275|LGMN, ENSCAFG00845011840|BMP5, ENSCAFG00845004370|BMP4, ENSCAFG00845008395|CSF1R, ENSCAFG00845025905|…	50	1576	243	19884	0.2058	3.16299e-10	****	1.00616e-07	****	ENSCAFG00845018800|VEGFC, ENSCAFG00845030902|LIF, ENSCAFG00845008825|IL6, ENSCAFG00845021665|KIF14, ENSCAFG00845001624|PRC1, ENSCAFG00845030572|TIMP1, ENSCAFG00845008598|HAS2, ENSCAFG00845003039|PTGFR, ENSCAFG00845003744|GDNF, ENSCAFG00845008849|WNT2, ENSCAFG00845024978|FOXM1, ENSCAFG00845030056|DPP4, ENSCAFG00845024273|CNTFR, ENSCAFG00845024752|TBX3, ENSCAFG00845009774|CSF2, ENSCAFG00845011396|E…	18	ENSCAFG00845011480|ESM1, ENSCAFG00845022039|PDGFB, ENSCAFG00845026991|CLEC7A, ENSCAFG00845020698|HCLS1, ENSCAFG00845020471|HCK, ENSCAFG00845026107|PTPN6, ENSCAFG00845021275|LGMN, ENSCAFG00845011840|BMP5, ENSCAFG00845004370|BMP4, ENSCAFG00845008395|CSF1R, ENSCAFG00845025905|HES1, ENSCAFG00845012083|KDR, ENSCAFG00845015760|TGFB3, ENSCAFG00845008758|SFRP1, ENSCAFG00845008614|GPER1, ENSCAFG0084501794…	32	227	-0.730096
GO:0032755	positive regulation of interleukin-6 production	Biological Process	ENSCAFG00845025442|CD36, ENSCAFG00845026991|CLEC7A, ENSCAFG00845009391|TLR2, ENSCAFG00845008825|IL6, ENSCAFG00845020693|INAVA, ENSCAFG00845012026|TLR4, ENSCAFG00845006874|CD74, ENSCAFG00845000999|POU2F2, ENSCAFG00845004950|TLR1, ENSCAFG00845018106|SYK, ENSCAFG00845014798|NOS2, ENSCAFG00845003875|NOD2, ENSCAFG00845028303|TLR7, ENSCAFG00845026417|WNT5A, ENSCAFG00845027103|P2RX7, ENSCAFG00845022016|…	22	1576	60	19884	0.3667	3.89337e-10	****	1.17658e-07	****	ENSCAFG00845008825|IL6, ENSCAFG00845020693|INAVA, ENSCAFG00845000999|POU2F2, ENSCAFG00845003875|NOD2, ENSCAFG00845026417|WNT5A, ENSCAFG00845022016|TRPV4	6	ENSCAFG00845025442|CD36, ENSCAFG00845026991|CLEC7A, ENSCAFG00845009391|TLR2, ENSCAFG00845012026|TLR4, ENSCAFG00845006874|CD74, ENSCAFG00845004950|TLR1, ENSCAFG00845018106|SYK, ENSCAFG00845014798|NOS2, ENSCAFG00845028303|TLR7, ENSCAFG00845027103|P2RX7, ENSCAFG00845006183|CARD9, ENSCAFG00845010276|F2R, ENSCAFG00845010791|AIF1, ENSCAFG00845011935|PYCARD, ENSCAFG00845014397|IL6R, ENSCAFG00845000353|M…	16	58	-1.57568
GO:0035556	intracellular signal transduction	Biological Process	ENSCAFG00845011904|KIT, ENSCAFG00845008384|RAPGEF5, ENSCAFG00845014831|NFAM1, ENSCAFG00845027611|PLCL1, ENSCAFG00845008896|VAV1, ENSCAFG00845025684|RAPGEF3, ENSCAFG00845027587|PLCB2, ENSCAFG00845022878|PREX2, ENSCAFG00845013585|DEPDC1, ENSCAFG00845026107|PTPN6, ENSCAFG00845008023|PSEN2, ENSCAFG00845020969|INPP5D, ENSCAFG00845017640|FYN, ENSCAFG00845001483|NPR1, ENSCAFG00845024171|ADCY5, ENSCAFG00…	48	1576	230	19884	0.2087	4.31411e-10	****	1.24164e-07	****	ENSCAFG00845013585|DEPDC1, ENSCAFG00845017640|FYN, ENSCAFG00845003875|NOD2, ENSCAFG00845025956|ECT2, ENSCAFG00845015887|JAK2, ENSCAFG00845007512|DEPDC1B, ENSCAFG00845000411|TIAM2, ENSCAFG00845003328|PLEK2, ENSCAFG00845027830|SPSB4, ENSCAFG00845028832|DCLK1	10	ENSCAFG00845011904|KIT, ENSCAFG00845008384|RAPGEF5, ENSCAFG00845014831|NFAM1, ENSCAFG00845027611|PLCL1, ENSCAFG00845008896|VAV1, ENSCAFG00845025684|RAPGEF3, ENSCAFG00845027587|PLCB2, ENSCAFG00845022878|PREX2, ENSCAFG00845026107|PTPN6, ENSCAFG00845008023|PSEN2, ENSCAFG00845020969|INPP5D, ENSCAFG00845001483|NPR1, ENSCAFG00845024171|ADCY5, ENSCAFG00845010475|GUCY1A1, ENSCAFG00845010585|GUCY1B1, ENSC…	38	213	-1.23334
GO:0010628	positive regulation of gene expression	Biological Process	ENSCAFG00845025442|CD36, ENSCAFG00845002498|CD34, ENSCAFG00845029137|DLL4, ENSCAFG00845022039|PDGFB, ENSCAFG00845026991|CLEC7A, ENSCAFG00845002811|MYOM1, ENSCAFG00845011904|KIT, ENSCAFG00845027859|NGF, ENSCAFG00845027087|SLC11A1, ENSCAFG00845030902|LIF, ENSCAFG00845009391|TLR2, ENSCAFG00845008825|IL6, ENSCAFG00845012097|CDH5, ENSCAFG00845007842|PRDM1, ENSCAFG00845027004|BMP2, ENSCAFG00845017586|B…	56	1576	292	19884	0.1918	4.64997e-10	****	1.27747e-07	****	ENSCAFG00845027859|NGF, ENSCAFG00845030902|LIF, ENSCAFG00845008825|IL6, ENSCAFG00845030728|ZC3H12A, ENSCAFG00845008852|IQGAP3, ENSCAFG00845021826|LDLR, ENSCAFG00845026417|WNT5A, ENSCAFG00845003039|PTGFR, ENSCAFG00845022016|TRPV4, ENSCAFG00845010963|CDH3, ENSCAFG00845014434|GRHL3, ENSCAFG00845009774|CSF2, ENSCAFG00845029689|NWD1	13	ENSCAFG00845025442|CD36, ENSCAFG00845002498|CD34, ENSCAFG00845029137|DLL4, ENSCAFG00845022039|PDGFB, ENSCAFG00845026991|CLEC7A, ENSCAFG00845002811|MYOM1, ENSCAFG00845011904|KIT, ENSCAFG00845027087|SLC11A1, ENSCAFG00845009391|TLR2, ENSCAFG00845012097|CDH5, ENSCAFG00845007842|PRDM1, ENSCAFG00845027004|BMP2, ENSCAFG00845017586|BMP6, ENSCAFG00845021614|SPI1, ENSCAFG00845012026|TLR4, ENSCAFG0084500687…	43	267	-1.22398
GO:0032757	positive regulation of interleukin-8 production	Biological Process	ENSCAFG00845026991|CLEC7A, ENSCAFG00845001909|CD14, ENSCAFG00845009391|TLR2, ENSCAFG00845008825|IL6, ENSCAFG00845003045|FFAR2, ENSCAFG00845012026|TLR4, ENSCAFG00845006874|CD74, ENSCAFG00845004950|TLR1, ENSCAFG00845018106|SYK, ENSCAFG00845014798|NOS2, ENSCAFG00845003875|NOD2, ENSCAFG00845028303|TLR7, ENSCAFG00845026417|WNT5A, ENSCAFG00845010276|F2R, ENSCAFG00845011935|PYCARD, ENSCAFG00845000543|ZN…	19	1576	46	19884	0.413	5.64456e-10	****	1.48329e-07	****	ENSCAFG00845008825|IL6, ENSCAFG00845003875|NOD2, ENSCAFG00845026417|WNT5A, ENSCAFG00845000607|SERPINE1	4	ENSCAFG00845026991|CLEC7A, ENSCAFG00845001909|CD14, ENSCAFG00845009391|TLR2, ENSCAFG00845003045|FFAR2, ENSCAFG00845012026|TLR4, ENSCAFG00845006874|CD74, ENSCAFG00845004950|TLR1, ENSCAFG00845018106|SYK, ENSCAFG00845014798|NOS2, ENSCAFG00845028303|TLR7, ENSCAFG00845010276|F2R, ENSCAFG00845011935|PYCARD, ENSCAFG00845000543|ZNF580, ENSCAFG00845028984|CD2, ENSCAFG00845021949|ADIPOQ	15	44	-1.3568
GO:0006954	inflammatory response	Biological Process	ENSCAFG00845012190|CCR1, ENSCAFG00845011904|KIT, ENSCAFG00845027087|SLC11A1, ENSCAFG00845002510|NLRP1, ENSCAFG00845008825|IL6, ENSCAFG00845002732|C5AR2, ENSCAFG00845028394|ENSCAFG00845028394, ENSCAFG00845027004|BMP2, ENSCAFG00845011308|IL1A, ENSCAFG00845012125|CCR5, ENSCAFG00845017586|BMP6, ENSCAFG00845012026|TLR4, ENSCAFG00845005378|PTGS2, ENSCAFG00845001557|IL18, ENSCAFG00845011516|IL37, ENSCAF…	31	1576	116	19884	0.2672	1.07042e-09	****	2.69568e-07	****	ENSCAFG00845008825|IL6, ENSCAFG00845011308|IL1A, ENSCAFG00845005378|PTGS2, ENSCAFG00845011516|IL37, ENSCAFG00845011661|IL1B, ENSCAFG00845021884|NFKBIZ, ENSCAFG00845015842|ELF3	7	ENSCAFG00845012190|CCR1, ENSCAFG00845011904|KIT, ENSCAFG00845027087|SLC11A1, ENSCAFG00845002510|NLRP1, ENSCAFG00845002732|C5AR2, ENSCAFG00845028394|ENSCAFG00845028394, ENSCAFG00845027004|BMP2, ENSCAFG00845012125|CCR5, ENSCAFG00845017586|BMP6, ENSCAFG00845012026|TLR4, ENSCAFG00845001557|IL18, ENSCAFG00845004950|TLR1, ENSCAFG00845001488|TNFRSF1B, ENSCAFG00845027103|P2RX7, ENSCAFG00845025768|ADAM8, …	24	102	-2.97044
GO:0014068	positive regulation of phosphatidylinositol 3-kinase signaling	Biological Process	ENSCAFG00845022039|PDGFB, ENSCAFG00845010301|FGR, ENSCAFG00845018055|TEK, ENSCAFG00845020698|HCLS1, ENSCAFG00845024098|CAT, ENSCAFG00845026107|PTPN6, ENSCAFG00845001935|NCF1, ENSCAFG00845012083|KDR, ENSCAFG00845010347|CSF3, ENSCAFG00845015887|JAK2, ENSCAFG00845023188|FLT1, ENSCAFG00845008614|GPER1, ENSCAFG00845027381|PIK3AP1, ENSCAFG00845020467|PRR5L, ENSCAFG00845010276|F2R, ENSCAFG00845017868|RE…	18	1576	44	19884	0.4091	1.93645e-09	****	4.68157e-07	****	ENSCAFG00845010347|CSF3, ENSCAFG00845015887|JAK2	2	ENSCAFG00845022039|PDGFB, ENSCAFG00845010301|FGR, ENSCAFG00845018055|TEK, ENSCAFG00845020698|HCLS1, ENSCAFG00845024098|CAT, ENSCAFG00845026107|PTPN6, ENSCAFG00845001935|NCF1, ENSCAFG00845012083|KDR, ENSCAFG00845023188|FLT1, ENSCAFG00845008614|GPER1, ENSCAFG00845027381|PIK3AP1, ENSCAFG00845020467|PRR5L, ENSCAFG00845010276|F2R, ENSCAFG00845017868|RELN, ENSCAFG00845030908|OSM, ENSCAFG00845004449|UNC…	16	42	-2.16025
GO:0045766	positive regulation of angiogenesis	Biological Process	ENSCAFG00845002498|CD34, ENSCAFG00845014118|CHI3L1, ENSCAFG00845020628|AQP1, ENSCAFG00845018800|VEGFC, ENSCAFG00845018055|TEK, ENSCAFG00845029934|C3AR1, ENSCAFG00845012097|CDH5, ENSCAFG00845025684|RAPGEF3, ENSCAFG00845005168|SMOC2, ENSCAFG00845000997|PIK3R6, ENSCAFG00845002761|C5AR1, ENSCAFG00845030728|ZC3H12A, ENSCAFG00845012083|KDR, ENSCAFG00845010104|C3, ENSCAFG00845009778|HMOX1, ENSCAFG008450…	24	1576	76	19884	0.3158	2.11966e-09	****	4.76962e-07	****	ENSCAFG00845018800|VEGFC, ENSCAFG00845030728|ZC3H12A, ENSCAFG00845026417|WNT5A, ENSCAFG00845000607|SERPINE1	4	ENSCAFG00845002498|CD34, ENSCAFG00845014118|CHI3L1, ENSCAFG00845020628|AQP1, ENSCAFG00845018055|TEK, ENSCAFG00845029934|C3AR1, ENSCAFG00845012097|CDH5, ENSCAFG00845025684|RAPGEF3, ENSCAFG00845005168|SMOC2, ENSCAFG00845000997|PIK3R6, ENSCAFG00845002761|C5AR1, ENSCAFG00845012083|KDR, ENSCAFG00845010104|C3, ENSCAFG00845009778|HMOX1, ENSCAFG00845019582|ANGPT4, ENSCAFG00845023188|FLT1, ENSCAFG00845016…	20	75	-1.27017
GO:0005085	guanyl-nucleotide exchange factor activity	Molecular Function	ENSCAFG00845014372|RASGRP3, ENSCAFG00845008384|RAPGEF5, ENSCAFG00845000473|ARHGEF15, ENSCAFG00845005416|SH2D3C, ENSCAFG00845002659|DOCK2, ENSCAFG00845008896|VAV1, ENSCAFG00845025684|RAPGEF3, ENSCAFG00845022878|PREX2, ENSCAFG00845000901|ARHGEF28, ENSCAFG00845018382|RASGEF1B, ENSCAFG00845013665|CCDC88C, ENSCAFG00845024713|PLEKHG5, ENSCAFG00845014894|EIF2B2, ENSCAFG00845025740|FGD5, ENSCAFG008450016…	40	1576	181	19884	0.221	2.1307e-09	****	4.76962e-07	****	ENSCAFG00845025956|ECT2, ENSCAFG00845008847|PLEKHG4, ENSCAFG00845000411|TIAM2, ENSCAFG00845027425|RASGEF1A	4	ENSCAFG00845014372|RASGRP3, ENSCAFG00845008384|RAPGEF5, ENSCAFG00845000473|ARHGEF15, ENSCAFG00845005416|SH2D3C, ENSCAFG00845002659|DOCK2, ENSCAFG00845008896|VAV1, ENSCAFG00845025684|RAPGEF3, ENSCAFG00845022878|PREX2, ENSCAFG00845000901|ARHGEF28, ENSCAFG00845018382|RASGEF1B, ENSCAFG00845013665|CCDC88C, ENSCAFG00845024713|PLEKHG5, ENSCAFG00845014894|EIF2B2, ENSCAFG00845025740|FGD5, ENSCAFG008450016…	36	178	-1.79888
GO:0010629	negative regulation of gene expression	Biological Process	ENSCAFG00845025442|CD36, ENSCAFG00845002498|CD34, ENSCAFG00845012190|CCR1, ENSCAFG00845029137|DLL4, ENSCAFG00845014323|MSR1, ENSCAFG00845011723|HEYL, ENSCAFG00845022039|PDGFB, ENSCAFG00845018336|ACE, ENSCAFG00845011629|KCNQ1, ENSCAFG00845007842|PRDM1, ENSCAFG00845027004|BMP2, ENSCAFG00845017640|FYN, ENSCAFG00845021275|LGMN, ENSCAFG00845021614|SPI1, ENSCAFG00845030728|ZC3H12A, ENSCAFG00845001876|C…	40	1576	182	19884	0.2198	2.52518e-09	****	5.45078e-07	****	ENSCAFG00845017640|FYN, ENSCAFG00845030728|ZC3H12A, ENSCAFG00845008852|IQGAP3, ENSCAFG00845021826|LDLR, ENSCAFG00845022232|PLA2G3, ENSCAFG00845028997|CREB3L1, ENSCAFG00845027072|FERMT1, ENSCAFG00845015136|FGF19	8	ENSCAFG00845025442|CD36, ENSCAFG00845002498|CD34, ENSCAFG00845012190|CCR1, ENSCAFG00845029137|DLL4, ENSCAFG00845014323|MSR1, ENSCAFG00845011723|HEYL, ENSCAFG00845022039|PDGFB, ENSCAFG00845018336|ACE, ENSCAFG00845011629|KCNQ1, ENSCAFG00845007842|PRDM1, ENSCAFG00845027004|BMP2, ENSCAFG00845021275|LGMN, ENSCAFG00845021614|SPI1, ENSCAFG00845001876|CRYAB, ENSCAFG00845004370|BMP4, ENSCAFG00845012083|KD…	32	176	-1.80907
GO:0005044	scavenger receptor activity	Molecular Function	ENSCAFG00845025442|CD36, ENSCAFG00845014323|MSR1, ENSCAFG00845027671|ACKR3, ENSCAFG00845023298|CD163, ENSCAFG00845030285|STAB1, ENSCAFG00845014443|SCARF1, ENSCAFG00845029094|MARCO, ENSCAFG00845029982|CFI, ENSCAFG00845029992|SCARB2, ENSCAFG00845013426|CD5L, ENSCAFG00845001676|COLEC12, ENSCAFG00845005297|PRG4, ENSCAFG00845029452|ACKR4, ENSCAFG00845016210|ENSCAFG00845016210, ENSCAFG00845010856|MEGF1…	18	1576	45	19884	0.4	2.98886e-09	****	6.2292e-07	****	ENSCAFG00845016210|ENSCAFG00845016210, ENSCAFG00845000712|SSC5D, ENSCAFG00845030491|LOXL4	3	ENSCAFG00845025442|CD36, ENSCAFG00845014323|MSR1, ENSCAFG00845027671|ACKR3, ENSCAFG00845023298|CD163, ENSCAFG00845030285|STAB1, ENSCAFG00845014443|SCARF1, ENSCAFG00845029094|MARCO, ENSCAFG00845029982|CFI, ENSCAFG00845029992|SCARB2, ENSCAFG00845013426|CD5L, ENSCAFG00845001676|COLEC12, ENSCAFG00845005297|PRG4, ENSCAFG00845029452|ACKR4, ENSCAFG00845010856|MEGF10, ENSCAFG00845026395|ENDOU	15	38	-2.2711
GO:0009897	external side of plasma membrane	Cellular Component	ENSCAFG00845025442|CD36, ENSCAFG00845014732|MCAM, ENSCAFG00845002498|CD34, ENSCAFG00845012190|CCR1, ENSCAFG00845030427|ABCG1, ENSCAFG00845018336|ACE, ENSCAFG00845011904|KIT, ENSCAFG00845019461|CTSK, ENSCAFG00845001909|CD14, ENSCAFG00845029262|SEMA7A, ENSCAFG00845012097|CDH5, ENSCAFG00845017728|DLA-DQA1, ENSCAFG00845018672|CTSB, ENSCAFG00845012026|TLR4, ENSCAFG00845027739|CD4, ENSCAFG00845012083|K…	32	1576	130	19884	0.2462	5.35017e-09	****	1.07788e-06	****	ENSCAFG00845021826|LDLR	1	ENSCAFG00845025442|CD36, ENSCAFG00845014732|MCAM, ENSCAFG00845002498|CD34, ENSCAFG00845012190|CCR1, ENSCAFG00845030427|ABCG1, ENSCAFG00845018336|ACE, ENSCAFG00845011904|KIT, ENSCAFG00845019461|CTSK, ENSCAFG00845001909|CD14, ENSCAFG00845029262|SEMA7A, ENSCAFG00845012097|CDH5, ENSCAFG00845017728|DLA-DQA1, ENSCAFG00845018672|CTSB, ENSCAFG00845012026|TLR4, ENSCAFG00845027739|CD4, ENSCAFG00845012083|K…	31	116	-4.45669
GO:0007166	cell surface receptor signaling pathway	Biological Process	ENSCAFG00845025442|CD36, ENSCAFG00845002794|ADGRL4, ENSCAFG00845008513|FZD6, ENSCAFG00845021455|ADGRE3, ENSCAFG00845013357|ADGRF5, ENSCAFG00845007349|EMR4, ENSCAFG00845022971|ADGRE5, ENSCAFG00845017640|FYN, ENSCAFG00845002971|ADGRG1, ENSCAFG00845018106|SYK, ENSCAFG00845001488|TNFRSF1B, ENSCAFG00845009278|VAV3, ENSCAFG00845016107|CD274, ENSCAFG00845014364|ADGRL3, ENSCAFG00845010513|TSPAN12, ENSCAF…	28	1576	104	19884	0.2692	5.66959e-09	****	1.10539e-06	****	ENSCAFG00845017640|FYN, ENSCAFG00845011396|EGFR	2	ENSCAFG00845025442|CD36, ENSCAFG00845002794|ADGRL4, ENSCAFG00845008513|FZD6, ENSCAFG00845021455|ADGRE3, ENSCAFG00845013357|ADGRF5, ENSCAFG00845007349|EMR4, ENSCAFG00845022971|ADGRE5, ENSCAFG00845002971|ADGRG1, ENSCAFG00845018106|SYK, ENSCAFG00845001488|TNFRSF1B, ENSCAFG00845009278|VAV3, ENSCAFG00845016107|CD274, ENSCAFG00845014364|ADGRL3, ENSCAFG00845010513|TSPAN12, ENSCAFG00845029309|ADGRD1, ENS…	26	94	-3.9194
GO:0005737	cytoplasm	Cellular Component	ENSCAFG00845002498|CD34, ENSCAFG00845011723|HEYL, ENSCAFG00845026991|CLEC7A, ENSCAFG00845014372|RASGRP3, ENSCAFG00845018336|ACE, ENSCAFG00845011629|KCNQ1, ENSCAFG00845007730|ABCB4, ENSCAFG00845009918|PPM1H, ENSCAFG00845020388|CAVIN2, ENSCAFG00845000875|ECSCR, ENSCAFG00845014245|PLIN2, ENSCAFG00845023062|PRKCH, ENSCAFG00845020628|AQP1, ENSCAFG00845017930|PODN, ENSCAFG00845028911|RASSF2, ENSCAFG008…	262	1576	2383	19884	0.1099	9.35714e-09	****	1.76733e-06	****	ENSCAFG00845020957|MME, ENSCAFG00845003950|AK5, ENSCAFG00845023377|PTGES, ENSCAFG00845025941|RCAN1, ENSCAFG00845021979|OAS1, ENSCAFG00845022021|FGF7, ENSCAFG00845020693|INAVA, ENSCAFG00845005378|PTGS2, ENSCAFG00845030728|ZC3H12A, ENSCAFG00845028469|IKBKE, ENSCAFG00845000194|CAMK1D, ENSCAFG00845024208|PIWIL2, ENSCAFG00845001752|CENPF, ENSCAFG00845001126|ASPM, ENSCAFG00845008852|IQGAP3, ENSCAFG0084…	59	ENSCAFG00845002498|CD34, ENSCAFG00845011723|HEYL, ENSCAFG00845026991|CLEC7A, ENSCAFG00845014372|RASGRP3, ENSCAFG00845018336|ACE, ENSCAFG00845011629|KCNQ1, ENSCAFG00845007730|ABCB4, ENSCAFG00845009918|PPM1H, ENSCAFG00845020388|CAVIN2, ENSCAFG00845000875|ECSCR, ENSCAFG00845014245|PLIN2, ENSCAFG00845023062|PRKCH, ENSCAFG00845020628|AQP1, ENSCAFG00845017930|PODN, ENSCAFG00845028911|RASSF2, ENSCAFG008…	203	2256	-5.97928
GO:0007155	cell adhesion	Biological Process	ENSCAFG00845029798|VWF, ENSCAFG00845002498|CD34, ENSCAFG00845017466|PCDH12, ENSCAFG00845030285|STAB1, ENSCAFG00845017072|PCDH1, ENSCAFG00845021592|ITGB2, ENSCAFG00845005303|ITGA7, ENSCAFG00845028626|ITGA6, ENSCAFG00845016131|SPP1, ENSCAFG00845012097|CDH5, ENSCAFG00845030092|F11R, ENSCAFG00845013917|ITGAL, ENSCAFG00845006098|THBS4, ENSCAFG00845027739|CD4, ENSCAFG00845019962|HAPLN1, ENSCAFG00845025…	45	1576	230	19884	0.1957	1.24101e-08	****	2.27292e-06	****	ENSCAFG00845019962|HAPLN1, ENSCAFG00845010582|TNC, ENSCAFG00845010963|CDH3, ENSCAFG00845027072|FERMT1, ENSCAFG00845014588|HAPLN4, ENSCAFG00845029874|NECTIN4	6	ENSCAFG00845029798|VWF, ENSCAFG00845002498|CD34, ENSCAFG00845017466|PCDH12, ENSCAFG00845030285|STAB1, ENSCAFG00845017072|PCDH1, ENSCAFG00845021592|ITGB2, ENSCAFG00845005303|ITGA7, ENSCAFG00845028626|ITGA6, ENSCAFG00845016131|SPP1, ENSCAFG00845012097|CDH5, ENSCAFG00845030092|F11R, ENSCAFG00845013917|ITGAL, ENSCAFG00845006098|THBS4, ENSCAFG00845027739|CD4, ENSCAFG00845025905|HES1, ENSCAFG0084500278…	39	216	-3.53815
GO:0050729	positive regulation of inflammatory response	Biological Process	ENSCAFG00845002510|NLRP1, ENSCAFG00845009391|TLR2, ENSCAFG00845005035|GPR4, ENSCAFG00845027383|SUCNR1, ENSCAFG00845012026|TLR4, ENSCAFG00845002906|PTGER4, ENSCAFG00845021826|LDLR, ENSCAFG00845029061|PDCD4, ENSCAFG00845026417|WNT5A, ENSCAFG00845025768|ADAM8, ENSCAFG00845022016|TRPV4, ENSCAFG00845021884|NFKBIZ, ENSCAFG00845030908|OSM, ENSCAFG00845011935|PYCARD, ENSCAFG00845003350|CX3CL1, ENSCAFG008…	16	1576	39	19884	0.4103	1.46572e-08	****	2.60553e-06	****	ENSCAFG00845021826|LDLR, ENSCAFG00845026417|WNT5A, ENSCAFG00845022016|TRPV4, ENSCAFG00845021884|NFKBIZ, ENSCAFG00845000607|SERPINE1	5	ENSCAFG00845002510|NLRP1, ENSCAFG00845009391|TLR2, ENSCAFG00845005035|GPR4, ENSCAFG00845027383|SUCNR1, ENSCAFG00845012026|TLR4, ENSCAFG00845002906|PTGER4, ENSCAFG00845029061|PDCD4, ENSCAFG00845025768|ADAM8, ENSCAFG00845030908|OSM, ENSCAFG00845011935|PYCARD, ENSCAFG00845003350|CX3CL1	11	34	-0.342997
GO:0043410	positive regulation of MAPK cascade	Biological Process	ENSCAFG00845025442|CD36, ENSCAFG00845022039|PDGFB, ENSCAFG00845011904|KIT, ENSCAFG00845030902|LIF, ENSCAFG00845008825|IL6, ENSCAFG00845013438|EFNA1, ENSCAFG00845027004|BMP2, ENSCAFG00845011212|IGFBP3, ENSCAFG00845020693|INAVA, ENSCAFG00845006874|CD74, ENSCAFG00845027739|CD4, ENSCAFG00845004370|BMP4, ENSCAFG00845012083|KDR, ENSCAFG00845018106|SYK, ENSCAFG00845001301|FGF10, ENSCAFG00845008852|IQGAP…	28	1576	110	19884	0.2545	2.17452e-08	****	3.65078e-06	****	ENSCAFG00845030902|LIF, ENSCAFG00845008825|IL6, ENSCAFG00845020693|INAVA, ENSCAFG00845008852|IQGAP3, ENSCAFG00845003875|NOD2, ENSCAFG00845029068|DOK5, ENSCAFG00845003314|WWC1, ENSCAFG00845000969|IL11	8	ENSCAFG00845025442|CD36, ENSCAFG00845022039|PDGFB, ENSCAFG00845011904|KIT, ENSCAFG00845013438|EFNA1, ENSCAFG00845027004|BMP2, ENSCAFG00845011212|IGFBP3, ENSCAFG00845006874|CD74, ENSCAFG00845027739|CD4, ENSCAFG00845004370|BMP4, ENSCAFG00845012083|KDR, ENSCAFG00845018106|SYK, ENSCAFG00845001301|FGF10, ENSCAFG00845027103|P2RX7, ENSCAFG00845008138|IGFBP4, ENSCAFG00845023188|FLT1, ENSCAFG00845008614|G…	20	102	-1.88128
GO:0031012	extracellular matrix	Cellular Component	ENSCAFG00845021156|MGP, ENSCAFG00845000842|MMP3, ENSCAFG00845009411|MMP28, ENSCAFG00845010401|OLFML2A, ENSCAFG00845000865|MMP2, ENSCAFG00845000871|MMP1, ENSCAFG00845010721|COCH, ENSCAFG00845019962|HAPLN1, ENSCAFG00845030572|TIMP1, ENSCAFG00845027557|OLFML2B, ENSCAFG00845028293|NPNT, ENSCAFG00845028869|TGM2, ENSCAFG00845006705|APOE, ENSCAFG00845026417|WNT5A, ENSCAFG00845025241|VWA1, ENSCAFG0084501…	28	1576	110	19884	0.2545	2.17452e-08	****	3.65078e-06	****	ENSCAFG00845000842|MMP3, ENSCAFG00845000865|MMP2, ENSCAFG00845000871|MMP1, ENSCAFG00845019962|HAPLN1, ENSCAFG00845030572|TIMP1, ENSCAFG00845027557|OLFML2B, ENSCAFG00845028869|TGM2, ENSCAFG00845026417|WNT5A, ENSCAFG00845004605|CRISPLD2, ENSCAFG00845000761|MMP13	10	ENSCAFG00845021156|MGP, ENSCAFG00845009411|MMP28, ENSCAFG00845010401|OLFML2A, ENSCAFG00845010721|COCH, ENSCAFG00845028293|NPNT, ENSCAFG00845006705|APOE, ENSCAFG00845025241|VWA1, ENSCAFG00845017942|FGF1, ENSCAFG00845010368|FBLN7, ENSCAFG00845017868|RELN, ENSCAFG00845004002|LAMA1, ENSCAFG00845002395|TGFB1, ENSCAFG00845021016|SNED1, ENSCAFG00845028105|COL6A3, ENSCAFG00845019194|ABI3BP, ENSCAFG008450…	18	100	-0.7
GO:0042802	identical protein binding	Molecular Function	ENSCAFG00845017223|LYZ, ENSCAFG00845029798|VWF, ENSCAFG00845022039|PDGFB, ENSCAFG00845002999|SERPINA1, ENSCAFG00845002811|MYOM1, ENSCAFG00845009918|PPM1H, ENSCAFG00845030390|CD84, ENSCAFG00845000875|ECSCR, ENSCAFG00845020628|AQP1, ENSCAFG00845009391|TLR2, ENSCAFG00845006010|ANGPTL4, ENSCAFG00845000358|C1QB, ENSCAFG00845018055|TEK, ENSCAFG00845010416|PPFIBP2, ENSCAFG00845026701|PIK3CG, ENSCAFG0084…	129	1576	1006	19884	0.1282	2.62928e-08	****	4.29496e-06	****	ENSCAFG00845017640|FYN, ENSCAFG00845019476|UGP2, ENSCAFG00845022393|ADORA2A, ENSCAFG00845028469|IKBKE, ENSCAFG00845019276|CEP55, ENSCAFG00845027557|OLFML2B, ENSCAFG00845022222|HTRA1, ENSCAFG00845030210|ANO2, ENSCAFG00845025214|BMP1, ENSCAFG00845001754|SOD2, ENSCAFG00845001570|PLK1, ENSCAFG00845021826|LDLR, ENSCAFG00845001224|C1QTNF3, ENSCAFG00845023573|RBPMS2, ENSCAFG00845015887|JAK2, ENSCAFG0084…	34	ENSCAFG00845017223|LYZ, ENSCAFG00845029798|VWF, ENSCAFG00845022039|PDGFB, ENSCAFG00845002999|SERPINA1, ENSCAFG00845002811|MYOM1, ENSCAFG00845009918|PPM1H, ENSCAFG00845030390|CD84, ENSCAFG00845000875|ECSCR, ENSCAFG00845020628|AQP1, ENSCAFG00845009391|TLR2, ENSCAFG00845006010|ANGPTL4, ENSCAFG00845000358|C1QB, ENSCAFG00845018055|TEK, ENSCAFG00845010416|PPFIBP2, ENSCAFG00845026701|PIK3CG, ENSCAFG0084…	95	952	-3.24102
GO:0005096	GTPase activator activity	Molecular Function	ENSCAFG00845014372|RASGRP3, ENSCAFG00845000316|SIPA1L2, ENSCAFG00845002659|DOCK2, ENSCAFG00845016835|ARAP3, ENSCAFG00845001285|ARHGAP18, ENSCAFG00845022878|PREX2, ENSCAFG00845017921|CHN2, ENSCAFG00845005625|ENSCAFG00845005625, ENSCAFG00845001812|AGFG2, ENSCAFG00845026713|ARHGAP6, ENSCAFG00845013471|ADAP2, ENSCAFG00845017966|RACGAP1, ENSCAFG00845016220|NCKAP1L, ENSCAFG00845025956|ECT2, ENSCAFG0084…	32	1576	140	19884	0.2286	3.63322e-08	****	5.77874e-06	****	ENSCAFG00845001812|AGFG2, ENSCAFG00845017966|RACGAP1, ENSCAFG00845025956|ECT2, ENSCAFG00845000411|TIAM2, ENSCAFG00845001214|ARHGAP33, ENSCAFG00845022368|SYNGAP1	6	ENSCAFG00845014372|RASGRP3, ENSCAFG00845000316|SIPA1L2, ENSCAFG00845002659|DOCK2, ENSCAFG00845016835|ARAP3, ENSCAFG00845001285|ARHGAP18, ENSCAFG00845022878|PREX2, ENSCAFG00845017921|CHN2, ENSCAFG00845005625|ENSCAFG00845005625, ENSCAFG00845026713|ARHGAP6, ENSCAFG00845013471|ADAP2, ENSCAFG00845016220|NCKAP1L, ENSCAFG00845011871|TBC1D30, ENSCAFG00845006688|TBC1D2, ENSCAFG00845010233|RGS6, ENSCAFG008…	26	137	-0.427179
GO:2000249	regulation of actin cytoskeleton reorganization	Biological Process	ENSCAFG00845012033|ESAM, ENSCAFG00845025684|RAPGEF3, ENSCAFG00845030092|F11R, ENSCAFG00845021007|ARHGDIB, ENSCAFG00845020419|TRPM2, ENSCAFG00845008395|CSF1R, ENSCAFG00845011700|PTK2B, ENSCAFG00845002395|TGFB1, ENSCAFG00845010426|IQGAP2, ENSCAFG00845004716|GMFG	10	1576	16	19884	0.625	4.8891e-08	****	7.57685e-06	****		0	ENSCAFG00845012033|ESAM, ENSCAFG00845025684|RAPGEF3, ENSCAFG00845030092|F11R, ENSCAFG00845021007|ARHGDIB, ENSCAFG00845020419|TRPM2, ENSCAFG00845008395|CSF1R, ENSCAFG00845011700|PTK2B, ENSCAFG00845002395|TGFB1, ENSCAFG00845010426|IQGAP2, ENSCAFG00845004716|GMFG	10	15	-3.35659
GO:0018108	peptidyl-tyrosine phosphorylation	Biological Process	ENSCAFG00845022039|PDGFB, ENSCAFG00845010301|FGR, ENSCAFG00845011904|KIT, ENSCAFG00845018055|TEK, ENSCAFG00845020471|HCK, ENSCAFG00845026107|PTPN6, ENSCAFG00845017640|FYN, ENSCAFG00845012060|EFEMP1, ENSCAFG00845008395|CSF1R, ENSCAFG00845012083|KDR, ENSCAFG00845018106|SYK, ENSCAFG00845003875|NOD2, ENSCAFG00845007724|MATK, ENSCAFG00845015887|JAK2, ENSCAFG00845009329|TTK, ENSCAFG00845023188|FLT1, EN…	21	1576	70	19884	0.3	5.82702e-08	****	8.80463e-06	****	ENSCAFG00845017640|FYN, ENSCAFG00845003875|NOD2, ENSCAFG00845015887|JAK2, ENSCAFG00845009329|TTK, ENSCAFG00845011396|EGFR	5	ENSCAFG00845022039|PDGFB, ENSCAFG00845010301|FGR, ENSCAFG00845011904|KIT, ENSCAFG00845018055|TEK, ENSCAFG00845020471|HCK, ENSCAFG00845026107|PTPN6, ENSCAFG00845012060|EFEMP1, ENSCAFG00845008395|CSF1R, ENSCAFG00845012083|KDR, ENSCAFG00845018106|SYK, ENSCAFG00845007724|MATK, ENSCAFG00845023188|FLT1, ENSCAFG00845011700|PTK2B, ENSCAFG00845017868|RELN, ENSCAFG00845030500|EPHA3, ENSCAFG00845028291|PTPN4	16	65	-0.372104
GO:0050766	positive regulation of phagocytosis	Biological Process	ENSCAFG00845026991|CLEC7A, ENSCAFG00845027087|SLC11A1, ENSCAFG00845002659|DOCK2, ENSCAFG00845010104|C3, ENSCAFG00845000194|CAMK1D, ENSCAFG00845003875|NOD2, ENSCAFG00845010081|MERTK, ENSCAFG00845017057|IL2RG, ENSCAFG00845027414|GAS6, ENSCAFG00845011935|PYCARD, ENSCAFG00845004266|APOA1, ENSCAFG00845019627|IL15	12	1576	24	19884	0.5	6.48299e-08	****	9.55688e-06	****	ENSCAFG00845000194|CAMK1D, ENSCAFG00845003875|NOD2	2	ENSCAFG00845026991|CLEC7A, ENSCAFG00845027087|SLC11A1, ENSCAFG00845002659|DOCK2, ENSCAFG00845010104|C3, ENSCAFG00845010081|MERTK, ENSCAFG00845017057|IL2RG, ENSCAFG00845027414|GAS6, ENSCAFG00845011935|PYCARD, ENSCAFG00845004266|APOA1, ENSCAFG00845019627|IL15	10	22	-1.70561
GO:0005102	signaling receptor binding	Molecular Function	ENSCAFG00845027859|NGF, ENSCAFG00845030902|LIF, ENSCAFG00845012097|CDH5, ENSCAFG00845004496|CADM1, ENSCAFG00845011807|MTSS1, ENSCAFG00845030395|SEMA3G, ENSCAFG00845007066|ANGPTL1, ENSCAFG00845012026|TLR4, ENSCAFG00845015676|TESPA1, ENSCAFG00845010565|CLU, ENSCAFG00845018106|SYK, ENSCAFG00845010374|ABCA1, ENSCAFG00845001120|LAMA2, ENSCAFG00845006705|APOE, ENSCAFG00845020764|REN, ENSCAFG00845026417…	34	1576	159	19884	0.2138	7.91299e-08	****	1.13872e-05	****	ENSCAFG00845027859|NGF, ENSCAFG00845030902|LIF, ENSCAFG00845026417|WNT5A, ENSCAFG00845015887|JAK2, ENSCAFG00845008849|WNT2, ENSCAFG00845030056|DPP4, ENSCAFG00845024273|CNTFR, ENSCAFG00845000607|SERPINE1	8	ENSCAFG00845012097|CDH5, ENSCAFG00845004496|CADM1, ENSCAFG00845011807|MTSS1, ENSCAFG00845030395|SEMA3G, ENSCAFG00845007066|ANGPTL1, ENSCAFG00845012026|TLR4, ENSCAFG00845015676|TESPA1, ENSCAFG00845010565|CLU, ENSCAFG00845018106|SYK, ENSCAFG00845010374|ABCA1, ENSCAFG00845001120|LAMA2, ENSCAFG00845006705|APOE, ENSCAFG00845020764|REN, ENSCAFG00845008006|WNT9A, ENSCAFG00845027414|GAS6, ENSCAFG00845002…	26	138	-2.72402
GO:0005125	cytokine activity	Molecular Function	ENSCAFG00845030902|LIF, ENSCAFG00845008825|IL6, ENSCAFG00845027004|BMP2, ENSCAFG00845011308|IL1A, ENSCAFG00845001557|IL18, ENSCAFG00845004370|BMP4, ENSCAFG00845001289|IL10, ENSCAFG00845030572|TIMP1, ENSCAFG00845011516|IL37, ENSCAFG00845024013|IL33, ENSCAFG00845011661|IL1B, ENSCAFG00845010347|CSF3, ENSCAFG00845026417|WNT5A, ENSCAFG00845007033|ENSCAFG00845007033, ENSCAFG00845008849|WNT2, ENSCAFG008…	19	1576	60	19884	0.3167	9.46838e-08	****	1.33086e-05	****	ENSCAFG00845030902|LIF, ENSCAFG00845008825|IL6, ENSCAFG00845011308|IL1A, ENSCAFG00845030572|TIMP1, ENSCAFG00845011516|IL37, ENSCAFG00845011661|IL1B, ENSCAFG00845010347|CSF3, ENSCAFG00845026417|WNT5A, ENSCAFG00845008849|WNT2, ENSCAFG00845009774|CSF2, ENSCAFG00845000969|IL11	11	ENSCAFG00845027004|BMP2, ENSCAFG00845001557|IL18, ENSCAFG00845004370|BMP4, ENSCAFG00845001289|IL10, ENSCAFG00845024013|IL33, ENSCAFG00845007033|ENSCAFG00845007033, ENSCAFG00845030908|OSM, ENSCAFG00845019627|IL15	8	44	0.150756
GO:0062023	collagen-containing extracellular matrix	Cellular Component	ENSCAFG00845015583|SPARCL1, ENSCAFG00845029798|VWF, ENSCAFG00845006994|MMRN2, ENSCAFG00845021156|MGP, ENSCAFG00845019689|MMRN1, ENSCAFG00845005168|SMOC2, ENSCAFG00845018581|MFAP4, ENSCAFG00845010721|COCH, ENSCAFG00845012060|EFEMP1, ENSCAFG00845006098|THBS4, ENSCAFG00845019694|FBLN5, ENSCAFG00845028293|NPNT, ENSCAFG00845001301|FGF10, ENSCAFG00845000712|SSC5D, ENSCAFG00845015760|TGFB3, ENSCAFG00845…	21	1576	73	19884	0.2877	1.30142e-07	****	1.78768e-05	****	ENSCAFG00845000712|SSC5D, ENSCAFG00845008849|WNT2, ENSCAFG00845026152|PODNL1, ENSCAFG00845000607|SERPINE1	4	ENSCAFG00845015583|SPARCL1, ENSCAFG00845029798|VWF, ENSCAFG00845006994|MMRN2, ENSCAFG00845021156|MGP, ENSCAFG00845019689|MMRN1, ENSCAFG00845005168|SMOC2, ENSCAFG00845018581|MFAP4, ENSCAFG00845010721|COCH, ENSCAFG00845012060|EFEMP1, ENSCAFG00845006098|THBS4, ENSCAFG00845019694|FBLN5, ENSCAFG00845028293|NPNT, ENSCAFG00845001301|FGF10, ENSCAFG00845015760|TGFB3, ENSCAFG00845008758|SFRP1, ENSCAFG00845…	17	71	-1.42414
GO:0050679	positive regulation of epithelial cell proliferation	Biological Process	ENSCAFG00845002732|C5AR2, ENSCAFG00845002761|C5AR1, ENSCAFG00845017586|BMP6, ENSCAFG00845011840|BMP5, ENSCAFG00845004370|BMP4, ENSCAFG00845012083|KDR, ENSCAFG00845001301|FGF10, ENSCAFG00845003875|NOD2, ENSCAFG00845026417|WNT5A, ENSCAFG00845008758|SFRP1, ENSCAFG00845017942|FGF1, ENSCAFG00845008849|WNT2, ENSCAFG00845026616|EYA1, ENSCAFG00845030227|HLX, ENSCAFG00845005453|NOTCH1, ENSCAFG00845011396|…	16	1576	45	19884	0.3556	1.59059e-07	****	2.13635e-05	****	ENSCAFG00845003875|NOD2, ENSCAFG00845026417|WNT5A, ENSCAFG00845008849|WNT2, ENSCAFG00845026616|EYA1, ENSCAFG00845011396|EGFR	5	ENSCAFG00845002732|C5AR2, ENSCAFG00845002761|C5AR1, ENSCAFG00845017586|BMP6, ENSCAFG00845011840|BMP5, ENSCAFG00845004370|BMP4, ENSCAFG00845012083|KDR, ENSCAFG00845001301|FGF10, ENSCAFG00845008758|SFRP1, ENSCAFG00845017942|FGF1, ENSCAFG00845030227|HLX, ENSCAFG00845005453|NOTCH1	11	41	-1.56174
GO:0030169	low-density lipoprotein particle binding	Molecular Function	ENSCAFG00845025442|CD36, ENSCAFG00845014323|MSR1, ENSCAFG00845016517|PLTP, ENSCAFG00845030285|STAB1, ENSCAFG00845014443|SCARF1, ENSCAFG00845001676|COLEC12, ENSCAFG00845021826|LDLR, ENSCAFG00845015817|SCARB1, ENSCAFG00845017012|CDH13	9	1576	14	19884	0.6429	1.67573e-07	****	2.20176e-05	****	ENSCAFG00845021826|LDLR	1	ENSCAFG00845025442|CD36, ENSCAFG00845014323|MSR1, ENSCAFG00845016517|PLTP, ENSCAFG00845030285|STAB1, ENSCAFG00845014443|SCARF1, ENSCAFG00845001676|COLEC12, ENSCAFG00845015817|SCARB1, ENSCAFG00845017012|CDH13	8	13	-2.2188
GO:0071639	positive regulation of monocyte chemotactic protein-1 production	Biological Process	ENSCAFG00845026991|CLEC7A, ENSCAFG00845021979|OAS1, ENSCAFG00845018106|SYK, ENSCAFG00845003875|NOD2, ENSCAFG00845022016|TRPV4, ENSCAFG00845022113|OAS3, ENSCAFG00845021949|ADIPOQ, ENSCAFG00845001382|MCOLN2	8	1576	11	19884	0.7273	2.03307e-07	****	2.61444e-05	****	ENSCAFG00845021979|OAS1, ENSCAFG00845003875|NOD2, ENSCAFG00845022016|TRPV4, ENSCAFG00845022113|OAS3	4	ENSCAFG00845026991|CLEC7A, ENSCAFG00845018106|SYK, ENSCAFG00845021949|ADIPOQ, ENSCAFG00845001382|MCOLN2	4	11	-0.904534
GO:0010467	gene expression	Biological Process	ENSCAFG00845022531|ANGPT2, ENSCAFG00845011629|KCNQ1, ENSCAFG00845029992|SCARB2, ENSCAFG00845007842|PRDM1, ENSCAFG00845027004|BMP2, ENSCAFG00845028469|IKBKE, ENSCAFG00845004370|BMP4, ENSCAFG00845026119|SOX17, ENSCAFG00845026673|SHANK3, ENSCAFG00845008852|IQGAP3, ENSCAFG00845014820|MLLT3, ENSCAFG00845001686|ECE1, ENSCAFG00845006705|APOE, ENSCAFG00845017057|IL2RG, ENSCAFG00845027103|P2RX7, ENSCAFG00…	25	1576	103	19884	0.2427	3.28242e-07	****	4.13311e-05	****	ENSCAFG00845028469|IKBKE, ENSCAFG00845008852|IQGAP3, ENSCAFG00845014820|MLLT3, ENSCAFG00845014434|GRHL3, ENSCAFG00845027702|EPAS1	5	ENSCAFG00845022531|ANGPT2, ENSCAFG00845011629|KCNQ1, ENSCAFG00845029992|SCARB2, ENSCAFG00845007842|PRDM1, ENSCAFG00845027004|BMP2, ENSCAFG00845004370|BMP4, ENSCAFG00845026119|SOX17, ENSCAFG00845026673|SHANK3, ENSCAFG00845001686|ECE1, ENSCAFG00845006705|APOE, ENSCAFG00845017057|IL2RG, ENSCAFG00845027103|P2RX7, ENSCAFG00845002395|TGFB1, ENSCAFG00845013340|EDNRA, ENSCAFG00845013295|SVEP1, ENSCAFG008…	20	96	-1.53093
GO:0032733	positive regulation of interleukin-10 production	Biological Process	ENSCAFG00845002498|CD34, ENSCAFG00845026991|CLEC7A, ENSCAFG00845008825|IL6, ENSCAFG00845031013|SASH3, ENSCAFG00845020693|INAVA, ENSCAFG00845012026|TLR4, ENSCAFG00845018106|SYK, ENSCAFG00845003875|NOD2, ENSCAFG00845016107|CD274, ENSCAFG00845023170|CD83, ENSCAFG00845011935|PYCARD, ENSCAFG00845020316|ISG15	12	1576	28	19884	0.4286	5.40418e-07	****	6.66589e-05	****	ENSCAFG00845008825|IL6, ENSCAFG00845020693|INAVA, ENSCAFG00845003875|NOD2, ENSCAFG00845020316|ISG15	4	ENSCAFG00845002498|CD34, ENSCAFG00845026991|CLEC7A, ENSCAFG00845031013|SASH3, ENSCAFG00845012026|TLR4, ENSCAFG00845018106|SYK, ENSCAFG00845016107|CD274, ENSCAFG00845023170|CD83, ENSCAFG00845011935|PYCARD	8	26	-1.1767
GO:0030217	T cell differentiation	Biological Process	ENSCAFG00845029137|DLL4, ENSCAFG00845011904|KIT, ENSCAFG00845008896|VAV1, ENSCAFG00845022668|JAG2, ENSCAFG00845027739|CD4, ENSCAFG00845029124|LEPR, ENSCAFG00845022702|PTPN22, ENSCAFG00845013933|ADA, ENSCAFG00845023292|NRARP, ENSCAFG00845028771|CHD7, ENSCAFG00845002395|TGFB1, ENSCAFG00845008212|ITPKB, ENSCAFG00845004084|RHOH, ENSCAFG00845002725|BCL2	14	1576	38	19884	0.3684	5.72625e-07	****	6.71229e-05	****		0	ENSCAFG00845029137|DLL4, ENSCAFG00845011904|KIT, ENSCAFG00845008896|VAV1, ENSCAFG00845022668|JAG2, ENSCAFG00845027739|CD4, ENSCAFG00845029124|LEPR, ENSCAFG00845022702|PTPN22, ENSCAFG00845013933|ADA, ENSCAFG00845023292|NRARP, ENSCAFG00845028771|CHD7, ENSCAFG00845002395|TGFB1, ENSCAFG00845008212|ITPKB, ENSCAFG00845004084|RHOH, ENSCAFG00845002725|BCL2	14	38	-2.59554
GO:0001938	positive regulation of endothelial cell proliferation	Biological Process	ENSCAFG00845022039|PDGFB, ENSCAFG00845027004|BMP2, ENSCAFG00845029727|PPP1R16B, ENSCAFG00845017586|BMP6, ENSCAFG00845006098|THBS4, ENSCAFG00845004370|BMP4, ENSCAFG00845012083|KDR, ENSCAFG00845001289|IL10, ENSCAFG00845001301|FGF10, ENSCAFG00845026417|WNT5A, ENSCAFG00845019362|EGR3, ENSCAFG00845000543|ZNF580, ENSCAFG00845022606|HTR2B, ENSCAFG00845017012|CDH13	14	1576	38	19884	0.3684	5.72625e-07	****	6.71229e-05	****	ENSCAFG00845026417|WNT5A	1	ENSCAFG00845022039|PDGFB, ENSCAFG00845027004|BMP2, ENSCAFG00845029727|PPP1R16B, ENSCAFG00845017586|BMP6, ENSCAFG00845006098|THBS4, ENSCAFG00845004370|BMP4, ENSCAFG00845012083|KDR, ENSCAFG00845001289|IL10, ENSCAFG00845001301|FGF10, ENSCAFG00845019362|EGR3, ENSCAFG00845000543|ZNF580, ENSCAFG00845022606|HTR2B, ENSCAFG00845017012|CDH13	13	35	-3.21159
GO:0001934	positive regulation of protein phosphorylation	Biological Process	ENSCAFG00845022888|PECAM1, ENSCAFG00845029262|SEMA7A, ENSCAFG00845018055|TEK, ENSCAFG00845013438|EFNA1, ENSCAFG00845027004|BMP2, ENSCAFG00845006874|CD74, ENSCAFG00845027739|CD4, ENSCAFG00845004370|BMP4, ENSCAFG00845008395|CSF1R, ENSCAFG00845012083|KDR, ENSCAFG00845010104|C3, ENSCAFG00845029124|LEPR, ENSCAFG00845008852|IQGAP3, ENSCAFG00845026417|WNT5A, ENSCAFG00845027103|P2RX7, ENSCAFG00845008614|…	27	1576	120	19884	0.225	5.79377e-07	****	6.71229e-05	****	ENSCAFG00845008852|IQGAP3, ENSCAFG00845026417|WNT5A, ENSCAFG00845011396|EGFR, ENSCAFG00845015136|FGF19	4	ENSCAFG00845022888|PECAM1, ENSCAFG00845029262|SEMA7A, ENSCAFG00845018055|TEK, ENSCAFG00845013438|EFNA1, ENSCAFG00845027004|BMP2, ENSCAFG00845006874|CD74, ENSCAFG00845027739|CD4, ENSCAFG00845004370|BMP4, ENSCAFG00845008395|CSF1R, ENSCAFG00845012083|KDR, ENSCAFG00845010104|C3, ENSCAFG00845029124|LEPR, ENSCAFG00845027103|P2RX7, ENSCAFG00845008614|GPER1, ENSCAFG00845027414|GAS6, ENSCAFG00845017942|FG…	23	110	-3.05108
GO:0032722	positive regulation of chemokine production	Biological Process	ENSCAFG00845009391|TLR2, ENSCAFG00845008825|IL6, ENSCAFG00845003045|FFAR2, ENSCAFG00845012026|TLR4, ENSCAFG00845006874|CD74, ENSCAFG00845008395|CSF1R, ENSCAFG00845028303|TLR7, ENSCAFG00845026417|WNT5A, ENSCAFG00845006183|CARD9, ENSCAFG00845010791|AIF1, ENSCAFG00845011935|PYCARD, ENSCAFG00845014397|IL6R, ENSCAFG00845001382|MCOLN2	13	1576	33	19884	0.3939	5.88603e-07	****	6.71229e-05	****	ENSCAFG00845008825|IL6, ENSCAFG00845026417|WNT5A	2	ENSCAFG00845009391|TLR2, ENSCAFG00845003045|FFAR2, ENSCAFG00845012026|TLR4, ENSCAFG00845006874|CD74, ENSCAFG00845008395|CSF1R, ENSCAFG00845028303|TLR7, ENSCAFG00845006183|CARD9, ENSCAFG00845010791|AIF1, ENSCAFG00845011935|PYCARD, ENSCAFG00845014397|IL6R, ENSCAFG00845001382|MCOLN2	11	30	-2.55604
GO:0070700	BMP receptor binding	Molecular Function	ENSCAFG00845012097|CDH5, ENSCAFG00845027004|BMP2, ENSCAFG00845017586|BMP6, ENSCAFG00845011840|BMP5, ENSCAFG00845004370|BMP4, ENSCAFG00845011935|PYCARD, ENSCAFG00845028551|SCUBE3	7	1576	9	19884	0.7778	6.05627e-07	****	6.77854e-05	****		0	ENSCAFG00845012097|CDH5, ENSCAFG00845027004|BMP2, ENSCAFG00845017586|BMP6, ENSCAFG00845011840|BMP5, ENSCAFG00845004370|BMP4, ENSCAFG00845011935|PYCARD, ENSCAFG00845028551|SCUBE3	7	9	-2.66667
GO:0032760	positive regulation of tumor necrosis factor production	Biological Process	ENSCAFG00845025442|CD36, ENSCAFG00845026991|CLEC7A, ENSCAFG00845001909|CD14, ENSCAFG00845008825|IL6, ENSCAFG00845031013|SASH3, ENSCAFG00845021979|OAS1, ENSCAFG00845012026|TLR4, ENSCAFG00845010565|CLU, ENSCAFG00845004950|TLR1, ENSCAFG00845018106|SYK, ENSCAFG00845003875|NOD2, ENSCAFG00845026417|WNT5A, ENSCAFG00845015887|JAK2, ENSCAFG00845006183|CARD9, ENSCAFG00845026198|RASGRP1, ENSCAFG00845011935|…	18	1576	61	19884	0.2951	6.70748e-07	****	7.37091e-05	****	ENSCAFG00845008825|IL6, ENSCAFG00845021979|OAS1, ENSCAFG00845003875|NOD2, ENSCAFG00845026417|WNT5A, ENSCAFG00845015887|JAK2, ENSCAFG00845022113|OAS3	6	ENSCAFG00845025442|CD36, ENSCAFG00845026991|CLEC7A, ENSCAFG00845001909|CD14, ENSCAFG00845031013|SASH3, ENSCAFG00845012026|TLR4, ENSCAFG00845010565|CLU, ENSCAFG00845004950|TLR1, ENSCAFG00845018106|SYK, ENSCAFG00845006183|CARD9, ENSCAFG00845026198|RASGRP1, ENSCAFG00845011935|PYCARD, ENSCAFG00845028984|CD2	12	61	0.384111
GO:0008083	growth factor activity	Molecular Function	ENSCAFG00845022039|PDGFB, ENSCAFG00845018800|VEGFC, ENSCAFG00845030902|LIF, ENSCAFG00845008825|IL6, ENSCAFG00845014841|ENSCAFG00845014841, ENSCAFG00845027004|BMP2, ENSCAFG00845017586|BMP6, ENSCAFG00845022021|FGF7, ENSCAFG00845022668|JAG2, ENSCAFG00845011840|BMP5, ENSCAFG00845000627|PDGFD, ENSCAFG00845004370|BMP4, ENSCAFG00845010533|VEGFA, ENSCAFG00845001301|FGF10, ENSCAFG00845015760|TGFB3, ENSCAF…	24	1576	100	19884	0.24	7.00169e-07	****	7.55683e-05	****	ENSCAFG00845018800|VEGFC, ENSCAFG00845030902|LIF, ENSCAFG00845008825|IL6, ENSCAFG00845022021|FGF7, ENSCAFG00845010533|VEGFA, ENSCAFG00845003744|GDNF, ENSCAFG00845009774|CSF2, ENSCAFG00845000969|IL11, ENSCAFG00845015136|FGF19	9	ENSCAFG00845022039|PDGFB, ENSCAFG00845014841|ENSCAFG00845014841, ENSCAFG00845027004|BMP2, ENSCAFG00845017586|BMP6, ENSCAFG00845022668|JAG2, ENSCAFG00845011840|BMP5, ENSCAFG00845000627|PDGFD, ENSCAFG00845004370|BMP4, ENSCAFG00845001301|FGF10, ENSCAFG00845015760|TGFB3, ENSCAFG00845017942|FGF1, ENSCAFG00845030908|OSM, ENSCAFG00845002395|TGFB1, ENSCAFG00845001658|FGF6A, ENSCAFG00845029595|FGF13	15	80	-1.45344
GO:0030054	cell junction	Cellular Component	ENSCAFG00845017072|PCDH1, ENSCAFG00845012097|CDH5, ENSCAFG00845013665|CCDC88C, ENSCAFG00845016150|PKP2, ENSCAFG00845012083|KDR, ENSCAFG00845002783|CDH6, ENSCAFG00845024289|CLDN1, ENSCAFG00845024014|ITGB4, ENSCAFG00845012111|MAGI1, ENSCAFG00845028385|MFAP3L, ENSCAFG00845006688|TBC1D2, ENSCAFG00845016609|SLC16A10, ENSCAFG00845012752|OCLN, ENSCAFG00845014791|SLC7A2, ENSCAFG00845010963|CDH3, ENSCAFG0…	28	1576	129	19884	0.2171	7.85066e-07	****	8.32445e-05	****	ENSCAFG00845016150|PKP2, ENSCAFG00845010963|CDH3, ENSCAFG00845021537|FLRT3, ENSCAFG00845027072|FERMT1, ENSCAFG00845011396|EGFR, ENSCAFG00845030371|KCNA1	6	ENSCAFG00845017072|PCDH1, ENSCAFG00845012097|CDH5, ENSCAFG00845013665|CCDC88C, ENSCAFG00845012083|KDR, ENSCAFG00845002783|CDH6, ENSCAFG00845024289|CLDN1, ENSCAFG00845024014|ITGB4, ENSCAFG00845012111|MAGI1, ENSCAFG00845028385|MFAP3L, ENSCAFG00845006688|TBC1D2, ENSCAFG00845016609|SLC16A10, ENSCAFG00845012752|OCLN, ENSCAFG00845014791|SLC7A2, ENSCAFG00845023646|AMOT, ENSCAFG00845015452|CXNC, ENSCAFG0…	22	125	-2.77272
GO:0060907	positive regulation of macrophage cytokine production	Biological Process	ENSCAFG00845025442|CD36, ENSCAFG00845029262|SEMA7A, ENSCAFG00845012026|TLR4, ENSCAFG00845003875|NOD2, ENSCAFG00845028303|TLR7, ENSCAFG00845026417|WNT5A, ENSCAFG00845027103|P2RX7, ENSCAFG00845006183|CARD9, ENSCAFG00845011935|PYCARD	9	1576	16	19884	0.5625	8.27005e-07	****	8.61796e-05	****	ENSCAFG00845003875|NOD2, ENSCAFG00845026417|WNT5A	2	ENSCAFG00845025442|CD36, ENSCAFG00845029262|SEMA7A, ENSCAFG00845012026|TLR4, ENSCAFG00845028303|TLR7, ENSCAFG00845027103|P2RX7, ENSCAFG00845006183|CARD9, ENSCAFG00845011935|PYCARD	7	16	0
GO:0008009	chemokine activity	Molecular Function	ENSCAFG00845011375|CCL2, ENSCAFG00845008857|CCL4, ENSCAFG00845009083|CCL5, ENSCAFG00845011338|CCL8, ENSCAFG00845006368|ENSCAFG00845006368, ENSCAFG00845011162|CCL13, ENSCAFG00845008966|CCL3, ENSCAFG00845016210|ENSCAFG00845016210, ENSCAFG00845006275|CXCL8, ENSCAFG00845006313|CXCL6, ENSCAFG00845017158|CCL20, ENSCAFG00845005361|CCL21, ENSCAFG00845003350|CX3CL1	13	1576	34	19884	0.3824	8.83922e-07	****	9.05496e-05	****	ENSCAFG00845011375|CCL2, ENSCAFG00845008857|CCL4, ENSCAFG00845009083|CCL5, ENSCAFG00845011338|CCL8, ENSCAFG00845006368|ENSCAFG00845006368, ENSCAFG00845011162|CCL13, ENSCAFG00845008966|CCL3, ENSCAFG00845016210|ENSCAFG00845016210, ENSCAFG00845006275|CXCL8, ENSCAFG00845006313|CXCL6, ENSCAFG00845017158|CCL20	11	ENSCAFG00845005361|CCL21, ENSCAFG00845003350|CX3CL1	2	28	1.32288
GO:0043066	negative regulation of apoptotic process	Biological Process	ENSCAFG00845020628|AQP1, ENSCAFG00845006010|ANGPTL4, ENSCAFG00845008825|IL6, ENSCAFG00845021665|KIF14, ENSCAFG00845020471|HCK, ENSCAFG00845024098|CAT, ENSCAFG00845005378|PTGS2, ENSCAFG00845006874|CD74, ENSCAFG00845001876|CRYAB, ENSCAFG00845004370|BMP4, ENSCAFG00845008395|CSF1R, ENSCAFG00845014247|DHCR24, ENSCAFG00845029116|PLK2, ENSCAFG00845012083|KDR, ENSCAFG00845000194|CAMK1D, ENSCAFG0084500212…	44	1576	260	19884	0.1692	1.2992e-06	****	0.000129554	***	ENSCAFG00845008825|IL6, ENSCAFG00845021665|KIF14, ENSCAFG00845005378|PTGS2, ENSCAFG00845014247|DHCR24, ENSCAFG00845000194|CAMK1D, ENSCAFG00845002126|SERPINB2, ENSCAFG00845001570|PLK1, ENSCAFG00845002453|AIPL1, ENSCAFG00845026417|WNT5A, ENSCAFG00845004169|DHRS2, ENSCAFG00845015887|JAK2, ENSCAFG00845003039|PTGFR, ENSCAFG00845024752|TBX3, ENSCAFG00845011396|EGFR	14	ENSCAFG00845020628|AQP1, ENSCAFG00845006010|ANGPTL4, ENSCAFG00845020471|HCK, ENSCAFG00845024098|CAT, ENSCAFG00845006874|CD74, ENSCAFG00845001876|CRYAB, ENSCAFG00845004370|BMP4, ENSCAFG00845008395|CSF1R, ENSCAFG00845029116|PLK2, ENSCAFG00845012083|KDR, ENSCAFG00845019582|ANGPT4, ENSCAFG00845009070|TCIM, ENSCAFG00845028994|RNF144B, ENSCAFG00845016220|NCKAP1L, ENSCAFG00845013933|ADA, ENSCAFG00845008…	30	244	-3.52101
GO:0042803	protein homodimerization activity	Molecular Function	ENSCAFG00845030427|ABCG1, ENSCAFG00845011723|HEYL, ENSCAFG00845022039|PDGFB, ENSCAFG00845022888|PECAM1, ENSCAFG00845002811|MYOM1, ENSCAFG00845011904|KIT, ENSCAFG00845000875|ECSCR, ENSCAFG00845029992|SCARB2, ENSCAFG00845027087|SLC11A1, ENSCAFG00845000831|RASIP1, ENSCAFG00845028646|TKT, ENSCAFG00845022687|GYG1, ENSCAFG00845020957|MME, ENSCAFG00845024983|FIBIN, ENSCAFG00845004604|PSAP, ENSCAFG008450…	64	1576	438	19884	0.1461	1.3576e-06	****	0.000129554	***	ENSCAFG00845028646|TKT, ENSCAFG00845020957|MME, ENSCAFG00845005378|PTGS2, ENSCAFG00845018299|PDXK, ENSCAFG00845001752|CENPF, ENSCAFG00845025956|ECT2, ENSCAFG00845023573|RBPMS2, ENSCAFG00845008263|TOP2A, ENSCAFG00845003744|GDNF, ENSCAFG00845021537|FLRT3, ENSCAFG00845030056|DPP4, ENSCAFG00845005084|ST3GAL2, ENSCAFG00845016951|CLCN1	13	ENSCAFG00845030427|ABCG1, ENSCAFG00845011723|HEYL, ENSCAFG00845022039|PDGFB, ENSCAFG00845022888|PECAM1, ENSCAFG00845002811|MYOM1, ENSCAFG00845011904|KIT, ENSCAFG00845000875|ECSCR, ENSCAFG00845029992|SCARB2, ENSCAFG00845027087|SLC11A1, ENSCAFG00845000831|RASIP1, ENSCAFG00845022687|GYG1, ENSCAFG00845024983|FIBIN, ENSCAFG00845004604|PSAP, ENSCAFG00845024098|CAT, ENSCAFG00845009737|PDE2A, ENSCAFG0084…	51	417	-2.98718
GO:0005178	integrin binding	Molecular Function	ENSCAFG00845011480|ESM1, ENSCAFG00845029798|VWF, ENSCAFG00845016131|SPP1, ENSCAFG00845029262|SEMA7A, ENSCAFG00845030758|FERMT3, ENSCAFG00845030092|F11R, ENSCAFG00845006098|THBS4, ENSCAFG00845008232|LCP1, ENSCAFG00845012083|KDR, ENSCAFG00845028293|NPNT, ENSCAFG00845018106|SYK, ENSCAFG00845027621|ICAM3, ENSCAFG00845029613|CD9, ENSCAFG00845017942|FGF1, ENSCAFG00845006877|TSPAN4, ENSCAFG00845021351|I…	19	1576	70	19884	0.2714	1.36546e-06	****	0.000129554	***	ENSCAFG00845020316|ISG15	1	ENSCAFG00845011480|ESM1, ENSCAFG00845029798|VWF, ENSCAFG00845016131|SPP1, ENSCAFG00845029262|SEMA7A, ENSCAFG00845030758|FERMT3, ENSCAFG00845030092|F11R, ENSCAFG00845006098|THBS4, ENSCAFG00845008232|LCP1, ENSCAFG00845012083|KDR, ENSCAFG00845028293|NPNT, ENSCAFG00845018106|SYK, ENSCAFG00845027621|ICAM3, ENSCAFG00845029613|CD9, ENSCAFG00845017942|FGF1, ENSCAFG00845006877|TSPAN4, ENSCAFG00845021351|I…	18	69	-2.40772
GO:0090023	positive regulation of neutrophil chemotaxis	Biological Process	ENSCAFG00845029934|C3AR1, ENSCAFG00845002761|C5AR1, ENSCAFG00845006098|THBS4, ENSCAFG00845000194|CAMK1D, ENSCAFG00845016220|NCKAP1L, ENSCAFG00845007348|RAC2, ENSCAFG00845020731|RIPOR2, ENSCAFG00845005361|CCL21	8	1576	13	19884	0.6154	1.37185e-06	****	0.000129554	***	ENSCAFG00845000194|CAMK1D	1	ENSCAFG00845029934|C3AR1, ENSCAFG00845002761|C5AR1, ENSCAFG00845006098|THBS4, ENSCAFG00845016220|NCKAP1L, ENSCAFG00845007348|RAC2, ENSCAFG00845020731|RIPOR2, ENSCAFG00845005361|CCL21	7	13	-1.94145
GO:0048662	negative regulation of smooth muscle cell proliferation	Biological Process	ENSCAFG00845027004|BMP2, ENSCAFG00845011212|IGFBP3, ENSCAFG00845009778|HMOX1, ENSCAFG00845024936|IGFBP5, ENSCAFG00845006705|APOE, ENSCAFG00845006723|TNFAIP3, ENSCAFG00845010791|AIF1, ENSCAFG00845008311|PPARGC1A	8	1576	13	19884	0.6154	1.37185e-06	****	0.000129554	***	ENSCAFG00845024936|IGFBP5, ENSCAFG00845006723|TNFAIP3	2	ENSCAFG00845027004|BMP2, ENSCAFG00845011212|IGFBP3, ENSCAFG00845009778|HMOX1, ENSCAFG00845006705|APOE, ENSCAFG00845010791|AIF1, ENSCAFG00845008311|PPARGC1A	6	12	-1.73205
GO:0008285	negative regulation of cell population proliferation	Biological Process	ENSCAFG00845029137|DLL4, ENSCAFG00845006994|MMRN2, ENSCAFG00845027671|ACKR3, ENSCAFG00845026595|HMGA1, ENSCAFG00845017930|PODN, ENSCAFG00845030902|LIF, ENSCAFG00845012097|CDH5, ENSCAFG00845023377|PTGES, ENSCAFG00845027004|BMP2, ENSCAFG00845020007|SOX7, ENSCAFG00845011212|IGFBP3, ENSCAFG00845011840|BMP5, ENSCAFG00845019042|SPRY1, ENSCAFG00845004370|BMP4, ENSCAFG00845008395|CSF1R, ENSCAFG0084502197…	40	1576	230	19884	0.1739	1.92946e-06	****	0.000178024	***	ENSCAFG00845030902|LIF, ENSCAFG00845023377|PTGES, ENSCAFG00845001754|SOD2, ENSCAFG00845015887|JAK2	4	ENSCAFG00845029137|DLL4, ENSCAFG00845006994|MMRN2, ENSCAFG00845027671|ACKR3, ENSCAFG00845026595|HMGA1, ENSCAFG00845017930|PODN, ENSCAFG00845012097|CDH5, ENSCAFG00845027004|BMP2, ENSCAFG00845020007|SOX7, ENSCAFG00845011212|IGFBP3, ENSCAFG00845011840|BMP5, ENSCAFG00845019042|SPRY1, ENSCAFG00845004370|BMP4, ENSCAFG00845008395|CSF1R, ENSCAFG00845021975|ADARB1, ENSCAFG00845001289|IL10, ENSCAFG00845002…	36	221	-2.69069
GO:0071944	cell periphery	Cellular Component	ENSCAFG00845025442|CD36, ENSCAFG00845002498|CD34, ENSCAFG00845012097|CDH5, ENSCAFG00845005168|SMOC2, ENSCAFG00845017640|FYN, ENSCAFG00845010565|CLU, ENSCAFG00845012083|KDR, ENSCAFG00845024014|ITGB4, ENSCAFG00845004230|SLC1A3, ENSCAFG00845012111|MAGI1, ENSCAFG00845016647|TACR1, ENSCAFG00845029352|SLC24A3, ENSCAFG00845013340|EDNRA, ENSCAFG00845005453|NOTCH1, ENSCAFG00845000353|MBP, ENSCAFG008450270…	17	1576	59	19884	0.2881	1.97163e-06	****	0.000178024	***	ENSCAFG00845017640|FYN, ENSCAFG00845004230|SLC1A3, ENSCAFG00845027072|FERMT1	3	ENSCAFG00845025442|CD36, ENSCAFG00845002498|CD34, ENSCAFG00845012097|CDH5, ENSCAFG00845005168|SMOC2, ENSCAFG00845010565|CLU, ENSCAFG00845012083|KDR, ENSCAFG00845024014|ITGB4, ENSCAFG00845012111|MAGI1, ENSCAFG00845016647|TACR1, ENSCAFG00845029352|SLC24A3, ENSCAFG00845013340|EDNRA, ENSCAFG00845005453|NOTCH1, ENSCAFG00845000353|MBP, ENSCAFG00845024998|SLC8A1	14	57	-4.10605
GO:0004888	transmembrane signaling receptor activity	Molecular Function	ENSCAFG00845002794|ADGRL4, ENSCAFG00845008513|FZD6, ENSCAFG00845013649|MRC1, ENSCAFG00845014831|NFAM1, ENSCAFG00845009391|TLR2, ENSCAFG00845021455|ADGRE3, ENSCAFG00845013357|ADGRF5, ENSCAFG00845007349|EMR4, ENSCAFG00845011648|CD180, ENSCAFG00845028394|ENSCAFG00845028394, ENSCAFG00845022971|ADGRE5, ENSCAFG00845012026|TLR4, ENSCAFG00845004950|TLR1, ENSCAFG00845002971|ADGRG1, ENSCAFG00845000763|GABR…	30	1576	150	19884	0.2	1.9936e-06	****	0.000178024	***	ENSCAFG00845000763|GABRA1, ENSCAFG00845011396|EGFR	2	ENSCAFG00845002794|ADGRL4, ENSCAFG00845008513|FZD6, ENSCAFG00845013649|MRC1, ENSCAFG00845014831|NFAM1, ENSCAFG00845009391|TLR2, ENSCAFG00845021455|ADGRE3, ENSCAFG00845013357|ADGRF5, ENSCAFG00845007349|EMR4, ENSCAFG00845011648|CD180, ENSCAFG00845028394|ENSCAFG00845028394, ENSCAFG00845022971|ADGRE5, ENSCAFG00845012026|TLR4, ENSCAFG00845004950|TLR1, ENSCAFG00845002971|ADGRG1, ENSCAFG00845028303|TLR7…	28	121	-4.36364
GO:0032731	positive regulation of interleukin-1 beta production	Biological Process	ENSCAFG00845025442|CD36, ENSCAFG00845026991|CLEC7A, ENSCAFG00845002510|NLRP1, ENSCAFG00845008825|IL6, ENSCAFG00845020693|INAVA, ENSCAFG00845012026|TLR4, ENSCAFG00845003875|NOD2, ENSCAFG00845026417|WNT5A, ENSCAFG00845027103|P2RX7, ENSCAFG00845015887|JAK2, ENSCAFG00845001775|CARD8, ENSCAFG00845011935|PYCARD	12	1576	31	19884	0.3871	2.00292e-06	****	0.000178024	***	ENSCAFG00845008825|IL6, ENSCAFG00845020693|INAVA, ENSCAFG00845003875|NOD2, ENSCAFG00845026417|WNT5A, ENSCAFG00845015887|JAK2	5	ENSCAFG00845025442|CD36, ENSCAFG00845026991|CLEC7A, ENSCAFG00845002510|NLRP1, ENSCAFG00845012026|TLR4, ENSCAFG00845027103|P2RX7, ENSCAFG00845001775|CARD8, ENSCAFG00845011935|PYCARD	7	31	-2.33487
GO:0005911	cell-cell junction	Cellular Component	ENSCAFG00845017466|PCDH12, ENSCAFG00845022888|PECAM1, ENSCAFG00845011904|KIT, ENSCAFG00845023062|PRKCH, ENSCAFG00845000831|RASIP1, ENSCAFG00845012033|ESAM, ENSCAFG00845018055|TEK, ENSCAFG00845012097|CDH5, ENSCAFG00845008896|VAV1, ENSCAFG00845026107|PTPN6, ENSCAFG00845011173|NGFR, ENSCAFG00845024289|CLDN1, ENSCAFG00845002557|LCP2, ENSCAFG00845008852|IQGAP3, ENSCAFG00845001785|CD53, ENSCAFG00845012…	26	1576	121	19884	0.2149	2.34821e-06	****	0.000203846	***	ENSCAFG00845008852|IQGAP3, ENSCAFG00845025956|ECT2, ENSCAFG00845021537|FLRT3	3	ENSCAFG00845017466|PCDH12, ENSCAFG00845022888|PECAM1, ENSCAFG00845011904|KIT, ENSCAFG00845023062|PRKCH, ENSCAFG00845000831|RASIP1, ENSCAFG00845012033|ESAM, ENSCAFG00845018055|TEK, ENSCAFG00845012097|CDH5, ENSCAFG00845008896|VAV1, ENSCAFG00845026107|PTPN6, ENSCAFG00845011173|NGFR, ENSCAFG00845024289|CLDN1, ENSCAFG00845002557|LCP2, ENSCAFG00845001785|CD53, ENSCAFG00845012111|MAGI1, ENSCAFG008450271…	23	115	-3.07727
GO:0006874	cellular calcium ion homeostasis	Biological Process	ENSCAFG00845012190|CCR1, ENSCAFG00845012097|CDH5, ENSCAFG00845011338|CCL8, ENSCAFG00845007035|PLN, ENSCAFG00845006705|APOE, ENSCAFG00845022016|TRPV4, ENSCAFG00845001335|PRKCB, ENSCAFG00845001153|HEXB, ENSCAFG00845007028|HTR2A, ENSCAFG00845029352|SLC24A3, ENSCAFG00845004793|DMPK, ENSCAFG00845025226|RYR3, ENSCAFG00845015608|STC1, ENSCAFG00845002395|TGFB1, ENSCAFG00845020809|SLC24A4, ENSCAFG00845013…	18	1576	66	19884	0.2727	2.38907e-06	****	0.000203846	***	ENSCAFG00845011338|CCL8, ENSCAFG00845022016|TRPV4, ENSCAFG00845025226|RYR3	3	ENSCAFG00845012190|CCR1, ENSCAFG00845012097|CDH5, ENSCAFG00845007035|PLN, ENSCAFG00845006705|APOE, ENSCAFG00845001335|PRKCB, ENSCAFG00845001153|HEXB, ENSCAFG00845007028|HTR2A, ENSCAFG00845029352|SLC24A3, ENSCAFG00845004793|DMPK, ENSCAFG00845015608|STC1, ENSCAFG00845002395|TGFB1, ENSCAFG00845020809|SLC24A4, ENSCAFG00845013340|EDNRA, ENSCAFG00845022606|HTR2B, ENSCAFG00845002725|BCL2	15	60	-2.06559
GO:0051607	defense response to virus	Biological Process	ENSCAFG00845000875|ECSCR, ENSCAFG00845002510|NLRP1, ENSCAFG00845009391|TLR2, ENSCAFG00845008825|IL6, ENSCAFG00845028394|ENSCAFG00845028394, ENSCAFG00845021979|OAS1, ENSCAFG00845027704|ENSCAFG00845027704, ENSCAFG00845030104|MX1, ENSCAFG00845028303|TLR7, ENSCAFG00845021435|IRF5, ENSCAFG00845006183|CARD9, ENSCAFG00845006037|SERINC5, ENSCAFG00845001775|CARD8, ENSCAFG00845011935|PYCARD, ENSCAFG0084502…	20	1576	79	19884	0.2532	2.39462e-06	****	0.000203846	***	ENSCAFG00845008825|IL6, ENSCAFG00845021979|OAS1, ENSCAFG00845027704|ENSCAFG00845027704, ENSCAFG00845030104|MX1, ENSCAFG00845022113|OAS3, ENSCAFG00845020316|ISG15, ENSCAFG00845022316|RSAD2	7	ENSCAFG00845000875|ECSCR, ENSCAFG00845002510|NLRP1, ENSCAFG00845009391|TLR2, ENSCAFG00845028394|ENSCAFG00845028394, ENSCAFG00845028303|TLR7, ENSCAFG00845021435|IRF5, ENSCAFG00845006183|CARD9, ENSCAFG00845006037|SERINC5, ENSCAFG00845001775|CARD8, ENSCAFG00845011935|PYCARD, ENSCAFG00845026832|SAMHD1, ENSCAFG00845022999|UNC13D, ENSCAFG00845002725|BCL2	13	73	0.468165
GO:0030593	neutrophil chemotaxis	Biological Process	ENSCAFG00845008896|VAV1, ENSCAFG00845002761|C5AR1, ENSCAFG00845018106|SYK, ENSCAFG00845006275|CXCL8, ENSCAFG00845006313|CXCL6, ENSCAFG00845009278|VAV3, ENSCAFG00845016220|NCKAP1L, ENSCAFG00845028890|ITGA9, ENSCAFG00845002618|JAML, ENSCAFG00845003350|CX3CL1	10	1576	22	19884	0.4545	2.53372e-06	****	0.000210094	***	ENSCAFG00845006275|CXCL8, ENSCAFG00845006313|CXCL6	2	ENSCAFG00845008896|VAV1, ENSCAFG00845002761|C5AR1, ENSCAFG00845018106|SYK, ENSCAFG00845009278|VAV3, ENSCAFG00845016220|NCKAP1L, ENSCAFG00845028890|ITGA9, ENSCAFG00845002618|JAML, ENSCAFG00845003350|CX3CL1	8	21	-1.96396
GO:0005764	lysosome	Cellular Component	ENSCAFG00845007384|LAPTM5, ENSCAFG00845018336|ACE, ENSCAFG00845011629|KCNQ1, ENSCAFG00845019461|CTSK, ENSCAFG00845029992|SCARB2, ENSCAFG00845027087|SLC11A1, ENSCAFG00845009905|CTSD, ENSCAFG00845019241|CTSS, ENSCAFG00845012835|CYB561A3, ENSCAFG00845004604|PSAP, ENSCAFG00845020471|HCK, ENSCAFG00845017728|DLA-DQA1, ENSCAFG00845018672|CTSB, ENSCAFG00845017467|DLA-DRA, ENSCAFG00845021275|LGMN, ENSCAFG…	29	1576	144	19884	0.2014	2.53754e-06	****	0.000210094	***	ENSCAFG00845021826|LDLR, ENSCAFG00845022100|EPDR1	2	ENSCAFG00845007384|LAPTM5, ENSCAFG00845018336|ACE, ENSCAFG00845011629|KCNQ1, ENSCAFG00845019461|CTSK, ENSCAFG00845029992|SCARB2, ENSCAFG00845027087|SLC11A1, ENSCAFG00845009905|CTSD, ENSCAFG00845019241|CTSS, ENSCAFG00845012835|CYB561A3, ENSCAFG00845004604|PSAP, ENSCAFG00845020471|HCK, ENSCAFG00845017728|DLA-DQA1, ENSCAFG00845018672|CTSB, ENSCAFG00845017467|DLA-DRA, ENSCAFG00845021275|LGMN, ENSCAFG…	27	141	-5.30556
GO:0010875	positive regulation of cholesterol efflux	Biological Process	ENSCAFG00845016517|PLTP, ENSCAFG00845004382|ABCA3, ENSCAFG00845010374|ABCA1, ENSCAFG00845024090|NR1H3, ENSCAFG00845006705|APOE, ENSCAFG00845029008|EEPD1, ENSCAFG00845029488|ABCA8, ENSCAFG00845021949|ADIPOQ, ENSCAFG00845004266|APOA1	9	1576	18	19884	0.5	3.03629e-06	****	0.000247991	***		0	ENSCAFG00845016517|PLTP, ENSCAFG00845004382|ABCA3, ENSCAFG00845010374|ABCA1, ENSCAFG00845024090|NR1H3, ENSCAFG00845006705|APOE, ENSCAFG00845029008|EEPD1, ENSCAFG00845029488|ABCA8, ENSCAFG00845021949|ADIPOQ, ENSCAFG00845004266|APOA1	9	17	-2.18282
GO:0090090	negative regulation of canonical Wnt signaling pathway	Biological Process	ENSCAFG00845008513|FZD6, ENSCAFG00845027004|BMP2, ENSCAFG00845013665|CCDC88C, ENSCAFG00845026119|SOX17, ENSCAFG00845016004|FRZB, ENSCAFG00845014820|MLLT3, ENSCAFG00845006705|APOE, ENSCAFG00845026417|WNT5A, ENSCAFG00845008758|SFRP1, ENSCAFG00845005267|SOX10, ENSCAFG00845002259|DRAXIN, ENSCAFG00845024981|JADE1, ENSCAFG00845020373|SOX13, ENSCAFG00845031100|GPC3, ENSCAFG00845020349|PTPRO, ENSCAFG0084…	22	1576	94	19884	0.234	3.15059e-06	****	0.000249799	***	ENSCAFG00845014820|MLLT3, ENSCAFG00845026417|WNT5A, ENSCAFG00845006909|ANKRD6, ENSCAFG00845027072|FERMT1	4	ENSCAFG00845008513|FZD6, ENSCAFG00845027004|BMP2, ENSCAFG00845013665|CCDC88C, ENSCAFG00845026119|SOX17, ENSCAFG00845016004|FRZB, ENSCAFG00845006705|APOE, ENSCAFG00845008758|SFRP1, ENSCAFG00845005267|SOX10, ENSCAFG00845002259|DRAXIN, ENSCAFG00845024981|JADE1, ENSCAFG00845020373|SOX13, ENSCAFG00845031100|GPC3, ENSCAFG00845020349|PTPRO, ENSCAFG00845025982|TMEM88, ENSCAFG00845030226|SFRP5, ENSCAFG008…	18	93	-0.829561
GO:0001540	amyloid-beta binding	Molecular Function	ENSCAFG00845025442|CD36, ENSCAFG00845014323|MSR1, ENSCAFG00845009391|TLR2, ENSCAFG00845021366|GSAP, ENSCAFG00845006874|CD74, ENSCAFG00845001876|CRYAB, ENSCAFG00845010565|CLU, ENSCAFG00845021826|LDLR, ENSCAFG00845006705|APOE, ENSCAFG00845000845|APBA1, ENSCAFG00845015817|SCARB1, ENSCAFG00845024611|CLSTN3, ENSCAFG00845027590|CLSTN2, ENSCAFG00845004266|APOA1	14	1576	43	19884	0.3256	3.18242e-06	****	0.000249799	***	ENSCAFG00845021366|GSAP, ENSCAFG00845021826|LDLR, ENSCAFG00845024611|CLSTN3	3	ENSCAFG00845025442|CD36, ENSCAFG00845014323|MSR1, ENSCAFG00845009391|TLR2, ENSCAFG00845006874|CD74, ENSCAFG00845001876|CRYAB, ENSCAFG00845010565|CLU, ENSCAFG00845006705|APOE, ENSCAFG00845000845|APBA1, ENSCAFG00845015817|SCARB1, ENSCAFG00845027590|CLSTN2, ENSCAFG00845004266|APOA1	11	42	-2.93176
GO:0032720	negative regulation of tumor necrosis factor production	Biological Process	ENSCAFG00845002498|CD34, ENSCAFG00845002732|C5AR2, ENSCAFG00845026107|PTPN6, ENSCAFG00845012026|TLR4, ENSCAFG00845030728|ZC3H12A, ENSCAFG00845001289|IL10, ENSCAFG00845004580|VSIR, ENSCAFG00845022702|PTPN22, ENSCAFG00845003875|NOD2, ENSCAFG00845027414|GAS6, ENSCAFG00845006723|TNFAIP3, ENSCAFG00845021949|ADIPOQ, ENSCAFG00845004999|CIDEA, ENSCAFG00845003350|CX3CL1	14	1576	43	19884	0.3256	3.18242e-06	****	0.000249799	***	ENSCAFG00845030728|ZC3H12A, ENSCAFG00845003875|NOD2, ENSCAFG00845006723|TNFAIP3	3	ENSCAFG00845002498|CD34, ENSCAFG00845002732|C5AR2, ENSCAFG00845026107|PTPN6, ENSCAFG00845012026|TLR4, ENSCAFG00845001289|IL10, ENSCAFG00845004580|VSIR, ENSCAFG00845022702|PTPN22, ENSCAFG00845027414|GAS6, ENSCAFG00845021949|ADIPOQ, ENSCAFG00845004999|CIDEA, ENSCAFG00845003350|CX3CL1	11	40	-1.73925
GO:0004175	endopeptidase activity	Molecular Function	ENSCAFG00845018336|ACE, ENSCAFG00845009905|CTSD, ENSCAFG00845000842|MMP3, ENSCAFG00845020957|MME, ENSCAFG00845018672|CTSB, ENSCAFG00845000865|MMP2, ENSCAFG00845000871|MMP1, ENSCAFG00845012236|ADAMTS3, ENSCAFG00845001686|ECE1, ENSCAFG00845020764|REN, ENSCAFG00845010076|HTRA3, ENSCAFG00845005115|CTSH, ENSCAFG00845003112|PCSK1, ENSCAFG00845000761|MMP13, ENSCAFG00845012850|ADAMTS9, ENSCAFG00845027015…	16	1576	55	19884	0.2909	3.42065e-06	****	0.000265056	***	ENSCAFG00845000842|MMP3, ENSCAFG00845020957|MME, ENSCAFG00845000865|MMP2, ENSCAFG00845000871|MMP1, ENSCAFG00845012236|ADAMTS3, ENSCAFG00845003112|PCSK1, ENSCAFG00845000761|MMP13	7	ENSCAFG00845018336|ACE, ENSCAFG00845009905|CTSD, ENSCAFG00845018672|CTSB, ENSCAFG00845001686|ECE1, ENSCAFG00845020764|REN, ENSCAFG00845010076|HTRA3, ENSCAFG00845005115|CTSH, ENSCAFG00845012850|ADAMTS9, ENSCAFG00845027015|TRABD2B	9	52	-0.970725
GO:0043406	positive regulation of MAP kinase activity	Biological Process	ENSCAFG00845022039|PDGFB, ENSCAFG00845011904|KIT, ENSCAFG00845026701|PIK3CG, ENSCAFG00845000997|PIK3R6, ENSCAFG00845012026|TLR4, ENSCAFG00845003875|NOD2, ENSCAFG00845027103|P2RX7, ENSCAFG00845025768|ADAM8, ENSCAFG00845023188|FLT1, ENSCAFG00845017942|FGF1, ENSCAFG00845026198|RASGRP1, ENSCAFG00845011396|EGFR, ENSCAFG00845022606|HTR2B	13	1576	38	19884	0.3421	3.819e-06	****	0.000292178	***	ENSCAFG00845003875|NOD2, ENSCAFG00845011396|EGFR	2	ENSCAFG00845022039|PDGFB, ENSCAFG00845011904|KIT, ENSCAFG00845026701|PIK3CG, ENSCAFG00845000997|PIK3R6, ENSCAFG00845012026|TLR4, ENSCAFG00845027103|P2RX7, ENSCAFG00845025768|ADAM8, ENSCAFG00845023188|FLT1, ENSCAFG00845017942|FGF1, ENSCAFG00845026198|RASGRP1, ENSCAFG00845022606|HTR2B	11	37	-2.79478
GO:0007264	small GTPase mediated signal transduction	Biological Process	ENSCAFG00845014372|RASGRP3, ENSCAFG00845008384|RAPGEF5, ENSCAFG00845005416|SH2D3C, ENSCAFG00845002659|DOCK2, ENSCAFG00845001285|ARHGAP18, ENSCAFG00845008896|VAV1, ENSCAFG00845025684|RAPGEF3, ENSCAFG00845018382|RASGEF1B, ENSCAFG00845013665|CCDC88C, ENSCAFG00845009278|VAV3, ENSCAFG00845001647|DOCK8, ENSCAFG00845021795|RASGRF2, ENSCAFG00845018981|DOCK11, ENSCAFG00845026198|RASGRP1, ENSCAFG0084503016…	19	1576	75	19884	0.2533	4.20799e-06	****	0.000317913	***	ENSCAFG00845000411|TIAM2, ENSCAFG00845027425|RASGEF1A	2	ENSCAFG00845014372|RASGRP3, ENSCAFG00845008384|RAPGEF5, ENSCAFG00845005416|SH2D3C, ENSCAFG00845002659|DOCK2, ENSCAFG00845001285|ARHGAP18, ENSCAFG00845008896|VAV1, ENSCAFG00845025684|RAPGEF3, ENSCAFG00845018382|RASGEF1B, ENSCAFG00845013665|CCDC88C, ENSCAFG00845009278|VAV3, ENSCAFG00845001647|DOCK8, ENSCAFG00845021795|RASGRF2, ENSCAFG00845018981|DOCK11, ENSCAFG00845026198|RASGRP1, ENSCAFG0084503016…	17	74	-2.09246
GO:0001819	positive regulation of cytokine production	Biological Process	ENSCAFG00845010301|FGR, ENSCAFG00845014831|NFAM1, ENSCAFG00845027087|SLC11A1, ENSCAFG00845023026|CLEC4E, ENSCAFG00845004496|CADM1, ENSCAFG00845001289|IL10, ENSCAFG00845002906|PTGER4, ENSCAFG00845018106|SYK, ENSCAFG00845001224|C1QTNF3, ENSCAFG00845012012|RGCC, ENSCAFG00845026417|WNT5A, ENSCAFG00845006183|CARD9, ENSCAFG00845015458|BATF, ENSCAFG00845022606|HTR2B	14	1576	44	19884	0.3182	4.32861e-06	****	0.000322989	***	ENSCAFG00845001224|C1QTNF3, ENSCAFG00845026417|WNT5A	2	ENSCAFG00845010301|FGR, ENSCAFG00845014831|NFAM1, ENSCAFG00845027087|SLC11A1, ENSCAFG00845023026|CLEC4E, ENSCAFG00845004496|CADM1, ENSCAFG00845001289|IL10, ENSCAFG00845002906|PTGER4, ENSCAFG00845018106|SYK, ENSCAFG00845012012|RGCC, ENSCAFG00845006183|CARD9, ENSCAFG00845015458|BATF, ENSCAFG00845022606|HTR2B	12	39	-1.44115
GO:0004896	cytokine receptor activity	Molecular Function	ENSCAFG00845006874|CD74, ENSCAFG00845021612|ENSCAFG00845021612, ENSCAFG00845008045|CSF2RB, ENSCAFG00845017057|IL2RG, ENSCAFG00845021143|ENSCAFG00845021143, ENSCAFG00845004274|IL21R, ENSCAFG00845016176|IL13RA2, ENSCAFG00845021508|ENSCAFG00845021508, ENSCAFG00845024273|CNTFR, ENSCAFG00845014397|IL6R, ENSCAFG00845006245|EBI3	11	1576	28	19884	0.3929	4.53681e-06	****	0.000334396	***	ENSCAFG00845016176|IL13RA2, ENSCAFG00845024273|CNTFR	2	ENSCAFG00845006874|CD74, ENSCAFG00845021612|ENSCAFG00845021612, ENSCAFG00845008045|CSF2RB, ENSCAFG00845017057|IL2RG, ENSCAFG00845021143|ENSCAFG00845021143, ENSCAFG00845004274|IL21R, ENSCAFG00845021508|ENSCAFG00845021508, ENSCAFG00845014397|IL6R, ENSCAFG00845006245|EBI3	9	27	-1.1547
GO:0032495	response to muramyl dipeptide	Biological Process	ENSCAFG00845020693|INAVA, ENSCAFG00845003875|NOD2, ENSCAFG00845021435|IRF5, ENSCAFG00845024085|JAG1, ENSCAFG00845006183|CARD9, ENSCAFG00845006723|TNFAIP3, ENSCAFG00845005453|NOTCH1	7	1576	11	19884	0.6364	4.81323e-06	****	0.000350496	***	ENSCAFG00845020693|INAVA, ENSCAFG00845003875|NOD2, ENSCAFG00845006723|TNFAIP3	3	ENSCAFG00845021435|IRF5, ENSCAFG00845024085|JAG1, ENSCAFG00845006183|CARD9, ENSCAFG00845005453|NOTCH1	4	11	-0.301511
GO:0005912	adherens junction	Cellular Component	ENSCAFG00845012033|ESAM, ENSCAFG00845012097|CDH5, ENSCAFG00845027345|CDCA3, ENSCAFG00845012276|CCDC85A, ENSCAFG00845010607|CYTH3, ENSCAFG00845012111|MAGI1, ENSCAFG00845011207|DSC1, ENSCAFG00845024085|JAG1, ENSCAFG00845022016|TRPV4, ENSCAFG00845017470|CCDC85B, ENSCAFG00845010963|CDH3, ENSCAFG00845001506|PGM5, ENSCAFG00845022711|KLHL24, ENSCAFG00845028288|ARVCF, ENSCAFG00845005453|NOTCH1, ENSCAFG00…	17	1576	63	19884	0.2698	5.30736e-06	****	0.000381877	***	ENSCAFG00845027345|CDCA3, ENSCAFG00845022016|TRPV4, ENSCAFG00845010963|CDH3, ENSCAFG00845029874|NECTIN4	4	ENSCAFG00845012033|ESAM, ENSCAFG00845012097|CDH5, ENSCAFG00845012276|CCDC85A, ENSCAFG00845010607|CYTH3, ENSCAFG00845012111|MAGI1, ENSCAFG00845011207|DSC1, ENSCAFG00845024085|JAG1, ENSCAFG00845017470|CCDC85B, ENSCAFG00845001506|PGM5, ENSCAFG00845022711|KLHL24, ENSCAFG00845028288|ARVCF, ENSCAFG00845005453|NOTCH1, ENSCAFG00845010704|CDH1	13	61	-1.40841
GO:0045121	membrane raft	Cellular Component	ENSCAFG00845025442|CD36, ENSCAFG00845011629|KCNQ1, ENSCAFG00845020388|CAVIN2, ENSCAFG00845001909|CD14, ENSCAFG00845009391|TLR2, ENSCAFG00845018055|TEK, ENSCAFG00845020957|MME, ENSCAFG00845017640|FYN, ENSCAFG00845027739|CD4, ENSCAFG00845012083|KDR, ENSCAFG00845021381|HPSE, ENSCAFG00845004950|TLR1, ENSCAFG00845027433|PLPP1, ENSCAFG00845010374|ABCA1, ENSCAFG00845001488|TNFRSF1B, ENSCAFG00845022667|R…	22	1576	97	19884	0.2268	5.4619e-06	****	0.000383221	***	ENSCAFG00845020957|MME, ENSCAFG00845017640|FYN, ENSCAFG00845022667|RFTN1, ENSCAFG00845015887|JAK2, ENSCAFG00845011396|EGFR	5	ENSCAFG00845025442|CD36, ENSCAFG00845011629|KCNQ1, ENSCAFG00845020388|CAVIN2, ENSCAFG00845001909|CD14, ENSCAFG00845009391|TLR2, ENSCAFG00845018055|TEK, ENSCAFG00845027739|CD4, ENSCAFG00845012083|KDR, ENSCAFG00845021381|HPSE, ENSCAFG00845004950|TLR1, ENSCAFG00845027433|PLPP1, ENSCAFG00845010374|ABCA1, ENSCAFG00845001488|TNFRSF1B, ENSCAFG00845006390|KCNE3, ENSCAFG00845015176|CARD11, ENSCAFG00845019…	17	95	-1.23117
GO:0043231	intracellular membrane-bounded organelle	Cellular Component	ENSCAFG00845027671|ACKR3, ENSCAFG00845002999|SERPINA1, ENSCAFG00845017072|PCDH1, ENSCAFG00845030390|CD84, ENSCAFG00845019461|CTSK, ENSCAFG00845028658|KLRG1, ENSCAFG00845019241|CTSS, ENSCAFG00845027982|B4GALNT3, ENSCAFG00845026759|DEPP1, ENSCAFG00845012835|CYB561A3, ENSCAFG00845004604|PSAP, ENSCAFG00845016332|CTSA, ENSCAFG00845018613|DLA-DMA, ENSCAFG00845020471|HCK, ENSCAFG00845024098|CAT, ENSCAFG…	74	1576	552	19884	0.1341	5.48886e-06	****	0.000383221	***	ENSCAFG00845027982|B4GALNT3, ENSCAFG00845008495|BUB1, ENSCAFG00845005378|PTGS2, ENSCAFG00845009887|ACSS3, ENSCAFG00845002340|POLE2, ENSCAFG00845003207|KCNH1, ENSCAFG00845015206|GRB14, ENSCAFG00845026923|CENPE, ENSCAFG00845006909|ANKRD6, ENSCAFG00845000341|TICRR, ENSCAFG00845026528|TM7SF2, ENSCAFG00845018826|ACOX2, ENSCAFG00845020372|ARNTL, ENSCAFG00845016230|MSI2, ENSCAFG00845003553|BDKRB2, ENSCA…	16	ENSCAFG00845027671|ACKR3, ENSCAFG00845002999|SERPINA1, ENSCAFG00845017072|PCDH1, ENSCAFG00845030390|CD84, ENSCAFG00845019461|CTSK, ENSCAFG00845028658|KLRG1, ENSCAFG00845019241|CTSS, ENSCAFG00845026759|DEPP1, ENSCAFG00845012835|CYB561A3, ENSCAFG00845004604|PSAP, ENSCAFG00845016332|CTSA, ENSCAFG00845018613|DLA-DMA, ENSCAFG00845020471|HCK, ENSCAFG00845024098|CAT, ENSCAFG00845027004|BMP2, ENSCAFG0084…	58	536	-5.18321
GO:0004713	protein tyrosine kinase activity	Molecular Function	ENSCAFG00845019831|TIE1, ENSCAFG00845010301|FGR, ENSCAFG00845011904|KIT, ENSCAFG00845006015|ENSCAFG00845006015, ENSCAFG00845018055|TEK, ENSCAFG00845020471|HCK, ENSCAFG00845017640|FYN, ENSCAFG00845008395|CSF1R, ENSCAFG00845012083|KDR, ENSCAFG00845029748|BMX, ENSCAFG00845018106|SYK, ENSCAFG00845007724|MATK, ENSCAFG00845010081|MERTK, ENSCAFG00845015887|JAK2, ENSCAFG00845023188|FLT1, ENSCAFG008450195…	21	1576	90	19884	0.2333	5.51625e-06	****	0.000383221	***	ENSCAFG00845017640|FYN, ENSCAFG00845015887|JAK2, ENSCAFG00845011396|EGFR, ENSCAFG00845007933|INSRR	4	ENSCAFG00845019831|TIE1, ENSCAFG00845010301|FGR, ENSCAFG00845011904|KIT, ENSCAFG00845006015|ENSCAFG00845006015, ENSCAFG00845018055|TEK, ENSCAFG00845020471|HCK, ENSCAFG00845008395|CSF1R, ENSCAFG00845012083|KDR, ENSCAFG00845029748|BMX, ENSCAFG00845018106|SYK, ENSCAFG00845007724|MATK, ENSCAFG00845010081|MERTK, ENSCAFG00845023188|FLT1, ENSCAFG00845019520|EPHB1, ENSCAFG00845011700|PTK2B, ENSCAFG008450…	17	85	-2.1693
GO:0007229	integrin-mediated signaling pathway	Biological Process	ENSCAFG00845010301|FGR, ENSCAFG00845021592|ITGB2, ENSCAFG00845029262|SEMA7A, ENSCAFG00845008896|VAV1, ENSCAFG00845030758|FERMT3, ENSCAFG00845023363|PLEK, ENSCAFG00845024014|ITGB4, ENSCAFG00845018106|SYK, ENSCAFG00845003156|FYB1, ENSCAFG00845009278|VAV3, ENSCAFG00845011700|PTK2B, ENSCAFG00845021351|ITGB3, ENSCAFG00845004266|APOA1, ENSCAFG00845020316|ISG15, ENSCAFG00845027072|FERMT1	15	1576	51	19884	0.2941	5.92882e-06	****	0.000400414	***	ENSCAFG00845020316|ISG15, ENSCAFG00845027072|FERMT1	2	ENSCAFG00845010301|FGR, ENSCAFG00845021592|ITGB2, ENSCAFG00845029262|SEMA7A, ENSCAFG00845008896|VAV1, ENSCAFG00845030758|FERMT3, ENSCAFG00845023363|PLEK, ENSCAFG00845024014|ITGB4, ENSCAFG00845018106|SYK, ENSCAFG00845003156|FYB1, ENSCAFG00845009278|VAV3, ENSCAFG00845011700|PTK2B, ENSCAFG00845021351|ITGB3, ENSCAFG00845004266|APOA1	13	50	-1.69706
GO:0019934	cGMP-mediated signaling	Biological Process	ENSCAFG00845025442|CD36, ENSCAFG00845020628|AQP1, ENSCAFG00845009737|PDE2A, ENSCAFG00845010585|GUCY1B1, ENSCAFG00845006705|APOE, ENSCAFG00845022606|HTR2B	6	1576	8	19884	0.75	5.98165e-06	****	0.000400414	***		0	ENSCAFG00845025442|CD36, ENSCAFG00845020628|AQP1, ENSCAFG00845009737|PDE2A, ENSCAFG00845010585|GUCY1B1, ENSCAFG00845006705|APOE, ENSCAFG00845022606|HTR2B	6	8	-2.82843
GO:0038187	pattern recognition receptor activity	Molecular Function	ENSCAFG00845026991|CLEC7A, ENSCAFG00845009391|TLR2, ENSCAFG00845001676|COLEC12, ENSCAFG00845023026|CLEC4E, ENSCAFG00845003875|NOD2, ENSCAFG00845001775|CARD8	6	1576	8	19884	0.75	5.98165e-06	****	0.000400414	***	ENSCAFG00845003875|NOD2	1	ENSCAFG00845026991|CLEC7A, ENSCAFG00845009391|TLR2, ENSCAFG00845001676|COLEC12, ENSCAFG00845023026|CLEC4E, ENSCAFG00845001775|CARD8	5	7	-1.13389
GO:0016324	apical plasma membrane	Cellular Component	ENSCAFG00845028641|SLC2A5, ENSCAFG00845003216|SLC7A8, ENSCAFG00845011629|KCNQ1, ENSCAFG00845007730|ABCB4, ENSCAFG00845015545|PODXL, ENSCAFG00845008513|FZD6, ENSCAFG00845020628|AQP1, ENSCAFG00845018055|TEK, ENSCAFG00845014688|ANO1, ENSCAFG00845027433|PLPP1, ENSCAFG00845024289|CLDN1, ENSCAFG00845009933|MYO7A, ENSCAFG00845025227|LMO7, ENSCAFG00845024299|SLC6A6, ENSCAFG00845024085|JAG1, ENSCAFG008450…	30	1576	158	19884	0.1899	6.02874e-06	****	0.000400414	***	ENSCAFG00845015776|SLC11A2, ENSCAFG00845023697|SLC39A14, ENSCAFG00845030056|DPP4, ENSCAFG00845024273|CNTFR, ENSCAFG00845008459|GP2, ENSCAFG00845010735|SLC39A4	6	ENSCAFG00845028641|SLC2A5, ENSCAFG00845003216|SLC7A8, ENSCAFG00845011629|KCNQ1, ENSCAFG00845007730|ABCB4, ENSCAFG00845015545|PODXL, ENSCAFG00845008513|FZD6, ENSCAFG00845020628|AQP1, ENSCAFG00845018055|TEK, ENSCAFG00845014688|ANO1, ENSCAFG00845027433|PLPP1, ENSCAFG00845024289|CLDN1, ENSCAFG00845009933|MYO7A, ENSCAFG00845025227|LMO7, ENSCAFG00845024299|SLC6A6, ENSCAFG00845024085|JAG1, ENSCAFG008450…	24	134	-2.85077
GO:0032715	negative regulation of interleukin-6 production	Biological Process	ENSCAFG00845002732|C5AR2, ENSCAFG00845026107|PTPN6, ENSCAFG00845020969|INPP5D, ENSCAFG00845012026|TLR4, ENSCAFG00845030728|ZC3H12A, ENSCAFG00845001289|IL10, ENSCAFG00845022702|PTPN22, ENSCAFG00845016220|NCKAP1L, ENSCAFG00845001224|C1QTNF3, ENSCAFG00845027414|GAS6, ENSCAFG00845011997|ARRB1, ENSCAFG00845006723|TNFAIP3	12	1576	34	19884	0.3529	6.22039e-06	****	0.000408653	***	ENSCAFG00845030728|ZC3H12A, ENSCAFG00845001224|C1QTNF3, ENSCAFG00845006723|TNFAIP3	3	ENSCAFG00845002732|C5AR2, ENSCAFG00845026107|PTPN6, ENSCAFG00845020969|INPP5D, ENSCAFG00845012026|TLR4, ENSCAFG00845001289|IL10, ENSCAFG00845022702|PTPN22, ENSCAFG00845016220|NCKAP1L, ENSCAFG00845027414|GAS6, ENSCAFG00845011997|ARRB1	9	33	-2.08893
GO:0043547	positive regulation of GTPase activity	Biological Process	ENSCAFG00845028626|ITGA6, ENSCAFG00845016835|ARAP3, ENSCAFG00845008896|VAV1, ENSCAFG00845025684|RAPGEF3, ENSCAFG00845017921|CHN2, ENSCAFG00845030092|F11R, ENSCAFG00845026713|ARHGAP6, ENSCAFG00845013471|ADAP2, ENSCAFG00845001647|DOCK8, ENSCAFG00845025956|ECT2, ENSCAFG00845011871|TBC1D30, ENSCAFG00845026417|WNT5A, ENSCAFG00845006688|TBC1D2, ENSCAFG00845010233|RGS6, ENSCAFG00845018981|DOCK11, ENSCAF…	23	1576	106	19884	0.217	7.43239e-06	****	0.000483025	***	ENSCAFG00845025956|ECT2, ENSCAFG00845026417|WNT5A, ENSCAFG00845014434|GRHL3	3	ENSCAFG00845028626|ITGA6, ENSCAFG00845016835|ARAP3, ENSCAFG00845008896|VAV1, ENSCAFG00845025684|RAPGEF3, ENSCAFG00845017921|CHN2, ENSCAFG00845030092|F11R, ENSCAFG00845026713|ARHGAP6, ENSCAFG00845013471|ADAP2, ENSCAFG00845001647|DOCK8, ENSCAFG00845011871|TBC1D30, ENSCAFG00845006688|TBC1D2, ENSCAFG00845010233|RGS6, ENSCAFG00845018981|DOCK11, ENSCAFG00845002303|ENSCAFG00845002303, ENSCAFG00845010276…	20	104	-0.784465
GO:0098609	cell-cell adhesion	Biological Process	ENSCAFG00845002498|CD34, ENSCAFG00845027134|CD93, ENSCAFG00845022888|PECAM1, ENSCAFG00845024348|EMCN, ENSCAFG00845012033|ESAM, ENSCAFG00845012097|CDH5, ENSCAFG00845022123|ENSCAFG00845022123, ENSCAFG00845030092|F11R, ENSCAFG00845016150|PKP2, ENSCAFG00845002783|CDH6, ENSCAFG00845029797|IGSF5, ENSCAFG00845025768|ADAM8, ENSCAFG00845027621|ICAM3, ENSCAFG00845010963|CDH3, ENSCAFG00845028288|ARVCF, ENSC…	20	1576	85	19884	0.2353	8.00594e-06	****	0.000514765	***	ENSCAFG00845016150|PKP2, ENSCAFG00845010963|CDH3, ENSCAFG00845011396|EGFR	3	ENSCAFG00845002498|CD34, ENSCAFG00845027134|CD93, ENSCAFG00845022888|PECAM1, ENSCAFG00845024348|EMCN, ENSCAFG00845012033|ESAM, ENSCAFG00845012097|CDH5, ENSCAFG00845022123|ENSCAFG00845022123, ENSCAFG00845030092|F11R, ENSCAFG00845002783|CDH6, ENSCAFG00845029797|IGSF5, ENSCAFG00845025768|ADAM8, ENSCAFG00845027621|ICAM3, ENSCAFG00845028288|ARVCF, ENSCAFG00845010704|CDH1, ENSCAFG00845002725|BCL2, ENSC…	17	76	-0.688247
GO:0030155	regulation of cell adhesion	Biological Process	ENSCAFG00845024348|EMCN, ENSCAFG00845005035|GPR4, ENSCAFG00845021665|KIF14, ENSCAFG00845022668|JAG2, ENSCAFG00845001120|LAMA2, ENSCAFG00845025227|LMO7, ENSCAFG00845000774|PRLR, ENSCAFG00845011700|PTK2B, ENSCAFG00845004002|LAMA1, ENSCAFG00845025755|CYTIP, ENSCAFG00845012064|S1PR1	11	1576	30	19884	0.3667	9.94972e-06	****	0.000633012	***	ENSCAFG00845021665|KIF14	1	ENSCAFG00845024348|EMCN, ENSCAFG00845005035|GPR4, ENSCAFG00845022668|JAG2, ENSCAFG00845001120|LAMA2, ENSCAFG00845025227|LMO7, ENSCAFG00845000774|PRLR, ENSCAFG00845011700|PTK2B, ENSCAFG00845004002|LAMA1, ENSCAFG00845025755|CYTIP, ENSCAFG00845012064|S1PR1	10	29	-2.78543
GO:0061028	establishment of endothelial barrier	Biological Process	ENSCAFG00845011649|ROBO4, ENSCAFG00845022888|PECAM1, ENSCAFG00845025684|RAPGEF3, ENSCAFG00845029727|PPP1R16B, ENSCAFG00845020667|SOX18, ENSCAFG00845021381|HPSE, ENSCAFG00845013340|EDNRA, ENSCAFG00845012629|MARVELD2	8	1576	16	19884	0.5	1.1044e-05	****	0.000681124	***		0	ENSCAFG00845011649|ROBO4, ENSCAFG00845022888|PECAM1, ENSCAFG00845025684|RAPGEF3, ENSCAFG00845029727|PPP1R16B, ENSCAFG00845020667|SOX18, ENSCAFG00845021381|HPSE, ENSCAFG00845013340|EDNRA, ENSCAFG00845012629|MARVELD2	8	16	-2
GO:0043552	positive regulation of phosphatidylinositol 3-kinase activity	Biological Process	ENSCAFG00845022039|PDGFB, ENSCAFG00845010301|FGR, ENSCAFG00845018055|TEK, ENSCAFG00845009278|VAV3, ENSCAFG00845003875|NOD2, ENSCAFG00845023188|FLT1, ENSCAFG00845011700|PTK2B, ENSCAFG00845005361|CCL21	8	1576	16	19884	0.5	1.1044e-05	****	0.000681124	***	ENSCAFG00845003875|NOD2	1	ENSCAFG00845022039|PDGFB, ENSCAFG00845010301|FGR, ENSCAFG00845018055|TEK, ENSCAFG00845009278|VAV3, ENSCAFG00845023188|FLT1, ENSCAFG00845011700|PTK2B, ENSCAFG00845005361|CCL21	7	15	-2.32379
GO:0001891	phagocytic cup	Cellular Component	ENSCAFG00845023650|ARHGAP25, ENSCAFG00845012026|TLR4, ENSCAFG00845008232|LCP1, ENSCAFG00845015029|BIN2, ENSCAFG00845010856|MEGF10, ENSCAFG00845010791|AIF1, ENSCAFG00845014845|PEAR1, ENSCAFG00845011123|MYO1G	8	1576	16	19884	0.5	1.1044e-05	****	0.000681124	***		0	ENSCAFG00845023650|ARHGAP25, ENSCAFG00845012026|TLR4, ENSCAFG00845008232|LCP1, ENSCAFG00845015029|BIN2, ENSCAFG00845010856|MEGF10, ENSCAFG00845010791|AIF1, ENSCAFG00845014845|PEAR1, ENSCAFG00845011123|MYO1G	8	16	-3
GO:0008201	heparin binding	Molecular Function	ENSCAFG00845020278|COL5A3, ENSCAFG00845004033|GREM2, ENSCAFG00845006098|THBS4, ENSCAFG00845004370|BMP4, ENSCAFG00845010533|VEGFA, ENSCAFG00845002971|ADGRG1, ENSCAFG00845001301|FGF10, ENSCAFG00845006705|APOE, ENSCAFG00845024607|EVA1C, ENSCAFG00845008758|SFRP1, ENSCAFG00845017942|FGF1, ENSCAFG00845029069|PCOLCE2, ENSCAFG00845013125|CLEC3B, ENSCAFG00845004605|CRISPLD2, ENSCAFG00845010368|FBLN7, ENSC…	17	1576	67	19884	0.2537	1.30313e-05	****	0.000787613	***	ENSCAFG00845010533|VEGFA, ENSCAFG00845024607|EVA1C, ENSCAFG00845004605|CRISPLD2, ENSCAFG00845013712|PTPRS	4	ENSCAFG00845020278|COL5A3, ENSCAFG00845004033|GREM2, ENSCAFG00845006098|THBS4, ENSCAFG00845004370|BMP4, ENSCAFG00845002971|ADGRG1, ENSCAFG00845001301|FGF10, ENSCAFG00845006705|APOE, ENSCAFG00845008758|SFRP1, ENSCAFG00845017942|FGF1, ENSCAFG00845029069|PCOLCE2, ENSCAFG00845013125|CLEC3B, ENSCAFG00845010368|FBLN7, ENSCAFG00845019194|ABI3BP	13	61	-2.04859
GO:0050728	negative regulation of inflammatory response	Biological Process	ENSCAFG00845012097|CDH5, ENSCAFG00845009798|NR1D1, ENSCAFG00845022393|ADORA2A, ENSCAFG00845001289|IL10, ENSCAFG00845002906|PTGER4, ENSCAFG00845008316|FNDC4, ENSCAFG00845001488|TNFRSF1B, ENSCAFG00845024090|NR1H3, ENSCAFG00845001224|C1QTNF3, ENSCAFG00845006705|APOE, ENSCAFG00845013933|ADA, ENSCAFG00845008614|GPER1, ENSCAFG00845004741|WFDC1, ENSCAFG00845006723|TNFAIP3, ENSCAFG00845021949|ADIPOQ, ENS…	17	1576	67	19884	0.2537	1.30313e-05	****	0.000787613	***	ENSCAFG00845022393|ADORA2A, ENSCAFG00845008316|FNDC4, ENSCAFG00845001224|C1QTNF3, ENSCAFG00845006723|TNFAIP3	4	ENSCAFG00845012097|CDH5, ENSCAFG00845009798|NR1D1, ENSCAFG00845001289|IL10, ENSCAFG00845002906|PTGER4, ENSCAFG00845001488|TNFRSF1B, ENSCAFG00845024090|NR1H3, ENSCAFG00845006705|APOE, ENSCAFG00845013933|ADA, ENSCAFG00845008614|GPER1, ENSCAFG00845004741|WFDC1, ENSCAFG00845021949|ADIPOQ, ENSCAFG00845004266|APOA1, ENSCAFG00845014197|ADORA1	13	60	-0.774597
GO:0048661	positive regulation of smooth muscle cell proliferation	Biological Process	ENSCAFG00845022039|PDGFB, ENSCAFG00845008825|IL6, ENSCAFG00845000865|MMP2, ENSCAFG00845012026|TLR4, ENSCAFG00845004370|BMP4, ENSCAFG00845009778|HMOX1, ENSCAFG00845010791|AIF1, ENSCAFG00845014397|IL6R, ENSCAFG00845017012|CDH13	9	1576	21	19884	0.4286	1.47449e-05	****	0.000882357	***	ENSCAFG00845008825|IL6, ENSCAFG00845000865|MMP2	2	ENSCAFG00845022039|PDGFB, ENSCAFG00845012026|TLR4, ENSCAFG00845004370|BMP4, ENSCAFG00845009778|HMOX1, ENSCAFG00845010791|AIF1, ENSCAFG00845014397|IL6R, ENSCAFG00845017012|CDH13	7	21	-2.61861
GO:0030890	positive regulation of B cell proliferation	Biological Process	ENSCAFG00845031013|SASH3, ENSCAFG00845012026|TLR4, ENSCAFG00845006874|CD74, ENSCAFG00845009278|VAV3, ENSCAFG00845016220|NCKAP1L, ENSCAFG00845013933|ADA, ENSCAFG00845015176|CARD11, ENSCAFG00845029840|TFRC, ENSCAFG00845018486|IRS2, ENSCAFG00845002725|BCL2	10	1576	26	19884	0.3846	1.55014e-05	****	0.000918532	***		0	ENSCAFG00845031013|SASH3, ENSCAFG00845012026|TLR4, ENSCAFG00845006874|CD74, ENSCAFG00845009278|VAV3, ENSCAFG00845016220|NCKAP1L, ENSCAFG00845013933|ADA, ENSCAFG00845015176|CARD11, ENSCAFG00845029840|TFRC, ENSCAFG00845018486|IRS2, ENSCAFG00845002725|BCL2	10	24	-2.44949
GO:0038063	collagen-activated tyrosine kinase receptor signaling pathway	Biological Process	ENSCAFG00845018797|COL4A1, ENSCAFG00845020341|COL4A2, ENSCAFG00845018106|SYK, ENSCAFG00845020584|COL4A5, ENSCAFG00845013209|UBASH3B, ENSCAFG00845019494|COL4A6	6	1576	9	19884	0.6667	1.67337e-05	****	0.000981927	***		0	ENSCAFG00845018797|COL4A1, ENSCAFG00845020341|COL4A2, ENSCAFG00845018106|SYK, ENSCAFG00845020584|COL4A5, ENSCAFG00845013209|UBASH3B, ENSCAFG00845019494|COL4A6	6	8	-1.41421
GO:0097242	amyloid-beta clearance	Biological Process	ENSCAFG00845014323|MSR1, ENSCAFG00845020957|MME, ENSCAFG00845002761|C5AR1, ENSCAFG00845010104|C3, ENSCAFG00845021826|LDLR	5	1576	6	19884	0.8333	1.74296e-05	****	0.000993815	***	ENSCAFG00845020957|MME, ENSCAFG00845021826|LDLR	2	ENSCAFG00845014323|MSR1, ENSCAFG00845002761|C5AR1, ENSCAFG00845010104|C3	3	6	-0.816497
GO:0002320	lymphoid progenitor cell differentiation	Biological Process	ENSCAFG00845011904|KIT, ENSCAFG00845021614|SPI1, ENSCAFG00845004370|BMP4, ENSCAFG00845015458|BATF, ENSCAFG00845002725|BCL2	5	1576	6	19884	0.8333	1.74296e-05	****	0.000993815	***		0	ENSCAFG00845011904|KIT, ENSCAFG00845021614|SPI1, ENSCAFG00845004370|BMP4, ENSCAFG00845015458|BATF, ENSCAFG00845002725|BCL2	5	6	-1.63299
GO:0005587	collagen type IV trimer	Cellular Component	ENSCAFG00845018797|COL4A1, ENSCAFG00845020341|COL4A2, ENSCAFG00845020584|COL4A5, ENSCAFG00845019494|COL4A6, ENSCAFG00845015333|COL4A4	5	1576	6	19884	0.8333	1.74296e-05	****	0.000993815	***	ENSCAFG00845015333|COL4A4	1	ENSCAFG00845018797|COL4A1, ENSCAFG00845020341|COL4A2, ENSCAFG00845020584|COL4A5, ENSCAFG00845019494|COL4A6	4	6	-0.816497
GO:0010595	positive regulation of endothelial cell migration	Biological Process	ENSCAFG00845018055|TEK, ENSCAFG00845026701|PIK3CG, ENSCAFG00845029255|RIN2, ENSCAFG00845005168|SMOC2, ENSCAFG00845030728|ZC3H12A, ENSCAFG00845004370|BMP4, ENSCAFG00845012083|KDR, ENSCAFG00845019582|ANGPT4, ENSCAFG00845026417|WNT5A, ENSCAFG00845016191|ANXA3, ENSCAFG00845017942|FGF1, ENSCAFG00845011700|PTK2B, ENSCAFG00845000543|ZNF580	13	1576	43	19884	0.3023	1.77324e-05	****	0.00100163	**	ENSCAFG00845030728|ZC3H12A, ENSCAFG00845026417|WNT5A	2	ENSCAFG00845018055|TEK, ENSCAFG00845026701|PIK3CG, ENSCAFG00845029255|RIN2, ENSCAFG00845005168|SMOC2, ENSCAFG00845004370|BMP4, ENSCAFG00845012083|KDR, ENSCAFG00845019582|ANGPT4, ENSCAFG00845016191|ANXA3, ENSCAFG00845017942|FGF1, ENSCAFG00845011700|PTK2B, ENSCAFG00845000543|ZNF580	11	43	-1.82998
GO:0070527	platelet aggregation	Biological Process	ENSCAFG00845030758|FERMT3, ENSCAFG00845026107|PTPN6, ENSCAFG00845023363|PLEK, ENSCAFG00845013209|UBASH3B, ENSCAFG00845014845|PEAR1, ENSCAFG00845021351|ITGB3, ENSCAFG00845027114|P2RY12, ENSCAFG00845007877|BLOC1S4	8	1576	17	19884	0.4706	1.94091e-05	****	0.00108619	**		0	ENSCAFG00845030758|FERMT3, ENSCAFG00845026107|PTPN6, ENSCAFG00845023363|PLEK, ENSCAFG00845013209|UBASH3B, ENSCAFG00845014845|PEAR1, ENSCAFG00845021351|ITGB3, ENSCAFG00845027114|P2RY12, ENSCAFG00845007877|BLOC1S4	8	13	-2.49615
GO:0048146	positive regulation of fibroblast proliferation	Biological Process	ENSCAFG00845022039|PDGFB, ENSCAFG00845020628|AQP1, ENSCAFG00845030902|LIF, ENSCAFG00845006874|CD74, ENSCAFG00845011173|NGFR, ENSCAFG00845001301|FGF10, ENSCAFG00845026417|WNT5A, ENSCAFG00845027414|GAS6, ENSCAFG00845008849|WNT2, ENSCAFG00845002395|TGFB1, ENSCAFG00845000028|ESR1	11	1576	32	19884	0.3438	2.02639e-05	****	0.00111341	**	ENSCAFG00845030902|LIF, ENSCAFG00845026417|WNT5A, ENSCAFG00845008849|WNT2	3	ENSCAFG00845022039|PDGFB, ENSCAFG00845020628|AQP1, ENSCAFG00845006874|CD74, ENSCAFG00845011173|NGFR, ENSCAFG00845001301|FGF10, ENSCAFG00845027414|GAS6, ENSCAFG00845002395|TGFB1, ENSCAFG00845000028|ESR1	8	31	-0.538816
GO:0042531	positive regulation of tyrosine phosphorylation of STAT protein	Biological Process	ENSCAFG00845011904|KIT, ENSCAFG00845030902|LIF, ENSCAFG00845008825|IL6, ENSCAFG00845020698|HCLS1, ENSCAFG00845017640|FYN, ENSCAFG00845008395|CSF1R, ENSCAFG00845025905|HES1, ENSCAFG00845015887|JAK2, ENSCAFG00845030908|OSM, ENSCAFG00845014397|IL6R, ENSCAFG00845009774|CSF2	11	1576	32	19884	0.3438	2.02639e-05	****	0.00111341	**	ENSCAFG00845030902|LIF, ENSCAFG00845008825|IL6, ENSCAFG00845017640|FYN, ENSCAFG00845015887|JAK2, ENSCAFG00845009774|CSF2	5	ENSCAFG00845011904|KIT, ENSCAFG00845020698|HCLS1, ENSCAFG00845008395|CSF1R, ENSCAFG00845025905|HES1, ENSCAFG00845030908|OSM, ENSCAFG00845014397|IL6R	6	29	0.928477
GO:0005604	basement membrane	Cellular Component	ENSCAFG00845006994|MMRN2, ENSCAFG00845018797|COL4A1, ENSCAFG00845020341|COL4A2, ENSCAFG00845006098|THBS4, ENSCAFG00845030572|TIMP1, ENSCAFG00845028293|NPNT, ENSCAFG00845024014|ITGB4, ENSCAFG00845001120|LAMA2, ENSCAFG00845025241|VWA1, ENSCAFG00845020584|COL4A5, ENSCAFG00845004002|LAMA1, ENSCAFG00845019494|COL4A6, ENSCAFG00845015333|COL4A4, ENSCAFG00845005182|HMCN1, ENSCAFG00845009504|VWC2	15	1576	56	19884	0.2679	2.07141e-05	****	0.00112789	**	ENSCAFG00845030572|TIMP1, ENSCAFG00845015333|COL4A4	2	ENSCAFG00845006994|MMRN2, ENSCAFG00845018797|COL4A1, ENSCAFG00845020341|COL4A2, ENSCAFG00845006098|THBS4, ENSCAFG00845028293|NPNT, ENSCAFG00845024014|ITGB4, ENSCAFG00845001120|LAMA2, ENSCAFG00845025241|VWA1, ENSCAFG00845020584|COL4A5, ENSCAFG00845004002|LAMA1, ENSCAFG00845019494|COL4A6, ENSCAFG00845005182|HMCN1, ENSCAFG00845009504|VWC2	13	54	-1.63299
GO:0006911	phagocytosis, engulfment	Biological Process	ENSCAFG00845014323|MSR1, ENSCAFG00845023650|ARHGAP25, ENSCAFG00845015029|BIN2, ENSCAFG00845010374|ABCA1, ENSCAFG00845016093|GSN, ENSCAFG00845029636|ELMO1, ENSCAFG00845010791|AIF1	7	1576	13	19884	0.5385	2.17076e-05	****	0.00115088	**		0	ENSCAFG00845014323|MSR1, ENSCAFG00845023650|ARHGAP25, ENSCAFG00845015029|BIN2, ENSCAFG00845010374|ABCA1, ENSCAFG00845016093|GSN, ENSCAFG00845029636|ELMO1, ENSCAFG00845010791|AIF1	7	13	-2.49615
GO:0043129	surfactant homeostasis	Biological Process	ENSCAFG00845004382|ABCA3, ENSCAFG00845013357|ADGRF5, ENSCAFG00845021979|OAS1, ENSCAFG00845012083|KDR, ENSCAFG00845005115|CTSH, ENSCAFG00845002395|TGFB1, ENSCAFG00845027702|EPAS1	7	1576	13	19884	0.5385	2.17076e-05	****	0.00115088	**	ENSCAFG00845021979|OAS1, ENSCAFG00845027702|EPAS1	2	ENSCAFG00845004382|ABCA3, ENSCAFG00845013357|ADGRF5, ENSCAFG00845012083|KDR, ENSCAFG00845005115|CTSH, ENSCAFG00845002395|TGFB1	5	13	-0.27735
GO:0001965	G-protein alpha-subunit binding	Molecular Function	ENSCAFG00845013665|CCDC88C, ENSCAFG00845010276|F2R, ENSCAFG00845025694|RGS1, ENSCAFG00845016371|RGS10, ENSCAFG00845010151|RGS14, ENSCAFG00845009497|GAS2L2, ENSCAFG00845022606|HTR2B	7	1576	13	19884	0.5385	2.17076e-05	****	0.00115088	**		0	ENSCAFG00845013665|CCDC88C, ENSCAFG00845010276|F2R, ENSCAFG00845025694|RGS1, ENSCAFG00845016371|RGS10, ENSCAFG00845010151|RGS14, ENSCAFG00845009497|GAS2L2, ENSCAFG00845022606|HTR2B	7	12	-2.88675
GO:0006898	receptor-mediated endocytosis	Biological Process	ENSCAFG00845025442|CD36, ENSCAFG00845014323|MSR1, ENSCAFG00845014443|SCARF1, ENSCAFG00845029992|SCARB2, ENSCAFG00845013649|MRC1, ENSCAFG00845001909|CD14, ENSCAFG00845016210|ENSCAFG00845016210, ENSCAFG00845021826|LDLR, ENSCAFG00845006705|APOE, ENSCAFG00845027404|CLEC1B, ENSCAFG00845029840|TFRC, ENSCAFG00845029334|DNM1	12	1576	38	19884	0.3158	2.27939e-05	****	0.00119797	**	ENSCAFG00845016210|ENSCAFG00845016210, ENSCAFG00845021826|LDLR	2	ENSCAFG00845025442|CD36, ENSCAFG00845014323|MSR1, ENSCAFG00845014443|SCARF1, ENSCAFG00845029992|SCARB2, ENSCAFG00845013649|MRC1, ENSCAFG00845001909|CD14, ENSCAFG00845006705|APOE, ENSCAFG00845027404|CLEC1B, ENSCAFG00845029840|TFRC, ENSCAFG00845029334|DNM1	10	37	-2.95918
GO:0006508	proteolysis	Biological Process	ENSCAFG00845018336|ACE, ENSCAFG00845019461|CTSK, ENSCAFG00845026305|CTSC, ENSCAFG00845029982|CFI, ENSCAFG00845009905|CTSD, ENSCAFG00845025120|C1R, ENSCAFG00845000842|MMP3, ENSCAFG00845019241|CTSS, ENSCAFG00845020957|MME, ENSCAFG00845009411|MMP28, ENSCAFG00845016332|CTSA, ENSCAFG00845018672|CTSB, ENSCAFG00845015078|ADAM28, ENSCAFG00845000865|MMP2, ENSCAFG00845000871|MMP1, ENSCAFG00845021275|LGMN, …	57	1576	412	19884	0.1383	2.60303e-05	****	0.00135627	**	ENSCAFG00845025120|C1R, ENSCAFG00845000842|MMP3, ENSCAFG00845020957|MME, ENSCAFG00845000865|MMP2, ENSCAFG00845000871|MMP1, ENSCAFG00845029993|PHEX, ENSCAFG00845022222|HTRA1, ENSCAFG00845005410|LVRN, ENSCAFG00845028760|TMPRSS7, ENSCAFG00845012236|ADAMTS3, ENSCAFG00845025214|BMP1, ENSCAFG00845001303|ADAMTS17, ENSCAFG00845013817|CFB, ENSCAFG00845004365|ADAMTS14, ENSCAFG00845012546|PRSS53, ENSCAFG008…	22	ENSCAFG00845018336|ACE, ENSCAFG00845019461|CTSK, ENSCAFG00845026305|CTSC, ENSCAFG00845029982|CFI, ENSCAFG00845009905|CTSD, ENSCAFG00845019241|CTSS, ENSCAFG00845009411|MMP28, ENSCAFG00845016332|CTSA, ENSCAFG00845018672|CTSB, ENSCAFG00845015078|ADAM28, ENSCAFG00845021275|LGMN, ENSCAFG00845020986|PAMR1, ENSCAFG00845005917|TINAGL1, ENSCAFG00845018419|SCPEP1, ENSCAFG00845022755|ENSCAFG00845022755, ENS…	35	327	-3.15211
GO:0007169	transmembrane receptor protein tyrosine kinase signaling pathway	Biological Process	ENSCAFG00845011904|KIT, ENSCAFG00845006015|ENSCAFG00845006015, ENSCAFG00845018055|TEK, ENSCAFG00845007066|ANGPTL1, ENSCAFG00845008395|CSF1R, ENSCAFG00845012083|KDR, ENSCAFG00845029068|DOK5, ENSCAFG00845023188|FLT1, ENSCAFG00845018420|EPHB6, ENSCAFG00845030500|EPHA3, ENSCAFG00845028659|DOK2, ENSCAFG00845011396|EGFR, ENSCAFG00845007244|MET, ENSCAFG00845007933|INSRR	14	1576	51	19884	0.2745	2.87439e-05	****	0.00148486	**	ENSCAFG00845029068|DOK5, ENSCAFG00845011396|EGFR, ENSCAFG00845007933|INSRR	3	ENSCAFG00845011904|KIT, ENSCAFG00845006015|ENSCAFG00845006015, ENSCAFG00845018055|TEK, ENSCAFG00845007066|ANGPTL1, ENSCAFG00845008395|CSF1R, ENSCAFG00845012083|KDR, ENSCAFG00845023188|FLT1, ENSCAFG00845018420|EPHB6, ENSCAFG00845030500|EPHA3, ENSCAFG00845028659|DOK2, ENSCAFG00845007244|MET	11	49	-1.14286
GO:0009925	basal plasma membrane	Cellular Component	ENSCAFG00845003216|SLC7A8, ENSCAFG00845020628|AQP1, ENSCAFG00845018055|TEK, ENSCAFG00845002732|C5AR2, ENSCAFG00845024014|ITGB4, ENSCAFG00845028890|ITGA9, ENSCAFG00845002592|ANK3, ENSCAFG00845007244|MET	8	1576	18	19884	0.4444	3.25073e-05	****	0.00166504	**	ENSCAFG00845002592|ANK3	1	ENSCAFG00845003216|SLC7A8, ENSCAFG00845020628|AQP1, ENSCAFG00845018055|TEK, ENSCAFG00845002732|C5AR2, ENSCAFG00845024014|ITGB4, ENSCAFG00845028890|ITGA9, ENSCAFG00845007244|MET	7	18	-2.35702
GO:0032729	positive regulation of interferon-gamma production	Biological Process	ENSCAFG00845026991|CLEC7A, ENSCAFG00845027087|SLC11A1, ENSCAFG00845001909|CD14, ENSCAFG00845031013|SASH3, ENSCAFG00845012026|TLR4, ENSCAFG00845010486|IL1RL1, ENSCAFG00845028303|TLR7, ENSCAFG00845026417|WNT5A, ENSCAFG00845015887|JAK2, ENSCAFG00845026198|RASGRP1, ENSCAFG00845011935|PYCARD, ENSCAFG00845028984|CD2, ENSCAFG00845004258|IRF8, ENSCAFG00845020316|ISG15	14	1576	52	19884	0.2692	3.64875e-05	****	0.0018532	**	ENSCAFG00845010486|IL1RL1, ENSCAFG00845026417|WNT5A, ENSCAFG00845015887|JAK2, ENSCAFG00845020316|ISG15	4	ENSCAFG00845026991|CLEC7A, ENSCAFG00845027087|SLC11A1, ENSCAFG00845001909|CD14, ENSCAFG00845031013|SASH3, ENSCAFG00845012026|TLR4, ENSCAFG00845028303|TLR7, ENSCAFG00845026198|RASGRP1, ENSCAFG00845011935|PYCARD, ENSCAFG00845028984|CD2, ENSCAFG00845004258|IRF8	10	50	-1.13137
GO:0001759	organ induction	Biological Process	ENSCAFG00845019042|SPRY1, ENSCAFG00845004370|BMP4, ENSCAFG00845001301|FGF10, ENSCAFG00845017942|FGF1, ENSCAFG00845003744|GDNF, ENSCAFG00845016202|HOXA11	6	1576	10	19884	0.6	3.90148e-05	****	0.00196438	**	ENSCAFG00845003744|GDNF, ENSCAFG00845016202|HOXA11	2	ENSCAFG00845019042|SPRY1, ENSCAFG00845004370|BMP4, ENSCAFG00845001301|FGF10, ENSCAFG00845017942|FGF1	4	9	-0.666667
GO:0071813	lipoprotein particle binding	Molecular Function	ENSCAFG00845025442|CD36, ENSCAFG00845006705|APOE, ENSCAFG00845004266|APOA1, ENSCAFG00845017012|CDH13	4	1576	4	19884	1	3.93266e-05	****	0.00196438	**		0	ENSCAFG00845025442|CD36, ENSCAFG00845006705|APOE, ENSCAFG00845004266|APOA1, ENSCAFG00845017012|CDH13	4	4	-2
GO:1904706	negative regulation of vascular associated smooth muscle cell proliferation	Biological Process	ENSCAFG00845001289|IL10, ENSCAFG00845001754|SOD2, ENSCAFG00845015760|TGFB3, ENSCAFG00845029061|PDCD4, ENSCAFG00845008614|GPER1, ENSCAFG00845023736|NDRG2, ENSCAFG00845021949|ADIPOQ	7	1576	14	19884	0.5	4.04377e-05	****	0.00200332	**	ENSCAFG00845001754|SOD2	1	ENSCAFG00845001289|IL10, ENSCAFG00845015760|TGFB3, ENSCAFG00845029061|PDCD4, ENSCAFG00845008614|GPER1, ENSCAFG00845023736|NDRG2, ENSCAFG00845021949|ADIPOQ	6	14	-1.06904
GO:0043123	positive regulation of I-kappaB kinase/NF-kappaB signaling	Biological Process	ENSCAFG00845025442|CD36, ENSCAFG00845017640|FYN, ENSCAFG00845020693|INAVA, ENSCAFG00845008832|LURAP1L, ENSCAFG00845012026|TLR4, ENSCAFG00845006874|CD74, ENSCAFG00845028469|IKBKE, ENSCAFG00845027739|CD4, ENSCAFG00845003875|NOD2, ENSCAFG00845001335|PRKCB, ENSCAFG00845021778|TRIM22, ENSCAFG00845015176|CARD11, ENSCAFG00845006183|CARD9, ENSCAFG00845010276|F2R, ENSCAFG00845029840|TFRC, ENSCAFG008450196…	19	1576	87	19884	0.2184	4.09999e-05	****	0.00201466	**	ENSCAFG00845017640|FYN, ENSCAFG00845020693|INAVA, ENSCAFG00845028469|IKBKE, ENSCAFG00845003875|NOD2, ENSCAFG00845019643|TNFRSF19	5	ENSCAFG00845025442|CD36, ENSCAFG00845008832|LURAP1L, ENSCAFG00845012026|TLR4, ENSCAFG00845006874|CD74, ENSCAFG00845027739|CD4, ENSCAFG00845001335|PRKCB, ENSCAFG00845021778|TRIM22, ENSCAFG00845015176|CARD11, ENSCAFG00845006183|CARD9, ENSCAFG00845010276|F2R, ENSCAFG00845029840|TFRC, ENSCAFG00845005361|CCL21, ENSCAFG00845021949|ADIPOQ, ENSCAFG00845022606|HTR2B	14	87	0.750479
GO:0045944	positive regulation of transcription by RNA polymerase II	Biological Process	ENSCAFG00845011723|HEYL, ENSCAFG00845000875|ECSCR, ENSCAFG00845010075|ABLIM3, ENSCAFG00845028626|ITGA6, ENSCAFG00845027087|SLC11A1, ENSCAFG00845030902|LIF, ENSCAFG00845008825|IL6, ENSCAFG00845020698|HCLS1, ENSCAFG00845016668|TAL1, ENSCAFG00845029042|ERG, ENSCAFG00845027004|BMP2, ENSCAFG00845017586|BMP6, ENSCAFG00845021614|SPI1, ENSCAFG00845012026|TLR4, ENSCAFG00845011840|BMP5, ENSCAFG00845030728|…	91	1576	758	19884	0.1201	4.23182e-05	****	0.00206267	**	ENSCAFG00845030902|LIF, ENSCAFG00845008825|IL6, ENSCAFG00845030728|ZC3H12A, ENSCAFG00845000999|POU2F2, ENSCAFG00845013268|MYBL2, ENSCAFG00845027290|PAX1, ENSCAFG00845010347|CSF3, ENSCAFG00845003875|NOD2, ENSCAFG00845026417|WNT5A, ENSCAFG00845015887|JAK2, ENSCAFG00845008263|TOP2A, ENSCAFG00845019328|LMO4, ENSCAFG00845018868|E2F8, ENSCAFG00845015474|TBL1XR1, ENSCAFG00845003744|GDNF, ENSCAFG00845008…	28	ENSCAFG00845011723|HEYL, ENSCAFG00845000875|ECSCR, ENSCAFG00845010075|ABLIM3, ENSCAFG00845028626|ITGA6, ENSCAFG00845027087|SLC11A1, ENSCAFG00845020698|HCLS1, ENSCAFG00845016668|TAL1, ENSCAFG00845029042|ERG, ENSCAFG00845027004|BMP2, ENSCAFG00845017586|BMP6, ENSCAFG00845021614|SPI1, ENSCAFG00845012026|TLR4, ENSCAFG00845011840|BMP5, ENSCAFG00845020667|SOX18, ENSCAFG00845000708|LDB2, ENSCAFG008450043…	63	692	-0.190071
GO:0071560	cellular response to transforming growth factor beta stimulus	Biological Process	ENSCAFG00845009737|PDE2A, ENSCAFG00845020341|COL4A2, ENSCAFG00845017640|FYN, ENSCAFG00845026417|WNT5A, ENSCAFG00845029233|ANKRD1, ENSCAFG00845008758|SFRP1, ENSCAFG00845013125|CLEC3B, ENSCAFG00845025133|ZFP36L2, ENSCAFG00845008849|WNT2, ENSCAFG00845002395|TGFB1	10	1576	29	19884	0.3448	4.68917e-05	****	0.00226731	**	ENSCAFG00845017640|FYN, ENSCAFG00845026417|WNT5A, ENSCAFG00845008849|WNT2	3	ENSCAFG00845009737|PDE2A, ENSCAFG00845020341|COL4A2, ENSCAFG00845029233|ANKRD1, ENSCAFG00845008758|SFRP1, ENSCAFG00845013125|CLEC3B, ENSCAFG00845025133|ZFP36L2, ENSCAFG00845002395|TGFB1	7	28	-0.755929
GO:0005923	bicellular tight junction	Cellular Component	ENSCAFG00845012033|ESAM, ENSCAFG00845012839|CLMP, ENSCAFG00845012097|CDH5, ENSCAFG00845030092|F11R, ENSCAFG00845001062|TJP2, ENSCAFG00845024289|CLDN1, ENSCAFG00845010607|CYTH3, ENSCAFG00845012111|MAGI1, ENSCAFG00845025956|ECT2, ENSCAFG00845012752|OCLN, ENSCAFG00845023646|AMOT, ENSCAFG00845002592|ANK3, ENSCAFG00845029410|CLDN5, ENSCAFG00845012629|MARVELD2, ENSCAFG00845002618|JAML, ENSCAFG008450081…	16	1576	67	19884	0.2388	5.20627e-05	****	0.00249736	**	ENSCAFG00845012839|CLMP, ENSCAFG00845025956|ECT2, ENSCAFG00845002592|ANK3	3	ENSCAFG00845012033|ESAM, ENSCAFG00845012097|CDH5, ENSCAFG00845030092|F11R, ENSCAFG00845001062|TJP2, ENSCAFG00845024289|CLDN1, ENSCAFG00845010607|CYTH3, ENSCAFG00845012111|MAGI1, ENSCAFG00845012752|OCLN, ENSCAFG00845023646|AMOT, ENSCAFG00845029410|CLDN5, ENSCAFG00845012629|MARVELD2, ENSCAFG00845002618|JAML, ENSCAFG00845008169|TJP3	13	60	-2.58199
GO:0043235	receptor complex	Cellular Component	ENSCAFG00845025442|CD36, ENSCAFG00845009391|TLR2, ENSCAFG00845013825|PLXDC1, ENSCAFG00845012026|TLR4, ENSCAFG00845004950|TLR1, ENSCAFG00845024014|ITGB4, ENSCAFG00845029124|LEPR, ENSCAFG00845021826|LDLR, ENSCAFG00845024090|NR1H3, ENSCAFG00845028303|TLR7, ENSCAFG00845023188|FLT1, ENSCAFG00845030491|LOXL4, ENSCAFG00845020886|ADCYAP1R1, ENSCAFG00845018501|GPRC5C, ENSCAFG00845026528|TM7SF2, ENSCAFG008…	21	1576	104	19884	0.2019	5.67345e-05	****	0.00260963	**	ENSCAFG00845021826|LDLR, ENSCAFG00845030491|LOXL4, ENSCAFG00845026528|TM7SF2, ENSCAFG00845017349|GPR84, ENSCAFG00845011396|EGFR, ENSCAFG00845007933|INSRR	6	ENSCAFG00845025442|CD36, ENSCAFG00845009391|TLR2, ENSCAFG00845013825|PLXDC1, ENSCAFG00845012026|TLR4, ENSCAFG00845004950|TLR1, ENSCAFG00845024014|ITGB4, ENSCAFG00845029124|LEPR, ENSCAFG00845024090|NR1H3, ENSCAFG00845028303|TLR7, ENSCAFG00845023188|FLT1, ENSCAFG00845020886|ADCYAP1R1, ENSCAFG00845018501|GPRC5C, ENSCAFG00845020301|PTPRB, ENSCAFG00845005453|NOTCH1, ENSCAFG00845029374|RAMP1	15	93	-3.00716
GO:0015909	long-chain fatty acid transport	Biological Process	ENSCAFG00845025442|CD36, ENSCAFG00845014245|PLIN2, ENSCAFG00845011113|MFSD2A, ENSCAFG00845014832|FABP5, ENSCAFG00845006705|APOE	5	1576	7	19884	0.7143	5.6994e-05	****	0.00260963	**	ENSCAFG00845011113|MFSD2A	1	ENSCAFG00845025442|CD36, ENSCAFG00845014245|PLIN2, ENSCAFG00845014832|FABP5, ENSCAFG00845006705|APOE	4	7	-1.88982
GO:0031994	insulin-like growth factor I binding	Molecular Function	ENSCAFG00845028626|ITGA6, ENSCAFG00845011212|IGFBP3, ENSCAFG00845024014|ITGB4, ENSCAFG00845024936|IGFBP5, ENSCAFG00845024863|IGFBP2	5	1576	7	19884	0.7143	5.6994e-05	****	0.00260963	**	ENSCAFG00845024936|IGFBP5	1	ENSCAFG00845028626|ITGA6, ENSCAFG00845011212|IGFBP3, ENSCAFG00845024014|ITGB4, ENSCAFG00845024863|IGFBP2	4	7	-1.13389
GO:0032494	response to peptidoglycan	Biological Process	ENSCAFG00845002761|C5AR1, ENSCAFG00845020693|INAVA, ENSCAFG00845003875|NOD2, ENSCAFG00845021435|IRF5, ENSCAFG00845006183|CARD9	5	1576	7	19884	0.7143	5.6994e-05	****	0.00260963	**	ENSCAFG00845020693|INAVA, ENSCAFG00845003875|NOD2	2	ENSCAFG00845002761|C5AR1, ENSCAFG00845021435|IRF5, ENSCAFG00845006183|CARD9	3	7	0.377964
GO:0070493	thrombin-activated receptor signaling pathway	Biological Process	ENSCAFG00845023363|PLEK, ENSCAFG00845022046|P2RY8, ENSCAFG00845010276|F2R, ENSCAFG00845010426|IQGAP2, ENSCAFG00845010868|F2RL2	5	1576	7	19884	0.7143	5.6994e-05	****	0.00260963	**		0	ENSCAFG00845023363|PLEK, ENSCAFG00845022046|P2RY8, ENSCAFG00845010276|F2R, ENSCAFG00845010426|IQGAP2, ENSCAFG00845010868|F2RL2	5	7	-2.64575
GO:0033089	positive regulation of T cell differentiation in thymus	Biological Process	ENSCAFG00845013933|ADA, ENSCAFG00845017057|IL2RG, ENSCAFG00845025768|ADAM8, ENSCAFG00845019362|EGR3, ENSCAFG00845026198|RASGRP1	5	1576	7	19884	0.7143	5.6994e-05	****	0.00260963	**		0	ENSCAFG00845013933|ADA, ENSCAFG00845017057|IL2RG, ENSCAFG00845025768|ADAM8, ENSCAFG00845019362|EGR3, ENSCAFG00845026198|RASGRP1	5	7	-2.64575
GO:0016323	basolateral plasma membrane	Cellular Component	ENSCAFG00845003216|SLC7A8, ENSCAFG00845011629|KCNQ1, ENSCAFG00845020628|AQP1, ENSCAFG00845018055|TEK, ENSCAFG00845014515|ABCC3, ENSCAFG00845002761|C5AR1, ENSCAFG00845024289|CLDN1, ENSCAFG00845024299|SLC6A6, ENSCAFG00845003875|NOD2, ENSCAFG00845021826|LDLR, ENSCAFG00845003486|SLC14A1, ENSCAFG00845018083|HPGD, ENSCAFG00845016609|SLC16A10, ENSCAFG00845023697|SLC39A14, ENSCAFG00845029488|ABCA8, ENSCA…	22	1576	112	19884	0.1964	5.92051e-05	****	0.00269049	**	ENSCAFG00845003875|NOD2, ENSCAFG00845021826|LDLR, ENSCAFG00845023697|SLC39A14, ENSCAFG00845002592|ANK3, ENSCAFG00845009762|LIN7A, ENSCAFG00845011396|EGFR	6	ENSCAFG00845003216|SLC7A8, ENSCAFG00845011629|KCNQ1, ENSCAFG00845020628|AQP1, ENSCAFG00845018055|TEK, ENSCAFG00845014515|ABCC3, ENSCAFG00845002761|C5AR1, ENSCAFG00845024289|CLDN1, ENSCAFG00845024299|SLC6A6, ENSCAFG00845003486|SLC14A1, ENSCAFG00845018083|HPGD, ENSCAFG00845016609|SLC16A10, ENSCAFG00845029488|ABCA8, ENSCAFG00845029840|TFRC, ENSCAFG00845002932|SLC2A9, ENSCAFG00845012629|MARVELD2, ENS…	16	102	0.19803
GO:0005543	phospholipid binding	Molecular Function	ENSCAFG00845019878|DYSF, ENSCAFG00845004604|PSAP, ENSCAFG00845015029|BIN2, ENSCAFG00845011787|SNAP91, ENSCAFG00845006705|APOE, ENSCAFG00845024085|JAG1, ENSCAFG00845022651|NR5A2, ENSCAFG00845010815|PTAFR, ENSCAFG00845004698|RASA4B, ENSCAFG00845018298|ARHGAP26, ENSCAFG00845013638|ARHGAP15, ENSCAFG00845023623|SYT16, ENSCAFG00845022100|EPDR1, ENSCAFG00845004266|APOA1, ENSCAFG00845028227|SGIP1	15	1576	61	19884	0.2459	6.16696e-05	****	0.00278157	**	ENSCAFG00845011787|SNAP91, ENSCAFG00845022100|EPDR1	2	ENSCAFG00845019878|DYSF, ENSCAFG00845004604|PSAP, ENSCAFG00845015029|BIN2, ENSCAFG00845006705|APOE, ENSCAFG00845024085|JAG1, ENSCAFG00845022651|NR5A2, ENSCAFG00845010815|PTAFR, ENSCAFG00845004698|RASA4B, ENSCAFG00845018298|ARHGAP26, ENSCAFG00845013638|ARHGAP15, ENSCAFG00845023623|SYT16, ENSCAFG00845004266|APOA1, ENSCAFG00845028227|SGIP1	13	57	-1.85435
GO:0042742	defense response to bacterium	Biological Process	ENSCAFG00845017223|LYZ, ENSCAFG00845030285|STAB1, ENSCAFG00845027087|SLC11A1, ENSCAFG00845001676|COLEC12, ENSCAFG00845023026|CLEC4E, ENSCAFG00845021979|OAS1, ENSCAFG00845010721|COCH, ENSCAFG00845012026|TLR4, ENSCAFG00845001289|IL10, ENSCAFG00845018106|SYK, ENSCAFG00845014798|NOS2, ENSCAFG00845003875|NOD2, ENSCAFG00845016191|ANXA3, ENSCAFG00845022113|OAS3, ENSCAFG00845004258|IRF8, ENSCAFG008450203…	16	1576	68	19884	0.2353	6.31269e-05	****	0.00282622	**	ENSCAFG00845021979|OAS1, ENSCAFG00845003875|NOD2, ENSCAFG00845022113|OAS3, ENSCAFG00845020316|ISG15	4	ENSCAFG00845017223|LYZ, ENSCAFG00845030285|STAB1, ENSCAFG00845027087|SLC11A1, ENSCAFG00845001676|COLEC12, ENSCAFG00845023026|CLEC4E, ENSCAFG00845010721|COCH, ENSCAFG00845012026|TLR4, ENSCAFG00845001289|IL10, ENSCAFG00845018106|SYK, ENSCAFG00845014798|NOS2, ENSCAFG00845016191|ANXA3, ENSCAFG00845004258|IRF8	12	51	-0.280056
GO:0005112	Notch binding	Molecular Function	ENSCAFG00845029137|DLL4, ENSCAFG00845022668|JAG2, ENSCAFG00845009070|TCIM, ENSCAFG00845010856|MEGF10, ENSCAFG00845024085|JAG1, ENSCAFG00845017971|DNER, ENSCAFG00845005453|NOTCH1	7	1576	15	19884	0.4667	7.06271e-05	****	0.00313875	**		0	ENSCAFG00845029137|DLL4, ENSCAFG00845022668|JAG2, ENSCAFG00845009070|TCIM, ENSCAFG00845010856|MEGF10, ENSCAFG00845024085|JAG1, ENSCAFG00845017971|DNER, ENSCAFG00845005453|NOTCH1	7	15	-0.774597
GO:0050853	B cell receptor signaling pathway	Biological Process	ENSCAFG00845026107|PTPN6, ENSCAFG00845022563|KLHL6, ENSCAFG00845018106|SYK, ENSCAFG00845009278|VAV3, ENSCAFG00845016220|NCKAP1L, ENSCAFG00845022667|RFTN1, ENSCAFG00845026424|BLNK, ENSCAFG00845001335|PRKCB, ENSCAFG00845002725|BCL2	9	1576	25	19884	0.36	7.6596e-05	****	0.00337917	**	ENSCAFG00845022667|RFTN1	1	ENSCAFG00845026107|PTPN6, ENSCAFG00845022563|KLHL6, ENSCAFG00845018106|SYK, ENSCAFG00845009278|VAV3, ENSCAFG00845016220|NCKAP1L, ENSCAFG00845026424|BLNK, ENSCAFG00845001335|PRKCB, ENSCAFG00845002725|BCL2	8	22	-2.98481
GO:0070528	protein kinase C signaling	Biological Process	ENSCAFG00845022039|PDGFB, ENSCAFG00845024983|FIBIN, ENSCAFG00845023363|PLEK, ENSCAFG00845002971|ADGRG1, ENSCAFG00845029233|ANKRD1, ENSCAFG00845022606|HTR2B	6	1576	11	19884	0.5455	8.00566e-05	****	0.00348102	**		0	ENSCAFG00845022039|PDGFB, ENSCAFG00845024983|FIBIN, ENSCAFG00845023363|PLEK, ENSCAFG00845002971|ADGRG1, ENSCAFG00845029233|ANKRD1, ENSCAFG00845022606|HTR2B	6	8	-2.47487
GO:0034375	high-density lipoprotein particle remodeling	Biological Process	ENSCAFG00845016517|PLTP, ENSCAFG00845016243|LIPG, ENSCAFG00845006705|APOE, ENSCAFG00845015817|SCARB1, ENSCAFG00845022232|PLA2G3, ENSCAFG00845004266|APOA1	6	1576	11	19884	0.5455	8.00566e-05	****	0.00348102	**	ENSCAFG00845016243|LIPG, ENSCAFG00845022232|PLA2G3	2	ENSCAFG00845016517|PLTP, ENSCAFG00845006705|APOE, ENSCAFG00845015817|SCARB1, ENSCAFG00845004266|APOA1	4	9	-0.333333
GO:0030198	extracellular matrix organization	Biological Process	ENSCAFG00845016200|CSGALNACT1, ENSCAFG00845010401|OLFML2A, ENSCAFG00845027557|OLFML2B, ENSCAFG00845028293|NPNT, ENSCAFG00845012236|ADAMTS3, ENSCAFG00845022320|ADAMTS18, ENSCAFG00845001303|ADAMTS17, ENSCAFG00845025241|VWA1, ENSCAFG00845004365|ADAMTS14, ENSCAFG00845004605|CRISPLD2, ENSCAFG00845003016|ELN, ENSCAFG00845019494|COL4A6, ENSCAFG00845006442|GFAP, ENSCAFG00845019194|ABI3BP, ENSCAFG00845015…	18	1576	84	19884	0.2143	8.42297e-05	****	0.00363632	**	ENSCAFG00845027557|OLFML2B, ENSCAFG00845012236|ADAMTS3, ENSCAFG00845001303|ADAMTS17, ENSCAFG00845004365|ADAMTS14, ENSCAFG00845004605|CRISPLD2, ENSCAFG00845015842|ELF3, ENSCAFG00845013926|ADAMTSL1	7	ENSCAFG00845016200|CSGALNACT1, ENSCAFG00845010401|OLFML2A, ENSCAFG00845028293|NPNT, ENSCAFG00845022320|ADAMTS18, ENSCAFG00845025241|VWA1, ENSCAFG00845003016|ELN, ENSCAFG00845019494|COL4A6, ENSCAFG00845006442|GFAP, ENSCAFG00845019194|ABI3BP, ENSCAFG00845004641|SPOCK2, ENSCAFG00845012850|ADAMTS9	11	80	-0.223607
GO:0055085	transmembrane transport	Biological Process	ENSCAFG00845028641|SLC2A5, ENSCAFG00845030427|ABCG1, ENSCAFG00845003216|SLC7A8, ENSCAFG00845011629|KCNQ1, ENSCAFG00845007730|ABCB4, ENSCAFG00845020628|AQP1, ENSCAFG00845004382|ABCA3, ENSCAFG00845015506|FLVCR2, ENSCAFG00845006936|SLC46A2, ENSCAFG00845014515|ABCC3, ENSCAFG00845002028|ENSCAFG00845002028, ENSCAFG00845001507|SLC49A3, ENSCAFG00845015193|AQP9, ENSCAFG00845014401|SLC43A2, ENSCAFG00845020…	61	1576	469	19884	0.1301	8.64298e-05	****	0.00370483	**	ENSCAFG00845006936|SLC46A2, ENSCAFG00845003207|KCNH1, ENSCAFG00845022016|TRPV4, ENSCAFG00845023697|SLC39A14, ENSCAFG00845025226|RYR3, ENSCAFG00845012249|HCN3, ENSCAFG00845030426|KCNA6, ENSCAFG00845028420|SLC30A10, ENSCAFG00845002142|KCNC4, ENSCAFG00845028149|CACNA1A, ENSCAFG00845007615|SLC16A7, ENSCAFG00845030371|KCNA1, ENSCAFG00845016951|CLCN1, ENSCAFG00845010735|SLC39A4	14	ENSCAFG00845028641|SLC2A5, ENSCAFG00845030427|ABCG1, ENSCAFG00845003216|SLC7A8, ENSCAFG00845011629|KCNQ1, ENSCAFG00845007730|ABCB4, ENSCAFG00845020628|AQP1, ENSCAFG00845004382|ABCA3, ENSCAFG00845015506|FLVCR2, ENSCAFG00845014515|ABCC3, ENSCAFG00845002028|ENSCAFG00845002028, ENSCAFG00845001507|SLC49A3, ENSCAFG00845015193|AQP9, ENSCAFG00845014401|SLC43A2, ENSCAFG00845020419|TRPM2, ENSCAFG0084501232…	47	382	-1.48377
GO:0046330	positive regulation of JNK cascade	Biological Process	ENSCAFG00845028911|RASSF2, ENSCAFG00845012026|TLR4, ENSCAFG00845001935|NCF1, ENSCAFG00845020324|MAP3K11, ENSCAFG00845003875|NOD2, ENSCAFG00845026417|WNT5A, ENSCAFG00845022016|TRPV4, ENSCAFG00845028973|MAP4K2, ENSCAFG00845006183|CARD9, ENSCAFG00845011700|PTK2B, ENSCAFG00845026198|RASGRP1, ENSCAFG00845011935|PYCARD, ENSCAFG00845005361|CCL21, ENSCAFG00845015136|FGF19	14	1576	56	19884	0.25	8.86901e-05	****	0.00373722	**	ENSCAFG00845003875|NOD2, ENSCAFG00845026417|WNT5A, ENSCAFG00845022016|TRPV4, ENSCAFG00845015136|FGF19	4	ENSCAFG00845028911|RASSF2, ENSCAFG00845012026|TLR4, ENSCAFG00845001935|NCF1, ENSCAFG00845020324|MAP3K11, ENSCAFG00845028973|MAP4K2, ENSCAFG00845006183|CARD9, ENSCAFG00845011700|PTK2B, ENSCAFG00845026198|RASGRP1, ENSCAFG00845011935|PYCARD, ENSCAFG00845005361|CCL21	10	56	-0.534522
GO:0050673	epithelial cell proliferation	Biological Process	ENSCAFG00845004370|BMP4, ENSCAFG00845012083|KDR, ENSCAFG00845001301|FGF10, ENSCAFG00845026417|WNT5A, ENSCAFG00845017942|FGF1, ENSCAFG00845008849|WNT2, ENSCAFG00845031100|GPC3, ENSCAFG00845030898|COL8A2, ENSCAFG00845021635|DACH1, ENSCAFG00845002395|TGFB1, ENSCAFG00845017539|COL8A1, ENSCAFG00845026616|EYA1, ENSCAFG00845030227|HLX, ENSCAFG00845005453|NOTCH1	14	1576	56	19884	0.25	8.86901e-05	****	0.00373722	**	ENSCAFG00845026417|WNT5A, ENSCAFG00845008849|WNT2, ENSCAFG00845026616|EYA1	3	ENSCAFG00845004370|BMP4, ENSCAFG00845012083|KDR, ENSCAFG00845001301|FGF10, ENSCAFG00845017942|FGF1, ENSCAFG00845031100|GPC3, ENSCAFG00845030898|COL8A2, ENSCAFG00845021635|DACH1, ENSCAFG00845002395|TGFB1, ENSCAFG00845017539|COL8A1, ENSCAFG00845030227|HLX, ENSCAFG00845005453|NOTCH1	11	50	-1.9799
GO:0010976	positive regulation of neuron projection development	Biological Process	ENSCAFG00845014443|SCARF1, ENSCAFG00845017640|FYN, ENSCAFG00845000194|CAMK1D, ENSCAFG00845007079|AVIL, ENSCAFG00845006705|APOE, ENSCAFG00845026417|WNT5A, ENSCAFG00845011700|PTK2B, ENSCAFG00845017868|RELN, ENSCAFG00845022232|PLA2G3, ENSCAFG00845030500|EPHA3, ENSCAFG00845028387|TOX, ENSCAFG00845009151|CAMK1	12	1576	43	19884	0.2791	8.90403e-05	****	0.00373722	**	ENSCAFG00845017640|FYN, ENSCAFG00845000194|CAMK1D, ENSCAFG00845007079|AVIL, ENSCAFG00845026417|WNT5A, ENSCAFG00845022232|PLA2G3	5	ENSCAFG00845014443|SCARF1, ENSCAFG00845006705|APOE, ENSCAFG00845011700|PTK2B, ENSCAFG00845017868|RELN, ENSCAFG00845030500|EPHA3, ENSCAFG00845028387|TOX, ENSCAFG00845009151|CAMK1	7	42	-0.46291
GO:0007219	Notch signaling pathway	Biological Process	ENSCAFG00845029137|DLL4, ENSCAFG00845011723|HEYL, ENSCAFG00845027004|BMP2, ENSCAFG00845022668|JAG2, ENSCAFG00845025905|HES1, ENSCAFG00845029695|HEY1, ENSCAFG00845002783|CDH6, ENSCAFG00845019582|ANGPT4, ENSCAFG00845013289|PTP4A3, ENSCAFG00845007035|PLN, ENSCAFG00845014517|ARHGAP45, ENSCAFG00845023292|NRARP, ENSCAFG00845024085|JAG1, ENSCAFG00845002395|TGFB1, ENSCAFG00845005453|NOTCH1, ENSCAFG008450…	16	1576	71	19884	0.2254	0.000109652	***	0.00457058	**		0	ENSCAFG00845029137|DLL4, ENSCAFG00845011723|HEYL, ENSCAFG00845027004|BMP2, ENSCAFG00845022668|JAG2, ENSCAFG00845025905|HES1, ENSCAFG00845029695|HEY1, ENSCAFG00845002783|CDH6, ENSCAFG00845019582|ANGPT4, ENSCAFG00845013289|PTP4A3, ENSCAFG00845007035|PLN, ENSCAFG00845014517|ARHGAP45, ENSCAFG00845023292|NRARP, ENSCAFG00845024085|JAG1, ENSCAFG00845002395|TGFB1, ENSCAFG00845005453|NOTCH1, ENSCAFG008450…	16	64	-3.875
GO:0002040	sprouting angiogenesis	Biological Process	ENSCAFG00845011480|ESM1, ENSCAFG00845018055|TEK, ENSCAFG00845023292|NRARP, ENSCAFG00845011700|PTK2B, ENSCAFG00845018868|E2F8, ENSCAFG00845005453|NOTCH1, ENSCAFG00845017012|CDH13	7	1576	16	19884	0.4375	0.000116969	***	0.00477678	**	ENSCAFG00845018868|E2F8	1	ENSCAFG00845011480|ESM1, ENSCAFG00845018055|TEK, ENSCAFG00845023292|NRARP, ENSCAFG00845011700|PTK2B, ENSCAFG00845005453|NOTCH1, ENSCAFG00845017012|CDH13	6	15	-1.29099
GO:0015026	coreceptor activity	Molecular Function	ENSCAFG00845027671|ACKR3, ENSCAFG00845007816|VPS25, ENSCAFG00845027739|CD4, ENSCAFG00845012083|KDR, ENSCAFG00845011173|NGFR, ENSCAFG00845002303|ENSCAFG00845002303, ENSCAFG00845029374|RAMP1	7	1576	16	19884	0.4375	0.000116969	***	0.00477678	**		0	ENSCAFG00845027671|ACKR3, ENSCAFG00845007816|VPS25, ENSCAFG00845027739|CD4, ENSCAFG00845012083|KDR, ENSCAFG00845011173|NGFR, ENSCAFG00845002303|ENSCAFG00845002303, ENSCAFG00845029374|RAMP1	7	16	-1
GO:0070830	bicellular tight junction assembly	Biological Process	ENSCAFG00845022888|PECAM1, ENSCAFG00845012033|ESAM, ENSCAFG00845012097|CDH5, ENSCAFG00845024289|CLDN1, ENSCAFG00845025956|ECT2, ENSCAFG00845012752|OCLN, ENSCAFG00845012629|MARVELD2	7	1576	16	19884	0.4375	0.000116969	***	0.00477678	**	ENSCAFG00845025956|ECT2	1	ENSCAFG00845022888|PECAM1, ENSCAFG00845012033|ESAM, ENSCAFG00845012097|CDH5, ENSCAFG00845024289|CLDN1, ENSCAFG00845012752|OCLN, ENSCAFG00845012629|MARVELD2	6	14	-1.60357
GO:0120163	negative regulation of cold-induced thermogenesis	Biological Process	ENSCAFG00845027611|PLCL1, ENSCAFG00845009798|NR1D1, ENSCAFG00845012026|TLR4, ENSCAFG00845010486|IL1RL1, ENSCAFG00845024090|NR1H3, ENSCAFG00845001703|NPR3, ENSCAFG00845021949|ADIPOQ, ENSCAFG00845004999|CIDEA, ENSCAFG00845005453|NOTCH1, ENSCAFG00845019627|IL15	10	1576	32	19884	0.3125	0.000121216	***	0.00487668	**	ENSCAFG00845010486|IL1RL1	1	ENSCAFG00845027611|PLCL1, ENSCAFG00845009798|NR1D1, ENSCAFG00845012026|TLR4, ENSCAFG00845024090|NR1H3, ENSCAFG00845001703|NPR3, ENSCAFG00845021949|ADIPOQ, ENSCAFG00845004999|CIDEA, ENSCAFG00845005453|NOTCH1, ENSCAFG00845019627|IL15	9	32	-3.18198
GO:0007204	positive regulation of cytosolic calcium ion concentration	Biological Process	ENSCAFG00845025442|CD36, ENSCAFG00845012190|CCR1, ENSCAFG00845024171|ADCY5, ENSCAFG00845016647|TACR1, ENSCAFG00845008614|GPER1, ENSCAFG00845022016|TRPV4, ENSCAFG00845010276|F2R, ENSCAFG00845000275|GALR1, ENSCAFG00845005069|NMUR2, ENSCAFG00845022652|FKBP1B, ENSCAFG00845028149|CACNA1A	11	1576	38	19884	0.2895	0.00012131	***	0.00487668	**	ENSCAFG00845022016|TRPV4, ENSCAFG00845028149|CACNA1A	2	ENSCAFG00845025442|CD36, ENSCAFG00845012190|CCR1, ENSCAFG00845024171|ADCY5, ENSCAFG00845016647|TACR1, ENSCAFG00845008614|GPER1, ENSCAFG00845010276|F2R, ENSCAFG00845000275|GALR1, ENSCAFG00845005069|NMUR2, ENSCAFG00845022652|FKBP1B	9	33	-2.95932
GO:0048469	cell maturation	Biological Process	ENSCAFG00845020667|SOX18, ENSCAFG00845000999|POU2F2, ENSCAFG00845025905|HES1, ENSCAFG00845020764|REN, ENSCAFG00845005267|SOX10, ENSCAFG00845020695|GHRHR, ENSCAFG00845022232|PLA2G3, ENSCAFG00845019627|IL15	8	1576	21	19884	0.381	0.000121836	***	0.00487668	**	ENSCAFG00845000999|POU2F2, ENSCAFG00845022232|PLA2G3	2	ENSCAFG00845020667|SOX18, ENSCAFG00845025905|HES1, ENSCAFG00845020764|REN, ENSCAFG00845005267|SOX10, ENSCAFG00845020695|GHRHR, ENSCAFG00845019627|IL15	6	19	-2.06474
GO:0002020	protease binding	Molecular Function	ENSCAFG00845029798|VWF, ENSCAFG00845002999|SERPINA1, ENSCAFG00845011904|KIT, ENSCAFG00845004604|PSAP, ENSCAFG00845021826|LDLR, ENSCAFG00845002153|SELL, ENSCAFG00845006723|TNFAIP3, ENSCAFG00845011935|PYCARD, ENSCAFG00845030056|DPP4, ENSCAFG00845027235|ATP9A, ENSCAFG00845000353|MBP, ENSCAFG00845003553|BDKRB2, ENSCAFG00845002725|BCL2, ENSCAFG00845018589|CSTB, ENSCAFG00845000607|SERPINE1	15	1576	65	19884	0.2308	0.000134183	***	0.00533554	**	ENSCAFG00845021826|LDLR, ENSCAFG00845006723|TNFAIP3, ENSCAFG00845030056|DPP4, ENSCAFG00845003553|BDKRB2, ENSCAFG00845000607|SERPINE1	5	ENSCAFG00845029798|VWF, ENSCAFG00845002999|SERPINA1, ENSCAFG00845011904|KIT, ENSCAFG00845004604|PSAP, ENSCAFG00845002153|SELL, ENSCAFG00845011935|PYCARD, ENSCAFG00845027235|ATP9A, ENSCAFG00845000353|MBP, ENSCAFG00845002725|BCL2, ENSCAFG00845018589|CSTB	10	62	-1.27
GO:0003184	pulmonary valve morphogenesis	Biological Process	ENSCAFG00845011723|HEYL, ENSCAFG00845004370|BMP4, ENSCAFG00845028892|STRA6, ENSCAFG00845024085|JAG1, ENSCAFG00845005453|NOTCH1	5	1576	8	19884	0.625	0.000142015	***	0.00553765	**	ENSCAFG00845028892|STRA6	1	ENSCAFG00845011723|HEYL, ENSCAFG00845004370|BMP4, ENSCAFG00845024085|JAG1, ENSCAFG00845005453|NOTCH1	4	8	-1.41421
GO:0043303	mast cell degranulation	Biological Process	ENSCAFG00845011904|KIT, ENSCAFG00845023160|MILR1, ENSCAFG00845018106|SYK, ENSCAFG00845022232|PLA2G3, ENSCAFG00845026198|RASGRP1	5	1576	8	19884	0.625	0.000142015	***	0.00553765	**	ENSCAFG00845022232|PLA2G3	1	ENSCAFG00845011904|KIT, ENSCAFG00845023160|MILR1, ENSCAFG00845018106|SYK, ENSCAFG00845026198|RASGRP1	4	7	-0.377964
GO:0043691	reverse cholesterol transport	Biological Process	ENSCAFG00845016243|LIPG, ENSCAFG00845010374|ABCA1, ENSCAFG00845006705|APOE, ENSCAFG00845015817|SCARB1, ENSCAFG00845004266|APOA1	5	1576	8	19884	0.625	0.000142015	***	0.00553765	**	ENSCAFG00845016243|LIPG	1	ENSCAFG00845010374|ABCA1, ENSCAFG00845006705|APOE, ENSCAFG00845015817|SCARB1, ENSCAFG00845004266|APOA1	4	7	-0.377964
GO:0019221	cytokine-mediated signaling pathway	Biological Process	ENSCAFG00845011904|KIT, ENSCAFG00845008825|IL6, ENSCAFG00845004033|GREM2, ENSCAFG00845008395|CSF1R, ENSCAFG00845008045|CSF2RB, ENSCAFG00845021435|IRF5, ENSCAFG00845015887|JAK2, ENSCAFG00845026778|IFNAR1, ENSCAFG00845016176|IL13RA2, ENSCAFG00845024273|CNTFR, ENSCAFG00845014397|IL6R, ENSCAFG00845003350|CX3CL1	12	1576	45	19884	0.2667	0.000143927	***	0.00557226	**	ENSCAFG00845008825|IL6, ENSCAFG00845015887|JAK2, ENSCAFG00845016176|IL13RA2, ENSCAFG00845024273|CNTFR	4	ENSCAFG00845011904|KIT, ENSCAFG00845004033|GREM2, ENSCAFG00845008395|CSF1R, ENSCAFG00845008045|CSF2RB, ENSCAFG00845021435|IRF5, ENSCAFG00845026778|IFNAR1, ENSCAFG00845014397|IL6R, ENSCAFG00845003350|CX3CL1	8	43	0.457496
GO:0030336	negative regulation of cell migration	Biological Process	ENSCAFG00845006994|MMRN2, ENSCAFG00845019831|TIE1, ENSCAFG00845017930|PODN, ENSCAFG00845006874|CD74, ENSCAFG00845021975|ADARB1, ENSCAFG00845011173|NGFR, ENSCAFG00845024936|IGFBP5, ENSCAFG00845008758|SFRP1, ENSCAFG00845024085|JAG1, ENSCAFG00845015608|STC1, ENSCAFG00845021635|DACH1, ENSCAFG00845021949|ADIPOQ, ENSCAFG00845029410|CLDN5, ENSCAFG00845010704|CDH1, ENSCAFG00845002725|BCL2, ENSCAFG0084500…	17	1576	80	19884	0.2125	0.000146407	***	0.00557226	**	ENSCAFG00845024936|IGFBP5, ENSCAFG00845000607|SERPINE1	2	ENSCAFG00845006994|MMRN2, ENSCAFG00845019831|TIE1, ENSCAFG00845017930|PODN, ENSCAFG00845006874|CD74, ENSCAFG00845021975|ADARB1, ENSCAFG00845011173|NGFR, ENSCAFG00845008758|SFRP1, ENSCAFG00845024085|JAG1, ENSCAFG00845015608|STC1, ENSCAFG00845021635|DACH1, ENSCAFG00845021949|ADIPOQ, ENSCAFG00845029410|CLDN5, ENSCAFG00845010704|CDH1, ENSCAFG00845002725|BCL2, ENSCAFG00845003350|CX3CL1	15	78	-2.49101
GO:0033630	positive regulation of cell adhesion mediated by integrin	Biological Process	ENSCAFG00845030902|LIF, ENSCAFG00845026107|PTPN6, ENSCAFG00845018106|SYK, ENSCAFG00845016220|NCKAP1L, ENSCAFG00845005361|CCL21, ENSCAFG00845027072|FERMT1	6	1576	12	19884	0.5	0.000149356	***	0.00557226	**	ENSCAFG00845030902|LIF, ENSCAFG00845027072|FERMT1	2	ENSCAFG00845026107|PTPN6, ENSCAFG00845018106|SYK, ENSCAFG00845016220|NCKAP1L, ENSCAFG00845005361|CCL21	4	12	-1.73205
GO:0060707	trophoblast giant cell differentiation	Biological Process	ENSCAFG00845030902|LIF, ENSCAFG00845007842|PRDM1, ENSCAFG00845026928|PLK4, ENSCAFG00845018868|E2F8, ENSCAFG00845015516|MDFI, ENSCAFG00845015493|GJB5	6	1576	12	19884	0.5	0.000149356	***	0.00557226	**	ENSCAFG00845030902|LIF, ENSCAFG00845026928|PLK4, ENSCAFG00845018868|E2F8	3	ENSCAFG00845007842|PRDM1, ENSCAFG00845015516|MDFI, ENSCAFG00845015493|GJB5	3	10	-0.316228
GO:0035025	positive regulation of Rho protein signal transduction	Biological Process	ENSCAFG00845005035|GPR4, ENSCAFG00845030092|F11R, ENSCAFG00845002971|ADGRG1, ENSCAFG00845011997|ARRB1, ENSCAFG00845010276|F2R, ENSCAFG00845004266|APOA1	6	1576	12	19884	0.5	0.000149356	***	0.00557226	**		0	ENSCAFG00845005035|GPR4, ENSCAFG00845030092|F11R, ENSCAFG00845002971|ADGRG1, ENSCAFG00845011997|ARRB1, ENSCAFG00845010276|F2R, ENSCAFG00845004266|APOA1	6	11	-2.11058
GO:0030225	macrophage differentiation	Biological Process	ENSCAFG00845021614|SPI1, ENSCAFG00845027739|CD4, ENSCAFG00845004370|BMP4, ENSCAFG00845018556|ZBTB46, ENSCAFG00845019627|IL15, ENSCAFG00845009774|CSF2	6	1576	12	19884	0.5	0.000149356	***	0.00557226	**	ENSCAFG00845009774|CSF2	1	ENSCAFG00845021614|SPI1, ENSCAFG00845027739|CD4, ENSCAFG00845004370|BMP4, ENSCAFG00845018556|ZBTB46, ENSCAFG00845019627|IL15	5	10	-1.89737
GO:0032967	positive regulation of collagen biosynthetic process	Biological Process	ENSCAFG00845004370|BMP4, ENSCAFG00845015760|TGFB3, ENSCAFG00845012012|RGCC, ENSCAFG00845010276|F2R, ENSCAFG00845028997|CREB3L1, ENSCAFG00845002395|TGFB1	6	1576	12	19884	0.5	0.000149356	***	0.00557226	**	ENSCAFG00845028997|CREB3L1	1	ENSCAFG00845004370|BMP4, ENSCAFG00845015760|TGFB3, ENSCAFG00845012012|RGCC, ENSCAFG00845010276|F2R, ENSCAFG00845002395|TGFB1	5	12	-1.1547
GO:0008203	cholesterol metabolic process	Biological Process	ENSCAFG00845030427|ABCG1, ENSCAFG00845024098|CAT, ENSCAFG00845006666|APOC1, ENSCAFG00845014247|DHCR24, ENSCAFG00845022156|SOAT2, ENSCAFG00845010374|ABCA1, ENSCAFG00845029124|LEPR, ENSCAFG00845021826|LDLR, ENSCAFG00845006705|APOE, ENSCAFG00845004266|APOA1	10	1576	33	19884	0.303	0.000161646	***	0.00599379	**	ENSCAFG00845014247|DHCR24, ENSCAFG00845022156|SOAT2, ENSCAFG00845021826|LDLR	3	ENSCAFG00845030427|ABCG1, ENSCAFG00845024098|CAT, ENSCAFG00845006666|APOC1, ENSCAFG00845010374|ABCA1, ENSCAFG00845029124|LEPR, ENSCAFG00845006705|APOE, ENSCAFG00845004266|APOA1	7	31	-1.25724
GO:0030215	semaphorin receptor binding	Molecular Function	ENSCAFG00845029262|SEMA7A, ENSCAFG00845014446|SEMA6B, ENSCAFG00845030395|SEMA3G, ENSCAFG00845022465|SEMA3B, ENSCAFG00845001026|SEMA4B, ENSCAFG00845022219|SEMA5A, ENSCAFG00845018164|SEMA6D, ENSCAFG00845005513|SEMA6A	8	1576	22	19884	0.3636	0.000178201	***	0.00643508	**	ENSCAFG00845001026|SEMA4B	1	ENSCAFG00845029262|SEMA7A, ENSCAFG00845014446|SEMA6B, ENSCAFG00845030395|SEMA3G, ENSCAFG00845022465|SEMA3B, ENSCAFG00845022219|SEMA5A, ENSCAFG00845018164|SEMA6D, ENSCAFG00845005513|SEMA6A	7	21	-1.52753
GO:0008360	regulation of cell shape	Biological Process	ENSCAFG00845010301|FGR, ENSCAFG00845011904|KIT, ENSCAFG00845001285|ARHGAP18, ENSCAFG00845020471|HCK, ENSCAFG00845030092|F11R, ENSCAFG00845017640|FYN, ENSCAFG00845010721|COCH, ENSCAFG00845011162|CCL13, ENSCAFG00845008395|CSF1R, ENSCAFG00845012083|KDR, ENSCAFG00845005962|FMNL1, ENSCAFG00845001153|HEXB, ENSCAFG00845011700|PTK2B, ENSCAFG00845013638|ARHGAP15, ENSCAFG00845014695|PALM, ENSCAFG0084501381…	16	1576	74	19884	0.2162	0.000183722	***	0.00643508	**	ENSCAFG00845017640|FYN, ENSCAFG00845011162|CCL13	2	ENSCAFG00845010301|FGR, ENSCAFG00845011904|KIT, ENSCAFG00845001285|ARHGAP18, ENSCAFG00845020471|HCK, ENSCAFG00845030092|F11R, ENSCAFG00845010721|COCH, ENSCAFG00845008395|CSF1R, ENSCAFG00845012083|KDR, ENSCAFG00845005962|FMNL1, ENSCAFG00845001153|HEXB, ENSCAFG00845011700|PTK2B, ENSCAFG00845013638|ARHGAP15, ENSCAFG00845014695|PALM, ENSCAFG00845013819|PALMD	14	73	-3.39419
GO:0008035	high-density lipoprotein particle binding	Molecular Function	ENSCAFG00845025442|CD36, ENSCAFG00845016517|PLTP, ENSCAFG00845015817|SCARB1, ENSCAFG00845004266|APOA1	4	1576	5	19884	0.8	0.000184194	***	0.00643508	**		0	ENSCAFG00845025442|CD36, ENSCAFG00845016517|PLTP, ENSCAFG00845015817|SCARB1, ENSCAFG00845004266|APOA1	4	4	-2
GO:0030853	negative regulation of granulocyte differentiation	Biological Process	ENSCAFG00845000378|C1QC, ENSCAFG00845020969|INPP5D, ENSCAFG00845018556|ZBTB46, ENSCAFG00845021949|ADIPOQ	4	1576	5	19884	0.8	0.000184194	***	0.00643508	**		0	ENSCAFG00845000378|C1QC, ENSCAFG00845020969|INPP5D, ENSCAFG00845018556|ZBTB46, ENSCAFG00845021949|ADIPOQ	4	5	-2.23607
GO:0016176	superoxide-generating NADPH oxidase activator activity	Molecular Function	ENSCAFG00845022039|PDGFB, ENSCAFG00845004665|NCF2, ENSCAFG00845001935|NCF1, ENSCAFG00845008166|NCF4	4	1576	5	19884	0.8	0.000184194	***	0.00643508	**		0	ENSCAFG00845022039|PDGFB, ENSCAFG00845004665|NCF2, ENSCAFG00845001935|NCF1, ENSCAFG00845008166|NCF4	4	5	-2.23607
GO:0045730	respiratory burst	Biological Process	ENSCAFG00845023727|CYBB, ENSCAFG00845004665|NCF2, ENSCAFG00845027087|SLC11A1, ENSCAFG00845008166|NCF4	4	1576	5	19884	0.8	0.000184194	***	0.00643508	**		0	ENSCAFG00845023727|CYBB, ENSCAFG00845004665|NCF2, ENSCAFG00845027087|SLC11A1, ENSCAFG00845008166|NCF4	4	5	-1.34164
GO:0072540	T-helper 17 cell lineage commitment	Biological Process	ENSCAFG00845008825|IL6, ENSCAFG00845030191|LY9, ENSCAFG00845015458|BATF, ENSCAFG00845014397|IL6R	4	1576	5	19884	0.8	0.000184194	***	0.00643508	**	ENSCAFG00845008825|IL6	1	ENSCAFG00845030191|LY9, ENSCAFG00845015458|BATF, ENSCAFG00845014397|IL6R	3	5	-1.34164
GO:0023026	MHC class II protein complex binding	Molecular Function	ENSCAFG00845018613|DLA-DMA, ENSCAFG00845018536|DLA-DMB, ENSCAFG00845006874|CD74, ENSCAFG00845027739|CD4	4	1576	5	19884	0.8	0.000184194	***	0.00643508	**		0	ENSCAFG00845018613|DLA-DMA, ENSCAFG00845018536|DLA-DMB, ENSCAFG00845006874|CD74, ENSCAFG00845027739|CD4	4	5	-2.23607
GO:0043117	positive regulation of vascular permeability	Biological Process	ENSCAFG00845009737|PDE2A, ENSCAFG00845017586|BMP6, ENSCAFG00845013289|PTP4A3, ENSCAFG00845022016|TRPV4	4	1576	5	19884	0.8	0.000184194	***	0.00643508	**	ENSCAFG00845022016|TRPV4	1	ENSCAFG00845009737|PDE2A, ENSCAFG00845017586|BMP6, ENSCAFG00845013289|PTP4A3	3	5	-0.447214
GO:0048752	semicircular canal morphogenesis	Biological Process	ENSCAFG00845001301|FGF10, ENSCAFG00845028771|CHD7, ENSCAFG00845024752|TBX3, ENSCAFG00845026616|EYA1	4	1576	5	19884	0.8	0.000184194	***	0.00643508	**	ENSCAFG00845024752|TBX3, ENSCAFG00845026616|EYA1	2	ENSCAFG00845001301|FGF10, ENSCAFG00845028771|CHD7	2	5	-0.447214
GO:0030334	regulation of cell migration	Biological Process	ENSCAFG00845026992|PLXND1, ENSCAFG00845021665|KIF14, ENSCAFG00845000708|LDB2, ENSCAFG00845001120|LAMA2, ENSCAFG00845019328|LMO4, ENSCAFG00845011700|PTK2B, ENSCAFG00845010830|ABI3, ENSCAFG00845004002|LAMA1, ENSCAFG00845023646|AMOT, ENSCAFG00845012068|PHLDA2, ENSCAFG00845005453|NOTCH1, ENSCAFG00845002879|ADGRG3	12	1576	47	19884	0.2553	0.00022547	***	0.00783183	**	ENSCAFG00845021665|KIF14, ENSCAFG00845019328|LMO4	2	ENSCAFG00845026992|PLXND1, ENSCAFG00845000708|LDB2, ENSCAFG00845001120|LAMA2, ENSCAFG00845011700|PTK2B, ENSCAFG00845010830|ABI3, ENSCAFG00845004002|LAMA1, ENSCAFG00845023646|AMOT, ENSCAFG00845012068|PHLDA2, ENSCAFG00845005453|NOTCH1, ENSCAFG00845002879|ADGRG3	10	43	-0.762493
GO:0030324	lung development	Biological Process	ENSCAFG00845030902|LIF, ENSCAFG00845004382|ABCA3, ENSCAFG00845004370|BMP4, ENSCAFG00845028892|STRA6, ENSCAFG00845025905|HES1, ENSCAFG00845012083|KDR, ENSCAFG00845001301|FGF10, ENSCAFG00845013933|ADA, ENSCAFG00845026417|WNT5A, ENSCAFG00845017942|FGF1, ENSCAFG00845031100|GPC3, ENSCAFG00845027702|EPAS1, ENSCAFG00845005453|NOTCH1, ENSCAFG00845018776|CRH	14	1576	61	19884	0.2295	0.000236576	***	0.00817067	**	ENSCAFG00845030902|LIF, ENSCAFG00845028892|STRA6, ENSCAFG00845026417|WNT5A, ENSCAFG00845027702|EPAS1	4	ENSCAFG00845004382|ABCA3, ENSCAFG00845004370|BMP4, ENSCAFG00845025905|HES1, ENSCAFG00845012083|KDR, ENSCAFG00845001301|FGF10, ENSCAFG00845013933|ADA, ENSCAFG00845017942|FGF1, ENSCAFG00845031100|GPC3, ENSCAFG00845005453|NOTCH1, ENSCAFG00845018776|CRH	10	57	-0.529813
GO:0003094	glomerular filtration	Biological Process	ENSCAFG00845014732|MCAM, ENSCAFG00845002498|CD34, ENSCAFG00845020628|AQP1, ENSCAFG00845013357|ADGRF5, ENSCAFG00845022596|SULF2, ENSCAFG00845013340|EDNRA	6	1576	13	19884	0.4615	0.000258768	***	0.00888634	**		0	ENSCAFG00845014732|MCAM, ENSCAFG00845002498|CD34, ENSCAFG00845020628|AQP1, ENSCAFG00845013357|ADGRF5, ENSCAFG00845022596|SULF2, ENSCAFG00845013340|EDNRA	6	12	-1.73205
GO:0003777	microtubule motor activity	Molecular Function	ENSCAFG00845021665|KIF14, ENSCAFG00845000629|KIF22, ENSCAFG00845021115|KIF23, ENSCAFG00845030810|KIF1A, ENSCAFG00845021077|KIF26A, ENSCAFG00845019219|KIF20A, ENSCAFG00845017021|KIF11, ENSCAFG00845026674|KIF2C, ENSCAFG00845006392|KIF18B, ENSCAFG00845018750|KIF19, ENSCAFG00845026923|CENPE, ENSCAFG00845005694|KIF26B	12	1576	48	19884	0.25	0.000279175	***	0.00952168	**	ENSCAFG00845021665|KIF14, ENSCAFG00845000629|KIF22, ENSCAFG00845021115|KIF23, ENSCAFG00845019219|KIF20A, ENSCAFG00845017021|KIF11, ENSCAFG00845026674|KIF2C, ENSCAFG00845006392|KIF18B, ENSCAFG00845026923|CENPE, ENSCAFG00845005694|KIF26B	9	ENSCAFG00845030810|KIF1A, ENSCAFG00845021077|KIF26A, ENSCAFG00845018750|KIF19	3	46	2.35907
GO:0071320	cellular response to cAMP	Biological Process	ENSCAFG00845011629|KCNQ1, ENSCAFG00845020628|AQP1, ENSCAFG00845026701|PIK3CG, ENSCAFG00845025684|RAPGEF3, ENSCAFG00845009737|PDE2A, ENSCAFG00845015193|AQP9, ENSCAFG00845024936|IGFBP5, ENSCAFG00845012249|HCN3, ENSCAFG00845012171|AKAP6	9	1576	29	19884	0.3103	0.000280932	***	0.00952168	**	ENSCAFG00845024936|IGFBP5, ENSCAFG00845012249|HCN3	2	ENSCAFG00845011629|KCNQ1, ENSCAFG00845020628|AQP1, ENSCAFG00845026701|PIK3CG, ENSCAFG00845025684|RAPGEF3, ENSCAFG00845009737|PDE2A, ENSCAFG00845015193|AQP9, ENSCAFG00845012171|AKAP6	7	26	-0.392232
GO:2001240	negative regulation of extrinsic apoptotic signaling pathway in absence of ligand	Biological Process	ENSCAFG00845001301|FGF10, ENSCAFG00845003744|GDNF, ENSCAFG00845004449|UNC5B, ENSCAFG00845026616|EYA1, ENSCAFG00845009774|CSF2, ENSCAFG00845002725|BCL2, ENSCAFG00845003350|CX3CL1	7	1576	18	19884	0.3889	0.000282469	***	0.00952168	**	ENSCAFG00845003744|GDNF, ENSCAFG00845026616|EYA1, ENSCAFG00845009774|CSF2	3	ENSCAFG00845001301|FGF10, ENSCAFG00845004449|UNC5B, ENSCAFG00845002725|BCL2, ENSCAFG00845003350|CX3CL1	4	16	-2
GO:0033138	positive regulation of peptidyl-serine phosphorylation	Biological Process	ENSCAFG00845030902|LIF, ENSCAFG00845008825|IL6, ENSCAFG00845020698|HCLS1, ENSCAFG00845025684|RAPGEF3, ENSCAFG00845005378|PTGS2, ENSCAFG00845010347|CSF3, ENSCAFG00845026417|WNT5A, ENSCAFG00845027414|GAS6, ENSCAFG00845029840|TFRC, ENSCAFG00845030908|OSM, ENSCAFG00845009151|CAMK1, ENSCAFG00845011396|EGFR, ENSCAFG00845000969|IL11, ENSCAFG00845002725|BCL2	14	1576	62	19884	0.2258	0.000283571	***	0.00952168	**	ENSCAFG00845030902|LIF, ENSCAFG00845008825|IL6, ENSCAFG00845005378|PTGS2, ENSCAFG00845010347|CSF3, ENSCAFG00845026417|WNT5A, ENSCAFG00845011396|EGFR, ENSCAFG00845000969|IL11	7	ENSCAFG00845020698|HCLS1, ENSCAFG00845025684|RAPGEF3, ENSCAFG00845027414|GAS6, ENSCAFG00845029840|TFRC, ENSCAFG00845030908|OSM, ENSCAFG00845009151|CAMK1, ENSCAFG00845002725|BCL2	7	58	-0.262613
GO:0060317	cardiac epithelial to mesenchymal transition	Biological Process	ENSCAFG00845011723|HEYL, ENSCAFG00845027004|BMP2, ENSCAFG00845008849|WNT2, ENSCAFG00845024752|TBX3, ENSCAFG00845005453|NOTCH1	5	1576	9	19884	0.5556	0.000298616	***	0.00986247	**	ENSCAFG00845008849|WNT2, ENSCAFG00845024752|TBX3	2	ENSCAFG00845011723|HEYL, ENSCAFG00845027004|BMP2, ENSCAFG00845005453|NOTCH1	3	9	-0.333333
GO:0019886	antigen processing and presentation of exogenous peptide antigen via MHC class II	Biological Process	ENSCAFG00845019241|CTSS, ENSCAFG00845017728|DLA-DQA1, ENSCAFG00845017467|DLA-DRA, ENSCAFG00845018536|DLA-DMB, ENSCAFG00845023402|IFI30	5	1576	9	19884	0.5556	0.000298616	***	0.00986247	**		0	ENSCAFG00845019241|CTSS, ENSCAFG00845017728|DLA-DQA1, ENSCAFG00845017467|DLA-DRA, ENSCAFG00845018536|DLA-DMB, ENSCAFG00845023402|IFI30	5	8	-2.12132
GO:0043534	blood vessel endothelial cell migration	Biological Process	ENSCAFG00845012097|CDH5, ENSCAFG00845020667|SOX18, ENSCAFG00845015817|SCARB1, ENSCAFG00845023646|AMOT, ENSCAFG00845004266|APOA1	5	1576	9	19884	0.5556	0.000298616	***	0.00986247	**		0	ENSCAFG00845012097|CDH5, ENSCAFG00845020667|SOX18, ENSCAFG00845015817|SCARB1, ENSCAFG00845023646|AMOT, ENSCAFG00845004266|APOA1	5	9	-1
GO:0005518	collagen binding	Molecular Function	ENSCAFG00845029798|VWF, ENSCAFG00845022039|PDGFB, ENSCAFG00845019461|CTSK, ENSCAFG00845017930|PODN, ENSCAFG00845019241|CTSS, ENSCAFG00845018672|CTSB, ENSCAFG00845010721|COCH, ENSCAFG00845002971|ADGRG1, ENSCAFG00845029069|PCOLCE2, ENSCAFG00845019194|ABI3BP, ENSCAFG00845000761|MMP13	11	1576	42	19884	0.2619	0.000321443	***	0.0105016	*	ENSCAFG00845000761|MMP13	1	ENSCAFG00845029798|VWF, ENSCAFG00845022039|PDGFB, ENSCAFG00845019461|CTSK, ENSCAFG00845017930|PODN, ENSCAFG00845019241|CTSS, ENSCAFG00845018672|CTSB, ENSCAFG00845010721|COCH, ENSCAFG00845002971|ADGRG1, ENSCAFG00845029069|PCOLCE2, ENSCAFG00845019194|ABI3BP	10	41	-0.624695
GO:0008217	regulation of blood pressure	Biological Process	ENSCAFG00845002498|CD34, ENSCAFG00845018336|ACE, ENSCAFG00845011629|KCNQ1, ENSCAFG00845001483|NPR1, ENSCAFG00845005378|PTGS2, ENSCAFG00845010475|GUCY1A1, ENSCAFG00845020764|REN, ENSCAFG00845009998|AVPR1A, ENSCAFG00845001703|NPR3, ENSCAFG00845013340|EDNRA, ENSCAFG00845013501|PTGS1	11	1576	42	19884	0.2619	0.000321443	***	0.0105016	*	ENSCAFG00845005378|PTGS2	1	ENSCAFG00845002498|CD34, ENSCAFG00845018336|ACE, ENSCAFG00845011629|KCNQ1, ENSCAFG00845001483|NPR1, ENSCAFG00845010475|GUCY1A1, ENSCAFG00845020764|REN, ENSCAFG00845009998|AVPR1A, ENSCAFG00845001703|NPR3, ENSCAFG00845013340|EDNRA, ENSCAFG00845013501|PTGS1	10	36	-1
GO:0031175	neuron projection development	Biological Process	ENSCAFG00845026327|ENSCAFG00845026327, ENSCAFG00845029262|SEMA7A, ENSCAFG00845008825|IL6, ENSCAFG00845017640|FYN, ENSCAFG00845001686|ECE1, ENSCAFG00845006705|APOE, ENSCAFG00845002303|ENSCAFG00845002303, ENSCAFG00845003744|GDNF, ENSCAFG00845004002|LAMA1, ENSCAFG00845021537|FLRT3, ENSCAFG00845013340|EDNRA, ENSCAFG00845027027|UAP1, ENSCAFG00845006442|GFAP, ENSCAFG00845029314|BICDL1, ENSCAFG008450050…	16	1576	78	19884	0.2051	0.00034761	***	0.0112954	*	ENSCAFG00845008825|IL6, ENSCAFG00845017640|FYN, ENSCAFG00845003744|GDNF, ENSCAFG00845021537|FLRT3, ENSCAFG00845029314|BICDL1	5	ENSCAFG00845026327|ENSCAFG00845026327, ENSCAFG00845029262|SEMA7A, ENSCAFG00845001686|ECE1, ENSCAFG00845006705|APOE, ENSCAFG00845002303|ENSCAFG00845002303, ENSCAFG00845004002|LAMA1, ENSCAFG00845013340|EDNRA, ENSCAFG00845027027|UAP1, ENSCAFG00845006442|GFAP, ENSCAFG00845005087|RASGRF1, ENSCAFG00845022791|STMN3	11	75	-1.50111
GO:0004714	transmembrane receptor protein tyrosine kinase activity	Molecular Function	ENSCAFG00845011904|KIT, ENSCAFG00845006015|ENSCAFG00845006015, ENSCAFG00845018055|TEK, ENSCAFG00845008395|CSF1R, ENSCAFG00845012083|KDR, ENSCAFG00845023188|FLT1, ENSCAFG00845007244|MET, ENSCAFG00845007933|INSRR	8	1576	24	19884	0.3333	0.000355155	***	0.0113574	*	ENSCAFG00845007933|INSRR	1	ENSCAFG00845011904|KIT, ENSCAFG00845006015|ENSCAFG00845006015, ENSCAFG00845018055|TEK, ENSCAFG00845008395|CSF1R, ENSCAFG00845012083|KDR, ENSCAFG00845023188|FLT1, ENSCAFG00845007244|MET	7	24	-2.24537
GO:0006826	iron ion transport	Biological Process	ENSCAFG00845027087|SLC11A1, ENSCAFG00845027558|HEPH, ENSCAFG00845015776|SLC11A2, ENSCAFG00845023697|SLC39A14, ENSCAFG00845029840|TFRC, ENSCAFG00845020956|ENSCAFG00845020956, ENSCAFG00845000481|FTL, ENSCAFG00845014244|ENSCAFG00845014244	8	1576	24	19884	0.3333	0.000355155	***	0.0113574	*	ENSCAFG00845015776|SLC11A2, ENSCAFG00845023697|SLC39A14	2	ENSCAFG00845027087|SLC11A1, ENSCAFG00845027558|HEPH, ENSCAFG00845029840|TFRC, ENSCAFG00845020956|ENSCAFG00845020956, ENSCAFG00845000481|FTL, ENSCAFG00845014244|ENSCAFG00845014244	6	22	-1.2792
GO:0032689	negative regulation of interferon-gamma production	Biological Process	ENSCAFG00845016232|PDCD1LG2, ENSCAFG00845012026|TLR4, ENSCAFG00845030728|ZC3H12A, ENSCAFG00845001289|IL10, ENSCAFG00845004580|VSIR, ENSCAFG00845003875|NOD2, ENSCAFG00845016107|CD274, ENSCAFG00845027414|GAS6	8	1576	24	19884	0.3333	0.000355155	***	0.0113574	*	ENSCAFG00845030728|ZC3H12A, ENSCAFG00845003875|NOD2	2	ENSCAFG00845016232|PDCD1LG2, ENSCAFG00845012026|TLR4, ENSCAFG00845001289|IL10, ENSCAFG00845004580|VSIR, ENSCAFG00845016107|CD274, ENSCAFG00845027414|GAS6	6	21	-1.96396
GO:0005201	extracellular matrix structural constituent	Molecular Function	ENSCAFG00845020278|COL5A3, ENSCAFG00845018797|COL4A1, ENSCAFG00845020341|COL4A2, ENSCAFG00845009506|ENSCAFG00845009506, ENSCAFG00845020584|COL4A5, ENSCAFG00845003016|ELN, ENSCAFG00845004002|LAMA1, ENSCAFG00845019494|COL4A6, ENSCAFG00845015333|COL4A4	9	1576	30	19884	0.3	0.000373319	***	0.0118755	*	ENSCAFG00845009506|ENSCAFG00845009506, ENSCAFG00845015333|COL4A4	2	ENSCAFG00845020278|COL5A3, ENSCAFG00845018797|COL4A1, ENSCAFG00845020341|COL4A2, ENSCAFG00845020584|COL4A5, ENSCAFG00845003016|ELN, ENSCAFG00845004002|LAMA1, ENSCAFG00845019494|COL4A6	7	29	-1.29987
GO:0050790	regulation of catalytic activity	Biological Process	ENSCAFG00845014372|RASGRP3, ENSCAFG00845008384|RAPGEF5, ENSCAFG00845000473|ARHGEF15, ENSCAFG00845000316|SIPA1L2, ENSCAFG00845022878|PREX2, ENSCAFG00845018672|CTSB, ENSCAFG00845007863|LTC4S, ENSCAFG00845009278|VAV3, ENSCAFG00845001647|DOCK8, ENSCAFG00845010607|CYTH3, ENSCAFG00845019683|DNMT3L, ENSCAFG00845008166|NCF4, ENSCAFG00845021795|RASGRF2, ENSCAFG00845008847|PLEKHG4, ENSCAFG00845009298|ARHGE…	19	1576	102	19884	0.1863	0.000375768	***	0.0118908	*	ENSCAFG00845019683|DNMT3L, ENSCAFG00845008847|PLEKHG4	2	ENSCAFG00845014372|RASGRP3, ENSCAFG00845008384|RAPGEF5, ENSCAFG00845000473|ARHGEF15, ENSCAFG00845000316|SIPA1L2, ENSCAFG00845022878|PREX2, ENSCAFG00845018672|CTSB, ENSCAFG00845007863|LTC4S, ENSCAFG00845009278|VAV3, ENSCAFG00845001647|DOCK8, ENSCAFG00845010607|CYTH3, ENSCAFG00845008166|NCF4, ENSCAFG00845021795|RASGRF2, ENSCAFG00845009298|ARHGEF37, ENSCAFG00845020745|NGEF, ENSCAFG00845026198|RASGRP…	17	95	-0.512989
GO:0005901	caveola	Cellular Component	ENSCAFG00845027772|PLVAP, ENSCAFG00845020388|CAVIN2, ENSCAFG00845020628|AQP1, ENSCAFG00845020471|HCK, ENSCAFG00845027433|PLPP1, ENSCAFG00845015887|JAK2, ENSCAFG00845015817|SCARB1, ENSCAFG00845010276|F2R, ENSCAFG00845018905|TFPI, ENSCAFG00845027342|ENSCAFG00845027342, ENSCAFG00845017012|CDH13	11	1576	43	19884	0.2558	0.000401331	***	0.0126174	*	ENSCAFG00845015887|JAK2	1	ENSCAFG00845027772|PLVAP, ENSCAFG00845020388|CAVIN2, ENSCAFG00845020628|AQP1, ENSCAFG00845020471|HCK, ENSCAFG00845027433|PLPP1, ENSCAFG00845015817|SCARB1, ENSCAFG00845010276|F2R, ENSCAFG00845018905|TFPI, ENSCAFG00845027342|ENSCAFG00845027342, ENSCAFG00845017012|CDH13	10	40	-2.52982
GO:0051091	positive regulation of DNA-binding transcription factor activity	Biological Process	ENSCAFG00845011904|KIT, ENSCAFG00845000875|ECSCR, ENSCAFG00845014831|NFAM1, ENSCAFG00845008825|IL6, ENSCAFG00845020698|HCLS1, ENSCAFG00845027004|BMP2, ENSCAFG00845028469|IKBKE, ENSCAFG00845001289|IL10, ENSCAFG00845010347|CSF3, ENSCAFG00845012012|RGCC, ENSCAFG00845016191|ANXA3, ENSCAFG00845021778|TRIM22, ENSCAFG00845008849|WNT2, ENSCAFG00845008311|PPARGC1A, ENSCAFG00845011935|PYCARD, ENSCAFG008450…	16	1576	79	19884	0.2025	0.000404309	***	0.0126174	*	ENSCAFG00845008825|IL6, ENSCAFG00845028469|IKBKE, ENSCAFG00845010347|CSF3, ENSCAFG00845008849|WNT2	4	ENSCAFG00845011904|KIT, ENSCAFG00845000875|ECSCR, ENSCAFG00845014831|NFAM1, ENSCAFG00845020698|HCLS1, ENSCAFG00845027004|BMP2, ENSCAFG00845001289|IL10, ENSCAFG00845012012|RGCC, ENSCAFG00845016191|ANXA3, ENSCAFG00845021778|TRIM22, ENSCAFG00845008311|PPARGC1A, ENSCAFG00845011935|PYCARD, ENSCAFG00845000028|ESR1	12	74	-1.62747
GO:0008081	phosphoric diester hydrolase activity	Molecular Function	ENSCAFG00845027611|PLCL1, ENSCAFG00845009539|PKIB, ENSCAFG00845027587|PLCB2, ENSCAFG00845009737|PDE2A, ENSCAFG00845003266|PDE8A, ENSCAFG00845022048|PDE1C, ENSCAFG00845022709|ENSCAFG00845022709, ENSCAFG00845022978|PDE4C, ENSCAFG00845030199|PDE5A, ENSCAFG00845029411|GDPD2, ENSCAFG00845025366|PLCB4, ENSCAFG00845017655|PLCH2, ENSCAFG00845022095|ENSCAFG00845022095	13	1576	57	19884	0.2281	0.000417726	***	0.0126174	*	ENSCAFG00845003266|PDE8A, ENSCAFG00845029411|GDPD2	2	ENSCAFG00845027611|PLCL1, ENSCAFG00845009539|PKIB, ENSCAFG00845027587|PLCB2, ENSCAFG00845009737|PDE2A, ENSCAFG00845022048|PDE1C, ENSCAFG00845022709|ENSCAFG00845022709, ENSCAFG00845022978|PDE4C, ENSCAFG00845030199|PDE5A, ENSCAFG00845025366|PLCB4, ENSCAFG00845017655|PLCH2, ENSCAFG00845022095|ENSCAFG00845022095	11	52	-1.6641
GO:0040008	regulation of growth	Biological Process	ENSCAFG00845028646|TKT, ENSCAFG00845011212|IGFBP3, ENSCAFG00845015299|GAP43, ENSCAFG00845008138|IGFBP4, ENSCAFG00845031100|GPC3, ENSCAFG00845002725|BCL2	6	1576	14	19884	0.4286	0.000422516	***	0.0126174	*	ENSCAFG00845028646|TKT, ENSCAFG00845015299|GAP43	2	ENSCAFG00845011212|IGFBP3, ENSCAFG00845008138|IGFBP4, ENSCAFG00845031100|GPC3, ENSCAFG00845002725|BCL2	4	13	-0.83205
GO:0005581	collagen trimer	Cellular Component	ENSCAFG00845018797|COL4A1, ENSCAFG00845020341|COL4A2, ENSCAFG00845020584|COL4A5, ENSCAFG00845019494|COL4A6, ENSCAFG00845028105|COL6A3, ENSCAFG00845015333|COL4A4	6	1576	14	19884	0.4286	0.000422516	***	0.0126174	*	ENSCAFG00845015333|COL4A4	1	ENSCAFG00845018797|COL4A1, ENSCAFG00845020341|COL4A2, ENSCAFG00845020584|COL4A5, ENSCAFG00845019494|COL4A6, ENSCAFG00845028105|COL6A3	5	13	-0.27735
GO:0032740	positive regulation of interleukin-17 production	Biological Process	ENSCAFG00845030191|LY9, ENSCAFG00845003875|NOD2, ENSCAFG00845006183|CARD9, ENSCAFG00845030908|OSM, ENSCAFG00845002395|TGFB1, ENSCAFG00845019627|IL15	6	1576	14	19884	0.4286	0.000422516	***	0.0126174	*	ENSCAFG00845003875|NOD2	1	ENSCAFG00845030191|LY9, ENSCAFG00845006183|CARD9, ENSCAFG00845030908|OSM, ENSCAFG00845002395|TGFB1, ENSCAFG00845019627|IL15	5	13	-0.27735
GO:0006939	smooth muscle contraction	Biological Process	ENSCAFG00845013933|ADA, ENSCAFG00845023872|NMUR1, ENSCAFG00845003553|BDKRB2, ENSCAFG00845022652|FKBP1B, ENSCAFG00845022606|HTR2B, ENSCAFG00845015510|HTR1D	6	1576	14	19884	0.4286	0.000422516	***	0.0126174	*	ENSCAFG00845003553|BDKRB2, ENSCAFG00845015510|HTR1D	2	ENSCAFG00845013933|ADA, ENSCAFG00845023872|NMUR1, ENSCAFG00845022652|FKBP1B, ENSCAFG00845022606|HTR2B	4	14	-1.60357
GO:0001974	blood vessel remodeling	Biological Process	ENSCAFG00845029137|DLL4, ENSCAFG00845030902|LIF, ENSCAFG00845001301|FGF10, ENSCAFG00845024085|JAG1, ENSCAFG00845028771|CHD7, ENSCAFG00845013340|EDNRA, ENSCAFG00845027702|EPAS1, ENSCAFG00845009966|HSF4	8	1576	25	19884	0.32	0.000486241	***	0.0126174	*	ENSCAFG00845030902|LIF, ENSCAFG00845027702|EPAS1	2	ENSCAFG00845029137|DLL4, ENSCAFG00845001301|FGF10, ENSCAFG00845024085|JAG1, ENSCAFG00845028771|CHD7, ENSCAFG00845013340|EDNRA, ENSCAFG00845009966|HSF4	6	23	-1.04257
GO:0010811	positive regulation of cell-substrate adhesion	Biological Process	ENSCAFG00845022039|PDGFB, ENSCAFG00845028293|NPNT, ENSCAFG00845015887|JAK2, ENSCAFG00845026555|PPM1F, ENSCAFG00845017539|COL8A1, ENSCAFG00845019194|ABI3BP, ENSCAFG00845004641|SPOCK2, ENSCAFG00845009504|VWC2	8	1576	25	19884	0.32	0.000486241	***	0.0126174	*	ENSCAFG00845015887|JAK2	1	ENSCAFG00845022039|PDGFB, ENSCAFG00845028293|NPNT, ENSCAFG00845026555|PPM1F, ENSCAFG00845017539|COL8A1, ENSCAFG00845019194|ABI3BP, ENSCAFG00845004641|SPOCK2, ENSCAFG00845009504|VWC2	7	24	-2.04124
GO:0043280	positive regulation of cysteine-type endopeptidase activity involved in apoptotic process	Biological Process	ENSCAFG00845026991|CLEC7A, ENSCAFG00845020007|SOX7, ENSCAFG00845018106|SYK, ENSCAFG00845006183|CARD9, ENSCAFG00845026555|PPM1F, ENSCAFG00845010276|F2R, ENSCAFG00845001775|CARD8, ENSCAFG00845011935|PYCARD	8	1576	25	19884	0.32	0.000486241	***	0.0126174	*		0	ENSCAFG00845026991|CLEC7A, ENSCAFG00845020007|SOX7, ENSCAFG00845018106|SYK, ENSCAFG00845006183|CARD9, ENSCAFG00845026555|PPM1F, ENSCAFG00845010276|F2R, ENSCAFG00845001775|CARD8, ENSCAFG00845011935|PYCARD	8	24	-2.04124
GO:0008305	integrin complex	Cellular Component	ENSCAFG00845021592|ITGB2, ENSCAFG00845005303|ITGA7, ENSCAFG00845028626|ITGA6, ENSCAFG00845013917|ITGAL, ENSCAFG00845024014|ITGB4, ENSCAFG00845011550|ITGAM, ENSCAFG00845028890|ITGA9, ENSCAFG00845021351|ITGB3	8	1576	25	19884	0.32	0.000486241	***	0.0126174	*		0	ENSCAFG00845021592|ITGB2, ENSCAFG00845005303|ITGA7, ENSCAFG00845028626|ITGA6, ENSCAFG00845013917|ITGAL, ENSCAFG00845024014|ITGB4, ENSCAFG00845011550|ITGAM, ENSCAFG00845028890|ITGA9, ENSCAFG00845021351|ITGB3	8	25	-3
GO:0042110	T cell activation	Biological Process	ENSCAFG00845002659|DOCK2, ENSCAFG00845008896|VAV1, ENSCAFG00845027374|RAB29, ENSCAFG00845013933|ADA, ENSCAFG00845015176|CARD11, ENSCAFG00845026198|RASGRP1, ENSCAFG00845002395|TGFB1, ENSCAFG00845030056|DPP4	8	1576	25	19884	0.32	0.000486241	***	0.0126174	*	ENSCAFG00845030056|DPP4	1	ENSCAFG00845002659|DOCK2, ENSCAFG00845008896|VAV1, ENSCAFG00845027374|RAB29, ENSCAFG00845013933|ADA, ENSCAFG00845015176|CARD11, ENSCAFG00845026198|RASGRP1, ENSCAFG00845002395|TGFB1	7	24	-1.22474
GO:0045747	positive regulation of Notch signaling pathway	Biological Process	ENSCAFG00845029137|DLL4, ENSCAFG00845022668|JAG2, ENSCAFG00845025905|HES1, ENSCAFG00845007032|MFNG, ENSCAFG00845001301|FGF10, ENSCAFG00845003875|NOD2, ENSCAFG00845024085|JAG1, ENSCAFG00845018961|EPN2, ENSCAFG00845005453|NOTCH1	9	1576	31	19884	0.2903	0.000489358	***	0.0126174	*	ENSCAFG00845003875|NOD2	1	ENSCAFG00845029137|DLL4, ENSCAFG00845022668|JAG2, ENSCAFG00845025905|HES1, ENSCAFG00845007032|MFNG, ENSCAFG00845001301|FGF10, ENSCAFG00845024085|JAG1, ENSCAFG00845018961|EPN2, ENSCAFG00845005453|NOTCH1	8	27	-2.11695
GO:0031234	extrinsic component of cytoplasmic side of plasma membrane	Cellular Component	ENSCAFG00845020471|HCK, ENSCAFG00845017966|RACGAP1, ENSCAFG00845026673|SHANK3, ENSCAFG00845010607|CYTH3, ENSCAFG00845013445|STAC2, ENSCAFG00845011700|PTK2B, ENSCAFG00845027497|ERRFI1, ENSCAFG00845025694|RGS1, ENSCAFG00845021944|TIAM1	9	1576	31	19884	0.2903	0.000489358	***	0.0126174	*	ENSCAFG00845017966|RACGAP1, ENSCAFG00845013445|STAC2, ENSCAFG00845027497|ERRFI1	3	ENSCAFG00845020471|HCK, ENSCAFG00845026673|SHANK3, ENSCAFG00845010607|CYTH3, ENSCAFG00845011700|PTK2B, ENSCAFG00845025694|RGS1, ENSCAFG00845021944|TIAM1	6	31	-1.25724
GO:0045892	negative regulation of transcription, DNA-templated	Biological Process	ENSCAFG00845011723|HEYL, ENSCAFG00845020246|MECOM, ENSCAFG00845022039|PDGFB, ENSCAFG00845026595|HMGA1, ENSCAFG00845013585|DEPDC1, ENSCAFG00845009798|NR1D1, ENSCAFG00845027004|BMP2, ENSCAFG00845020007|SOX7, ENSCAFG00845021614|SPI1, ENSCAFG00845001876|CRYAB, ENSCAFG00845020667|SOX18, ENSCAFG00845004370|BMP4, ENSCAFG00845025905|HES1, ENSCAFG00845029695|HEY1, ENSCAFG00845001752|CENPF, ENSCAFG00845017…	47	1576	360	19884	0.1306	0.000490769	***	0.0126174	*	ENSCAFG00845013585|DEPDC1, ENSCAFG00845001752|CENPF, ENSCAFG00845019683|DNMT3L, ENSCAFG00845026046|BCOR, ENSCAFG00845026417|WNT5A, ENSCAFG00845006044|VGLL4, ENSCAFG00845028997|CREB3L1, ENSCAFG00845024978|FOXM1, ENSCAFG00845024752|TBX3, ENSCAFG00845015842|ELF3, ENSCAFG00845030849|RCOR2, ENSCAFG00845009774|CSF2	12	ENSCAFG00845011723|HEYL, ENSCAFG00845020246|MECOM, ENSCAFG00845022039|PDGFB, ENSCAFG00845026595|HMGA1, ENSCAFG00845009798|NR1D1, ENSCAFG00845027004|BMP2, ENSCAFG00845020007|SOX7, ENSCAFG00845021614|SPI1, ENSCAFG00845001876|CRYAB, ENSCAFG00845020667|SOX18, ENSCAFG00845004370|BMP4, ENSCAFG00845025905|HES1, ENSCAFG00845029695|HEY1, ENSCAFG00845017433|HHEX, ENSCAFG00845024090|NR1H3, ENSCAFG0084502906…	35	347	-1.66417
GO:0031410	cytoplasmic vesicle	Cellular Component	ENSCAFG00845027134|CD93, ENSCAFG00845007384|LAPTM5, ENSCAFG00845020957|MME, ENSCAFG00845013357|ADGRF5, ENSCAFG00845008022|MAN1A1, ENSCAFG00845010410|SH3TC2, ENSCAFG00845002996|SORT1, ENSCAFG00845011207|DSC1, ENSCAFG00845008598|HAS2, ENSCAFG00845015776|SLC11A2, ENSCAFG00845006688|TBC1D2, ENSCAFG00845011997|ARRB1, ENSCAFG00845014721|ATP8A1, ENSCAFG00845012752|OCLN, ENSCAFG00845029840|TFRC, ENSCAFG0…	22	1576	129	19884	0.1705	0.000492677	***	0.0126174	*	ENSCAFG00845020957|MME, ENSCAFG00845008598|HAS2, ENSCAFG00845015776|SLC11A2, ENSCAFG00845010735|SLC39A4	4	ENSCAFG00845027134|CD93, ENSCAFG00845007384|LAPTM5, ENSCAFG00845013357|ADGRF5, ENSCAFG00845008022|MAN1A1, ENSCAFG00845010410|SH3TC2, ENSCAFG00845002996|SORT1, ENSCAFG00845011207|DSC1, ENSCAFG00845006688|TBC1D2, ENSCAFG00845011997|ARRB1, ENSCAFG00845014721|ATP8A1, ENSCAFG00845012752|OCLN, ENSCAFG00845029840|TFRC, ENSCAFG00845017860|NRSN1, ENSCAFG00845023646|AMOT, ENSCAFG00845004266|APOA1, ENSCAFG0…	18	125	-2.05718
GO:0034381	plasma lipoprotein particle clearance	Biological Process	ENSCAFG00845025442|CD36, ENSCAFG00845014323|MSR1, ENSCAFG00845021826|LDLR	3	1576	3	19884	1	0.000497045	***	0.0126174	*	ENSCAFG00845021826|LDLR	1	ENSCAFG00845025442|CD36, ENSCAFG00845014323|MSR1	2	3	-0.57735
GO:0071726	cellular response to diacyl bacterial lipopeptide	Biological Process	ENSCAFG00845025442|CD36, ENSCAFG00845001909|CD14, ENSCAFG00845009391|TLR2	3	1576	3	19884	1	0.000497045	***	0.0126174	*		0	ENSCAFG00845025442|CD36, ENSCAFG00845001909|CD14, ENSCAFG00845009391|TLR2	3	3	-1.73205
GO:0033093	Weibel-Palade body	Cellular Component	ENSCAFG00845029798|VWF, ENSCAFG00845001686|ECE1, ENSCAFG00845022999|UNC13D	3	1576	3	19884	1	0.000497045	***	0.0126174	*		0	ENSCAFG00845029798|VWF, ENSCAFG00845001686|ECE1, ENSCAFG00845022999|UNC13D	3	3	-1.73205
GO:0042482	positive regulation of odontogenesis	Biological Process	ENSCAFG00845002498|CD34, ENSCAFG00845027004|BMP2, ENSCAFG00845002395|TGFB1	3	1576	3	19884	1	0.000497045	***	0.0126174	*		0	ENSCAFG00845002498|CD34, ENSCAFG00845027004|BMP2, ENSCAFG00845002395|TGFB1	3	3	-1.73205
GO:0010814	substance P catabolic process	Biological Process	ENSCAFG00845018336|ACE, ENSCAFG00845020957|MME, ENSCAFG00845001686|ECE1	3	1576	3	19884	1	0.000497045	***	0.0126174	*	ENSCAFG00845020957|MME	1	ENSCAFG00845018336|ACE, ENSCAFG00845001686|ECE1	2	3	-0.57735
GO:0006828	manganese ion transport	Biological Process	ENSCAFG00845027087|SLC11A1, ENSCAFG00845015776|SLC11A2, ENSCAFG00845028420|SLC30A10	3	1576	3	19884	1	0.000497045	***	0.0126174	*	ENSCAFG00845015776|SLC11A2, ENSCAFG00845028420|SLC30A10	2	ENSCAFG00845027087|SLC11A1	1	3	0.57735
GO:0048002	antigen processing and presentation of peptide antigen	Biological Process	ENSCAFG00845027087|SLC11A1, ENSCAFG00845019241|CTSS, ENSCAFG00845017728|DLA-DQA1	3	1576	3	19884	1	0.000497045	***	0.0126174	*		0	ENSCAFG00845027087|SLC11A1, ENSCAFG00845019241|CTSS, ENSCAFG00845017728|DLA-DQA1	3	3	-1.73205
GO:0071727	cellular response to triacyl bacterial lipopeptide	Biological Process	ENSCAFG00845001909|CD14, ENSCAFG00845009391|TLR2, ENSCAFG00845004950|TLR1	3	1576	3	19884	1	0.000497045	***	0.0126174	*		0	ENSCAFG00845001909|CD14, ENSCAFG00845009391|TLR2, ENSCAFG00845004950|TLR1	3	3	-1.73205
GO:1902995	positive regulation of phospholipid efflux	Biological Process	ENSCAFG00845004382|ABCA3, ENSCAFG00845006705|APOE, ENSCAFG00845004266|APOA1	3	1576	3	19884	1	0.000497045	***	0.0126174	*		0	ENSCAFG00845004382|ABCA3, ENSCAFG00845006705|APOE, ENSCAFG00845004266|APOA1	3	3	-1.73205
GO:0005944	phosphatidylinositol 3-kinase complex, class IB	Cellular Component	ENSCAFG00845026701|PIK3CG, ENSCAFG00845000997|PIK3R6, ENSCAFG00845001127|PIK3R5	3	1576	3	19884	1	0.000497045	***	0.0126174	*		0	ENSCAFG00845026701|PIK3CG, ENSCAFG00845000997|PIK3R6, ENSCAFG00845001127|PIK3R5	3	3	-1.73205
GO:0002503	peptide antigen assembly with MHC class II protein complex	Biological Process	ENSCAFG00845018613|DLA-DMA, ENSCAFG00845017467|DLA-DRA, ENSCAFG00845018536|DLA-DMB	3	1576	3	19884	1	0.000497045	***	0.0126174	*		0	ENSCAFG00845018613|DLA-DMA, ENSCAFG00845017467|DLA-DRA, ENSCAFG00845018536|DLA-DMB	3	3	-1.73205
GO:0033632	regulation of cell-cell adhesion mediated by integrin	Biological Process	ENSCAFG00845030758|FERMT3, ENSCAFG00845013933|ADA, ENSCAFG00845030056|DPP4	3	1576	3	19884	1	0.000497045	***	0.0126174	*	ENSCAFG00845030056|DPP4	1	ENSCAFG00845030758|FERMT3, ENSCAFG00845013933|ADA	2	3	-0.57735
GO:0072138	mesenchymal cell proliferation involved in ureteric bud development	Biological Process	ENSCAFG00845027004|BMP2, ENSCAFG00845004370|BMP4, ENSCAFG00845031100|GPC3	3	1576	3	19884	1	0.000497045	***	0.0126174	*		0	ENSCAFG00845027004|BMP2, ENSCAFG00845004370|BMP4, ENSCAFG00845031100|GPC3	3	3	-1.73205
GO:0031394	positive regulation of prostaglandin biosynthetic process	Biological Process	ENSCAFG00845005378|PTGS2, ENSCAFG00845006874|CD74, ENSCAFG00845022232|PLA2G3	3	1576	3	19884	1	0.000497045	***	0.0126174	*	ENSCAFG00845005378|PTGS2, ENSCAFG00845022232|PLA2G3	2	ENSCAFG00845006874|CD74	1	3	0.57735
GO:0030540	female genitalia development	Biological Process	ENSCAFG00845028892|STRA6, ENSCAFG00845028771|CHD7, ENSCAFG00845024752|TBX3	3	1576	3	19884	1	0.000497045	***	0.0126174	*	ENSCAFG00845028892|STRA6, ENSCAFG00845024752|TBX3	2	ENSCAFG00845028771|CHD7	1	3	0.57735
GO:0002085	inhibition of neuroepithelial cell differentiation	Biological Process	ENSCAFG00845025905|HES1, ENSCAFG00845024085|JAG1, ENSCAFG00845005453|NOTCH1	3	1576	3	19884	1	0.000497045	***	0.0126174	*		0	ENSCAFG00845025905|HES1, ENSCAFG00845024085|JAG1, ENSCAFG00845005453|NOTCH1	3	3	-1.73205
GO:0030545	signaling receptor regulator activity	Molecular Function	ENSCAFG00845027536|CLEC12A, ENSCAFG00845027467|CLEC12B, ENSCAFG00845012252|MRAP2	3	1576	3	19884	1	0.000497045	***	0.0126174	*	ENSCAFG00845012252|MRAP2	1	ENSCAFG00845027536|CLEC12A, ENSCAFG00845027467|CLEC12B	2	3	-0.57735
GO:0097114	NMDA glutamate receptor clustering	Biological Process	ENSCAFG00845026673|SHANK3, ENSCAFG00845006705|APOE, ENSCAFG00845017868|RELN	3	1576	3	19884	1	0.000497045	***	0.0126174	*		0	ENSCAFG00845026673|SHANK3, ENSCAFG00845006705|APOE, ENSCAFG00845017868|RELN	3	3	-1.73205
GO:0030526	granulocyte macrophage colony-stimulating factor receptor complex	Cellular Component	ENSCAFG00845008045|CSF2RB, ENSCAFG00845015887|JAK2, ENSCAFG00845009774|CSF2	3	1576	3	19884	1	0.000497045	***	0.0126174	*	ENSCAFG00845015887|JAK2, ENSCAFG00845009774|CSF2	2	ENSCAFG00845008045|CSF2RB	1	3	0.57735
GO:0038157	granulocyte-macrophage colony-stimulating factor signaling pathway	Biological Process	ENSCAFG00845008045|CSF2RB, ENSCAFG00845015887|JAK2, ENSCAFG00845009774|CSF2	3	1576	3	19884	1	0.000497045	***	0.0126174	*	ENSCAFG00845015887|JAK2, ENSCAFG00845009774|CSF2	2	ENSCAFG00845008045|CSF2RB	1	3	0.57735
GO:0070665	positive regulation of leukocyte proliferation	Biological Process	ENSCAFG00845008045|CSF2RB, ENSCAFG00845015887|JAK2, ENSCAFG00845009774|CSF2	3	1576	3	19884	1	0.000497045	***	0.0126174	*	ENSCAFG00845015887|JAK2, ENSCAFG00845009774|CSF2	2	ENSCAFG00845008045|CSF2RB	1	3	0.57735
GO:0015204	urea transmembrane transporter activity	Molecular Function	ENSCAFG00845003486|SLC14A1, ENSCAFG00845003594|ENSCAFG00845003594, ENSCAFG00845003569|ENSCAFG00845003569	3	1576	3	19884	1	0.000497045	***	0.0126174	*	ENSCAFG00845003594|ENSCAFG00845003594, ENSCAFG00845003569|ENSCAFG00845003569	2	ENSCAFG00845003486|SLC14A1	1	3	0.57735
GO:2000312	regulation of kainate selective glutamate receptor activity	Biological Process	ENSCAFG00845004942|NETO2, ENSCAFG00845022711|KLHL24, ENSCAFG00845001049|NETO1	3	1576	3	19884	1	0.000497045	***	0.0126174	*	ENSCAFG00845001049|NETO1	1	ENSCAFG00845004942|NETO2, ENSCAFG00845022711|KLHL24	2	3	-0.57735
GO:0042632	cholesterol homeostasis	Biological Process	ENSCAFG00845030427|ABCG1, ENSCAFG00845016243|LIPG, ENSCAFG00845009798|NR1D1, ENSCAFG00845022156|SOAT2, ENSCAFG00845010374|ABCA1, ENSCAFG00845021826|LDLR, ENSCAFG00845024090|NR1H3, ENSCAFG00845006705|APOE, ENSCAFG00845015817|SCARB1, ENSCAFG00845022651|NR5A2, ENSCAFG00845004266|APOA1, ENSCAFG00845024271|MYLIP	12	1576	51	19884	0.2353	0.000509608	***	0.0126174	*	ENSCAFG00845016243|LIPG, ENSCAFG00845022156|SOAT2, ENSCAFG00845021826|LDLR	3	ENSCAFG00845030427|ABCG1, ENSCAFG00845009798|NR1D1, ENSCAFG00845010374|ABCA1, ENSCAFG00845024090|NR1H3, ENSCAFG00845006705|APOE, ENSCAFG00845015817|SCARB1, ENSCAFG00845022651|NR5A2, ENSCAFG00845004266|APOA1, ENSCAFG00845024271|MYLIP	9	46	0.147442
GO:0050804	modulation of chemical synaptic transmission	Biological Process	ENSCAFG00845017640|FYN, ENSCAFG00845024299|SLC6A6, ENSCAFG00845008635|CSPG5, ENSCAFG00845008614|GPER1, ENSCAFG00845019520|EPHB1, ENSCAFG00845017868|RELN, ENSCAFG00845029334|DNM1, ENSCAFG00845025366|PLCB4, ENSCAFG00845019528|PPP1R9A, ENSCAFG00845013712|PTPRS, ENSCAFG00845028149|CACNA1A, ENSCAFG00845014113|ARC	12	1576	51	19884	0.2353	0.000509608	***	0.0126174	*	ENSCAFG00845017640|FYN, ENSCAFG00845013712|PTPRS, ENSCAFG00845028149|CACNA1A	3	ENSCAFG00845024299|SLC6A6, ENSCAFG00845008635|CSPG5, ENSCAFG00845008614|GPER1, ENSCAFG00845019520|EPHB1, ENSCAFG00845017868|RELN, ENSCAFG00845029334|DNM1, ENSCAFG00845025366|PLCB4, ENSCAFG00845019528|PPP1R9A, ENSCAFG00845014113|ARC	9	46	-0.884652
GO:0016477	cell migration	Biological Process	ENSCAFG00845015545|PODXL, ENSCAFG00845020628|AQP1, ENSCAFG00845013438|EFNA1, ENSCAFG00845008232|LCP1, ENSCAFG00845011954|OR51E2, ENSCAFG00845025905|HES1, ENSCAFG00845012083|KDR, ENSCAFG00845002971|ADGRG1, ENSCAFG00845009278|VAV3, ENSCAFG00845026417|WNT5A, ENSCAFG00845023188|FLT1, ENSCAFG00845029636|ELMO1, ENSCAFG00845017868|RELN, ENSCAFG00845007512|DEPDC1B, ENSCAFG00845012064|S1PR1, ENSCAFG008450…	21	1576	121	19884	0.1736	0.000515254	***	0.0126174	*	ENSCAFG00845026417|WNT5A, ENSCAFG00845007512|DEPDC1B, ENSCAFG00845027425|RASGEF1A, ENSCAFG00845003314|WWC1	4	ENSCAFG00845015545|PODXL, ENSCAFG00845020628|AQP1, ENSCAFG00845013438|EFNA1, ENSCAFG00845008232|LCP1, ENSCAFG00845011954|OR51E2, ENSCAFG00845025905|HES1, ENSCAFG00845012083|KDR, ENSCAFG00845002971|ADGRG1, ENSCAFG00845009278|VAV3, ENSCAFG00845023188|FLT1, ENSCAFG00845029636|ELMO1, ENSCAFG00845017868|RELN, ENSCAFG00845012064|S1PR1, ENSCAFG00845018486|IRS2, ENSCAFG00845021944|TIAM1, ENSCAFG008450141…	17	119	-1.28338
GO:0070508	cholesterol import	Biological Process	ENSCAFG00845025442|CD36, ENSCAFG00845021826|LDLR, ENSCAFG00845015817|SCARB1, ENSCAFG00845004266|APOA1	4	1576	6	19884	0.6667	0.000517723	***	0.0126174	*	ENSCAFG00845021826|LDLR	1	ENSCAFG00845025442|CD36, ENSCAFG00845015817|SCARB1, ENSCAFG00845004266|APOA1	3	6	-0.816497
GO:0006958	complement activation, classical pathway	Biological Process	ENSCAFG00845000378|C1QC, ENSCAFG00845000400|C1QA, ENSCAFG00845025120|C1R, ENSCAFG00845000358|C1QB	4	1576	6	19884	0.6667	0.000517723	***	0.0126174	*	ENSCAFG00845025120|C1R	1	ENSCAFG00845000378|C1QC, ENSCAFG00845000400|C1QA, ENSCAFG00845000358|C1QB	3	6	-0.816497
GO:0010815	bradykinin catabolic process	Biological Process	ENSCAFG00845018336|ACE, ENSCAFG00845020957|MME, ENSCAFG00845001686|ECE1, ENSCAFG00845005115|CTSH	4	1576	6	19884	0.6667	0.000517723	***	0.0126174	*	ENSCAFG00845020957|MME	1	ENSCAFG00845018336|ACE, ENSCAFG00845001686|ECE1, ENSCAFG00845005115|CTSH	3	6	-0.816497
GO:0035723	interleukin-15-mediated signaling pathway	Biological Process	ENSCAFG00845002159|ENSCAFG00845002159, ENSCAFG00845027739|CD4, ENSCAFG00845017057|IL2RG, ENSCAFG00845019627|IL15	4	1576	6	19884	0.6667	0.000517723	***	0.0126174	*	ENSCAFG00845002159|ENSCAFG00845002159	1	ENSCAFG00845027739|CD4, ENSCAFG00845017057|IL2RG, ENSCAFG00845019627|IL15	3	6	0
GO:0048711	positive regulation of astrocyte differentiation	Biological Process	ENSCAFG00845030902|LIF, ENSCAFG00845027004|BMP2, ENSCAFG00845025905|HES1, ENSCAFG00845005453|NOTCH1	4	1576	6	19884	0.6667	0.000517723	***	0.0126174	*	ENSCAFG00845030902|LIF	1	ENSCAFG00845027004|BMP2, ENSCAFG00845025905|HES1, ENSCAFG00845005453|NOTCH1	3	6	0
GO:0001775	cell activation	Biological Process	ENSCAFG00845009391|TLR2, ENSCAFG00845004950|TLR1, ENSCAFG00845018106|SYK, ENSCAFG00845002395|TGFB1	4	1576	6	19884	0.6667	0.000517723	***	0.0126174	*		0	ENSCAFG00845009391|TLR2, ENSCAFG00845004950|TLR1, ENSCAFG00845018106|SYK, ENSCAFG00845002395|TGFB1	4	6	-2.44949
GO:0010573	vascular endothelial growth factor production	Biological Process	ENSCAFG00845008825|IL6, ENSCAFG00845002971|ADGRG1, ENSCAFG00845012236|ADAMTS3, ENSCAFG00845014397|IL6R	4	1576	6	19884	0.6667	0.000517723	***	0.0126174	*	ENSCAFG00845008825|IL6, ENSCAFG00845012236|ADAMTS3	2	ENSCAFG00845002971|ADGRG1, ENSCAFG00845014397|IL6R	2	6	0
GO:2000048	negative regulation of cell-cell adhesion mediated by cadherin	Biological Process	ENSCAFG00845017586|BMP6, ENSCAFG00845012012|RGCC, ENSCAFG00845026555|PPM1F, ENSCAFG00845005453|NOTCH1	4	1576	6	19884	0.6667	0.000517723	***	0.0126174	*		0	ENSCAFG00845017586|BMP6, ENSCAFG00845012012|RGCC, ENSCAFG00845026555|PPM1F, ENSCAFG00845005453|NOTCH1	4	6	-2.44949
GO:0071918	urea transmembrane transport	Biological Process	ENSCAFG00845015193|AQP9, ENSCAFG00845003486|SLC14A1, ENSCAFG00845003594|ENSCAFG00845003594, ENSCAFG00845003569|ENSCAFG00845003569	4	1576	6	19884	0.6667	0.000517723	***	0.0126174	*	ENSCAFG00845003594|ENSCAFG00845003594, ENSCAFG00845003569|ENSCAFG00845003569	2	ENSCAFG00845015193|AQP9, ENSCAFG00845003486|SLC14A1	2	4	0
GO:0051770	positive regulation of nitric-oxide synthase biosynthetic process	Biological Process	ENSCAFG00845012026|TLR4, ENSCAFG00845012083|KDR, ENSCAFG00845003875|NOD2, ENSCAFG00845015887|JAK2	4	1576	6	19884	0.6667	0.000517723	***	0.0126174	*	ENSCAFG00845003875|NOD2, ENSCAFG00845015887|JAK2	2	ENSCAFG00845012026|TLR4, ENSCAFG00845012083|KDR	2	6	0
GO:0014074	response to purine-containing compound	Biological Process	ENSCAFG00845022393|ADORA2A, ENSCAFG00845020419|TRPM2, ENSCAFG00845013933|ADA, ENSCAFG00845014197|ADORA1	4	1576	6	19884	0.6667	0.000517723	***	0.0126174	*	ENSCAFG00845022393|ADORA2A	1	ENSCAFG00845020419|TRPM2, ENSCAFG00845013933|ADA, ENSCAFG00845014197|ADORA1	3	6	0
GO:1905907	negative regulation of amyloid fibril formation	Biological Process	ENSCAFG00845001876|CRYAB, ENSCAFG00845010565|CLU, ENSCAFG00845021826|LDLR, ENSCAFG00845006705|APOE	4	1576	6	19884	0.6667	0.000517723	***	0.0126174	*	ENSCAFG00845021826|LDLR	1	ENSCAFG00845001876|CRYAB, ENSCAFG00845010565|CLU, ENSCAFG00845006705|APOE	3	6	-1.63299
GO:0045745	positive regulation of G protein-coupled receptor signaling pathway	Biological Process	ENSCAFG00845010104|C3, ENSCAFG00845008614|GPER1, ENSCAFG00845023697|SLC39A14, ENSCAFG00845009497|GAS2L2	4	1576	6	19884	0.6667	0.000517723	***	0.0126174	*	ENSCAFG00845023697|SLC39A14	1	ENSCAFG00845010104|C3, ENSCAFG00845008614|GPER1, ENSCAFG00845009497|GAS2L2	3	5	-1.34164
GO:0051988	regulation of attachment of spindle microtubules to kinetochore	Biological Process	ENSCAFG00845017966|RACGAP1, ENSCAFG00845025956|ECT2, ENSCAFG00845007948|RSKR, ENSCAFG00845003393|NEK2	4	1576	6	19884	0.6667	0.000517723	***	0.0126174	*	ENSCAFG00845017966|RACGAP1, ENSCAFG00845025956|ECT2, ENSCAFG00845007948|RSKR, ENSCAFG00845003393|NEK2	4		0	6	1.63299
GO:0006707	cholesterol catabolic process	Biological Process	ENSCAFG00845006705|APOE, ENSCAFG00845015817|SCARB1, ENSCAFG00845028313|CYP27A1, ENSCAFG00845004031|CYP46A1	4	1576	6	19884	0.6667	0.000517723	***	0.0126174	*	ENSCAFG00845028313|CYP27A1	1	ENSCAFG00845006705|APOE, ENSCAFG00845015817|SCARB1, ENSCAFG00845004031|CYP46A1	3	6	-0.816497
GO:0033700	phospholipid efflux	Biological Process	ENSCAFG00845030427|ABCG1, ENSCAFG00845006666|APOC1, ENSCAFG00845010374|ABCA1, ENSCAFG00845006705|APOE, ENSCAFG00845004266|APOA1	5	1576	10	19884	0.5	0.000558216	***	0.0132829	*		0	ENSCAFG00845030427|ABCG1, ENSCAFG00845006666|APOC1, ENSCAFG00845010374|ABCA1, ENSCAFG00845006705|APOE, ENSCAFG00845004266|APOA1	5	8	-1.06066
GO:0005520	insulin-like growth factor binding	Molecular Function	ENSCAFG00845014179|ENSCAFG00845014179, ENSCAFG00845011212|IGFBP3, ENSCAFG00845024936|IGFBP5, ENSCAFG00845008138|IGFBP4, ENSCAFG00845024863|IGFBP2	5	1576	10	19884	0.5	0.000558216	***	0.0132829	*	ENSCAFG00845024936|IGFBP5	1	ENSCAFG00845014179|ENSCAFG00845014179, ENSCAFG00845011212|IGFBP3, ENSCAFG00845008138|IGFBP4, ENSCAFG00845024863|IGFBP2	4	10	-1.26491
GO:0044342	type B pancreatic cell proliferation	Biological Process	ENSCAFG00845011212|IGFBP3, ENSCAFG00845008138|IGFBP4, ENSCAFG00845021635|DACH1, ENSCAFG00845018486|IRS2, ENSCAFG00845005087|RASGRF1	5	1576	10	19884	0.5	0.000558216	***	0.0132829	*		0	ENSCAFG00845011212|IGFBP3, ENSCAFG00845008138|IGFBP4, ENSCAFG00845021635|DACH1, ENSCAFG00845018486|IRS2, ENSCAFG00845005087|RASGRF1	5	9	-1.66667
GO:0048546	digestive tract morphogenesis	Biological Process	ENSCAFG00845028892|STRA6, ENSCAFG00845026417|WNT5A, ENSCAFG00845008758|SFRP1, ENSCAFG00845005267|SOX10, ENSCAFG00845002725|BCL2	5	1576	10	19884	0.5	0.000558216	***	0.0132829	*	ENSCAFG00845028892|STRA6, ENSCAFG00845026417|WNT5A	2	ENSCAFG00845008758|SFRP1, ENSCAFG00845005267|SOX10, ENSCAFG00845002725|BCL2	3	8	0
GO:0005523	tropomyosin binding	Molecular Function	ENSCAFG00845014334|TMOD1, ENSCAFG00845016513|LMOD1, ENSCAFG00845008851|NEBL, ENSCAFG00845011935|PYCARD, ENSCAFG00845018341|TNNT2	5	1576	10	19884	0.5	0.000558216	***	0.0132829	*		0	ENSCAFG00845014334|TMOD1, ENSCAFG00845016513|LMOD1, ENSCAFG00845008851|NEBL, ENSCAFG00845011935|PYCARD, ENSCAFG00845018341|TNNT2	5	10	-3.16228
GO:0048484	enteric nervous system development	Biological Process	ENSCAFG00845021077|KIF26A, ENSCAFG00845005267|SOX10, ENSCAFG00845003744|GDNF, ENSCAFG00845013340|EDNRA, ENSCAFG00845030227|HLX	5	1576	10	19884	0.5	0.000558216	***	0.0132829	*	ENSCAFG00845003744|GDNF	1	ENSCAFG00845021077|KIF26A, ENSCAFG00845005267|SOX10, ENSCAFG00845013340|EDNRA, ENSCAFG00845030227|HLX	4	10	-1.26491
GO:0004197	cysteine-type endopeptidase activity	Molecular Function	ENSCAFG00845019461|CTSK, ENSCAFG00845019241|CTSS, ENSCAFG00845018672|CTSB, ENSCAFG00845021275|LGMN, ENSCAFG00845008758|SFRP1, ENSCAFG00845019146|CASP14, ENSCAFG00845005115|CTSH, ENSCAFG00845020502|ESPL1, ENSCAFG00845011935|PYCARD, ENSCAFG00845000375|CASP4	10	1576	38	19884	0.2632	0.000573112	***	0.0135308	*	ENSCAFG00845020502|ESPL1	1	ENSCAFG00845019461|CTSK, ENSCAFG00845019241|CTSS, ENSCAFG00845018672|CTSB, ENSCAFG00845021275|LGMN, ENSCAFG00845008758|SFRP1, ENSCAFG00845019146|CASP14, ENSCAFG00845005115|CTSH, ENSCAFG00845011935|PYCARD, ENSCAFG00845000375|CASP4	9	37	0.164399
GO:0005884	actin filament	Cellular Component	ENSCAFG00845018055|TEK, ENSCAFG00845020471|HCK, ENSCAFG00845017640|FYN, ENSCAFG00845008232|LCP1, ENSCAFG00845014334|TMOD1, ENSCAFG00845007348|RAC2, ENSCAFG00845010791|AIF1, ENSCAFG00845023646|AMOT, ENSCAFG00845029411|GDPD2, ENSCAFG00845009497|GAS2L2	10	1576	38	19884	0.2632	0.000573112	***	0.0135308	*	ENSCAFG00845017640|FYN, ENSCAFG00845029411|GDPD2	2	ENSCAFG00845018055|TEK, ENSCAFG00845020471|HCK, ENSCAFG00845008232|LCP1, ENSCAFG00845014334|TMOD1, ENSCAFG00845007348|RAC2, ENSCAFG00845010791|AIF1, ENSCAFG00845023646|AMOT, ENSCAFG00845009497|GAS2L2	8	36	-1.33333
GO:0035924	cellular response to vascular endothelial growth factor stimulus	Biological Process	ENSCAFG00845029137|DLL4, ENSCAFG00845012083|KDR, ENSCAFG00845005091|GAS1, ENSCAFG00845023188|FLT1, ENSCAFG00845019362|EGR3, ENSCAFG00845005513|SEMA6A, ENSCAFG00845005453|NOTCH1	7	1576	20	19884	0.35	0.000597539	***	0.0139982	*		0	ENSCAFG00845029137|DLL4, ENSCAFG00845012083|KDR, ENSCAFG00845005091|GAS1, ENSCAFG00845023188|FLT1, ENSCAFG00845019362|EGR3, ENSCAFG00845005513|SEMA6A, ENSCAFG00845005453|NOTCH1	7	20	-1.78885
GO:0007200	phospholipase C-activating G protein-coupled receptor signaling pathway	Biological Process	ENSCAFG00845005035|GPR4, ENSCAFG00845008786|P2RY2, ENSCAFG00845028869|TGM2, ENSCAFG00845023872|NMUR1, ENSCAFG00845010276|F2R, ENSCAFG00845010390|GNA15, ENSCAFG00845005069|NMUR2	7	1576	20	19884	0.35	0.000597539	***	0.0139982	*	ENSCAFG00845028869|TGM2	1	ENSCAFG00845005035|GPR4, ENSCAFG00845008786|P2RY2, ENSCAFG00845023872|NMUR1, ENSCAFG00845010276|F2R, ENSCAFG00845010390|GNA15, ENSCAFG00845005069|NMUR2	6	17	0
GO:0071805	potassium ion transmembrane transport	Biological Process	ENSCAFG00845011629|KCNQ1, ENSCAFG00845004230|SLC1A3, ENSCAFG00845014126|ENSCAFG00845014126, ENSCAFG00845006390|KCNE3, ENSCAFG00845003207|KCNH1, ENSCAFG00845029352|SLC24A3, ENSCAFG00845011313|KCNQ5, ENSCAFG00845020809|SLC24A4, ENSCAFG00845012249|HCN3, ENSCAFG00845001892|ENSCAFG00845001892, ENSCAFG00845030426|KCNA6, ENSCAFG00845009123|KCNQ4, ENSCAFG00845014148|KCNK16, ENSCAFG00845028885|KCNK3, ENSC…	15	1576	74	19884	0.2027	0.000600896	***	0.0140225	*	ENSCAFG00845004230|SLC1A3, ENSCAFG00845003207|KCNH1, ENSCAFG00845012249|HCN3, ENSCAFG00845030426|KCNA6, ENSCAFG00845030371|KCNA1	5	ENSCAFG00845011629|KCNQ1, ENSCAFG00845014126|ENSCAFG00845014126, ENSCAFG00845006390|KCNE3, ENSCAFG00845029352|SLC24A3, ENSCAFG00845011313|KCNQ5, ENSCAFG00845020809|SLC24A4, ENSCAFG00845001892|ENSCAFG00845001892, ENSCAFG00845009123|KCNQ4, ENSCAFG00845014148|KCNK16, ENSCAFG00845028885|KCNK3	10	58	-1.83829
GO:0030513	positive regulation of BMP signaling pathway	Biological Process	ENSCAFG00845012097|CDH5, ENSCAFG00845004370|BMP4, ENSCAFG00845025905|HES1, ENSCAFG00845012083|KDR, ENSCAFG00845031100|GPC3, ENSCAFG00845028551|SCUBE3, ENSCAFG00845021771|ENSCAFG00845021771, ENSCAFG00845005453|NOTCH1, ENSCAFG00845024340|FBXL15	9	1576	32	19884	0.2812	0.000633414	***	0.0147244	*		0	ENSCAFG00845012097|CDH5, ENSCAFG00845004370|BMP4, ENSCAFG00845025905|HES1, ENSCAFG00845012083|KDR, ENSCAFG00845031100|GPC3, ENSCAFG00845028551|SCUBE3, ENSCAFG00845021771|ENSCAFG00845021771, ENSCAFG00845005453|NOTCH1, ENSCAFG00845024340|FBXL15	9	31	-2.33487
GO:0004114	3',5'-cyclic-nucleotide phosphodiesterase activity	Molecular Function	ENSCAFG00845009737|PDE2A, ENSCAFG00845003266|PDE8A, ENSCAFG00845022048|PDE1C, ENSCAFG00845022709|ENSCAFG00845022709, ENSCAFG00845020918|PDE6H, ENSCAFG00845022978|PDE4C, ENSCAFG00845030199|PDE5A, ENSCAFG00845022095|ENSCAFG00845022095	8	1576	26	19884	0.3077	0.00065393	***	0.01482	*	ENSCAFG00845003266|PDE8A	1	ENSCAFG00845009737|PDE2A, ENSCAFG00845022048|PDE1C, ENSCAFG00845022709|ENSCAFG00845022709, ENSCAFG00845020918|PDE6H, ENSCAFG00845022978|PDE4C, ENSCAFG00845030199|PDE5A, ENSCAFG00845022095|ENSCAFG00845022095	7	24	-1.42887
GO:0055091	phospholipid homeostasis	Biological Process	ENSCAFG00845030427|ABCG1, ENSCAFG00845016243|LIPG, ENSCAFG00845004382|ABCA3, ENSCAFG00845010374|ABCA1, ENSCAFG00845002395|TGFB1, ENSCAFG00845004266|APOA1	6	1576	15	19884	0.4	0.000657109	***	0.01482	*	ENSCAFG00845016243|LIPG	1	ENSCAFG00845030427|ABCG1, ENSCAFG00845004382|ABCA3, ENSCAFG00845010374|ABCA1, ENSCAFG00845002395|TGFB1, ENSCAFG00845004266|APOA1	5	14	-0.801784
GO:0003180	aortic valve morphogenesis	Biological Process	ENSCAFG00845019831|TIE1, ENSCAFG00845013438|EFNA1, ENSCAFG00845004370|BMP4, ENSCAFG00845002910|SLIT3, ENSCAFG00845002395|TGFB1, ENSCAFG00845005453|NOTCH1	6	1576	15	19884	0.4	0.000657109	***	0.01482	*		0	ENSCAFG00845019831|TIE1, ENSCAFG00845013438|EFNA1, ENSCAFG00845004370|BMP4, ENSCAFG00845002910|SLIT3, ENSCAFG00845002395|TGFB1, ENSCAFG00845005453|NOTCH1	6	15	-1.29099
GO:0005504	fatty acid binding	Molecular Function	ENSCAFG00845014963|FABP4, ENSCAFG00845014832|FABP5, ENSCAFG00845006666|APOC1, ENSCAFG00845013478|ENSCAFG00845013478, ENSCAFG00845030144|FABP2, ENSCAFG00845005146|PTGDS	6	1576	15	19884	0.4	0.000657109	***	0.01482	*		0	ENSCAFG00845014963|FABP4, ENSCAFG00845014832|FABP5, ENSCAFG00845006666|APOC1, ENSCAFG00845013478|ENSCAFG00845013478, ENSCAFG00845030144|FABP2, ENSCAFG00845005146|PTGDS	6	13	-1.94145
GO:0001516	prostaglandin biosynthetic process	Biological Process	ENSCAFG00845031075|TBXAS1, ENSCAFG00845023377|PTGES, ENSCAFG00845005378|PTGS2, ENSCAFG00845006874|CD74, ENSCAFG00845013501|PTGS1, ENSCAFG00845005146|PTGDS	6	1576	15	19884	0.4	0.000657109	***	0.01482	*	ENSCAFG00845023377|PTGES, ENSCAFG00845005378|PTGS2	2	ENSCAFG00845031075|TBXAS1, ENSCAFG00845006874|CD74, ENSCAFG00845013501|PTGS1, ENSCAFG00845005146|PTGDS	4	14	-0.534522
GO:0048010	vascular endothelial growth factor receptor signaling pathway	Biological Process	ENSCAFG00845006015|ENSCAFG00845006015, ENSCAFG00845018800|VEGFC, ENSCAFG00845012083|KDR, ENSCAFG00845001301|FGF10, ENSCAFG00845023188|FLT1, ENSCAFG00845011700|PTK2B	6	1576	15	19884	0.4	0.000657109	***	0.01482	*	ENSCAFG00845018800|VEGFC	1	ENSCAFG00845006015|ENSCAFG00845006015, ENSCAFG00845012083|KDR, ENSCAFG00845001301|FGF10, ENSCAFG00845023188|FLT1, ENSCAFG00845011700|PTK2B	5	15	-0.774597
GO:0010804	negative regulation of tumor necrosis factor-mediated signaling pathway	Biological Process	ENSCAFG00845000166|CCDC3, ENSCAFG00845027414|GAS6, ENSCAFG00845001775|CARD8, ENSCAFG00845021949|ADIPOQ, ENSCAFG00845004266|APOA1, ENSCAFG00845009966|HSF4	6	1576	15	19884	0.4	0.000657109	***	0.01482	*		0	ENSCAFG00845000166|CCDC3, ENSCAFG00845027414|GAS6, ENSCAFG00845001775|CARD8, ENSCAFG00845021949|ADIPOQ, ENSCAFG00845004266|APOA1, ENSCAFG00845009966|HSF4	6	15	-2.32379
GO:0004725	protein tyrosine phosphatase activity	Molecular Function	ENSCAFG00845023211|PTPRC, ENSCAFG00845027906|PTPRE, ENSCAFG00845026107|PTPN6, ENSCAFG00845013289|PTP4A3, ENSCAFG00845022702|PTPN22, ENSCAFG00845004444|CDKN3, ENSCAFG00845013209|UBASH3B, ENSCAFG00845026437|PTPRD, ENSCAFG00845020349|PTPRO, ENSCAFG00845020301|PTPRB, ENSCAFG00845026616|EYA1, ENSCAFG00845020101|CDC25C, ENSCAFG00845028291|PTPN4, ENSCAFG00845013712|PTPRS	14	1576	67	19884	0.209	0.000657143	***	0.01482	*	ENSCAFG00845004444|CDKN3, ENSCAFG00845026616|EYA1, ENSCAFG00845020101|CDC25C, ENSCAFG00845013712|PTPRS	4	ENSCAFG00845023211|PTPRC, ENSCAFG00845027906|PTPRE, ENSCAFG00845026107|PTPN6, ENSCAFG00845013289|PTP4A3, ENSCAFG00845022702|PTPN22, ENSCAFG00845013209|UBASH3B, ENSCAFG00845026437|PTPRD, ENSCAFG00845020349|PTPRO, ENSCAFG00845020301|PTPRB, ENSCAFG00845028291|PTPN4	10	64	-1.375
GO:0006468	protein phosphorylation	Biological Process	ENSCAFG00845019831|TIE1, ENSCAFG00845022039|PDGFB, ENSCAFG00845010301|FGR, ENSCAFG00845011904|KIT, ENSCAFG00845006015|ENSCAFG00845006015, ENSCAFG00845023062|PRKCH, ENSCAFG00845013290|ENSCAFG00845013290, ENSCAFG00845029262|SEMA7A, ENSCAFG00845018055|TEK, ENSCAFG00845026701|PIK3CG, ENSCAFG00845020471|HCK, ENSCAFG00845027004|BMP2, ENSCAFG00845008495|BUB1, ENSCAFG00845011212|IGFBP3, ENSCAFG0084501764…	68	1576	578	19884	0.1176	0.000665115	***	0.0149441	*	ENSCAFG00845008495|BUB1, ENSCAFG00845017640|FYN, ENSCAFG00845003070|ALPK3, ENSCAFG00845028469|IKBKE, ENSCAFG00845000194|CAMK1D, ENSCAFG00845001570|PLK1, ENSCAFG00845008852|IQGAP3, ENSCAFG00845026417|WNT5A, ENSCAFG00845015887|JAK2, ENSCAFG00845009329|TTK, ENSCAFG00845026928|PLK4, ENSCAFG00845007948|RSKR, ENSCAFG00845001129|CCNE1, ENSCAFG00845025416|NEK10, ENSCAFG00845003393|NEK2, ENSCAFG0084500349…	21	ENSCAFG00845019831|TIE1, ENSCAFG00845022039|PDGFB, ENSCAFG00845010301|FGR, ENSCAFG00845011904|KIT, ENSCAFG00845006015|ENSCAFG00845006015, ENSCAFG00845023062|PRKCH, ENSCAFG00845013290|ENSCAFG00845013290, ENSCAFG00845029262|SEMA7A, ENSCAFG00845018055|TEK, ENSCAFG00845026701|PIK3CG, ENSCAFG00845020471|HCK, ENSCAFG00845027004|BMP2, ENSCAFG00845011212|IGFBP3, ENSCAFG00845001483|NPR1, ENSCAFG0084500839…	47	549	-0.256074
GO:0006816	calcium ion transport	Biological Process	ENSCAFG00845012190|CCR1, ENSCAFG00845011338|CCL8, ENSCAFG00845027103|P2RX7, ENSCAFG00845023872|NMUR1, ENSCAFG00845022016|TRPV4, ENSCAFG00845001335|PRKCB, ENSCAFG00845025226|RYR3, ENSCAFG00845005069|NMUR2, ENSCAFG00845023922|ITPR3, ENSCAFG00845017972|ATP2A3, ENSCAFG00845029374|RAMP1, ENSCAFG00845004526|CDH23, ENSCAFG00845024998|SLC8A1	13	1576	60	19884	0.2167	0.000705573	***	0.0157361	*	ENSCAFG00845011338|CCL8, ENSCAFG00845022016|TRPV4, ENSCAFG00845025226|RYR3	3	ENSCAFG00845012190|CCR1, ENSCAFG00845027103|P2RX7, ENSCAFG00845023872|NMUR1, ENSCAFG00845001335|PRKCB, ENSCAFG00845005069|NMUR2, ENSCAFG00845023922|ITPR3, ENSCAFG00845017972|ATP2A3, ENSCAFG00845029374|RAMP1, ENSCAFG00845004526|CDH23, ENSCAFG00845024998|SLC8A1	10	52	-1.38675
GO:0016525	negative regulation of angiogenesis	Biological Process	ENSCAFG00845019831|TIE1, ENSCAFG00845022531|ANGPT2, ENSCAFG00845030285|STAB1, ENSCAFG00845018055|TEK, ENSCAFG00845005035|GPR4, ENSCAFG00845020341|COL4A2, ENSCAFG00845006098|THBS4, ENSCAFG00845029116|PLK2, ENSCAFG00845019582|ANGPT4, ENSCAFG00845012012|RGCC, ENSCAFG00845023646|AMOT, ENSCAFG00845005513|SEMA6A, ENSCAFG00845029410|CLDN5	13	1576	60	19884	0.2167	0.000705573	***	0.0157361	*		0	ENSCAFG00845019831|TIE1, ENSCAFG00845022531|ANGPT2, ENSCAFG00845030285|STAB1, ENSCAFG00845018055|TEK, ENSCAFG00845005035|GPR4, ENSCAFG00845020341|COL4A2, ENSCAFG00845006098|THBS4, ENSCAFG00845029116|PLK2, ENSCAFG00845019582|ANGPT4, ENSCAFG00845012012|RGCC, ENSCAFG00845023646|AMOT, ENSCAFG00845005513|SEMA6A, ENSCAFG00845029410|CLDN5	13	56	-1.60357
GO:0051092	positive regulation of NF-kappaB transcription factor activity	Biological Process	ENSCAFG00845025442|CD36, ENSCAFG00845023062|PRKCH, ENSCAFG00845009391|TLR2, ENSCAFG00845024098|CAT, ENSCAFG00845012026|TLR4, ENSCAFG00845010565|CLU, ENSCAFG00845010486|IL1RL1, ENSCAFG00845003875|NOD2, ENSCAFG00845026417|WNT5A, ENSCAFG00845025768|ADAM8, ENSCAFG00845001335|PRKCB, ENSCAFG00845021778|TRIM22, ENSCAFG00845015176|CARD11, ENSCAFG00845006183|CARD9, ENSCAFG00845029840|TFRC, ENSCAFG00845011…	17	1576	91	19884	0.1868	0.000722735	***	0.0160596	*	ENSCAFG00845010486|IL1RL1, ENSCAFG00845003875|NOD2, ENSCAFG00845026417|WNT5A	3	ENSCAFG00845025442|CD36, ENSCAFG00845023062|PRKCH, ENSCAFG00845009391|TLR2, ENSCAFG00845024098|CAT, ENSCAFG00845012026|TLR4, ENSCAFG00845010565|CLU, ENSCAFG00845025768|ADAM8, ENSCAFG00845001335|PRKCB, ENSCAFG00845021778|TRIM22, ENSCAFG00845015176|CARD11, ENSCAFG00845006183|CARD9, ENSCAFG00845029840|TFRC, ENSCAFG00845011935|PYCARD, ENSCAFG00845003350|CX3CL1	14	89	-0.953998
GO:0043065	positive regulation of apoptotic process	Biological Process	ENSCAFG00845028626|ITGA6, ENSCAFG00845028911|RASSF2, ENSCAFG00845008825|IL6, ENSCAFG00845027004|BMP2, ENSCAFG00845011212|IGFBP3, ENSCAFG00845020969|INPP5D, ENSCAFG00845004370|BMP4, ENSCAFG00845018644|DUSP6, ENSCAFG00845010565|CLU, ENSCAFG00845000194|CAMK1D, ENSCAFG00845016004|FRZB, ENSCAFG00845021542|EEF1A2, ENSCAFG00845028869|TGM2, ENSCAFG00845025956|ECT2, ENSCAFG00845021435|IRF5, ENSCAFG0084502…	25	1576	159	19884	0.1572	0.000743667	***	0.0164642	*	ENSCAFG00845008825|IL6, ENSCAFG00845000194|CAMK1D, ENSCAFG00845028869|TGM2, ENSCAFG00845025956|ECT2, ENSCAFG00845008263|TOP2A, ENSCAFG00845019290|RARB	6	ENSCAFG00845028626|ITGA6, ENSCAFG00845028911|RASSF2, ENSCAFG00845027004|BMP2, ENSCAFG00845011212|IGFBP3, ENSCAFG00845020969|INPP5D, ENSCAFG00845004370|BMP4, ENSCAFG00845018644|DUSP6, ENSCAFG00845010565|CLU, ENSCAFG00845016004|FRZB, ENSCAFG00845021542|EEF1A2, ENSCAFG00845021435|IRF5, ENSCAFG00845029233|ANKRD1, ENSCAFG00845027103|P2RX7, ENSCAFG00845008758|SFRP1, ENSCAFG00845026419|SCIN, ENSCAFG0084…	19	152	-0.811107
GO:0007018	microtubule-based movement	Biological Process	ENSCAFG00845021665|KIF14, ENSCAFG00845000629|KIF22, ENSCAFG00845021115|KIF23, ENSCAFG00845030810|KIF1A, ENSCAFG00845021077|KIF26A, ENSCAFG00845019219|KIF20A, ENSCAFG00845017021|KIF11, ENSCAFG00845026674|KIF2C, ENSCAFG00845006392|KIF18B, ENSCAFG00845018750|KIF19, ENSCAFG00845026923|CENPE, ENSCAFG00845005694|KIF26B, ENSCAFG00845021237|DYNC1I1, ENSCAFG00845021093|DNAH7	14	1576	68	19884	0.2059	0.000768105	***	0.0169432	*	ENSCAFG00845021665|KIF14, ENSCAFG00845000629|KIF22, ENSCAFG00845021115|KIF23, ENSCAFG00845019219|KIF20A, ENSCAFG00845017021|KIF11, ENSCAFG00845026674|KIF2C, ENSCAFG00845006392|KIF18B, ENSCAFG00845026923|CENPE, ENSCAFG00845005694|KIF26B, ENSCAFG00845021237|DYNC1I1, ENSCAFG00845021093|DNAH7	11	ENSCAFG00845030810|KIF1A, ENSCAFG00845021077|KIF26A, ENSCAFG00845018750|KIF19	3	66	2.21565
GO:0070371	ERK1 and ERK2 cascade	Biological Process	ENSCAFG00845012026|TLR4, ENSCAFG00845012083|KDR, ENSCAFG00845001301|FGF10, ENSCAFG00845008852|IQGAP3, ENSCAFG00845003875|NOD2, ENSCAFG00845005115|CTSH, ENSCAFG00845025133|ZFP36L2, ENSCAFG00845010745|GRB10, ENSCAFG00845022606|HTR2B	9	1576	33	19884	0.2727	0.000810327	***	0.0178095	*	ENSCAFG00845008852|IQGAP3, ENSCAFG00845003875|NOD2	2	ENSCAFG00845012026|TLR4, ENSCAFG00845012083|KDR, ENSCAFG00845001301|FGF10, ENSCAFG00845005115|CTSH, ENSCAFG00845025133|ZFP36L2, ENSCAFG00845010745|GRB10, ENSCAFG00845022606|HTR2B	7	29	-0.928477
GO:0043087	regulation of GTPase activity	Biological Process	ENSCAFG00845014372|RASGRP3, ENSCAFG00845000831|RASIP1, ENSCAFG00845008896|VAV1, ENSCAFG00845005625|ENSCAFG00845005625, ENSCAFG00845026713|ARHGAP6, ENSCAFG00845008852|IQGAP3, ENSCAFG00845009278|VAV3, ENSCAFG00845016503|RASAL3, ENSCAFG00845004698|RASA4B, ENSCAFG00845030500|EPHA3, ENSCAFG00845011935|PYCARD, ENSCAFG00845010426|IQGAP2, ENSCAFG00845022368|SYNGAP1	13	1576	61	19884	0.2131	0.000832593	***	0.0182278	*	ENSCAFG00845008852|IQGAP3, ENSCAFG00845022368|SYNGAP1	2	ENSCAFG00845014372|RASGRP3, ENSCAFG00845000831|RASIP1, ENSCAFG00845008896|VAV1, ENSCAFG00845005625|ENSCAFG00845005625, ENSCAFG00845026713|ARHGAP6, ENSCAFG00845009278|VAV3, ENSCAFG00845016503|RASAL3, ENSCAFG00845004698|RASA4B, ENSCAFG00845030500|EPHA3, ENSCAFG00845011935|PYCARD, ENSCAFG00845010426|IQGAP2	11	59	-1.1717
GO:0008277	regulation of G protein-coupled receptor signaling pathway	Biological Process	ENSCAFG00845007816|VPS25, ENSCAFG00845025832|RGS18, ENSCAFG00845025694|RGS1, ENSCAFG00845020809|SLC24A4, ENSCAFG00845016371|RGS10, ENSCAFG00845010151|RGS14, ENSCAFG00845029374|RAMP1	7	1576	21	19884	0.3333	0.00083539	***	0.0182278	*		0	ENSCAFG00845007816|VPS25, ENSCAFG00845025832|RGS18, ENSCAFG00845025694|RGS1, ENSCAFG00845020809|SLC24A4, ENSCAFG00845016371|RGS10, ENSCAFG00845010151|RGS14, ENSCAFG00845029374|RAMP1	7	21	-1.96396
GO:0009887	animal organ morphogenesis	Biological Process	ENSCAFG00845018800|VEGFC, ENSCAFG00845027004|BMP2, ENSCAFG00845008397|FLI1, ENSCAFG00845001301|FGF10, ENSCAFG00845024085|JAG1, ENSCAFG00845002910|SLIT3, ENSCAFG00845031100|GPC3, ENSCAFG00845012068|PHLDA2, ENSCAFG00845024752|TBX3, ENSCAFG00845026616|EYA1, ENSCAFG00845002725|BCL2	11	1576	47	19884	0.234	0.000906201	***	0.0197017	*	ENSCAFG00845018800|VEGFC, ENSCAFG00845024752|TBX3, ENSCAFG00845026616|EYA1	3	ENSCAFG00845027004|BMP2, ENSCAFG00845008397|FLI1, ENSCAFG00845001301|FGF10, ENSCAFG00845024085|JAG1, ENSCAFG00845002910|SLIT3, ENSCAFG00845031100|GPC3, ENSCAFG00845012068|PHLDA2, ENSCAFG00845002725|BCL2	8	46	1.32698
GO:0010744	positive regulation of macrophage derived foam cell differentiation	Biological Process	ENSCAFG00845025442|CD36, ENSCAFG00845014323|MSR1, ENSCAFG00845023062|PRKCH, ENSCAFG00845022232|PLA2G3, ENSCAFG00845009774|CSF2	5	1576	11	19884	0.4545	0.000956683	***	0.0205042	*	ENSCAFG00845022232|PLA2G3, ENSCAFG00845009774|CSF2	2	ENSCAFG00845025442|CD36, ENSCAFG00845014323|MSR1, ENSCAFG00845023062|PRKCH	3	11	-0.301511
GO:0034364	high-density lipoprotein particle	Cellular Component	ENSCAFG00845016517|PLTP, ENSCAFG00845006666|APOC1, ENSCAFG00845015612|ENSCAFG00845015612, ENSCAFG00845006705|APOE, ENSCAFG00845004266|APOA1	5	1576	11	19884	0.4545	0.000956683	***	0.0205042	*	ENSCAFG00845015612|ENSCAFG00845015612	1	ENSCAFG00845016517|PLTP, ENSCAFG00845006666|APOC1, ENSCAFG00845006705|APOE, ENSCAFG00845004266|APOA1	4	7	-0.377964
GO:0002755	MyD88-dependent toll-like receptor signaling pathway	Biological Process	ENSCAFG00845009391|TLR2, ENSCAFG00845028394|ENSCAFG00845028394, ENSCAFG00845012026|TLR4, ENSCAFG00845004950|TLR1, ENSCAFG00845028303|TLR7	5	1576	11	19884	0.4545	0.000956683	***	0.0205042	*		0	ENSCAFG00845009391|TLR2, ENSCAFG00845028394|ENSCAFG00845028394, ENSCAFG00845012026|TLR4, ENSCAFG00845004950|TLR1, ENSCAFG00845028303|TLR7	5	11	-0.301511
GO:0071492	cellular response to UV-A	Biological Process	ENSCAFG00845000842|MMP3, ENSCAFG00845020957|MME, ENSCAFG00845000865|MMP2, ENSCAFG00845000871|MMP1, ENSCAFG00845030572|TIMP1	5	1576	11	19884	0.4545	0.000956683	***	0.0205042	*	ENSCAFG00845000842|MMP3, ENSCAFG00845020957|MME, ENSCAFG00845000865|MMP2, ENSCAFG00845000871|MMP1, ENSCAFG00845030572|TIMP1	5		0	10	1.26491
GO:0045177	apical part of cell	Cellular Component	ENSCAFG00845025442|CD36, ENSCAFG00845011629|KCNQ1, ENSCAFG00845008513|FZD6, ENSCAFG00845020628|AQP1, ENSCAFG00845013357|ADGRF5, ENSCAFG00845002732|C5AR2, ENSCAFG00845002761|C5AR1, ENSCAFG00845021275|LGMN, ENSCAFG00845017325|CA2, ENSCAFG00845021826|LDLR, ENSCAFG00845020764|REN, ENSCAFG00845024085|JAG1, ENSCAFG00845015776|SLC11A2	13	1576	62	19884	0.2097	0.000978252	***	0.0208082	*	ENSCAFG00845021826|LDLR, ENSCAFG00845015776|SLC11A2	2	ENSCAFG00845025442|CD36, ENSCAFG00845011629|KCNQ1, ENSCAFG00845008513|FZD6, ENSCAFG00845020628|AQP1, ENSCAFG00845013357|ADGRF5, ENSCAFG00845002732|C5AR2, ENSCAFG00845002761|C5AR1, ENSCAFG00845021275|LGMN, ENSCAFG00845017325|CA2, ENSCAFG00845020764|REN, ENSCAFG00845024085|JAG1	11	60	-2.96929
GO:0043277	apoptotic cell clearance	Biological Process	ENSCAFG00845025442|CD36, ENSCAFG00845029094|MARCO, ENSCAFG00845028869|TGM2, ENSCAFG00845010081|MERTK, ENSCAFG00845024090|NR1H3, ENSCAFG00845027414|GAS6	6	1576	16	19884	0.375	0.000981193	***	0.0208082	*	ENSCAFG00845028869|TGM2	1	ENSCAFG00845025442|CD36, ENSCAFG00845029094|MARCO, ENSCAFG00845010081|MERTK, ENSCAFG00845024090|NR1H3, ENSCAFG00845027414|GAS6	5	16	-1
GO:0046427	positive regulation of receptor signaling pathway via JAK-STAT	Biological Process	ENSCAFG00845011904|KIT, ENSCAFG00845008825|IL6, ENSCAFG00845025905|HES1, ENSCAFG00845001289|IL10, ENSCAFG00845015887|JAK2, ENSCAFG00845005453|NOTCH1	6	1576	16	19884	0.375	0.000981193	***	0.0208082	*	ENSCAFG00845008825|IL6, ENSCAFG00845015887|JAK2	2	ENSCAFG00845011904|KIT, ENSCAFG00845025905|HES1, ENSCAFG00845001289|IL10, ENSCAFG00845005453|NOTCH1	4	16	-0.5
GO:0043124	negative regulation of I-kappaB kinase/NF-kappaB signaling	Biological Process	ENSCAFG00845009798|NR1D1, ENSCAFG00845030728|ZC3H12A, ENSCAFG00845006723|TNFAIP3, ENSCAFG00845001775|CARD8, ENSCAFG00845011935|PYCARD, ENSCAFG00845021949|ADIPOQ, ENSCAFG00845004084|RHOH, ENSCAFG00845000028|ESR1, ENSCAFG00845021891|TNIP3	9	1576	34	19884	0.2647	0.00102542	**	0.02167	*	ENSCAFG00845030728|ZC3H12A, ENSCAFG00845006723|TNFAIP3, ENSCAFG00845021891|TNIP3	3	ENSCAFG00845009798|NR1D1, ENSCAFG00845001775|CARD8, ENSCAFG00845011935|PYCARD, ENSCAFG00845021949|ADIPOQ, ENSCAFG00845004084|RHOH, ENSCAFG00845000028|ESR1	6	32	-0.353553
GO:0042472	inner ear morphogenesis	Biological Process	ENSCAFG00845011629|KCNQ1, ENSCAFG00845008513|FZD6, ENSCAFG00845016004|FRZB, ENSCAFG00845009933|MYO7A, ENSCAFG00845001301|FGF10, ENSCAFG00845026417|WNT5A, ENSCAFG00845028771|CHD7, ENSCAFG00845024752|TBX3, ENSCAFG00845009123|KCNQ4, ENSCAFG00845026616|EYA1, ENSCAFG00845013938|TIFAB	11	1576	48	19884	0.2292	0.00109261	**	0.0222668	*	ENSCAFG00845026417|WNT5A, ENSCAFG00845024752|TBX3, ENSCAFG00845026616|EYA1	3	ENSCAFG00845011629|KCNQ1, ENSCAFG00845008513|FZD6, ENSCAFG00845016004|FRZB, ENSCAFG00845009933|MYO7A, ENSCAFG00845001301|FGF10, ENSCAFG00845028771|CHD7, ENSCAFG00845009123|KCNQ4, ENSCAFG00845013938|TIFAB	8	37	-1.15079
GO:0003151	outflow tract morphogenesis	Biological Process	ENSCAFG00845011723|HEYL, ENSCAFG00845009988|GJA5, ENSCAFG00845026992|PLXND1, ENSCAFG00845004370|BMP4, ENSCAFG00845026119|SOX17, ENSCAFG00845025905|HES1, ENSCAFG00845003016|ELN, ENSCAFG00845024752|TBX3, ENSCAFG00845026616|EYA1, ENSCAFG00845005453|NOTCH1	10	1576	41	19884	0.2439	0.00109266	**	0.0222668	*	ENSCAFG00845024752|TBX3, ENSCAFG00845026616|EYA1	2	ENSCAFG00845011723|HEYL, ENSCAFG00845009988|GJA5, ENSCAFG00845026992|PLXND1, ENSCAFG00845004370|BMP4, ENSCAFG00845026119|SOX17, ENSCAFG00845025905|HES1, ENSCAFG00845003016|ELN, ENSCAFG00845005453|NOTCH1	8	39	-0.480384
GO:0008237	metallopeptidase activity	Molecular Function	ENSCAFG00845018336|ACE, ENSCAFG00845000842|MMP3, ENSCAFG00845020957|MME, ENSCAFG00845009411|MMP28, ENSCAFG00845015078|ADAM28, ENSCAFG00845000865|MMP2, ENSCAFG00845000871|MMP1, ENSCAFG00845029993|PHEX, ENSCAFG00845005410|LVRN, ENSCAFG00845012236|ADAMTS3, ENSCAFG00845025214|BMP1, ENSCAFG00845001686|ECE1, ENSCAFG00845022320|ADAMTS18, ENSCAFG00845001303|ADAMTS17, ENSCAFG00845025768|ADAM8, ENSCAFG0084…	19	1576	111	19884	0.1712	0.00110565	**	0.0222668	*	ENSCAFG00845000842|MMP3, ENSCAFG00845020957|MME, ENSCAFG00845000865|MMP2, ENSCAFG00845000871|MMP1, ENSCAFG00845029993|PHEX, ENSCAFG00845005410|LVRN, ENSCAFG00845012236|ADAMTS3, ENSCAFG00845025214|BMP1, ENSCAFG00845001303|ADAMTS17, ENSCAFG00845004365|ADAMTS14, ENSCAFG00845000761|MMP13	11	ENSCAFG00845018336|ACE, ENSCAFG00845009411|MMP28, ENSCAFG00845015078|ADAM28, ENSCAFG00845001686|ECE1, ENSCAFG00845022320|ADAMTS18, ENSCAFG00845025768|ADAM8, ENSCAFG00845004982|AOPEP, ENSCAFG00845012850|ADAMTS9	8	94	-2.06284
GO:0005041	low-density lipoprotein particle receptor activity	Molecular Function	ENSCAFG00845025442|CD36, ENSCAFG00845030285|STAB1, ENSCAFG00845016210|ENSCAFG00845016210, ENSCAFG00845021826|LDLR	4	1576	7	19884	0.5714	0.00113203	**	0.0222668	*	ENSCAFG00845016210|ENSCAFG00845016210, ENSCAFG00845021826|LDLR	2	ENSCAFG00845025442|CD36, ENSCAFG00845030285|STAB1	2	7	0.377964
GO:0007263	nitric oxide mediated signal transduction	Biological Process	ENSCAFG00845025442|CD36, ENSCAFG00845010475|GUCY1A1, ENSCAFG00845006705|APOE, ENSCAFG00845003912|GUCY1A2	4	1576	7	19884	0.5714	0.00113203	**	0.0222668	*		0	ENSCAFG00845025442|CD36, ENSCAFG00845010475|GUCY1A1, ENSCAFG00845006705|APOE, ENSCAFG00845003912|GUCY1A2	4	6	-2.44949
GO:0061042	vascular wound healing	Biological Process	ENSCAFG00845014732|MCAM, ENSCAFG00845002498|CD34, ENSCAFG00845012083|KDR, ENSCAFG00845021381|HPSE	4	1576	7	19884	0.5714	0.00113203	**	0.0222668	*		0	ENSCAFG00845014732|MCAM, ENSCAFG00845002498|CD34, ENSCAFG00845012083|KDR, ENSCAFG00845021381|HPSE	4	7	-1.13389
GO:0032835	glomerulus development	Biological Process	ENSCAFG00845011723|HEYL, ENSCAFG00845020349|PTPRO, ENSCAFG00845013340|EDNRA, ENSCAFG00845002725|BCL2	4	1576	7	19884	0.5714	0.00113203	**	0.0222668	*		0	ENSCAFG00845011723|HEYL, ENSCAFG00845020349|PTPRO, ENSCAFG00845013340|EDNRA, ENSCAFG00845002725|BCL2	4	7	-0.377964
GO:0014911	positive regulation of smooth muscle cell migration	Biological Process	ENSCAFG00845022039|PDGFB, ENSCAFG00845012026|TLR4, ENSCAFG00845018164|SEMA6D, ENSCAFG00845002725|BCL2	4	1576	7	19884	0.5714	0.00113203	**	0.0222668	*		0	ENSCAFG00845022039|PDGFB, ENSCAFG00845012026|TLR4, ENSCAFG00845018164|SEMA6D, ENSCAFG00845002725|BCL2	4	7	-2.64575
GO:0045577	regulation of B cell differentiation	Biological Process	ENSCAFG00845014831|NFAM1, ENSCAFG00845026107|PTPN6, ENSCAFG00845015176|CARD11, ENSCAFG00845025133|ZFP36L2	4	1576	7	19884	0.5714	0.00113203	**	0.0222668	*		0	ENSCAFG00845014831|NFAM1, ENSCAFG00845026107|PTPN6, ENSCAFG00845015176|CARD11, ENSCAFG00845025133|ZFP36L2	4	7	-1.13389
GO:0002237	response to molecule of bacterial origin	Biological Process	ENSCAFG00845001909|CD14, ENSCAFG00845009391|TLR2, ENSCAFG00845001289|IL10, ENSCAFG00845006723|TNFAIP3	4	1576	7	19884	0.5714	0.00113203	**	0.0222668	*	ENSCAFG00845006723|TNFAIP3	1	ENSCAFG00845001909|CD14, ENSCAFG00845009391|TLR2, ENSCAFG00845001289|IL10	3	7	0.377964
GO:0048251	elastic fiber assembly	Biological Process	ENSCAFG00845008379|MYH11, ENSCAFG00845018581|MFAP4, ENSCAFG00845019694|FBLN5, ENSCAFG00845022941|THSD4	4	1576	7	19884	0.5714	0.00113203	**	0.0222668	*		0	ENSCAFG00845008379|MYH11, ENSCAFG00845018581|MFAP4, ENSCAFG00845019694|FBLN5, ENSCAFG00845022941|THSD4	4	7	-1.13389
GO:1901731	positive regulation of platelet aggregation	Biological Process	ENSCAFG00845008825|IL6, ENSCAFG00845019689|MMRN1, ENSCAFG00845030092|F11R, ENSCAFG00845015887|JAK2	4	1576	7	19884	0.5714	0.00113203	**	0.0222668	*	ENSCAFG00845008825|IL6, ENSCAFG00845015887|JAK2	2	ENSCAFG00845019689|MMRN1, ENSCAFG00845030092|F11R	2	6	0.816497
GO:0042613	MHC class II protein complex	Cellular Component	ENSCAFG00845018613|DLA-DMA, ENSCAFG00845017728|DLA-DQA1, ENSCAFG00845017467|DLA-DRA, ENSCAFG00845018536|DLA-DMB	4	1576	7	19884	0.5714	0.00113203	**	0.0222668	*		0	ENSCAFG00845018613|DLA-DMA, ENSCAFG00845017728|DLA-DQA1, ENSCAFG00845017467|DLA-DRA, ENSCAFG00845018536|DLA-DMB	4	6	-1.63299
GO:0002720	positive regulation of cytokine production involved in immune response	Biological Process	ENSCAFG00845003045|FFAR2, ENSCAFG00845020693|INAVA, ENSCAFG00845003875|NOD2, ENSCAFG00845026417|WNT5A	4	1576	7	19884	0.5714	0.00113203	**	0.0222668	*	ENSCAFG00845020693|INAVA, ENSCAFG00845003875|NOD2, ENSCAFG00845026417|WNT5A	3	ENSCAFG00845003045|FFAR2	1	7	0.377964
GO:0014066	regulation of phosphatidylinositol 3-kinase signaling	Biological Process	ENSCAFG00845029727|PPP1R16B, ENSCAFG00845019276|CEP55, ENSCAFG00845026198|RASGRP1, ENSCAFG00845011396|EGFR	4	1576	7	19884	0.5714	0.00113203	**	0.0222668	*	ENSCAFG00845019276|CEP55, ENSCAFG00845011396|EGFR	2	ENSCAFG00845029727|PPP1R16B, ENSCAFG00845026198|RASGRP1	2	7	-0.377964
GO:0014912	negative regulation of smooth muscle cell migration	Biological Process	ENSCAFG00845011212|IGFBP3, ENSCAFG00845024936|IGFBP5, ENSCAFG00845018164|SEMA6D, ENSCAFG00845000607|SERPINE1	4	1576	7	19884	0.5714	0.00113203	**	0.0222668	*	ENSCAFG00845024936|IGFBP5, ENSCAFG00845000607|SERPINE1	2	ENSCAFG00845011212|IGFBP3, ENSCAFG00845018164|SEMA6D	2	7	0.377964
GO:0043367	CD4-positive, alpha-beta T cell differentiation	Biological Process	ENSCAFG00845031013|SASH3, ENSCAFG00845027290|PAX1, ENSCAFG00845023170|CD83, ENSCAFG00845022316|RSAD2	4	1576	7	19884	0.5714	0.00113203	**	0.0222668	*	ENSCAFG00845027290|PAX1, ENSCAFG00845022316|RSAD2	2	ENSCAFG00845031013|SASH3, ENSCAFG00845023170|CD83	2	6	0.816497
GO:2000310	regulation of NMDA receptor activity	Biological Process	ENSCAFG00845021795|RASGRF2, ENSCAFG00845017868|RELN, ENSCAFG00845005087|RASGRF1, ENSCAFG00845018776|CRH	4	1576	7	19884	0.5714	0.00113203	**	0.0222668	*		0	ENSCAFG00845021795|RASGRF2, ENSCAFG00845017868|RELN, ENSCAFG00845005087|RASGRF1, ENSCAFG00845018776|CRH	4	7	-1.88982
GO:0032825	positive regulation of natural killer cell differentiation	Biological Process	ENSCAFG00845027414|GAS6, ENSCAFG00845026198|RASGRP1, ENSCAFG00845028387|TOX, ENSCAFG00845019627|IL15	4	1576	7	19884	0.5714	0.00113203	**	0.0222668	*		0	ENSCAFG00845027414|GAS6, ENSCAFG00845026198|RASGRP1, ENSCAFG00845028387|TOX, ENSCAFG00845019627|IL15	4	7	-1.13389
GO:1903671	negative regulation of sprouting angiogenesis	Biological Process	ENSCAFG00845018961|EPN2, ENSCAFG00845028997|CREB3L1, ENSCAFG00845030239|KLF2, ENSCAFG00845005513|SEMA6A	4	1576	7	19884	0.5714	0.00113203	**	0.0222668	*	ENSCAFG00845028997|CREB3L1	1	ENSCAFG00845018961|EPN2, ENSCAFG00845030239|KLF2, ENSCAFG00845005513|SEMA6A	3	7	-1.13389
GO:0033344	cholesterol efflux	Biological Process	ENSCAFG00845030427|ABCG1, ENSCAFG00845006666|APOC1, ENSCAFG00845022156|SOAT2, ENSCAFG00845010374|ABCA1, ENSCAFG00845006705|APOE, ENSCAFG00845015817|SCARB1, ENSCAFG00845004266|APOA1	7	1576	22	19884	0.3182	0.00114208	**	0.0222668	*	ENSCAFG00845022156|SOAT2	1	ENSCAFG00845030427|ABCG1, ENSCAFG00845006666|APOC1, ENSCAFG00845010374|ABCA1, ENSCAFG00845006705|APOE, ENSCAFG00845015817|SCARB1, ENSCAFG00845004266|APOA1	6	19	0
GO:0061098	positive regulation of protein tyrosine kinase activity	Biological Process	ENSCAFG00845022039|PDGFB, ENSCAFG00845018336|ACE, ENSCAFG00845013438|EFNA1, ENSCAFG00845008395|CSF1R, ENSCAFG00845027414|GAS6, ENSCAFG00845017868|RELN, ENSCAFG00845029281|CASS4	7	1576	22	19884	0.3182	0.00114208	**	0.0222668	*		0	ENSCAFG00845022039|PDGFB, ENSCAFG00845018336|ACE, ENSCAFG00845013438|EFNA1, ENSCAFG00845008395|CSF1R, ENSCAFG00845027414|GAS6, ENSCAFG00845017868|RELN, ENSCAFG00845029281|CASS4	7	21	-1.52753
GO:0001530	lipopolysaccharide binding	Molecular Function	ENSCAFG00845029056|BPI, ENSCAFG00845001909|CD14, ENSCAFG00845009391|TLR2, ENSCAFG00845012026|TLR4, ENSCAFG00845027103|P2RX7, ENSCAFG00845015817|SCARB1, ENSCAFG00845010815|PTAFR	7	1576	22	19884	0.3182	0.00114208	**	0.0222668	*		0	ENSCAFG00845029056|BPI, ENSCAFG00845001909|CD14, ENSCAFG00845009391|TLR2, ENSCAFG00845012026|TLR4, ENSCAFG00845027103|P2RX7, ENSCAFG00845015817|SCARB1, ENSCAFG00845010815|PTAFR	7	18	-2.82843
GO:0001818	negative regulation of cytokine production	Biological Process	ENSCAFG00845027087|SLC11A1, ENSCAFG00845001289|IL10, ENSCAFG00845002906|PTGER4, ENSCAFG00845010081|MERTK, ENSCAFG00845012012|RGCC, ENSCAFG00845023736|NDRG2, ENSCAFG00845004999|CIDEA	7	1576	22	19884	0.3182	0.00114208	**	0.0222668	*		0	ENSCAFG00845027087|SLC11A1, ENSCAFG00845001289|IL10, ENSCAFG00845002906|PTGER4, ENSCAFG00845010081|MERTK, ENSCAFG00845012012|RGCC, ENSCAFG00845023736|NDRG2, ENSCAFG00845004999|CIDEA	7	22	-1.2792
GO:0046983	protein dimerization activity	Molecular Function	ENSCAFG00845011723|HEYL, ENSCAFG00845016668|TAL1, ENSCAFG00845014688|ANO1, ENSCAFG00845025905|HES1, ENSCAFG00845001289|IL10, ENSCAFG00845029695|HEY1, ENSCAFG00845014897|AHRR, ENSCAFG00845030210|ANO2, ENSCAFG00845017289|MEF2C, ENSCAFG00845006705|APOE, ENSCAFG00845022547|ANO5, ENSCAFG00845020212|HES4, ENSCAFG00845024100|ANO3, ENSCAFG00845030516|ENSCAFG00845030516, ENSCAFG00845013474|NPAS4, ENSCAFG0…	26	1576	173	19884	0.1503	0.00116963	**	0.0227306	*	ENSCAFG00845014897|AHRR, ENSCAFG00845030210|ANO2, ENSCAFG00845022547|ANO5, ENSCAFG00845013474|NPAS4, ENSCAFG00845020372|ARNTL, ENSCAFG00845027702|EPAS1	6	ENSCAFG00845011723|HEYL, ENSCAFG00845016668|TAL1, ENSCAFG00845014688|ANO1, ENSCAFG00845025905|HES1, ENSCAFG00845001289|IL10, ENSCAFG00845029695|HEY1, ENSCAFG00845017289|MEF2C, ENSCAFG00845006705|APOE, ENSCAFG00845020212|HES4, ENSCAFG00845024100|ANO3, ENSCAFG00845030516|ENSCAFG00845030516, ENSCAFG00845011935|PYCARD, ENSCAFG00845003034|ARHGAP35, ENSCAFG00845016124|MYCN, ENSCAFG00845018646|ID1, ENSC…	20	139	-1.18746
GO:0020037	heme binding	Molecular Function	ENSCAFG00845023727|CYBB, ENSCAFG00845031075|TBXAS1, ENSCAFG00845015506|FLVCR2, ENSCAFG00845024098|CAT, ENSCAFG00845009798|NR1D1, ENSCAFG00845005378|PTGS2, ENSCAFG00845010475|GUCY1A1, ENSCAFG00845010585|GUCY1B1, ENSCAFG00845009778|HMOX1, ENSCAFG00845014798|NOS2, ENSCAFG00845015887|JAK2, ENSCAFG00845017776|CYP7B1, ENSCAFG00845028313|CYP27A1, ENSCAFG00845022851|CYP27C1, ENSCAFG00845015783|CYP4F22, E…	19	1576	112	19884	0.1696	0.00123461	**	0.0239167	*	ENSCAFG00845005378|PTGS2, ENSCAFG00845015887|JAK2, ENSCAFG00845017776|CYP7B1, ENSCAFG00845028313|CYP27A1, ENSCAFG00845022851|CYP27C1, ENSCAFG00845015783|CYP4F22, ENSCAFG00845024965|CYP19A1	7	ENSCAFG00845023727|CYBB, ENSCAFG00845031075|TBXAS1, ENSCAFG00845015506|FLVCR2, ENSCAFG00845024098|CAT, ENSCAFG00845009798|NR1D1, ENSCAFG00845010475|GUCY1A1, ENSCAFG00845010585|GUCY1B1, ENSCAFG00845009778|HMOX1, ENSCAFG00845014798|NOS2, ENSCAFG00845003912|GUCY1A2, ENSCAFG00845013501|PTGS1, ENSCAFG00845004031|CYP46A1	12	84	-1.52753
GO:0120162	positive regulation of cold-induced thermogenesis	Biological Process	ENSCAFG00845025442|CD36, ENSCAFG00845007207|UCP2, ENSCAFG00845018106|SYK, ENSCAFG00845029124|LEPR, ENSCAFG00845015887|JAK2, ENSCAFG00845000774|PRLR, ENSCAFG00845008311|PPARGC1A, ENSCAFG00845010745|GRB10, ENSCAFG00845030751|GATM, ENSCAFG00845021949|ADIPOQ, ENSCAFG00845027702|EPAS1, ENSCAFG00845024010|PEMT	12	1576	56	19884	0.2143	0.00123976	**	0.0239397	*	ENSCAFG00845015887|JAK2, ENSCAFG00845030751|GATM, ENSCAFG00845027702|EPAS1	3	ENSCAFG00845025442|CD36, ENSCAFG00845007207|UCP2, ENSCAFG00845018106|SYK, ENSCAFG00845029124|LEPR, ENSCAFG00845000774|PRLR, ENSCAFG00845008311|PPARGC1A, ENSCAFG00845010745|GRB10, ENSCAFG00845021949|ADIPOQ, ENSCAFG00845024010|PEMT	9	54	-0.408248
GO:0048839	inner ear development	Biological Process	ENSCAFG00845011629|KCNQ1, ENSCAFG00845000358|C1QB, ENSCAFG00845027004|BMP2, ENSCAFG00845009933|MYO7A, ENSCAFG00845024085|JAG1, ENSCAFG00845021165|MAF, ENSCAFG00845009762|LIN7A, ENSCAFG00845013938|TIFAB, ENSCAFG00845022363|LGR5	9	1576	35	19884	0.2571	0.00128449	**	0.0247243	*	ENSCAFG00845009762|LIN7A	1	ENSCAFG00845011629|KCNQ1, ENSCAFG00845000358|C1QB, ENSCAFG00845027004|BMP2, ENSCAFG00845009933|MYO7A, ENSCAFG00845024085|JAG1, ENSCAFG00845021165|MAF, ENSCAFG00845013938|TIFAB, ENSCAFG00845022363|LGR5	8	28	-1.51186
GO:0034341	response to interferon-gamma	Biological Process	ENSCAFG00845027087|SLC11A1, ENSCAFG00845017728|DLA-DQA1, ENSCAFG00845006874|CD74, ENSCAFG00845013520|KYNU, ENSCAFG00845016210|ENSCAFG00845016210, ENSCAFG00845013246|CIITA	6	1576	17	19884	0.3529	0.00141534	**	0.0269852	*	ENSCAFG00845016210|ENSCAFG00845016210	1	ENSCAFG00845027087|SLC11A1, ENSCAFG00845017728|DLA-DQA1, ENSCAFG00845006874|CD74, ENSCAFG00845013520|KYNU, ENSCAFG00845013246|CIITA	5	17	-1.69775
GO:0050840	extracellular matrix binding	Molecular Function	ENSCAFG00845010401|OLFML2A, ENSCAFG00845002971|ADGRG1, ENSCAFG00845027557|OLFML2B, ENSCAFG00845000712|SSC5D, ENSCAFG00845003016|ELN, ENSCAFG00845004641|SPOCK2	6	1576	17	19884	0.3529	0.00141534	**	0.0269852	*	ENSCAFG00845027557|OLFML2B, ENSCAFG00845000712|SSC5D	2	ENSCAFG00845010401|OLFML2A, ENSCAFG00845002971|ADGRG1, ENSCAFG00845003016|ELN, ENSCAFG00845004641|SPOCK2	4	17	0.242536
GO:0007009	plasma membrane organization	Biological Process	ENSCAFG00845011807|MTSS1, ENSCAFG00845027103|P2RX7, ENSCAFG00845014498|A4GALT, ENSCAFG00845002592|ANK3, ENSCAFG00845009005|BAIAP2L1, ENSCAFG00845011762|BAIAP2	6	1576	17	19884	0.3529	0.00141534	**	0.0269852	*	ENSCAFG00845014498|A4GALT, ENSCAFG00845002592|ANK3	2	ENSCAFG00845011807|MTSS1, ENSCAFG00845027103|P2RX7, ENSCAFG00845009005|BAIAP2L1, ENSCAFG00845011762|BAIAP2	4	14	-1.60357
GO:0042098	T cell proliferation	Biological Process	ENSCAFG00845002659|DOCK2, ENSCAFG00845026107|PTPN6, ENSCAFG00845031013|SASH3, ENSCAFG00845025905|HES1, ENSCAFG00845027103|P2RX7, ENSCAFG00845026198|RASGRP1, ENSCAFG00845002395|TGFB1, ENSCAFG00845022652|FKBP1B	8	1576	29	19884	0.2759	0.00145079	**	0.0274878	*		0	ENSCAFG00845002659|DOCK2, ENSCAFG00845026107|PTPN6, ENSCAFG00845031013|SASH3, ENSCAFG00845025905|HES1, ENSCAFG00845027103|P2RX7, ENSCAFG00845026198|RASGRP1, ENSCAFG00845002395|TGFB1, ENSCAFG00845022652|FKBP1B	8	28	-0.944911
GO:0001658	branching involved in ureteric bud morphogenesis	Biological Process	ENSCAFG00845027004|BMP2, ENSCAFG00845004370|BMP4, ENSCAFG00845028293|NPNT, ENSCAFG00845003744|GDNF, ENSCAFG00845031100|GPC3, ENSCAFG00845026616|EYA1, ENSCAFG00845016202|HOXA11, ENSCAFG00845002725|BCL2	8	1576	29	19884	0.2759	0.00145079	**	0.0274878	*	ENSCAFG00845003744|GDNF, ENSCAFG00845026616|EYA1, ENSCAFG00845016202|HOXA11	3	ENSCAFG00845027004|BMP2, ENSCAFG00845004370|BMP4, ENSCAFG00845028293|NPNT, ENSCAFG00845031100|GPC3, ENSCAFG00845002725|BCL2	5	27	0.19245
GO:0032092	positive regulation of protein binding	Biological Process	ENSCAFG00845018336|ACE, ENSCAFG00845000875|ECSCR, ENSCAFG00845026992|PLXND1, ENSCAFG00845027004|BMP2, ENSCAFG00845004370|BMP4, ENSCAFG00845007032|MFNG, ENSCAFG00845010347|CSF3, ENSCAFG00845026417|WNT5A, ENSCAFG00845018420|EPHB6, ENSCAFG00845021179|SPON1, ENSCAFG00845021944|TIAM1, ENSCAFG00845029410|CLDN5	12	1576	57	19884	0.2105	0.00145897	**	0.0275563	*	ENSCAFG00845010347|CSF3, ENSCAFG00845026417|WNT5A	2	ENSCAFG00845018336|ACE, ENSCAFG00845000875|ECSCR, ENSCAFG00845026992|PLXND1, ENSCAFG00845027004|BMP2, ENSCAFG00845004370|BMP4, ENSCAFG00845007032|MFNG, ENSCAFG00845018420|EPHB6, ENSCAFG00845021179|SPON1, ENSCAFG00845021944|TIAM1, ENSCAFG00845029410|CLDN5	10	55	-2.0226
GO:0030574	collagen catabolic process	Biological Process	ENSCAFG00845019461|CTSK, ENSCAFG00845019241|CTSS, ENSCAFG00845018672|CTSB, ENSCAFG00845000865|MMP2, ENSCAFG00845000761|MMP13	5	1576	12	19884	0.4167	0.00153335	**	0.0287812	*	ENSCAFG00845000865|MMP2, ENSCAFG00845000761|MMP13	2	ENSCAFG00845019461|CTSK, ENSCAFG00845019241|CTSS, ENSCAFG00845018672|CTSB	3	12	0
GO:0006956	complement activation	Biological Process	ENSCAFG00845029982|CFI, ENSCAFG00845002627|C7, ENSCAFG00845010104|C3, ENSCAFG00845012012|RGCC, ENSCAFG00845013817|CFB	5	1576	12	19884	0.4167	0.00153335	**	0.0287812	*	ENSCAFG00845013817|CFB	1	ENSCAFG00845029982|CFI, ENSCAFG00845002627|C7, ENSCAFG00845010104|C3, ENSCAFG00845012012|RGCC	4	10	-1.89737
GO:0042102	positive regulation of T cell proliferation	Biological Process	ENSCAFG00845008825|IL6, ENSCAFG00845031013|SASH3, ENSCAFG00845018536|DLA-DMB, ENSCAFG00845025905|HES1, ENSCAFG00845016220|NCKAP1L, ENSCAFG00845015887|JAK2, ENSCAFG00845010791|AIF1, ENSCAFG00845029840|TFRC, ENSCAFG00845019627|IL15	9	1576	36	19884	0.25	0.0015938	**	0.0298234	*	ENSCAFG00845008825|IL6, ENSCAFG00845015887|JAK2	2	ENSCAFG00845031013|SASH3, ENSCAFG00845018536|DLA-DMB, ENSCAFG00845025905|HES1, ENSCAFG00845016220|NCKAP1L, ENSCAFG00845010791|AIF1, ENSCAFG00845029840|TFRC, ENSCAFG00845019627|IL15	7	33	-2.61116
GO:0051649	establishment of localization in cell	Biological Process	ENSCAFG00845014323|MSR1, ENSCAFG00845020628|AQP1, ENSCAFG00845027087|SLC11A1, ENSCAFG00845018106|SYK, ENSCAFG00845010374|ABCA1, ENSCAFG00845030210|ANO2, ENSCAFG00845003875|NOD2, ENSCAFG00845021826|LDLR, ENSCAFG00845010081|MERTK, ENSCAFG00845027103|P2RX7, ENSCAFG00845003486|SLC14A1, ENSCAFG00845015776|SLC11A2, ENSCAFG00845020695|GHRHR, ENSCAFG00845024100|ANO3, ENSCAFG00845022999|UNC13D, ENSCAFG008…	18	1576	106	19884	0.1698	0.00161967	**	0.0302138	*	ENSCAFG00845030210|ANO2, ENSCAFG00845003875|NOD2, ENSCAFG00845021826|LDLR, ENSCAFG00845015776|SLC11A2	4	ENSCAFG00845014323|MSR1, ENSCAFG00845020628|AQP1, ENSCAFG00845027087|SLC11A1, ENSCAFG00845018106|SYK, ENSCAFG00845010374|ABCA1, ENSCAFG00845010081|MERTK, ENSCAFG00845027103|P2RX7, ENSCAFG00845003486|SLC14A1, ENSCAFG00845020695|GHRHR, ENSCAFG00845024100|ANO3, ENSCAFG00845022999|UNC13D, ENSCAFG00845027114|P2RY12, ENSCAFG00845011123|MYO1G, ENSCAFG00845002725|BCL2	14	95	-1.64157
GO:0045202	synapse	Cellular Component	ENSCAFG00845000378|C1QC, ENSCAFG00845000400|C1QA, ENSCAFG00845009918|PPM1H, ENSCAFG00845010075|ABLIM3, ENSCAFG00845000358|C1QB, ENSCAFG00845020957|MME, ENSCAFG00845017921|CHN2, ENSCAFG00845008497|SNTB1, ENSCAFG00845019962|HAPLN1, ENSCAFG00845010565|CLU, ENSCAFG00845021542|EEF1A2, ENSCAFG00845009933|MYO7A, ENSCAFG00845004230|SLC1A3, ENSCAFG00845001026|SEMA4B, ENSCAFG00845010073|CAPN5, ENSCAFG00845…	24	1576	159	19884	0.1509	0.00166865	**	0.0310317	*	ENSCAFG00845020957|MME, ENSCAFG00845019962|HAPLN1, ENSCAFG00845004230|SLC1A3, ENSCAFG00845001026|SEMA4B, ENSCAFG00845030371|KCNA1, ENSCAFG00845026971|PCLO	6	ENSCAFG00845000378|C1QC, ENSCAFG00845000400|C1QA, ENSCAFG00845009918|PPM1H, ENSCAFG00845010075|ABLIM3, ENSCAFG00845000358|C1QB, ENSCAFG00845017921|CHN2, ENSCAFG00845008497|SNTB1, ENSCAFG00845010565|CLU, ENSCAFG00845021542|EEF1A2, ENSCAFG00845009933|MYO7A, ENSCAFG00845010073|CAPN5, ENSCAFG00845027103|P2RX7, ENSCAFG00845004942|NETO2, ENSCAFG00845026621|DTNB, ENSCAFG00845031118|ACTC1, ENSCAFG0084500…	18	147	-1.97949
GO:0022857	transmembrane transporter activity	Molecular Function	ENSCAFG00845028641|SLC2A5, ENSCAFG00845003216|SLC7A8, ENSCAFG00845020628|AQP1, ENSCAFG00845015506|FLVCR2, ENSCAFG00845006936|SLC46A2, ENSCAFG00845014515|ABCC3, ENSCAFG00845002028|ENSCAFG00845002028, ENSCAFG00845001507|SLC49A3, ENSCAFG00845014401|SLC43A2, ENSCAFG00845011266|SLC37A2, ENSCAFG00845015426|SLCO1A2, ENSCAFG00845017537|SLC16A11, ENSCAFG00845016609|SLC16A10, ENSCAFG00845022832|SLC46A3, EN…	26	1576	178	19884	0.1461	0.00177444	**	0.0318408	*	ENSCAFG00845006936|SLC46A2, ENSCAFG00845007615|SLC16A7	2	ENSCAFG00845028641|SLC2A5, ENSCAFG00845003216|SLC7A8, ENSCAFG00845020628|AQP1, ENSCAFG00845015506|FLVCR2, ENSCAFG00845014515|ABCC3, ENSCAFG00845002028|ENSCAFG00845002028, ENSCAFG00845001507|SLC49A3, ENSCAFG00845014401|SLC43A2, ENSCAFG00845011266|SLC37A2, ENSCAFG00845015426|SLCO1A2, ENSCAFG00845017537|SLC16A11, ENSCAFG00845016609|SLC16A10, ENSCAFG00845022832|SLC46A3, ENSCAFG00845020077|SLC16A14, E…	24	136	-1.11474
GO:0008017	microtubule binding	Molecular Function	ENSCAFG00845021665|KIF14, ENSCAFG00845001624|PRC1, ENSCAFG00845000020|CCDC170, ENSCAFG00845000629|KIF22, ENSCAFG00845021115|KIF23, ENSCAFG00845017966|RACGAP1, ENSCAFG00845001752|CENPF, ENSCAFG00845030810|KIF1A, ENSCAFG00845001570|PLK1, ENSCAFG00845021077|KIF26A, ENSCAFG00845019219|KIF20A, ENSCAFG00845017021|KIF11, ENSCAFG00845026674|KIF2C, ENSCAFG00845006392|KIF18B, ENSCAFG00845018750|KIF19, ENSC…	26	1576	178	19884	0.1461	0.00177444	**	0.0318408	*	ENSCAFG00845021665|KIF14, ENSCAFG00845001624|PRC1, ENSCAFG00845000629|KIF22, ENSCAFG00845021115|KIF23, ENSCAFG00845017966|RACGAP1, ENSCAFG00845001752|CENPF, ENSCAFG00845001570|PLK1, ENSCAFG00845019219|KIF20A, ENSCAFG00845017021|KIF11, ENSCAFG00845026674|KIF2C, ENSCAFG00845006392|KIF18B, ENSCAFG00845007948|RSKR, ENSCAFG00845026923|CENPE, ENSCAFG00845005694|KIF26B, ENSCAFG00845028832|DCLK1	15	ENSCAFG00845000020|CCDC170, ENSCAFG00845030810|KIF1A, ENSCAFG00845021077|KIF26A, ENSCAFG00845018750|KIF19, ENSCAFG00845006466|ENSCAFG00845006466, ENSCAFG00845022253|MAPT, ENSCAFG00845015249|TPGS1, ENSCAFG00845028227|SGIP1, ENSCAFG00845010151|RGS14, ENSCAFG00845009497|GAS2L2, ENSCAFG00845029013|LZTS1	11	171	1.45297
GO:0008233	peptidase activity	Molecular Function	ENSCAFG00845018336|ACE, ENSCAFG00845009905|CTSD, ENSCAFG00845000842|MMP3, ENSCAFG00845020957|MME, ENSCAFG00845018672|CTSB, ENSCAFG00845000865|MMP2, ENSCAFG00845000871|MMP1, ENSCAFG00845021275|LGMN, ENSCAFG00845012236|ADAMTS3, ENSCAFG00845025214|BMP1, ENSCAFG00845020764|REN, ENSCAFG00845004365|ADAMTS14, ENSCAFG00845005115|CTSH, ENSCAFG00845020502|ESPL1, ENSCAFG00845000761|MMP13	15	1576	82	19884	0.1829	0.00180663	**	0.0318408	*	ENSCAFG00845000842|MMP3, ENSCAFG00845020957|MME, ENSCAFG00845000865|MMP2, ENSCAFG00845000871|MMP1, ENSCAFG00845012236|ADAMTS3, ENSCAFG00845025214|BMP1, ENSCAFG00845004365|ADAMTS14, ENSCAFG00845020502|ESPL1, ENSCAFG00845000761|MMP13	9	ENSCAFG00845018336|ACE, ENSCAFG00845009905|CTSD, ENSCAFG00845018672|CTSB, ENSCAFG00845021275|LGMN, ENSCAFG00845020764|REN, ENSCAFG00845005115|CTSH	6	74	0.232495
GO:0000122	negative regulation of transcription by RNA polymerase II	Biological Process	ENSCAFG00845025442|CD36, ENSCAFG00845029137|DLL4, ENSCAFG00845011723|HEYL, ENSCAFG00845017365|BCL6B, ENSCAFG00845024168|SHOX2, ENSCAFG00845013438|EFNA1, ENSCAFG00845020698|HCLS1, ENSCAFG00845016668|TAL1, ENSCAFG00845009798|NR1D1, ENSCAFG00845009737|PDE2A, ENSCAFG00845007842|PRDM1, ENSCAFG00845027004|BMP2, ENSCAFG00845017586|BMP6, ENSCAFG00845021614|SPI1, ENSCAFG00845020667|SOX18, ENSCAFG008450043…	61	1576	527	19884	0.1157	0.00181096	**	0.0318408	*	ENSCAFG00845024168|SHOX2, ENSCAFG00845001570|PLK1, ENSCAFG00845026046|BCOR, ENSCAFG00845013019|NSD2, ENSCAFG00845022016|TRPV4, ENSCAFG00845001129|CCNE1, ENSCAFG00845018868|E2F8, ENSCAFG00845015474|TBL1XR1, ENSCAFG00845000976|ZNF536, ENSCAFG00845009107|ETV7, ENSCAFG00845024978|FOXM1, ENSCAFG00845024752|TBX3, ENSCAFG00845014492|USP2, ENSCAFG00845019290|RARB, ENSCAFG00845028691|TAGLN3, ENSCAFG008450…	16	ENSCAFG00845025442|CD36, ENSCAFG00845029137|DLL4, ENSCAFG00845011723|HEYL, ENSCAFG00845017365|BCL6B, ENSCAFG00845013438|EFNA1, ENSCAFG00845020698|HCLS1, ENSCAFG00845016668|TAL1, ENSCAFG00845009798|NR1D1, ENSCAFG00845009737|PDE2A, ENSCAFG00845007842|PRDM1, ENSCAFG00845027004|BMP2, ENSCAFG00845017586|BMP6, ENSCAFG00845021614|SPI1, ENSCAFG00845020667|SOX18, ENSCAFG00845004370|BMP4, ENSCAFG0084502590…	45	498	-1.2099
GO:0030501	positive regulation of bone mineralization	Biological Process	ENSCAFG00845027004|BMP2, ENSCAFG00845017586|BMP6, ENSCAFG00845004370|BMP4, ENSCAFG00845015760|TGFB3, ENSCAFG00845027103|P2RX7, ENSCAFG00845009609|TENT5A, ENSCAFG00845020316|ISG15, ENSCAFG00845024998|SLC8A1	8	1576	30	19884	0.2667	0.0018426	**	0.0318408	*	ENSCAFG00845009609|TENT5A, ENSCAFG00845020316|ISG15	2	ENSCAFG00845027004|BMP2, ENSCAFG00845017586|BMP6, ENSCAFG00845004370|BMP4, ENSCAFG00845015760|TGFB3, ENSCAFG00845027103|P2RX7, ENSCAFG00845024998|SLC8A1	6	30	-0.365148
GO:0001657	ureteric bud development	Biological Process	ENSCAFG00845004370|BMP4, ENSCAFG00845028293|NPNT, ENSCAFG00845008758|SFRP1, ENSCAFG00845003744|GDNF, ENSCAFG00845002395|TGFB1, ENSCAFG00845019290|RARB, ENSCAFG00845026616|EYA1, ENSCAFG00845002725|BCL2	8	1576	30	19884	0.2667	0.0018426	**	0.0318408	*	ENSCAFG00845003744|GDNF, ENSCAFG00845019290|RARB, ENSCAFG00845026616|EYA1	3	ENSCAFG00845004370|BMP4, ENSCAFG00845028293|NPNT, ENSCAFG00845008758|SFRP1, ENSCAFG00845002395|TGFB1, ENSCAFG00845002725|BCL2	5	29	-1.11417
GO:0072011	glomerular endothelium development	Biological Process	ENSCAFG00845002498|CD34, ENSCAFG00845022888|PECAM1, ENSCAFG00845013340|EDNRA	3	1576	4	19884	0.75	0.0018702	**	0.0318408	*		0	ENSCAFG00845002498|CD34, ENSCAFG00845022888|PECAM1, ENSCAFG00845013340|EDNRA	3	4	-2
GO:0090554	phosphatidylcholine floppase activity	Molecular Function	ENSCAFG00845030427|ABCG1, ENSCAFG00845007730|ABCB4, ENSCAFG00845010374|ABCA1	3	1576	4	19884	0.75	0.0018702	**	0.0318408	*		0	ENSCAFG00845030427|ABCG1, ENSCAFG00845007730|ABCB4, ENSCAFG00845010374|ABCA1	3	4	-1
GO:0043031	negative regulation of macrophage activation	Biological Process	ENSCAFG00845027388|VSIG4, ENSCAFG00845013357|ADGRF5, ENSCAFG00845024090|NR1H3	3	1576	4	19884	0.75	0.0018702	**	0.0318408	*		0	ENSCAFG00845027388|VSIG4, ENSCAFG00845013357|ADGRF5, ENSCAFG00845024090|NR1H3	3	4	-2
GO:0098883	synapse pruning	Biological Process	ENSCAFG00845000378|C1QC, ENSCAFG00845000400|C1QA, ENSCAFG00845000358|C1QB	3	1576	4	19884	0.75	0.0018702	**	0.0318408	*		0	ENSCAFG00845000378|C1QC, ENSCAFG00845000400|C1QA, ENSCAFG00845000358|C1QB	3	4	-1
GO:0048014	Tie signaling pathway	Biological Process	ENSCAFG00845022531|ANGPT2, ENSCAFG00845018055|TEK, ENSCAFG00845013295|SVEP1	3	1576	4	19884	0.75	0.0018702	**	0.0318408	*		0	ENSCAFG00845022531|ANGPT2, ENSCAFG00845018055|TEK, ENSCAFG00845013295|SVEP1	3	4	-1
GO:0042447	hormone catabolic process	Biological Process	ENSCAFG00845018336|ACE, ENSCAFG00845020957|MME, ENSCAFG00845001686|ECE1	3	1576	4	19884	0.75	0.0018702	**	0.0318408	*	ENSCAFG00845020957|MME	1	ENSCAFG00845018336|ACE, ENSCAFG00845001686|ECE1	2	4	-1
GO:0032376	positive regulation of cholesterol transport	Biological Process	ENSCAFG00845007730|ABCB4, ENSCAFG00845016243|LIPG, ENSCAFG00845024090|NR1H3	3	1576	4	19884	0.75	0.0018702	**	0.0318408	*	ENSCAFG00845016243|LIPG	1	ENSCAFG00845007730|ABCB4, ENSCAFG00845024090|NR1H3	2	4	-1
GO:0035633	maintenance of blood-brain barrier	Biological Process	ENSCAFG00845011113|MFSD2A, ENSCAFG00845000353|MBP, ENSCAFG00845029410|CLDN5	3	1576	4	19884	0.75	0.0018702	**	0.0318408	*	ENSCAFG00845011113|MFSD2A	1	ENSCAFG00845000353|MBP, ENSCAFG00845029410|CLDN5	2	4	-1
GO:0003823	antigen binding	Molecular Function	ENSCAFG00845030234|CD48, ENSCAFG00845006877|TSPAN4, ENSCAFG00845008459|GP2	3	1576	4	19884	0.75	0.0018702	**	0.0318408	*	ENSCAFG00845008459|GP2	1	ENSCAFG00845030234|CD48, ENSCAFG00845006877|TSPAN4	2	4	0
GO:0005384	manganese ion transmembrane transporter activity	Molecular Function	ENSCAFG00845027087|SLC11A1, ENSCAFG00845015776|SLC11A2, ENSCAFG00845023697|SLC39A14	3	1576	4	19884	0.75	0.0018702	**	0.0318408	*	ENSCAFG00845015776|SLC11A2, ENSCAFG00845023697|SLC39A14	2	ENSCAFG00845027087|SLC11A1	1	4	0
GO:0046888	negative regulation of hormone secretion	Biological Process	ENSCAFG00845030902|LIF, ENSCAFG00845030908|OSM, ENSCAFG00845000969|IL11	3	1576	4	19884	0.75	0.0018702	**	0.0318408	*	ENSCAFG00845030902|LIF, ENSCAFG00845000969|IL11	2	ENSCAFG00845030908|OSM	1	4	1
GO:0034134	toll-like receptor 2 signaling pathway	Biological Process	ENSCAFG00845009391|TLR2, ENSCAFG00845003875|NOD2, ENSCAFG00845027381|PIK3AP1	3	1576	4	19884	0.75	0.0018702	**	0.0318408	*	ENSCAFG00845003875|NOD2	1	ENSCAFG00845009391|TLR2, ENSCAFG00845027381|PIK3AP1	2	4	0
GO:2000270	negative regulation of fibroblast apoptotic process	Biological Process	ENSCAFG00845026701|PIK3CG, ENSCAFG00845008758|SFRP1, ENSCAFG00845027414|GAS6	3	1576	4	19884	0.75	0.0018702	**	0.0318408	*		0	ENSCAFG00845026701|PIK3CG, ENSCAFG00845008758|SFRP1, ENSCAFG00845027414|GAS6	3	4	-1
GO:0032308	positive regulation of prostaglandin secretion	Biological Process	ENSCAFG00845023377|PTGES, ENSCAFG00845027103|P2RX7, ENSCAFG00845022232|PLA2G3	3	1576	4	19884	0.75	0.0018702	**	0.0318408	*	ENSCAFG00845023377|PTGES, ENSCAFG00845022232|PLA2G3	2	ENSCAFG00845027103|P2RX7	1	4	1
GO:0036305	ameloblast differentiation	Biological Process	ENSCAFG00845027004|BMP2, ENSCAFG00845004370|BMP4, ENSCAFG00845000357|FST	3	1576	4	19884	0.75	0.0018702	**	0.0318408	*		0	ENSCAFG00845027004|BMP2, ENSCAFG00845004370|BMP4, ENSCAFG00845000357|FST	3	4	-1
GO:0001875	lipopolysaccharide immune receptor activity	Molecular Function	ENSCAFG00845012026|TLR4, ENSCAFG00845015817|SCARB1, ENSCAFG00845010815|PTAFR	3	1576	4	19884	0.75	0.0018702	**	0.0318408	*		0	ENSCAFG00845012026|TLR4, ENSCAFG00845015817|SCARB1, ENSCAFG00845010815|PTAFR	3	4	-2
GO:0042492	gamma-delta T cell differentiation	Biological Process	ENSCAFG00845022668|JAG2, ENSCAFG00845018106|SYK, ENSCAFG00845020373|SOX13	3	1576	4	19884	0.75	0.0018702	**	0.0318408	*		0	ENSCAFG00845022668|JAG2, ENSCAFG00845018106|SYK, ENSCAFG00845020373|SOX13	3	4	-1
GO:0010750	positive regulation of nitric oxide mediated signal transduction	Biological Process	ENSCAFG00845010475|GUCY1A1, ENSCAFG00845003912|GUCY1A2, ENSCAFG00845011396|EGFR	3	1576	4	19884	0.75	0.0018702	**	0.0318408	*	ENSCAFG00845011396|EGFR	1	ENSCAFG00845010475|GUCY1A1, ENSCAFG00845003912|GUCY1A2	2	3	-0.57735
GO:0007167	enzyme linked receptor protein signaling pathway	Biological Process	ENSCAFG00845018106|SYK, ENSCAFG00845015887|JAK2, ENSCAFG00845027414|GAS6	3	1576	4	19884	0.75	0.0018702	**	0.0318408	*	ENSCAFG00845015887|JAK2	1	ENSCAFG00845018106|SYK, ENSCAFG00845027414|GAS6	2	4	-1
GO:0043654	recognition of apoptotic cell	Biological Process	ENSCAFG00845010856|MEGF10, ENSCAFG00845015817|SCARB1, ENSCAFG00845014845|PEAR1	3	1576	4	19884	0.75	0.0018702	**	0.0318408	*		0	ENSCAFG00845010856|MEGF10, ENSCAFG00845015817|SCARB1, ENSCAFG00845014845|PEAR1	3	4	-2
GO:2000969	positive regulation of AMPA receptor activity	Biological Process	ENSCAFG00845026673|SHANK3, ENSCAFG00845017868|RELN, ENSCAFG00845014113|ARC	3	1576	4	19884	0.75	0.0018702	**	0.0318408	*		0	ENSCAFG00845026673|SHANK3, ENSCAFG00845017868|RELN, ENSCAFG00845014113|ARC	3	4	-2
GO:0021545	cranial nerve development	Biological Process	ENSCAFG00845004230|SLC1A3, ENSCAFG00845019520|EPHB1, ENSCAFG00845028771|CHD7	3	1576	4	19884	0.75	0.0018702	**	0.0318408	*	ENSCAFG00845004230|SLC1A3	1	ENSCAFG00845019520|EPHB1, ENSCAFG00845028771|CHD7	2	4	-1
GO:0042976	activation of Janus kinase activity	Biological Process	ENSCAFG00845015887|JAK2, ENSCAFG00845000774|PRLR, ENSCAFG00845011700|PTK2B	3	1576	4	19884	0.75	0.0018702	**	0.0318408	*	ENSCAFG00845015887|JAK2	1	ENSCAFG00845000774|PRLR, ENSCAFG00845011700|PTK2B	2	4	0
GO:0070168	negative regulation of biomineral tissue development	Biological Process	ENSCAFG00845027414|GAS6, ENSCAFG00845002395|TGFB1, ENSCAFG00845005453|NOTCH1	3	1576	4	19884	0.75	0.0018702	**	0.0318408	*		0	ENSCAFG00845027414|GAS6, ENSCAFG00845002395|TGFB1, ENSCAFG00845005453|NOTCH1	3	4	-2
GO:0097110	scaffold protein binding	Molecular Function	ENSCAFG00845011629|KCNQ1, ENSCAFG00845004604|PSAP, ENSCAFG00845017640|FYN, ENSCAFG00845024171|ADCY5, ENSCAFG00845023354|CACNA1H, ENSCAFG00845018106|SYK, ENSCAFG00845026673|SHANK3, ENSCAFG00845015313|TREM1, ENSCAFG00845029114|CIT	9	1576	37	19884	0.2432	0.0019601	**	0.0332776	*	ENSCAFG00845017640|FYN, ENSCAFG00845029114|CIT	2	ENSCAFG00845011629|KCNQ1, ENSCAFG00845004604|PSAP, ENSCAFG00845024171|ADCY5, ENSCAFG00845023354|CACNA1H, ENSCAFG00845018106|SYK, ENSCAFG00845026673|SHANK3, ENSCAFG00845015313|TREM1	7	37	-1.80839
GO:0051897	positive regulation of protein kinase B signaling	Biological Process	ENSCAFG00845018055|TEK, ENSCAFG00845026701|PIK3CG, ENSCAFG00845020698|HCLS1, ENSCAFG00845021381|HPSE, ENSCAFG00845010347|CSF3, ENSCAFG00845025768|ADAM8, ENSCAFG00845027414|GAS6, ENSCAFG00845030908|OSM, ENSCAFG00845029281|CASS4, ENSCAFG00845005361|CCL21, ENSCAFG00845011396|EGFR, ENSCAFG00845003350|CX3CL1	12	1576	59	19884	0.2034	0.00199358	**	0.0337512	*	ENSCAFG00845010347|CSF3, ENSCAFG00845011396|EGFR	2	ENSCAFG00845018055|TEK, ENSCAFG00845026701|PIK3CG, ENSCAFG00845020698|HCLS1, ENSCAFG00845021381|HPSE, ENSCAFG00845025768|ADAM8, ENSCAFG00845027414|GAS6, ENSCAFG00845030908|OSM, ENSCAFG00845029281|CASS4, ENSCAFG00845005361|CCL21, ENSCAFG00845003350|CX3CL1	10	56	-1.60357
GO:0097009	energy homeostasis	Biological Process	ENSCAFG00845025442|CD36, ENSCAFG00845011113|MFSD2A, ENSCAFG00845029124|LEPR, ENSCAFG00845018985|ENSCAFG00845018985, ENSCAFG00845022016|TRPV4, ENSCAFG00845008311|PPARGC1A, ENSCAFG00845012252|MRAP2	7	1576	24	19884	0.2917	0.00201441	**	0.0338198	*	ENSCAFG00845011113|MFSD2A, ENSCAFG00845022016|TRPV4, ENSCAFG00845012252|MRAP2	3	ENSCAFG00845025442|CD36, ENSCAFG00845029124|LEPR, ENSCAFG00845018985|ENSCAFG00845018985, ENSCAFG00845008311|PPARGC1A	4	22	-1.70561
GO:2000352	negative regulation of endothelial cell apoptotic process	Biological Process	ENSCAFG00845006010|ANGPTL4, ENSCAFG00845012097|CDH5, ENSCAFG00845012083|KDR, ENSCAFG00845001289|IL10, ENSCAFG00845027414|GAS6, ENSCAFG00845006723|TNFAIP3, ENSCAFG00845000607|SERPINE1	7	1576	24	19884	0.2917	0.00201441	**	0.0338198	*	ENSCAFG00845006723|TNFAIP3, ENSCAFG00845000607|SERPINE1	2	ENSCAFG00845006010|ANGPTL4, ENSCAFG00845012097|CDH5, ENSCAFG00845012083|KDR, ENSCAFG00845001289|IL10, ENSCAFG00845027414|GAS6	5	20	-0.447214
GO:0005104	fibroblast growth factor receptor binding	Molecular Function	ENSCAFG00845022021|FGF7, ENSCAFG00845001301|FGF10, ENSCAFG00845017942|FGF1, ENSCAFG00845021537|FLRT3, ENSCAFG00845001658|FGF6A, ENSCAFG00845004657|KLB, ENSCAFG00845015136|FGF19	7	1576	24	19884	0.2917	0.00201441	**	0.0338198	*	ENSCAFG00845022021|FGF7, ENSCAFG00845021537|FLRT3, ENSCAFG00845015136|FGF19	3	ENSCAFG00845001301|FGF10, ENSCAFG00845017942|FGF1, ENSCAFG00845001658|FGF6A, ENSCAFG00845004657|KLB	4	18	0
GO:0034383	low-density lipoprotein particle clearance	Biological Process	ENSCAFG00845025442|CD36, ENSCAFG00845021826|LDLR, ENSCAFG00845015817|SCARB1, ENSCAFG00845021949|ADIPOQ	4	1576	8	19884	0.5	0.00212204	**	0.0340202	*	ENSCAFG00845021826|LDLR	1	ENSCAFG00845025442|CD36, ENSCAFG00845015817|SCARB1, ENSCAFG00845021949|ADIPOQ	3	8	-0.707107
GO:0071223	cellular response to lipoteichoic acid	Biological Process	ENSCAFG00845025442|CD36, ENSCAFG00845001909|CD14, ENSCAFG00845009391|TLR2, ENSCAFG00845012026|TLR4	4	1576	8	19884	0.5	0.00212204	**	0.0340202	*		0	ENSCAFG00845025442|CD36, ENSCAFG00845001909|CD14, ENSCAFG00845009391|TLR2, ENSCAFG00845012026|TLR4	4	8	-1.41421
GO:0071404	cellular response to low-density lipoprotein particle stimulus	Biological Process	ENSCAFG00845025442|CD36, ENSCAFG00845018106|SYK, ENSCAFG00845021826|LDLR, ENSCAFG00845029613|CD9	4	1576	8	19884	0.5	0.00212204	**	0.0340202	*	ENSCAFG00845021826|LDLR	1	ENSCAFG00845025442|CD36, ENSCAFG00845018106|SYK, ENSCAFG00845029613|CD9	3	8	0
GO:0030195	negative regulation of blood coagulation	Biological Process	ENSCAFG00845002498|CD34, ENSCAFG00845030582|PROS1, ENSCAFG00845006705|APOE, ENSCAFG00845018905|TFPI	4	1576	8	19884	0.5	0.00212204	**	0.0340202	*		0	ENSCAFG00845002498|CD34, ENSCAFG00845030582|PROS1, ENSCAFG00845006705|APOE, ENSCAFG00845018905|TFPI	4	5	-2.23607
GO:0050921	positive regulation of chemotaxis	Biological Process	ENSCAFG00845022039|PDGFB, ENSCAFG00845027383|SUCNR1, ENSCAFG00845026555|PPM1F, ENSCAFG00845010791|AIF1	4	1576	8	19884	0.5	0.00212204	**	0.0340202	*		0	ENSCAFG00845022039|PDGFB, ENSCAFG00845027383|SUCNR1, ENSCAFG00845026555|PPM1F, ENSCAFG00845010791|AIF1	4	7	-1.88982
GO:0042554	superoxide anion generation	Biological Process	ENSCAFG00845023727|CYBB, ENSCAFG00845001935|NCF1, ENSCAFG00845008166|NCF4, ENSCAFG00845011056|TAFA4	4	1576	8	19884	0.5	0.00212204	**	0.0340202	*		0	ENSCAFG00845023727|CYBB, ENSCAFG00845001935|NCF1, ENSCAFG00845008166|NCF4, ENSCAFG00845011056|TAFA4	4	7	-1.88982
GO:0043020	NADPH oxidase complex	Cellular Component	ENSCAFG00845023727|CYBB, ENSCAFG00845004665|NCF2, ENSCAFG00845001935|NCF1, ENSCAFG00845008166|NCF4	4	1576	8	19884	0.5	0.00212204	**	0.0340202	*		0	ENSCAFG00845023727|CYBB, ENSCAFG00845004665|NCF2, ENSCAFG00845001935|NCF1, ENSCAFG00845008166|NCF4	4	7	-1.88982
GO:0097067	cellular response to thyroid hormone stimulus	Biological Process	ENSCAFG00845011904|KIT, ENSCAFG00845019241|CTSS, ENSCAFG00845018672|CTSB, ENSCAFG00845005115|CTSH	4	1576	8	19884	0.5	0.00212204	**	0.0340202	*		0	ENSCAFG00845011904|KIT, ENSCAFG00845019241|CTSS, ENSCAFG00845018672|CTSB, ENSCAFG00845005115|CTSH	4	7	-1.88982
GO:0060071	Wnt signaling pathway, planar cell polarity pathway	Biological Process	ENSCAFG00845008513|FZD6, ENSCAFG00845026417|WNT5A, ENSCAFG00845008758|SFRP1, ENSCAFG00845031100|GPC3	4	1576	8	19884	0.5	0.00212204	**	0.0340202	*	ENSCAFG00845026417|WNT5A	1	ENSCAFG00845008513|FZD6, ENSCAFG00845008758|SFRP1, ENSCAFG00845031100|GPC3	3	8	0
GO:1901222	regulation of NIK/NF-kappaB signaling	Biological Process	ENSCAFG00845028911|RASSF2, ENSCAFG00845022131|UACA, ENSCAFG00845022702|PTPN22, ENSCAFG00845009966|HSF4	4	1576	8	19884	0.5	0.00212204	**	0.0340202	*		0	ENSCAFG00845028911|RASSF2, ENSCAFG00845022131|UACA, ENSCAFG00845022702|PTPN22, ENSCAFG00845009966|HSF4	4	8	-1.41421
GO:0061626	pharyngeal arch artery morphogenesis	Biological Process	ENSCAFG00845013357|ADGRF5, ENSCAFG00845004370|BMP4, ENSCAFG00845025905|HES1, ENSCAFG00845013340|EDNRA	4	1576	8	19884	0.5	0.00212204	**	0.0340202	*		0	ENSCAFG00845013357|ADGRF5, ENSCAFG00845004370|BMP4, ENSCAFG00845025905|HES1, ENSCAFG00845013340|EDNRA	4	8	-2.12132
GO:0001217	DNA-binding transcription repressor activity	Molecular Function	ENSCAFG00845021614|SPI1, ENSCAFG00845025905|HES1, ENSCAFG00845018868|E2F8, ENSCAFG00845020373|SOX13	4	1576	8	19884	0.5	0.00212204	**	0.0340202	*	ENSCAFG00845018868|E2F8	1	ENSCAFG00845021614|SPI1, ENSCAFG00845025905|HES1, ENSCAFG00845020373|SOX13	3	8	-0.707107
GO:0030098	lymphocyte differentiation	Biological Process	ENSCAFG00845021614|SPI1, ENSCAFG00845009878|IKZF1, ENSCAFG00845017057|IL2RG, ENSCAFG00845028387|TOX	4	1576	8	19884	0.5	0.00212204	**	0.0340202	*		0	ENSCAFG00845021614|SPI1, ENSCAFG00845009878|IKZF1, ENSCAFG00845017057|IL2RG, ENSCAFG00845028387|TOX	4	7	-1.13389
GO:0001945	lymph vessel development	Biological Process	ENSCAFG00845020667|SOX18, ENSCAFG00845012083|KDR, ENSCAFG00845018106|SYK, ENSCAFG00845013295|SVEP1	4	1576	8	19884	0.5	0.00212204	**	0.0340202	*		0	ENSCAFG00845020667|SOX18, ENSCAFG00845012083|KDR, ENSCAFG00845018106|SYK, ENSCAFG00845013295|SVEP1	4	8	-1.76777
GO:0033017	sarcoplasmic reticulum membrane	Cellular Component	ENSCAFG00845007035|PLN, ENSCAFG00845004793|DMPK, ENSCAFG00845027342|ENSCAFG00845027342, ENSCAFG00845022652|FKBP1B	4	1576	8	19884	0.5	0.00212204	**	0.0340202	*		0	ENSCAFG00845007035|PLN, ENSCAFG00845004793|DMPK, ENSCAFG00845027342|ENSCAFG00845027342, ENSCAFG00845022652|FKBP1B	4	7	-1.13389
GO:0050700	CARD domain binding	Molecular Function	ENSCAFG00845003875|NOD2, ENSCAFG00845015176|CARD11, ENSCAFG00845006183|CARD9, ENSCAFG00845001775|CARD8	4	1576	8	19884	0.5	0.00212204	**	0.0340202	*	ENSCAFG00845003875|NOD2	1	ENSCAFG00845015176|CARD11, ENSCAFG00845006183|CARD9, ENSCAFG00845001775|CARD8	3	7	0.377964
GO:0097028	dendritic cell differentiation	Biological Process	ENSCAFG00845027414|GAS6, ENSCAFG00845018556|ZBTB46, ENSCAFG00845004258|IRF8, ENSCAFG00845009774|CSF2	4	1576	8	19884	0.5	0.00212204	**	0.0340202	*	ENSCAFG00845009774|CSF2	1	ENSCAFG00845027414|GAS6, ENSCAFG00845018556|ZBTB46, ENSCAFG00845004258|IRF8	3	7	-1.13389
GO:0004222	metalloendopeptidase activity	Molecular Function	ENSCAFG00845018336|ACE, ENSCAFG00845000842|MMP3, ENSCAFG00845020957|MME, ENSCAFG00845009411|MMP28, ENSCAFG00845015078|ADAM28, ENSCAFG00845000865|MMP2, ENSCAFG00845000871|MMP1, ENSCAFG00845029993|PHEX, ENSCAFG00845012236|ADAMTS3, ENSCAFG00845025214|BMP1, ENSCAFG00845001686|ECE1, ENSCAFG00845022320|ADAMTS18, ENSCAFG00845001303|ADAMTS17, ENSCAFG00845025768|ADAM8, ENSCAFG00845004365|ADAMTS14, ENSCAFG…	19	1576	118	19884	0.161	0.00230847	**	0.0366725	*	ENSCAFG00845000842|MMP3, ENSCAFG00845020957|MME, ENSCAFG00845000865|MMP2, ENSCAFG00845000871|MMP1, ENSCAFG00845029993|PHEX, ENSCAFG00845012236|ADAMTS3, ENSCAFG00845025214|BMP1, ENSCAFG00845001303|ADAMTS17, ENSCAFG00845004365|ADAMTS14, ENSCAFG00845000761|MMP13, ENSCAFG00845013926|ADAMTSL1	11	ENSCAFG00845018336|ACE, ENSCAFG00845009411|MMP28, ENSCAFG00845015078|ADAM28, ENSCAFG00845001686|ECE1, ENSCAFG00845022320|ADAMTS18, ENSCAFG00845025768|ADAM8, ENSCAFG00845012850|ADAMTS9, ENSCAFG00845027015|TRABD2B	8	101	-2.08958
GO:0048286	lung alveolus development	Biological Process	ENSCAFG00845030902|LIF, ENSCAFG00845004370|BMP4, ENSCAFG00845028892|STRA6, ENSCAFG00845012083|KDR, ENSCAFG00845001301|FGF10, ENSCAFG00845013933|ADA, ENSCAFG00845027497|ERRFI1, ENSCAFG00845002395|TGFB1	8	1576	31	19884	0.2581	0.0023133	**	0.0366725	*	ENSCAFG00845030902|LIF, ENSCAFG00845028892|STRA6, ENSCAFG00845027497|ERRFI1	3	ENSCAFG00845004370|BMP4, ENSCAFG00845012083|KDR, ENSCAFG00845001301|FGF10, ENSCAFG00845013933|ADA, ENSCAFG00845002395|TGFB1	5	31	0.179605
GO:0050830	defense response to Gram-positive bacterium	Biological Process	ENSCAFG00845025442|CD36, ENSCAFG00845017223|LYZ, ENSCAFG00845010301|FGR, ENSCAFG00845009391|TLR2, ENSCAFG00845002761|C5AR1, ENSCAFG00845000712|SSC5D, ENSCAFG00845003875|NOD2, ENSCAFG00845027103|P2RX7, ENSCAFG00845006183|CARD9, ENSCAFG00845011935|PYCARD	10	1576	45	19884	0.2222	0.00232639	**	0.0366725	*	ENSCAFG00845000712|SSC5D, ENSCAFG00845003875|NOD2	2	ENSCAFG00845025442|CD36, ENSCAFG00845017223|LYZ, ENSCAFG00845010301|FGR, ENSCAFG00845009391|TLR2, ENSCAFG00845002761|C5AR1, ENSCAFG00845027103|P2RX7, ENSCAFG00845006183|CARD9, ENSCAFG00845011935|PYCARD	8	34	-2.05798
GO:0019955	cytokine binding	Molecular Function	ENSCAFG00845010172|CXCR4, ENSCAFG00845011904|KIT, ENSCAFG00845006874|CD74, ENSCAFG00845008395|CSF1R, ENSCAFG00845024273|CNTFR	5	1576	13	19884	0.3846	0.00232996	**	0.0366725	*	ENSCAFG00845024273|CNTFR	1	ENSCAFG00845010172|CXCR4, ENSCAFG00845011904|KIT, ENSCAFG00845006874|CD74, ENSCAFG00845008395|CSF1R	4	12	-2.02073
GO:0002102	podosome	Cellular Component	ENSCAFG00845030758|FERMT3, ENSCAFG00845008232|LCP1, ENSCAFG00845015029|BIN2, ENSCAFG00845016093|GSN, ENSCAFG00845025768|ADAM8	5	1576	13	19884	0.3846	0.00232996	**	0.0366725	*		0	ENSCAFG00845030758|FERMT3, ENSCAFG00845008232|LCP1, ENSCAFG00845015029|BIN2, ENSCAFG00845016093|GSN, ENSCAFG00845025768|ADAM8	5	13	-1.94145
GO:0043011	myeloid dendritic cell differentiation	Biological Process	ENSCAFG00845021614|SPI1, ENSCAFG00845004169|DHRS2, ENSCAFG00845010012|DCSTAMP, ENSCAFG00845015458|BATF, ENSCAFG00845009774|CSF2	5	1576	13	19884	0.3846	0.00232996	**	0.0366725	*	ENSCAFG00845004169|DHRS2, ENSCAFG00845009774|CSF2	2	ENSCAFG00845021614|SPI1, ENSCAFG00845010012|DCSTAMP, ENSCAFG00845015458|BATF	3	13	-0.27735
GO:2000406	positive regulation of T cell migration	Biological Process	ENSCAFG00845001647|DOCK8, ENSCAFG00845025768|ADAM8, ENSCAFG00845010791|AIF1, ENSCAFG00845011935|PYCARD, ENSCAFG00845005361|CCL21	5	1576	13	19884	0.3846	0.00232996	**	0.0366725	*		0	ENSCAFG00845001647|DOCK8, ENSCAFG00845025768|ADAM8, ENSCAFG00845010791|AIF1, ENSCAFG00845011935|PYCARD, ENSCAFG00845005361|CCL21	5	13	-2.49615
GO:0006887	exocytosis	Biological Process	ENSCAFG00845012190|CCR1, ENSCAFG00845011338|CCL8, ENSCAFG00845018921|ENSCAFG00845018921, ENSCAFG00845023623|SYT16, ENSCAFG00845005764|EXOC3L2, ENSCAFG00845009747|EXOC3L1, ENSCAFG00845012011|SYT7, ENSCAFG00845009762|LIN7A, ENSCAFG00845011123|MYO1G	9	1576	38	19884	0.2368	0.00239054	**	0.0373345	*	ENSCAFG00845011338|CCL8, ENSCAFG00845009762|LIN7A	2	ENSCAFG00845012190|CCR1, ENSCAFG00845018921|ENSCAFG00845018921, ENSCAFG00845023623|SYT16, ENSCAFG00845005764|EXOC3L2, ENSCAFG00845009747|EXOC3L1, ENSCAFG00845012011|SYT7, ENSCAFG00845011123|MYO1G	7	36	-1
GO:0007154	cell communication	Biological Process	ENSCAFG00845029137|DLL4, ENSCAFG00845015410|GJA4, ENSCAFG00845009988|GJA5, ENSCAFG00845022668|JAG2, ENSCAFG00845024014|ITGB4, ENSCAFG00845024085|JAG1, ENSCAFG00845015452|CXNC, ENSCAFG00845024998|SLC8A1, ENSCAFG00845015493|GJB5	9	1576	38	19884	0.2368	0.00239054	**	0.0373345	*		0	ENSCAFG00845029137|DLL4, ENSCAFG00845015410|GJA4, ENSCAFG00845009988|GJA5, ENSCAFG00845022668|JAG2, ENSCAFG00845024014|ITGB4, ENSCAFG00845024085|JAG1, ENSCAFG00845015452|CXNC, ENSCAFG00845024998|SLC8A1, ENSCAFG00845015493|GJB5	9	30	-2.00832
GO:0030218	erythrocyte differentiation	Biological Process	ENSCAFG00845011629|KCNQ1, ENSCAFG00845011904|KIT, ENSCAFG00845020698|HCLS1, ENSCAFG00845016668|TAL1, ENSCAFG00845021614|SPI1, ENSCAFG00845004370|BMP4, ENSCAFG00845009878|IKZF1, ENSCAFG00845015887|JAK2, ENSCAFG00845027702|EPAS1	9	1576	38	19884	0.2368	0.00239054	**	0.0373345	*	ENSCAFG00845015887|JAK2, ENSCAFG00845027702|EPAS1	2	ENSCAFG00845011629|KCNQ1, ENSCAFG00845011904|KIT, ENSCAFG00845020698|HCLS1, ENSCAFG00845016668|TAL1, ENSCAFG00845021614|SPI1, ENSCAFG00845004370|BMP4, ENSCAFG00845009878|IKZF1	7	35	0.676123
GO:0010033	response to organic substance	Biological Process	ENSCAFG00845030427|ABCG1, ENSCAFG00845021381|HPSE, ENSCAFG00845020764|REN, ENSCAFG00845026417|WNT5A, ENSCAFG00845027103|P2RX7, ENSCAFG00845013340|EDNRA, ENSCAFG00845024273|CNTFR	7	1576	25	19884	0.28	0.0026087	**	0.0404282	*	ENSCAFG00845026417|WNT5A, ENSCAFG00845024273|CNTFR	2	ENSCAFG00845030427|ABCG1, ENSCAFG00845021381|HPSE, ENSCAFG00845020764|REN, ENSCAFG00845027103|P2RX7, ENSCAFG00845013340|EDNRA	5	25	-1.8
GO:0005547	phosphatidylinositol-3,4,5-trisphosphate binding	Molecular Function	ENSCAFG00845016835|ARAP3, ENSCAFG00845013471|ADAP2, ENSCAFG00845017966|RACGAP1, ENSCAFG00845010607|CYTH3, ENSCAFG00845010426|IQGAP2, ENSCAFG00845011922|ARHGAP9, ENSCAFG00845011123|MYO1G	7	1576	25	19884	0.28	0.0026087	**	0.0404282	*	ENSCAFG00845017966|RACGAP1	1	ENSCAFG00845016835|ARAP3, ENSCAFG00845013471|ADAP2, ENSCAFG00845010607|CYTH3, ENSCAFG00845010426|IQGAP2, ENSCAFG00845011922|ARHGAP9, ENSCAFG00845011123|MYO1G	6	24	-2.44949
GO:0042995	cell projection	Cellular Component	ENSCAFG00845029727|PPP1R16B, ENSCAFG00845004230|SLC1A3, ENSCAFG00845012111|MAGI1, ENSCAFG00845006442|GFAP, ENSCAFG00845000353|MBP, ENSCAFG00845028149|CACNA1A, ENSCAFG00845010611|TUBB4A	7	1576	25	19884	0.28	0.0026087	**	0.0404282	*	ENSCAFG00845004230|SLC1A3, ENSCAFG00845028149|CACNA1A	2	ENSCAFG00845029727|PPP1R16B, ENSCAFG00845012111|MAGI1, ENSCAFG00845006442|GFAP, ENSCAFG00845000353|MBP, ENSCAFG00845010611|TUBB4A	5	22	0
GO:0008289	lipid binding	Molecular Function	ENSCAFG00845025442|CD36, ENSCAFG00845030677|APOD, ENSCAFG00845016517|PLTP, ENSCAFG00845014963|FABP4, ENSCAFG00845029056|BPI, ENSCAFG00845009539|PKIB, ENSCAFG00845014832|FABP5, ENSCAFG00845006076|FABP3, ENSCAFG00845028479|STARD8, ENSCAFG00845003156|FYB1, ENSCAFG00845006705|APOE, ENSCAFG00845013478|ENSCAFG00845013478, ENSCAFG00845030144|FABP2, ENSCAFG00845019519|DGKG, ENSCAFG00845027390|ENSCAFG0084…	17	1576	102	19884	0.1667	0.00264163	**	0.0408337	*	ENSCAFG00845006076|FABP3, ENSCAFG00845014468|ACOT11	2	ENSCAFG00845025442|CD36, ENSCAFG00845030677|APOD, ENSCAFG00845016517|PLTP, ENSCAFG00845014963|FABP4, ENSCAFG00845029056|BPI, ENSCAFG00845009539|PKIB, ENSCAFG00845014832|FABP5, ENSCAFG00845028479|STARD8, ENSCAFG00845003156|FYB1, ENSCAFG00845006705|APOE, ENSCAFG00845013478|ENSCAFG00845013478, ENSCAFG00845030144|FABP2, ENSCAFG00845019519|DGKG, ENSCAFG00845027390|ENSCAFG00845027390, ENSCAFG0084500426…	15	77	-2.84901
GO:1904646	cellular response to amyloid-beta	Biological Process	ENSCAFG00845025442|CD36, ENSCAFG00845017640|FYN, ENSCAFG00845021275|LGMN, ENSCAFG00845012026|TLR4, ENSCAFG00845011173|NGFR, ENSCAFG00845028149|CACNA1A	6	1576	19	19884	0.3158	0.00270408	**	0.0412714	*	ENSCAFG00845017640|FYN, ENSCAFG00845028149|CACNA1A	2	ENSCAFG00845025442|CD36, ENSCAFG00845021275|LGMN, ENSCAFG00845012026|TLR4, ENSCAFG00845011173|NGFR	4	19	-1.60591
GO:0010575	positive regulation of vascular endothelial growth factor production	Biological Process	ENSCAFG00845008825|IL6, ENSCAFG00845029934|C3AR1, ENSCAFG00845022596|SULF2, ENSCAFG00845002761|C5AR1, ENSCAFG00845021381|HPSE, ENSCAFG00845010104|C3	6	1576	19	19884	0.3158	0.00270408	**	0.0412714	*	ENSCAFG00845008825|IL6	1	ENSCAFG00845029934|C3AR1, ENSCAFG00845022596|SULF2, ENSCAFG00845002761|C5AR1, ENSCAFG00845021381|HPSE, ENSCAFG00845010104|C3	5	19	0.229416
GO:0048844	artery morphogenesis	Biological Process	ENSCAFG00845007842|PRDM1, ENSCAFG00845028892|STRA6, ENSCAFG00845025905|HES1, ENSCAFG00845021826|LDLR, ENSCAFG00845006705|APOE, ENSCAFG00845028771|CHD7	6	1576	19	19884	0.3158	0.00270408	**	0.0412714	*	ENSCAFG00845028892|STRA6, ENSCAFG00845021826|LDLR	2	ENSCAFG00845007842|PRDM1, ENSCAFG00845025905|HES1, ENSCAFG00845006705|APOE, ENSCAFG00845028771|CHD7	4	19	0.917663
GO:0042100	B cell proliferation	Biological Process	ENSCAFG00845031013|SASH3, ENSCAFG00845012026|TLR4, ENSCAFG00845013933|ADA, ENSCAFG00845015176|CARD11, ENSCAFG00845026198|RASGRP1, ENSCAFG00845002725|BCL2	6	1576	19	19884	0.3158	0.00270408	**	0.0412714	*		0	ENSCAFG00845031013|SASH3, ENSCAFG00845012026|TLR4, ENSCAFG00845013933|ADA, ENSCAFG00845015176|CARD11, ENSCAFG00845026198|RASGRP1, ENSCAFG00845002725|BCL2	6	17	-0.727607
GO:0031069	hair follicle morphogenesis	Biological Process	ENSCAFG00845011173|NGFR, ENSCAFG00845001301|FGF10, ENSCAFG00845000357|FST, ENSCAFG00845005453|NOTCH1, ENSCAFG00845002725|BCL2, ENSCAFG00845005605|SOSTDC1	6	1576	19	19884	0.3158	0.00270408	**	0.0412714	*		0	ENSCAFG00845011173|NGFR, ENSCAFG00845001301|FGF10, ENSCAFG00845000357|FST, ENSCAFG00845005453|NOTCH1, ENSCAFG00845002725|BCL2, ENSCAFG00845005605|SOSTDC1	6	15	-2.32379
GO:0045860	positive regulation of protein kinase activity	Biological Process	ENSCAFG00845018800|VEGFC, ENSCAFG00845028911|RASSF2, ENSCAFG00845027739|CD4, ENSCAFG00845002557|LCP2, ENSCAFG00845026417|WNT5A, ENSCAFG00845027414|GAS6, ENSCAFG00845026923|CENPE, ENSCAFG00845011700|PTK2B, ENSCAFG00845017868|RELN, ENSCAFG00845005361|CCL21	10	1576	46	19884	0.2174	0.00276514	**	0.042097	*	ENSCAFG00845018800|VEGFC, ENSCAFG00845026417|WNT5A, ENSCAFG00845026923|CENPE	3	ENSCAFG00845028911|RASSF2, ENSCAFG00845027739|CD4, ENSCAFG00845002557|LCP2, ENSCAFG00845027414|GAS6, ENSCAFG00845011700|PTK2B, ENSCAFG00845017868|RELN, ENSCAFG00845005361|CCL21	7	43	-0.762493
GO:0007156	homophilic cell adhesion via plasma membrane adhesion molecules	Biological Process	ENSCAFG00845017466|PCDH12, ENSCAFG00845022888|PECAM1, ENSCAFG00845017072|PCDH1, ENSCAFG00845012033|ESAM, ENSCAFG00845012097|CDH5, ENSCAFG00845002783|CDH6, ENSCAFG00845011207|DSC1, ENSCAFG00845024611|CLSTN3, ENSCAFG00845010963|CDH3, ENSCAFG00845027590|CLSTN2, ENSCAFG00845019099|PCDH17, ENSCAFG00845015810|PCDH19, ENSCAFG00845010704|CDH1, ENSCAFG00845004526|CDH23, ENSCAFG00845001959|CDH19, ENSCAFG00…	16	1576	94	19884	0.1702	0.00279612	**	0.0424616	*	ENSCAFG00845024611|CLSTN3, ENSCAFG00845010963|CDH3	2	ENSCAFG00845017466|PCDH12, ENSCAFG00845022888|PECAM1, ENSCAFG00845017072|PCDH1, ENSCAFG00845012033|ESAM, ENSCAFG00845012097|CDH5, ENSCAFG00845002783|CDH6, ENSCAFG00845011207|DSC1, ENSCAFG00845027590|CLSTN2, ENSCAFG00845019099|PCDH17, ENSCAFG00845015810|PCDH19, ENSCAFG00845010704|CDH1, ENSCAFG00845004526|CDH23, ENSCAFG00845001959|CDH19, ENSCAFG00845017012|CDH13	14	84	-1.85485
GO:0031334	positive regulation of protein-containing complex assembly	Biological Process	ENSCAFG00845026991|CLEC7A, ENSCAFG00845000842|MMP3, ENSCAFG00845012097|CDH5, ENSCAFG00845000871|MMP1, ENSCAFG00845010565|CLU, ENSCAFG00845018106|SYK, ENSCAFG00845029840|TFRC, ENSCAFG00845027015|TRABD2B	8	1576	32	19884	0.25	0.00287326	**	0.0434149	*	ENSCAFG00845000842|MMP3, ENSCAFG00845000871|MMP1	2	ENSCAFG00845026991|CLEC7A, ENSCAFG00845012097|CDH5, ENSCAFG00845010565|CLU, ENSCAFG00845018106|SYK, ENSCAFG00845029840|TFRC, ENSCAFG00845027015|TRABD2B	6	31	-1.97566
GO:0071260	cellular response to mechanical stimulus	Biological Process	ENSCAFG00845020628|AQP1, ENSCAFG00845030092|F11R, ENSCAFG00845012026|TLR4, ENSCAFG00845002906|PTGER4, ENSCAFG00845028303|TLR7, ENSCAFG00845029233|ANKRD1, ENSCAFG00845019337|TMEM150C, ENSCAFG00845020731|RIPOR2	8	1576	32	19884	0.25	0.00287326	**	0.0434149	*	ENSCAFG00845019337|TMEM150C	1	ENSCAFG00845020628|AQP1, ENSCAFG00845030092|F11R, ENSCAFG00845012026|TLR4, ENSCAFG00845002906|PTGER4, ENSCAFG00845028303|TLR7, ENSCAFG00845029233|ANKRD1, ENSCAFG00845020731|RIPOR2	7	32	0
GO:0060326	cell chemotaxis	Biological Process	ENSCAFG00845022039|PDGFB, ENSCAFG00845011904|KIT, ENSCAFG00845011375|CCL2, ENSCAFG00845011162|CCL13, ENSCAFG00845015029|BIN2, ENSCAFG00845019520|EPHB1, ENSCAFG00845030164|DOCK4, ENSCAFG00845005361|CCL21, ENSCAFG00845003350|CX3CL1	9	1576	39	19884	0.2308	0.00289272	**	0.0436	*	ENSCAFG00845011375|CCL2, ENSCAFG00845011162|CCL13	2	ENSCAFG00845022039|PDGFB, ENSCAFG00845011904|KIT, ENSCAFG00845015029|BIN2, ENSCAFG00845019520|EPHB1, ENSCAFG00845030164|DOCK4, ENSCAFG00845005361|CCL21, ENSCAFG00845003350|CX3CL1	7	38	-2.10888
GO:0005516	calmodulin binding	Molecular Function	ENSCAFG00845011629|KCNQ1, ENSCAFG00845011173|NGFR, ENSCAFG00845014798|NOS2, ENSCAFG00845009933|MYO7A, ENSCAFG00845001126|ASPM, ENSCAFG00845008852|IQGAP3, ENSCAFG00845022016|TRPV4, ENSCAFG00845020726|MARCKS, ENSCAFG00845020809|SLC24A4, ENSCAFG00845010426|IQGAP2, ENSCAFG00845000353|MBP, ENSCAFG00845024998|SLC8A1	12	1576	62	19884	0.1935	0.00308688	**	0.0464107	*	ENSCAFG00845001126|ASPM, ENSCAFG00845008852|IQGAP3, ENSCAFG00845022016|TRPV4	3	ENSCAFG00845011629|KCNQ1, ENSCAFG00845011173|NGFR, ENSCAFG00845014798|NOS2, ENSCAFG00845009933|MYO7A, ENSCAFG00845020726|MARCKS, ENSCAFG00845020809|SLC24A4, ENSCAFG00845010426|IQGAP2, ENSCAFG00845000353|MBP, ENSCAFG00845024998|SLC8A1	9	59	-0.911322
GO:0019899	enzyme binding	Molecular Function	ENSCAFG00845023062|PRKCH, ENSCAFG00845029992|SCARB2, ENSCAFG00845026595|HMGA1, ENSCAFG00845002510|NLRP1, ENSCAFG00845024098|CAT, ENSCAFG00845017640|FYN, ENSCAFG00845016235|HACD4, ENSCAFG00845005378|PTGS2, ENSCAFG00845022393|ADORA2A, ENSCAFG00845027739|CD4, ENSCAFG00845000708|LDB2, ENSCAFG00845014247|DHCR24, ENSCAFG00845004580|VSIR, ENSCAFG00845010347|CSF3, ENSCAFG00845003875|NOD2, ENSCAFG00845019…	31	1576	233	19884	0.133	0.00309884	**	0.0464749	*	ENSCAFG00845017640|FYN, ENSCAFG00845016235|HACD4, ENSCAFG00845005378|PTGS2, ENSCAFG00845022393|ADORA2A, ENSCAFG00845014247|DHCR24, ENSCAFG00845010347|CSF3, ENSCAFG00845003875|NOD2, ENSCAFG00845019683|DNMT3L, ENSCAFG00845019556|CDC20, ENSCAFG00845008263|TOP2A, ENSCAFG00845030849|RCOR2, ENSCAFG00845011396|EGFR	12	ENSCAFG00845023062|PRKCH, ENSCAFG00845029992|SCARB2, ENSCAFG00845026595|HMGA1, ENSCAFG00845002510|NLRP1, ENSCAFG00845024098|CAT, ENSCAFG00845027739|CD4, ENSCAFG00845000708|LDB2, ENSCAFG00845004580|VSIR, ENSCAFG00845006705|APOE, ENSCAFG00845002996|SORT1, ENSCAFG00845026424|BLNK, ENSCAFG00845011935|PYCARD, ENSCAFG00845007786|PAWR, ENSCAFG00845004266|APOA1, ENSCAFG00845014397|IL6R, ENSCAFG0084500545…	19	225	-2.53333
GO:0071356	cellular response to tumor necrosis factor	Biological Process	ENSCAFG00845009798|NR1D1, ENSCAFG00845030728|ZC3H12A, ENSCAFG00845028293|NPNT, ENSCAFG00845029233|ANKRD1, ENSCAFG00845008758|SFRP1, ENSCAFG00845008598|HAS2, ENSCAFG00845008614|GPER1, ENSCAFG00845025133|ZFP36L2, ENSCAFG00845011935|PYCARD, ENSCAFG00845010012|DCSTAMP	10	1576	47	19884	0.2128	0.00326756	**	0.0488839	*	ENSCAFG00845030728|ZC3H12A, ENSCAFG00845008598|HAS2	2	ENSCAFG00845009798|NR1D1, ENSCAFG00845028293|NPNT, ENSCAFG00845029233|ANKRD1, ENSCAFG00845008758|SFRP1, ENSCAFG00845008614|GPER1, ENSCAFG00845025133|ZFP36L2, ENSCAFG00845011935|PYCARD, ENSCAFG00845010012|DCSTAMP	8	44	-1.80907
GO:0032728	positive regulation of interferon-beta production	Biological Process	ENSCAFG00845000875|ECSCR, ENSCAFG00845021979|OAS1, ENSCAFG00845012026|TLR4, ENSCAFG00845022702|PTPN22, ENSCAFG00845028303|TLR7, ENSCAFG00845022113|OAS3, ENSCAFG00845020316|ISG15	7	1576	26	19884	0.2692	0.00332888	**	0.049012	*	ENSCAFG00845021979|OAS1, ENSCAFG00845022113|OAS3, ENSCAFG00845020316|ISG15	3	ENSCAFG00845000875|ECSCR, ENSCAFG00845012026|TLR4, ENSCAFG00845022702|PTPN22, ENSCAFG00845028303|TLR7	4	26	1.1767
GO:0001656	metanephros development	Biological Process	ENSCAFG00845004370|BMP4, ENSCAFG00845026119|SOX17, ENSCAFG00845001301|FGF10, ENSCAFG00845003744|GDNF, ENSCAFG00845026616|EYA1, ENSCAFG00845016202|HOXA11, ENSCAFG00845002725|BCL2	7	1576	26	19884	0.2692	0.00332888	**	0.049012	*	ENSCAFG00845003744|GDNF, ENSCAFG00845026616|EYA1, ENSCAFG00845016202|HOXA11	3	ENSCAFG00845004370|BMP4, ENSCAFG00845026119|SOX17, ENSCAFG00845001301|FGF10, ENSCAFG00845002725|BCL2	4	25	-0.6
GO:0001954	positive regulation of cell-matrix adhesion	Biological Process	ENSCAFG00845025442|CD36, ENSCAFG00845011700|PTK2B, ENSCAFG00845005361|CCL21, ENSCAFG00845027072|FERMT1, ENSCAFG00845017012|CDH13	5	1576	14	19884	0.3571	0.00338964	**	0.049012	*	ENSCAFG00845027072|FERMT1	1	ENSCAFG00845025442|CD36, ENSCAFG00845011700|PTK2B, ENSCAFG00845005361|CCL21, ENSCAFG00845017012|CDH13	4	13	-0.83205
GO:0030301	cholesterol transport	Biological Process	ENSCAFG00845025442|CD36, ENSCAFG00845014323|MSR1, ENSCAFG00845021826|LDLR, ENSCAFG00845015817|SCARB1, ENSCAFG00845004266|APOA1	5	1576	14	19884	0.3571	0.00338964	**	0.049012	*	ENSCAFG00845021826|LDLR	1	ENSCAFG00845025442|CD36, ENSCAFG00845014323|MSR1, ENSCAFG00845015817|SCARB1, ENSCAFG00845004266|APOA1	4	14	0.534522
GO:0043537	negative regulation of blood vessel endothelial cell migration	Biological Process	ENSCAFG00845029137|DLL4, ENSCAFG00845022531|ANGPT2, ENSCAFG00845019582|ANGPT4, ENSCAFG00845006705|APOE, ENSCAFG00845012012|RGCC	5	1576	14	19884	0.3571	0.00338964	**	0.049012	*		0	ENSCAFG00845029137|DLL4, ENSCAFG00845022531|ANGPT2, ENSCAFG00845019582|ANGPT4, ENSCAFG00845006705|APOE, ENSCAFG00845012012|RGCC	5	14	-2.13809
GO:0090051	negative regulation of cell migration involved in sprouting angiogenesis	Biological Process	ENSCAFG00845029137|DLL4, ENSCAFG00845006994|MMRN2, ENSCAFG00845006362|CARD10, ENSCAFG00845028133|AGMO, ENSCAFG00845005453|NOTCH1	5	1576	14	19884	0.3571	0.00338964	**	0.049012	*		0	ENSCAFG00845029137|DLL4, ENSCAFG00845006994|MMRN2, ENSCAFG00845006362|CARD10, ENSCAFG00845028133|AGMO, ENSCAFG00845005453|NOTCH1	5	14	-2.67261
GO:0042056	chemoattractant activity	Molecular Function	ENSCAFG00845022039|PDGFB, ENSCAFG00845018800|VEGFC, ENSCAFG00845004370|BMP4, ENSCAFG00845001301|FGF10, ENSCAFG00845003350|CX3CL1	5	1576	14	19884	0.3571	0.00338964	**	0.049012	*	ENSCAFG00845018800|VEGFC	1	ENSCAFG00845022039|PDGFB, ENSCAFG00845004370|BMP4, ENSCAFG00845001301|FGF10, ENSCAFG00845003350|CX3CL1	4	12	-1.1547
GO:0007159	leukocyte cell-cell adhesion	Biological Process	ENSCAFG00845022888|PECAM1, ENSCAFG00845030758|FERMT3, ENSCAFG00845030092|F11R, ENSCAFG00845013917|ITGAL, ENSCAFG00845018106|SYK	5	1576	14	19884	0.3571	0.00338964	**	0.049012	*		0	ENSCAFG00845022888|PECAM1, ENSCAFG00845030758|FERMT3, ENSCAFG00845030092|F11R, ENSCAFG00845013917|ITGAL, ENSCAFG00845018106|SYK	5	13	-1.38675
GO:0030318	melanocyte differentiation	Biological Process	ENSCAFG00845011904|KIT, ENSCAFG00845011954|OR51E2, ENSCAFG00845005267|SOX10, ENSCAFG00845012850|ADAMTS9, ENSCAFG00845002725|BCL2	5	1576	14	19884	0.3571	0.00338964	**	0.049012	*		0	ENSCAFG00845011904|KIT, ENSCAFG00845011954|OR51E2, ENSCAFG00845005267|SOX10, ENSCAFG00845012850|ADAMTS9, ENSCAFG00845002725|BCL2	5	14	-1.60357
GO:0042116	macrophage activation	Biological Process	ENSCAFG00845027087|SLC11A1, ENSCAFG00845013357|ADGRF5, ENSCAFG00845012026|TLR4, ENSCAFG00845004950|TLR1, ENSCAFG00845022232|PLA2G3	5	1576	14	19884	0.3571	0.00338964	**	0.049012	*	ENSCAFG00845022232|PLA2G3	1	ENSCAFG00845027087|SLC11A1, ENSCAFG00845013357|ADGRF5, ENSCAFG00845012026|TLR4, ENSCAFG00845004950|TLR1	4	11	-1.50756
GO:0070160	tight junction	Cellular Component	ENSCAFG00845030092|F11R, ENSCAFG00845024289|CLDN1, ENSCAFG00845012752|OCLN, ENSCAFG00845029410|CLDN5, ENSCAFG00845012629|MARVELD2	5	1576	14	19884	0.3571	0.00338964	**	0.049012	*		0	ENSCAFG00845030092|F11R, ENSCAFG00845024289|CLDN1, ENSCAFG00845012752|OCLN, ENSCAFG00845029410|CLDN5, ENSCAFG00845012629|MARVELD2	5	13	-1.94145
GO:0035050	embryonic heart tube development	Biological Process	ENSCAFG00845020667|SOX18, ENSCAFG00845026119|SOX17, ENSCAFG00845001686|ECE1, ENSCAFG00845013340|EDNRA, ENSCAFG00845024752|TBX3	5	1576	14	19884	0.3571	0.00338964	**	0.049012	*	ENSCAFG00845024752|TBX3	1	ENSCAFG00845020667|SOX18, ENSCAFG00845026119|SOX17, ENSCAFG00845001686|ECE1, ENSCAFG00845013340|EDNRA	4	12	-0.866025
GO:2000737	negative regulation of stem cell differentiation	Biological Process	ENSCAFG00845025905|HES1, ENSCAFG00845024085|JAG1, ENSCAFG00845025133|ZFP36L2, ENSCAFG00845024752|TBX3, ENSCAFG00845005453|NOTCH1	5	1576	14	19884	0.3571	0.00338964	**	0.049012	*	ENSCAFG00845024752|TBX3	1	ENSCAFG00845025905|HES1, ENSCAFG00845024085|JAG1, ENSCAFG00845025133|ZFP36L2, ENSCAFG00845005453|NOTCH1	4	14	-1.06904
GO:0046579	positive regulation of Ras protein signal transduction	Biological Process	ENSCAFG00845001301|FGF10, ENSCAFG00845026198|RASGRP1, ENSCAFG00845008212|ITPKB, ENSCAFG00845005453|NOTCH1, ENSCAFG00845027425|RASGEF1A	5	1576	14	19884	0.3571	0.00338964	**	0.049012	*	ENSCAFG00845027425|RASGEF1A	1	ENSCAFG00845001301|FGF10, ENSCAFG00845026198|RASGRP1, ENSCAFG00845008212|ITPKB, ENSCAFG00845005453|NOTCH1	4	13	-1.94145
GO:0043524	negative regulation of neuron apoptotic process	Biological Process	ENSCAFG00845026992|PLXND1, ENSCAFG00845021665|KIF14, ENSCAFG00845021275|LGMN, ENSCAFG00845012083|KDR, ENSCAFG00845001754|SOD2, ENSCAFG00845025768|ADAM8, ENSCAFG00845003744|GDNF, ENSCAFG00845022232|PLA2G3, ENSCAFG00845008311|PPARGC1A, ENSCAFG00845004449|UNC5B, ENSCAFG00845024273|CNTFR, ENSCAFG00845028420|SLC30A10, ENSCAFG00845022368|SYNGAP1, ENSCAFG00845002725|BCL2	14	1576	79	19884	0.1772	0.0034272	**	0.0494368	*	ENSCAFG00845021665|KIF14, ENSCAFG00845001754|SOD2, ENSCAFG00845003744|GDNF, ENSCAFG00845022232|PLA2G3, ENSCAFG00845024273|CNTFR, ENSCAFG00845028420|SLC30A10, ENSCAFG00845022368|SYNGAP1	7	ENSCAFG00845026992|PLXND1, ENSCAFG00845021275|LGMN, ENSCAFG00845012083|KDR, ENSCAFG00845025768|ADAM8, ENSCAFG00845008311|PPARGC1A, ENSCAFG00845004449|UNC5B, ENSCAFG00845002725|BCL2	7	71	-0.356034
GO:0000165	MAPK cascade	Biological Process	ENSCAFG00845025442|CD36, ENSCAFG00845027772|PLVAP, ENSCAFG00845026107|PTPN6, ENSCAFG00845011212|IGFBP3, ENSCAFG00845020324|MAP3K11, ENSCAFG00845026673|SHANK3, ENSCAFG00845003875|NOD2, ENSCAFG00845028303|TLR7, ENSCAFG00845027103|P2RX7, ENSCAFG00845008138|IGFBP4, ENSCAFG00845025133|ZFP36L2, ENSCAFG00845008212|ITPKB, ENSCAFG00845000353|MBP	13	1576	71	19884	0.1831	0.00351963	**	0.0498669	*	ENSCAFG00845003875|NOD2	1	ENSCAFG00845025442|CD36, ENSCAFG00845027772|PLVAP, ENSCAFG00845026107|PTPN6, ENSCAFG00845011212|IGFBP3, ENSCAFG00845020324|MAP3K11, ENSCAFG00845026673|SHANK3, ENSCAFG00845028303|TLR7, ENSCAFG00845027103|P2RX7, ENSCAFG00845008138|IGFBP4, ENSCAFG00845025133|ZFP36L2, ENSCAFG00845008212|ITPKB, ENSCAFG00845000353|MBP	12	64	-1.5
GO:0007275	multicellular organism development	Biological Process	ENSCAFG00845029137|DLL4, ENSCAFG00845022668|JAG2, ENSCAFG00845019042|SPRY1, ENSCAFG00845026417|WNT5A, ENSCAFG00845024085|JAG1, ENSCAFG00845008006|WNT9A, ENSCAFG00845008849|WNT2, ENSCAFG00845029513|WNT5B, ENSCAFG00845028785|DKK2, ENSCAFG00845026616|EYA1, ENSCAFG00845028288|ARVCF, ENSCAFG00845017769|SPRY4, ENSCAFG00845005453|NOTCH1	13	1576	71	19884	0.1831	0.00351963	**	0.0498669	*	ENSCAFG00845026417|WNT5A, ENSCAFG00845008849|WNT2, ENSCAFG00845026616|EYA1	3	ENSCAFG00845029137|DLL4, ENSCAFG00845022668|JAG2, ENSCAFG00845019042|SPRY1, ENSCAFG00845024085|JAG1, ENSCAFG00845008006|WNT9A, ENSCAFG00845029513|WNT5B, ENSCAFG00845028785|DKK2, ENSCAFG00845028288|ARVCF, ENSCAFG00845017769|SPRY4, ENSCAFG00845005453|NOTCH1	10	54	-1.08866
GO:0090263	positive regulation of canonical Wnt signaling pathway	Biological Process	ENSCAFG00845022596|SULF2, ENSCAFG00845017433|HHEX, ENSCAFG00845001126|ASPM, ENSCAFG00845001301|FGF10, ENSCAFG00845008758|SFRP1, ENSCAFG00845023292|NRARP, ENSCAFG00845015474|TBL1XR1, ENSCAFG00845031100|GPC3, ENSCAFG00845010963|CDH3, ENSCAFG00845026895|SCEL, ENSCAFG00845028785|DKK2, ENSCAFG00845022363|LGR5, ENSCAFG00845011396|EGFR	13	1576	71	19884	0.1831	0.00351963	**	0.0498669	*	ENSCAFG00845001126|ASPM, ENSCAFG00845015474|TBL1XR1, ENSCAFG00845010963|CDH3, ENSCAFG00845011396|EGFR	4	ENSCAFG00845022596|SULF2, ENSCAFG00845017433|HHEX, ENSCAFG00845001301|FGF10, ENSCAFG00845008758|SFRP1, ENSCAFG00845023292|NRARP, ENSCAFG00845031100|GPC3, ENSCAFG00845026895|SCEL, ENSCAFG00845028785|DKK2, ENSCAFG00845022363|LGR5	9	68	-0.242536
GO:0001558	regulation of cell growth	Biological Process	ENSCAFG00845014179|ENSCAFG00845014179, ENSCAFG00845021665|KIF14, ENSCAFG00845011212|IGFBP3, ENSCAFG00845008138|IGFBP4, ENSCAFG00845024611|CLSTN3, ENSCAFG00845024981|JADE1, ENSCAFG00845021192|SOCS2, ENSCAFG00845014942|TMC8	8	1576	33	19884	0.2424	0.0035334	**	0.0498669	*	ENSCAFG00845021665|KIF14, ENSCAFG00845024611|CLSTN3	2	ENSCAFG00845014179|ENSCAFG00845014179, ENSCAFG00845011212|IGFBP3, ENSCAFG00845008138|IGFBP4, ENSCAFG00845024981|JADE1, ENSCAFG00845021192|SOCS2, ENSCAFG00845014942|TMC8	6	32	-1.41421
GO:0071398	cellular response to fatty acid	Biological Process	ENSCAFG00845021015|PDK4, ENSCAFG00845003045|FFAR2, ENSCAFG00845011954|OR51E2, ENSCAFG00845021826|LDLR	4	1576	9	19884	0.4444	0.00358078	**	0.0498669	*	ENSCAFG00845021826|LDLR	1	ENSCAFG00845021015|PDK4, ENSCAFG00845003045|FFAR2, ENSCAFG00845011954|OR51E2	3	9	-2.33333
GO:0003181	atrioventricular valve morphogenesis	Biological Process	ENSCAFG00845011723|HEYL, ENSCAFG00845027004|BMP2, ENSCAFG00845002910|SLIT3, ENSCAFG00845005453|NOTCH1	4	1576	9	19884	0.4444	0.00358078	**	0.0498669	*		0	ENSCAFG00845011723|HEYL, ENSCAFG00845027004|BMP2, ENSCAFG00845002910|SLIT3, ENSCAFG00845005453|NOTCH1	4	9	-1
GO:0001774	microglial cell activation	Biological Process	ENSCAFG00845000400|C1QA, ENSCAFG00845002761|C5AR1, ENSCAFG00845010565|CLU, ENSCAFG00845015887|JAK2	4	1576	9	19884	0.4444	0.00358078	**	0.0498669	*	ENSCAFG00845015887|JAK2	1	ENSCAFG00845000400|C1QA, ENSCAFG00845002761|C5AR1, ENSCAFG00845010565|CLU	3	8	-2.12132
GO:0016322	neuron remodeling	Biological Process	ENSCAFG00845000400|C1QA, ENSCAFG00845014443|SCARF1, ENSCAFG00845010104|C3, ENSCAFG00845013340|EDNRA	4	1576	9	19884	0.4444	0.00358078	**	0.0498669	*		0	ENSCAFG00845000400|C1QA, ENSCAFG00845014443|SCARF1, ENSCAFG00845010104|C3, ENSCAFG00845013340|EDNRA	4	8	-2.12132
GO:0009612	response to mechanical stimulus	Biological Process	ENSCAFG00845017042|PPL, ENSCAFG00845002906|PTGER4, ENSCAFG00845027103|P2RX7, ENSCAFG00845026895|SCEL	4	1576	9	19884	0.4444	0.00358078	**	0.0498669	*		0	ENSCAFG00845017042|PPL, ENSCAFG00845002906|PTGER4, ENSCAFG00845027103|P2RX7, ENSCAFG00845026895|SCEL	4	9	-2
GO:0042832	defense response to protozoan	Biological Process	ENSCAFG00845027087|SLC11A1, ENSCAFG00845001289|IL10, ENSCAFG00845015458|BATF, ENSCAFG00845004258|IRF8	4	1576	9	19884	0.4444	0.00358078	**	0.0498669	*		0	ENSCAFG00845027087|SLC11A1, ENSCAFG00845001289|IL10, ENSCAFG00845015458|BATF, ENSCAFG00845004258|IRF8	4	9	-2
GO:0051384	response to glucocorticoid	Biological Process	ENSCAFG00845008825|IL6, ENSCAFG00845001289|IL10, ENSCAFG00845020695|GHRHR, ENSCAFG00845002725|BCL2	4	1576	9	19884	0.4444	0.00358078	**	0.0498669	*	ENSCAFG00845008825|IL6	1	ENSCAFG00845001289|IL10, ENSCAFG00845020695|GHRHR, ENSCAFG00845002725|BCL2	3	9	-0.333333
GO:0071498	cellular response to fluid shear stress	Biological Process	ENSCAFG00845005378|PTGS2, ENSCAFG00845008598|HAS2, ENSCAFG00845011700|PTK2B, ENSCAFG00845030239|KLF2	4	1576	9	19884	0.4444	0.00358078	**	0.0498669	*	ENSCAFG00845005378|PTGS2, ENSCAFG00845008598|HAS2	2	ENSCAFG00845011700|PTK2B, ENSCAFG00845030239|KLF2	2	9	-0.333333
GO:0043401	steroid hormone mediated signaling pathway	Biological Process	ENSCAFG00845004370|BMP4, ENSCAFG00845011954|OR51E2, ENSCAFG00845008614|GPER1, ENSCAFG00845000028|ESR1	4	1576	9	19884	0.4444	0.00358078	**	0.0498669	*		0	ENSCAFG00845004370|BMP4, ENSCAFG00845011954|OR51E2, ENSCAFG00845008614|GPER1, ENSCAFG00845000028|ESR1	4	9	-1
GO:0043583	ear development	Biological Process	ENSCAFG00845028892|STRA6, ENSCAFG00845001686|ECE1, ENSCAFG00845015657|TCF15, ENSCAFG00845002725|BCL2	4	1576	9	19884	0.4444	0.00358078	**	0.0498669	*	ENSCAFG00845028892|STRA6	1	ENSCAFG00845001686|ECE1, ENSCAFG00845015657|TCF15, ENSCAFG00845002725|BCL2	3	9	-1
GO:0034115	negative regulation of heterotypic cell-cell adhesion	Biological Process	ENSCAFG00845001289|IL10, ENSCAFG00845021949|ADIPOQ, ENSCAFG00845004266|APOA1, ENSCAFG00845000353|MBP	4	1576	9	19884	0.4444	0.00358078	**	0.0498669	*		0	ENSCAFG00845001289|IL10, ENSCAFG00845021949|ADIPOQ, ENSCAFG00845004266|APOA1, ENSCAFG00845000353|MBP	4	9	-1
GO:1900017	positive regulation of cytokine production involved in inflammatory response	Biological Process	ENSCAFG00845026991|CLEC7A, ENSCAFG00845008825|IL6, ENSCAFG00845012026|TLR4, ENSCAFG00845003875|NOD2, ENSCAFG00845006183|CARD9, ENSCAFG00845022232|PLA2G3	6	1576	20	19884	0.3	0.00360689	**	0.050115	ns	ENSCAFG00845008825|IL6, ENSCAFG00845003875|NOD2, ENSCAFG00845022232|PLA2G3	3	ENSCAFG00845026991|CLEC7A, ENSCAFG00845012026|TLR4, ENSCAFG00845006183|CARD9	3	19	-1.14708
GO:0046777	protein autophosphorylation	Biological Process	ENSCAFG00845010301|FGR, ENSCAFG00845011904|KIT, ENSCAFG00845018055|TEK, ENSCAFG00845020471|HCK, ENSCAFG00845017640|FYN, ENSCAFG00845008395|CSF1R, ENSCAFG00845020324|MAP3K11, ENSCAFG00845012083|KDR, ENSCAFG00845029748|BMX, ENSCAFG00845018106|SYK, ENSCAFG00845015887|JAK2, ENSCAFG00845009329|TTK, ENSCAFG00845023188|FLT1, ENSCAFG00845019520|EPHB1, ENSCAFG00845003393|NEK2, ENSCAFG00845027027|UAP1, ENS…	18	1576	114	19884	0.1579	0.00368463	**	0.0510777	ns	ENSCAFG00845017640|FYN, ENSCAFG00845015887|JAK2, ENSCAFG00845009329|TTK, ENSCAFG00845003393|NEK2, ENSCAFG00845011396|EGFR, ENSCAFG00845007933|INSRR	6	ENSCAFG00845010301|FGR, ENSCAFG00845011904|KIT, ENSCAFG00845018055|TEK, ENSCAFG00845020471|HCK, ENSCAFG00845008395|CSF1R, ENSCAFG00845020324|MAP3K11, ENSCAFG00845012083|KDR, ENSCAFG00845029748|BMX, ENSCAFG00845018106|SYK, ENSCAFG00845023188|FLT1, ENSCAFG00845019520|EPHB1, ENSCAFG00845027027|UAP1	12	111	-0.0949158
GO:0045893	positive regulation of transcription, DNA-templated	Biological Process	ENSCAFG00845020246|MECOM, ENSCAFG00845022039|PDGFB, ENSCAFG00845026595|HMGA1, ENSCAFG00845016131|SPP1, ENSCAFG00845008825|IL6, ENSCAFG00845009798|NR1D1, ENSCAFG00845027004|BMP2, ENSCAFG00845020007|SOX7, ENSCAFG00845021614|SPI1, ENSCAFG00845006874|CD74, ENSCAFG00845020667|SOX18, ENSCAFG00845027739|CD4, ENSCAFG00845004370|BMP4, ENSCAFG00845000999|POU2F2, ENSCAFG00845001935|NCF1, ENSCAFG00845026119|…	53	1576	460	19884	0.1152	0.00382132	**	0.0528513	ns	ENSCAFG00845008825|IL6, ENSCAFG00845000999|POU2F2, ENSCAFG00845014820|MLLT3, ENSCAFG00845021203|CCNA2, ENSCAFG00845026417|WNT5A, ENSCAFG00845015474|TBL1XR1, ENSCAFG00845013474|NPAS4, ENSCAFG00845014434|GRHL3, ENSCAFG00845024978|FOXM1, ENSCAFG00845020372|ARNTL, ENSCAFG00845024752|TBX3, ENSCAFG00845026616|EYA1, ENSCAFG00845016202|HOXA11, ENSCAFG00845011527|MYRF, ENSCAFG00845011396|EGFR	15	ENSCAFG00845020246|MECOM, ENSCAFG00845022039|PDGFB, ENSCAFG00845026595|HMGA1, ENSCAFG00845016131|SPP1, ENSCAFG00845009798|NR1D1, ENSCAFG00845027004|BMP2, ENSCAFG00845020007|SOX7, ENSCAFG00845021614|SPI1, ENSCAFG00845006874|CD74, ENSCAFG00845020667|SOX18, ENSCAFG00845027739|CD4, ENSCAFG00845004370|BMP4, ENSCAFG00845001935|NCF1, ENSCAFG00845026119|SOX17, ENSCAFG00845025905|HES1, ENSCAFG00845001289|…	38	432	0.0481125
GO:1901224	positive regulation of NIK/NF-kappaB signaling	Biological Process	ENSCAFG00845001909|CD14, ENSCAFG00845009391|TLR2, ENSCAFG00845012026|TLR4, ENSCAFG00845013289|PTP4A3, ENSCAFG00845009070|TCIM, ENSCAFG00845010486|IL1RL1, ENSCAFG00845003875|NOD2, ENSCAFG00845029061|PDCD4, ENSCAFG00845028303|TLR7, ENSCAFG00845011396|EGFR	10	1576	48	19884	0.2083	0.00383991	**	0.0529872	ns	ENSCAFG00845010486|IL1RL1, ENSCAFG00845003875|NOD2, ENSCAFG00845011396|EGFR	3	ENSCAFG00845001909|CD14, ENSCAFG00845009391|TLR2, ENSCAFG00845012026|TLR4, ENSCAFG00845013289|PTP4A3, ENSCAFG00845009070|TCIM, ENSCAFG00845029061|PDCD4, ENSCAFG00845028303|TLR7	7	48	-0.57735
GO:0050727	regulation of inflammatory response	Biological Process	ENSCAFG00845014963|FABP4, ENSCAFG00845000875|ECSCR, ENSCAFG00845029262|SEMA7A, ENSCAFG00845023377|PTGES, ENSCAFG00845012026|TLR4, ENSCAFG00845003875|NOD2, ENSCAFG00845015887|JAK2, ENSCAFG00845027381|PIK3AP1, ENSCAFG00845013478|ENSCAFG00845013478, ENSCAFG00845011935|PYCARD, ENSCAFG00845000028|ESR1	11	1576	56	19884	0.1964	0.00401707	**	0.0553056	ns	ENSCAFG00845023377|PTGES, ENSCAFG00845003875|NOD2, ENSCAFG00845015887|JAK2	3	ENSCAFG00845014963|FABP4, ENSCAFG00845000875|ECSCR, ENSCAFG00845029262|SEMA7A, ENSCAFG00845012026|TLR4, ENSCAFG00845027381|PIK3AP1, ENSCAFG00845013478|ENSCAFG00845013478, ENSCAFG00845011935|PYCARD, ENSCAFG00845000028|ESR1	8	52	0.5547
GO:0031901	early endosome membrane	Cellular Component	ENSCAFG00845003775|PLD3, ENSCAFG00845011954|OR51E2, ENSCAFG00845016107|CD274, ENSCAFG00845003207|KCNH1, ENSCAFG00845023697|SLC39A14, ENSCAFG00845019520|EPHB1, ENSCAFG00845008589|SORCS2, ENSCAFG00845027235|ATP9A, ENSCAFG00845011396|EGFR	9	1576	41	19884	0.2195	0.00414453	**	0.055509	ns	ENSCAFG00845003207|KCNH1, ENSCAFG00845023697|SLC39A14, ENSCAFG00845011396|EGFR	3	ENSCAFG00845003775|PLD3, ENSCAFG00845011954|OR51E2, ENSCAFG00845016107|CD274, ENSCAFG00845019520|EPHB1, ENSCAFG00845008589|SORCS2, ENSCAFG00845027235|ATP9A	6	40	-0.632456
GO:0010718	positive regulation of epithelial to mesenchymal transition	Biological Process	ENSCAFG00845008825|IL6, ENSCAFG00845027004|BMP2, ENSCAFG00845004370|BMP4, ENSCAFG00845015760|TGFB3, ENSCAFG00845012012|RGCC, ENSCAFG00845002395|TGFB1, ENSCAFG00845005453|NOTCH1	7	1576	27	19884	0.2593	0.00419114	**	0.055509	ns	ENSCAFG00845008825|IL6	1	ENSCAFG00845027004|BMP2, ENSCAFG00845004370|BMP4, ENSCAFG00845015760|TGFB3, ENSCAFG00845012012|RGCC, ENSCAFG00845002395|TGFB1, ENSCAFG00845005453|NOTCH1	6	27	-0.57735
GO:0014065	phosphatidylinositol 3-kinase signaling	Biological Process	ENSCAFG00845026701|PIK3CG, ENSCAFG00845022878|PREX2, ENSCAFG00845015022|NYAP2, ENSCAFG00845020467|PRR5L, ENSCAFG00845007028|HTR2A, ENSCAFG00845014845|PEAR1, ENSCAFG00845022606|HTR2B	7	1576	27	19884	0.2593	0.00419114	**	0.055509	ns		0	ENSCAFG00845026701|PIK3CG, ENSCAFG00845022878|PREX2, ENSCAFG00845015022|NYAP2, ENSCAFG00845020467|PRR5L, ENSCAFG00845007028|HTR2A, ENSCAFG00845014845|PEAR1, ENSCAFG00845022606|HTR2B	7	27	-1.34715
GO:0045296	cadherin binding	Molecular Function	ENSCAFG00845012083|KDR, ENSCAFG00845006688|TBC1D2, ENSCAFG00845000922|PROM1, ENSCAFG00845020349|PTPRO, ENSCAFG00845020301|PTPRB, ENSCAFG00845028288|ARVCF, ENSCAFG00845017012|CDH13	7	1576	27	19884	0.2593	0.00419114	**	0.055509	ns		0	ENSCAFG00845012083|KDR, ENSCAFG00845006688|TBC1D2, ENSCAFG00845000922|PROM1, ENSCAFG00845020349|PTPRO, ENSCAFG00845020301|PTPRB, ENSCAFG00845028288|ARVCF, ENSCAFG00845017012|CDH13	7	27	-2.3094
GO:0015914	phospholipid transport	Biological Process	ENSCAFG00845016517|PLTP, ENSCAFG00845004382|ABCA3, ENSCAFG00845021826|LDLR, ENSCAFG00845015817|SCARB1, ENSCAFG00845014721|ATP8A1, ENSCAFG00845022807|ATP8B4, ENSCAFG00845018321|ATP10A, ENSCAFG00845027235|ATP9A	8	1576	34	19884	0.2353	0.00430508	**	0.055509	ns	ENSCAFG00845021826|LDLR, ENSCAFG00845022807|ATP8B4, ENSCAFG00845018321|ATP10A	3	ENSCAFG00845016517|PLTP, ENSCAFG00845004382|ABCA3, ENSCAFG00845015817|SCARB1, ENSCAFG00845014721|ATP8A1, ENSCAFG00845027235|ATP9A	5	32	-0.53033
GO:0071346	cellular response to interferon-gamma	Biological Process	ENSCAFG00845013649|MRC1, ENSCAFG00845009391|TLR2, ENSCAFG00845012026|TLR4, ENSCAFG00845014798|NOS2, ENSCAFG00845016093|GSN, ENSCAFG00845026417|WNT5A, ENSCAFG00845010791|AIF1, ENSCAFG00845004258|IRF8	8	1576	34	19884	0.2353	0.00430508	**	0.055509	ns	ENSCAFG00845026417|WNT5A	1	ENSCAFG00845013649|MRC1, ENSCAFG00845009391|TLR2, ENSCAFG00845012026|TLR4, ENSCAFG00845014798|NOS2, ENSCAFG00845016093|GSN, ENSCAFG00845010791|AIF1, ENSCAFG00845004258|IRF8	7	34	-1.71499
GO:0045165	cell fate commitment	Biological Process	ENSCAFG00845016668|TAL1, ENSCAFG00845007842|PRDM1, ENSCAFG00845027004|BMP2, ENSCAFG00845004370|BMP4, ENSCAFG00845025905|HES1, ENSCAFG00845012083|KDR, ENSCAFG00845026616|EYA1, ENSCAFG00845005605|SOSTDC1	8	1576	34	19884	0.2353	0.00430508	**	0.055509	ns	ENSCAFG00845026616|EYA1	1	ENSCAFG00845016668|TAL1, ENSCAFG00845007842|PRDM1, ENSCAFG00845027004|BMP2, ENSCAFG00845004370|BMP4, ENSCAFG00845025905|HES1, ENSCAFG00845012083|KDR, ENSCAFG00845005605|SOSTDC1	7	27	-1.1547
GO:1990379	lipid transport across blood-brain barrier	Biological Process	ENSCAFG00845025442|CD36, ENSCAFG00845011113|MFSD2A, ENSCAFG00845014832|FABP5	3	1576	5	19884	0.6	0.00439921	**	0.055509	ns	ENSCAFG00845011113|MFSD2A	1	ENSCAFG00845025442|CD36, ENSCAFG00845014832|FABP5	2	5	-1.34164
GO:0061314	Notch signaling involved in heart development	Biological Process	ENSCAFG00845029137|DLL4, ENSCAFG00845024085|JAG1, ENSCAFG00845005453|NOTCH1	3	1576	5	19884	0.6	0.00439921	**	0.055509	ns		0	ENSCAFG00845029137|DLL4, ENSCAFG00845024085|JAG1, ENSCAFG00845005453|NOTCH1	3	5	-1.34164
GO:0014031	mesenchymal cell development	Biological Process	ENSCAFG00845011723|HEYL, ENSCAFG00845005453|NOTCH1, ENSCAFG00845002725|BCL2	3	1576	5	19884	0.6	0.00439921	**	0.055509	ns		0	ENSCAFG00845011723|HEYL, ENSCAFG00845005453|NOTCH1, ENSCAFG00845002725|BCL2	3	5	-1.34164
GO:0045650	negative regulation of macrophage differentiation	Biological Process	ENSCAFG00845000378|C1QC, ENSCAFG00845018556|ZBTB46, ENSCAFG00845021949|ADIPOQ	3	1576	5	19884	0.6	0.00439921	**	0.055509	ns		0	ENSCAFG00845000378|C1QC, ENSCAFG00845018556|ZBTB46, ENSCAFG00845021949|ADIPOQ	3	5	-0.447214
GO:0015349	thyroid hormone transmembrane transporter activity	Molecular Function	ENSCAFG00845003216|SLC7A8, ENSCAFG00845016609|SLC16A10, ENSCAFG00845015737|SLCO1C1	3	1576	5	19884	0.6	0.00439921	**	0.055509	ns		0	ENSCAFG00845003216|SLC7A8, ENSCAFG00845016609|SLC16A10, ENSCAFG00845015737|SLCO1C1	3	5	-0.447214
GO:0005021	vascular endothelial growth factor-activated receptor activity	Molecular Function	ENSCAFG00845006015|ENSCAFG00845006015, ENSCAFG00845012083|KDR, ENSCAFG00845023188|FLT1	3	1576	5	19884	0.6	0.00439921	**	0.055509	ns		0	ENSCAFG00845006015|ENSCAFG00845006015, ENSCAFG00845012083|KDR, ENSCAFG00845023188|FLT1	3	5	-1.34164
GO:0061037	negative regulation of cartilage development	Biological Process	ENSCAFG00845019461|CTSK, ENSCAFG00845016004|FRZB, ENSCAFG00845019290|RARB	3	1576	5	19884	0.6	0.00439921	**	0.055509	ns	ENSCAFG00845019290|RARB	1	ENSCAFG00845019461|CTSK, ENSCAFG00845016004|FRZB	2	5	-1.34164
GO:0050861	positive regulation of B cell receptor signaling pathway	Biological Process	ENSCAFG00845023062|PRKCH, ENSCAFG00845014831|NFAM1, ENSCAFG00845001335|PRKCB	3	1576	5	19884	0.6	0.00439921	**	0.055509	ns		0	ENSCAFG00845023062|PRKCH, ENSCAFG00845014831|NFAM1, ENSCAFG00845001335|PRKCB	3	5	-1.34164
GO:0060426	lung vasculature development	Biological Process	ENSCAFG00845030902|LIF, ENSCAFG00845028892|STRA6, ENSCAFG00845027497|ERRFI1	3	1576	5	19884	0.6	0.00439921	**	0.055509	ns	ENSCAFG00845030902|LIF, ENSCAFG00845028892|STRA6, ENSCAFG00845027497|ERRFI1	3		0	5	2.23607
GO:0051005	negative regulation of lipoprotein lipase activity	Biological Process	ENSCAFG00845006010|ANGPTL4, ENSCAFG00845006666|APOC1, ENSCAFG00845002996|SORT1	3	1576	5	19884	0.6	0.00439921	**	0.055509	ns		0	ENSCAFG00845006010|ANGPTL4, ENSCAFG00845006666|APOC1, ENSCAFG00845002996|SORT1	3	4	-1.5
GO:0036006	cellular response to macrophage colony-stimulating factor stimulus	Biological Process	ENSCAFG00845009737|PDE2A, ENSCAFG00845008395|CSF1R, ENSCAFG00845010012|DCSTAMP	3	1576	5	19884	0.6	0.00439921	**	0.055509	ns		0	ENSCAFG00845009737|PDE2A, ENSCAFG00845008395|CSF1R, ENSCAFG00845010012|DCSTAMP	3	5	-0.447214
GO:0050869	negative regulation of B cell activation	Biological Process	ENSCAFG00845020969|INPP5D, ENSCAFG00845006723|TNFAIP3, ENSCAFG00845023015|SAMSN1	3	1576	5	19884	0.6	0.00439921	**	0.055509	ns	ENSCAFG00845006723|TNFAIP3	1	ENSCAFG00845020969|INPP5D, ENSCAFG00845023015|SAMSN1	2	5	-1.34164
GO:0043372	positive regulation of CD4-positive, alpha-beta T cell differentiation	Biological Process	ENSCAFG00845031013|SASH3, ENSCAFG00845016220|NCKAP1L, ENSCAFG00845023170|CD83	3	1576	5	19884	0.6	0.00439921	**	0.055509	ns		0	ENSCAFG00845031013|SASH3, ENSCAFG00845016220|NCKAP1L, ENSCAFG00845023170|CD83	3	5	-0.447214
GO:0002314	germinal center B cell differentiation	Biological Process	ENSCAFG00845021614|SPI1, ENSCAFG00845013933|ADA, ENSCAFG00845004258|IRF8	3	1576	5	19884	0.6	0.00439921	**	0.055509	ns		0	ENSCAFG00845021614|SPI1, ENSCAFG00845013933|ADA, ENSCAFG00845004258|IRF8	3	5	-0.447214
GO:0045348	positive regulation of MHC class II biosynthetic process	Biological Process	ENSCAFG00845012026|TLR4, ENSCAFG00845001289|IL10, ENSCAFG00845015887|JAK2	3	1576	5	19884	0.6	0.00439921	**	0.055509	ns	ENSCAFG00845015887|JAK2	1	ENSCAFG00845012026|TLR4, ENSCAFG00845001289|IL10	2	5	-0.447214
GO:0045061	thymic T cell selection	Biological Process	ENSCAFG00845022668|JAG2, ENSCAFG00845015176|CARD11, ENSCAFG00845008212|ITPKB	3	1576	5	19884	0.6	0.00439921	**	0.055509	ns		0	ENSCAFG00845022668|JAG2, ENSCAFG00845015176|CARD11, ENSCAFG00845008212|ITPKB	3	5	-1.34164
GO:0032310	prostaglandin secretion	Biological Process	ENSCAFG00845005378|PTGS2, ENSCAFG00845014798|NOS2, ENSCAFG00845027103|P2RX7	3	1576	5	19884	0.6	0.00439921	**	0.055509	ns	ENSCAFG00845005378|PTGS2	1	ENSCAFG00845014798|NOS2, ENSCAFG00845027103|P2RX7	2	5	0.447214
GO:0001609	G protein-coupled adenosine receptor activity	Molecular Function	ENSCAFG00845022393|ADORA2A, ENSCAFG00845027114|P2RY12, ENSCAFG00845014197|ADORA1	3	1576	5	19884	0.6	0.00439921	**	0.055509	ns	ENSCAFG00845022393|ADORA2A	1	ENSCAFG00845027114|P2RY12, ENSCAFG00845014197|ADORA1	2	5	-1.34164
GO:0110148	biomineralization	Biological Process	ENSCAFG00845022393|ADORA2A, ENSCAFG00845013933|ADA, ENSCAFG00845014197|ADORA1	3	1576	5	19884	0.6	0.00439921	**	0.055509	ns	ENSCAFG00845022393|ADORA2A	1	ENSCAFG00845013933|ADA, ENSCAFG00845014197|ADORA1	2	5	0.447214
GO:0005773	vacuole	Cellular Component	ENSCAFG00845006874|CD74, ENSCAFG00845027374|RAB29, ENSCAFG00845015776|SLC11A2	3	1576	5	19884	0.6	0.00439921	**	0.055509	ns	ENSCAFG00845015776|SLC11A2	1	ENSCAFG00845006874|CD74, ENSCAFG00845027374|RAB29	2	5	0.447214
GO:0060956	endocardial cell differentiation	Biological Process	ENSCAFG00845020667|SOX18, ENSCAFG00845026119|SOX17, ENSCAFG00845005453|NOTCH1	3	1576	5	19884	0.6	0.00439921	**	0.055509	ns		0	ENSCAFG00845020667|SOX18, ENSCAFG00845026119|SOX17, ENSCAFG00845005453|NOTCH1	3	5	-0.447214
GO:0060687	regulation of branching involved in prostate gland morphogenesis	Biological Process	ENSCAFG00845004370|BMP4, ENSCAFG00845008758|SFRP1, ENSCAFG00845000028|ESR1	3	1576	5	19884	0.6	0.00439921	**	0.055509	ns		0	ENSCAFG00845004370|BMP4, ENSCAFG00845008758|SFRP1, ENSCAFG00845000028|ESR1	3	5	-1.34164
GO:0002467	germinal center formation	Biological Process	ENSCAFG00845022563|KLHL6, ENSCAFG00845013933|ADA, ENSCAFG00845022999|UNC13D	3	1576	5	19884	0.6	0.00439921	**	0.055509	ns		0	ENSCAFG00845022563|KLHL6, ENSCAFG00845013933|ADA, ENSCAFG00845022999|UNC13D	3	5	-0.447214
GO:0061518	microglial cell proliferation	Biological Process	ENSCAFG00845008395|CSF1R, ENSCAFG00845010565|CLU, ENSCAFG00845003350|CX3CL1	3	1576	5	19884	0.6	0.00439921	**	0.055509	ns		0	ENSCAFG00845008395|CSF1R, ENSCAFG00845010565|CLU, ENSCAFG00845003350|CX3CL1	3	5	-2.23607
GO:0071806	protein transmembrane transport	Biological Process	ENSCAFG00845021381|HPSE, ENSCAFG00845010374|ABCA1, ENSCAFG00845013340|EDNRA	3	1576	5	19884	0.6	0.00439921	**	0.055509	ns		0	ENSCAFG00845021381|HPSE, ENSCAFG00845010374|ABCA1, ENSCAFG00845013340|EDNRA	3	5	-1.34164
GO:1900020	positive regulation of protein kinase C activity	Biological Process	ENSCAFG00845009070|TCIM, ENSCAFG00845026417|WNT5A, ENSCAFG00845011396|EGFR	3	1576	5	19884	0.6	0.00439921	**	0.055509	ns	ENSCAFG00845026417|WNT5A, ENSCAFG00845011396|EGFR	2	ENSCAFG00845009070|TCIM	1	5	-0.447214
GO:0045588	positive regulation of gamma-delta T cell differentiation	Biological Process	ENSCAFG00845018106|SYK, ENSCAFG00845016220|NCKAP1L, ENSCAFG00845020373|SOX13	3	1576	5	19884	0.6	0.00439921	**	0.055509	ns		0	ENSCAFG00845018106|SYK, ENSCAFG00845016220|NCKAP1L, ENSCAFG00845020373|SOX13	3	5	-1.34164
GO:0042158	lipoprotein biosynthetic process	Biological Process	ENSCAFG00845010374|ABCA1, ENSCAFG00845006705|APOE, ENSCAFG00845004266|APOA1	3	1576	5	19884	0.6	0.00439921	**	0.055509	ns		0	ENSCAFG00845010374|ABCA1, ENSCAFG00845006705|APOE, ENSCAFG00845004266|APOA1	3	5	-1.34164
GO:0015057	thrombin-activated receptor activity	Molecular Function	ENSCAFG00845022046|P2RY8, ENSCAFG00845010276|F2R, ENSCAFG00845010868|F2RL2	3	1576	5	19884	0.6	0.00439921	**	0.055509	ns		0	ENSCAFG00845022046|P2RY8, ENSCAFG00845010276|F2R, ENSCAFG00845010868|F2RL2	3	5	-2.23607
GO:0046578	regulation of Ras protein signal transduction	Biological Process	ENSCAFG00845021795|RASGRF2, ENSCAFG00845024978|FOXM1, ENSCAFG00845005087|RASGRF1	3	1576	5	19884	0.6	0.00439921	**	0.055509	ns	ENSCAFG00845024978|FOXM1	1	ENSCAFG00845021795|RASGRF2, ENSCAFG00845005087|RASGRF1	2	5	-0.447214
GO:0050795	regulation of behavior	Biological Process	ENSCAFG00845017868|RELN, ENSCAFG00845022606|HTR2B, ENSCAFG00845015510|HTR1D	3	1576	5	19884	0.6	0.00439921	**	0.055509	ns	ENSCAFG00845015510|HTR1D	1	ENSCAFG00845017868|RELN, ENSCAFG00845022606|HTR2B	2	4	0
GO:0097512	cardiac myofibril	Cellular Component	ENSCAFG00845030185|DES, ENSCAFG00845021902|MYBPC3, ENSCAFG00845018341|TNNT2	3	1576	5	19884	0.6	0.00439921	**	0.055509	ns	ENSCAFG00845021902|MYBPC3	1	ENSCAFG00845030185|DES, ENSCAFG00845018341|TNNT2	2	5	-0.894427
GO:0042415	norepinephrine metabolic process	Biological Process	ENSCAFG00845013340|EDNRA, ENSCAFG00845027702|EPAS1, ENSCAFG00845009092|RNF180	3	1576	5	19884	0.6	0.00439921	**	0.055509	ns	ENSCAFG00845027702|EPAS1	1	ENSCAFG00845013340|EDNRA, ENSCAFG00845009092|RNF180	2	4	-1
GO:0008234	cysteine-type peptidase activity	Molecular Function	ENSCAFG00845019461|CTSK, ENSCAFG00845026305|CTSC, ENSCAFG00845019241|CTSS, ENSCAFG00845018672|CTSB, ENSCAFG00845005917|TINAGL1, ENSCAFG00845019146|CASP14, ENSCAFG00845005115|CTSH, ENSCAFG00845020502|ESPL1, ENSCAFG00845014823|ENSCAFG00845014823, ENSCAFG00845000375|CASP4	10	1576	49	19884	0.2041	0.00448873	**	0.0564031	ns	ENSCAFG00845020502|ESPL1	1	ENSCAFG00845019461|CTSK, ENSCAFG00845026305|CTSC, ENSCAFG00845019241|CTSS, ENSCAFG00845018672|CTSB, ENSCAFG00845005917|TINAGL1, ENSCAFG00845019146|CASP14, ENSCAFG00845005115|CTSH, ENSCAFG00845014823|ENSCAFG00845014823, ENSCAFG00845000375|CASP4	9	44	-0.301511
GO:0050852	T cell receptor signaling pathway	Biological Process	ENSCAFG00845023211|PTPRC, ENSCAFG00845026107|PTPN6, ENSCAFG00845017640|FYN, ENSCAFG00845030728|ZC3H12A, ENSCAFG00845014894|EIF2B2, ENSCAFG00845002557|LCP2, ENSCAFG00845022702|PTPN22, ENSCAFG00845013933|ADA, ENSCAFG00845011158|THEMIS2, ENSCAFG00845021884|NFKBIZ	10	1576	49	19884	0.2041	0.00448873	**	0.0564031	ns	ENSCAFG00845017640|FYN, ENSCAFG00845030728|ZC3H12A, ENSCAFG00845021884|NFKBIZ	3	ENSCAFG00845023211|PTPRC, ENSCAFG00845026107|PTPN6, ENSCAFG00845014894|EIF2B2, ENSCAFG00845002557|LCP2, ENSCAFG00845022702|PTPN22, ENSCAFG00845013933|ADA, ENSCAFG00845011158|THEMIS2	7	47	-0.729325
GO:0030032	lamellipodium assembly	Biological Process	ENSCAFG00845011904|KIT, ENSCAFG00845010075|ABLIM3, ENSCAFG00845009278|VAV3, ENSCAFG00845020349|PTPRO, ENSCAFG00845012064|S1PR1, ENSCAFG00845017012|CDH13	6	1576	21	19884	0.2857	0.00471548	**	0.0587637	ns		0	ENSCAFG00845011904|KIT, ENSCAFG00845010075|ABLIM3, ENSCAFG00845009278|VAV3, ENSCAFG00845020349|PTPRO, ENSCAFG00845012064|S1PR1, ENSCAFG00845017012|CDH13	6	21	-1.96396
GO:0048754	branching morphogenesis of an epithelial tube	Biological Process	ENSCAFG00845000831|RASIP1, ENSCAFG00845004370|BMP4, ENSCAFG00845012083|KDR, ENSCAFG00845001301|FGF10, ENSCAFG00845005453|NOTCH1, ENSCAFG00845007244|MET	6	1576	21	19884	0.2857	0.00471548	**	0.0587637	ns		0	ENSCAFG00845000831|RASIP1, ENSCAFG00845004370|BMP4, ENSCAFG00845012083|KDR, ENSCAFG00845001301|FGF10, ENSCAFG00845005453|NOTCH1, ENSCAFG00845007244|MET	6	18	-1.88562
GO:0051209	release of sequestered calcium ion into cytosol	Biological Process	ENSCAFG00845020419|TRPM2, ENSCAFG00845027103|P2RX7, ENSCAFG00845007028|HTR2A, ENSCAFG00845005361|CCL21, ENSCAFG00845022652|FKBP1B, ENSCAFG00845022606|HTR2B	6	1576	21	19884	0.2857	0.00471548	**	0.0587637	ns		0	ENSCAFG00845020419|TRPM2, ENSCAFG00845027103|P2RX7, ENSCAFG00845007028|HTR2A, ENSCAFG00845005361|CCL21, ENSCAFG00845022652|FKBP1B, ENSCAFG00845022606|HTR2B	6	20	-2.68328
GO:0008373	sialyltransferase activity	Molecular Function	ENSCAFG00845002101|ST8SIA4, ENSCAFG00845016971|ST6GALNAC2, ENSCAFG00845022028|ST6GAL1, ENSCAFG00845013846|ST8SIA6, ENSCAFG00845009185|ST6GAL2, ENSCAFG00845005084|ST3GAL2	6	1576	21	19884	0.2857	0.00471548	**	0.0587637	ns	ENSCAFG00845005084|ST3GAL2	1	ENSCAFG00845002101|ST8SIA4, ENSCAFG00845016971|ST6GALNAC2, ENSCAFG00845022028|ST6GAL1, ENSCAFG00845013846|ST8SIA6, ENSCAFG00845009185|ST6GAL2	5	18	-1.41421
GO:0006813	potassium ion transport	Biological Process	ENSCAFG00845011629|KCNQ1, ENSCAFG00845020628|AQP1, ENSCAFG00845006390|KCNE3, ENSCAFG00845029633|ENSCAFG00845029633, ENSCAFG00845003207|KCNH1, ENSCAFG00845031009|KCND1, ENSCAFG00845011313|KCNQ5, ENSCAFG00845012249|HCN3, ENSCAFG00845030426|KCNA6, ENSCAFG00845009123|KCNQ4, ENSCAFG00845014148|KCNK16, ENSCAFG00845015513|KCNMB2, ENSCAFG00845002142|KCNC4, ENSCAFG00845005439|KCNJ2, ENSCAFG00845024934|KCN…	16	1576	99	19884	0.1616	0.00474472	**	0.0587827	ns	ENSCAFG00845029633|ENSCAFG00845029633, ENSCAFG00845003207|KCNH1, ENSCAFG00845012249|HCN3, ENSCAFG00845030426|KCNA6, ENSCAFG00845002142|KCNC4, ENSCAFG00845030371|KCNA1	6	ENSCAFG00845011629|KCNQ1, ENSCAFG00845020628|AQP1, ENSCAFG00845006390|KCNE3, ENSCAFG00845031009|KCND1, ENSCAFG00845011313|KCNQ5, ENSCAFG00845009123|KCNQ4, ENSCAFG00845014148|KCNK16, ENSCAFG00845015513|KCNMB2, ENSCAFG00845005439|KCNJ2, ENSCAFG00845024934|KCNS2	10	79	-2.25018
GO:0031589	cell-substrate adhesion	Biological Process	ENSCAFG00845029798|VWF, ENSCAFG00845028626|ITGA6, ENSCAFG00845027414|GAS6, ENSCAFG00845019520|EPHB1, ENSCAFG00845011123|MYO1G	5	1576	15	19884	0.3333	0.00475591	**	0.0587827	ns		0	ENSCAFG00845029798|VWF, ENSCAFG00845028626|ITGA6, ENSCAFG00845027414|GAS6, ENSCAFG00845019520|EPHB1, ENSCAFG00845011123|MYO1G	5	15	-1.80739
GO:0002053	positive regulation of mesenchymal cell proliferation	Biological Process	ENSCAFG00845024168|SHOX2, ENSCAFG00845012083|KDR, ENSCAFG00845026417|WNT5A, ENSCAFG00845008849|WNT2, ENSCAFG00845018486|IRS2	5	1576	15	19884	0.3333	0.00475591	**	0.0587827	ns	ENSCAFG00845024168|SHOX2, ENSCAFG00845026417|WNT5A, ENSCAFG00845008849|WNT2	3	ENSCAFG00845012083|KDR, ENSCAFG00845018486|IRS2	2	15	0.258199
GO:0043209	myelin sheath	Cellular Component	ENSCAFG00845006037|SERINC5, ENSCAFG00845000353|MBP, ENSCAFG00845010611|TUBB4A, ENSCAFG00845002725|BCL2, ENSCAFG00845023800|PLP1	5	1576	15	19884	0.3333	0.00475591	**	0.0587827	ns		0	ENSCAFG00845006037|SERINC5, ENSCAFG00845000353|MBP, ENSCAFG00845010611|TUBB4A, ENSCAFG00845002725|BCL2, ENSCAFG00845023800|PLP1	5	14	-1.06904
GO:0000776	kinetochore	Cellular Component	ENSCAFG00845028911|RASSF2, ENSCAFG00845008495|BUB1, ENSCAFG00845008023|PSEN2, ENSCAFG00845028680|KNL1, ENSCAFG00845001752|CENPF, ENSCAFG00845001570|PLK1, ENSCAFG00845026674|KIF2C, ENSCAFG00845009329|TTK, ENSCAFG00845007948|RSKR, ENSCAFG00845026923|CENPE, ENSCAFG00845020400|SGO1, ENSCAFG00845003393|NEK2, ENSCAFG00845021237|DYNC1I1, ENSCAFG00845015311|CHMP4C	14	1576	82	19884	0.1707	0.00485174	**	0.0598448	ns	ENSCAFG00845008495|BUB1, ENSCAFG00845028680|KNL1, ENSCAFG00845001752|CENPF, ENSCAFG00845001570|PLK1, ENSCAFG00845026674|KIF2C, ENSCAFG00845009329|TTK, ENSCAFG00845007948|RSKR, ENSCAFG00845026923|CENPE, ENSCAFG00845020400|SGO1, ENSCAFG00845003393|NEK2, ENSCAFG00845021237|DYNC1I1	11	ENSCAFG00845028911|RASSF2, ENSCAFG00845008023|PSEN2, ENSCAFG00845015311|CHMP4C	3	81	3.44444
GO:0030027	lamellipodium	Cellular Component	ENSCAFG00845010075|ABLIM3, ENSCAFG00845025684|RAPGEF3, ENSCAFG00845026992|PLXND1, ENSCAFG00845007348|RAC2, ENSCAFG00845016093|GSN, ENSCAFG00845011700|PTK2B, ENSCAFG00845010791|AIF1, ENSCAFG00845010830|ABI3, ENSCAFG00845023646|AMOT, ENSCAFG00845026479|TESC, ENSCAFG00845010426|IQGAP2, ENSCAFG00845030056|DPP4, ENSCAFG00845029411|GDPD2, ENSCAFG00845010704|CDH1, ENSCAFG00845011123|MYO1G	15	1576	91	19884	0.1648	0.00509098	**	0.0626678	ns	ENSCAFG00845030056|DPP4, ENSCAFG00845029411|GDPD2	2	ENSCAFG00845010075|ABLIM3, ENSCAFG00845025684|RAPGEF3, ENSCAFG00845026992|PLXND1, ENSCAFG00845007348|RAC2, ENSCAFG00845016093|GSN, ENSCAFG00845011700|PTK2B, ENSCAFG00845010791|AIF1, ENSCAFG00845010830|ABI3, ENSCAFG00845023646|AMOT, ENSCAFG00845026479|TESC, ENSCAFG00845010426|IQGAP2, ENSCAFG00845010704|CDH1, ENSCAFG00845011123|MYO1G	13	89	-2.96799
GO:0030139	endocytic vesicle	Cellular Component	ENSCAFG00845019878|DYSF, ENSCAFG00845010374|ABCA1, ENSCAFG00845012752|OCLN, ENSCAFG00845009998|AVPR1A, ENSCAFG00845023646|AMOT, ENSCAFG00845030056|DPP4, ENSCAFG00845004266|APOA1, ENSCAFG00845014090|RAB11FIP4	8	1576	35	19884	0.2286	0.00520007	**	0.0631395	ns	ENSCAFG00845030056|DPP4	1	ENSCAFG00845019878|DYSF, ENSCAFG00845010374|ABCA1, ENSCAFG00845012752|OCLN, ENSCAFG00845009998|AVPR1A, ENSCAFG00845023646|AMOT, ENSCAFG00845004266|APOA1, ENSCAFG00845014090|RAB11FIP4	7	34	-2.05798
GO:0031648	protein destabilization	Biological Process	ENSCAFG00845009798|NR1D1, ENSCAFG00845027004|BMP2, ENSCAFG00845013665|CCDC88C, ENSCAFG00845026119|SOX17, ENSCAFG00845001570|PLK1, ENSCAFG00845016093|GSN, ENSCAFG00845005115|CTSH, ENSCAFG00845024271|MYLIP	8	1576	35	19884	0.2286	0.00520007	**	0.0631395	ns	ENSCAFG00845001570|PLK1	1	ENSCAFG00845009798|NR1D1, ENSCAFG00845027004|BMP2, ENSCAFG00845013665|CCDC88C, ENSCAFG00845026119|SOX17, ENSCAFG00845016093|GSN, ENSCAFG00845005115|CTSH, ENSCAFG00845024271|MYLIP	7	35	-1.52128
GO:0001501	skeletal system development	Biological Process	ENSCAFG00845028911|RASSF2, ENSCAFG00845014826|WFIKKN2, ENSCAFG00845022668|JAG2, ENSCAFG00845004370|BMP4, ENSCAFG00845027290|PAX1, ENSCAFG00845001153|HEXB, ENSCAFG00845028771|CHD7, ENSCAFG00845000357|FST, ENSCAFG00845001703|NPR3, ENSCAFG00845024752|TBX3, ENSCAFG00845016202|HOXA11, ENSCAFG00845027731|HES7	12	1576	66	19884	0.1818	0.00525	**	0.0631395	ns	ENSCAFG00845027290|PAX1, ENSCAFG00845024752|TBX3, ENSCAFG00845016202|HOXA11	3	ENSCAFG00845028911|RASSF2, ENSCAFG00845014826|WFIKKN2, ENSCAFG00845022668|JAG2, ENSCAFG00845004370|BMP4, ENSCAFG00845001153|HEXB, ENSCAFG00845028771|CHD7, ENSCAFG00845000357|FST, ENSCAFG00845001703|NPR3, ENSCAFG00845027731|HES7	9	63	-1.76383
GO:0016339	calcium-dependent cell-cell adhesion via plasma membrane cell adhesion molecules	Biological Process	ENSCAFG00845017466|PCDH12, ENSCAFG00845002153|SELL, ENSCAFG00845028288|ARVCF, ENSCAFG00845017012|CDH13	4	1576	10	19884	0.4	0.00559583	**	0.0631395	ns		0	ENSCAFG00845017466|PCDH12, ENSCAFG00845002153|SELL, ENSCAFG00845028288|ARVCF, ENSCAFG00845017012|CDH13	4	9	-0.333333
GO:0048598	embryonic morphogenesis	Biological Process	ENSCAFG00845024168|SHOX2, ENSCAFG00845004370|BMP4, ENSCAFG00845021537|FLRT3, ENSCAFG00845022606|HTR2B	4	1576	10	19884	0.4	0.00559583	**	0.0631395	ns	ENSCAFG00845024168|SHOX2, ENSCAFG00845021537|FLRT3	2	ENSCAFG00845004370|BMP4, ENSCAFG00845022606|HTR2B	2	10	0.632456
GO:2000251	positive regulation of actin cytoskeleton reorganization	Biological Process	ENSCAFG00845018055|TEK, ENSCAFG00845020471|HCK, ENSCAFG00845010347|CSF3, ENSCAFG00845009005|BAIAP2L1	4	1576	10	19884	0.4	0.00559583	**	0.0631395	ns	ENSCAFG00845010347|CSF3	1	ENSCAFG00845018055|TEK, ENSCAFG00845020471|HCK, ENSCAFG00845009005|BAIAP2L1	3	10	-1.89737
GO:0010759	positive regulation of macrophage chemotaxis	Biological Process	ENSCAFG00845029934|C3AR1, ENSCAFG00845002761|C5AR1, ENSCAFG00845008395|CSF1R, ENSCAFG00845022016|TRPV4	4	1576	10	19884	0.4	0.00559583	**	0.0631395	ns	ENSCAFG00845022016|TRPV4	1	ENSCAFG00845029934|C3AR1, ENSCAFG00845002761|C5AR1, ENSCAFG00845008395|CSF1R	3	9	-0.666667
GO:0061036	positive regulation of cartilage development	Biological Process	ENSCAFG00845027004|BMP2, ENSCAFG00845004370|BMP4, ENSCAFG00845025214|BMP1, ENSCAFG00845026417|WNT5A	4	1576	10	19884	0.4	0.00559583	**	0.0631395	ns	ENSCAFG00845025214|BMP1, ENSCAFG00845026417|WNT5A	2	ENSCAFG00845027004|BMP2, ENSCAFG00845004370|BMP4	2	9	-0.333333
GO:0040037	negative regulation of fibroblast growth factor receptor signaling pathway	Biological Process	ENSCAFG00845022596|SULF2, ENSCAFG00845011173|NGFR, ENSCAFG00845026417|WNT5A, ENSCAFG00845028997|CREB3L1	4	1576	10	19884	0.4	0.00559583	**	0.0631395	ns	ENSCAFG00845026417|WNT5A, ENSCAFG00845028997|CREB3L1	2	ENSCAFG00845022596|SULF2, ENSCAFG00845011173|NGFR	2	10	0.316228
GO:0034142	toll-like receptor 4 signaling pathway	Biological Process	ENSCAFG00845021979|OAS1, ENSCAFG00845012026|TLR4, ENSCAFG00845027381|PIK3AP1, ENSCAFG00845021891|TNIP3	4	1576	10	19884	0.4	0.00559583	**	0.0631395	ns	ENSCAFG00845021979|OAS1, ENSCAFG00845021891|TNIP3	2	ENSCAFG00845012026|TLR4, ENSCAFG00845027381|PIK3AP1	2	10	-0.632456
GO:0097386	glial cell projection	Cellular Component	ENSCAFG00845017640|FYN, ENSCAFG00845008232|LCP1, ENSCAFG00845010791|AIF1, ENSCAFG00845006442|GFAP	4	1576	10	19884	0.4	0.00559583	**	0.0631395	ns	ENSCAFG00845017640|FYN	1	ENSCAFG00845008232|LCP1, ENSCAFG00845010791|AIF1, ENSCAFG00845006442|GFAP	3	9	-1
GO:0004383	guanylate cyclase activity	Molecular Function	ENSCAFG00845001483|NPR1, ENSCAFG00845010475|GUCY1A1, ENSCAFG00845010585|GUCY1B1, ENSCAFG00845003912|GUCY1A2	4	1576	10	19884	0.4	0.00559583	**	0.0631395	ns		0	ENSCAFG00845001483|NPR1, ENSCAFG00845010475|GUCY1A1, ENSCAFG00845010585|GUCY1B1, ENSCAFG00845003912|GUCY1A2	4	7	-1.13389
GO:0090162	establishment of epithelial cell polarity	Biological Process	ENSCAFG00845025905|HES1, ENSCAFG00845010607|CYTH3, ENSCAFG00845023646|AMOT, ENSCAFG00845027072|FERMT1	4	1576	10	19884	0.4	0.00559583	**	0.0631395	ns	ENSCAFG00845027072|FERMT1	1	ENSCAFG00845025905|HES1, ENSCAFG00845010607|CYTH3, ENSCAFG00845023646|AMOT	3	10	-1.26491
GO:1990531	phospholipid-translocating ATPase complex	Cellular Component	ENSCAFG00845014721|ATP8A1, ENSCAFG00845022807|ATP8B4, ENSCAFG00845023033|TMEM30B, ENSCAFG00845018321|ATP10A	4	1576	10	19884	0.4	0.00559583	**	0.0631395	ns	ENSCAFG00845022807|ATP8B4, ENSCAFG00845018321|ATP10A	2	ENSCAFG00845014721|ATP8A1, ENSCAFG00845023033|TMEM30B	2	10	-0.632456
GO:0007417	central nervous system development	Biological Process	ENSCAFG00845014446|SEMA6B, ENSCAFG00845014894|EIF2B2, ENSCAFG00845011173|NGFR, ENSCAFG00845028771|CHD7, ENSCAFG00845017971|DNER, ENSCAFG00845017868|RELN, ENSCAFG00845014434|GRHL3, ENSCAFG00845005069|NMUR2, ENSCAFG00845019951|SHC3	9	1576	43	19884	0.2093	0.00578332	**	0.0631395	ns	ENSCAFG00845014434|GRHL3	1	ENSCAFG00845014446|SEMA6B, ENSCAFG00845014894|EIF2B2, ENSCAFG00845011173|NGFR, ENSCAFG00845028771|CHD7, ENSCAFG00845017971|DNER, ENSCAFG00845017868|RELN, ENSCAFG00845005069|NMUR2, ENSCAFG00845019951|SHC3	8	37	-1.80839
GO:0051015	actin filament binding	Molecular Function	ENSCAFG00845008379|MYH11, ENSCAFG00845008232|LCP1, ENSCAFG00845007079|AVIL, ENSCAFG00845014334|TMOD1, ENSCAFG00845009933|MYO7A, ENSCAFG00845003387|RCSD1, ENSCAFG00845016093|GSN, ENSCAFG00845026419|SCIN, ENSCAFG00845010791|AIF1, ENSCAFG00845008851|NEBL, ENSCAFG00845025754|ENSCAFG00845025754, ENSCAFG00845010426|IQGAP2, ENSCAFG00845028912|PLS1, ENSCAFG00845018757|MYH14, ENSCAFG00845027072|FERMT1, EN…	17	1576	110	19884	0.1545	0.00584335	**	0.0631395	ns	ENSCAFG00845007079|AVIL, ENSCAFG00845025754|ENSCAFG00845025754, ENSCAFG00845027072|FERMT1, ENSCAFG00845011396|EGFR	4	ENSCAFG00845008379|MYH11, ENSCAFG00845008232|LCP1, ENSCAFG00845014334|TMOD1, ENSCAFG00845009933|MYO7A, ENSCAFG00845003387|RCSD1, ENSCAFG00845016093|GSN, ENSCAFG00845026419|SCIN, ENSCAFG00845010791|AIF1, ENSCAFG00845008851|NEBL, ENSCAFG00845010426|IQGAP2, ENSCAFG00845028912|PLS1, ENSCAFG00845018757|MYH14, ENSCAFG00845006480|CORO2A	13	99	-3.51763
GO:0071456	cellular response to hypoxia	Biological Process	ENSCAFG00845020628|AQP1, ENSCAFG00845005378|PTGS2, ENSCAFG00845009778|HMOX1, ENSCAFG00845019582|ANGPT4, ENSCAFG00845012012|RGCC, ENSCAFG00845008758|SFRP1, ENSCAFG00845025768|ADAM8, ENSCAFG00845016064|ACAA2, ENSCAFG00845027702|EPAS1, ENSCAFG00845002725|BCL2	10	1576	51	19884	0.1961	0.00604305	**	0.0631395	ns	ENSCAFG00845005378|PTGS2, ENSCAFG00845027702|EPAS1	2	ENSCAFG00845020628|AQP1, ENSCAFG00845009778|HMOX1, ENSCAFG00845019582|ANGPT4, ENSCAFG00845012012|RGCC, ENSCAFG00845008758|SFRP1, ENSCAFG00845025768|ADAM8, ENSCAFG00845016064|ACAA2, ENSCAFG00845002725|BCL2	8	49	-1.57143
GO:0001942	hair follicle development	Biological Process	ENSCAFG00845008513|FZD6, ENSCAFG00845020667|SOX18, ENSCAFG00845000708|LDB2, ENSCAFG00845011173|NGFR, ENSCAFG00845019643|TNFRSF19, ENSCAFG00845004706|APCDD1, ENSCAFG00845022363|LGR5, ENSCAFG00845004568|DNASE1L2	8	1576	36	19884	0.2222	0.00623043	**	0.0631395	ns	ENSCAFG00845019643|TNFRSF19, ENSCAFG00845004568|DNASE1L2	2	ENSCAFG00845008513|FZD6, ENSCAFG00845020667|SOX18, ENSCAFG00845000708|LDB2, ENSCAFG00845011173|NGFR, ENSCAFG00845004706|APCDD1, ENSCAFG00845022363|LGR5	6	34	-0.857493
GO:0000281	mitotic cytokinesis	Biological Process	ENSCAFG00845019276|CEP55, ENSCAFG00845017966|RACGAP1, ENSCAFG00845001570|PLK1, ENSCAFG00845019219|KIF20A, ENSCAFG00845025956|ECT2, ENSCAFG00845029225|ANLN, ENSCAFG00845002592|ANK3, ENSCAFG00845029114|CIT	8	1576	36	19884	0.2222	0.00623043	**	0.0631395	ns	ENSCAFG00845019276|CEP55, ENSCAFG00845017966|RACGAP1, ENSCAFG00845001570|PLK1, ENSCAFG00845019219|KIF20A, ENSCAFG00845025956|ECT2, ENSCAFG00845029225|ANLN, ENSCAFG00845002592|ANK3, ENSCAFG00845029114|CIT	8		0	34	1.37199
GO:0035634	response to stilbenoid	Biological Process	ENSCAFG00845025442|CD36, ENSCAFG00845004999|CIDEA	2	1576	2	19884	1	0.00627843	**	0.0631395	ns		0	ENSCAFG00845025442|CD36, ENSCAFG00845004999|CIDEA	2	2	-1.41421
GO:0055096	low-density lipoprotein particle mediated signaling	Biological Process	ENSCAFG00845025442|CD36, ENSCAFG00845017012|CDH13	2	1576	2	19884	1	0.00627843	**	0.0631395	ns		0	ENSCAFG00845025442|CD36, ENSCAFG00845017012|CDH13	2	2	-1.41421
GO:1901480	oleate transmembrane transporter activity	Molecular Function	ENSCAFG00845025442|CD36, ENSCAFG00845011113|MFSD2A	2	1576	2	19884	1	0.00627843	**	0.0631395	ns	ENSCAFG00845011113|MFSD2A	1	ENSCAFG00845025442|CD36	1	2	0
GO:0003158	endothelium development	Biological Process	ENSCAFG00845002498|CD34, ENSCAFG00845012083|KDR	2	1576	2	19884	1	0.00627843	**	0.0631395	ns		0	ENSCAFG00845002498|CD34, ENSCAFG00845012083|KDR	2	2	-1.41421
GO:0062167	complement component C1q complex	Cellular Component	ENSCAFG00845000378|C1QC, ENSCAFG00845000400|C1QA	2	1576	2	19884	1	0.00627843	**	0.0631395	ns		0	ENSCAFG00845000378|C1QC, ENSCAFG00845000400|C1QA	2	2	-1.41421
GO:0150062	complement-mediated synapse pruning	Biological Process	ENSCAFG00845000400|C1QA, ENSCAFG00845010104|C3	2	1576	2	19884	1	0.00627843	**	0.0631395	ns		0	ENSCAFG00845000400|C1QA, ENSCAFG00845010104|C3	2	2	-1.41421
GO:0150064	vertebrate eye-specific patterning	Biological Process	ENSCAFG00845000400|C1QA, ENSCAFG00845010104|C3	2	1576	2	19884	1	0.00627843	**	0.0631395	ns		0	ENSCAFG00845000400|C1QA, ENSCAFG00845010104|C3	2	2	-1.41421
GO:0021557	oculomotor nerve development	Biological Process	ENSCAFG00845027671|ACKR3, ENSCAFG00845025905|HES1	2	1576	2	19884	1	0.00627843	**	0.0631395	ns		0	ENSCAFG00845027671|ACKR3, ENSCAFG00845025905|HES1	2	2	-1.41421
GO:0072126	positive regulation of glomerular mesangial cell proliferation	Biological Process	ENSCAFG00845022039|PDGFB, ENSCAFG00845014397|IL6R	2	1576	2	19884	1	0.00627843	**	0.0631395	ns		0	ENSCAFG00845022039|PDGFB, ENSCAFG00845014397|IL6R	2	2	-1.41421
GO:0035696	monocyte extravasation	Biological Process	ENSCAFG00845022888|PECAM1, ENSCAFG00845002618|JAML	2	1576	2	19884	1	0.00627843	**	0.0631395	ns		0	ENSCAFG00845022888|PECAM1, ENSCAFG00845002618|JAML	2	2	-1.41421
GO:0072672	neutrophil extravasation	Biological Process	ENSCAFG00845022888|PECAM1, ENSCAFG00845002618|JAML	2	1576	2	19884	1	0.00627843	**	0.0631395	ns		0	ENSCAFG00845022888|PECAM1, ENSCAFG00845002618|JAML	2	2	-1.41421
GO:0051251	positive regulation of lymphocyte activation	Biological Process	ENSCAFG00845026991|CLEC7A, ENSCAFG00845031013|SASH3	2	1576	2	19884	1	0.00627843	**	0.0631395	ns		0	ENSCAFG00845026991|CLEC7A, ENSCAFG00845031013|SASH3	2	2	-1.41421
GO:0071226	cellular response to molecule of fungal origin	Biological Process	ENSCAFG00845026991|CLEC7A, ENSCAFG00845018106|SYK	2	1576	2	19884	1	0.00627843	**	0.0631395	ns		0	ENSCAFG00845026991|CLEC7A, ENSCAFG00845018106|SYK	2	2	-1.41421
GO:0060177	regulation of angiotensin metabolic process	Biological Process	ENSCAFG00845018336|ACE, ENSCAFG00845027383|SUCNR1	2	1576	2	19884	1	0.00627843	**	0.0631395	ns		0	ENSCAFG00845018336|ACE, ENSCAFG00845027383|SUCNR1	2	2	-1.41421
GO:1990794	basolateral part of cell	Cellular Component	ENSCAFG00845011629|KCNQ1, ENSCAFG00845006390|KCNE3	2	1576	2	19884	1	0.00627843	**	0.0631395	ns		0	ENSCAFG00845011629|KCNQ1, ENSCAFG00845006390|KCNE3	2	2	-1.41421
GO:0032765	positive regulation of mast cell cytokine production	Biological Process	ENSCAFG00845011904|KIT, ENSCAFG00845018106|SYK	2	1576	2	19884	1	0.00627843	**	0.0631395	ns		0	ENSCAFG00845011904|KIT, ENSCAFG00845018106|SYK	2	2	-1.41421
GO:0032701	negative regulation of interleukin-18 production	Biological Process	ENSCAFG00845030390|CD84, ENSCAFG00845003875|NOD2	2	1576	2	19884	1	0.00627843	**	0.0631395	ns	ENSCAFG00845003875|NOD2	1	ENSCAFG00845030390|CD84	1	2	0
GO:0033004	negative regulation of mast cell activation	Biological Process	ENSCAFG00845030390|CD84, ENSCAFG00845023160|MILR1	2	1576	2	19884	1	0.00627843	**	0.0631395	ns		0	ENSCAFG00845030390|CD84, ENSCAFG00845023160|MILR1	2	2	-1.41421
GO:0150172	regulation of phosphatidylcholine metabolic process	Biological Process	ENSCAFG00845011113|MFSD2A, ENSCAFG00845004382|ABCA3	2	1576	2	19884	1	0.00627843	**	0.0631395	ns	ENSCAFG00845011113|MFSD2A	1	ENSCAFG00845004382|ABCA3	1	2	0
GO:0010668	ectodermal cell differentiation	Biological Process	ENSCAFG00845028626|ITGA6, ENSCAFG00845011550|ITGAM	2	1576	2	19884	1	0.00627843	**	0.0631395	ns		0	ENSCAFG00845028626|ITGA6, ENSCAFG00845011550|ITGAM	2	2	-1.41421
GO:2000866	positive regulation of estradiol secretion	Biological Process	ENSCAFG00845016131|SPP1, ENSCAFG00845024965|CYP19A1	2	1576	2	19884	1	0.00627843	**	0.0631395	ns	ENSCAFG00845024965|CYP19A1	1	ENSCAFG00845016131|SPP1	1	2	0
GO:0045342	MHC class II biosynthetic process	Biological Process	ENSCAFG00845027087|SLC11A1, ENSCAFG00845012026|TLR4	2	1576	2	19884	1	0.00627843	**	0.0631395	ns		0	ENSCAFG00845027087|SLC11A1, ENSCAFG00845012026|TLR4	2	2	-1.41421
GO:0046915	transition metal ion transmembrane transporter activity	Molecular Function	ENSCAFG00845027087|SLC11A1, ENSCAFG00845015776|SLC11A2	2	1576	2	19884	1	0.00627843	**	0.0631395	ns	ENSCAFG00845015776|SLC11A2	1	ENSCAFG00845027087|SLC11A1	1	2	0
GO:0072558	NLRP1 inflammasome complex	Cellular Component	ENSCAFG00845002510|NLRP1, ENSCAFG00845011935|PYCARD	2	1576	2	19884	1	0.00627843	**	0.0631395	ns		0	ENSCAFG00845002510|NLRP1, ENSCAFG00845011935|PYCARD	2	2	-1.41421
GO:0140608	cysteine-type endopeptidase activator activity	Molecular Function	ENSCAFG00845002510|NLRP1, ENSCAFG00845001775|CARD8	2	1576	2	19884	1	0.00627843	**	0.0631395	ns		0	ENSCAFG00845002510|NLRP1, ENSCAFG00845001775|CARD8	2	2	-1.41421
GO:0072108	positive regulation of mesenchymal to epithelial transition involved in metanephros morphogenesis	Biological Process	ENSCAFG00845030902|LIF, ENSCAFG00845003744|GDNF	2	1576	2	19884	1	0.00627843	**	0.0631395	ns	ENSCAFG00845030902|LIF, ENSCAFG00845003744|GDNF	2		0	2	1.41421
GO:0004465	lipoprotein lipase activity	Molecular Function	ENSCAFG00845029377|LPL, ENSCAFG00845016243|LIPG	2	1576	2	19884	1	0.00627843	**	0.0631395	ns	ENSCAFG00845016243|LIPG	1	ENSCAFG00845029377|LPL	1	2	0
GO:0035354	Toll-like receptor 1-Toll-like receptor 2 protein complex	Cellular Component	ENSCAFG00845009391|TLR2, ENSCAFG00845004950|TLR1	2	1576	2	19884	1	0.00627843	**	0.0631395	ns		0	ENSCAFG00845009391|TLR2, ENSCAFG00845004950|TLR1	2	2	-1.41421
GO:0042495	detection of triacyl bacterial lipopeptide	Biological Process	ENSCAFG00845009391|TLR2, ENSCAFG00845004950|TLR1	2	1576	2	19884	1	0.00627843	**	0.0631395	ns		0	ENSCAFG00845009391|TLR2, ENSCAFG00845004950|TLR1	2	2	-1.41421
GO:1903974	positive regulation of cellular response to macrophage colony-stimulating factor stimulus	Biological Process	ENSCAFG00845009391|TLR2, ENSCAFG00845012026|TLR4	2	1576	2	19884	1	0.00627843	**	0.0631395	ns		0	ENSCAFG00845009391|TLR2, ENSCAFG00845012026|TLR4	2	2	-1.41421
GO:1904466	positive regulation of matrix metallopeptidase secretion	Biological Process	ENSCAFG00845009391|TLR2, ENSCAFG00845012026|TLR4	2	1576	2	19884	1	0.00627843	**	0.0631395	ns		0	ENSCAFG00845009391|TLR2, ENSCAFG00845012026|TLR4	2	2	-1.41421
GO:0003213	cardiac right atrium morphogenesis	Biological Process	ENSCAFG00845024168|SHOX2, ENSCAFG00845005453|NOTCH1	2	1576	2	19884	1	0.00627843	**	0.0631395	ns	ENSCAFG00845024168|SHOX2	1	ENSCAFG00845005453|NOTCH1	1	2	0
GO:0002675	positive regulation of acute inflammatory response	Biological Process	ENSCAFG00845008825|IL6, ENSCAFG00845025768|ADAM8	2	1576	2	19884	1	0.00627843	**	0.0631395	ns	ENSCAFG00845008825|IL6	1	ENSCAFG00845025768|ADAM8	1	2	0
GO:0010574	regulation of vascular endothelial growth factor production	Biological Process	ENSCAFG00845008825|IL6, ENSCAFG00845023736|NDRG2	2	1576	2	19884	1	0.00627843	**	0.0631395	ns	ENSCAFG00845008825|IL6	1	ENSCAFG00845023736|NDRG2	1	2	0
GO:0004875	complement receptor activity	Molecular Function	ENSCAFG00845029934|C3AR1, ENSCAFG00845002761|C5AR1	2	1576	2	19884	1	0.00627843	**	0.0631395	ns		0	ENSCAFG00845029934|C3AR1, ENSCAFG00845002761|C5AR1	2	2	-1.41421
GO:0002764	immune response-regulating signaling pathway	Biological Process	ENSCAFG00845002651|LAT2, ENSCAFG00845005115|CTSH	2	1576	2	19884	1	0.00627843	**	0.0631395	ns		0	ENSCAFG00845002651|LAT2, ENSCAFG00845005115|CTSH	2	2	-1.41421
GO:1902396	protein localization to bicellular tight junction	Biological Process	ENSCAFG00845012097|CDH5, ENSCAFG00845030092|F11R	2	1576	2	19884	1	0.00627843	**	0.0631395	ns		0	ENSCAFG00845012097|CDH5, ENSCAFG00845030092|F11R	2	2	-1.41421
GO:2000107	negative regulation of leukocyte apoptotic process	Biological Process	ENSCAFG00845020698|HCLS1, ENSCAFG00845010081|MERTK	2	1576	2	19884	1	0.00627843	**	0.0631395	ns		0	ENSCAFG00845020698|HCLS1, ENSCAFG00845010081|MERTK	2	2	-1.41421
GO:0004878	complement component C5a receptor activity	Molecular Function	ENSCAFG00845002732|C5AR2, ENSCAFG00845002761|C5AR1	2	1576	2	19884	1	0.00627843	**	0.0631395	ns		0	ENSCAFG00845002732|C5AR2, ENSCAFG00845002761|C5AR1	2	2	-1.41421
GO:0061889	negative regulation of astrocyte activation	Biological Process	ENSCAFG00845009798|NR1D1, ENSCAFG00845021826|LDLR	2	1576	2	19884	1	0.00627843	**	0.0631395	ns	ENSCAFG00845021826|LDLR	1	ENSCAFG00845009798|NR1D1	1	2	0
GO:0010752	regulation of cGMP-mediated signaling	Biological Process	ENSCAFG00845009737|PDE2A, ENSCAFG00845011700|PTK2B	2	1576	2	19884	1	0.00627843	**	0.0631395	ns		0	ENSCAFG00845009737|PDE2A, ENSCAFG00845011700|PTK2B	2	2	-1.41421
GO:0003130	BMP signaling pathway involved in heart induction	Biological Process	ENSCAFG00845027004|BMP2, ENSCAFG00845004370|BMP4	2	1576	2	19884	1	0.00627843	**	0.0631395	ns		0	ENSCAFG00845027004|BMP2, ENSCAFG00845004370|BMP4	2	2	-1.41421
GO:0003331	positive regulation of extracellular matrix constituent secretion	Biological Process	ENSCAFG00845027004|BMP2, ENSCAFG00845012012|RGCC	2	1576	2	19884	1	0.00627843	**	0.0631395	ns		0	ENSCAFG00845027004|BMP2, ENSCAFG00845012012|RGCC	2	2	-1.41421
GO:0035683	memory T cell extravasation	Biological Process	ENSCAFG00845030092|F11R, ENSCAFG00845013917|ITGAL	2	1576	2	19884	1	0.00627843	**	0.0631395	ns		0	ENSCAFG00845030092|F11R, ENSCAFG00845013917|ITGAL	2	2	-1.41421
GO:0060700	regulation of ribonuclease activity	Biological Process	ENSCAFG00845021979|OAS1, ENSCAFG00845022113|OAS3	2	1576	2	19884	1	0.00627843	**	0.0631395	ns	ENSCAFG00845021979|OAS1, ENSCAFG00845022113|OAS3	2		0	2	1.41421
GO:0071659	negative regulation of IP-10 production	Biological Process	ENSCAFG00845021979|OAS1, ENSCAFG00845022113|OAS3	2	1576	2	19884	1	0.00627843	**	0.0631395	ns	ENSCAFG00845021979|OAS1, ENSCAFG00845022113|OAS3	2		0	2	1.41421
GO:0015265	urea channel activity	Molecular Function	ENSCAFG00845015193|AQP9, ENSCAFG00845003486|SLC14A1	2	1576	2	19884	1	0.00627843	**	0.0631395	ns		0	ENSCAFG00845015193|AQP9, ENSCAFG00845003486|SLC14A1	2	2	-1.41421
GO:0051956	negative regulation of amino acid transport	Biological Process	ENSCAFG00845014401|SLC43A2, ENSCAFG00845020974|SLC43A1	2	1576	2	19884	1	0.00627843	**	0.0631395	ns		0	ENSCAFG00845014401|SLC43A2, ENSCAFG00845020974|SLC43A1	2	2	-1.41421
GO:0060358	negative regulation of leucine import	Biological Process	ENSCAFG00845014401|SLC43A2, ENSCAFG00845020974|SLC43A1	2	1576	2	19884	1	0.00627843	**	0.0631395	ns		0	ENSCAFG00845014401|SLC43A2, ENSCAFG00845020974|SLC43A1	2	2	-1.41421
GO:2000529	positive regulation of myeloid dendritic cell chemotaxis	Biological Process	ENSCAFG00845021614|SPI1, ENSCAFG00845005361|CCL21	2	1576	2	19884	1	0.00627843	**	0.0631395	ns		0	ENSCAFG00845021614|SPI1, ENSCAFG00845005361|CCL21	2	2	-1.41421
GO:0002246	wound healing involved in inflammatory response	Biological Process	ENSCAFG00845012026|TLR4, ENSCAFG00845009778|HMOX1	2	1576	2	19884	1	0.00627843	**	0.0631395	ns		0	ENSCAFG00845012026|TLR4, ENSCAFG00845009778|HMOX1	2	2	-1.41421
GO:0004666	prostaglandin-endoperoxide synthase activity	Molecular Function	ENSCAFG00845005378|PTGS2, ENSCAFG00845013501|PTGS1	2	1576	2	19884	1	0.00627843	**	0.0631395	ns	ENSCAFG00845005378|PTGS2	1	ENSCAFG00845013501|PTGS1	1	2	0
GO:0009624	response to nematode	Biological Process	ENSCAFG00845005378|PTGS2, ENSCAFG00845002906|PTGER4	2	1576	2	19884	1	0.00627843	**	0.0631395	ns	ENSCAFG00845005378|PTGS2	1	ENSCAFG00845002906|PTGER4	1	2	0
GO:0019371	cyclooxygenase pathway	Biological Process	ENSCAFG00845005378|PTGS2, ENSCAFG00845013501|PTGS1	2	1576	2	19884	1	0.00627843	**	0.0631395	ns	ENSCAFG00845005378|PTGS2	1	ENSCAFG00845013501|PTGS1	1	2	0
GO:0060688	regulation of morphogenesis of a branching structure	Biological Process	ENSCAFG00845004370|BMP4, ENSCAFG00845003744|GDNF	2	1576	2	19884	1	0.00627843	**	0.0631395	ns	ENSCAFG00845003744|GDNF	1	ENSCAFG00845004370|BMP4	1	2	0
GO:2000137	negative regulation of cell proliferation involved in heart morphogenesis	Biological Process	ENSCAFG00845004370|BMP4, ENSCAFG00845024752|TBX3	2	1576	2	19884	1	0.00627843	**	0.0631395	ns	ENSCAFG00845024752|TBX3	1	ENSCAFG00845004370|BMP4	1	2	0
GO:0002335	mature B cell differentiation	Biological Process	ENSCAFG00845000999|POU2F2, ENSCAFG00845017057|IL2RG	2	1576	2	19884	1	0.00627843	**	0.0631395	ns	ENSCAFG00845000999|POU2F2	1	ENSCAFG00845017057|IL2RG	1	2	0
GO:0044843	cell cycle G1/S phase transition	Biological Process	ENSCAFG00845020324|MAP3K11, ENSCAFG00845021203|CCNA2	2	1576	2	19884	1	0.00627843	**	0.0631395	ns	ENSCAFG00845021203|CCNA2	1	ENSCAFG00845020324|MAP3K11	1	2	0
GO:0034632	retinol transmembrane transporter activity	Molecular Function	ENSCAFG00845028892|STRA6, ENSCAFG00845019496|RBP4	2	1576	2	19884	1	0.00627843	**	0.0631395	ns	ENSCAFG00845028892|STRA6, ENSCAFG00845019496|RBP4	2		0	2	1.41421
GO:1900221	regulation of amyloid-beta clearance	Biological Process	ENSCAFG00845010565|CLU, ENSCAFG00845006705|APOE	2	1576	2	19884	1	0.00627843	**	0.0631395	ns		0	ENSCAFG00845010565|CLU, ENSCAFG00845006705|APOE	2	2	-1.41421
GO:2000974	negative regulation of pro-B cell differentiation	Biological Process	ENSCAFG00845025905|HES1, ENSCAFG00845005453|NOTCH1	2	1576	2	19884	1	0.00627843	**	0.0631395	ns		0	ENSCAFG00845025905|HES1, ENSCAFG00845005453|NOTCH1	2	2	-1.41421
GO:0008074	guanylate cyclase complex, soluble	Cellular Component	ENSCAFG00845010475|GUCY1A1, ENSCAFG00845010585|GUCY1B1	2	1576	2	19884	1	0.00627843	**	0.0631395	ns		0	ENSCAFG00845010475|GUCY1A1, ENSCAFG00845010585|GUCY1B1	2	2	-1.41421
GO:0019805	quinolinate biosynthetic process	Biological Process	ENSCAFG00845013520|KYNU, ENSCAFG00845004366|KMO	2	1576	2	19884	1	0.00627843	**	0.0631395	ns		0	ENSCAFG00845013520|KYNU, ENSCAFG00845004366|KMO	2	2	-1.41421
GO:0097149	centralspindlin complex	Cellular Component	ENSCAFG00845017966|RACGAP1, ENSCAFG00845025956|ECT2	2	1576	2	19884	1	0.00627843	**	0.0631395	ns	ENSCAFG00845017966|RACGAP1, ENSCAFG00845025956|ECT2	2		0	2	1.41421
GO:0034186	apolipoprotein A-I binding	Molecular Function	ENSCAFG00845010374|ABCA1, ENSCAFG00845015817|SCARB1	2	1576	2	19884	1	0.00627843	**	0.0631395	ns		0	ENSCAFG00845010374|ABCA1, ENSCAFG00845015817|SCARB1	2	2	-1.41421
GO:0014719	skeletal muscle satellite cell activation	Biological Process	ENSCAFG00845010856|MEGF10, ENSCAFG00845019520|EPHB1	2	1576	2	19884	1	0.00627843	**	0.0631395	ns		0	ENSCAFG00845010856|MEGF10, ENSCAFG00845019520|EPHB1	2	2	-1.41421
GO:0051835	positive regulation of synapse structural plasticity	Biological Process	ENSCAFG00845026673|SHANK3, ENSCAFG00845009151|CAMK1	2	1576	2	19884	1	0.00627843	**	0.0631395	ns		0	ENSCAFG00845026673|SHANK3, ENSCAFG00845009151|CAMK1	2	2	-1.41421
GO:2000822	regulation of behavioral fear response	Biological Process	ENSCAFG00845026673|SHANK3, ENSCAFG00845006705|APOE	2	1576	2	19884	1	0.00627843	**	0.0631395	ns		0	ENSCAFG00845026673|SHANK3, ENSCAFG00845006705|APOE	2	2	-1.41421
GO:1902339	positive regulation of apoptotic process involved in morphogenesis	Biological Process	ENSCAFG00845001488|TNFRSF1B, ENSCAFG00845005453|NOTCH1	2	1576	2	19884	1	0.00627843	**	0.0631395	ns		0	ENSCAFG00845001488|TNFRSF1B, ENSCAFG00845005453|NOTCH1	2	2	-1.41421
GO:0006957	complement activation, alternative pathway	Biological Process	ENSCAFG00845030596|CFP, ENSCAFG00845014517|ARHGAP45	2	1576	2	19884	1	0.00627843	**	0.0631395	ns		0	ENSCAFG00845030596|CFP, ENSCAFG00845014517|ARHGAP45	2	2	-1.41421
GO:0140090	membrane curvature sensor activity	Molecular Function	ENSCAFG00845023498|ICA1, ENSCAFG00845025295|PICK1	2	1576	2	19884	1	0.00627843	**	0.0631395	ns		0	ENSCAFG00845023498|ICA1, ENSCAFG00845025295|PICK1	2	2	-1.41421
GO:0010899	regulation of phosphatidylcholine catabolic process	Biological Process	ENSCAFG00845021826|LDLR, ENSCAFG00845015817|SCARB1	2	1576	2	19884	1	0.00627843	**	0.0631395	ns	ENSCAFG00845021826|LDLR	1	ENSCAFG00845015817|SCARB1	1	2	0
GO:0061771	response to caloric restriction	Biological Process	ENSCAFG00845021826|LDLR, ENSCAFG00845006705|APOE	2	1576	2	19884	1	0.00627843	**	0.0631395	ns	ENSCAFG00845021826|LDLR	1	ENSCAFG00845006705|APOE	1	2	0
GO:0046061	dATP catabolic process	Biological Process	ENSCAFG00845013933|ADA, ENSCAFG00845026832|SAMHD1	2	1576	2	19884	1	0.00627843	**	0.0631395	ns		0	ENSCAFG00845013933|ADA, ENSCAFG00845026832|SAMHD1	2	2	-1.41421
GO:0070256	negative regulation of mucus secretion	Biological Process	ENSCAFG00845013933|ADA, ENSCAFG00845014197|ADORA1	2	1576	2	19884	1	0.00627843	**	0.0631395	ns		0	ENSCAFG00845013933|ADA, ENSCAFG00845014197|ADORA1	2	2	-1.41421
GO:0110095	cellular detoxification of aldehyde	Biological Process	ENSCAFG00845000042|ALDH1A1, ENSCAFG00845003571|RDH12	2	1576	2	19884	1	0.00627843	**	0.0631395	ns		0	ENSCAFG00845000042|ALDH1A1, ENSCAFG00845003571|RDH12	2	2	-1.41421
GO:2000052	positive regulation of non-canonical Wnt signaling pathway	Biological Process	ENSCAFG00845026417|WNT5A, ENSCAFG00845008758|SFRP1	2	1576	2	19884	1	0.00627843	**	0.0631395	ns	ENSCAFG00845026417|WNT5A	1	ENSCAFG00845008758|SFRP1	1	2	0
GO:0072017	distal tubule development	Biological Process	ENSCAFG00845024085|JAG1, ENSCAFG00845005453|NOTCH1	2	1576	2	19884	1	0.00627843	**	0.0631395	ns		0	ENSCAFG00845024085|JAG1, ENSCAFG00845005453|NOTCH1	2	2	-1.41421
GO:0015093	ferrous iron transmembrane transporter activity	Molecular Function	ENSCAFG00845015776|SLC11A2, ENSCAFG00845023697|SLC39A14	2	1576	2	19884	1	0.00627843	**	0.0631395	ns	ENSCAFG00845015776|SLC11A2, ENSCAFG00845023697|SLC39A14	2		0	2	1.41421
GO:0033212	iron import into cell	Biological Process	ENSCAFG00845015776|SLC11A2, ENSCAFG00845023697|SLC39A14	2	1576	2	19884	1	0.00627843	**	0.0631395	ns	ENSCAFG00845015776|SLC11A2, ENSCAFG00845023697|SLC39A14	2		0	2	1.41421
GO:0001607	neuromedin U receptor activity	Molecular Function	ENSCAFG00845023872|NMUR1, ENSCAFG00845005069|NMUR2	2	1576	2	19884	1	0.00627843	**	0.0631395	ns		0	ENSCAFG00845023872|NMUR1, ENSCAFG00845005069|NMUR2	2	2	-1.41421
GO:0042924	neuromedin U binding	Molecular Function	ENSCAFG00845023872|NMUR1, ENSCAFG00845005069|NMUR2	2	1576	2	19884	1	0.00627843	**	0.0631395	ns		0	ENSCAFG00845023872|NMUR1, ENSCAFG00845005069|NMUR2	2	2	-1.41421
GO:0002695	negative regulation of leukocyte activation	Biological Process	ENSCAFG00845008614|GPER1, ENSCAFG00845018556|ZBTB46	2	1576	2	19884	1	0.00627843	**	0.0631395	ns		0	ENSCAFG00845008614|GPER1, ENSCAFG00845018556|ZBTB46	2	2	-1.41421
GO:0071642	positive regulation of macrophage inflammatory protein 1 alpha production	Biological Process	ENSCAFG00845022016|TRPV4, ENSCAFG00845001382|MCOLN2	2	1576	2	19884	1	0.00627843	**	0.0631395	ns	ENSCAFG00845022016|TRPV4	1	ENSCAFG00845001382|MCOLN2	1	2	0
GO:0110091	negative regulation of hippocampal neuron apoptotic process	Biological Process	ENSCAFG00845002259|DRAXIN, ENSCAFG00845003350|CX3CL1	2	1576	2	19884	1	0.00627843	**	0.0631395	ns		0	ENSCAFG00845002259|DRAXIN, ENSCAFG00845003350|CX3CL1	2	2	-1.41421
GO:0003835	beta-galactoside alpha-2,6-sialyltransferase activity	Molecular Function	ENSCAFG00845022028|ST6GAL1, ENSCAFG00845009185|ST6GAL2	2	1576	2	19884	1	0.00627843	**	0.0631395	ns		0	ENSCAFG00845022028|ST6GAL1, ENSCAFG00845009185|ST6GAL2	2	2	-1.41421
GO:0045586	regulation of gamma-delta T cell differentiation	Biological Process	ENSCAFG00845019362|EGR3, ENSCAFG00845020373|SOX13	2	1576	2	19884	1	0.00627843	**	0.0631395	ns		0	ENSCAFG00845019362|EGR3, ENSCAFG00845020373|SOX13	2	2	-1.41421
GO:0050805	negative regulation of synaptic transmission	Biological Process	ENSCAFG00845019099|PCDH17, ENSCAFG00845021949|ADIPOQ	2	1576	2	19884	1	0.00627843	**	0.0631395	ns		0	ENSCAFG00845019099|PCDH17, ENSCAFG00845021949|ADIPOQ	2	2	-1.41421
GO:0002273	plasmacytoid dendritic cell differentiation	Biological Process	ENSCAFG00845018556|ZBTB46, ENSCAFG00845004258|IRF8	2	1576	2	19884	1	0.00627843	**	0.0631395	ns		0	ENSCAFG00845018556|ZBTB46, ENSCAFG00845004258|IRF8	2	2	-1.41421
GO:1902109	negative regulation of mitochondrial membrane permeability involved in apoptotic process	Biological Process	ENSCAFG00845016064|ACAA2, ENSCAFG00845009966|HSF4	2	1576	2	19884	1	0.00627843	**	0.0631395	ns		0	ENSCAFG00845016064|ACAA2, ENSCAFG00845009966|HSF4	2	2	-1.41421
GO:0043375	CD8-positive, alpha-beta T cell lineage commitment	Biological Process	ENSCAFG00845028387|TOX, ENSCAFG00845002725|BCL2	2	1576	2	19884	1	0.00627843	**	0.0631395	ns		0	ENSCAFG00845028387|TOX, ENSCAFG00845002725|BCL2	2	2	-1.41421
GO:0050829	defense response to Gram-negative bacterium	Biological Process	ENSCAFG00845029056|BPI, ENSCAFG00845020628|AQP1, ENSCAFG00845027087|SLC11A1, ENSCAFG00845012026|TLR4, ENSCAFG00845000712|SSC5D, ENSCAFG00845011935|PYCARD, ENSCAFG00845000607|SERPINE1	7	1576	29	19884	0.2414	0.00640896	**	0.0640179	ns	ENSCAFG00845000712|SSC5D, ENSCAFG00845000607|SERPINE1	2	ENSCAFG00845029056|BPI, ENSCAFG00845020628|AQP1, ENSCAFG00845027087|SLC11A1, ENSCAFG00845012026|TLR4, ENSCAFG00845011935|PYCARD	5	19	-0.688247
GO:2000648	positive regulation of stem cell proliferation	Biological Process	ENSCAFG00845024168|SHOX2, ENSCAFG00845012083|KDR, ENSCAFG00845001301|FGF10, ENSCAFG00845026417|WNT5A, ENSCAFG00845002395|TGFB1, ENSCAFG00845024752|TBX3, ENSCAFG00845018486|IRS2	7	1576	29	19884	0.2414	0.00640896	**	0.0640179	ns	ENSCAFG00845024168|SHOX2, ENSCAFG00845026417|WNT5A, ENSCAFG00845024752|TBX3	3	ENSCAFG00845012083|KDR, ENSCAFG00845001301|FGF10, ENSCAFG00845002395|TGFB1, ENSCAFG00845018486|IRS2	4	26	-0.784465
GO:0031902	late endosome membrane	Cellular Component	ENSCAFG00845012835|CYB561A3, ENSCAFG00845003775|PLD3, ENSCAFG00845018613|DLA-DMA, ENSCAFG00845017467|DLA-DRA, ENSCAFG00845018536|DLA-DMB, ENSCAFG00845015776|SLC11A2, ENSCAFG00845023697|SLC39A14	7	1576	29	19884	0.2414	0.00640896	**	0.0640179	ns	ENSCAFG00845015776|SLC11A2, ENSCAFG00845023697|SLC39A14	2	ENSCAFG00845012835|CYB561A3, ENSCAFG00845003775|PLD3, ENSCAFG00845018613|DLA-DMA, ENSCAFG00845017467|DLA-DRA, ENSCAFG00845018536|DLA-DMB	5	29	-2.04265
GO:0000775	chromosome, centromeric region	Cellular Component	ENSCAFG00845001752|CENPF, ENSCAFG00845001570|PLK1, ENSCAFG00845026674|KIF2C, ENSCAFG00845008263|TOP2A, ENSCAFG00845026923|CENPE, ENSCAFG00845030636|CDCA8, ENSCAFG00845020400|SGO1	7	1576	29	19884	0.2414	0.00640896	**	0.0640179	ns	ENSCAFG00845001752|CENPF, ENSCAFG00845001570|PLK1, ENSCAFG00845026674|KIF2C, ENSCAFG00845008263|TOP2A, ENSCAFG00845026923|CENPE, ENSCAFG00845030636|CDCA8, ENSCAFG00845020400|SGO1	7		0	29	2.41404
GO:0001935	endothelial cell proliferation	Biological Process	ENSCAFG00845002498|CD34, ENSCAFG00845001301|FGF10, ENSCAFG00845023292|NRARP, ENSCAFG00845015817|SCARB1, ENSCAFG00845004266|APOA1	5	1576	16	19884	0.3125	0.00647169	**	0.0640179	ns		0	ENSCAFG00845002498|CD34, ENSCAFG00845001301|FGF10, ENSCAFG00845023292|NRARP, ENSCAFG00845015817|SCARB1, ENSCAFG00845004266|APOA1	5	16	-0.5
GO:0004435	phosphatidylinositol phospholipase C activity	Molecular Function	ENSCAFG00845012190|CCR1, ENSCAFG00845027611|PLCL1, ENSCAFG00845027587|PLCB2, ENSCAFG00845025366|PLCB4, ENSCAFG00845017655|PLCH2	5	1576	16	19884	0.3125	0.00647169	**	0.0640179	ns		0	ENSCAFG00845012190|CCR1, ENSCAFG00845027611|PLCL1, ENSCAFG00845027587|PLCB2, ENSCAFG00845025366|PLCB4, ENSCAFG00845017655|PLCH2	5	15	-1.29099
GO:0032481	positive regulation of type I interferon production	Biological Process	ENSCAFG00845000875|ECSCR, ENSCAFG00845001909|CD14, ENSCAFG00845018106|SYK, ENSCAFG00845021435|IRF5, ENSCAFG00845010366|DHX58	5	1576	16	19884	0.3125	0.00647169	**	0.0640179	ns	ENSCAFG00845010366|DHX58	1	ENSCAFG00845000875|ECSCR, ENSCAFG00845001909|CD14, ENSCAFG00845018106|SYK, ENSCAFG00845021435|IRF5	4	16	-0.5
GO:0051056	regulation of small GTPase mediated signal transduction	Biological Process	ENSCAFG00845000316|SIPA1L2, ENSCAFG00845001285|ARHGAP18, ENSCAFG00845017921|CHN2, ENSCAFG00845018298|ARHGAP26, ENSCAFG00845023646|AMOT	5	1576	16	19884	0.3125	0.00647169	**	0.0640179	ns		0	ENSCAFG00845000316|SIPA1L2, ENSCAFG00845001285|ARHGAP18, ENSCAFG00845017921|CHN2, ENSCAFG00845018298|ARHGAP26, ENSCAFG00845023646|AMOT	5	16	-1
GO:0031226	intrinsic component of plasma membrane	Cellular Component	ENSCAFG00845009391|TLR2, ENSCAFG00845012026|TLR4, ENSCAFG00845022356|ALCAM, ENSCAFG00845028869|TGM2, ENSCAFG00845012064|S1PR1	5	1576	16	19884	0.3125	0.00647169	**	0.0640179	ns	ENSCAFG00845028869|TGM2	1	ENSCAFG00845009391|TLR2, ENSCAFG00845012026|TLR4, ENSCAFG00845022356|ALCAM, ENSCAFG00845012064|S1PR1	4	15	-0.258199
GO:0045089	positive regulation of innate immune response	Biological Process	ENSCAFG00845028394|ENSCAFG00845028394, ENSCAFG00845010721|COCH, ENSCAFG00845003875|NOD2, ENSCAFG00845025768|ADAM8, ENSCAFG00845006183|CARD9	5	1576	16	19884	0.3125	0.00647169	**	0.0640179	ns	ENSCAFG00845003875|NOD2	1	ENSCAFG00845028394|ENSCAFG00845028394, ENSCAFG00845010721|COCH, ENSCAFG00845025768|ADAM8, ENSCAFG00845006183|CARD9	4	16	-0.5
GO:0030097	hemopoiesis	Biological Process	ENSCAFG00845002498|CD34, ENSCAFG00845011904|KIT, ENSCAFG00845016668|TAL1, ENSCAFG00845008395|CSF1R, ENSCAFG00845012083|KDR, ENSCAFG00845008758|SFRP1, ENSCAFG00845025133|ZFP36L2, ENSCAFG00845027702|EPAS1, ENSCAFG00845002725|BCL2	9	1576	44	19884	0.2045	0.00677024	**	0.0666439	ns	ENSCAFG00845027702|EPAS1	1	ENSCAFG00845002498|CD34, ENSCAFG00845011904|KIT, ENSCAFG00845016668|TAL1, ENSCAFG00845008395|CSF1R, ENSCAFG00845012083|KDR, ENSCAFG00845008758|SFRP1, ENSCAFG00845025133|ZFP36L2, ENSCAFG00845002725|BCL2	8	41	0.156174
GO:0030246	carbohydrate binding	Molecular Function	ENSCAFG00845002498|CD34, ENSCAFG00845026991|CLEC7A, ENSCAFG00845024348|EMCN, ENSCAFG00845015017|LGALS3, ENSCAFG00845006674|LGALS12, ENSCAFG00845024607|EVA1C, ENSCAFG00845014364|ADGRL3, ENSCAFG00845002417|ADGRL2, ENSCAFG00845020462|LGALSL	9	1576	44	19884	0.2045	0.00677024	**	0.0666439	ns	ENSCAFG00845024607|EVA1C	1	ENSCAFG00845002498|CD34, ENSCAFG00845026991|CLEC7A, ENSCAFG00845024348|EMCN, ENSCAFG00845015017|LGALS3, ENSCAFG00845006674|LGALS12, ENSCAFG00845014364|ADGRL3, ENSCAFG00845002417|ADGRL2, ENSCAFG00845020462|LGALSL	8	39	-1.28103
GO:0070373	negative regulation of ERK1 and ERK2 cascade	Biological Process	ENSCAFG00845030902|LIF, ENSCAFG00845012026|TLR4, ENSCAFG00845019042|SPRY1, ENSCAFG00845018644|DUSP6, ENSCAFG00845008614|GPER1, ENSCAFG00845023736|NDRG2, ENSCAFG00845021949|ADIPOQ, ENSCAFG00845005513|SEMA6A, ENSCAFG00845017769|SPRY4	9	1576	44	19884	0.2045	0.00677024	**	0.0666439	ns	ENSCAFG00845030902|LIF	1	ENSCAFG00845012026|TLR4, ENSCAFG00845019042|SPRY1, ENSCAFG00845018644|DUSP6, ENSCAFG00845008614|GPER1, ENSCAFG00845023736|NDRG2, ENSCAFG00845021949|ADIPOQ, ENSCAFG00845005513|SEMA6A, ENSCAFG00845017769|SPRY4	8	41	-0.156174
GO:0007411	axon guidance	Biological Process	ENSCAFG00845014446|SEMA6B, ENSCAFG00845008395|CSF1R, ENSCAFG00845022356|ALCAM, ENSCAFG00845011173|NGFR, ENSCAFG00845026417|WNT5A, ENSCAFG00845022854|NRCAM, ENSCAFG00845002910|SLIT3, ENSCAFG00845001102|EMB, ENSCAFG00845002259|DRAXIN, ENSCAFG00845019520|EPHB1, ENSCAFG00845017868|RELN, ENSCAFG00845020349|PTPRO, ENSCAFG00845021537|FLRT3, ENSCAFG00845013340|EDNRA, ENSCAFG00845012710|CNTN4	15	1576	94	19884	0.1596	0.00691012	**	0.0678577	ns	ENSCAFG00845026417|WNT5A, ENSCAFG00845021537|FLRT3	2	ENSCAFG00845014446|SEMA6B, ENSCAFG00845008395|CSF1R, ENSCAFG00845022356|ALCAM, ENSCAFG00845011173|NGFR, ENSCAFG00845022854|NRCAM, ENSCAFG00845002910|SLIT3, ENSCAFG00845001102|EMB, ENSCAFG00845002259|DRAXIN, ENSCAFG00845019520|EPHB1, ENSCAFG00845017868|RELN, ENSCAFG00845020349|PTPRO, ENSCAFG00845013340|EDNRA, ENSCAFG00845012710|CNTN4	13	81	-0.222222
GO:0005249	voltage-gated potassium channel activity	Molecular Function	ENSCAFG00845011629|KCNQ1, ENSCAFG00845006390|KCNE3, ENSCAFG00845003207|KCNH1, ENSCAFG00845031009|KCND1, ENSCAFG00845011313|KCNQ5, ENSCAFG00845012249|HCN3, ENSCAFG00845030426|KCNA6, ENSCAFG00845009123|KCNQ4, ENSCAFG00845002142|KCNC4, ENSCAFG00845024934|KCNS2, ENSCAFG00845030371|KCNA1	11	1576	60	19884	0.1833	0.00691601	**	0.0678577	ns	ENSCAFG00845003207|KCNH1, ENSCAFG00845012249|HCN3, ENSCAFG00845030426|KCNA6, ENSCAFG00845002142|KCNC4, ENSCAFG00845030371|KCNA1	5	ENSCAFG00845011629|KCNQ1, ENSCAFG00845006390|KCNE3, ENSCAFG00845031009|KCND1, ENSCAFG00845011313|KCNQ5, ENSCAFG00845009123|KCNQ4, ENSCAFG00845024934|KCNS2	6	44	-1.05529
GO:0001784	phosphotyrosine residue binding	Molecular Function	ENSCAFG00845010301|FGR, ENSCAFG00845005416|SH2D3C, ENSCAFG00845008896|VAV1, ENSCAFG00845020471|HCK, ENSCAFG00845026107|PTPN6, ENSCAFG00845018106|SYK, ENSCAFG00845023015|SAMSN1, ENSCAFG00845019951|SHC3	8	1576	37	19884	0.2162	0.00740846	**	0.0724542	ns		0	ENSCAFG00845010301|FGR, ENSCAFG00845005416|SH2D3C, ENSCAFG00845008896|VAV1, ENSCAFG00845020471|HCK, ENSCAFG00845026107|PTPN6, ENSCAFG00845018106|SYK, ENSCAFG00845023015|SAMSN1, ENSCAFG00845019951|SHC3	8	37	-0.821995
GO:0007059	chromosome segregation	Biological Process	ENSCAFG00845001752|CENPF, ENSCAFG00845020660|CENPN, ENSCAFG00845008263|TOP2A, ENSCAFG00845007948|RSKR, ENSCAFG00845026923|CENPE, ENSCAFG00845020502|ESPL1, ENSCAFG00845020400|SGO1, ENSCAFG00845003393|NEK2	8	1576	37	19884	0.2162	0.00740846	**	0.0724542	ns	ENSCAFG00845001752|CENPF, ENSCAFG00845020660|CENPN, ENSCAFG00845008263|TOP2A, ENSCAFG00845007948|RSKR, ENSCAFG00845026923|CENPE, ENSCAFG00845020502|ESPL1, ENSCAFG00845020400|SGO1, ENSCAFG00845003393|NEK2	8		0	37	4.43877
GO:0019901	protein kinase binding	Molecular Function	ENSCAFG00845010301|FGR, ENSCAFG00845000875|ECSCR, ENSCAFG00845020698|HCLS1, ENSCAFG00845021665|KIF14, ENSCAFG00845001624|PRC1, ENSCAFG00845026107|PTPN6, ENSCAFG00845018957|TPX2, ENSCAFG00845027739|CD4, ENSCAFG00845017966|RACGAP1, ENSCAFG00845018106|SYK, ENSCAFG00845021542|EEF1A2, ENSCAFG00845001570|PLK1, ENSCAFG00845003875|NOD2, ENSCAFG00845019219|KIF20A, ENSCAFG00845021203|CCNA2, ENSCAFG00845012…	35	1576	288	19884	0.1215	0.00756263	**	0.0738426	ns	ENSCAFG00845021665|KIF14, ENSCAFG00845001624|PRC1, ENSCAFG00845018957|TPX2, ENSCAFG00845017966|RACGAP1, ENSCAFG00845001570|PLK1, ENSCAFG00845003875|NOD2, ENSCAFG00845019219|KIF20A, ENSCAFG00845021203|CCNA2, ENSCAFG00845015887|JAK2, ENSCAFG00845022016|TRPV4, ENSCAFG00845001129|CCNE1, ENSCAFG00845027497|ERRFI1, ENSCAFG00845026533|CCNB3, ENSCAFG00845024978|FOXM1, ENSCAFG00845020101|CDC25C, ENSCAFG00…	17	ENSCAFG00845010301|FGR, ENSCAFG00845000875|ECSCR, ENSCAFG00845020698|HCLS1, ENSCAFG00845026107|PTPN6, ENSCAFG00845027739|CD4, ENSCAFG00845018106|SYK, ENSCAFG00845021542|EEF1A2, ENSCAFG00845012012|RGCC, ENSCAFG00845026424|BLNK, ENSCAFG00845021435|IRF5, ENSCAFG00845015228|PPP1R12B, ENSCAFG00845021778|TRIM22, ENSCAFG00845029840|TFRC, ENSCAFG00845029334|DNM1, ENSCAFG00845018486|IRS2, ENSCAFG008450295…	18	282	0.595491
GO:0046488	phosphatidylinositol metabolic process	Biological Process	ENSCAFG00845027587|PLCB2, ENSCAFG00845008395|CSF1R, ENSCAFG00845023363|PLEK, ENSCAFG00845022232|PLA2G3, ENSCAFG00845017655|PLCH2, ENSCAFG00845025943|IP6K3	6	1576	23	19884	0.2609	0.00765259	**	0.0743663	ns	ENSCAFG00845022232|PLA2G3	1	ENSCAFG00845027587|PLCB2, ENSCAFG00845008395|CSF1R, ENSCAFG00845023363|PLEK, ENSCAFG00845017655|PLCH2, ENSCAFG00845025943|IP6K3	5	23	-0.208514
GO:0034605	cellular response to heat	Biological Process	ENSCAFG00845014688|ANO1, ENSCAFG00845009778|HMOX1, ENSCAFG00845009070|TCIM, ENSCAFG00845022016|TRPV4, ENSCAFG00845017942|FGF1, ENSCAFG00845006297|TFEC	6	1576	23	19884	0.2609	0.00765259	**	0.0743663	ns	ENSCAFG00845022016|TRPV4	1	ENSCAFG00845014688|ANO1, ENSCAFG00845009778|HMOX1, ENSCAFG00845009070|TCIM, ENSCAFG00845017942|FGF1, ENSCAFG00845006297|TFEC	5	22	-0.852803
GO:0007416	synapse assembly	Biological Process	ENSCAFG00845026992|PLXND1, ENSCAFG00845026673|SHANK3, ENSCAFG00845027374|RAB29, ENSCAFG00845024611|CLSTN3, ENSCAFG00845029769|NRXN2, ENSCAFG00845021537|FLRT3, ENSCAFG00845026971|PCLO	7	1576	30	19884	0.2333	0.00779872	**	0.0743663	ns	ENSCAFG00845024611|CLSTN3, ENSCAFG00845021537|FLRT3, ENSCAFG00845026971|PCLO	3	ENSCAFG00845026992|PLXND1, ENSCAFG00845026673|SHANK3, ENSCAFG00845027374|RAB29, ENSCAFG00845029769|NRXN2	4	30	0.182574
GO:0010977	negative regulation of neuron projection development	Biological Process	ENSCAFG00845027374|RAB29, ENSCAFG00845006705|APOE, ENSCAFG00845002259|DRAXIN, ENSCAFG00845002303|ENSCAFG00845002303, ENSCAFG00845006442|GFAP, ENSCAFG00845013712|PTPRS, ENSCAFG00845024271|MYLIP	7	1576	30	19884	0.2333	0.00779872	**	0.0743663	ns	ENSCAFG00845013712|PTPRS	1	ENSCAFG00845027374|RAB29, ENSCAFG00845006705|APOE, ENSCAFG00845002259|DRAXIN, ENSCAFG00845002303|ENSCAFG00845002303, ENSCAFG00845006442|GFAP, ENSCAFG00845024271|MYLIP	6	29	-0.371391
GO:0006879	cellular iron ion homeostasis	Biological Process	ENSCAFG00845027087|SLC11A1, ENSCAFG00845012835|CYB561A3, ENSCAFG00845017586|BMP6, ENSCAFG00845027558|HEPH, ENSCAFG00845009778|HMOX1, ENSCAFG00845029840|TFRC, ENSCAFG00845020956|ENSCAFG00845020956, ENSCAFG00845000481|FTL, ENSCAFG00845014244|ENSCAFG00845014244	9	1576	45	19884	0.2	0.0078812	**	0.0743663	ns		0	ENSCAFG00845027087|SLC11A1, ENSCAFG00845012835|CYB561A3, ENSCAFG00845017586|BMP6, ENSCAFG00845027558|HEPH, ENSCAFG00845009778|HMOX1, ENSCAFG00845029840|TFRC, ENSCAFG00845020956|ENSCAFG00845020956, ENSCAFG00845000481|FTL, ENSCAFG00845014244|ENSCAFG00845014244	9	42	-3.39467
GO:0030509	BMP signaling pathway	Biological Process	ENSCAFG00845027004|BMP2, ENSCAFG00845017586|BMP6, ENSCAFG00845004370|BMP4, ENSCAFG00845025905|HES1, ENSCAFG00845029061|PDCD4, ENSCAFG00845026417|WNT5A, ENSCAFG00845008758|SFRP1, ENSCAFG00845002303|ENSCAFG00845002303, ENSCAFG00845000357|FST, ENSCAFG00845005605|SOSTDC1	10	1576	53	19884	0.1887	0.00798696	**	0.0743663	ns	ENSCAFG00845026417|WNT5A	1	ENSCAFG00845027004|BMP2, ENSCAFG00845017586|BMP6, ENSCAFG00845004370|BMP4, ENSCAFG00845025905|HES1, ENSCAFG00845029061|PDCD4, ENSCAFG00845008758|SFRP1, ENSCAFG00845002303|ENSCAFG00845002303, ENSCAFG00845000357|FST, ENSCAFG00845005605|SOSTDC1	9	51	-1.54031
GO:0005251	delayed rectifier potassium channel activity	Molecular Function	ENSCAFG00845011629|KCNQ1, ENSCAFG00845003207|KCNH1, ENSCAFG00845030426|KCNA6, ENSCAFG00845030371|KCNA1	4	1576	11	19884	0.3636	0.00824677	**	0.0743663	ns	ENSCAFG00845003207|KCNH1, ENSCAFG00845030426|KCNA6, ENSCAFG00845030371|KCNA1	3	ENSCAFG00845011629|KCNQ1	1	9	-1
GO:0051259	protein complex oligomerization	Biological Process	ENSCAFG00845000875|ECSCR, ENSCAFG00845030728|ZC3H12A, ENSCAFG00845024289|CLDN1, ENSCAFG00845009966|HSF4	4	1576	11	19884	0.3636	0.00824677	**	0.0743663	ns	ENSCAFG00845030728|ZC3H12A	1	ENSCAFG00845000875|ECSCR, ENSCAFG00845024289|CLDN1, ENSCAFG00845009966|HSF4	3	11	-1.50756
GO:0010867	positive regulation of triglyceride biosynthetic process	Biological Process	ENSCAFG00845011113|MFSD2A, ENSCAFG00845021826|LDLR, ENSCAFG00845024090|NR1H3, ENSCAFG00845015817|SCARB1	4	1576	11	19884	0.3636	0.00824677	**	0.0743663	ns	ENSCAFG00845011113|MFSD2A, ENSCAFG00845021826|LDLR	2	ENSCAFG00845024090|NR1H3, ENSCAFG00845015817|SCARB1	2	10	-0.632456
GO:0006693	prostaglandin metabolic process	Biological Process	ENSCAFG00845023377|PTGES, ENSCAFG00845018083|HPGD, ENSCAFG00845029433|ENSCAFG00845029433, ENSCAFG00845013501|PTGS1	4	1576	11	19884	0.3636	0.00824677	**	0.0743663	ns	ENSCAFG00845023377|PTGES	1	ENSCAFG00845018083|HPGD, ENSCAFG00845029433|ENSCAFG00845029433, ENSCAFG00845013501|PTGS1	3	10	-0.632456
GO:0055008	cardiac muscle tissue morphogenesis	Biological Process	ENSCAFG00845027004|BMP2, ENSCAFG00845029233|ANKRD1, ENSCAFG00845031118|ACTC1, ENSCAFG00845005453|NOTCH1	4	1576	11	19884	0.3636	0.00824677	**	0.0743663	ns		0	ENSCAFG00845027004|BMP2, ENSCAFG00845029233|ANKRD1, ENSCAFG00845031118|ACTC1, ENSCAFG00845005453|NOTCH1	4	9	-1.66667
GO:0003323	type B pancreatic cell development	Biological Process	ENSCAFG00845017586|BMP6, ENSCAFG00845011840|BMP5, ENSCAFG00845004370|BMP4, ENSCAFG00845026417|WNT5A	4	1576	11	19884	0.3636	0.00824677	**	0.0743663	ns	ENSCAFG00845026417|WNT5A	1	ENSCAFG00845017586|BMP6, ENSCAFG00845011840|BMP5, ENSCAFG00845004370|BMP4	3	10	1.26491
GO:0050862	positive regulation of T cell receptor signaling pathway	Biological Process	ENSCAFG00845015676|TESPA1, ENSCAFG00845027374|RAB29, ENSCAFG00845013933|ADA, ENSCAFG00845015176|CARD11	4	1576	11	19884	0.3636	0.00824677	**	0.0743663	ns		0	ENSCAFG00845015676|TESPA1, ENSCAFG00845027374|RAB29, ENSCAFG00845013933|ADA, ENSCAFG00845015176|CARD11	4	10	-1.89737
GO:0051145	smooth muscle cell differentiation	Biological Process	ENSCAFG00845004370|BMP4, ENSCAFG00845028293|NPNT, ENSCAFG00845001301|FGF10, ENSCAFG00845024752|TBX3	4	1576	11	19884	0.3636	0.00824677	**	0.0743663	ns	ENSCAFG00845024752|TBX3	1	ENSCAFG00845004370|BMP4, ENSCAFG00845028293|NPNT, ENSCAFG00845001301|FGF10	3	11	-0.301511
GO:0035909	aorta morphogenesis	Biological Process	ENSCAFG00845025905|HES1, ENSCAFG00845024085|JAG1, ENSCAFG00845028771|CHD7, ENSCAFG00845026616|EYA1	4	1576	11	19884	0.3636	0.00824677	**	0.0743663	ns	ENSCAFG00845026616|EYA1	1	ENSCAFG00845025905|HES1, ENSCAFG00845024085|JAG1, ENSCAFG00845028771|CHD7	3	10	-0.632456
GO:0051310	metaphase plate congression	Biological Process	ENSCAFG00845000629|KIF22, ENSCAFG00845001752|CENPF, ENSCAFG00845026674|KIF2C, ENSCAFG00845026923|CENPE	4	1576	11	19884	0.3636	0.00824677	**	0.0743663	ns	ENSCAFG00845000629|KIF22, ENSCAFG00845001752|CENPF, ENSCAFG00845026674|KIF2C, ENSCAFG00845026923|CENPE	4		0	10	1.89737
GO:0000070	mitotic sister chromatid segregation	Biological Process	ENSCAFG00845001570|PLK1, ENSCAFG00845007948|RSKR, ENSCAFG00845020502|ESPL1, ENSCAFG00845003393|NEK2	4	1576	11	19884	0.3636	0.00824677	**	0.0743663	ns	ENSCAFG00845001570|PLK1, ENSCAFG00845007948|RSKR, ENSCAFG00845020502|ESPL1, ENSCAFG00845003393|NEK2	4		0	11	2.7136
GO:0045109	intermediate filament organization	Biological Process	ENSCAFG00845030185|DES, ENSCAFG00845006442|GFAP, ENSCAFG00845022711|KLHL24, ENSCAFG00845013676|KRT20	4	1576	11	19884	0.3636	0.00824677	**	0.0743663	ns		0	ENSCAFG00845030185|DES, ENSCAFG00845006442|GFAP, ENSCAFG00845022711|KLHL24, ENSCAFG00845013676|KRT20	4	9	-1
GO:0010886	positive regulation of cholesterol storage	Biological Process	ENSCAFG00845025442|CD36, ENSCAFG00845014323|MSR1, ENSCAFG00845015817|SCARB1	3	1576	6	19884	0.5	0.0082807	**	0.0743663	ns		0	ENSCAFG00845025442|CD36, ENSCAFG00845014323|MSR1, ENSCAFG00845015817|SCARB1	3	6	-0.816497
GO:0035325	Toll-like receptor binding	Molecular Function	ENSCAFG00845025442|CD36, ENSCAFG00845009391|TLR2, ENSCAFG00845018106|SYK	3	1576	6	19884	0.5	0.0082807	**	0.0743663	ns		0	ENSCAFG00845025442|CD36, ENSCAFG00845009391|TLR2, ENSCAFG00845018106|SYK	3	6	-1.63299
GO:0060100	positive regulation of phagocytosis, engulfment	Biological Process	ENSCAFG00845025442|CD36, ENSCAFG00845010104|C3, ENSCAFG00845016220|NCKAP1L	3	1576	6	19884	0.5	0.0082807	**	0.0743663	ns		0	ENSCAFG00845025442|CD36, ENSCAFG00845010104|C3, ENSCAFG00845016220|NCKAP1L	3	6	-2.44949
GO:0150094	amyloid-beta clearance by cellular catabolic process	Biological Process	ENSCAFG00845025442|CD36, ENSCAFG00845020957|MME, ENSCAFG00845021826|LDLR	3	1576	6	19884	0.5	0.0082807	**	0.0743663	ns	ENSCAFG00845020957|MME, ENSCAFG00845021826|LDLR	2	ENSCAFG00845025442|CD36	1	6	0.816497
GO:0003208	cardiac ventricle morphogenesis	Biological Process	ENSCAFG00845029137|DLL4, ENSCAFG00845011723|HEYL, ENSCAFG00845005453|NOTCH1	3	1576	6	19884	0.5	0.0082807	**	0.0743663	ns		0	ENSCAFG00845029137|DLL4, ENSCAFG00845011723|HEYL, ENSCAFG00845005453|NOTCH1	3	6	-1.63299
GO:0003209	cardiac atrium morphogenesis	Biological Process	ENSCAFG00845029137|DLL4, ENSCAFG00845024168|SHOX2, ENSCAFG00845005453|NOTCH1	3	1576	6	19884	0.5	0.0082807	**	0.0743663	ns	ENSCAFG00845024168|SHOX2	1	ENSCAFG00845029137|DLL4, ENSCAFG00845005453|NOTCH1	2	6	0
GO:0003344	pericardium morphogenesis	Biological Process	ENSCAFG00845029137|DLL4, ENSCAFG00845026417|WNT5A, ENSCAFG00845005453|NOTCH1	3	1576	6	19884	0.5	0.0082807	**	0.0743663	ns	ENSCAFG00845026417|WNT5A	1	ENSCAFG00845029137|DLL4, ENSCAFG00845005453|NOTCH1	2	6	0.816497
GO:1903588	negative regulation of blood vessel endothelial cell proliferation involved in sprouting angiogenesis	Biological Process	ENSCAFG00845029137|DLL4, ENSCAFG00845006994|MMRN2, ENSCAFG00845011173|NGFR	3	1576	6	19884	0.5	0.0082807	**	0.0743663	ns		0	ENSCAFG00845029137|DLL4, ENSCAFG00845006994|MMRN2, ENSCAFG00845011173|NGFR	3	6	-1.63299
GO:0032930	positive regulation of superoxide anion generation	Biological Process	ENSCAFG00845026991|CLEC7A, ENSCAFG00845018106|SYK, ENSCAFG00845011550|ITGAM	3	1576	6	19884	0.5	0.0082807	**	0.0743663	ns		0	ENSCAFG00845026991|CLEC7A, ENSCAFG00845018106|SYK, ENSCAFG00845011550|ITGAM	3	5	-1.34164
GO:0051712	positive regulation of killing of cells of other organism	Biological Process	ENSCAFG00845026991|CLEC7A, ENSCAFG00845018106|SYK, ENSCAFG00845014798|NOS2	3	1576	6	19884	0.5	0.0082807	**	0.0743663	ns		0	ENSCAFG00845026991|CLEC7A, ENSCAFG00845018106|SYK, ENSCAFG00845014798|NOS2	3	5	-2.23607
GO:0012501	programmed cell death	Biological Process	ENSCAFG00845011904|KIT, ENSCAFG00845027103|P2RX7, ENSCAFG00845019290|RARB	3	1576	6	19884	0.5	0.0082807	**	0.0743663	ns	ENSCAFG00845019290|RARB	1	ENSCAFG00845011904|KIT, ENSCAFG00845027103|P2RX7	2	6	0
GO:0060586	multicellular organismal iron ion homeostasis	Biological Process	ENSCAFG00845027087|SLC11A1, ENSCAFG00845017586|BMP6, ENSCAFG00845015776|SLC11A2	3	1576	6	19884	0.5	0.0082807	**	0.0743663	ns	ENSCAFG00845015776|SLC11A2	1	ENSCAFG00845027087|SLC11A1, ENSCAFG00845017586|BMP6	2	5	-1.34164
GO:0032330	regulation of chondrocyte differentiation	Biological Process	ENSCAFG00845024168|SHOX2, ENSCAFG00845021165|MAF, ENSCAFG00845016202|HOXA11	3	1576	6	19884	0.5	0.0082807	**	0.0743663	ns	ENSCAFG00845024168|SHOX2, ENSCAFG00845016202|HOXA11	2	ENSCAFG00845021165|MAF	1	6	0
GO:0005138	interleukin-6 receptor binding	Molecular Function	ENSCAFG00845008825|IL6, ENSCAFG00845011935|PYCARD, ENSCAFG00845014397|IL6R	3	1576	6	19884	0.5	0.0082807	**	0.0743663	ns	ENSCAFG00845008825|IL6	1	ENSCAFG00845011935|PYCARD, ENSCAFG00845014397|IL6R	2	6	-0.816497
GO:0060055	angiogenesis involved in wound healing	Biological Process	ENSCAFG00845005035|GPR4, ENSCAFG00845021381|HPSE, ENSCAFG00845003350|CX3CL1	3	1576	6	19884	0.5	0.0082807	**	0.0743663	ns		0	ENSCAFG00845005035|GPR4, ENSCAFG00845021381|HPSE, ENSCAFG00845003350|CX3CL1	3	6	-0.816497
GO:0001955	blood vessel maturation	Biological Process	ENSCAFG00845012097|CDH5, ENSCAFG00845000865|MMP2, ENSCAFG00845012064|S1PR1	3	1576	6	19884	0.5	0.0082807	**	0.0743663	ns	ENSCAFG00845000865|MMP2	1	ENSCAFG00845012097|CDH5, ENSCAFG00845012064|S1PR1	2	6	0
GO:1903142	positive regulation of establishment of endothelial barrier	Biological Process	ENSCAFG00845012097|CDH5, ENSCAFG00845030092|F11R, ENSCAFG00845029410|CLDN5	3	1576	6	19884	0.5	0.0082807	**	0.0743663	ns		0	ENSCAFG00845012097|CDH5, ENSCAFG00845030092|F11R, ENSCAFG00845029410|CLDN5	3	6	-0.816497
GO:0034138	toll-like receptor 3 signaling pathway	Biological Process	ENSCAFG00845001676|COLEC12, ENSCAFG00845021979|OAS1, ENSCAFG00845022667|RFTN1	3	1576	6	19884	0.5	0.0082807	**	0.0743663	ns	ENSCAFG00845021979|OAS1, ENSCAFG00845022667|RFTN1	2	ENSCAFG00845001676|COLEC12	1	6	0
GO:0010389	regulation of G2/M transition of mitotic cell cycle	Biological Process	ENSCAFG00845021665|KIF14, ENSCAFG00845001752|CENPF, ENSCAFG00845026533|CCNB3	3	1576	6	19884	0.5	0.0082807	**	0.0743663	ns	ENSCAFG00845021665|KIF14, ENSCAFG00845001752|CENPF, ENSCAFG00845026533|CCNB3	3		0	6	2.04124
GO:2001028	positive regulation of endothelial cell chemotaxis	Biological Process	ENSCAFG00845005168|SMOC2, ENSCAFG00845021275|LGMN, ENSCAFG00845007244|MET	3	1576	6	19884	0.5	0.0082807	**	0.0743663	ns		0	ENSCAFG00845005168|SMOC2, ENSCAFG00845021275|LGMN, ENSCAFG00845007244|MET	3	6	-2.44949
GO:0043569	negative regulation of insulin-like growth factor receptor signaling pathway	Biological Process	ENSCAFG00845027004|BMP2, ENSCAFG00845011840|BMP5, ENSCAFG00845024936|IGFBP5	3	1576	6	19884	0.5	0.0082807	**	0.0743663	ns	ENSCAFG00845024936|IGFBP5	1	ENSCAFG00845027004|BMP2, ENSCAFG00845011840|BMP5	2	6	-1.63299
GO:0043568	positive regulation of insulin-like growth factor receptor signaling pathway	Biological Process	ENSCAFG00845011212|IGFBP3, ENSCAFG00845008138|IGFBP4, ENSCAFG00845010963|CDH3	3	1576	6	19884	0.5	0.0082807	**	0.0743663	ns	ENSCAFG00845010963|CDH3	1	ENSCAFG00845011212|IGFBP3, ENSCAFG00845008138|IGFBP4	2	5	-1.34164
GO:0070431	nucleotide-binding oligomerization domain containing 2 signaling pathway	Biological Process	ENSCAFG00845020693|INAVA, ENSCAFG00845012026|TLR4, ENSCAFG00845003875|NOD2	3	1576	6	19884	0.5	0.0082807	**	0.0743663	ns	ENSCAFG00845020693|INAVA, ENSCAFG00845003875|NOD2	2	ENSCAFG00845012026|TLR4	1	6	1.63299
GO:0010572	positive regulation of platelet activation	Biological Process	ENSCAFG00845012026|TLR4, ENSCAFG00845023363|PLEK, ENSCAFG00845015887|JAK2	3	1576	6	19884	0.5	0.0082807	**	0.0743663	ns	ENSCAFG00845015887|JAK2	1	ENSCAFG00845012026|TLR4, ENSCAFG00845023363|PLEK	2	6	0
GO:2000343	positive regulation of chemokine (C-X-C motif) ligand 2 production	Biological Process	ENSCAFG00845012026|TLR4, ENSCAFG00845000353|MBP, ENSCAFG00845001382|MCOLN2	3	1576	6	19884	0.5	0.0082807	**	0.0743663	ns		0	ENSCAFG00845012026|TLR4, ENSCAFG00845000353|MBP, ENSCAFG00845001382|MCOLN2	3	6	-1.63299
GO:0001973	G protein-coupled adenosine receptor signaling pathway	Biological Process	ENSCAFG00845022393|ADORA2A, ENSCAFG00845024171|ADCY5, ENSCAFG00845014197|ADORA1	3	1576	6	19884	0.5	0.0082807	**	0.0743663	ns	ENSCAFG00845022393|ADORA2A	1	ENSCAFG00845024171|ADCY5, ENSCAFG00845014197|ADORA1	2	6	-1.63299
GO:0060718	chorionic trophoblast cell differentiation	Biological Process	ENSCAFG00845022222|HTRA1, ENSCAFG00845019683|DNMT3L, ENSCAFG00845018868|E2F8	3	1576	6	19884	0.5	0.0082807	**	0.0743663	ns	ENSCAFG00845022222|HTRA1, ENSCAFG00845019683|DNMT3L, ENSCAFG00845018868|E2F8	3		0	6	1.63299
GO:0048247	lymphocyte chemotaxis	Biological Process	ENSCAFG00845016210|ENSCAFG00845016210, ENSCAFG00845025768|ADAM8, ENSCAFG00845003350|CX3CL1	3	1576	6	19884	0.5	0.0082807	**	0.0743663	ns	ENSCAFG00845016210|ENSCAFG00845016210	1	ENSCAFG00845025768|ADAM8, ENSCAFG00845003350|CX3CL1	2	4	-1
GO:0034380	high-density lipoprotein particle assembly	Biological Process	ENSCAFG00845010374|ABCA1, ENSCAFG00845006705|APOE, ENSCAFG00845004266|APOA1	3	1576	6	19884	0.5	0.0082807	**	0.0743663	ns		0	ENSCAFG00845010374|ABCA1, ENSCAFG00845006705|APOE, ENSCAFG00845004266|APOA1	3	5	-0.447214
GO:0097708	intracellular vesicle	Cellular Component	ENSCAFG00845010374|ABCA1, ENSCAFG00845027374|RAB29, ENSCAFG00845011396|EGFR	3	1576	6	19884	0.5	0.0082807	**	0.0743663	ns	ENSCAFG00845011396|EGFR	1	ENSCAFG00845010374|ABCA1, ENSCAFG00845027374|RAB29	2	5	-1.34164
GO:0010880	regulation of release of sequestered calcium ion into cytosol by sarcoplasmic reticulum	Biological Process	ENSCAFG00845007035|PLN, ENSCAFG00845028771|CHD7, ENSCAFG00845022652|FKBP1B	3	1576	6	19884	0.5	0.0082807	**	0.0743663	ns		0	ENSCAFG00845007035|PLN, ENSCAFG00845028771|CHD7, ENSCAFG00845022652|FKBP1B	3	5	-0.447214
GO:0034384	high-density lipoprotein particle clearance	Biological Process	ENSCAFG00845021826|LDLR, ENSCAFG00845006705|APOE, ENSCAFG00845015817|SCARB1	3	1576	6	19884	0.5	0.0082807	**	0.0743663	ns	ENSCAFG00845021826|LDLR	1	ENSCAFG00845006705|APOE, ENSCAFG00845015817|SCARB1	2	5	0
GO:0051246	regulation of protein metabolic process	Biological Process	ENSCAFG00845021826|LDLR, ENSCAFG00845006705|APOE, ENSCAFG00845020695|GHRHR	3	1576	6	19884	0.5	0.0082807	**	0.0743663	ns	ENSCAFG00845021826|LDLR	1	ENSCAFG00845006705|APOE, ENSCAFG00845020695|GHRHR	2	6	-0.408248
GO:0090527	actin filament reorganization	Biological Process	ENSCAFG00845016093|GSN, ENSCAFG00845029411|GDPD2, ENSCAFG00845005182|HMCN1	3	1576	6	19884	0.5	0.0082807	**	0.0743663	ns	ENSCAFG00845029411|GDPD2	1	ENSCAFG00845016093|GSN, ENSCAFG00845005182|HMCN1	2	6	0
GO:0002456	T cell mediated immunity	Biological Process	ENSCAFG00845024085|JAG1, ENSCAFG00845018420|EPHB6, ENSCAFG00845011123|MYO1G	3	1576	6	19884	0.5	0.0082807	**	0.0743663	ns		0	ENSCAFG00845024085|JAG1, ENSCAFG00845018420|EPHB6, ENSCAFG00845011123|MYO1G	3	6	-0.816497
GO:2000669	negative regulation of dendritic cell apoptotic process	Biological Process	ENSCAFG00845027414|GAS6, ENSCAFG00845005361|CCL21, ENSCAFG00845002725|BCL2	3	1576	6	19884	0.5	0.0082807	**	0.0743663	ns		0	ENSCAFG00845027414|GAS6, ENSCAFG00845005361|CCL21, ENSCAFG00845002725|BCL2	3	6	-1.63299
GO:0045429	positive regulation of nitric oxide biosynthetic process	Biological Process	ENSCAFG00845025442|CD36, ENSCAFG00845026991|CLEC7A, ENSCAFG00845012026|TLR4, ENSCAFG00845010565|CLU, ENSCAFG00845030239|KLF2	5	1576	17	19884	0.2941	0.00857851	**	0.0762478	ns		0	ENSCAFG00845025442|CD36, ENSCAFG00845026991|CLEC7A, ENSCAFG00845012026|TLR4, ENSCAFG00845010565|CLU, ENSCAFG00845030239|KLF2	5	15	-1.29099
GO:0120020	cholesterol transfer activity	Molecular Function	ENSCAFG00845030427|ABCG1, ENSCAFG00845016517|PLTP, ENSCAFG00845010374|ABCA1, ENSCAFG00845006705|APOE, ENSCAFG00845004266|APOA1	5	1576	17	19884	0.2941	0.00857851	**	0.0762478	ns		0	ENSCAFG00845030427|ABCG1, ENSCAFG00845016517|PLTP, ENSCAFG00845010374|ABCA1, ENSCAFG00845006705|APOE, ENSCAFG00845004266|APOA1	5	15	-0.516398
GO:0048593	camera-type eye morphogenesis	Biological Process	ENSCAFG00845020628|AQP1, ENSCAFG00845004370|BMP4, ENSCAFG00845019520|EPHB1, ENSCAFG00845030898|COL8A2, ENSCAFG00845017539|COL8A1	5	1576	17	19884	0.2941	0.00857851	**	0.0762478	ns		0	ENSCAFG00845020628|AQP1, ENSCAFG00845004370|BMP4, ENSCAFG00845019520|EPHB1, ENSCAFG00845030898|COL8A2, ENSCAFG00845017539|COL8A1	5	17	-0.242536
GO:0060218	hematopoietic stem cell differentiation	Biological Process	ENSCAFG00845016668|TAL1, ENSCAFG00845014820|MLLT3, ENSCAFG00845008758|SFRP1, ENSCAFG00845015458|BATF, ENSCAFG00845002725|BCL2	5	1576	17	19884	0.2941	0.00857851	**	0.0762478	ns	ENSCAFG00845014820|MLLT3	1	ENSCAFG00845016668|TAL1, ENSCAFG00845008758|SFRP1, ENSCAFG00845015458|BATF, ENSCAFG00845002725|BCL2	4	17	0.242536
GO:1900745	positive regulation of p38MAPK cascade	Biological Process	ENSCAFG00845027004|BMP2, ENSCAFG00845021614|SPI1, ENSCAFG00845030728|ZC3H12A, ENSCAFG00845004370|BMP4, ENSCAFG00845001935|NCF1	5	1576	17	19884	0.2941	0.00857851	**	0.0762478	ns	ENSCAFG00845030728|ZC3H12A	1	ENSCAFG00845027004|BMP2, ENSCAFG00845021614|SPI1, ENSCAFG00845004370|BMP4, ENSCAFG00845001935|NCF1	4	17	-1.21268
GO:0070372	regulation of ERK1 and ERK2 cascade	Biological Process	ENSCAFG00845026107|PTPN6, ENSCAFG00845018106|SYK, ENSCAFG00845019520|EPHB1, ENSCAFG00845026198|RASGRP1, ENSCAFG00845011396|EGFR	5	1576	17	19884	0.2941	0.00857851	**	0.0762478	ns	ENSCAFG00845011396|EGFR	1	ENSCAFG00845026107|PTPN6, ENSCAFG00845018106|SYK, ENSCAFG00845019520|EPHB1, ENSCAFG00845026198|RASGRP1	4	16	-0.75
GO:0090103	cochlea morphogenesis	Biological Process	ENSCAFG00845016004|FRZB, ENSCAFG00845026417|WNT5A, ENSCAFG00845014434|GRHL3, ENSCAFG00845026616|EYA1, ENSCAFG00845013938|TIFAB	5	1576	17	19884	0.2941	0.00857851	**	0.0762478	ns	ENSCAFG00845026417|WNT5A, ENSCAFG00845014434|GRHL3, ENSCAFG00845026616|EYA1	3	ENSCAFG00845016004|FRZB, ENSCAFG00845013938|TIFAB	2	16	-0.5
GO:0030178	negative regulation of Wnt signaling pathway	Biological Process	ENSCAFG00845026119|SOX17, ENSCAFG00845016004|FRZB, ENSCAFG00845008758|SFRP1, ENSCAFG00845010745|GRB10, ENSCAFG00845028785|DKK2, ENSCAFG00845004706|APCDD1, ENSCAFG00845005605|SOSTDC1, ENSCAFG00845027015|TRABD2B	8	1576	38	19884	0.2105	0.00874657	**	0.0776274	ns		0	ENSCAFG00845026119|SOX17, ENSCAFG00845016004|FRZB, ENSCAFG00845008758|SFRP1, ENSCAFG00845010745|GRB10, ENSCAFG00845028785|DKK2, ENSCAFG00845004706|APCDD1, ENSCAFG00845005605|SOSTDC1, ENSCAFG00845027015|TRABD2B	8	38	-1.45999
GO:0009611	response to wounding	Biological Process	ENSCAFG00845022039|PDGFB, ENSCAFG00845022596|SULF2, ENSCAFG00845024014|ITGB4, ENSCAFG00845004230|SLC1A3, ENSCAFG00845025133|ZFP36L2, ENSCAFG00845010276|F2R, ENSCAFG00845013340|EDNRA	7	1576	31	19884	0.2258	0.00939864	**	0.0832924	ns	ENSCAFG00845004230|SLC1A3	1	ENSCAFG00845022039|PDGFB, ENSCAFG00845022596|SULF2, ENSCAFG00845024014|ITGB4, ENSCAFG00845025133|ZFP36L2, ENSCAFG00845010276|F2R, ENSCAFG00845013340|EDNRA	6	27	-0.96225
GO:0014704	intercalated disc	Cellular Component	ENSCAFG00845009988|GJA5, ENSCAFG00845016150|PKP2, ENSCAFG00845011207|DSC1, ENSCAFG00845030185|DES, ENSCAFG00845001506|PGM5, ENSCAFG00845014173|VAMP5	6	1576	24	19884	0.25	0.00953198	**	0.0838592	ns	ENSCAFG00845016150|PKP2	1	ENSCAFG00845009988|GJA5, ENSCAFG00845011207|DSC1, ENSCAFG00845030185|DES, ENSCAFG00845001506|PGM5, ENSCAFG00845014173|VAMP5	5	23	-1.4596
GO:0017147	Wnt-protein binding	Molecular Function	ENSCAFG00845008513|FZD6, ENSCAFG00845016004|FRZB, ENSCAFG00845008758|SFRP1, ENSCAFG00845020349|PTPRO, ENSCAFG00845004706|APCDD1, ENSCAFG00845027015|TRABD2B	6	1576	24	19884	0.25	0.00953198	**	0.0838592	ns		0	ENSCAFG00845008513|FZD6, ENSCAFG00845016004|FRZB, ENSCAFG00845008758|SFRP1, ENSCAFG00845020349|PTPRO, ENSCAFG00845004706|APCDD1, ENSCAFG00845027015|TRABD2B	6	24	-2.04124
GO:0071347	cellular response to interleukin-1	Biological Process	ENSCAFG00845009798|NR1D1, ENSCAFG00845030728|ZC3H12A, ENSCAFG00845029233|ANKRD1, ENSCAFG00845008758|SFRP1, ENSCAFG00845008598|HAS2, ENSCAFG00845011935|PYCARD	6	1576	24	19884	0.25	0.00953198	**	0.0838592	ns	ENSCAFG00845030728|ZC3H12A, ENSCAFG00845008598|HAS2	2	ENSCAFG00845009798|NR1D1, ENSCAFG00845029233|ANKRD1, ENSCAFG00845008758|SFRP1, ENSCAFG00845011935|PYCARD	4	24	0.816497
GO:0035335	peptidyl-tyrosine dephosphorylation	Biological Process	ENSCAFG00845026107|PTPN6, ENSCAFG00845018644|DUSP6, ENSCAFG00845013209|UBASH3B, ENSCAFG00845020349|PTPRO, ENSCAFG00845026616|EYA1, ENSCAFG00845013712|PTPRS	6	1576	24	19884	0.25	0.00953198	**	0.0838592	ns	ENSCAFG00845026616|EYA1, ENSCAFG00845013712|PTPRS	2	ENSCAFG00845026107|PTPN6, ENSCAFG00845018644|DUSP6, ENSCAFG00845013209|UBASH3B, ENSCAFG00845020349|PTPRO	4	23	0.208514
GO:0035116	embryonic hindlimb morphogenesis	Biological Process	ENSCAFG00845004370|BMP4, ENSCAFG00845028771|CHD7, ENSCAFG00845031100|GPC3, ENSCAFG00845024752|TBX3, ENSCAFG00845019290|RARB, ENSCAFG00845005453|NOTCH1	6	1576	24	19884	0.25	0.00953198	**	0.0838592	ns	ENSCAFG00845024752|TBX3, ENSCAFG00845019290|RARB	2	ENSCAFG00845004370|BMP4, ENSCAFG00845028771|CHD7, ENSCAFG00845031100|GPC3, ENSCAFG00845005453|NOTCH1	4	21	-1.09109
GO:0007160	cell-matrix adhesion	Biological Process	ENSCAFG00845021592|ITGB2, ENSCAFG00845020278|COL5A3, ENSCAFG00845013917|ITGAL, ENSCAFG00845021381|HPSE, ENSCAFG00845028293|NPNT, ENSCAFG00845024014|ITGB4, ENSCAFG00845006901|BCAM, ENSCAFG00845022100|EPDR1, ENSCAFG00845021016|SNED1, ENSCAFG00845021944|TIAM1	10	1576	55	19884	0.1818	0.0103793	*	0.0911808	ns	ENSCAFG00845022100|EPDR1	1	ENSCAFG00845021592|ITGB2, ENSCAFG00845020278|COL5A3, ENSCAFG00845013917|ITGAL, ENSCAFG00845021381|HPSE, ENSCAFG00845028293|NPNT, ENSCAFG00845024014|ITGB4, ENSCAFG00845006901|BCAM, ENSCAFG00845021016|SNED1, ENSCAFG00845021944|TIAM1	9	52	-3.18953
GO:0072089	stem cell proliferation	Biological Process	ENSCAFG00845002498|CD34, ENSCAFG00845024168|SHOX2, ENSCAFG00845012083|KDR, ENSCAFG00845001301|FGF10, ENSCAFG00845026417|WNT5A, ENSCAFG00845002395|TGFB1, ENSCAFG00845024752|TBX3, ENSCAFG00845019290|RARB, ENSCAFG00845018486|IRS2	9	1576	47	19884	0.1915	0.0105131	*	0.0920886	ns	ENSCAFG00845024168|SHOX2, ENSCAFG00845026417|WNT5A, ENSCAFG00845024752|TBX3, ENSCAFG00845019290|RARB	4	ENSCAFG00845002498|CD34, ENSCAFG00845012083|KDR, ENSCAFG00845001301|FGF10, ENSCAFG00845002395|TGFB1, ENSCAFG00845018486|IRS2	5	43	0.304997
GO:0008543	fibroblast growth factor receptor signaling pathway	Biological Process	ENSCAFG00845022021|FGF7, ENSCAFG00845011173|NGFR, ENSCAFG00845001301|FGF10, ENSCAFG00845026417|WNT5A, ENSCAFG00845017942|FGF1, ENSCAFG00845021537|FLRT3, ENSCAFG00845001658|FGF6A, ENSCAFG00845004657|KLB, ENSCAFG00845015136|FGF19	9	1576	47	19884	0.1915	0.0105131	*	0.0920886	ns	ENSCAFG00845022021|FGF7, ENSCAFG00845026417|WNT5A, ENSCAFG00845021537|FLRT3, ENSCAFG00845015136|FGF19	4	ENSCAFG00845011173|NGFR, ENSCAFG00845001301|FGF10, ENSCAFG00845017942|FGF1, ENSCAFG00845001658|FGF6A, ENSCAFG00845004657|KLB	5	40	0.948683
GO:0032991	protein-containing complex	Cellular Component	ENSCAFG00845007384|LAPTM5, ENSCAFG00845022888|PECAM1, ENSCAFG00845000831|RASIP1, ENSCAFG00845028911|RASSF2, ENSCAFG00845012033|ESAM, ENSCAFG00845016668|TAL1, ENSCAFG00845024098|CAT, ENSCAFG00845026107|PTPN6, ENSCAFG00845008023|PSEN2, ENSCAFG00845030092|F11R, ENSCAFG00845008497|SNTB1, ENSCAFG00845006874|CD74, ENSCAFG00845030728|ZC3H12A, ENSCAFG00845001876|CRYAB, ENSCAFG00845011046|KHDRBS3, ENSCAFG…	47	1576	421	19884	0.1116	0.0108213	*	0.0946511	ns	ENSCAFG00845030728|ZC3H12A, ENSCAFG00845028892|STRA6, ENSCAFG00845003875|NOD2, ENSCAFG00845022667|RFTN1, ENSCAFG00845008263|TOP2A, ENSCAFG00845024611|CLSTN3, ENSCAFG00845030636|CDCA8, ENSCAFG00845003393|NEK2, ENSCAFG00845026616|EYA1, ENSCAFG00845016202|HOXA11, ENSCAFG00845011396|EGFR	11	ENSCAFG00845007384|LAPTM5, ENSCAFG00845022888|PECAM1, ENSCAFG00845000831|RASIP1, ENSCAFG00845028911|RASSF2, ENSCAFG00845012033|ESAM, ENSCAFG00845016668|TAL1, ENSCAFG00845024098|CAT, ENSCAFG00845026107|PTPN6, ENSCAFG00845008023|PSEN2, ENSCAFG00845030092|F11R, ENSCAFG00845008497|SNTB1, ENSCAFG00845006874|CD74, ENSCAFG00845001876|CRYAB, ENSCAFG00845011046|KHDRBS3, ENSCAFG00845010565|CLU, ENSCAFG0084…	36	413	-1.4762
GO:0050900	leukocyte migration	Biological Process	ENSCAFG00845002498|CD34, ENSCAFG00845013933|ADA, ENSCAFG00845002153|SELL, ENSCAFG00845002618|JAML, ENSCAFG00845014197|ADORA1	5	1576	18	19884	0.2778	0.0111157	*	0.0965279	ns		0	ENSCAFG00845002498|CD34, ENSCAFG00845013933|ADA, ENSCAFG00845002153|SELL, ENSCAFG00845002618|JAML, ENSCAFG00845014197|ADORA1	5	17	-2.42536
GO:0006936	muscle contraction	Biological Process	ENSCAFG00845002811|MYOM1, ENSCAFG00845014334|TMOD1, ENSCAFG00845016513|LMOD1, ENSCAFG00845016972|MYBPC2, ENSCAFG00845016951|CLCN1	5	1576	18	19884	0.2778	0.0111157	*	0.0965279	ns	ENSCAFG00845016972|MYBPC2, ENSCAFG00845016951|CLCN1	2	ENSCAFG00845002811|MYOM1, ENSCAFG00845014334|TMOD1, ENSCAFG00845016513|LMOD1	3	17	-1.69775
GO:0016849	phosphorus-oxygen lyase activity	Molecular Function	ENSCAFG00845001483|NPR1, ENSCAFG00845024171|ADCY5, ENSCAFG00845010475|GUCY1A1, ENSCAFG00845010585|GUCY1B1, ENSCAFG00845003912|GUCY1A2	5	1576	18	19884	0.2778	0.0111157	*	0.0965279	ns		0	ENSCAFG00845001483|NPR1, ENSCAFG00845024171|ADCY5, ENSCAFG00845010475|GUCY1A1, ENSCAFG00845010585|GUCY1B1, ENSCAFG00845003912|GUCY1A2	5	15	-0.258199
GO:0042157	lipoprotein metabolic process	Biological Process	ENSCAFG00845006666|APOC1, ENSCAFG00845010374|ABCA1, ENSCAFG00845021826|LDLR, ENSCAFG00845006705|APOE, ENSCAFG00845004266|APOA1	5	1576	18	19884	0.2778	0.0111157	*	0.0965279	ns	ENSCAFG00845021826|LDLR	1	ENSCAFG00845006666|APOC1, ENSCAFG00845010374|ABCA1, ENSCAFG00845006705|APOE, ENSCAFG00845004266|APOA1	4	15	-0.774597
GO:0007616	long-term memory	Biological Process	ENSCAFG00845021826|LDLR, ENSCAFG00845006705|APOE, ENSCAFG00845017868|RELN, ENSCAFG00845013474|NPAS4, ENSCAFG00845014113|ARC	5	1576	18	19884	0.2778	0.0111157	*	0.0965279	ns	ENSCAFG00845021826|LDLR, ENSCAFG00845013474|NPAS4	2	ENSCAFG00845006705|APOE, ENSCAFG00845017868|RELN, ENSCAFG00845014113|ARC	3	17	0.727607
GO:0001725	stress fiber	Cellular Component	ENSCAFG00845010075|ABLIM3, ENSCAFG00845018055|TEK, ENSCAFG00845008232|LCP1, ENSCAFG00845029946|SYNPO2, ENSCAFG00845008851|NEBL, ENSCAFG00845015064|SEPTIN11, ENSCAFG00845001506|PGM5	7	1576	32	19884	0.2188	0.0112257	*	0.0971677	ns		0	ENSCAFG00845010075|ABLIM3, ENSCAFG00845018055|TEK, ENSCAFG00845008232|LCP1, ENSCAFG00845029946|SYNPO2, ENSCAFG00845008851|NEBL, ENSCAFG00845015064|SEPTIN11, ENSCAFG00845001506|PGM5	7	31	-2.33487
GO:0030838	positive regulation of actin filament polymerization	Biological Process	ENSCAFG00845016220|NCKAP1L, ENSCAFG00845010347|CSF3, ENSCAFG00845016513|LMOD1, ENSCAFG00845011700|PTK2B, ENSCAFG00845011935|PYCARD, ENSCAFG00845005361|CCL21, ENSCAFG00845009005|BAIAP2L1	7	1576	32	19884	0.2188	0.0112257	*	0.0971677	ns	ENSCAFG00845010347|CSF3	1	ENSCAFG00845016220|NCKAP1L, ENSCAFG00845016513|LMOD1, ENSCAFG00845011700|PTK2B, ENSCAFG00845011935|PYCARD, ENSCAFG00845005361|CCL21, ENSCAFG00845009005|BAIAP2L1	6	30	-1.82574
GO:0001666	response to hypoxia	Biological Process	ENSCAFG00845007207|UCP2, ENSCAFG00845027004|BMP2, ENSCAFG00845000865|MMP2, ENSCAFG00845001876|CRYAB, ENSCAFG00845014798|NOS2, ENSCAFG00845015760|TGFB3, ENSCAFG00845013933|ADA, ENSCAFG00845013340|EDNRA, ENSCAFG00845030056|DPP4, ENSCAFG00845027702|EPAS1, ENSCAFG00845009966|HSF4	11	1576	64	19884	0.1719	0.0112376	*	0.0971677	ns	ENSCAFG00845000865|MMP2, ENSCAFG00845030056|DPP4, ENSCAFG00845027702|EPAS1	3	ENSCAFG00845007207|UCP2, ENSCAFG00845027004|BMP2, ENSCAFG00845001876|CRYAB, ENSCAFG00845014798|NOS2, ENSCAFG00845015760|TGFB3, ENSCAFG00845013933|ADA, ENSCAFG00845013340|EDNRA, ENSCAFG00845009966|HSF4	8	60	-0.258199
GO:0099560	synaptic membrane adhesion	Biological Process	ENSCAFG00845015583|SPARCL1, ENSCAFG00845026437|PTPRD, ENSCAFG00845021537|FLRT3, ENSCAFG00845019099|PCDH17	4	1576	12	19884	0.3333	0.0116035	*	0.0982233	ns	ENSCAFG00845021537|FLRT3	1	ENSCAFG00845015583|SPARCL1, ENSCAFG00845026437|PTPRD, ENSCAFG00845019099|PCDH17	3	12	-1.1547
GO:0070098	chemokine-mediated signaling pathway	Biological Process	ENSCAFG00845012190|CCR1, ENSCAFG00845027671|ACKR3, ENSCAFG00845011700|PTK2B, ENSCAFG00845003350|CX3CL1	4	1576	12	19884	0.3333	0.0116035	*	0.0982233	ns		0	ENSCAFG00845012190|CCR1, ENSCAFG00845027671|ACKR3, ENSCAFG00845011700|PTK2B, ENSCAFG00845003350|CX3CL1	4	10	-2.52982
GO:0045088	regulation of innate immune response	Biological Process	ENSCAFG00845010301|FGR, ENSCAFG00845006705|APOE, ENSCAFG00845010366|DHX58, ENSCAFG00845026832|SAMHD1	4	1576	12	19884	0.3333	0.0116035	*	0.0982233	ns	ENSCAFG00845010366|DHX58	1	ENSCAFG00845010301|FGR, ENSCAFG00845006705|APOE, ENSCAFG00845026832|SAMHD1	3	12	-1.1547
GO:0045332	phospholipid translocation	Biological Process	ENSCAFG00845007730|ABCB4, ENSCAFG00845010374|ABCA1, ENSCAFG00845027103|P2RX7, ENSCAFG00845018321|ATP10A	4	1576	12	19884	0.3333	0.0116035	*	0.0982233	ns	ENSCAFG00845018321|ATP10A	1	ENSCAFG00845007730|ABCB4, ENSCAFG00845010374|ABCA1, ENSCAFG00845027103|P2RX7	3	12	-1.1547
GO:0006884	cell volume homeostasis	Biological Process	ENSCAFG00845020628|AQP1, ENSCAFG00845027103|P2RX7, ENSCAFG00845027447|GNB3, ENSCAFG00845028670|LRRC8E	4	1576	12	19884	0.3333	0.0116035	*	0.0982233	ns	ENSCAFG00845027447|GNB3, ENSCAFG00845028670|LRRC8E	2	ENSCAFG00845020628|AQP1, ENSCAFG00845027103|P2RX7	2	12	0.57735
GO:0010463	mesenchymal cell proliferation	Biological Process	ENSCAFG00845024168|SHOX2, ENSCAFG00845012083|KDR, ENSCAFG00845026417|WNT5A, ENSCAFG00845008849|WNT2	4	1576	12	19884	0.3333	0.0116035	*	0.0982233	ns	ENSCAFG00845024168|SHOX2, ENSCAFG00845026417|WNT5A, ENSCAFG00845008849|WNT2	3	ENSCAFG00845012083|KDR	1	11	0.301511
GO:1900273	positive regulation of long-term synaptic potentiation	Biological Process	ENSCAFG00845020957|MME, ENSCAFG00845021275|LGMN, ENSCAFG00845026673|SHANK3, ENSCAFG00845017868|RELN	4	1576	12	19884	0.3333	0.0116035	*	0.0982233	ns	ENSCAFG00845020957|MME	1	ENSCAFG00845021275|LGMN, ENSCAFG00845026673|SHANK3, ENSCAFG00845017868|RELN	3	11	-0.904534
GO:0045580	regulation of T cell differentiation	Biological Process	ENSCAFG00845006936|SLC46A2, ENSCAFG00845013933|ADA, ENSCAFG00845015176|CARD11, ENSCAFG00845019627|IL15	4	1576	12	19884	0.3333	0.0116035	*	0.0982233	ns	ENSCAFG00845006936|SLC46A2	1	ENSCAFG00845013933|ADA, ENSCAFG00845015176|CARD11, ENSCAFG00845019627|IL15	3	12	-1.1547
GO:0004115	3',5'-cyclic-AMP phosphodiesterase activity	Molecular Function	ENSCAFG00845009737|PDE2A, ENSCAFG00845003266|PDE8A, ENSCAFG00845022048|PDE1C, ENSCAFG00845022978|PDE4C	4	1576	12	19884	0.3333	0.0116035	*	0.0982233	ns	ENSCAFG00845003266|PDE8A	1	ENSCAFG00845009737|PDE2A, ENSCAFG00845022048|PDE1C, ENSCAFG00845022978|PDE4C	3	12	0
GO:0060391	positive regulation of SMAD protein signal transduction	Biological Process	ENSCAFG00845027004|BMP2, ENSCAFG00845017586|BMP6, ENSCAFG00845004370|BMP4, ENSCAFG00845015887|JAK2	4	1576	12	19884	0.3333	0.0116035	*	0.0982233	ns	ENSCAFG00845015887|JAK2	1	ENSCAFG00845027004|BMP2, ENSCAFG00845017586|BMP6, ENSCAFG00845004370|BMP4	3	12	0.57735
GO:0005229	intracellular calcium activated chloride channel activity	Molecular Function	ENSCAFG00845014688|ANO1, ENSCAFG00845030210|ANO2, ENSCAFG00845022547|ANO5, ENSCAFG00845005069|NMUR2	4	1576	12	19884	0.3333	0.0116035	*	0.0982233	ns	ENSCAFG00845030210|ANO2, ENSCAFG00845022547|ANO5	2	ENSCAFG00845014688|ANO1, ENSCAFG00845005069|NMUR2	2	12	-1.1547
GO:0042491	inner ear auditory receptor cell differentiation	Biological Process	ENSCAFG00845004370|BMP4, ENSCAFG00845025905|HES1, ENSCAFG00845009933|MYO7A, ENSCAFG00845024085|JAG1	4	1576	12	19884	0.3333	0.0116035	*	0.0982233	ns		0	ENSCAFG00845004370|BMP4, ENSCAFG00845025905|HES1, ENSCAFG00845009933|MYO7A, ENSCAFG00845024085|JAG1	4	7	-1.13389
GO:0045780	positive regulation of bone resorption	Biological Process	ENSCAFG00845018106|SYK, ENSCAFG00845025768|ADAM8, ENSCAFG00845029840|TFRC, ENSCAFG00845010012|DCSTAMP	4	1576	12	19884	0.3333	0.0116035	*	0.0982233	ns		0	ENSCAFG00845018106|SYK, ENSCAFG00845025768|ADAM8, ENSCAFG00845029840|TFRC, ENSCAFG00845010012|DCSTAMP	4	12	-2.3094
GO:0051044	positive regulation of membrane protein ectodomain proteolysis	Biological Process	ENSCAFG00845001488|TNFRSF1B, ENSCAFG00845006705|APOE, ENSCAFG00845025768|ADAM8, ENSCAFG00845002303|ENSCAFG00845002303	4	1576	12	19884	0.3333	0.0116035	*	0.0982233	ns		0	ENSCAFG00845001488|TNFRSF1B, ENSCAFG00845006705|APOE, ENSCAFG00845025768|ADAM8, ENSCAFG00845002303|ENSCAFG00845002303	4	11	-2.11058
GO:0051000	positive regulation of nitric-oxide synthase activity	Biological Process	ENSCAFG00845006705|APOE, ENSCAFG00845015817|SCARB1, ENSCAFG00845011700|PTK2B, ENSCAFG00845022606|HTR2B	4	1576	12	19884	0.3333	0.0116035	*	0.0982233	ns		0	ENSCAFG00845006705|APOE, ENSCAFG00845015817|SCARB1, ENSCAFG00845011700|PTK2B, ENSCAFG00845022606|HTR2B	4	12	-1.73205
GO:0019915	lipid storage	Biological Process	ENSCAFG00845025442|CD36, ENSCAFG00845014245|PLIN2, ENSCAFG00845003045|FFAR2, ENSCAFG00845001153|HEXB, ENSCAFG00845004266|APOA1, ENSCAFG00845004999|CIDEA	6	1576	25	19884	0.24	0.0117183	*	0.0985052	ns		0	ENSCAFG00845025442|CD36, ENSCAFG00845014245|PLIN2, ENSCAFG00845003045|FFAR2, ENSCAFG00845001153|HEXB, ENSCAFG00845004266|APOA1, ENSCAFG00845004999|CIDEA	6	24	-0.204124
GO:0032735	positive regulation of interleukin-12 production	Biological Process	ENSCAFG00845025442|CD36, ENSCAFG00845026991|CLEC7A, ENSCAFG00845012026|TLR4, ENSCAFG00845018106|SYK, ENSCAFG00845003875|NOD2, ENSCAFG00845004258|IRF8	6	1576	25	19884	0.24	0.0117183	*	0.0985052	ns	ENSCAFG00845003875|NOD2	1	ENSCAFG00845025442|CD36, ENSCAFG00845026991|CLEC7A, ENSCAFG00845012026|TLR4, ENSCAFG00845018106|SYK, ENSCAFG00845004258|IRF8	5	24	0
GO:0001569	branching involved in blood vessel morphogenesis	Biological Process	ENSCAFG00845029137|DLL4, ENSCAFG00845018797|COL4A1, ENSCAFG00845026992|PLXND1, ENSCAFG00845012083|KDR, ENSCAFG00845023292|NRARP, ENSCAFG00845013340|EDNRA	6	1576	25	19884	0.24	0.0117183	*	0.0985052	ns		0	ENSCAFG00845029137|DLL4, ENSCAFG00845018797|COL4A1, ENSCAFG00845026992|PLXND1, ENSCAFG00845012083|KDR, ENSCAFG00845023292|NRARP, ENSCAFG00845013340|EDNRA	6	22	-1.70561
GO:0004715	non-membrane spanning protein tyrosine kinase activity	Molecular Function	ENSCAFG00845010301|FGR, ENSCAFG00845017640|FYN, ENSCAFG00845029748|BMX, ENSCAFG00845018106|SYK, ENSCAFG00845015887|JAK2, ENSCAFG00845011700|PTK2B	6	1576	25	19884	0.24	0.0117183	*	0.0985052	ns	ENSCAFG00845017640|FYN, ENSCAFG00845015887|JAK2	2	ENSCAFG00845010301|FGR, ENSCAFG00845029748|BMX, ENSCAFG00845018106|SYK, ENSCAFG00845011700|PTK2B	4	22	0
GO:1900182	positive regulation of protein localization to nucleus	Biological Process	ENSCAFG00845030902|LIF, ENSCAFG00845017640|FYN, ENSCAFG00845011173|NGFR, ENSCAFG00845006362|CARD10, ENSCAFG00845029840|TFRC, ENSCAFG00845002395|TGFB1	6	1576	25	19884	0.24	0.0117183	*	0.0985052	ns	ENSCAFG00845030902|LIF, ENSCAFG00845017640|FYN	2	ENSCAFG00845011173|NGFR, ENSCAFG00845006362|CARD10, ENSCAFG00845029840|TFRC, ENSCAFG00845002395|TGFB1	4	24	0.408248
GO:0070588	calcium ion transmembrane transport	Biological Process	ENSCAFG00845020419|TRPM2, ENSCAFG00845023354|CACNA1H, ENSCAFG00845027414|GAS6, ENSCAFG00845022016|TRPV4, ENSCAFG00845029352|SLC24A3, ENSCAFG00845025226|RYR3, ENSCAFG00845020809|SLC24A4, ENSCAFG00845013340|EDNRA, ENSCAFG00845023922|ITPR3, ENSCAFG00845028149|CACNA1A, ENSCAFG00845024998|SLC8A1	11	1576	65	19884	0.1692	0.0125854	*	0.105648	ns	ENSCAFG00845022016|TRPV4, ENSCAFG00845025226|RYR3, ENSCAFG00845028149|CACNA1A	3	ENSCAFG00845020419|TRPM2, ENSCAFG00845023354|CACNA1H, ENSCAFG00845027414|GAS6, ENSCAFG00845029352|SLC24A3, ENSCAFG00845020809|SLC24A4, ENSCAFG00845013340|EDNRA, ENSCAFG00845023922|ITPR3, ENSCAFG00845024998|SLC8A1	8	59	-0.911322
GO:0042981	regulation of apoptotic process	Biological Process	ENSCAFG00845002510|NLRP1, ENSCAFG00845028911|RASSF2, ENSCAFG00845014406|TNFAIP8L1, ENSCAFG00845006362|CARD10, ENSCAFG00845028869|TGM2, ENSCAFG00845003875|NOD2, ENSCAFG00845006705|APOE, ENSCAFG00845015176|CARD11, ENSCAFG00845006183|CARD9, ENSCAFG00845001775|CARD8, ENSCAFG00845024928|TNFAIP8L3, ENSCAFG00845011935|PYCARD, ENSCAFG00845000375|CASP4, ENSCAFG00845023631|ENSCAFG00845023631, ENSCAFG008450…	17	1576	119	19884	0.1429	0.012629	*	0.105866	ns	ENSCAFG00845028869|TGM2, ENSCAFG00845003875|NOD2	2	ENSCAFG00845002510|NLRP1, ENSCAFG00845028911|RASSF2, ENSCAFG00845014406|TNFAIP8L1, ENSCAFG00845006362|CARD10, ENSCAFG00845006705|APOE, ENSCAFG00845015176|CARD11, ENSCAFG00845006183|CARD9, ENSCAFG00845001775|CARD8, ENSCAFG00845024928|TNFAIP8L3, ENSCAFG00845011935|PYCARD, ENSCAFG00845000375|CASP4, ENSCAFG00845023631|ENSCAFG00845023631, ENSCAFG00845000934|DEDD2, ENSCAFG00845009966|HSF4, ENSCAFG00845…	15	114	-1.31122
GO:0008076	voltage-gated potassium channel complex	Cellular Component	ENSCAFG00845011629|KCNQ1, ENSCAFG00845006390|KCNE3, ENSCAFG00845003207|KCNH1, ENSCAFG00845031009|KCND1, ENSCAFG00845011313|KCNQ5, ENSCAFG00845030426|KCNA6, ENSCAFG00845009123|KCNQ4, ENSCAFG00845002142|KCNC4, ENSCAFG00845024934|KCNS2, ENSCAFG00845030371|KCNA1	10	1576	57	19884	0.1754	0.0132802	*	0.109792	ns	ENSCAFG00845003207|KCNH1, ENSCAFG00845030426|KCNA6, ENSCAFG00845002142|KCNC4, ENSCAFG00845030371|KCNA1	4	ENSCAFG00845011629|KCNQ1, ENSCAFG00845006390|KCNE3, ENSCAFG00845031009|KCND1, ENSCAFG00845011313|KCNQ5, ENSCAFG00845009123|KCNQ4, ENSCAFG00845024934|KCNS2	6	44	-1.80907
GO:0030282	bone mineralization	Biological Process	ENSCAFG00845010301|FGR, ENSCAFG00845027004|BMP2, ENSCAFG00845029993|PHEX, ENSCAFG00845013125|CLEC3B, ENSCAFG00845029352|SLC24A3, ENSCAFG00845031100|GPC3, ENSCAFG00845000761|MMP13	7	1576	33	19884	0.2121	0.0132968	*	0.109792	ns	ENSCAFG00845029993|PHEX, ENSCAFG00845000761|MMP13	2	ENSCAFG00845010301|FGR, ENSCAFG00845027004|BMP2, ENSCAFG00845013125|CLEC3B, ENSCAFG00845029352|SLC24A3, ENSCAFG00845031100|GPC3	5	29	-0.557086
GO:0071466	cellular response to xenobiotic stimulus	Biological Process	ENSCAFG00845011629|KCNQ1, ENSCAFG00845014798|NOS2, ENSCAFG00845029233|ANKRD1, ENSCAFG00845027414|GAS6, ENSCAFG00845026555|PPM1F, ENSCAFG00845029840|TFRC, ENSCAFG00845021949|ADIPOQ	7	1576	33	19884	0.2121	0.0132968	*	0.109792	ns		0	ENSCAFG00845011629|KCNQ1, ENSCAFG00845014798|NOS2, ENSCAFG00845029233|ANKRD1, ENSCAFG00845027414|GAS6, ENSCAFG00845026555|PPM1F, ENSCAFG00845029840|TFRC, ENSCAFG00845021949|ADIPOQ	7	33	-1.5667
GO:0006910	phagocytosis, recognition	Biological Process	ENSCAFG00845025442|CD36, ENSCAFG00845026991|CLEC7A, ENSCAFG00845001676|COLEC12	3	1576	7	19884	0.4286	0.0136422	*	0.109792	ns		0	ENSCAFG00845025442|CD36, ENSCAFG00845026991|CLEC7A, ENSCAFG00845001676|COLEC12	3	7	-1.88982
GO:2001214	positive regulation of vasculogenesis	Biological Process	ENSCAFG00845002498|CD34, ENSCAFG00845029255|RIN2, ENSCAFG00845012083|KDR	3	1576	7	19884	0.4286	0.0136422	*	0.109792	ns		0	ENSCAFG00845002498|CD34, ENSCAFG00845029255|RIN2, ENSCAFG00845012083|KDR	3	6	-1.63299
GO:1904754	positive regulation of vascular associated smooth muscle cell migration	Biological Process	ENSCAFG00845022039|PDGFB, ENSCAFG00845024936|IGFBP5, ENSCAFG00845030164|DOCK4	3	1576	7	19884	0.4286	0.0136422	*	0.109792	ns	ENSCAFG00845024936|IGFBP5	1	ENSCAFG00845022039|PDGFB, ENSCAFG00845030164|DOCK4	2	7	-0.377964
GO:0070327	thyroid hormone transport	Biological Process	ENSCAFG00845003216|SLC7A8, ENSCAFG00845016609|SLC16A10, ENSCAFG00845015737|SLCO1C1	3	1576	7	19884	0.4286	0.0136422	*	0.109792	ns		0	ENSCAFG00845003216|SLC7A8, ENSCAFG00845016609|SLC16A10, ENSCAFG00845015737|SLCO1C1	3	5	-0.447214
GO:0050764	regulation of phagocytosis	Biological Process	ENSCAFG00845010301|FGR, ENSCAFG00845020471|HCK, ENSCAFG00845018106|SYK	3	1576	7	19884	0.4286	0.0136422	*	0.109792	ns		0	ENSCAFG00845010301|FGR, ENSCAFG00845020471|HCK, ENSCAFG00845018106|SYK	3	7	-1.13389
GO:0010737	protein kinase A signaling	Biological Process	ENSCAFG00845002811|MYOM1, ENSCAFG00845008232|LCP1, ENSCAFG00845013340|EDNRA	3	1576	7	19884	0.4286	0.0136422	*	0.109792	ns		0	ENSCAFG00845002811|MYOM1, ENSCAFG00845008232|LCP1, ENSCAFG00845013340|EDNRA	3	6	-2.44949
GO:0033625	positive regulation of integrin activation	Biological Process	ENSCAFG00845000831|RASIP1, ENSCAFG00845023363|PLEK, ENSCAFG00845027072|FERMT1	3	1576	7	19884	0.4286	0.0136422	*	0.109792	ns	ENSCAFG00845027072|FERMT1	1	ENSCAFG00845000831|RASIP1, ENSCAFG00845023363|PLEK	2	7	0.377964
GO:0097264	self proteolysis	Biological Process	ENSCAFG00845002510|NLRP1, ENSCAFG00845021275|LGMN, ENSCAFG00845001775|CARD8	3	1576	7	19884	0.4286	0.0136422	*	0.109792	ns		0	ENSCAFG00845002510|NLRP1, ENSCAFG00845021275|LGMN, ENSCAFG00845001775|CARD8	3	6	-1.63299
GO:0060351	cartilage development involved in endochondral bone morphogenesis	Biological Process	ENSCAFG00845024168|SHOX2, ENSCAFG00845022016|TRPV4, ENSCAFG00845016202|HOXA11	3	1576	7	19884	0.4286	0.0136422	*	0.109792	ns	ENSCAFG00845024168|SHOX2, ENSCAFG00845022016|TRPV4, ENSCAFG00845016202|HOXA11	3		0	6	2.44949
GO:0070244	negative regulation of thymocyte apoptotic process	Biological Process	ENSCAFG00845013438|EFNA1, ENSCAFG00845004370|BMP4, ENSCAFG00845013933|ADA	3	1576	7	19884	0.4286	0.0136422	*	0.109792	ns		0	ENSCAFG00845013438|EFNA1, ENSCAFG00845004370|BMP4, ENSCAFG00845013933|ADA	3	6	-1.63299
GO:0042605	peptide antigen binding	Molecular Function	ENSCAFG00845017728|DLA-DQA1, ENSCAFG00845017467|DLA-DRA, ENSCAFG00845014247|DHCR24	3	1576	7	19884	0.4286	0.0136422	*	0.109792	ns	ENSCAFG00845014247|DHCR24	1	ENSCAFG00845017728|DLA-DQA1, ENSCAFG00845017467|DLA-DRA	2	6	0.816497
GO:1904645	response to amyloid-beta	Biological Process	ENSCAFG00845000865|MMP2, ENSCAFG00845017640|FYN, ENSCAFG00845028149|CACNA1A	3	1576	7	19884	0.4286	0.0136422	*	0.109792	ns	ENSCAFG00845000865|MMP2, ENSCAFG00845017640|FYN, ENSCAFG00845028149|CACNA1A	3		0	7	0.377964
GO:0045657	positive regulation of monocyte differentiation	Biological Process	ENSCAFG00845006874|CD74, ENSCAFG00845027739|CD4, ENSCAFG00845010012|DCSTAMP	3	1576	7	19884	0.4286	0.0136422	*	0.109792	ns		0	ENSCAFG00845006874|CD74, ENSCAFG00845027739|CD4, ENSCAFG00845010012|DCSTAMP	3	7	-1.88982
GO:0022405	hair cycle process	Biological Process	ENSCAFG00845020667|SOX18, ENSCAFG00845011565|LRIG1, ENSCAFG00845010963|CDH3	3	1576	7	19884	0.4286	0.0136422	*	0.109792	ns	ENSCAFG00845011565|LRIG1, ENSCAFG00845010963|CDH3	2	ENSCAFG00845020667|SOX18	1	7	1.13389
GO:0034101	erythrocyte homeostasis	Biological Process	ENSCAFG00845009778|HMOX1, ENSCAFG00845016220|NCKAP1L, ENSCAFG00845030239|KLF2	3	1576	7	19884	0.4286	0.0136422	*	0.109792	ns		0	ENSCAFG00845009778|HMOX1, ENSCAFG00845016220|NCKAP1L, ENSCAFG00845030239|KLF2	3	7	-1.88982
GO:0032725	positive regulation of granulocyte macrophage colony-stimulating factor production	Biological Process	ENSCAFG00845018106|SYK, ENSCAFG00845006183|CARD9, ENSCAFG00845026198|RASGRP1	3	1576	7	19884	0.4286	0.0136422	*	0.109792	ns		0	ENSCAFG00845018106|SYK, ENSCAFG00845006183|CARD9, ENSCAFG00845026198|RASGRP1	3	7	-0.377964
GO:0002315	marginal zone B cell differentiation	Biological Process	ENSCAFG00845007032|MFNG, ENSCAFG00845018981|DOCK11, ENSCAFG00845011700|PTK2B	3	1576	7	19884	0.4286	0.0136422	*	0.109792	ns		0	ENSCAFG00845007032|MFNG, ENSCAFG00845018981|DOCK11, ENSCAFG00845011700|PTK2B	3	7	-0.377964
GO:0032489	regulation of Cdc42 protein signal transduction	Biological Process	ENSCAFG00845010374|ABCA1, ENSCAFG00845006705|APOE, ENSCAFG00845004266|APOA1	3	1576	7	19884	0.4286	0.0136422	*	0.109792	ns		0	ENSCAFG00845010374|ABCA1, ENSCAFG00845006705|APOE, ENSCAFG00845004266|APOA1	3	6	-1.63299
GO:0030101	natural killer cell activation	Biological Process	ENSCAFG00845010486|IL1RL1, ENSCAFG00845026198|RASGRP1, ENSCAFG00845028984|CD2	3	1576	7	19884	0.4286	0.0136422	*	0.109792	ns	ENSCAFG00845010486|IL1RL1	1	ENSCAFG00845026198|RASGRP1, ENSCAFG00845028984|CD2	2	6	-0.816497
GO:1900271	regulation of long-term synaptic potentiation	Biological Process	ENSCAFG00845026673|SHANK3, ENSCAFG00845014113|ARC, ENSCAFG00845004031|CYP46A1	3	1576	7	19884	0.4286	0.0136422	*	0.109792	ns		0	ENSCAFG00845026673|SHANK3, ENSCAFG00845014113|ARC, ENSCAFG00845004031|CYP46A1	3	7	-0.377964
GO:0030949	positive regulation of vascular endothelial growth factor receptor signaling pathway	Biological Process	ENSCAFG00845001301|FGF10, ENSCAFG00845001335|PRKCB, ENSCAFG00845010745|GRB10	3	1576	7	19884	0.4286	0.0136422	*	0.109792	ns		0	ENSCAFG00845001301|FGF10, ENSCAFG00845001335|PRKCB, ENSCAFG00845010745|GRB10	3	6	-0.816497
GO:0060445	branching involved in salivary gland morphogenesis	Biological Process	ENSCAFG00845001301|FGF10, ENSCAFG00845028869|TGM2, ENSCAFG00845004002|LAMA1	3	1576	7	19884	0.4286	0.0136422	*	0.109792	ns	ENSCAFG00845028869|TGM2	1	ENSCAFG00845001301|FGF10, ENSCAFG00845004002|LAMA1	2	6	0
GO:2000096	positive regulation of Wnt signaling pathway, planar cell polarity pathway	Biological Process	ENSCAFG00845014820|MLLT3, ENSCAFG00845031100|GPC3, ENSCAFG00845006909|ANKRD6	3	1576	7	19884	0.4286	0.0136422	*	0.109792	ns	ENSCAFG00845014820|MLLT3, ENSCAFG00845006909|ANKRD6	2	ENSCAFG00845031100|GPC3	1	7	0.377964
GO:0048806	genitalia development	Biological Process	ENSCAFG00845026417|WNT5A, ENSCAFG00845028771|CHD7, ENSCAFG00845013938|TIFAB	3	1576	7	19884	0.4286	0.0136422	*	0.109792	ns	ENSCAFG00845026417|WNT5A	1	ENSCAFG00845028771|CHD7, ENSCAFG00845013938|TIFAB	2	6	0
GO:0014070	response to organic cyclic compound	Biological Process	ENSCAFG00845027103|P2RX7, ENSCAFG00845008758|SFRP1, ENSCAFG00845023170|CD83	3	1576	7	19884	0.4286	0.0136422	*	0.109792	ns		0	ENSCAFG00845027103|P2RX7, ENSCAFG00845008758|SFRP1, ENSCAFG00845023170|CD83	3	7	-1.13389
GO:0010827	regulation of glucose transmembrane transport	Biological Process	ENSCAFG00845001335|PRKCB, ENSCAFG00845012752|OCLN, ENSCAFG00845013340|EDNRA	3	1576	7	19884	0.4286	0.0136422	*	0.109792	ns		0	ENSCAFG00845001335|PRKCB, ENSCAFG00845012752|OCLN, ENSCAFG00845013340|EDNRA	3	7	-1.13389
GO:0072112	glomerular visceral epithelial cell differentiation	Biological Process	ENSCAFG00845000922|PROM1, ENSCAFG00845020349|PTPRO, ENSCAFG00845013340|EDNRA	3	1576	7	19884	0.4286	0.0136422	*	0.109792	ns		0	ENSCAFG00845000922|PROM1, ENSCAFG00845020349|PTPRO, ENSCAFG00845013340|EDNRA	3	7	-1.13389
GO:0045669	positive regulation of osteoblast differentiation	Biological Process	ENSCAFG00845008825|IL6, ENSCAFG00845027004|BMP2, ENSCAFG00845017586|BMP6, ENSCAFG00845004370|BMP4, ENSCAFG00845028293|NPNT, ENSCAFG00845024085|JAG1, ENSCAFG00845029411|GDPD2, ENSCAFG00845009609|TENT5A, ENSCAFG00845028551|SCUBE3	9	1576	49	19884	0.1837	0.013755	*	0.110552	ns	ENSCAFG00845008825|IL6, ENSCAFG00845029411|GDPD2, ENSCAFG00845009609|TENT5A	3	ENSCAFG00845027004|BMP2, ENSCAFG00845017586|BMP6, ENSCAFG00845004370|BMP4, ENSCAFG00845028293|NPNT, ENSCAFG00845024085|JAG1, ENSCAFG00845028551|SCUBE3	6	49	0.142857
GO:0001568	blood vessel development	Biological Process	ENSCAFG00845019831|TIE1, ENSCAFG00845015410|GJA4, ENSCAFG00845020667|SOX18, ENSCAFG00845004370|BMP4, ENSCAFG00845028892|STRA6, ENSCAFG00845028771|CHD7, ENSCAFG00845019447|FOXS1, ENSCAFG00845024752|TBX3	8	1576	41	19884	0.1951	0.0138458	*	0.110987	ns	ENSCAFG00845028892|STRA6, ENSCAFG00845024752|TBX3	2	ENSCAFG00845019831|TIE1, ENSCAFG00845015410|GJA4, ENSCAFG00845020667|SOX18, ENSCAFG00845004370|BMP4, ENSCAFG00845028771|CHD7, ENSCAFG00845019447|FOXS1	6	39	1.44115
GO:0071277	cellular response to calcium ion	Biological Process	ENSCAFG00845021804|ALOX5AP, ENSCAFG00845021275|LGMN, ENSCAFG00845020419|TRPM2, ENSCAFG00845025956|ECT2, ENSCAFG00845026417|WNT5A, ENSCAFG00845003207|KCNH1, ENSCAFG00845004698|RASA4B, ENSCAFG00845008212|ITPKB	8	1576	41	19884	0.1951	0.0138458	*	0.110987	ns	ENSCAFG00845025956|ECT2, ENSCAFG00845026417|WNT5A, ENSCAFG00845003207|KCNH1	3	ENSCAFG00845021804|ALOX5AP, ENSCAFG00845021275|LGMN, ENSCAFG00845020419|TRPM2, ENSCAFG00845004698|RASA4B, ENSCAFG00845008212|ITPKB	5	39	-1.44115
GO:0010906	regulation of glucose metabolic process	Biological Process	ENSCAFG00845021015|PDK4, ENSCAFG00845011212|IGFBP3, ENSCAFG00845008138|IGFBP4, ENSCAFG00845027447|GNB3, ENSCAFG00845021949|ADIPOQ	5	1576	19	19884	0.2632	0.0141199	*	0.112884	ns	ENSCAFG00845027447|GNB3	1	ENSCAFG00845021015|PDK4, ENSCAFG00845011212|IGFBP3, ENSCAFG00845008138|IGFBP4, ENSCAFG00845021949|ADIPOQ	4	17	-0.727607
GO:0070328	triglyceride homeostasis	Biological Process	ENSCAFG00845006010|ANGPTL4, ENSCAFG00845024090|NR1H3, ENSCAFG00845006705|APOE, ENSCAFG00845015817|SCARB1, ENSCAFG00845004266|APOA1	5	1576	19	19884	0.2632	0.0141199	*	0.112884	ns		0	ENSCAFG00845006010|ANGPTL4, ENSCAFG00845024090|NR1H3, ENSCAFG00845006705|APOE, ENSCAFG00845015817|SCARB1, ENSCAFG00845004266|APOA1	5	17	-0.242536
GO:0005769	early endosome	Cellular Component	ENSCAFG00845011629|KCNQ1, ENSCAFG00845019878|DYSF, ENSCAFG00845016243|LIPG, ENSCAFG00845020957|MME, ENSCAFG00845012083|KDR, ENSCAFG00845027374|RAB29, ENSCAFG00845021826|LDLR, ENSCAFG00845002996|SORT1, ENSCAFG00845015776|SLC11A2, ENSCAFG00845008614|GPER1, ENSCAFG00845010324|FGD2, ENSCAFG00845010276|F2R, ENSCAFG00845017487|ATP6V0D2, ENSCAFG00845017971|DNER, ENSCAFG00845029840|TFRC, ENSCAFG008450305…	18	1576	130	19884	0.1385	0.0142341	*	0.112909	ns	ENSCAFG00845016243|LIPG, ENSCAFG00845020957|MME, ENSCAFG00845021826|LDLR, ENSCAFG00845015776|SLC11A2, ENSCAFG00845028420|SLC30A10	5	ENSCAFG00845011629|KCNQ1, ENSCAFG00845019878|DYSF, ENSCAFG00845012083|KDR, ENSCAFG00845027374|RAB29, ENSCAFG00845002996|SORT1, ENSCAFG00845008614|GPER1, ENSCAFG00845010324|FGD2, ENSCAFG00845010276|F2R, ENSCAFG00845017487|ATP6V0D2, ENSCAFG00845017971|DNER, ENSCAFG00845029840|TFRC, ENSCAFG00845030500|EPHA3, ENSCAFG00845027235|ATP9A	13	129	-1.49677
GO:0006470	protein dephosphorylation	Biological Process	ENSCAFG00845009918|PPM1H, ENSCAFG00845023211|PTPRC, ENSCAFG00845027906|PTPRE, ENSCAFG00845026107|PTPN6, ENSCAFG00845018644|DUSP6, ENSCAFG00845013289|PTP4A3, ENSCAFG00845022702|PTPN22, ENSCAFG00845004444|CDKN3, ENSCAFG00845007702|DUSP14, ENSCAFG00845026555|PPM1F, ENSCAFG00845026437|PTPRD, ENSCAFG00845020349|PTPRO, ENSCAFG00845020301|PTPRB, ENSCAFG00845026616|EYA1, ENSCAFG00845020101|CDC25C, ENSCAF…	18	1576	130	19884	0.1385	0.0142341	*	0.112909	ns	ENSCAFG00845004444|CDKN3, ENSCAFG00845007702|DUSP14, ENSCAFG00845026616|EYA1, ENSCAFG00845020101|CDC25C, ENSCAFG00845013712|PTPRS	5	ENSCAFG00845009918|PPM1H, ENSCAFG00845023211|PTPRC, ENSCAFG00845027906|PTPRE, ENSCAFG00845026107|PTPN6, ENSCAFG00845018644|DUSP6, ENSCAFG00845013289|PTP4A3, ENSCAFG00845022702|PTPN22, ENSCAFG00845026555|PPM1F, ENSCAFG00845026437|PTPRD, ENSCAFG00845020349|PTPRO, ENSCAFG00845020301|PTPRB, ENSCAFG00845028291|PTPN4, ENSCAFG00845002725|BCL2	13	127	-1.50851
GO:0031623	receptor internalization	Biological Process	ENSCAFG00845025442|CD36, ENSCAFG00845027671|ACKR3, ENSCAFG00845018106|SYK, ENSCAFG00845029613|CD9, ENSCAFG00845029840|TFRC, ENSCAFG00845029374|RAMP1	6	1576	26	19884	0.2308	0.0142351	*	0.112909	ns		0	ENSCAFG00845025442|CD36, ENSCAFG00845027671|ACKR3, ENSCAFG00845018106|SYK, ENSCAFG00845029613|CD9, ENSCAFG00845029840|TFRC, ENSCAFG00845029374|RAMP1	6	26	-1.96116
GO:0072593	reactive oxygen species metabolic process	Biological Process	ENSCAFG00845021015|PDK4, ENSCAFG00845022039|PDGFB, ENSCAFG00845008896|VAV1, ENSCAFG00845001754|SOD2, ENSCAFG00845027103|P2RX7, ENSCAFG00845002725|BCL2	6	1576	26	19884	0.2308	0.0142351	*	0.112909	ns	ENSCAFG00845001754|SOD2	1	ENSCAFG00845021015|PDK4, ENSCAFG00845022039|PDGFB, ENSCAFG00845008896|VAV1, ENSCAFG00845027103|P2RX7, ENSCAFG00845002725|BCL2	5	24	-1.63299
GO:0071363	cellular response to growth factor stimulus	Biological Process	ENSCAFG00845022039|PDGFB, ENSCAFG00845027004|BMP2, ENSCAFG00845004370|BMP4, ENSCAFG00845008758|SFRP1, ENSCAFG00845027414|GAS6, ENSCAFG00845002395|TGFB1	6	1576	26	19884	0.2308	0.0142351	*	0.112909	ns		0	ENSCAFG00845022039|PDGFB, ENSCAFG00845027004|BMP2, ENSCAFG00845004370|BMP4, ENSCAFG00845008758|SFRP1, ENSCAFG00845027414|GAS6, ENSCAFG00845002395|TGFB1	6	23	-1.87663
GO:0050839	cell adhesion molecule binding	Molecular Function	ENSCAFG00845026107|PTPN6, ENSCAFG00845013917|ITGAL, ENSCAFG00845025768|ADAM8, ENSCAFG00845029769|NRXN2, ENSCAFG00845002618|JAML, ENSCAFG00845010704|CDH1	6	1576	26	19884	0.2308	0.0142351	*	0.112909	ns		0	ENSCAFG00845026107|PTPN6, ENSCAFG00845013917|ITGAL, ENSCAFG00845025768|ADAM8, ENSCAFG00845029769|NRXN2, ENSCAFG00845002618|JAML, ENSCAFG00845010704|CDH1	6	24	-2.04124
GO:0042127	regulation of cell population proliferation	Biological Process	ENSCAFG00845016668|TAL1, ENSCAFG00845007842|PRDM1, ENSCAFG00845022668|JAG2, ENSCAFG00845005378|PTGS2, ENSCAFG00845010565|CLU, ENSCAFG00845014798|NOS2, ENSCAFG00845003207|KCNH1, ENSCAFG00845011700|PTK2B, ENSCAFG00845022651|NR5A2, ENSCAFG00845010582|TNC, ENSCAFG00845002395|TGFB1, ENSCAFG00845013501|PTGS1, ENSCAFG00845024752|TBX3, ENSCAFG00845022363|LGR5, ENSCAFG00845011396|EGFR	15	1576	103	19884	0.1456	0.0156249	*	0.121024	ns	ENSCAFG00845005378|PTGS2, ENSCAFG00845003207|KCNH1, ENSCAFG00845010582|TNC, ENSCAFG00845024752|TBX3, ENSCAFG00845011396|EGFR	5	ENSCAFG00845016668|TAL1, ENSCAFG00845007842|PRDM1, ENSCAFG00845022668|JAG2, ENSCAFG00845010565|CLU, ENSCAFG00845014798|NOS2, ENSCAFG00845011700|PTK2B, ENSCAFG00845022651|NR5A2, ENSCAFG00845002395|TGFB1, ENSCAFG00845013501|PTGS1, ENSCAFG00845022363|LGR5	10	95	-0.205196
GO:0001772	immunological synapse	Cellular Component	ENSCAFG00845017467|DLA-DRA, ENSCAFG00845022356|ALCAM, ENSCAFG00845009278|VAV3, ENSCAFG00845001785|CD53, ENSCAFG00845003109|SCIMP, ENSCAFG00845015176|CARD11, ENSCAFG00845004084|RHOH	7	1576	34	19884	0.2059	0.0156279	*	0.121024	ns		0	ENSCAFG00845017467|DLA-DRA, ENSCAFG00845022356|ALCAM, ENSCAFG00845009278|VAV3, ENSCAFG00845001785|CD53, ENSCAFG00845003109|SCIMP, ENSCAFG00845015176|CARD11, ENSCAFG00845004084|RHOH	7	34	-2.40098
GO:0090630	activation of GTPase activity	Biological Process	ENSCAFG00845025956|ECT2, ENSCAFG00845026417|WNT5A, ENSCAFG00845026198|RASGRP1, ENSCAFG00845005361|CCL21, ENSCAFG00845000411|TIAM2, ENSCAFG00845021944|TIAM1, ENSCAFG00845005087|RASGRF1	7	1576	34	19884	0.2059	0.0156279	*	0.121024	ns	ENSCAFG00845025956|ECT2, ENSCAFG00845026417|WNT5A, ENSCAFG00845000411|TIAM2	3	ENSCAFG00845026198|RASGRP1, ENSCAFG00845005361|CCL21, ENSCAFG00845021944|TIAM1, ENSCAFG00845005087|RASGRF1	4	34	1.02899
GO:0030194	positive regulation of blood coagulation	Biological Process	ENSCAFG00845025442|CD36, ENSCAFG00845021381|HPSE, ENSCAFG00845010276|F2R, ENSCAFG00845000607|SERPINE1	4	1576	13	19884	0.3077	0.015725	*	0.121024	ns	ENSCAFG00845000607|SERPINE1	1	ENSCAFG00845025442|CD36, ENSCAFG00845021381|HPSE, ENSCAFG00845010276|F2R	3	13	-0.83205
GO:0048870	cell motility	Biological Process	ENSCAFG00845002498|CD34, ENSCAFG00845024014|ITGB4, ENSCAFG00845029636|ELMO1, ENSCAFG00845030405|IER2	4	1576	13	19884	0.3077	0.015725	*	0.121024	ns		0	ENSCAFG00845002498|CD34, ENSCAFG00845024014|ITGB4, ENSCAFG00845029636|ELMO1, ENSCAFG00845030405|IER2	4	12	-1.1547
GO:0090026	positive regulation of monocyte chemotaxis	Biological Process	ENSCAFG00845012190|CCR1, ENSCAFG00845021275|LGMN, ENSCAFG00845010791|AIF1, ENSCAFG00845000607|SERPINE1	4	1576	13	19884	0.3077	0.015725	*	0.121024	ns	ENSCAFG00845000607|SERPINE1	1	ENSCAFG00845012190|CCR1, ENSCAFG00845021275|LGMN, ENSCAFG00845010791|AIF1	3	13	0
GO:0043236	laminin binding	Molecular Function	ENSCAFG00845019241|CTSS, ENSCAFG00845005917|TINAGL1, ENSCAFG00845000712|SSC5D, ENSCAFG00845006901|BCAM	4	1576	13	19884	0.3077	0.015725	*	0.121024	ns	ENSCAFG00845000712|SSC5D	1	ENSCAFG00845019241|CTSS, ENSCAFG00845005917|TINAGL1, ENSCAFG00845006901|BCAM	3	13	-1.38675
GO:0045778	positive regulation of ossification	Biological Process	ENSCAFG00845027004|BMP2, ENSCAFG00845004370|BMP4, ENSCAFG00845026417|WNT5A, ENSCAFG00845027103|P2RX7	4	1576	13	19884	0.3077	0.015725	*	0.121024	ns	ENSCAFG00845026417|WNT5A	1	ENSCAFG00845027004|BMP2, ENSCAFG00845004370|BMP4, ENSCAFG00845027103|P2RX7	3	13	0.27735
GO:0045579	positive regulation of B cell differentiation	Biological Process	ENSCAFG00845020969|INPP5D, ENSCAFG00845018106|SYK, ENSCAFG00845016220|NCKAP1L, ENSCAFG00845017057|IL2RG	4	1576	13	19884	0.3077	0.015725	*	0.121024	ns		0	ENSCAFG00845020969|INPP5D, ENSCAFG00845018106|SYK, ENSCAFG00845016220|NCKAP1L, ENSCAFG00845017057|IL2RG	4	13	-1.38675
[truncated: 5,273 more rows]

## Sheet: 表格说明
	标题	说明		GO_Category		Rich.Factor		p值颜色	p值范围	Sig.Sign
	GO_ID	GO数据库ID编号。点击进入官网查看此GO ID详细信息。		Process		1			[0, 0.0001)	****
	GO_Term	GO条目。		Component		0.8			[0.0001, 0.001)	***
[truncated: 17 more rows]
