# Supplementary material for: Multiomics analysis of platelet-rich plasma promoting biological performance of mesenchymal stem cells
Source: BMC Genomics. 2024 Jun 5;25:564. doi: 10.1186/s12864-024-10329-8 (PMC11151483; doi:10.1186/s12864-024-10329-8)
Supplement: Supplementary file 1 — Supplementary Material 1. [file 12864_2024_10329_MOESM1_ESM.zip › Supplementary document-9 FBSVSCONT.KEGG_Enrichment.xlsx]

## Sheet: COND1.PRPVSFBS
Pathway_ID	KEGG_Level_1	KEGG_Level_2	Pathway_Name	IDs	S	TS	B	TB	Rich.Factor	P.value	Sig.Sign.P	Q.value	Sig.Sign.Q	S_Down_ID	S_Down_Num	S_Up_ID	S_Up_Num	MapID_Count	ZScore
cfa05323	Human Diseases	Immune disease	Rheumatoid arthritis	ENSCAFG00845010533|VEGFA, ENSCAFG00845008825|IL6, ENSCAFG00845011375|CCL2, ENSCAFG00845009083|CCL5, ENSCAFG00845008998|ENSCAFG00845008998, ENSCAFG00845011661|IL1B, ENSCAFG00845027986|ICAM1, ENSCAFG00845028176|TGFB2, ENSCAFG00845017467|DLA-DRA, ENSCAFG00845018081|ACP5, ENSCAFG00845006275|CXCL8, ENSCAFG00845010910|ANGPT1, ENSCAFG00845011308|IL1A, ENSCAFG00845006313|CXCL6, ENSCAFG00845008966|CCL3, E…	31	749	78	7229	0.3974	7.64114e-12	****	2.38404e-09	****	ENSCAFG00845018055|TEK	1	ENSCAFG00845010533|VEGFA, ENSCAFG00845008825|IL6, ENSCAFG00845011375|CCL2, ENSCAFG00845009083|CCL5, ENSCAFG00845008998|ENSCAFG00845008998, ENSCAFG00845011661|IL1B, ENSCAFG00845027986|ICAM1, ENSCAFG00845028176|TGFB2, ENSCAFG00845017467|DLA-DRA, ENSCAFG00845018081|ACP5, ENSCAFG00845006275|CXCL8, ENSCAFG00845010910|ANGPT1, ENSCAFG00845011308|IL1A, ENSCAFG00845006313|CXCL6, ENSCAFG00845008966|CCL3, E…	30	72	-2.00347
cfa05150	Human Diseases	Infectious disease: bacterial	Staphylococcus aureus infection	ENSCAFG00845025120|C1R, ENSCAFG00845025415|C1S, ENSCAFG00845022197|MASP1, ENSCAFG00845027986|ICAM1, ENSCAFG00845017467|DLA-DRA, ENSCAFG00845013817|CFB, ENSCAFG00845000378|C1QC, ENSCAFG00845029192|CFH, ENSCAFG00845023645|KRT18, ENSCAFG00845000400|C1QA, ENSCAFG00845004824|FPR2, ENSCAFG00845011550|ITGAM, ENSCAFG00845028677|ENSCAFG00845028677, ENSCAFG00845000358|C1QB, ENSCAFG00845018536|DLA-DMB, ENSC…	28	749	67	7229	0.4179	1.89901e-11	****	2.96245e-09	****	ENSCAFG00845023645|KRT18	1	ENSCAFG00845025120|C1R, ENSCAFG00845025415|C1S, ENSCAFG00845022197|MASP1, ENSCAFG00845027986|ICAM1, ENSCAFG00845017467|DLA-DRA, ENSCAFG00845013817|CFB, ENSCAFG00845000378|C1QC, ENSCAFG00845029192|CFH, ENSCAFG00845000400|C1QA, ENSCAFG00845004824|FPR2, ENSCAFG00845011550|ITGAM, ENSCAFG00845028677|ENSCAFG00845028677, ENSCAFG00845000358|C1QB, ENSCAFG00845018536|DLA-DMB, ENSCAFG00845001289|IL10, ENSCA…	27	48	-3.17543
cfa05144	Human Diseases	Infectious disease: parasitic	Malaria	ENSCAFG00845008825|IL6, ENSCAFG00845011375|CCL2, ENSCAFG00845011661|IL1B, ENSCAFG00845027986|ICAM1, ENSCAFG00845028176|TGFB2, ENSCAFG00845010347|CSF3, ENSCAFG00845006275|CXCL8, ENSCAFG00845010894|ENSCAFG00845010894, ENSCAFG00845018444|CD40, ENSCAFG00845001557|IL18, ENSCAFG00845012277|VCAM1, ENSCAFG00845020025|COMP, ENSCAFG00845001289|IL10, ENSCAFG00845012026|TLR4, ENSCAFG00845002098|SELE, ENSCAFG…	21	749	44	7229	0.4773	3.20298e-10	****	3.3311e-08	****		0	ENSCAFG00845008825|IL6, ENSCAFG00845011375|CCL2, ENSCAFG00845011661|IL1B, ENSCAFG00845027986|ICAM1, ENSCAFG00845028176|TGFB2, ENSCAFG00845010347|CSF3, ENSCAFG00845006275|CXCL8, ENSCAFG00845010894|ENSCAFG00845010894, ENSCAFG00845018444|CD40, ENSCAFG00845001557|IL18, ENSCAFG00845012277|VCAM1, ENSCAFG00845020025|COMP, ENSCAFG00845001289|IL10, ENSCAFG00845012026|TLR4, ENSCAFG00845002098|SELE, ENSCAFG…	21	40	-1.26491
cfa04060	Environmental Information Processing	Signaling molecules and interaction	Cytokine-cytokine receptor interaction	ENSCAFG00845030902|LIF, ENSCAFG00845008825|IL6, ENSCAFG00845011375|CCL2, ENSCAFG00845018632|INHBA, ENSCAFG00845005623|TNFRSF11B, ENSCAFG00845009083|CCL5, ENSCAFG00845016210|ENSCAFG00845016210, ENSCAFG00845010304|ENSCAFG00845010304, ENSCAFG00845008998|ENSCAFG00845008998, ENSCAFG00845027859|NGF, ENSCAFG00845011661|IL1B, ENSCAFG00845029124|LEPR, ENSCAFG00845028176|TGFB2, ENSCAFG00845010347|CSF3, ENS…	58	749	249	7229	0.2329	1.40019e-09	****	1.09215e-07	****	ENSCAFG00845029124|LEPR, ENSCAFG00845029452|ACKR4, ENSCAFG00845021570|BMPR1B, ENSCAFG00845024013|IL33, ENSCAFG00845003329|CCL17	5	ENSCAFG00845030902|LIF, ENSCAFG00845008825|IL6, ENSCAFG00845011375|CCL2, ENSCAFG00845018632|INHBA, ENSCAFG00845005623|TNFRSF11B, ENSCAFG00845009083|CCL5, ENSCAFG00845016210|ENSCAFG00845016210, ENSCAFG00845010304|ENSCAFG00845010304, ENSCAFG00845008998|ENSCAFG00845008998, ENSCAFG00845027859|NGF, ENSCAFG00845011661|IL1B, ENSCAFG00845028176|TGFB2, ENSCAFG00845010347|CSF3, ENSCAFG00845006275|CXCL8, EN…	53	200	-1.41421
cfa04610	Organismal Systems	Immune system	Complement and coagulation cascades	ENSCAFG00845025120|C1R, ENSCAFG00845025415|C1S, ENSCAFG00845022197|MASP1, ENSCAFG00845000607|SERPINE1, ENSCAFG00845014757|F3, ENSCAFG00845028486|A2M, ENSCAFG00845020645|SERPING1, ENSCAFG00845003553|BDKRB2, ENSCAFG00845002126|SERPINB2, ENSCAFG00845008986|PLAU, ENSCAFG00845013817|CFB, ENSCAFG00845000378|C1QC, ENSCAFG00845029192|CFH, ENSCAFG00845002341|F5, ENSCAFG00845000400|C1QA, ENSCAFG00845011550…	28	749	80	7229	0.35	2.51595e-09	****	1.56995e-07	****	ENSCAFG00845008986|PLAU, ENSCAFG00845002341|F5, ENSCAFG00845010868|F2RL2, ENSCAFG00845010344|F12	4	ENSCAFG00845025120|C1R, ENSCAFG00845025415|C1S, ENSCAFG00845022197|MASP1, ENSCAFG00845000607|SERPINE1, ENSCAFG00845014757|F3, ENSCAFG00845028486|A2M, ENSCAFG00845020645|SERPING1, ENSCAFG00845003553|BDKRB2, ENSCAFG00845002126|SERPINB2, ENSCAFG00845013817|CFB, ENSCAFG00845000378|C1QC, ENSCAFG00845029192|CFH, ENSCAFG00845000400|C1QA, ENSCAFG00845011550|ITGAM, ENSCAFG00845018768|PROCR, ENSCAFG0084500…	24	65	-4.34122
cfa04514	Environmental Information Processing	Signaling molecules and interaction	Cell adhesion molecules	ENSCAFG00845010030|DLA-64, ENSCAFG00845009719|DLA88, ENSCAFG00845017245|DLA-12, ENSCAFG00845017366|DLA-79, ENSCAFG00845014521|SDC4, ENSCAFG00845027986|ICAM1, ENSCAFG00845017467|DLA-DRA, ENSCAFG00845003331|MPZL1, ENSCAFG00845030092|F11R, ENSCAFG00845023211|PTPRC, ENSCAFG00845017552|NTNG2, ENSCAFG00845018444|CD40, ENSCAFG00845011550|ITGAM, ENSCAFG00845010963|CDH3, ENSCAFG00845022561|CD86, ENSCAFG00…	36	749	125	7229	0.288	6.02909e-09	****	3.13513e-07	****	ENSCAFG00845015743|IGSF11, ENSCAFG00845012097|CDH5	2	ENSCAFG00845010030|DLA-64, ENSCAFG00845009719|DLA88, ENSCAFG00845017245|DLA-12, ENSCAFG00845017366|DLA-79, ENSCAFG00845014521|SDC4, ENSCAFG00845027986|ICAM1, ENSCAFG00845017467|DLA-DRA, ENSCAFG00845003331|MPZL1, ENSCAFG00845030092|F11R, ENSCAFG00845023211|PTPRC, ENSCAFG00845017552|NTNG2, ENSCAFG00845018444|CD40, ENSCAFG00845011550|ITGAM, ENSCAFG00845010963|CDH3, ENSCAFG00845022561|CD86, ENSCAFG00…	34	115	-3.73002
cfa04640	Organismal Systems	Immune system	Hematopoietic cell lineage	ENSCAFG00845008825|IL6, ENSCAFG00845022357|CD44, ENSCAFG00845011661|IL1B, ENSCAFG00845010347|CSF3, ENSCAFG00845017467|DLA-DRA, ENSCAFG00845020957|MME, ENSCAFG00845011308|IL1A, ENSCAFG00845008395|CSF1R, ENSCAFG00845018506|KITLG, ENSCAFG00845011550|ITGAM, ENSCAFG00845011823|ITGA3, ENSCAFG00845001294|CD38, ENSCAFG00845001909|CD14, ENSCAFG00845002030|IL2RA, ENSCAFG00845018536|DLA-DMB, ENSCAFG00845009…	27	749	82	7229	0.3293	2.19085e-08	****	9.76493e-07	****	ENSCAFG00845018506|KITLG	1	ENSCAFG00845008825|IL6, ENSCAFG00845022357|CD44, ENSCAFG00845011661|IL1B, ENSCAFG00845010347|CSF3, ENSCAFG00845017467|DLA-DRA, ENSCAFG00845020957|MME, ENSCAFG00845011308|IL1A, ENSCAFG00845008395|CSF1R, ENSCAFG00845011550|ITGAM, ENSCAFG00845011823|ITGA3, ENSCAFG00845001294|CD38, ENSCAFG00845001909|CD14, ENSCAFG00845002030|IL2RA, ENSCAFG00845018536|DLA-DMB, ENSCAFG00845009774|CSF2, ENSCAFG008450177…	26	73	-3.51123
cfa05140	Human Diseases	Infectious disease: parasitic	Leishmaniasis	ENSCAFG00845005378|PTGS2, ENSCAFG00845011661|IL1B, ENSCAFG00845028176|TGFB2, ENSCAFG00845017467|DLA-DRA, ENSCAFG00845015887|JAK2, ENSCAFG00845004957|MARCKSL1, ENSCAFG00845003520|CYBA, ENSCAFG00845011308|IL1A, ENSCAFG00845011550|ITGAM, ENSCAFG00845018536|DLA-DMB, ENSCAFG00845004665|NCF2, ENSCAFG00845008166|NCF4, ENSCAFG00845001289|IL10, ENSCAFG00845001935|NCF1, ENSCAFG00845012026|TLR4, ENSCAFG0084…	23	749	64	7229	0.3594	3.82595e-08	****	1.49212e-06	****		0	ENSCAFG00845005378|PTGS2, ENSCAFG00845011661|IL1B, ENSCAFG00845028176|TGFB2, ENSCAFG00845017467|DLA-DRA, ENSCAFG00845015887|JAK2, ENSCAFG00845004957|MARCKSL1, ENSCAFG00845003520|CYBA, ENSCAFG00845011308|IL1A, ENSCAFG00845011550|ITGAM, ENSCAFG00845018536|DLA-DMB, ENSCAFG00845004665|NCF2, ENSCAFG00845008166|NCF4, ENSCAFG00845001289|IL10, ENSCAFG00845001935|NCF1, ENSCAFG00845012026|TLR4, ENSCAFG0084…	23	59	-2.21321
cfa04061	Environmental Information Processing	Signaling molecules and interaction	Viral protein interaction with cytokine and cytokine receptor	ENSCAFG00845008825|IL6, ENSCAFG00845011375|CCL2, ENSCAFG00845009083|CCL5, ENSCAFG00845008998|ENSCAFG00845008998, ENSCAFG00845006275|CXCL8, ENSCAFG00845029862|CXCL10, ENSCAFG00845010486|IL1RL1, ENSCAFG00845008395|CSF1R, ENSCAFG00845006313|CXCL6, ENSCAFG00845008966|CCL3, ENSCAFG00845017057|IL2RG, ENSCAFG00845017158|CCL20, ENSCAFG00845002030|IL2RA, ENSCAFG00845008857|CCL4, ENSCAFG00845001557|IL18, E…	25	749	78	7229	0.3205	1.32942e-07	****	4.60866e-06	****	ENSCAFG00845029452|ACKR4, ENSCAFG00845003329|CCL17	2	ENSCAFG00845008825|IL6, ENSCAFG00845011375|CCL2, ENSCAFG00845009083|CCL5, ENSCAFG00845008998|ENSCAFG00845008998, ENSCAFG00845006275|CXCL8, ENSCAFG00845029862|CXCL10, ENSCAFG00845010486|IL1RL1, ENSCAFG00845008395|CSF1R, ENSCAFG00845006313|CXCL6, ENSCAFG00845008966|CCL3, ENSCAFG00845017057|IL2RG, ENSCAFG00845017158|CCL20, ENSCAFG00845002030|IL2RA, ENSCAFG00845008857|CCL4, ENSCAFG00845001557|IL18, E…	23	63	-1.00791
cfa04668	Environmental Information Processing	Signal transduction	TNF signaling pathway	ENSCAFG00845030902|LIF, ENSCAFG00845008825|IL6, ENSCAFG00845011375|CCL2, ENSCAFG00845017615|MMP9, ENSCAFG00845005378|PTGS2, ENSCAFG00845009083|CCL5, ENSCAFG00845006723|TNFAIP3, ENSCAFG00845018800|VEGFC, ENSCAFG00845011661|IL1B, ENSCAFG00845027986|ICAM1, ENSCAFG00845002121|MMP14, ENSCAFG00845029862|CXCL10, ENSCAFG00845029893|CFLAR, ENSCAFG00845003875|NOD2, ENSCAFG00845010486|IL1RL1, ENSCAFG0084500…	30	749	107	7229	0.2804	2.17067e-07	****	6.47129e-06	****	ENSCAFG00845007050|BCL3, ENSCAFG00845014621|SOCS3, ENSCAFG00845005385|MAP2K6, ENSCAFG00845026193|CEBPB	4	ENSCAFG00845030902|LIF, ENSCAFG00845008825|IL6, ENSCAFG00845011375|CCL2, ENSCAFG00845017615|MMP9, ENSCAFG00845005378|PTGS2, ENSCAFG00845009083|CCL5, ENSCAFG00845006723|TNFAIP3, ENSCAFG00845018800|VEGFC, ENSCAFG00845011661|IL1B, ENSCAFG00845027986|ICAM1, ENSCAFG00845002121|MMP14, ENSCAFG00845029862|CXCL10, ENSCAFG00845029893|CFLAR, ENSCAFG00845003875|NOD2, ENSCAFG00845010486|IL1RL1, ENSCAFG0084500…	26	105	1.36626
cfa05332	Human Diseases	Immune disease	Graft-versus-host disease	ENSCAFG00845008825|IL6, ENSCAFG00845010030|DLA-64, ENSCAFG00845009719|DLA88, ENSCAFG00845017245|DLA-12, ENSCAFG00845011661|IL1B, ENSCAFG00845017366|DLA-79, ENSCAFG00845017467|DLA-DRA, ENSCAFG00845011308|IL1A, ENSCAFG00845022561|CD86, ENSCAFG00845018536|DLA-DMB, ENSCAFG00845017781|HLA-DQB1, ENSCAFG00845010558|TNF, ENSCAFG00845017728|DLA-DQA1	13	749	25	7229	0.52	2.28155e-07	****	6.47129e-06	****		0	ENSCAFG00845008825|IL6, ENSCAFG00845010030|DLA-64, ENSCAFG00845009719|DLA88, ENSCAFG00845017245|DLA-12, ENSCAFG00845011661|IL1B, ENSCAFG00845017366|DLA-79, ENSCAFG00845017467|DLA-DRA, ENSCAFG00845011308|IL1A, ENSCAFG00845022561|CD86, ENSCAFG00845018536|DLA-DMB, ENSCAFG00845017781|HLA-DQB1, ENSCAFG00845010558|TNF, ENSCAFG00845017728|DLA-DQA1	13	21	-1.52753
cfa04145	Cellular Processes	Transport and catabolism	Phagosome	ENSCAFG00845010030|DLA-64, ENSCAFG00845025120|C1R, ENSCAFG00845009719|DLA88, ENSCAFG00845017245|DLA-12, ENSCAFG00845017366|DLA-79, ENSCAFG00845017467|DLA-DRA, ENSCAFG00845029842|TUBA4A, ENSCAFG00845013649|MRC1, ENSCAFG00845029863|ENSCAFG00845029863, ENSCAFG00845019241|CTSS, ENSCAFG00845018353|PSMB8, ENSCAFG00845021145|TUBA1B, ENSCAFG00845003520|CYBA, ENSCAFG00845011550|ITGAM, ENSCAFG00845014789|E…	33	749	128	7229	0.2578	4.66161e-07	****	1.21202e-05	****	ENSCAFG00845021145|TUBA1B, ENSCAFG00845014789|ENSCAFG00845014789, ENSCAFG00845001017|TCF25	3	ENSCAFG00845010030|DLA-64, ENSCAFG00845025120|C1R, ENSCAFG00845009719|DLA88, ENSCAFG00845017245|DLA-12, ENSCAFG00845017366|DLA-79, ENSCAFG00845017467|DLA-DRA, ENSCAFG00845029842|TUBA4A, ENSCAFG00845013649|MRC1, ENSCAFG00845029863|ENSCAFG00845029863, ENSCAFG00845019241|CTSS, ENSCAFG00845018353|PSMB8, ENSCAFG00845003520|CYBA, ENSCAFG00845011550|ITGAM, ENSCAFG00845001909|CD14, ENSCAFG00845028677|ENS…	30	119	-3.48345
cfa04380	Organismal Systems	Development and regeneration	Osteoclast differentiation	ENSCAFG00845005623|TNFRSF11B, ENSCAFG00845011661|IL1B, ENSCAFG00845028176|TGFB2, ENSCAFG00845018081|ACP5, ENSCAFG00845023626|NFKB2, ENSCAFG00845003520|CYBA, ENSCAFG00845007708|TGFBR1, ENSCAFG00845011308|IL1A, ENSCAFG00845008395|CSF1R, ENSCAFG00845005191|FOSB, ENSCAFG00845014621|SOCS3, ENSCAFG00845028677|ENSCAFG00845028677, ENSCAFG00845003698|ENSCAFG00845003698, ENSCAFG00845004665|NCF2, ENSCAFG008…	29	749	109	7229	0.2661	1.14942e-06	****	2.75861e-05	****	ENSCAFG00845005191|FOSB, ENSCAFG00845014621|SOCS3, ENSCAFG00845009666|MITF, ENSCAFG00845026966|NFATC2, ENSCAFG00845005385|MAP2K6	5	ENSCAFG00845005623|TNFRSF11B, ENSCAFG00845011661|IL1B, ENSCAFG00845028176|TGFB2, ENSCAFG00845018081|ACP5, ENSCAFG00845023626|NFKB2, ENSCAFG00845003520|CYBA, ENSCAFG00845007708|TGFBR1, ENSCAFG00845011308|IL1A, ENSCAFG00845008395|CSF1R, ENSCAFG00845028677|ENSCAFG00845028677, ENSCAFG00845003698|ENSCAFG00845003698, ENSCAFG00845004665|NCF2, ENSCAFG00845018106|SYK, ENSCAFG00845002346|ENSCAFG00845002346…	24	104	-2.05922
cfa04940	Human Diseases	Endocrine and metabolic disease	Type I diabetes mellitus	ENSCAFG00845010030|DLA-64, ENSCAFG00845009719|DLA88, ENSCAFG00845017245|DLA-12, ENSCAFG00845030025|PTPRN, ENSCAFG00845011661|IL1B, ENSCAFG00845017366|DLA-79, ENSCAFG00845017467|DLA-DRA, ENSCAFG00845011308|IL1A, ENSCAFG00845022561|CD86, ENSCAFG00845003895|GAD2, ENSCAFG00845018536|DLA-DMB, ENSCAFG00845017781|HLA-DQB1, ENSCAFG00845010558|TNF, ENSCAFG00845017728|DLA-DQA1	14	749	34	7229	0.4118	2.79986e-06	****	6.09296e-05	****	ENSCAFG00845003895|GAD2	1	ENSCAFG00845010030|DLA-64, ENSCAFG00845009719|DLA88, ENSCAFG00845017245|DLA-12, ENSCAFG00845030025|PTPRN, ENSCAFG00845011661|IL1B, ENSCAFG00845017366|DLA-79, ENSCAFG00845017467|DLA-DRA, ENSCAFG00845011308|IL1A, ENSCAFG00845022561|CD86, ENSCAFG00845018536|DLA-DMB, ENSCAFG00845017781|HLA-DQB1, ENSCAFG00845010558|TNF, ENSCAFG00845017728|DLA-DQA1	13	27	-2.11695
cfa04612	Organismal Systems	Immune system	Antigen processing and presentation	ENSCAFG00845010030|DLA-64, ENSCAFG00845009719|DLA88, ENSCAFG00845017245|DLA-12, ENSCAFG00845006874|CD74, ENSCAFG00845017366|DLA-79, ENSCAFG00845017467|DLA-DRA, ENSCAFG00845018672|CTSB, ENSCAFG00845019241|CTSS, ENSCAFG00845018353|PSMB8, ENSCAFG00845021275|LGMN, ENSCAFG00845002192|HSPA2, ENSCAFG00845018536|DLA-DMB, ENSCAFG00845017781|HLA-DQB1, ENSCAFG00845027739|CD4, ENSCAFG00845010558|TNF, ENSCAFG…	17	749	48	7229	0.3542	2.92931e-06	****	6.09296e-05	****		0	ENSCAFG00845010030|DLA-64, ENSCAFG00845009719|DLA88, ENSCAFG00845017245|DLA-12, ENSCAFG00845006874|CD74, ENSCAFG00845017366|DLA-79, ENSCAFG00845017467|DLA-DRA, ENSCAFG00845018672|CTSB, ENSCAFG00845019241|CTSS, ENSCAFG00845018353|PSMB8, ENSCAFG00845021275|LGMN, ENSCAFG00845002192|HSPA2, ENSCAFG00845018536|DLA-DMB, ENSCAFG00845017781|HLA-DQB1, ENSCAFG00845027739|CD4, ENSCAFG00845010558|TNF, ENSCAFG…	17	44	-1.20605
cfa04933	Human Diseases	Endocrine and metabolic disease	AGE-RAGE signaling pathway in diabetic complications	ENSCAFG00845010533|VEGFA, ENSCAFG00845008825|IL6, ENSCAFG00845011375|CCL2, ENSCAFG00845000865|MMP2, ENSCAFG00845018800|VEGFC, ENSCAFG00845000607|SERPINE1, ENSCAFG00845014757|F3, ENSCAFG00845011661|IL1B, ENSCAFG00845027986|ICAM1, ENSCAFG00845028176|TGFB2, ENSCAFG00845006275|CXCL8, ENSCAFG00845010485|PIM1, ENSCAFG00845015887|JAK2, ENSCAFG00845021860|EGR1, ENSCAFG00845007708|TGFBR1, ENSCAFG008450153…	26	749	97	7229	0.268	3.53195e-06	****	6.88731e-05	****	ENSCAFG00845010485|PIM1, ENSCAFG00845021860|EGR1	2	ENSCAFG00845010533|VEGFA, ENSCAFG00845008825|IL6, ENSCAFG00845011375|CCL2, ENSCAFG00845000865|MMP2, ENSCAFG00845018800|VEGFC, ENSCAFG00845000607|SERPINE1, ENSCAFG00845014757|F3, ENSCAFG00845011661|IL1B, ENSCAFG00845027986|ICAM1, ENSCAFG00845028176|TGFB2, ENSCAFG00845006275|CXCL8, ENSCAFG00845015887|JAK2, ENSCAFG00845007708|TGFBR1, ENSCAFG00845015348|CCND1, ENSCAFG00845011308|IL1A, ENSCAFG00845027…	24	96	-1.02062
cfa05330	Human Diseases	Immune disease	Allograft rejection	ENSCAFG00845010030|DLA-64, ENSCAFG00845009719|DLA88, ENSCAFG00845017245|DLA-12, ENSCAFG00845017366|DLA-79, ENSCAFG00845017467|DLA-DRA, ENSCAFG00845018444|CD40, ENSCAFG00845022561|CD86, ENSCAFG00845018536|DLA-DMB, ENSCAFG00845001289|IL10, ENSCAFG00845017781|HLA-DQB1, ENSCAFG00845010558|TNF, ENSCAFG00845017728|DLA-DQA1	12	749	28	7229	0.4286	8.88049e-06	****	0.000162983	***		0	ENSCAFG00845010030|DLA-64, ENSCAFG00845009719|DLA88, ENSCAFG00845017245|DLA-12, ENSCAFG00845017366|DLA-79, ENSCAFG00845017467|DLA-DRA, ENSCAFG00845018444|CD40, ENSCAFG00845022561|CD86, ENSCAFG00845018536|DLA-DMB, ENSCAFG00845001289|IL10, ENSCAFG00845017781|HLA-DQB1, ENSCAFG00845010558|TNF, ENSCAFG00845017728|DLA-DQA1	12	23	-1.87663
cfa05416	Human Diseases	Cardiovascular disease	Viral myocarditis	ENSCAFG00845010030|DLA-64, ENSCAFG00845009719|DLA88, ENSCAFG00845017245|DLA-12, ENSCAFG00845017366|DLA-79, ENSCAFG00845027986|ICAM1, ENSCAFG00845017467|DLA-DRA, ENSCAFG00845012386|SGCA, ENSCAFG00845015348|CCND1, ENSCAFG00845018444|CD40, ENSCAFG00845022561|CD86, ENSCAFG00845018536|DLA-DMB, ENSCAFG00845007348|RAC2, ENSCAFG00845017781|HLA-DQB1, ENSCAFG00845021592|ITGB2, ENSCAFG00845017728|DLA-DQA1, …	16	749	48	7229	0.3333	1.39962e-05	****	0.000242601	***		0	ENSCAFG00845010030|DLA-64, ENSCAFG00845009719|DLA88, ENSCAFG00845017245|DLA-12, ENSCAFG00845017366|DLA-79, ENSCAFG00845027986|ICAM1, ENSCAFG00845017467|DLA-DRA, ENSCAFG00845012386|SGCA, ENSCAFG00845015348|CCND1, ENSCAFG00845018444|CD40, ENSCAFG00845022561|CD86, ENSCAFG00845018536|DLA-DMB, ENSCAFG00845007348|RAC2, ENSCAFG00845017781|HLA-DQB1, ENSCAFG00845021592|ITGB2, ENSCAFG00845017728|DLA-DQA1, …	16	48	-0.57735
cfa05166	Human Diseases	Infectious disease: viral	Human T-cell leukemia virus 1 infection	ENSCAFG00845008825|IL6, ENSCAFG00845010030|DLA-64, ENSCAFG00845009719|DLA88, ENSCAFG00845015278|SLC2A1, ENSCAFG00845017245|DLA-12, ENSCAFG00845009606|ENSCAFG00845009606, ENSCAFG00845017366|DLA-79, ENSCAFG00845027986|ICAM1, ENSCAFG00845028176|TGFB2, ENSCAFG00845017467|DLA-DRA, ENSCAFG00845023626|NFKB2, ENSCAFG00845027328|BUB1B, ENSCAFG00845021860|EGR1, ENSCAFG00845014235|TSPO, ENSCAFG00845007708|T…	41	749	204	7229	0.201	2.01656e-05	****	0.00033114	***	ENSCAFG00845027328|BUB1B, ENSCAFG00845021860|EGR1, ENSCAFG00845019556|CDC20, ENSCAFG00845004674|ZFP36, ENSCAFG00845021203|CCNA2, ENSCAFG00845001057|PTTG1, ENSCAFG00845016098|CCNB2, ENSCAFG00845024510|CDKN2C, ENSCAFG00845026966|NFATC2	9	ENSCAFG00845008825|IL6, ENSCAFG00845010030|DLA-64, ENSCAFG00845009719|DLA88, ENSCAFG00845015278|SLC2A1, ENSCAFG00845017245|DLA-12, ENSCAFG00845009606|ENSCAFG00845009606, ENSCAFG00845017366|DLA-79, ENSCAFG00845027986|ICAM1, ENSCAFG00845028176|TGFB2, ENSCAFG00845017467|DLA-DRA, ENSCAFG00845023626|NFKB2, ENSCAFG00845014235|TSPO, ENSCAFG00845007708|TGFBR1, ENSCAFG00845015348|CCND1, ENSCAFG00845018444…	32	198	1.066
cfa05321	Human Diseases	Immune disease	Inflammatory bowel disease	ENSCAFG00845008825|IL6, ENSCAFG00845011661|IL1B, ENSCAFG00845028176|TGFB2, ENSCAFG00845017467|DLA-DRA, ENSCAFG00845003875|NOD2, ENSCAFG00845010486|IL1RL1, ENSCAFG00845011308|IL1A, ENSCAFG00845017057|IL2RG, ENSCAFG00845018536|DLA-DMB, ENSCAFG00845001557|IL18, ENSCAFG00845001289|IL10, ENSCAFG00845012026|TLR4, ENSCAFG00845017781|HLA-DQB1, ENSCAFG00845020106|IL21, ENSCAFG00845010558|TNF, ENSCAFG00845…	17	749	55	7229	0.3091	2.34204e-05	****	0.000365358	***		0	ENSCAFG00845008825|IL6, ENSCAFG00845011661|IL1B, ENSCAFG00845028176|TGFB2, ENSCAFG00845017467|DLA-DRA, ENSCAFG00845003875|NOD2, ENSCAFG00845010486|IL1RL1, ENSCAFG00845011308|IL1A, ENSCAFG00845017057|IL2RG, ENSCAFG00845018536|DLA-DMB, ENSCAFG00845001557|IL18, ENSCAFG00845001289|IL10, ENSCAFG00845012026|TLR4, ENSCAFG00845017781|HLA-DQB1, ENSCAFG00845020106|IL21, ENSCAFG00845010558|TNF, ENSCAFG00845…	17	47	-0.58346
cfa05133	Human Diseases	Infectious disease: bacterial	Pertussis	ENSCAFG00845008825|IL6, ENSCAFG00845025120|C1R, ENSCAFG00845025415|C1S, ENSCAFG00845011661|IL1B, ENSCAFG00845020645|SERPING1, ENSCAFG00845006275|CXCL8, ENSCAFG00845003424|ENSCAFG00845003424, ENSCAFG00845011308|IL1A, ENSCAFG00845006313|CXCL6, ENSCAFG00845000378|C1QC, ENSCAFG00845000400|C1QA, ENSCAFG00845011550|ITGAM, ENSCAFG00845001909|CD14, ENSCAFG00845000358|C1QB, ENSCAFG00845018347|NLRP3, ENSCA…	20	749	72	7229	0.2778	2.66173e-05	****	0.000395457	***	ENSCAFG00845003424|ENSCAFG00845003424	1	ENSCAFG00845008825|IL6, ENSCAFG00845025120|C1R, ENSCAFG00845025415|C1S, ENSCAFG00845011661|IL1B, ENSCAFG00845020645|SERPING1, ENSCAFG00845006275|CXCL8, ENSCAFG00845011308|IL1A, ENSCAFG00845006313|CXCL6, ENSCAFG00845000378|C1QC, ENSCAFG00845000400|C1QA, ENSCAFG00845011550|ITGAM, ENSCAFG00845001909|CD14, ENSCAFG00845000358|C1QB, ENSCAFG00845018347|NLRP3, ENSCAFG00845001289|IL10, ENSCAFG00845012026|…	19	68	-1.69775
cfa04064	Environmental Information Processing	Signal transduction	NF-kappa B signaling pathway	ENSCAFG00845005378|PTGS2, ENSCAFG00845006723|TNFAIP3, ENSCAFG00845011661|IL1B, ENSCAFG00845027986|ICAM1, ENSCAFG00845023626|NFKB2, ENSCAFG00845006275|CXCL8, ENSCAFG00845029893|CFLAR, ENSCAFG00845008986|PLAU, ENSCAFG00845018444|CD40, ENSCAFG00845005023|ENSCAFG00845005023, ENSCAFG00845014040|GADD45A, ENSCAFG00845001909|CD14, ENSCAFG00845008857|CCL4, ENSCAFG00845018106|SYK, ENSCAFG00845012277|VCAM1,…	23	749	91	7229	0.2527	3.60464e-05	****	0.000511204	***	ENSCAFG00845008986|PLAU, ENSCAFG00845014040|GADD45A, ENSCAFG00845006362|CARD10	3	ENSCAFG00845005378|PTGS2, ENSCAFG00845006723|TNFAIP3, ENSCAFG00845011661|IL1B, ENSCAFG00845027986|ICAM1, ENSCAFG00845023626|NFKB2, ENSCAFG00845006275|CXCL8, ENSCAFG00845029893|CFLAR, ENSCAFG00845018444|CD40, ENSCAFG00845005023|ENSCAFG00845005023, ENSCAFG00845001909|CD14, ENSCAFG00845008857|CCL4, ENSCAFG00845018106|SYK, ENSCAFG00845012277|VCAM1, ENSCAFG00845012026|TLR4, ENSCAFG00845010558|TNF, ENS…	20	90	-0.316228
cfa04010	Environmental Information Processing	Signal transduction	MAPK signaling pathway	ENSCAFG00845010533|VEGFA, ENSCAFG00845018800|VEGFC, ENSCAFG00845027859|NGF, ENSCAFG00845004794|EPHA2, ENSCAFG00845011661|IL1B, ENSCAFG00845012040|FGFR1, ENSCAFG00845028176|TGFB2, ENSCAFG00845023626|NFKB2, ENSCAFG00845010910|ANGPT1, ENSCAFG00845005405|PLA2G4A, ENSCAFG00845002192|HSPA2, ENSCAFG00845014023|CDC25B, ENSCAFG00845007708|TGFBR1, ENSCAFG00845011396|EGFR, ENSCAFG00845011308|IL1A, ENSCAFG00…	51	749	281	7229	0.1815	3.90243e-05	****	0.000529373	***	ENSCAFG00845014023|CDC25B, ENSCAFG00845018506|KITLG, ENSCAFG00845009162|PAK1, ENSCAFG00845029200|MAP3K20, ENSCAFG00845019582|ANGPT4, ENSCAFG00845014040|GADD45A, ENSCAFG00845001301|FGF10, ENSCAFG00845018644|DUSP6, ENSCAFG00845028973|MAP4K2, ENSCAFG00845018055|TEK, ENSCAFG00845005385|MAP2K6, ENSCAFG00845017837|FGF5, ENSCAFG00845001658|FGF6A, ENSCAFG00845020246|MECOM	14	ENSCAFG00845010533|VEGFA, ENSCAFG00845018800|VEGFC, ENSCAFG00845027859|NGF, ENSCAFG00845004794|EPHA2, ENSCAFG00845011661|IL1B, ENSCAFG00845012040|FGFR1, ENSCAFG00845028176|TGFB2, ENSCAFG00845023626|NFKB2, ENSCAFG00845010910|ANGPT1, ENSCAFG00845005405|PLA2G4A, ENSCAFG00845002192|HSPA2, ENSCAFG00845007708|TGFBR1, ENSCAFG00845011396|EGFR, ENSCAFG00845011308|IL1A, ENSCAFG00845028149|CACNA1A, ENSCAFG0…	37	268	-0.855186
cfa04151	Environmental Information Processing	Signal transduction	PI3K-Akt signaling pathway	ENSCAFG00845010533|VEGFA, ENSCAFG00845008825|IL6, ENSCAFG00845027693|COL6A5, ENSCAFG00845018800|VEGFC, ENSCAFG00845027859|NGF, ENSCAFG00845004794|EPHA2, ENSCAFG00845016275|GNGT1, ENSCAFG00845012040|FGFR1, ENSCAFG00845009606|ENSCAFG00845009606, ENSCAFG00845010582|TNC, ENSCAFG00845010347|CSF3, ENSCAFG00845010910|ANGPT1, ENSCAFG00845019410|ITGA11, ENSCAFG00845015887|JAK2, ENSCAFG00845015348|CCND1, E…	59	749	341	7229	0.173	4.21098e-05	****	0.000533114	***	ENSCAFG00845028105|COL6A3, ENSCAFG00845018506|KITLG, ENSCAFG00845019582|ANGPT4, ENSCAFG00845001301|FGF10, ENSCAFG00845013821|LAMA3, ENSCAFG00845010094|TNN, ENSCAFG00845018055|TEK, ENSCAFG00845017837|FGF5, ENSCAFG00845001658|FGF6A, ENSCAFG00845029158|ITGB6	10	ENSCAFG00845010533|VEGFA, ENSCAFG00845008825|IL6, ENSCAFG00845027693|COL6A5, ENSCAFG00845018800|VEGFC, ENSCAFG00845027859|NGF, ENSCAFG00845004794|EPHA2, ENSCAFG00845016275|GNGT1, ENSCAFG00845012040|FGFR1, ENSCAFG00845009606|ENSCAFG00845009606, ENSCAFG00845010582|TNC, ENSCAFG00845010347|CSF3, ENSCAFG00845010910|ANGPT1, ENSCAFG00845019410|ITGA11, ENSCAFG00845015887|JAK2, ENSCAFG00845015348|CCND1, E…	49	310	-2.38544
cfa04657	Organismal Systems	Immune system	IL-17 signaling pathway	ENSCAFG00845008825|IL6, ENSCAFG00845011375|CCL2, ENSCAFG00845017615|MMP9, ENSCAFG00845005378|PTGS2, ENSCAFG00845006723|TNFAIP3, ENSCAFG00845011661|IL1B, ENSCAFG00845028469|IKBKE, ENSCAFG00845010347|CSF3, ENSCAFG00845006275|CXCL8, ENSCAFG00845029862|CXCL10, ENSCAFG00845006313|CXCL6, ENSCAFG00845005191|FOSB, ENSCAFG00845029755|LCN2, ENSCAFG00845017420|TRAF3IP2, ENSCAFG00845017158|CCL20, ENSCAFG0084…	21	749	80	7229	0.2625	4.27175e-05	****	0.000533114	***	ENSCAFG00845005191|FOSB, ENSCAFG00845026193|CEBPB, ENSCAFG00845003329|CCL17	3	ENSCAFG00845008825|IL6, ENSCAFG00845011375|CCL2, ENSCAFG00845017615|MMP9, ENSCAFG00845005378|PTGS2, ENSCAFG00845006723|TNFAIP3, ENSCAFG00845011661|IL1B, ENSCAFG00845028469|IKBKE, ENSCAFG00845010347|CSF3, ENSCAFG00845006275|CXCL8, ENSCAFG00845029862|CXCL10, ENSCAFG00845006313|CXCL6, ENSCAFG00845029755|LCN2, ENSCAFG00845017420|TRAF3IP2, ENSCAFG00845017158|CCL20, ENSCAFG00845009774|CSF2, ENSCAFG0084…	18	71	1.78017
cfa05202	Human Diseases	Cancer: overview	Transcriptional misregulation in cancer	ENSCAFG00845008825|IL6, ENSCAFG00845017615|MMP9, ENSCAFG00845009606|ENSCAFG00845009606, ENSCAFG00845006275|CXCL8, ENSCAFG00845008986|PLAU, ENSCAFG00845011212|IGFBP3, ENSCAFG00845008395|CSF1R, ENSCAFG00845018444|CD40, ENSCAFG00845014820|MLLT3, ENSCAFG00845021203|CCNA2, ENSCAFG00845027359|WT1, ENSCAFG00845005023|ENSCAFG00845005023, ENSCAFG00845011550|ITGAM, ENSCAFG00845014040|GADD45A, ENSCAFG008450…	36	749	178	7229	0.2022	5.59253e-05	****	0.000671104	***	ENSCAFG00845008986|PLAU, ENSCAFG00845021203|CCNA2, ENSCAFG00845027359|WT1, ENSCAFG00845014040|GADD45A, ENSCAFG00845022621|SIX4, ENSCAFG00845018644|DUSP6, ENSCAFG00845021248|RUNX1T1, ENSCAFG00845024510|CDKN2C, ENSCAFG00845000220|ZBTB16, ENSCAFG00845009666|MITF, ENSCAFG00845022548|SIX1, ENSCAFG00845026193|CEBPB, ENSCAFG00845015914|H3C8, ENSCAFG00845025460|H3C8, ENSCAFG00845012268|PAX8	15	ENSCAFG00845008825|IL6, ENSCAFG00845017615|MMP9, ENSCAFG00845009606|ENSCAFG00845009606, ENSCAFG00845006275|CXCL8, ENSCAFG00845011212|IGFBP3, ENSCAFG00845008395|CSF1R, ENSCAFG00845018444|CD40, ENSCAFG00845014820|MLLT3, ENSCAFG00845005023|ENSCAFG00845005023, ENSCAFG00845011550|ITGAM, ENSCAFG00845022561|CD86, ENSCAFG00845010762|ETV4, ENSCAFG00845001909|CD14, ENSCAFG00845009107|ETV7, ENSCAFG008450078…	21	172	-2.82122
cfa05152	Human Diseases	Infectious disease: bacterial	Tuberculosis	ENSCAFG00845008825|IL6, ENSCAFG00845010606|LSP1, ENSCAFG00845006874|CD74, ENSCAFG00845011661|IL1B, ENSCAFG00845028176|TGFB2, ENSCAFG00845017467|DLA-DRA, ENSCAFG00845013649|MRC1, ENSCAFG00845019241|CTSS, ENSCAFG00845015887|JAK2, ENSCAFG00845003424|ENSCAFG00845003424, ENSCAFG00845003875|NOD2, ENSCAFG00845011308|IL1A, ENSCAFG00845011550|ITGAM, ENSCAFG00845001909|CD14, ENSCAFG00845029387|FCER1G, ENSC…	33	749	158	7229	0.2089	5.84758e-05	****	0.00067572	***	ENSCAFG00845010606|LSP1, ENSCAFG00845003424|ENSCAFG00845003424, ENSCAFG00845026193|CEBPB	3	ENSCAFG00845008825|IL6, ENSCAFG00845006874|CD74, ENSCAFG00845011661|IL1B, ENSCAFG00845028176|TGFB2, ENSCAFG00845017467|DLA-DRA, ENSCAFG00845013649|MRC1, ENSCAFG00845019241|CTSS, ENSCAFG00845015887|JAK2, ENSCAFG00845003875|NOD2, ENSCAFG00845011308|IL1A, ENSCAFG00845011550|ITGAM, ENSCAFG00845001909|CD14, ENSCAFG00845029387|FCER1G, ENSCAFG00845028677|ENSCAFG00845028677, ENSCAFG00845018536|DLA-DMB, E…	30	142	-3.10497
cfa05200	Human Diseases	Cancer: overview	Pathways in cancer	ENSCAFG00845010533|VEGFA, ENSCAFG00845008825|IL6, ENSCAFG00845027702|EPAS1, ENSCAFG00845017615|MMP9, ENSCAFG00845005378|PTGS2, ENSCAFG00845000865|MMP2, ENSCAFG00845009778|HMOX1, ENSCAFG00845015278|SLC2A1, ENSCAFG00845008849|WNT2, ENSCAFG00845018800|VEGFC, ENSCAFG00845026417|WNT5A, ENSCAFG00845016275|GNGT1, ENSCAFG00845012040|FGFR1, ENSCAFG00845009606|ENSCAFG00845009606, ENSCAFG00845028176|TGFB2, …	79	749	505	7229	0.1564	8.64671e-05	****	0.00096349	***	ENSCAFG00845009778|HMOX1, ENSCAFG00845010485|PIM1, ENSCAFG00845003424|ENSCAFG00845003424, ENSCAFG00845021203|CCNA2, ENSCAFG00845018506|KITLG, ENSCAFG00845006501|FZD4, ENSCAFG00845014040|GADD45A, ENSCAFG00845001301|FGF10, ENSCAFG00845021248|RUNX1T1, ENSCAFG00845000220|ZBTB16, ENSCAFG00845009666|MITF, ENSCAFG00845013821|LAMA3, ENSCAFG00845029137|DLL4, ENSCAFG00845007687|WNT2B, ENSCAFG00845016542|EN…	21	ENSCAFG00845010533|VEGFA, ENSCAFG00845008825|IL6, ENSCAFG00845027702|EPAS1, ENSCAFG00845017615|MMP9, ENSCAFG00845005378|PTGS2, ENSCAFG00845000865|MMP2, ENSCAFG00845015278|SLC2A1, ENSCAFG00845008849|WNT2, ENSCAFG00845018800|VEGFC, ENSCAFG00845026417|WNT5A, ENSCAFG00845016275|GNGT1, ENSCAFG00845012040|FGFR1, ENSCAFG00845009606|ENSCAFG00845009606, ENSCAFG00845028176|TGFB2, ENSCAFG00845023626|NFKB2, …	58	470	-2.85985
cfa04020	Environmental Information Processing	Signal transduction	Calcium signaling pathway	ENSCAFG00845010533|VEGFA, ENSCAFG00845018800|VEGFC, ENSCAFG00845027859|NGF, ENSCAFG00845022393|ADORA2A, ENSCAFG00845012040|FGFR1, ENSCAFG00845000310|HRH2, ENSCAFG00845015903|PDE1B, ENSCAFG00845003553|BDKRB2, ENSCAFG00845027774|EDNRB, ENSCAFG00845003424|ENSCAFG00845003424, ENSCAFG00845000194|CAMK1D, ENSCAFG00845011396|EGFR, ENSCAFG00845028149|CACNA1A, ENSCAFG00845030715|ENSCAFG00845030715, ENSCAFG…	43	749	232	7229	0.1853	9.59524e-05	****	0.00103232	**	ENSCAFG00845003424|ENSCAFG00845003424, ENSCAFG00845024998|SLC8A1, ENSCAFG00845001301|FGF10, ENSCAFG00845001264|ADRA1B, ENSCAFG00845027877|RET, ENSCAFG00845017837|FGF5, ENSCAFG00845001658|FGF6A, ENSCAFG00845030779|GRPR	8	ENSCAFG00845010533|VEGFA, ENSCAFG00845018800|VEGFC, ENSCAFG00845027859|NGF, ENSCAFG00845022393|ADORA2A, ENSCAFG00845012040|FGFR1, ENSCAFG00845000310|HRH2, ENSCAFG00845015903|PDE1B, ENSCAFG00845003553|BDKRB2, ENSCAFG00845027774|EDNRB, ENSCAFG00845000194|CAMK1D, ENSCAFG00845011396|EGFR, ENSCAFG00845028149|CACNA1A, ENSCAFG00845030715|ENSCAFG00845030715, ENSCAFG00845025226|RYR3, ENSCAFG00845017702|NT…	35	209	-2.62851
cfa05146	Human Diseases	Infectious disease: parasitic	Amoebiasis	ENSCAFG00845008825|IL6, ENSCAFG00845011661|IL1B, ENSCAFG00845028176|TGFB2, ENSCAFG00845006275|CXCL8, ENSCAFG00845017287|SERPINB6, ENSCAFG00845011550|ITGAM, ENSCAFG00845001909|CD14, ENSCAFG00845027587|PLCB2, ENSCAFG00845009774|CSF2, ENSCAFG00845002662|LAMB3, ENSCAFG00845001289|IL10, ENSCAFG00845012026|TLR4, ENSCAFG00845013821|LAMA3, ENSCAFG00845017700|CD1A8, ENSCAFG00845010558|TNF, ENSCAFG00845001…	22	749	91	7229	0.2418	0.000108838	***	0.00110523	**	ENSCAFG00845017287|SERPINB6, ENSCAFG00845013821|LAMA3, ENSCAFG00845002109|SERPINB10	3	ENSCAFG00845008825|IL6, ENSCAFG00845011661|IL1B, ENSCAFG00845028176|TGFB2, ENSCAFG00845006275|CXCL8, ENSCAFG00845011550|ITGAM, ENSCAFG00845001909|CD14, ENSCAFG00845027587|PLCB2, ENSCAFG00845009774|CSF2, ENSCAFG00845002662|LAMB3, ENSCAFG00845001289|IL10, ENSCAFG00845012026|TLR4, ENSCAFG00845017700|CD1A8, ENSCAFG00845010558|TNF, ENSCAFG00845001335|PRKCB, ENSCAFG00845015333|COL4A4, ENSCAFG0084501710…	19	85	-2.38624
cfa04512	Environmental Information Processing	Signaling molecules and interaction	ECM-receptor interaction	ENSCAFG00845027693|COL6A5, ENSCAFG00845022357|CD44, ENSCAFG00845014521|SDC4, ENSCAFG00845010582|TNC, ENSCAFG00845019410|ITGA11, ENSCAFG00845028293|NPNT, ENSCAFG00845028105|COL6A3, ENSCAFG00845016131|SPP1, ENSCAFG00845000461|HMMR, ENSCAFG00845020649|AGRN, ENSCAFG00845011823|ITGA3, ENSCAFG00845002662|LAMB3, ENSCAFG00845020025|COMP, ENSCAFG00845013821|LAMA3, ENSCAFG00845010094|TNN, ENSCAFG0084501786…	21	749	85	7229	0.2471	0.000111303	***	0.00110523	**	ENSCAFG00845028105|COL6A3, ENSCAFG00845000461|HMMR, ENSCAFG00845013821|LAMA3, ENSCAFG00845010094|TNN, ENSCAFG00845029158|ITGB6	5	ENSCAFG00845027693|COL6A5, ENSCAFG00845022357|CD44, ENSCAFG00845014521|SDC4, ENSCAFG00845010582|TNC, ENSCAFG00845019410|ITGA11, ENSCAFG00845028293|NPNT, ENSCAFG00845016131|SPP1, ENSCAFG00845020649|AGRN, ENSCAFG00845011823|ITGA3, ENSCAFG00845002662|LAMB3, ENSCAFG00845020025|COMP, ENSCAFG00845017868|RELN, ENSCAFG00845006098|THBS4, ENSCAFG00845015333|COL4A4, ENSCAFG00845020359|LAMC3, ENSCAFG00845015…	16	80	-3.2423
cfa04015	Environmental Information Processing	Signal transduction	Rap1 signaling pathway	ENSCAFG00845010533|VEGFA, ENSCAFG00845018800|VEGFC, ENSCAFG00845027859|NGF, ENSCAFG00845004794|EPHA2, ENSCAFG00845022393|ADORA2A, ENSCAFG00845012040|FGFR1, ENSCAFG00845010910|ANGPT1, ENSCAFG00845009192|SIPA1L1, ENSCAFG00845003424|ENSCAFG00845003424, ENSCAFG00845011396|EGFR, ENSCAFG00845008395|CSF1R, ENSCAFG00845018506|KITLG, ENSCAFG00845011550|ITGAM, ENSCAFG00845019582|ANGPT4, ENSCAFG00845001301|…	39	749	205	7229	0.1902	0.000113357	***	0.00110523	**	ENSCAFG00845009192|SIPA1L1, ENSCAFG00845003424|ENSCAFG00845003424, ENSCAFG00845018506|KITLG, ENSCAFG00845019582|ANGPT4, ENSCAFG00845001301|FGF10, ENSCAFG00845021944|TIAM1, ENSCAFG00845018055|TEK, ENSCAFG00845008384|RAPGEF5, ENSCAFG00845005385|MAP2K6, ENSCAFG00845009278|VAV3, ENSCAFG00845017837|FGF5, ENSCAFG00845001658|FGF6A	12	ENSCAFG00845010533|VEGFA, ENSCAFG00845018800|VEGFC, ENSCAFG00845027859|NGF, ENSCAFG00845004794|EPHA2, ENSCAFG00845022393|ADORA2A, ENSCAFG00845012040|FGFR1, ENSCAFG00845010910|ANGPT1, ENSCAFG00845011396|EGFR, ENSCAFG00845008395|CSF1R, ENSCAFG00845011550|ITGAM, ENSCAFG00845027587|PLCB2, ENSCAFG00845017942|FGF1, ENSCAFG00845008896|VAV1, ENSCAFG00845023075|ADCY2, ENSCAFG00845002557|LCP2, ENSCAFG00845…	27	193	-3.81502
cfa04062	Organismal Systems	Immune system	Chemokine signaling pathway	ENSCAFG00845011375|CCL2, ENSCAFG00845009083|CCL5, ENSCAFG00845016210|ENSCAFG00845016210, ENSCAFG00845008998|ENSCAFG00845008998, ENSCAFG00845016275|GNGT1, ENSCAFG00845006275|CXCL8, ENSCAFG00845029862|CXCL10, ENSCAFG00845028038|GRK3, ENSCAFG00845015887|JAK2, ENSCAFG00845006313|CXCL6, ENSCAFG00845008966|CCL3, ENSCAFG00845009162|PAK1, ENSCAFG00845017158|CCL20, ENSCAFG00845027587|PLCB2, ENSCAFG0084500…	34	749	171	7229	0.1988	0.000127206	***	0.00120268	**	ENSCAFG00845009162|PAK1, ENSCAFG00845021944|TIAM1, ENSCAFG00845009278|VAV3, ENSCAFG00845003329|CCL17	4	ENSCAFG00845011375|CCL2, ENSCAFG00845009083|CCL5, ENSCAFG00845016210|ENSCAFG00845016210, ENSCAFG00845008998|ENSCAFG00845008998, ENSCAFG00845016275|GNGT1, ENSCAFG00845006275|CXCL8, ENSCAFG00845029862|CXCL10, ENSCAFG00845028038|GRK3, ENSCAFG00845015887|JAK2, ENSCAFG00845006313|CXCL6, ENSCAFG00845008966|CCL3, ENSCAFG00845017158|CCL20, ENSCAFG00845027587|PLCB2, ENSCAFG00845008857|CCL4, ENSCAFG0084501…	30	160	-1.1068
cfa05164	Human Diseases	Infectious disease: viral	Influenza A	ENSCAFG00845008825|IL6, ENSCAFG00845011375|CCL2, ENSCAFG00845009083|CCL5, ENSCAFG00845011661|IL1B, ENSCAFG00845028469|IKBKE, ENSCAFG00845027986|ICAM1, ENSCAFG00845017467|DLA-DRA, ENSCAFG00845006275|CXCL8, ENSCAFG00845029862|CXCL10, ENSCAFG00845015887|JAK2, ENSCAFG00845030104|MX1, ENSCAFG00845021979|OAS1, ENSCAFG00845024319|KPNA2, ENSCAFG00845011308|IL1A, ENSCAFG00845004220|RNASEL, ENSCAFG00845014…	29	749	146	7229	0.1986	0.000398768	***	0.00365928	**	ENSCAFG00845024319|KPNA2, ENSCAFG00845014621|SOCS3, ENSCAFG00845024013|IL33	3	ENSCAFG00845008825|IL6, ENSCAFG00845011375|CCL2, ENSCAFG00845009083|CCL5, ENSCAFG00845011661|IL1B, ENSCAFG00845028469|IKBKE, ENSCAFG00845027986|ICAM1, ENSCAFG00845017467|DLA-DRA, ENSCAFG00845006275|CXCL8, ENSCAFG00845029862|CXCL10, ENSCAFG00845015887|JAK2, ENSCAFG00845030104|MX1, ENSCAFG00845021979|OAS1, ENSCAFG00845011308|IL1A, ENSCAFG00845004220|RNASEL, ENSCAFG00845018536|DLA-DMB, ENSCAFG008450…	26	125	1.69941
cfa05143	Human Diseases	Infectious disease: parasitic	African trypanosomiasis	ENSCAFG00845008825|IL6, ENSCAFG00845011661|IL1B, ENSCAFG00845027986|ICAM1, ENSCAFG00845027587|PLCB2, ENSCAFG00845001557|IL18, ENSCAFG00845012277|VCAM1, ENSCAFG00845001289|IL10, ENSCAFG00845002098|SELE, ENSCAFG00845010558|TNF, ENSCAFG00845001335|PRKCB, ENSCAFG00845030683|TLR9	11	749	34	7229	0.3235	0.000418658	***	0.00373204	**		0	ENSCAFG00845008825|IL6, ENSCAFG00845011661|IL1B, ENSCAFG00845027986|ICAM1, ENSCAFG00845027587|PLCB2, ENSCAFG00845001557|IL18, ENSCAFG00845012277|VCAM1, ENSCAFG00845001289|IL10, ENSCAFG00845002098|SELE, ENSCAFG00845010558|TNF, ENSCAFG00845001335|PRKCB, ENSCAFG00845030683|TLR9	11	30	-1.09545
cfa05142	Human Diseases	Infectious disease: parasitic	Chagas disease	ENSCAFG00845008825|IL6, ENSCAFG00845011375|CCL2, ENSCAFG00845009083|CCL5, ENSCAFG00845000607|SERPINE1, ENSCAFG00845008998|ENSCAFG00845008998, ENSCAFG00845011661|IL1B, ENSCAFG00845028176|TGFB2, ENSCAFG00845006275|CXCL8, ENSCAFG00845003553|BDKRB2, ENSCAFG00845029893|CFLAR, ENSCAFG00845007708|TGFBR1, ENSCAFG00845000378|C1QC, ENSCAFG00845000400|C1QA, ENSCAFG00845008966|CCL3, ENSCAFG00845027587|PLCB2,…	22	749	100	7229	0.22	0.000460556	***	0.00399149	**		0	ENSCAFG00845008825|IL6, ENSCAFG00845011375|CCL2, ENSCAFG00845009083|CCL5, ENSCAFG00845000607|SERPINE1, ENSCAFG00845008998|ENSCAFG00845008998, ENSCAFG00845011661|IL1B, ENSCAFG00845028176|TGFB2, ENSCAFG00845006275|CXCL8, ENSCAFG00845003553|BDKRB2, ENSCAFG00845029893|CFLAR, ENSCAFG00845007708|TGFBR1, ENSCAFG00845000378|C1QC, ENSCAFG00845000400|C1QA, ENSCAFG00845008966|CCL3, ENSCAFG00845027587|PLCB2,…	22	94	-0.721995
cfa05310	Human Diseases	Immune disease	Asthma	ENSCAFG00845017467|DLA-DRA, ENSCAFG00845018444|CD40, ENSCAFG00845029387|FCER1G, ENSCAFG00845018536|DLA-DMB, ENSCAFG00845001289|IL10, ENSCAFG00845017781|HLA-DQB1, ENSCAFG00845010558|TNF, ENSCAFG00845017728|DLA-DQA1	8	749	21	7229	0.381	0.0007608	***	0.00641539	**		0	ENSCAFG00845017467|DLA-DRA, ENSCAFG00845018444|CD40, ENSCAFG00845029387|FCER1G, ENSCAFG00845018536|DLA-DMB, ENSCAFG00845001289|IL10, ENSCAFG00845017781|HLA-DQB1, ENSCAFG00845010558|TNF, ENSCAFG00845017728|DLA-DQA1	8	18	-2.35702
cfa04620	Organismal Systems	Immune system	Toll-like receptor signaling pathway	ENSCAFG00845008825|IL6, ENSCAFG00845009083|CCL5, ENSCAFG00845008998|ENSCAFG00845008998, ENSCAFG00845011661|IL1B, ENSCAFG00845028469|IKBKE, ENSCAFG00845006275|CXCL8, ENSCAFG00845029862|CXCL10, ENSCAFG00845018444|CD40, ENSCAFG00845016131|SPP1, ENSCAFG00845008966|CCL3, ENSCAFG00845022561|CD86, ENSCAFG00845001909|CD14, ENSCAFG00845011569|MAP3K8, ENSCAFG00845008857|CCL4, ENSCAFG00845028303|TLR7, ENSCA…	20	749	92	7229	0.2174	0.000964928	***	0.00792257	**	ENSCAFG00845005385|MAP2K6	1	ENSCAFG00845008825|IL6, ENSCAFG00845009083|CCL5, ENSCAFG00845008998|ENSCAFG00845008998, ENSCAFG00845011661|IL1B, ENSCAFG00845028469|IKBKE, ENSCAFG00845006275|CXCL8, ENSCAFG00845029862|CXCL10, ENSCAFG00845018444|CD40, ENSCAFG00845016131|SPP1, ENSCAFG00845008966|CCL3, ENSCAFG00845022561|CD86, ENSCAFG00845001909|CD14, ENSCAFG00845011569|MAP3K8, ENSCAFG00845008857|CCL4, ENSCAFG00845028303|TLR7, ENSCA…	19	80	0.33541
cfa05340	Human Diseases	Immune disease	Primary immunodeficiency	ENSCAFG00845018353|PSMB8, ENSCAFG00845023211|PTPRC, ENSCAFG00845018444|CD40, ENSCAFG00845017057|IL2RG, ENSCAFG00845024918|INSL3, ENSCAFG00845027739|CD4, ENSCAFG00845013246|CIITA, ENSCAFG00845026424|BLNK, ENSCAFG00845021644|ZAP70, ENSCAFG00845000499|IL7R	10	749	32	7229	0.3125	0.00103591	**	0.00828732	**		0	ENSCAFG00845018353|PSMB8, ENSCAFG00845023211|PTPRC, ENSCAFG00845018444|CD40, ENSCAFG00845017057|IL2RG, ENSCAFG00845024918|INSL3, ENSCAFG00845027739|CD4, ENSCAFG00845013246|CIITA, ENSCAFG00845026424|BLNK, ENSCAFG00845021644|ZAP70, ENSCAFG00845000499|IL7R	10	28	-1.51186
cfa04014	Environmental Information Processing	Signal transduction	Ras signaling pathway	ENSCAFG00845010533|VEGFA, ENSCAFG00845018800|VEGFC, ENSCAFG00845027859|NGF, ENSCAFG00845004794|EPHA2, ENSCAFG00845016275|GNGT1, ENSCAFG00845012040|FGFR1, ENSCAFG00845010910|ANGPT1, ENSCAFG00845005405|PLA2G4A, ENSCAFG00845003424|ENSCAFG00845003424, ENSCAFG00845011396|EGFR, ENSCAFG00845008395|CSF1R, ENSCAFG00845006522|ENSCAFG00845006522, ENSCAFG00845018506|KITLG, ENSCAFG00845004698|RASA4B, ENSCAFG0…	38	749	221	7229	0.1719	0.0010986	**	0.00846577	**	ENSCAFG00845003424|ENSCAFG00845003424, ENSCAFG00845018506|KITLG, ENSCAFG00845004698|RASA4B, ENSCAFG00845009162|PAK1, ENSCAFG00845007594|RASAL2, ENSCAFG00845019582|ANGPT4, ENSCAFG00845001301|FGF10, ENSCAFG00845021944|TIAM1, ENSCAFG00845018055|TEK, ENSCAFG00845008384|RAPGEF5, ENSCAFG00845017837|FGF5, ENSCAFG00845001658|FGF6A	12	ENSCAFG00845010533|VEGFA, ENSCAFG00845018800|VEGFC, ENSCAFG00845027859|NGF, ENSCAFG00845004794|EPHA2, ENSCAFG00845016275|GNGT1, ENSCAFG00845012040|FGFR1, ENSCAFG00845010910|ANGPT1, ENSCAFG00845005405|PLA2G4A, ENSCAFG00845011396|EGFR, ENSCAFG00845008395|CSF1R, ENSCAFG00845006522|ENSCAFG00845006522, ENSCAFG00845017942|FGF1, ENSCAFG00845007348|RAC2, ENSCAFG00845013339|FGFR3, ENSCAFG00845011173|NGFR,…	26	205	-2.37466
cfa04630	Environmental Information Processing	Signal transduction	JAK-STAT signaling pathway	ENSCAFG00845030902|LIF, ENSCAFG00845008825|IL6, ENSCAFG00845009606|ENSCAFG00845009606, ENSCAFG00845029124|LEPR, ENSCAFG00845010347|CSF3, ENSCAFG00845010485|PIM1, ENSCAFG00845015887|JAK2, ENSCAFG00845008045|CSF2RB, ENSCAFG00845015348|CCND1, ENSCAFG00845011396|EGFR, ENSCAFG00845027079|FHL1, ENSCAFG00845016176|IL13RA2, ENSCAFG00845002159|ENSCAFG00845002159, ENSCAFG00845017057|IL2RG, ENSCAFG008450146…	28	749	148	7229	0.1892	0.00111249	**	0.00846577	**	ENSCAFG00845029124|LEPR, ENSCAFG00845010485|PIM1, ENSCAFG00845027079|FHL1, ENSCAFG00845014621|SOCS3, ENSCAFG00845006442|GFAP	5	ENSCAFG00845030902|LIF, ENSCAFG00845008825|IL6, ENSCAFG00845009606|ENSCAFG00845009606, ENSCAFG00845010347|CSF3, ENSCAFG00845015887|JAK2, ENSCAFG00845008045|CSF2RB, ENSCAFG00845015348|CCND1, ENSCAFG00845011396|EGFR, ENSCAFG00845016176|IL13RA2, ENSCAFG00845002159|ENSCAFG00845002159, ENSCAFG00845017057|IL2RG, ENSCAFG00845002030|IL2RA, ENSCAFG00845009774|CSF2, ENSCAFG00845003194|IL10RA, ENSCAFG008450…	23	124	-0.179605
cfa04623	Organismal Systems	Immune system	Cytosolic DNA-sensing pathway	ENSCAFG00845008825|IL6, ENSCAFG00845009083|CCL5, ENSCAFG00845011661|IL1B, ENSCAFG00845028469|IKBKE, ENSCAFG00845029862|CXCL10, ENSCAFG00845016615|POLR3G, ENSCAFG00845008857|CCL4, ENSCAFG00845001557|IL18, ENSCAFG00845000875|ECSCR, ENSCAFG00845024013|IL33, ENSCAFG00845012986|ENSCAFG00845012986, ENSCAFG00845012039|CGAS, ENSCAFG00845011935|PYCARD	13	749	51	7229	0.2549	0.00162652	**	0.0120827	*	ENSCAFG00845016615|POLR3G, ENSCAFG00845024013|IL33	2	ENSCAFG00845008825|IL6, ENSCAFG00845009083|CCL5, ENSCAFG00845011661|IL1B, ENSCAFG00845028469|IKBKE, ENSCAFG00845029862|CXCL10, ENSCAFG00845008857|CCL4, ENSCAFG00845001557|IL18, ENSCAFG00845000875|ECSCR, ENSCAFG00845012986|ENSCAFG00845012986, ENSCAFG00845012039|CGAS, ENSCAFG00845011935|PYCARD	11	41	1.24939
cfa05320	Human Diseases	Immune disease	Autoimmune thyroid disease	ENSCAFG00845010030|DLA-64, ENSCAFG00845009719|DLA88, ENSCAFG00845017245|DLA-12, ENSCAFG00845017366|DLA-79, ENSCAFG00845017467|DLA-DRA, ENSCAFG00845018444|CD40, ENSCAFG00845022561|CD86, ENSCAFG00845018536|DLA-DMB, ENSCAFG00845001289|IL10, ENSCAFG00845017781|HLA-DQB1, ENSCAFG00845017728|DLA-DQA1	11	749	40	7229	0.275	0.00189641	**	0.01376	*		0	ENSCAFG00845010030|DLA-64, ENSCAFG00845009719|DLA88, ENSCAFG00845017245|DLA-12, ENSCAFG00845017366|DLA-79, ENSCAFG00845017467|DLA-DRA, ENSCAFG00845018444|CD40, ENSCAFG00845022561|CD86, ENSCAFG00845018536|DLA-DMB, ENSCAFG00845001289|IL10, ENSCAFG00845017781|HLA-DQB1, ENSCAFG00845017728|DLA-DQA1	11	23	-2.29366
cfa04666	Organismal Systems	Immune system	Fc gamma R-mediated phagocytosis	ENSCAFG00845013841|PLPP3, ENSCAFG00845004957|MARCKSL1, ENSCAFG00845005405|PLA2G4A, ENSCAFG00845023211|PTPRC, ENSCAFG00845013030|ASAP1, ENSCAFG00845009162|PAK1, ENSCAFG00845015178|ASAP3, ENSCAFG00845028677|ENSCAFG00845028677, ENSCAFG00845018106|SYK, ENSCAFG00845008896|VAV1, ENSCAFG00845007348|RAC2, ENSCAFG00845001935|NCF1, ENSCAFG00845011691|FCGR1A, ENSCAFG00845020471|HCK, ENSCAFG00845020969|INPP5…	19	749	91	7229	0.2088	0.00211202	**	0.0149762	*	ENSCAFG00845013030|ASAP1, ENSCAFG00845009162|PAK1, ENSCAFG00845015178|ASAP3, ENSCAFG00845009278|VAV3	4	ENSCAFG00845013841|PLPP3, ENSCAFG00845004957|MARCKSL1, ENSCAFG00845005405|PLA2G4A, ENSCAFG00845023211|PTPRC, ENSCAFG00845028677|ENSCAFG00845028677, ENSCAFG00845018106|SYK, ENSCAFG00845008896|VAV1, ENSCAFG00845007348|RAC2, ENSCAFG00845001935|NCF1, ENSCAFG00845011691|FCGR1A, ENSCAFG00845020471|HCK, ENSCAFG00845020969|INPP5D, ENSCAFG00845001335|PRKCB, ENSCAFG00845028772|ENSCAFG00845028772, ENSCAFG00…	15	90	-3.58391
cfa05322	Human Diseases	Immune disease	Systemic lupus erythematosus	ENSCAFG00845025120|C1R, ENSCAFG00845025415|C1S, ENSCAFG00845017467|DLA-DRA, ENSCAFG00845018444|CD40, ENSCAFG00845000378|C1QC, ENSCAFG00845000400|C1QA, ENSCAFG00845022561|CD86, ENSCAFG00845000358|C1QB, ENSCAFG00845018536|DLA-DMB, ENSCAFG00845001289|IL10, ENSCAFG00845011691|FCGR1A, ENSCAFG00845000497|H2AX, ENSCAFG00845017781|HLA-DQB1, ENSCAFG00845010558|TNF, ENSCAFG00845015653|H2AC13, ENSCAFG008450…	20	749	98	7229	0.2041	0.00217728	**	0.0150958	*	ENSCAFG00845000497|H2AX, ENSCAFG00845015653|H2AC13, ENSCAFG00845015914|H3C8, ENSCAFG00845025460|H3C8, ENSCAFG00845015738|H2BC13	5	ENSCAFG00845025120|C1R, ENSCAFG00845025415|C1S, ENSCAFG00845017467|DLA-DRA, ENSCAFG00845018444|CD40, ENSCAFG00845000378|C1QC, ENSCAFG00845000400|C1QA, ENSCAFG00845022561|CD86, ENSCAFG00845000358|C1QB, ENSCAFG00845018536|DLA-DMB, ENSCAFG00845001289|IL10, ENSCAFG00845011691|FCGR1A, ENSCAFG00845017781|HLA-DQB1, ENSCAFG00845010558|TNF, ENSCAFG00845017728|DLA-DQA1, ENSCAFG00845028772|ENSCAFG00845028772	15	88	-3.51781
cfa05134	Human Diseases	Infectious disease: bacterial	Legionellosis	ENSCAFG00845008825|IL6, ENSCAFG00845011661|IL1B, ENSCAFG00845023626|NFKB2, ENSCAFG00845006275|CXCL8, ENSCAFG00845002192|HSPA2, ENSCAFG00845011550|ITGAM, ENSCAFG00845001909|CD14, ENSCAFG00845001557|IL18, ENSCAFG00845012026|TLR4, ENSCAFG00845010558|TNF, ENSCAFG00845021592|ITGB2, ENSCAFG00845011935|PYCARD	12	749	48	7229	0.25	0.00290052	**	0.0193612	*		0	ENSCAFG00845008825|IL6, ENSCAFG00845011661|IL1B, ENSCAFG00845023626|NFKB2, ENSCAFG00845006275|CXCL8, ENSCAFG00845002192|HSPA2, ENSCAFG00845011550|ITGAM, ENSCAFG00845001909|CD14, ENSCAFG00845001557|IL18, ENSCAFG00845012026|TLR4, ENSCAFG00845010558|TNF, ENSCAFG00845021592|ITGB2, ENSCAFG00845011935|PYCARD	12	46	-0.294884
cfa05169	Human Diseases	Infectious disease: viral	Epstein-Barr virus infection	ENSCAFG00845008825|IL6, ENSCAFG00845010030|DLA-64, ENSCAFG00845009719|DLA88, ENSCAFG00845017245|DLA-12, ENSCAFG00845022357|CD44, ENSCAFG00845006723|TNFAIP3, ENSCAFG00845009606|ENSCAFG00845009606, ENSCAFG00845017366|DLA-79, ENSCAFG00845017017|ENTPD3, ENSCAFG00845028469|IKBKE, ENSCAFG00845027986|ICAM1, ENSCAFG00845017467|DLA-DRA, ENSCAFG00845023626|NFKB2, ENSCAFG00845029862|CXCL10, ENSCAFG008450183…	31	749	180	7229	0.1722	0.00297661	**	0.0193612	*	ENSCAFG00845021203|CCNA2, ENSCAFG00845014040|GADD45A, ENSCAFG00845005385|MAP2K6	3	ENSCAFG00845008825|IL6, ENSCAFG00845010030|DLA-64, ENSCAFG00845009719|DLA88, ENSCAFG00845017245|DLA-12, ENSCAFG00845022357|CD44, ENSCAFG00845006723|TNFAIP3, ENSCAFG00845009606|ENSCAFG00845009606, ENSCAFG00845017366|DLA-79, ENSCAFG00845017017|ENTPD3, ENSCAFG00845028469|IKBKE, ENSCAFG00845027986|ICAM1, ENSCAFG00845017467|DLA-DRA, ENSCAFG00845023626|NFKB2, ENSCAFG00845029862|CXCL10, ENSCAFG008450183…	28	167	0
cfa04662	Organismal Systems	Immune system	B cell receptor signaling pathway	ENSCAFG00845010894|ENSCAFG00845010894, ENSCAFG00845008349|CD72, ENSCAFG00845028677|ENSCAFG00845028677, ENSCAFG00845003698|ENSCAFG00845003698, ENSCAFG00845018106|SYK, ENSCAFG00845025081|DAPP1, ENSCAFG00845002346|ENSCAFG00845002346, ENSCAFG00845008896|VAV1, ENSCAFG00845007348|RAC2, ENSCAFG00845026966|NFATC2, ENSCAFG00845020969|INPP5D, ENSCAFG00845001335|PRKCB, ENSCAFG00845009278|VAV3, ENSCAFG008450…	15	749	67	7229	0.2239	0.00297864	**	0.0193612	*	ENSCAFG00845026966|NFATC2, ENSCAFG00845009278|VAV3	2	ENSCAFG00845010894|ENSCAFG00845010894, ENSCAFG00845008349|CD72, ENSCAFG00845028677|ENSCAFG00845028677, ENSCAFG00845003698|ENSCAFG00845003698, ENSCAFG00845018106|SYK, ENSCAFG00845025081|DAPP1, ENSCAFG00845002346|ENSCAFG00845002346, ENSCAFG00845008896|VAV1, ENSCAFG00845007348|RAC2, ENSCAFG00845020969|INPP5D, ENSCAFG00845001335|PRKCB, ENSCAFG00845027381|PIK3AP1, ENSCAFG00845026424|BLNK	13	67	-2.07688
cfa04625	Organismal Systems	Immune system	C-type lectin receptor signaling pathway	ENSCAFG00845008825|IL6, ENSCAFG00845005378|PTGS2, ENSCAFG00845010606|LSP1, ENSCAFG00845011661|IL1B, ENSCAFG00845028469|IKBKE, ENSCAFG00845023626|NFKB2, ENSCAFG00845003424|ENSCAFG00845003424, ENSCAFG00845007050|BCL3, ENSCAFG00845009162|PAK1, ENSCAFG00845029387|FCER1G, ENSCAFG00845018106|SYK, ENSCAFG00845018347|NLRP3, ENSCAFG00845001289|IL10, ENSCAFG00845022895|CLEC4D, ENSCAFG00845026966|NFATC2, EN…	19	749	96	7229	0.1979	0.00398266	**	0.025359	*	ENSCAFG00845010606|LSP1, ENSCAFG00845003424|ENSCAFG00845003424, ENSCAFG00845007050|BCL3, ENSCAFG00845009162|PAK1, ENSCAFG00845026966|NFATC2, ENSCAFG00845003329|CCL17	6	ENSCAFG00845008825|IL6, ENSCAFG00845005378|PTGS2, ENSCAFG00845011661|IL1B, ENSCAFG00845028469|IKBKE, ENSCAFG00845023626|NFKB2, ENSCAFG00845029387|FCER1G, ENSCAFG00845018106|SYK, ENSCAFG00845018347|NLRP3, ENSCAFG00845001289|IL10, ENSCAFG00845022895|CLEC4D, ENSCAFG00845010558|TNF, ENSCAFG00845023026|CLEC4E, ENSCAFG00845011935|PYCARD	13	92	-0.208514
cfa05219	Human Diseases	Cancer: specific types	Bladder cancer	ENSCAFG00845010533|VEGFA, ENSCAFG00845017615|MMP9, ENSCAFG00845000865|MMP2, ENSCAFG00845009606|ENSCAFG00845009606, ENSCAFG00845006275|CXCL8, ENSCAFG00845015348|CCND1, ENSCAFG00845011396|EGFR, ENSCAFG00845005073|DAPK1, ENSCAFG00845013339|FGFR3, ENSCAFG00845000871|MMP1	10	749	39	7229	0.2564	0.00523656	**	0.03258	*		0	ENSCAFG00845010533|VEGFA, ENSCAFG00845017615|MMP9, ENSCAFG00845000865|MMP2, ENSCAFG00845009606|ENSCAFG00845009606, ENSCAFG00845006275|CXCL8, ENSCAFG00845015348|CCND1, ENSCAFG00845011396|EGFR, ENSCAFG00845005073|DAPK1, ENSCAFG00845013339|FGFR3, ENSCAFG00845000871|MMP1	10	38	0.324443
cfa05163	Human Diseases	Infectious disease: viral	Human cytomegalovirus infection	ENSCAFG00845010533|VEGFA, ENSCAFG00845008825|IL6, ENSCAFG00845010030|DLA-64, ENSCAFG00845011375|CCL2, ENSCAFG00845009719|DLA88, ENSCAFG00845005378|PTGS2, ENSCAFG00845017245|DLA-12, ENSCAFG00845009083|CCL5, ENSCAFG00845008998|ENSCAFG00845008998, ENSCAFG00845011661|IL1B, ENSCAFG00845016275|GNGT1, ENSCAFG00845009606|ENSCAFG00845009606, ENSCAFG00845017366|DLA-79, ENSCAFG00845006275|CXCL8, ENSCAFG0084…	34	749	210	7229	0.1619	0.00532558	**	0.03258	*	ENSCAFG00845003424|ENSCAFG00845003424, ENSCAFG00845026966|NFATC2, ENSCAFG00845005385|MAP2K6	3	ENSCAFG00845010533|VEGFA, ENSCAFG00845008825|IL6, ENSCAFG00845010030|DLA-64, ENSCAFG00845011375|CCL2, ENSCAFG00845009719|DLA88, ENSCAFG00845005378|PTGS2, ENSCAFG00845017245|DLA-12, ENSCAFG00845009083|CCL5, ENSCAFG00845008998|ENSCAFG00845008998, ENSCAFG00845011661|IL1B, ENSCAFG00845016275|GNGT1, ENSCAFG00845009606|ENSCAFG00845009606, ENSCAFG00845017366|DLA-79, ENSCAFG00845006275|CXCL8, ENSCAFG0084…	31	195	0.787726
cfa04670	Organismal Systems	Immune system	Leukocyte transendothelial migration	ENSCAFG00845017615|MMP9, ENSCAFG00845000865|MMP2, ENSCAFG00845027986|ICAM1, ENSCAFG00845003520|CYBA, ENSCAFG00845030092|F11R, ENSCAFG00845011550|ITGAM, ENSCAFG00845004665|NCF2, ENSCAFG00845012277|VCAM1, ENSCAFG00845008896|VAV1, ENSCAFG00845008166|NCF4, ENSCAFG00845007348|RAC2, ENSCAFG00845001935|NCF1, ENSCAFG00845023727|CYBB, ENSCAFG00845012033|ESAM, ENSCAFG00845001335|PRKCB, ENSCAFG00845012097|C…	20	749	106	7229	0.1887	0.00559828	**	0.0328976	*	ENSCAFG00845012097|CDH5, ENSCAFG00845009278|VAV3	2	ENSCAFG00845017615|MMP9, ENSCAFG00845000865|MMP2, ENSCAFG00845027986|ICAM1, ENSCAFG00845003520|CYBA, ENSCAFG00845030092|F11R, ENSCAFG00845011550|ITGAM, ENSCAFG00845004665|NCF2, ENSCAFG00845012277|VCAM1, ENSCAFG00845008896|VAV1, ENSCAFG00845008166|NCF4, ENSCAFG00845007348|RAC2, ENSCAFG00845001935|NCF1, ENSCAFG00845023727|CYBB, ENSCAFG00845012033|ESAM, ENSCAFG00845001335|PRKCB, ENSCAFG00845021592|I…	18	98	-5.35381
cfa04650	Organismal Systems	Immune system	Natural killer cell mediated cytotoxicity	ENSCAFG00845019534|ENSCAFG00845019534, ENSCAFG00845027986|ICAM1, ENSCAFG00845009162|PAK1, ENSCAFG00845030234|CD48, ENSCAFG00845029387|FCER1G, ENSCAFG00845018106|SYK, ENSCAFG00845009774|CSF2, ENSCAFG00845008896|VAV1, ENSCAFG00845002557|LCP2, ENSCAFG00845007348|RAC2, ENSCAFG00845026966|NFATC2, ENSCAFG00845010558|TNF, ENSCAFG00845001335|PRKCB, ENSCAFG00845021592|ITGB2, ENSCAFG00845009278|VAV3, ENSCA…	18	749	92	7229	0.1957	0.00566388	**	0.0328976	*	ENSCAFG00845009162|PAK1, ENSCAFG00845026966|NFATC2, ENSCAFG00845009278|VAV3	3	ENSCAFG00845019534|ENSCAFG00845019534, ENSCAFG00845027986|ICAM1, ENSCAFG00845030234|CD48, ENSCAFG00845029387|FCER1G, ENSCAFG00845018106|SYK, ENSCAFG00845009774|CSF2, ENSCAFG00845008896|VAV1, ENSCAFG00845002557|LCP2, ENSCAFG00845007348|RAC2, ENSCAFG00845010558|TNF, ENSCAFG00845001335|PRKCB, ENSCAFG00845021592|ITGB2, ENSCAFG00845028772|ENSCAFG00845028772, ENSCAFG00845013917|ITGAL, ENSCAFG0084502164…	15	78	-2.37778
cfa04218	Cellular Processes	Cell growth and death	Cellular senescence	ENSCAFG00845008825|IL6, ENSCAFG00845010030|DLA-64, ENSCAFG00845009719|DLA88, ENSCAFG00845017245|DLA-12, ENSCAFG00845000607|SERPINE1, ENSCAFG00845009606|ENSCAFG00845009606, ENSCAFG00845017366|DLA-79, ENSCAFG00845028176|TGFB2, ENSCAFG00845006275|CXCL8, ENSCAFG00845003424|ENSCAFG00845003424, ENSCAFG00845007708|TGFBR1, ENSCAFG00845015348|CCND1, ENSCAFG00845013268|MYBL2, ENSCAFG00845011212|IGFBP3, ENS…	26	749	150	7229	0.1733	0.00571285	**	0.0328976	*	ENSCAFG00845003424|ENSCAFG00845003424, ENSCAFG00845013268|MYBL2, ENSCAFG00845011909|ENSCAFG00845011909, ENSCAFG00845021203|CCNA2, ENSCAFG00845016098|CCNB2, ENSCAFG00845002973|CDK1, ENSCAFG00845024978|FOXM1, ENSCAFG00845014040|GADD45A, ENSCAFG00845026533|CCNB3, ENSCAFG00845025133|ZFP36L2, ENSCAFG00845026966|NFATC2, ENSCAFG00845005385|MAP2K6	12	ENSCAFG00845008825|IL6, ENSCAFG00845010030|DLA-64, ENSCAFG00845009719|DLA88, ENSCAFG00845017245|DLA-12, ENSCAFG00845000607|SERPINE1, ENSCAFG00845009606|ENSCAFG00845009606, ENSCAFG00845017366|DLA-79, ENSCAFG00845028176|TGFB2, ENSCAFG00845006275|CXCL8, ENSCAFG00845007708|TGFBR1, ENSCAFG00845015348|CCND1, ENSCAFG00845011212|IGFBP3, ENSCAFG00845011308|IL1A, ENSCAFG00845017420|TRAF3IP2	14	147	0.989743
cfa05418	Human Diseases	Cardiovascular disease	Fluid shear stress and atherosclerosis	ENSCAFG00845010533|VEGFA, ENSCAFG00845011375|CCL2, ENSCAFG00845017615|MMP9, ENSCAFG00845000865|MMP2, ENSCAFG00845009778|HMOX1, ENSCAFG00845011661|IL1B, ENSCAFG00845014521|SDC4, ENSCAFG00845027986|ICAM1, ENSCAFG00845003520|CYBA, ENSCAFG00845003424|ENSCAFG00845003424, ENSCAFG00845011308|IL1A, ENSCAFG00845004665|NCF2, ENSCAFG00845012277|VCAM1, ENSCAFG00845021350|EDN1, ENSCAFG00845007348|RAC2, ENSCAF…	23	749	128	7229	0.1797	0.00579926	**	0.0328976	*	ENSCAFG00845009778|HMOX1, ENSCAFG00845003424|ENSCAFG00845003424, ENSCAFG00845021570|BMPR1B, ENSCAFG00845012097|CDH5, ENSCAFG00845005385|MAP2K6	5	ENSCAFG00845010533|VEGFA, ENSCAFG00845011375|CCL2, ENSCAFG00845017615|MMP9, ENSCAFG00845000865|MMP2, ENSCAFG00845011661|IL1B, ENSCAFG00845014521|SDC4, ENSCAFG00845027986|ICAM1, ENSCAFG00845003520|CYBA, ENSCAFG00845011308|IL1A, ENSCAFG00845004665|NCF2, ENSCAFG00845012277|VCAM1, ENSCAFG00845021350|EDN1, ENSCAFG00845007348|RAC2, ENSCAFG00845001935|NCF1, ENSCAFG00845002098|SELE, ENSCAFG00845022039|PD…	18	122	-2.89714
cfa05145	Human Diseases	Infectious disease: parasitic	Toxoplasmosis	ENSCAFG00845028176|TGFB2, ENSCAFG00845017467|DLA-DRA, ENSCAFG00845015887|JAK2, ENSCAFG00845002192|HSPA2, ENSCAFG00845018444|CD40, ENSCAFG00845005800|ENSCAFG00845005800, ENSCAFG00845018536|DLA-DMB, ENSCAFG00845002662|LAMB3, ENSCAFG00845003194|IL10RA, ENSCAFG00845001289|IL10, ENSCAFG00845012026|TLR4, ENSCAFG00845013821|LAMA3, ENSCAFG00845017781|HLA-DQB1, ENSCAFG00845026701|PIK3CG, ENSCAFG0084501055…	19	749	100	7229	0.19	0.0063227	**	0.0352265	*	ENSCAFG00845013821|LAMA3, ENSCAFG00845005385|MAP2K6	2	ENSCAFG00845028176|TGFB2, ENSCAFG00845017467|DLA-DRA, ENSCAFG00845015887|JAK2, ENSCAFG00845002192|HSPA2, ENSCAFG00845018444|CD40, ENSCAFG00845005800|ENSCAFG00845005800, ENSCAFG00845018536|DLA-DMB, ENSCAFG00845002662|LAMB3, ENSCAFG00845003194|IL10RA, ENSCAFG00845001289|IL10, ENSCAFG00845012026|TLR4, ENSCAFG00845017781|HLA-DQB1, ENSCAFG00845026701|PIK3CG, ENSCAFG00845010558|TNF, ENSCAFG00845020359|…	17	96	-2.1433
cfa05224	Human Diseases	Cancer: specific types	Breast cancer	ENSCAFG00845008849|WNT2, ENSCAFG00845026417|WNT5A, ENSCAFG00845012040|FGFR1, ENSCAFG00845009606|ENSCAFG00845009606, ENSCAFG00845023626|NFKB2, ENSCAFG00845015348|CCND1, ENSCAFG00845011396|EGFR, ENSCAFG00845006501|FZD4, ENSCAFG00845014040|GADD45A, ENSCAFG00845001301|FGF10, ENSCAFG00845015739|PGR, ENSCAFG00845022244|FZD3, ENSCAFG00845017942|FGF1, ENSCAFG00845029513|WNT5B, ENSCAFG00845029137|DLL4, EN…	24	749	138	7229	0.1739	0.00742194	**	0.0406254	*	ENSCAFG00845006501|FZD4, ENSCAFG00845014040|GADD45A, ENSCAFG00845001301|FGF10, ENSCAFG00845015739|PGR, ENSCAFG00845029137|DLL4, ENSCAFG00845007687|WNT2B, ENSCAFG00845016542|ENSCAFG00845016542, ENSCAFG00845017837|FGF5, ENSCAFG00845001658|FGF6A, ENSCAFG00845000028|ESR1	10	ENSCAFG00845008849|WNT2, ENSCAFG00845026417|WNT5A, ENSCAFG00845012040|FGFR1, ENSCAFG00845009606|ENSCAFG00845009606, ENSCAFG00845023626|NFKB2, ENSCAFG00845015348|CCND1, ENSCAFG00845011396|EGFR, ENSCAFG00845022244|FZD3, ENSCAFG00845017942|FGF1, ENSCAFG00845029513|WNT5B, ENSCAFG00845020297|FGF9, ENSCAFG00845023657|WNT7A, ENSCAFG00845010618|TNFSF11, ENSCAFG00845030660|FGF23	14	126	-0.712697
cfa04659	Organismal Systems	Immune system	Th17 cell differentiation	ENSCAFG00845008825|IL6, ENSCAFG00845011661|IL1B, ENSCAFG00845017467|DLA-DRA, ENSCAFG00845015887|JAK2, ENSCAFG00845007708|TGFBR1, ENSCAFG00845017057|IL2RG, ENSCAFG00845002030|IL2RA, ENSCAFG00845018536|DLA-DMB, ENSCAFG00845024918|INSL3, ENSCAFG00845017781|HLA-DQB1, ENSCAFG00845026966|NFATC2, ENSCAFG00845027739|CD4, ENSCAFG00845020106|IL21, ENSCAFG00845002392|CD3G, ENSCAFG00845017728|DLA-DQA1, ENSCA…	18	749	95	7229	0.1895	0.00797784	**	0.0421879	*	ENSCAFG00845026966|NFATC2	1	ENSCAFG00845008825|IL6, ENSCAFG00845011661|IL1B, ENSCAFG00845017467|DLA-DRA, ENSCAFG00845015887|JAK2, ENSCAFG00845007708|TGFBR1, ENSCAFG00845017057|IL2RG, ENSCAFG00845002030|IL2RA, ENSCAFG00845018536|DLA-DMB, ENSCAFG00845024918|INSL3, ENSCAFG00845017781|HLA-DQB1, ENSCAFG00845027739|CD4, ENSCAFG00845020106|IL21, ENSCAFG00845002392|CD3G, ENSCAFG00845017728|DLA-DQA1, ENSCAFG00845019484|ENSCAFG008450…	17	88	-0.319801
cfa04974	Organismal Systems	Digestive system	Protein digestion and absorption	ENSCAFG00845027693|COL6A5, ENSCAFG00845020957|MME, ENSCAFG00845028105|COL6A3, ENSCAFG00845024998|SLC8A1, ENSCAFG00845030760|ATP1A4, ENSCAFG00845019587|COL11A2, ENSCAFG00845011629|KCNQ1, ENSCAFG00845002028|ENSCAFG00845002028, ENSCAFG00845018693|CPA1, ENSCAFG00845015333|COL4A4, ENSCAFG00845024364|ATP1B2, ENSCAFG00845030898|COL8A2, ENSCAFG00845009535|COL23A1, ENSCAFG00845004282|SLC8A3, ENSCAFG008450…	18	749	95	7229	0.1895	0.00797784	**	0.0421879	*	ENSCAFG00845028105|COL6A3, ENSCAFG00845024998|SLC8A1, ENSCAFG00845018693|CPA1, ENSCAFG00845030898|COL8A2	4	ENSCAFG00845027693|COL6A5, ENSCAFG00845020957|MME, ENSCAFG00845030760|ATP1A4, ENSCAFG00845019587|COL11A2, ENSCAFG00845011629|KCNQ1, ENSCAFG00845002028|ENSCAFG00845002028, ENSCAFG00845015333|COL4A4, ENSCAFG00845024364|ATP1B2, ENSCAFG00845009535|COL23A1, ENSCAFG00845004282|SLC8A3, ENSCAFG00845015636|COL4A3, ENSCAFG00845003216|SLC7A8, ENSCAFG00845016609|SLC16A10, ENSCAFG00845003810|COL13A1	14	78	-2.0381
cfa04621	Organismal Systems	Immune system	NOD-like receptor signaling pathway	ENSCAFG00845008825|IL6, ENSCAFG00845011375|CCL2, ENSCAFG00845009083|CCL5, ENSCAFG00845006723|TNFAIP3, ENSCAFG00845011661|IL1B, ENSCAFG00845028469|IKBKE, ENSCAFG00845018672|CTSB, ENSCAFG00845006275|CXCL8, ENSCAFG00845024244|ANTXR1, ENSCAFG00845003520|CYBA, ENSCAFG00845021979|OAS1, ENSCAFG00845003875|NOD2, ENSCAFG00845018127|GBP1, ENSCAFG00845004220|RNASEL, ENSCAFG00845000482|CASP12, ENSCAFG0084500…	25	749	147	7229	0.1701	0.00848072	**	0.0440998	*		0	ENSCAFG00845008825|IL6, ENSCAFG00845011375|CCL2, ENSCAFG00845009083|CCL5, ENSCAFG00845006723|TNFAIP3, ENSCAFG00845011661|IL1B, ENSCAFG00845028469|IKBKE, ENSCAFG00845018672|CTSB, ENSCAFG00845006275|CXCL8, ENSCAFG00845024244|ANTXR1, ENSCAFG00845003520|CYBA, ENSCAFG00845021979|OAS1, ENSCAFG00845003875|NOD2, ENSCAFG00845018127|GBP1, ENSCAFG00845004220|RNASEL, ENSCAFG00845000482|CASP12, ENSCAFG0084500…	25	131	-1.22319
cfa05221	Human Diseases	Cancer: specific types	Acute myeloid leukemia	ENSCAFG00845010485|PIM1, ENSCAFG00845015348|CCND1, ENSCAFG00845008395|CSF1R, ENSCAFG00845021203|CCNA2, ENSCAFG00845005023|ENSCAFG00845005023, ENSCAFG00845011550|ITGAM, ENSCAFG00845001909|CD14, ENSCAFG00845009774|CSF2, ENSCAFG00845018644|DUSP6, ENSCAFG00845021248|RUNX1T1, ENSCAFG00845000220|ZBTB16, ENSCAFG00845011691|FCGR1A, ENSCAFG00845021614|SPI1	13	749	63	7229	0.2063	0.011188	*	0.0572241	ns	ENSCAFG00845010485|PIM1, ENSCAFG00845021203|CCNA2, ENSCAFG00845018644|DUSP6, ENSCAFG00845021248|RUNX1T1, ENSCAFG00845000220|ZBTB16	5	ENSCAFG00845015348|CCND1, ENSCAFG00845008395|CSF1R, ENSCAFG00845005023|ENSCAFG00845005023, ENSCAFG00845011550|ITGAM, ENSCAFG00845001909|CD14, ENSCAFG00845009774|CSF2, ENSCAFG00845011691|FCGR1A, ENSCAFG00845021614|SPI1	8	63	-1.13389
cfa05205	Human Diseases	Cancer: overview	Proteoglycans in cancer	ENSCAFG00845010533|VEGFA, ENSCAFG00845017615|MMP9, ENSCAFG00845000865|MMP2, ENSCAFG00845022357|CD44, ENSCAFG00845008849|WNT2, ENSCAFG00845010998|TIMP3, ENSCAFG00845026417|WNT5A, ENSCAFG00845012040|FGFR1, ENSCAFG00845009606|ENSCAFG00845009606, ENSCAFG00845014521|SDC4, ENSCAFG00845028176|TGFB2, ENSCAFG00845008986|PLAU, ENSCAFG00845015348|CCND1, ENSCAFG00845011396|EGFR, ENSCAFG00845009162|PAK1, ENSC…	30	749	193	7229	0.1554	0.0148829	*	0.0748946	ns	ENSCAFG00845008986|PLAU, ENSCAFG00845009162|PAK1, ENSCAFG00845006501|FZD4, ENSCAFG00845021944|TIAM1, ENSCAFG00845007687|WNT2B, ENSCAFG00845009278|VAV3, ENSCAFG00845000028|ESR1	7	ENSCAFG00845010533|VEGFA, ENSCAFG00845017615|MMP9, ENSCAFG00845000865|MMP2, ENSCAFG00845022357|CD44, ENSCAFG00845008849|WNT2, ENSCAFG00845010998|TIMP3, ENSCAFG00845026417|WNT5A, ENSCAFG00845012040|FGFR1, ENSCAFG00845009606|ENSCAFG00845009606, ENSCAFG00845014521|SDC4, ENSCAFG00845028176|TGFB2, ENSCAFG00845015348|CCND1, ENSCAFG00845011396|EGFR, ENSCAFG00845022244|FZD3, ENSCAFG00845008896|VAV1, ENSC…	23	180	-3.1305
cfa04672	Organismal Systems	Immune system	Intestinal immune network for IgA production	ENSCAFG00845008825|IL6, ENSCAFG00845017467|DLA-DRA, ENSCAFG00845018444|CD40, ENSCAFG00845002159|ENSCAFG00845002159, ENSCAFG00845022561|CD86, ENSCAFG00845018536|DLA-DMB, ENSCAFG00845001289|IL10, ENSCAFG00845017781|HLA-DQB1, ENSCAFG00845017728|DLA-DQA1	9	749	39	7229	0.2308	0.0160544	*	0.0795077	ns		0	ENSCAFG00845008825|IL6, ENSCAFG00845017467|DLA-DRA, ENSCAFG00845018444|CD40, ENSCAFG00845002159|ENSCAFG00845002159, ENSCAFG00845022561|CD86, ENSCAFG00845018536|DLA-DMB, ENSCAFG00845001289|IL10, ENSCAFG00845017781|HLA-DQB1, ENSCAFG00845017728|DLA-DQA1	9	33	-2.61116
cfa01523	Human Diseases	Drug resistance: antineoplastic	Antifolate resistance	ENSCAFG00845008825|IL6, ENSCAFG00845010325|ENSCAFG00845010325, ENSCAFG00845011661|IL1B, ENSCAFG00845027175|GART, ENSCAFG00845010558|TNF, ENSCAFG00845017004|ALOX12, ENSCAFG00845014515|ABCC3	7	749	28	7229	0.25	0.0211745	*	0.103225	ns	ENSCAFG00845027175|GART, ENSCAFG00845017004|ALOX12	2	ENSCAFG00845008825|IL6, ENSCAFG00845010325|ENSCAFG00845010325, ENSCAFG00845011661|IL1B, ENSCAFG00845010558|TNF, ENSCAFG00845014515|ABCC3	5	27	0.96225
cfa04066	Environmental Information Processing	Signal transduction	HIF-1 signaling pathway	ENSCAFG00845010533|VEGFA, ENSCAFG00845008825|IL6, ENSCAFG00845030572|TIMP1, ENSCAFG00845009778|HMOX1, ENSCAFG00845015278|SLC2A1, ENSCAFG00845000607|SERPINE1, ENSCAFG00845009606|ENSCAFG00845009606, ENSCAFG00845010910|ANGPT1, ENSCAFG00845016792|HK2, ENSCAFG00845011396|EGFR, ENSCAFG00845012583|EGLN3, ENSCAFG00845019582|ANGPT4, ENSCAFG00845030091|ENSCAFG00845030091, ENSCAFG00845021350|EDN1, ENSCAFG00…	19	749	113	7229	0.1681	0.0224513	*	0.107175	ns	ENSCAFG00845009778|HMOX1, ENSCAFG00845019582|ANGPT4, ENSCAFG00845018055|TEK	3	ENSCAFG00845010533|VEGFA, ENSCAFG00845008825|IL6, ENSCAFG00845030572|TIMP1, ENSCAFG00845015278|SLC2A1, ENSCAFG00845000607|SERPINE1, ENSCAFG00845009606|ENSCAFG00845009606, ENSCAFG00845010910|ANGPT1, ENSCAFG00845016792|HK2, ENSCAFG00845011396|EGFR, ENSCAFG00845012583|EGLN3, ENSCAFG00845030091|ENSCAFG00845030091, ENSCAFG00845021350|EDN1, ENSCAFG00845012026|TLR4, ENSCAFG00845023727|CYBB, ENSCAFG00845…	16	107	-2.51351
cfa05171	Human Diseases	Infectious disease: viral	Coronavirus disease - COVID-19	ENSCAFG00845008825|IL6, ENSCAFG00845025120|C1R, ENSCAFG00845011375|CCL2, ENSCAFG00845025415|C1S, ENSCAFG00845022197|MASP1, ENSCAFG00845011661|IL1B, ENSCAFG00845028469|IKBKE, ENSCAFG00845010347|CSF3, ENSCAFG00845006275|CXCL8, ENSCAFG00845029862|CXCL10, ENSCAFG00845030104|MX1, ENSCAFG00845021979|OAS1, ENSCAFG00845013817|CFB, ENSCAFG00845011396|EGFR, ENSCAFG00845000378|C1QC, ENSCAFG00845023141|RPL22…	35	749	240	7229	0.1458	0.0226716	*	0.107175	ns	ENSCAFG00845023141|RPL22L1	1	ENSCAFG00845008825|IL6, ENSCAFG00845025120|C1R, ENSCAFG00845011375|CCL2, ENSCAFG00845025415|C1S, ENSCAFG00845022197|MASP1, ENSCAFG00845011661|IL1B, ENSCAFG00845028469|IKBKE, ENSCAFG00845010347|CSF3, ENSCAFG00845006275|CXCL8, ENSCAFG00845029862|CXCL10, ENSCAFG00845030104|MX1, ENSCAFG00845021979|OAS1, ENSCAFG00845013817|CFB, ENSCAFG00845011396|EGFR, ENSCAFG00845000378|C1QC, ENSCAFG00845000400|C1QA,…	34	205	-6.14619
cfa04979	Organismal Systems	Digestive system	Cholesterol metabolism	ENSCAFG00845016243|LIPG, ENSCAFG00845014286|NPC2, ENSCAFG00845010374|ABCA1, ENSCAFG00845014235|TSPO, ENSCAFG00845025863|NCEH1, ENSCAFG00845022156|SOAT2, ENSCAFG00845006010|ANGPTL4, ENSCAFG00845020713|ABCB11, ENSCAFG00845020315|APOB, ENSCAFG00845006666|APOC1	10	749	49	7229	0.2041	0.0263553	*	0.122729	ns	ENSCAFG00845006010|ANGPTL4, ENSCAFG00845020713|ABCB11	2	ENSCAFG00845016243|LIPG, ENSCAFG00845014286|NPC2, ENSCAFG00845010374|ABCA1, ENSCAFG00845014235|TSPO, ENSCAFG00845025863|NCEH1, ENSCAFG00845022156|SOAT2, ENSCAFG00845020315|APOB, ENSCAFG00845006666|APOC1	8	43	-1.52499
cfa00430	Metabolism	Metabolism of other amino acids	Taurine and hypotaurine metabolism	ENSCAFG00845016862|GGT7, ENSCAFG00845003895|GAD2, ENSCAFG00845022970|GGT1, ENSCAFG00845021812|CSAD	4	749	12	7229	0.3333	0.0287147	*	0.12981	ns	ENSCAFG00845003895|GAD2	1	ENSCAFG00845016862|GGT7, ENSCAFG00845022970|GGT1, ENSCAFG00845021812|CSAD	3	9	-1.66667
cfa05218	Human Diseases	Cancer: specific types	Melanoma	ENSCAFG00845012040|FGFR1, ENSCAFG00845009606|ENSCAFG00845009606, ENSCAFG00845015348|CCND1, ENSCAFG00845011396|EGFR, ENSCAFG00845014040|GADD45A, ENSCAFG00845001301|FGF10, ENSCAFG00845017942|FGF1, ENSCAFG00845009666|MITF, ENSCAFG00845022039|PDGFB, ENSCAFG00845020297|FGF9, ENSCAFG00845017837|FGF5, ENSCAFG00845001658|FGF6A, ENSCAFG00845030660|FGF23	13	749	71	7229	0.1831	0.0288355	*	0.12981	ns	ENSCAFG00845014040|GADD45A, ENSCAFG00845001301|FGF10, ENSCAFG00845009666|MITF, ENSCAFG00845017837|FGF5, ENSCAFG00845001658|FGF6A	5	ENSCAFG00845012040|FGFR1, ENSCAFG00845009606|ENSCAFG00845009606, ENSCAFG00845015348|CCND1, ENSCAFG00845011396|EGFR, ENSCAFG00845017942|FGF1, ENSCAFG00845022039|PDGFB, ENSCAFG00845020297|FGF9, ENSCAFG00845030660|FGF23	8	65	-0.620174
cfa05135	Human Diseases	Infectious disease: bacterial	Yersinia infection	ENSCAFG00845008825|IL6, ENSCAFG00845011375|CCL2, ENSCAFG00845011661|IL1B, ENSCAFG00845006275|CXCL8, ENSCAFG00845001557|IL18, ENSCAFG00845018347|NLRP3, ENSCAFG00845008896|VAV1, ENSCAFG00845002557|LCP2, ENSCAFG00845007348|RAC2, ENSCAFG00845001289|IL10, ENSCAFG00845012026|TLR4, ENSCAFG00845026966|NFATC2, ENSCAFG00845027739|CD4, ENSCAFG00845010558|TNF, ENSCAFG00845003156|FYB1, ENSCAFG00845005385|MAP2…	20	749	124	7229	0.1613	0.0293955	*	0.12981	ns	ENSCAFG00845026966|NFATC2, ENSCAFG00845005385|MAP2K6, ENSCAFG00845009278|VAV3	3	ENSCAFG00845008825|IL6, ENSCAFG00845011375|CCL2, ENSCAFG00845011661|IL1B, ENSCAFG00845006275|CXCL8, ENSCAFG00845001557|IL18, ENSCAFG00845018347|NLRP3, ENSCAFG00845008896|VAV1, ENSCAFG00845002557|LCP2, ENSCAFG00845007348|RAC2, ENSCAFG00845001289|IL10, ENSCAFG00845012026|TLR4, ENSCAFG00845027739|CD4, ENSCAFG00845010558|TNF, ENSCAFG00845003156|FYB1, ENSCAFG00845011935|PYCARD, ENSCAFG00845025658|WAS,…	17	121	-2.36364
cfa04976	Organismal Systems	Digestive system	Bile secretion	ENSCAFG00845015278|SLC2A1, ENSCAFG00845025863|NCEH1, ENSCAFG00845030760|ATP1A4, ENSCAFG00845015426|SLCO1A2, ENSCAFG00845023075|ADCY2, ENSCAFG00845015193|AQP9, ENSCAFG00845020713|ABCB11, ENSCAFG00845017325|CA2, ENSCAFG00845007972|ABCB1, ENSCAFG00845024364|ATP1B2, ENSCAFG00845014515|ABCC3, ENSCAFG00845006398|NR1H4	12	749	64	7229	0.1875	0.02954	*	0.12981	ns	ENSCAFG00845015426|SLCO1A2, ENSCAFG00845020713|ABCB11, ENSCAFG00845006398|NR1H4	3	ENSCAFG00845015278|SLC2A1, ENSCAFG00845025863|NCEH1, ENSCAFG00845030760|ATP1A4, ENSCAFG00845023075|ADCY2, ENSCAFG00845015193|AQP9, ENSCAFG00845017325|CA2, ENSCAFG00845007972|ABCB1, ENSCAFG00845024364|ATP1B2, ENSCAFG00845014515|ABCC3	9	50	-0.141421
cfa04142	Cellular Processes	Transport and catabolism	Lysosome	ENSCAFG00845005115|CTSH, ENSCAFG00845017089|ENSCAFG00845017089, ENSCAFG00845012685|CTSF, ENSCAFG00845001153|HEXB, ENSCAFG00845014286|NPC2, ENSCAFG00845018081|ACP5, ENSCAFG00845018672|CTSB, ENSCAFG00845004604|PSAP, ENSCAFG00845013429|GAA, ENSCAFG00845019241|CTSS, ENSCAFG00845007384|LAPTM5, ENSCAFG00845021275|LGMN, ENSCAFG00845012726|LITAF, ENSCAFG00845023581|CD68, ENSCAFG00845003078|GALNS, ENSCAFG…	20	749	125	7229	0.16	0.0317304	*	0.137498	ns	ENSCAFG00845012726|LITAF	1	ENSCAFG00845005115|CTSH, ENSCAFG00845017089|ENSCAFG00845017089, ENSCAFG00845012685|CTSF, ENSCAFG00845001153|HEXB, ENSCAFG00845014286|NPC2, ENSCAFG00845018081|ACP5, ENSCAFG00845018672|CTSB, ENSCAFG00845004604|PSAP, ENSCAFG00845013429|GAA, ENSCAFG00845019241|CTSS, ENSCAFG00845007384|LAPTM5, ENSCAFG00845021275|LGMN, ENSCAFG00845023581|CD68, ENSCAFG00845003078|GALNS, ENSCAFG00845021903|HYAL1, ENSCAFG…	19	118	-4.78699
cfa04658	Organismal Systems	Immune system	Th1 and Th2 cell differentiation	ENSCAFG00845017467|DLA-DRA, ENSCAFG00845015887|JAK2, ENSCAFG00845017057|IL2RG, ENSCAFG00845002030|IL2RA, ENSCAFG00845018536|DLA-DMB, ENSCAFG00845024918|INSL3, ENSCAFG00845017781|HLA-DQB1, ENSCAFG00845029137|DLL4, ENSCAFG00845026966|NFATC2, ENSCAFG00845027739|CD4, ENSCAFG00845002392|CD3G, ENSCAFG00845017728|DLA-DQA1, ENSCAFG00845021644|ZAP70, ENSCAFG00845015330|TBX21	14	749	81	7229	0.1728	0.0373349	*	0.159569	ns	ENSCAFG00845029137|DLL4, ENSCAFG00845026966|NFATC2	2	ENSCAFG00845017467|DLA-DRA, ENSCAFG00845015887|JAK2, ENSCAFG00845017057|IL2RG, ENSCAFG00845002030|IL2RA, ENSCAFG00845018536|DLA-DMB, ENSCAFG00845024918|INSL3, ENSCAFG00845017781|HLA-DQB1, ENSCAFG00845027739|CD4, ENSCAFG00845002392|CD3G, ENSCAFG00845017728|DLA-DQA1, ENSCAFG00845021644|ZAP70, ENSCAFG00845015330|TBX21	12	74	-1.39497
cfa05167	Human Diseases	Infectious disease: viral	Kaposi sarcoma-associated herpesvirus infection	ENSCAFG00845010533|VEGFA, ENSCAFG00845008825|IL6, ENSCAFG00845010030|DLA-64, ENSCAFG00845009719|DLA88, ENSCAFG00845005378|PTGS2, ENSCAFG00845025941|RCAN1, ENSCAFG00845017245|DLA-12, ENSCAFG00845016275|GNGT1, ENSCAFG00845009606|ENSCAFG00845009606, ENSCAFG00845017366|DLA-79, ENSCAFG00845028469|IKBKE, ENSCAFG00845027986|ICAM1, ENSCAFG00845006275|CXCL8, ENSCAFG00845015887|JAK2, ENSCAFG00845003424|ENS…	26	749	176	7229	0.1477	0.0392835	*	0.165628	ns	ENSCAFG00845003424|ENSCAFG00845003424, ENSCAFG00845004674|ZFP36, ENSCAFG00845026966|NFATC2, ENSCAFG00845005385|MAP2K6	4	ENSCAFG00845010533|VEGFA, ENSCAFG00845008825|IL6, ENSCAFG00845010030|DLA-64, ENSCAFG00845009719|DLA88, ENSCAFG00845005378|PTGS2, ENSCAFG00845025941|RCAN1, ENSCAFG00845017245|DLA-12, ENSCAFG00845016275|GNGT1, ENSCAFG00845009606|ENSCAFG00845009606, ENSCAFG00845017366|DLA-79, ENSCAFG00845028469|IKBKE, ENSCAFG00845027986|ICAM1, ENSCAFG00845006275|CXCL8, ENSCAFG00845015887|JAK2, ENSCAFG00845015348|CCN…	22	161	-0.394055
cfa04810	Cellular Processes	Cell motility	Regulation of actin cytoskeleton	ENSCAFG00845000795|MYH10, ENSCAFG00845012040|FGFR1, ENSCAFG00845003553|BDKRB2, ENSCAFG00845028351|ENSCAFG00845028351, ENSCAFG00845019341|ENSCAFG00845019341, ENSCAFG00845026405|ENSCAFG00845026405, ENSCAFG00845019410|ITGA11, ENSCAFG00845011396|EGFR, ENSCAFG00845016220|NCKAP1L, ENSCAFG00845009162|PAK1, ENSCAFG00845011550|ITGAM, ENSCAFG00845011823|ITGA3, ENSCAFG00845001301|FGF10, ENSCAFG00845010970|I…	30	749	211	7229	0.1422	0.0444128	*	0.184757	ns	ENSCAFG00845000795|MYH10, ENSCAFG00845028351|ENSCAFG00845028351, ENSCAFG00845019341|ENSCAFG00845019341, ENSCAFG00845009162|PAK1, ENSCAFG00845001301|FGF10, ENSCAFG00845021944|TIAM1, ENSCAFG00845010426|IQGAP2, ENSCAFG00845009278|VAV3, ENSCAFG00845017837|FGF5, ENSCAFG00845001658|FGF6A, ENSCAFG00845029158|ITGB6	11	ENSCAFG00845012040|FGFR1, ENSCAFG00845003553|BDKRB2, ENSCAFG00845026405|ENSCAFG00845026405, ENSCAFG00845019410|ITGA11, ENSCAFG00845011396|EGFR, ENSCAFG00845016220|NCKAP1L, ENSCAFG00845011550|ITGAM, ENSCAFG00845011823|ITGA3, ENSCAFG00845010970|ITGAD, ENSCAFG00845017942|FGF1, ENSCAFG00845008896|VAV1, ENSCAFG00845003563|BDKRB1, ENSCAFG00845007348|RAC2, ENSCAFG00845013339|FGFR3, ENSCAFG00845022039|PD…	19	197	-4.13233
cfa04216	Cellular Processes	Cell growth and death	Ferroptosis	ENSCAFG00845023697|SLC39A14, ENSCAFG00845009778|HMOX1, ENSCAFG00845015741|GCLM, ENSCAFG00845025480|SLC39A8, ENSCAFG00845030091|ENSCAFG00845030091, ENSCAFG00845023529|CP, ENSCAFG00845023727|CYBB, ENSCAFG00845022980|SLC40A1	8	749	40	7229	0.2	0.0495224	*	0.203302	ns	ENSCAFG00845009778|HMOX1, ENSCAFG00845015741|GCLM, ENSCAFG00845022980|SLC40A1	3	ENSCAFG00845023697|SLC39A14, ENSCAFG00845025480|SLC39A8, ENSCAFG00845030091|ENSCAFG00845030091, ENSCAFG00845023529|CP, ENSCAFG00845023727|CYBB	5	40	-0.316228
cfa04664	Organismal Systems	Immune system	Fc epsilon RI signaling pathway	ENSCAFG00845005405|PLA2G4A, ENSCAFG00845029387|FCER1G, ENSCAFG00845018106|SYK, ENSCAFG00845009774|CSF2, ENSCAFG00845008896|VAV1, ENSCAFG00845002557|LCP2, ENSCAFG00845007348|RAC2, ENSCAFG00845020969|INPP5D, ENSCAFG00845010558|TNF, ENSCAFG00845005385|MAP2K6, ENSCAFG00845009278|VAV3	11	749	63	7229	0.1746	0.0569574	ns	0.230665	ns	ENSCAFG00845005385|MAP2K6, ENSCAFG00845009278|VAV3	2	ENSCAFG00845005405|PLA2G4A, ENSCAFG00845029387|FCER1G, ENSCAFG00845018106|SYK, ENSCAFG00845009774|CSF2, ENSCAFG00845008896|VAV1, ENSCAFG00845002557|LCP2, ENSCAFG00845007348|RAC2, ENSCAFG00845020969|INPP5D, ENSCAFG00845010558|TNF	9	59	-1.95283
cfa04350	Environmental Information Processing	Signal transduction	TGF-beta signaling pathway	ENSCAFG00845018632|INHBA, ENSCAFG00845028176|TGFB2, ENSCAFG00845011687|BAMBI, ENSCAFG00845007708|TGFBR1, ENSCAFG00845003226|NBL1, ENSCAFG00845027004|BMP2, ENSCAFG00845004033|GREM2, ENSCAFG00845021570|BMPR1B, ENSCAFG00845002303|ENSCAFG00845002303, ENSCAFG00845000357|FST, ENSCAFG00845022941|THSD4, ENSCAFG00845017903|NOG, ENSCAFG00845010558|TNF, ENSCAFG00845011506|ENSCAFG00845011506	14	749	86	7229	0.1628	0.0576661	ns	0.230665	ns	ENSCAFG00845004033|GREM2, ENSCAFG00845021570|BMPR1B, ENSCAFG00845002303|ENSCAFG00845002303, ENSCAFG00845017903|NOG, ENSCAFG00845011506|ENSCAFG00845011506	5	ENSCAFG00845018632|INHBA, ENSCAFG00845028176|TGFB2, ENSCAFG00845011687|BAMBI, ENSCAFG00845007708|TGFBR1, ENSCAFG00845003226|NBL1, ENSCAFG00845027004|BMP2, ENSCAFG00845000357|FST, ENSCAFG00845022941|THSD4, ENSCAFG00845010558|TNF	9	82	-1.21475
cfa04978	Organismal Systems	Digestive system	Mineral absorption	ENSCAFG00845009778|HMOX1, ENSCAFG00845024998|SLC8A1, ENSCAFG00845030760|ATP1A4, ENSCAFG00845030091|ENSCAFG00845030091, ENSCAFG00845011131|STEAP2, ENSCAFG00845022980|SLC40A1, ENSCAFG00845024364|ATP1B2, ENSCAFG00845004282|SLC8A3, ENSCAFG00845011822|TRPM6	9	749	49	7229	0.1837	0.0617284	ns	0.243788	ns	ENSCAFG00845009778|HMOX1, ENSCAFG00845024998|SLC8A1, ENSCAFG00845011131|STEAP2, ENSCAFG00845022980|SLC40A1, ENSCAFG00845011822|TRPM6	5	ENSCAFG00845030760|ATP1A4, ENSCAFG00845030091|ENSCAFG00845030091, ENSCAFG00845024364|ATP1B2, ENSCAFG00845004282|SLC8A3	4	42	-0.308607
cfa04916	Organismal Systems	Endocrine system	Melanogenesis	ENSCAFG00845008849|WNT2, ENSCAFG00845026417|WNT5A, ENSCAFG00845027774|EDNRB, ENSCAFG00845003424|ENSCAFG00845003424, ENSCAFG00845018506|KITLG, ENSCAFG00845006501|FZD4, ENSCAFG00845027587|PLCB2, ENSCAFG00845022244|FZD3, ENSCAFG00845021350|EDN1, ENSCAFG00845023075|ADCY2, ENSCAFG00845009666|MITF, ENSCAFG00845029513|WNT5B, ENSCAFG00845007687|WNT2B, ENSCAFG00845023657|WNT7A, ENSCAFG00845001335|PRKCB	15	749	95	7229	0.1579	0.0633054	ns	0.24457	ns	ENSCAFG00845003424|ENSCAFG00845003424, ENSCAFG00845018506|KITLG, ENSCAFG00845006501|FZD4, ENSCAFG00845009666|MITF, ENSCAFG00845007687|WNT2B	5	ENSCAFG00845008849|WNT2, ENSCAFG00845026417|WNT5A, ENSCAFG00845027774|EDNRB, ENSCAFG00845027587|PLCB2, ENSCAFG00845022244|FZD3, ENSCAFG00845021350|EDN1, ENSCAFG00845023075|ADCY2, ENSCAFG00845029513|WNT5B, ENSCAFG00845023657|WNT7A, ENSCAFG00845001335|PRKCB	10	84	0.218218
cfa05206	Human Diseases	Cancer: overview	MicroRNAs in cancer	ENSCAFG00845010533|VEGFA, ENSCAFG00845017615|MMP9, ENSCAFG00845005378|PTGS2, ENSCAFG00845009778|HMOX1, ENSCAFG00845022357|CD44, ENSCAFG00845010998|TIMP3, ENSCAFG00845009606|ENSCAFG00845009606, ENSCAFG00845010582|TNC, ENSCAFG00845028176|TGFB2, ENSCAFG00845010485|PIM1, ENSCAFG00845008986|PLAU, ENSCAFG00845014023|CDC25B, ENSCAFG00845015348|CCND1, ENSCAFG00845011396|EGFR, ENSCAFG00845021115|KIF23, EN…	30	749	218	7229	0.1376	0.0634942	ns	0.24457	ns	ENSCAFG00845009778|HMOX1, ENSCAFG00845010485|PIM1, ENSCAFG00845008986|PLAU, ENSCAFG00845014023|CDC25B, ENSCAFG00845021115|KIF23, ENSCAFG00845010270|ZFPM2, ENSCAFG00845010596|IGF2BP1, ENSCAFG00845010094|TNN, ENSCAFG00845016542|ENSCAFG00845016542, ENSCAFG00845002320|SERPINB5	10	ENSCAFG00845010533|VEGFA, ENSCAFG00845017615|MMP9, ENSCAFG00845005378|PTGS2, ENSCAFG00845022357|CD44, ENSCAFG00845010998|TIMP3, ENSCAFG00845009606|ENSCAFG00845009606, ENSCAFG00845010582|TNC, ENSCAFG00845028176|TGFB2, ENSCAFG00845015348|CCND1, ENSCAFG00845011396|EGFR, ENSCAFG00845022244|FZD3, ENSCAFG00845013339|FGFR3, ENSCAFG00845022039|PDGFB, ENSCAFG00845001335|PRKCB, ENSCAFG00845007972|ABCB1, EN…	20	180	-0.819892
cfa04110	Cellular Processes	Cell growth and death	Cell cycle	ENSCAFG00845009606|ENSCAFG00845009606, ENSCAFG00845028176|TGFB2, ENSCAFG00845001570|PLK1, ENSCAFG00845027328|BUB1B, ENSCAFG00845008495|BUB1, ENSCAFG00845014023|CDC25B, ENSCAFG00845015348|CCND1, ENSCAFG00845011909|ENSCAFG00845011909, ENSCAFG00845019556|CDC20, ENSCAFG00845021203|CCNA2, ENSCAFG00845001057|PTTG1, ENSCAFG00845016098|CCNB2, ENSCAFG00845002973|CDK1, ENSCAFG00845014040|GADD45A, ENSCAFG00…	18	749	120	7229	0.15	0.0682287	ns	0.259513	ns	ENSCAFG00845001570|PLK1, ENSCAFG00845027328|BUB1B, ENSCAFG00845008495|BUB1, ENSCAFG00845014023|CDC25B, ENSCAFG00845011909|ENSCAFG00845011909, ENSCAFG00845019556|CDC20, ENSCAFG00845021203|CCNA2, ENSCAFG00845001057|PTTG1, ENSCAFG00845016098|CCNB2, ENSCAFG00845002973|CDK1, ENSCAFG00845014040|GADD45A, ENSCAFG00845008803|DBF4, ENSCAFG00845026533|CCNB3, ENSCAFG00845024510|CDKN2C, ENSCAFG00845026179|CDK…	15	ENSCAFG00845009606|ENSCAFG00845009606, ENSCAFG00845028176|TGFB2, ENSCAFG00845015348|CCND1	3	119	2.93344
cfa05165	Human Diseases	Infectious disease: viral	Human papillomavirus infection	ENSCAFG00845010533|VEGFA, ENSCAFG00845010030|DLA-64, ENSCAFG00845009719|DLA88, ENSCAFG00845005378|PTGS2, ENSCAFG00845017245|DLA-12, ENSCAFG00845027693|COL6A5, ENSCAFG00845008849|WNT2, ENSCAFG00845026417|WNT5A, ENSCAFG00845009606|ENSCAFG00845009606, ENSCAFG00845017366|DLA-79, ENSCAFG00845010582|TNC, ENSCAFG00845028469|IKBKE, ENSCAFG00845019410|ITGA11, ENSCAFG00845030104|MX1, ENSCAFG00845015348|CCN…	41	749	314	7229	0.1306	0.069037	ns	0.259513	ns	ENSCAFG00845028105|COL6A3, ENSCAFG00845021203|CCNA2, ENSCAFG00845006501|FZD4, ENSCAFG00845013821|LAMA3, ENSCAFG00845010094|TNN, ENSCAFG00845007687|WNT2B, ENSCAFG00845016542|ENSCAFG00845016542, ENSCAFG00845029158|ITGB6	8	ENSCAFG00845010533|VEGFA, ENSCAFG00845010030|DLA-64, ENSCAFG00845009719|DLA88, ENSCAFG00845005378|PTGS2, ENSCAFG00845017245|DLA-12, ENSCAFG00845027693|COL6A5, ENSCAFG00845008849|WNT2, ENSCAFG00845026417|WNT5A, ENSCAFG00845009606|ENSCAFG00845009606, ENSCAFG00845017366|DLA-79, ENSCAFG00845010582|TNC, ENSCAFG00845028469|IKBKE, ENSCAFG00845019410|ITGA11, ENSCAFG00845030104|MX1, ENSCAFG00845015348|CCN…	33	289	-2.82353
cfa04973	Organismal Systems	Digestive system	Carbohydrate digestion and absorption	ENSCAFG00845016792|HK2, ENSCAFG00845030760|ATP1A4, ENSCAFG00845027587|PLCB2, ENSCAFG00845028641|SLC2A5, ENSCAFG00845024416|MGAM, ENSCAFG00845001335|PRKCB, ENSCAFG00845024364|ATP1B2, ENSCAFG00845010552|ENSCAFG00845010552	8	749	43	7229	0.186	0.0711531	ns	0.264283	ns		0	ENSCAFG00845016792|HK2, ENSCAFG00845030760|ATP1A4, ENSCAFG00845027587|PLCB2, ENSCAFG00845028641|SLC2A5, ENSCAFG00845024416|MGAM, ENSCAFG00845001335|PRKCB, ENSCAFG00845024364|ATP1B2, ENSCAFG00845010552|ENSCAFG00845010552	8	33	-1.21854
cfa00360	Metabolism	Amino acid metabolism	Phenylalanine metabolism	ENSCAFG00845027245|MAOA, ENSCAFG00845015197|ENSCAFG00845015197, ENSCAFG00845008762|ENSCAFG00845008762, ENSCAFG00845017865|GLYAT	4	749	16	7229	0.25	0.075834	ns	0.278356	ns	ENSCAFG00845027245|MAOA, ENSCAFG00845017865|GLYAT	2	ENSCAFG00845015197|ENSCAFG00845015197, ENSCAFG00845008762|ENSCAFG00845008762	2	13	-1.38675
cfa00565	Metabolism	Lipid metabolism	Ether lipid metabolism	ENSCAFG00845000815|LPCAT2, ENSCAFG00845013841|PLPP3, ENSCAFG00845003775|PLD3, ENSCAFG00845005405|PLA2G4A, ENSCAFG00845005953|ENPP2, ENSCAFG00845006522|ENSCAFG00845006522, ENSCAFG00845008274|CHPT1, ENSCAFG00845022238|ENSCAFG00845022238	8	749	44	7229	0.1818	0.079464	ns	0.288288	ns	ENSCAFG00845022238|ENSCAFG00845022238	1	ENSCAFG00845000815|LPCAT2, ENSCAFG00845013841|PLPP3, ENSCAFG00845003775|PLD3, ENSCAFG00845005405|PLA2G4A, ENSCAFG00845005953|ENPP2, ENSCAFG00845006522|ENSCAFG00845006522, ENSCAFG00845008274|CHPT1	7	38	-0.648886
cfa04115	Cellular Processes	Cell growth and death	p53 signaling pathway	ENSCAFG00845000607|SERPINE1, ENSCAFG00845009606|ENSCAFG00845009606, ENSCAFG00845015348|CCND1, ENSCAFG00845011212|IGFBP3, ENSCAFG00845011909|ENSCAFG00845011909, ENSCAFG00845025952|RRM2, ENSCAFG00845010016|GTSE1, ENSCAFG00845016098|CCNB2, ENSCAFG00845002973|CDK1, ENSCAFG00845014040|GADD45A, ENSCAFG00845002320|SERPINB5	11	749	67	7229	0.1642	0.0818897	ns	0.293674	ns	ENSCAFG00845011909|ENSCAFG00845011909, ENSCAFG00845025952|RRM2, ENSCAFG00845010016|GTSE1, ENSCAFG00845016098|CCNB2, ENSCAFG00845002973|CDK1, ENSCAFG00845014040|GADD45A, ENSCAFG00845002320|SERPINB5	7	ENSCAFG00845000607|SERPINE1, ENSCAFG00845009606|ENSCAFG00845009606, ENSCAFG00845015348|CCND1, ENSCAFG00845011212|IGFBP3	4	67	0.610847
cfa04750	Organismal Systems	Sensory system	Inflammatory mediator regulation of TRP channels	ENSCAFG00845027859|NGF, ENSCAFG00845011661|IL1B, ENSCAFG00845003553|BDKRB2, ENSCAFG00845005405|PLA2G4A, ENSCAFG00845003424|ENSCAFG00845003424, ENSCAFG00845003728|PTGER2, ENSCAFG00845027587|PLCB2, ENSCAFG00845006605|HRH1, ENSCAFG00845002906|PTGER4, ENSCAFG00845022726|CYP2C18, ENSCAFG00845003563|BDKRB1, ENSCAFG00845023075|ADCY2, ENSCAFG00845001335|PRKCB, ENSCAFG00845017004|ALOX12, ENSCAFG0084500538…	15	749	99	7229	0.1515	0.0843649	ns	0.299112	ns	ENSCAFG00845003424|ENSCAFG00845003424, ENSCAFG00845022726|CYP2C18, ENSCAFG00845017004|ALOX12, ENSCAFG00845005385|MAP2K6	4	ENSCAFG00845027859|NGF, ENSCAFG00845011661|IL1B, ENSCAFG00845003553|BDKRB2, ENSCAFG00845005405|PLA2G4A, ENSCAFG00845003728|PTGER2, ENSCAFG00845027587|PLCB2, ENSCAFG00845006605|HRH1, ENSCAFG00845002906|PTGER4, ENSCAFG00845003563|BDKRB1, ENSCAFG00845023075|ADCY2, ENSCAFG00845001335|PRKCB	11	89	-1.272
cfa04068	Environmental Information Processing	Signal transduction	FoxO signaling pathway	ENSCAFG00845008825|IL6, ENSCAFG00845009606|ENSCAFG00845009606, ENSCAFG00845028176|TGFB2, ENSCAFG00845001754|SOD2, ENSCAFG00845001570|PLK1, ENSCAFG00845007708|TGFBR1, ENSCAFG00845015348|CCND1, ENSCAFG00845011396|EGFR, ENSCAFG00845011909|ENSCAFG00845011909, ENSCAFG00845016098|CCNB2, ENSCAFG00845029116|PLK2, ENSCAFG00845026928|PLK4, ENSCAFG00845014040|GADD45A, ENSCAFG00845026533|CCNB3, ENSCAFG008450…	18	749	124	7229	0.1452	0.0876432	ns	0.307244	ns	ENSCAFG00845001570|PLK1, ENSCAFG00845011909|ENSCAFG00845011909, ENSCAFG00845016098|CCNB2, ENSCAFG00845026928|PLK4, ENSCAFG00845014040|GADD45A, ENSCAFG00845026533|CCNB3, ENSCAFG00845026179|CDKN2D	7	ENSCAFG00845008825|IL6, ENSCAFG00845009606|ENSCAFG00845009606, ENSCAFG00845028176|TGFB2, ENSCAFG00845001754|SOD2, ENSCAFG00845007708|TGFBR1, ENSCAFG00845015348|CCND1, ENSCAFG00845011396|EGFR, ENSCAFG00845029116|PLK2, ENSCAFG00845001289|IL10, ENSCAFG00845020724|SLC2A4, ENSCAFG00845000499|IL7R	11	117	-0.7396
cfa05217	Human Diseases	Cancer: specific types	Basal cell carcinoma	ENSCAFG00845008849|WNT2, ENSCAFG00845026417|WNT5A, ENSCAFG00845009606|ENSCAFG00845009606, ENSCAFG00845027004|BMP2, ENSCAFG00845006501|FZD4, ENSCAFG00845014040|GADD45A, ENSCAFG00845022244|FZD3, ENSCAFG00845029513|WNT5B, ENSCAFG00845007687|WNT2B, ENSCAFG00845023657|WNT7A	10	749	61	7229	0.1639	0.0950301	ns	0.326258	ns	ENSCAFG00845006501|FZD4, ENSCAFG00845014040|GADD45A, ENSCAFG00845007687|WNT2B	3	ENSCAFG00845008849|WNT2, ENSCAFG00845026417|WNT5A, ENSCAFG00845009606|ENSCAFG00845009606, ENSCAFG00845027004|BMP2, ENSCAFG00845022244|FZD3, ENSCAFG00845029513|WNT5B, ENSCAFG00845023657|WNT7A	7	54	0
cfa05226	Human Diseases	Cancer: specific types	Gastric cancer	ENSCAFG00845008849|WNT2, ENSCAFG00845026417|WNT5A, ENSCAFG00845009606|ENSCAFG00845009606, ENSCAFG00845028176|TGFB2, ENSCAFG00845007708|TGFBR1, ENSCAFG00845015348|CCND1, ENSCAFG00845011396|EGFR, ENSCAFG00845006501|FZD4, ENSCAFG00845014040|GADD45A, ENSCAFG00845001301|FGF10, ENSCAFG00845022244|FZD3, ENSCAFG00845017942|FGF1, ENSCAFG00845029513|WNT5B, ENSCAFG00845007687|WNT2B, ENSCAFG00845020297|FGF9,…	20	749	142	7229	0.1408	0.0951586	ns	0.326258	ns	ENSCAFG00845006501|FZD4, ENSCAFG00845014040|GADD45A, ENSCAFG00845001301|FGF10, ENSCAFG00845007687|WNT2B, ENSCAFG00845017837|FGF5, ENSCAFG00845001658|FGF6A	6	ENSCAFG00845008849|WNT2, ENSCAFG00845026417|WNT5A, ENSCAFG00845009606|ENSCAFG00845009606, ENSCAFG00845028176|TGFB2, ENSCAFG00845007708|TGFBR1, ENSCAFG00845015348|CCND1, ENSCAFG00845011396|EGFR, ENSCAFG00845022244|FZD3, ENSCAFG00845017942|FGF1, ENSCAFG00845029513|WNT5B, ENSCAFG00845020297|FGF9, ENSCAFG00845023657|WNT7A, ENSCAFG00845007972|ABCB1, ENSCAFG00845030660|FGF23	14	128	-0.53033
cfa00480	Metabolism	Metabolism of other amino acids	Glutathione metabolism	ENSCAFG00845026175|ODC1, ENSCAFG00845016862|GGT7, ENSCAFG00845002995|SRM, ENSCAFG00845015741|GCLM, ENSCAFG00845025952|RRM2, ENSCAFG00845023478|IDH1, ENSCAFG00845022970|GGT1, ENSCAFG00845005989|GPX3	8	749	46	7229	0.1739	0.0977422	ns	0.331474	ns	ENSCAFG00845026175|ODC1, ENSCAFG00845002995|SRM, ENSCAFG00845015741|GCLM, ENSCAFG00845025952|RRM2, ENSCAFG00845023478|IDH1	5	ENSCAFG00845016862|GGT7, ENSCAFG00845022970|GGT1, ENSCAFG00845005989|GPX3	3	45	-0.447214
cfa04914	Organismal Systems	Endocrine system	Progesterone-mediated oocyte maturation	ENSCAFG00845001570|PLK1, ENSCAFG00845008495|BUB1, ENSCAFG00845014023|CDC25B, ENSCAFG00845000629|KIF22, ENSCAFG00845011909|ENSCAFG00845011909, ENSCAFG00845021203|CCNA2, ENSCAFG00845016098|CCNB2, ENSCAFG00845029207|AURKA, ENSCAFG00845002973|CDK1, ENSCAFG00845026533|CCNB3, ENSCAFG00845015739|PGR, ENSCAFG00845023075|ADCY2, ENSCAFG00845010872|SPDYA	13	749	86	7229	0.1512	0.104482	ns	0.35052	ns	ENSCAFG00845001570|PLK1, ENSCAFG00845008495|BUB1, ENSCAFG00845014023|CDC25B, ENSCAFG00845000629|KIF22, ENSCAFG00845011909|ENSCAFG00845011909, ENSCAFG00845021203|CCNA2, ENSCAFG00845016098|CCNB2, ENSCAFG00845029207|AURKA, ENSCAFG00845002973|CDK1, ENSCAFG00845026533|CCNB3, ENSCAFG00845015739|PGR	11	ENSCAFG00845023075|ADCY2, ENSCAFG00845010872|SPDYA	2	83	0.109764
cfa00532	Metabolism	Glycan biosynthesis and metabolism	Glycosaminoglycan biosynthesis - chondroitin sulfate / dermatan sulfate	ENSCAFG00845024829|CPXM2, ENSCAFG00845006697|XYLT1, ENSCAFG00845028597|ENSCAFG00845028597, ENSCAFG00845016200|CSGALNACT1	4	749	18	7229	0.2222	0.108315	ns	0.359514	ns	ENSCAFG00845016200|CSGALNACT1	1	ENSCAFG00845024829|CPXM2, ENSCAFG00845006697|XYLT1, ENSCAFG00845028597|ENSCAFG00845028597	3	18	-0.942809
cfa04510	Cellular Processes	Cellular community - eukaryotes	Focal adhesion	ENSCAFG00845010533|VEGFA, ENSCAFG00845027693|COL6A5, ENSCAFG00845018800|VEGFC, ENSCAFG00845010582|TNC, ENSCAFG00845019410|ITGA11, ENSCAFG00845015348|CCND1, ENSCAFG00845011396|EGFR, ENSCAFG00845028105|COL6A3, ENSCAFG00845016131|SPP1, ENSCAFG00845009162|PAK1, ENSCAFG00845011823|ITGA3, ENSCAFG00845002662|LAMB3, ENSCAFG00845020025|COMP, ENSCAFG00845008896|VAV1, ENSCAFG00845007348|RAC2, ENSCAFG0084501…	26	749	196	7229	0.1327	0.110975	ns	0.364465	ns	ENSCAFG00845028105|COL6A3, ENSCAFG00845009162|PAK1, ENSCAFG00845013821|LAMA3, ENSCAFG00845010094|TNN, ENSCAFG00845009278|VAV3, ENSCAFG00845029158|ITGB6	6	ENSCAFG00845010533|VEGFA, ENSCAFG00845027693|COL6A5, ENSCAFG00845018800|VEGFC, ENSCAFG00845010582|TNC, ENSCAFG00845019410|ITGA11, ENSCAFG00845015348|CCND1, ENSCAFG00845011396|EGFR, ENSCAFG00845016131|SPP1, ENSCAFG00845011823|ITGA3, ENSCAFG00845002662|LAMB3, ENSCAFG00845020025|COMP, ENSCAFG00845008896|VAV1, ENSCAFG00845007348|RAC2, ENSCAFG00845017868|RELN, ENSCAFG00845022039|PDGFB, ENSCAFG00845006…	20	187	-4.46076
cfa00590	Metabolism	Lipid metabolism	Arachidonic acid metabolism	ENSCAFG00845023377|PTGES, ENSCAFG00845005378|PTGS2, ENSCAFG00845005405|PLA2G4A, ENSCAFG00845006522|ENSCAFG00845006522, ENSCAFG00845031075|TBXAS1, ENSCAFG00845022726|CYP2C18, ENSCAFG00845022970|GGT1, ENSCAFG00845005989|GPX3, ENSCAFG00845017004|ALOX12	9	749	56	7229	0.1607	0.120395	ns	0.390163	ns	ENSCAFG00845022726|CYP2C18, ENSCAFG00845017004|ALOX12	2	ENSCAFG00845023377|PTGES, ENSCAFG00845005378|PTGS2, ENSCAFG00845005405|PLA2G4A, ENSCAFG00845006522|ENSCAFG00845006522, ENSCAFG00845031075|TBXAS1, ENSCAFG00845022970|GGT1, ENSCAFG00845005989|GPX3	7	42	0.92582
cfa04970	Organismal Systems	Digestive system	Salivary secretion	ENSCAFG00845003424|ENSCAFG00845003424, ENSCAFG00845025226|RYR3, ENSCAFG00845030760|ATP1A4, ENSCAFG00845001294|CD38, ENSCAFG00845027587|PLCB2, ENSCAFG00845011389|KCNMA1, ENSCAFG00845001264|ADRA1B, ENSCAFG00845023075|ADCY2, ENSCAFG00845001335|PRKCB, ENSCAFG00845024364|ATP1B2, ENSCAFG00845010552|ENSCAFG00845010552	11	749	72	7229	0.1528	0.121301	ns	0.390163	ns	ENSCAFG00845003424|ENSCAFG00845003424, ENSCAFG00845001264|ADRA1B	2	ENSCAFG00845025226|RYR3, ENSCAFG00845030760|ATP1A4, ENSCAFG00845001294|CD38, ENSCAFG00845027587|PLCB2, ENSCAFG00845011389|KCNMA1, ENSCAFG00845023075|ADCY2, ENSCAFG00845001335|PRKCB, ENSCAFG00845024364|ATP1B2, ENSCAFG00845010552|ENSCAFG00845010552	9	62	-1.778
cfa02010	Environmental Information Processing	Membrane transport	ABC transporters	ENSCAFG00845010374|ABCA1, ENSCAFG00845018353|PSMB8, ENSCAFG00845014429|ABCC9, ENSCAFG00845029488|ABCA8, ENSCAFG00845004382|ABCA3, ENSCAFG00845020713|ABCB11, ENSCAFG00845007972|ABCB1, ENSCAFG00845014515|ABCC3	8	749	49	7229	0.1633	0.129212	ns	0.411369	ns	ENSCAFG00845029488|ABCA8, ENSCAFG00845020713|ABCB11	2	ENSCAFG00845010374|ABCA1, ENSCAFG00845018353|PSMB8, ENSCAFG00845014429|ABCC9, ENSCAFG00845004382|ABCA3, ENSCAFG00845007972|ABCB1, ENSCAFG00845014515|ABCC3	6	41	-0.468521
cfa04360	Organismal Systems	Development and regeneration	Axon guidance	ENSCAFG00845004794|EPHA2, ENSCAFG00845026417|WNT5A, ENSCAFG00845001026|SEMA4B, ENSCAFG00845017552|NTNG2, ENSCAFG00845029262|SEMA7A, ENSCAFG00845030753|ABLIM1, ENSCAFG00845009162|PAK1, ENSCAFG00845030500|EPHA3, ENSCAFG00845017146|EPHA4, ENSCAFG00845001314|NTN1, ENSCAFG00845022244|FZD3, ENSCAFG00845015377|PLXNA4, ENSCAFG00845025647|L1CAM, ENSCAFG00845007348|RAC2, ENSCAFG00845029513|WNT5B, ENSCAFG00…	23	749	174	7229	0.1322	0.131366	ns	0.414002	ns	ENSCAFG00845030753|ABLIM1, ENSCAFG00845009162|PAK1, ENSCAFG00845030500|EPHA3, ENSCAFG00845021570|BMPR1B, ENSCAFG00845002303|ENSCAFG00845002303, ENSCAFG00845026966|NFATC2, ENSCAFG00845022465|SEMA3B	7	ENSCAFG00845004794|EPHA2, ENSCAFG00845026417|WNT5A, ENSCAFG00845001026|SEMA4B, ENSCAFG00845017552|NTNG2, ENSCAFG00845029262|SEMA7A, ENSCAFG00845017146|EPHA4, ENSCAFG00845001314|NTN1, ENSCAFG00845022244|FZD3, ENSCAFG00845015377|PLXNA4, ENSCAFG00845025647|L1CAM, ENSCAFG00845007348|RAC2, ENSCAFG00845029513|WNT5B, ENSCAFG00845024985|SEMA5B, ENSCAFG00845023432|RND1, ENSCAFG00845013531|EFNA4, ENSCAFG00…	16	166	-2.5613
cfa04080	Environmental Information Processing	Signaling molecules and interaction	Neuroactive ligand-receptor interaction	ENSCAFG00845022393|ADORA2A, ENSCAFG00845000310|HRH2, ENSCAFG00845031008|APLN, ENSCAFG00845029124|LEPR, ENSCAFG00845003553|BDKRB2, ENSCAFG00845002835|NMB, ENSCAFG00845014235|TSPO, ENSCAFG00845027774|EDNRB, ENSCAFG00845000763|GABRA1, ENSCAFG00845003728|PTGER2, ENSCAFG00845017702|NTSR1, ENSCAFG00845004824|FPR2, ENSCAFG00845018739|CALCRL, ENSCAFG00845025508|GABRE, ENSCAFG00845006605|HRH1, ENSCAFG0084…	37	749	299	7229	0.1237	0.142838	ns	0.445654	ns	ENSCAFG00845029124|LEPR, ENSCAFG00845025508|GABRE, ENSCAFG00845001264|ADRA1B, ENSCAFG00845010868|F2RL2, ENSCAFG00845020151|GRID2, ENSCAFG00845005055|GRIA1, ENSCAFG00845006184|GRIK2, ENSCAFG00845009246|PMCH, ENSCAFG00845030779|GRPR	9	ENSCAFG00845022393|ADORA2A, ENSCAFG00845000310|HRH2, ENSCAFG00845031008|APLN, ENSCAFG00845003553|BDKRB2, ENSCAFG00845002835|NMB, ENSCAFG00845014235|TSPO, ENSCAFG00845027774|EDNRB, ENSCAFG00845000763|GABRA1, ENSCAFG00845003728|PTGER2, ENSCAFG00845017702|NTSR1, ENSCAFG00845004824|FPR2, ENSCAFG00845018739|CALCRL, ENSCAFG00845006605|HRH1, ENSCAFG00845026792|P2RX2, ENSCAFG00845002906|PTGER4, ENSCAFG00…	28	212	-4.1895
cfa04961	Organismal Systems	Excretory system	Endocrine and other factor-regulated calcium reabsorption	ENSCAFG00845003553|BDKRB2, ENSCAFG00845024998|SLC8A1, ENSCAFG00845030760|ATP1A4, ENSCAFG00845027587|PLCB2, ENSCAFG00845001335|PRKCB, ENSCAFG00845024364|ATP1B2, ENSCAFG00845004282|SLC8A3, ENSCAFG00845000028|ESR1	8	749	51	7229	0.1569	0.15276	ns	0.471893	ns	ENSCAFG00845024998|SLC8A1, ENSCAFG00845000028|ESR1	2	ENSCAFG00845003553|BDKRB2, ENSCAFG00845030760|ATP1A4, ENSCAFG00845027587|PLCB2, ENSCAFG00845001335|PRKCB, ENSCAFG00845024364|ATP1B2, ENSCAFG00845004282|SLC8A3	6	45	-0.447214
cfa00330	Metabolism	Amino acid metabolism	Arginine and proline metabolism	ENSCAFG00845006050|P4HA1, ENSCAFG00845027245|MAOA, ENSCAFG00845026175|ODC1, ENSCAFG00845002995|SRM, ENSCAFG00845025131|ENSCAFG00845025131, ENSCAFG00845029887|HOGA1, ENSCAFG00845025142|CKMT1A	7	749	44	7229	0.1591	0.165297	ns	0.499189	ns	ENSCAFG00845027245|MAOA, ENSCAFG00845026175|ODC1, ENSCAFG00845002995|SRM, ENSCAFG00845025131|ENSCAFG00845025131, ENSCAFG00845029887|HOGA1	5	ENSCAFG00845006050|P4HA1, ENSCAFG00845025142|CKMT1A	2	40	-1.26491
cfa05410	Human Diseases	Cardiovascular disease	Hypertrophic cardiomyopathy	ENSCAFG00845008825|IL6, ENSCAFG00845028176|TGFB2, ENSCAFG00845012386|SGCA, ENSCAFG00845019410|ITGA11, ENSCAFG00845024998|SLC8A1, ENSCAFG00845011823|ITGA3, ENSCAFG00845021350|EDN1, ENSCAFG00845013285|CACNB2, ENSCAFG00845010558|TNF, ENSCAFG00845002388|RYR2, ENSCAFG00845029158|ITGB6, ENSCAFG00845004282|SLC8A3	12	749	85	7229	0.1412	0.166003	ns	0.499189	ns	ENSCAFG00845024998|SLC8A1, ENSCAFG00845029158|ITGB6	2	ENSCAFG00845008825|IL6, ENSCAFG00845028176|TGFB2, ENSCAFG00845012386|SGCA, ENSCAFG00845019410|ITGA11, ENSCAFG00845011823|ITGA3, ENSCAFG00845021350|EDN1, ENSCAFG00845013285|CACNB2, ENSCAFG00845010558|TNF, ENSCAFG00845002388|RYR2, ENSCAFG00845004282|SLC8A3	10	81	-2.22222
cfa04964	Organismal Systems	Excretory system	Proximal tubule bicarbonate reclamation	ENSCAFG00845030760|ATP1A4, ENSCAFG00845017325|CA2, ENSCAFG00845024364|ATP1B2, ENSCAFG00845022782|SLC38A3	4	749	21	7229	0.1905	0.166396	ns	0.499189	ns		0	ENSCAFG00845030760|ATP1A4, ENSCAFG00845017325|CA2, ENSCAFG00845024364|ATP1B2, ENSCAFG00845022782|SLC38A3	4	18	-0.471405
cfa05162	Human Diseases	Infectious disease: viral	Measles	ENSCAFG00845008825|IL6, ENSCAFG00845006723|TNFAIP3, ENSCAFG00845011661|IL1B, ENSCAFG00845028469|IKBKE, ENSCAFG00845030104|MX1, ENSCAFG00845021979|OAS1, ENSCAFG00845002192|HSPA2, ENSCAFG00845015348|CCND1, ENSCAFG00845011308|IL1A, ENSCAFG00845017057|IL2RG, ENSCAFG00845002030|IL2RA, ENSCAFG00845028677|ENSCAFG00845028677, ENSCAFG00845028303|TLR7, ENSCAFG00845024918|INSL3, ENSCAFG00845012026|TLR4, ENS…	17	749	128	7229	0.1328	0.170315	ns	0.501304	ns		0	ENSCAFG00845008825|IL6, ENSCAFG00845006723|TNFAIP3, ENSCAFG00845011661|IL1B, ENSCAFG00845028469|IKBKE, ENSCAFG00845030104|MX1, ENSCAFG00845021979|OAS1, ENSCAFG00845002192|HSPA2, ENSCAFG00845015348|CCND1, ENSCAFG00845011308|IL1A, ENSCAFG00845017057|IL2RG, ENSCAFG00845002030|IL2RA, ENSCAFG00845028677|ENSCAFG00845028677, ENSCAFG00845028303|TLR7, ENSCAFG00845024918|INSL3, ENSCAFG00845012026|TLR4, ENS…	17	115	1.11901
cfa04210	Cellular Processes	Cell growth and death	Apoptosis	ENSCAFG00845005115|CTSH, ENSCAFG00845027859|NGF, ENSCAFG00845012685|CTSF, ENSCAFG00845018672|CTSB, ENSCAFG00845029842|TUBA4A, ENSCAFG00845029863|ENSCAFG00845029863, ENSCAFG00845019241|CTSS, ENSCAFG00845021145|TUBA1B, ENSCAFG00845010706|LMNB1, ENSCAFG00845029893|CFLAR, ENSCAFG00845008045|CSF2RB, ENSCAFG00845005023|ENSCAFG00845005023, ENSCAFG00845000482|CASP12, ENSCAFG00845021290|SEPTIN4, ENSCAFG00…	17	749	128	7229	0.1328	0.170315	ns	0.501304	ns	ENSCAFG00845021145|TUBA1B, ENSCAFG00845010706|LMNB1, ENSCAFG00845021290|SEPTIN4, ENSCAFG00845014040|GADD45A, ENSCAFG00845014789|ENSCAFG00845014789	5	ENSCAFG00845005115|CTSH, ENSCAFG00845027859|NGF, ENSCAFG00845012685|CTSF, ENSCAFG00845018672|CTSB, ENSCAFG00845029842|TUBA4A, ENSCAFG00845029863|ENSCAFG00845029863, ENSCAFG00845019241|CTSS, ENSCAFG00845029893|CFLAR, ENSCAFG00845008045|CSF2RB, ENSCAFG00845005023|ENSCAFG00845005023, ENSCAFG00845000482|CASP12, ENSCAFG00845010558|TNF	12	125	-0.626099
cfa04971	Organismal Systems	Digestive system	Gastric acid secretion	ENSCAFG00845000310|HRH2, ENSCAFG00845003424|ENSCAFG00845003424, ENSCAFG00845030760|ATP1A4, ENSCAFG00845027587|PLCB2, ENSCAFG00845011629|KCNQ1, ENSCAFG00845023075|ADCY2, ENSCAFG00845007238|CCKBR, ENSCAFG00845001335|PRKCB, ENSCAFG00845017325|CA2, ENSCAFG00845024364|ATP1B2	10	749	69	7229	0.1449	0.172943	ns	0.504282	ns	ENSCAFG00845003424|ENSCAFG00845003424	1	ENSCAFG00845000310|HRH2, ENSCAFG00845030760|ATP1A4, ENSCAFG00845027587|PLCB2, ENSCAFG00845011629|KCNQ1, ENSCAFG00845023075|ADCY2, ENSCAFG00845007238|CCKBR, ENSCAFG00845001335|PRKCB, ENSCAFG00845017325|CA2, ENSCAFG00845024364|ATP1B2	9	58	-0.919145
cfa04928	Organismal Systems	Endocrine system	Parathyroid hormone synthesis, secretion and action	ENSCAFG00845012040|FGFR1, ENSCAFG00845009606|ENSCAFG00845009606, ENSCAFG00845002121|MMP14, ENSCAFG00845021860|EGR1, ENSCAFG00845011396|EGFR, ENSCAFG00845025175|NR4A2, ENSCAFG00845027587|PLCB2, ENSCAFG00845017224|CREB5, ENSCAFG00845022978|PDE4C, ENSCAFG00845023075|ADCY2, ENSCAFG00845001335|PRKCB, ENSCAFG00845003017|MMP25, ENSCAFG00845010618|TNFSF11, ENSCAFG00845030660|FGF23	14	749	103	7229	0.1359	0.176424	ns	0.509668	ns	ENSCAFG00845021860|EGR1	1	ENSCAFG00845012040|FGFR1, ENSCAFG00845009606|ENSCAFG00845009606, ENSCAFG00845002121|MMP14, ENSCAFG00845011396|EGFR, ENSCAFG00845025175|NR4A2, ENSCAFG00845027587|PLCB2, ENSCAFG00845017224|CREB5, ENSCAFG00845022978|PDE4C, ENSCAFG00845023075|ADCY2, ENSCAFG00845001335|PRKCB, ENSCAFG00845003017|MMP25, ENSCAFG00845010618|TNFSF11, ENSCAFG00845030660|FGF23	13	97	-0.406138
cfa04614	Organismal Systems	Endocrine system	Renin-angiotensin system	ENSCAFG00845026626|ATP6AP2, ENSCAFG00845020957|MME, ENSCAFG00845015843|ENPEP, ENSCAFG00845010272|NLN	4	749	22	7229	0.1818	0.187803	ns	0.537564	ns	ENSCAFG00845015843|ENPEP, ENSCAFG00845010272|NLN	2	ENSCAFG00845026626|ATP6AP2, ENSCAFG00845020957|MME	2	16	-1.5
cfa00270	Metabolism	Amino acid metabolism	Cysteine and methionine metabolism	ENSCAFG00845004360|MDH2, ENSCAFG00845002995|SRM, ENSCAFG00845015741|GCLM, ENSCAFG00845012905|ENSCAFG00845012905, ENSCAFG00845015197|ENSCAFG00845015197, ENSCAFG00845017169|CBS, ENSCAFG00845007861|MPST	7	749	46	7229	0.1522	0.194145	ns	0.550667	ns	ENSCAFG00845004360|MDH2, ENSCAFG00845002995|SRM, ENSCAFG00845015741|GCLM, ENSCAFG00845012905|ENSCAFG00845012905, ENSCAFG00845017169|CBS, ENSCAFG00845007861|MPST	6	ENSCAFG00845015197|ENSCAFG00845015197	1	43	-1.37249
cfa04122	Genetic Information Processing	Folding, sorting and degradation	Sulfur relay system	ENSCAFG00845007861|MPST, ENSCAFG00845026807|MOCS3	2	749	8	7229	0.25	0.197645	ns	0.555544	ns	ENSCAFG00845007861|MPST, ENSCAFG00845026807|MOCS3	2		0	8	-1.41421
cfa04926	Organismal Systems	Endocrine system	Relaxin signaling pathway	ENSCAFG00845010533|VEGFA, ENSCAFG00845017615|MMP9, ENSCAFG00845000865|MMP2, ENSCAFG00845018800|VEGFC, ENSCAFG00845016275|GNGT1, ENSCAFG00845027774|EDNRB, ENSCAFG00845007708|TGFBR1, ENSCAFG00845011396|EGFR, ENSCAFG00845027587|PLCB2, ENSCAFG00845017224|CREB5, ENSCAFG00845021350|EDN1, ENSCAFG00845023075|ADCY2, ENSCAFG00845024918|INSL3, ENSCAFG00845015333|COL4A4, ENSCAFG00845015636|COL4A3, ENSCAFG008…	16	749	123	7229	0.1301	0.201703	ns	0.561888	ns		0	ENSCAFG00845010533|VEGFA, ENSCAFG00845017615|MMP9, ENSCAFG00845000865|MMP2, ENSCAFG00845018800|VEGFC, ENSCAFG00845016275|GNGT1, ENSCAFG00845027774|EDNRB, ENSCAFG00845007708|TGFBR1, ENSCAFG00845011396|EGFR, ENSCAFG00845027587|PLCB2, ENSCAFG00845017224|CREB5, ENSCAFG00845021350|EDN1, ENSCAFG00845023075|ADCY2, ENSCAFG00845024918|INSL3, ENSCAFG00845015333|COL4A4, ENSCAFG00845015636|COL4A3, ENSCAFG008…	16	120	0.273861
cfa04921	Organismal Systems	Endocrine system	Oxytocin signaling pathway	ENSCAFG00845005378|PTGS2, ENSCAFG00845025941|RCAN1, ENSCAFG00845009606|ENSCAFG00845009606, ENSCAFG00845005405|PLA2G4A, ENSCAFG00845003424|ENSCAFG00845003424, ENSCAFG00845000194|CAMK1D, ENSCAFG00845015348|CCND1, ENSCAFG00845011396|EGFR, ENSCAFG00845025226|RYR3, ENSCAFG00845002598|EEF2K, ENSCAFG00845001294|CD38, ENSCAFG00845027587|PLCB2, ENSCAFG00845023075|ADCY2, ENSCAFG00845026966|NFATC2, ENSCAFG0…	18	749	141	7229	0.1277	0.206174	ns	0.568076	ns	ENSCAFG00845003424|ENSCAFG00845003424, ENSCAFG00845002598|EEF2K, ENSCAFG00845026966|NFATC2	3	ENSCAFG00845005378|PTGS2, ENSCAFG00845025941|RCAN1, ENSCAFG00845009606|ENSCAFG00845009606, ENSCAFG00845005405|PLA2G4A, ENSCAFG00845000194|CAMK1D, ENSCAFG00845015348|CCND1, ENSCAFG00845011396|EGFR, ENSCAFG00845025226|RYR3, ENSCAFG00845001294|CD38, ENSCAFG00845027587|PLCB2, ENSCAFG00845023075|ADCY2, ENSCAFG00845013285|CACNB2, ENSCAFG00845026701|PIK3CG, ENSCAFG00845001335|PRKCB, ENSCAFG00845002388|R…	15	133	-1.73422
cfa04972	Organismal Systems	Digestive system	Pancreatic secretion	ENSCAFG00845030760|ATP1A4, ENSCAFG00845001294|CD38, ENSCAFG00845027587|PLCB2, ENSCAFG00845011389|KCNMA1, ENSCAFG00845011629|KCNQ1, ENSCAFG00845023075|ADCY2, ENSCAFG00845018693|CPA1, ENSCAFG00845001335|PRKCB, ENSCAFG00845017325|CA2, ENSCAFG00845024364|ATP1B2, ENSCAFG00845002388|RYR2, ENSCAFG00845010552|ENSCAFG00845010552	12	749	89	7229	0.1348	0.207566	ns	0.568076	ns	ENSCAFG00845018693|CPA1	1	ENSCAFG00845030760|ATP1A4, ENSCAFG00845001294|CD38, ENSCAFG00845027587|PLCB2, ENSCAFG00845011389|KCNMA1, ENSCAFG00845011629|KCNQ1, ENSCAFG00845023075|ADCY2, ENSCAFG00845001335|PRKCB, ENSCAFG00845017325|CA2, ENSCAFG00845024364|ATP1B2, ENSCAFG00845002388|RYR2, ENSCAFG00845010552|ENSCAFG00845010552	11	72	-2.23917
cfa04660	Organismal Systems	Immune system	T cell receptor signaling pathway	ENSCAFG00845023211|PTPRC, ENSCAFG00845009162|PAK1, ENSCAFG00845011569|MAP3K8, ENSCAFG00845009774|CSF2, ENSCAFG00845008896|VAV1, ENSCAFG00845002557|LCP2, ENSCAFG00845001289|IL10, ENSCAFG00845026966|NFATC2, ENSCAFG00845027739|CD4, ENSCAFG00845010558|TNF, ENSCAFG00845002392|CD3G, ENSCAFG00845009278|VAV3, ENSCAFG00845021644|ZAP70	13	749	98	7229	0.1327	0.211743	ns	0.57042	ns	ENSCAFG00845009162|PAK1, ENSCAFG00845026966|NFATC2, ENSCAFG00845009278|VAV3	3	ENSCAFG00845023211|PTPRC, ENSCAFG00845011569|MAP3K8, ENSCAFG00845009774|CSF2, ENSCAFG00845008896|VAV1, ENSCAFG00845002557|LCP2, ENSCAFG00845001289|IL10, ENSCAFG00845027739|CD4, ENSCAFG00845010558|TNF, ENSCAFG00845002392|CD3G, ENSCAFG00845021644|ZAP70	10	89	-1.484
cfa05211	Human Diseases	Cancer: specific types	Renal cell carcinoma	ENSCAFG00845010533|VEGFA, ENSCAFG00845027702|EPAS1, ENSCAFG00845015278|SLC2A1, ENSCAFG00845009606|ENSCAFG00845009606, ENSCAFG00845028176|TGFB2, ENSCAFG00845012583|EGLN3, ENSCAFG00845009162|PAK1, ENSCAFG00845022039|PDGFB, ENSCAFG00845027844|ENSCAFG00845027844	9	749	64	7229	0.1406	0.213907	ns	0.57042	ns	ENSCAFG00845009162|PAK1	1	ENSCAFG00845010533|VEGFA, ENSCAFG00845027702|EPAS1, ENSCAFG00845015278|SLC2A1, ENSCAFG00845009606|ENSCAFG00845009606, ENSCAFG00845028176|TGFB2, ENSCAFG00845012583|EGLN3, ENSCAFG00845022039|PDGFB, ENSCAFG00845027844|ENSCAFG00845027844	8	63	-1.13389
cfa05230	Human Diseases	Cancer: overview	Central carbon metabolism in cancer	ENSCAFG00845015278|SLC2A1, ENSCAFG00845012040|FGFR1, ENSCAFG00845016792|HK2, ENSCAFG00845007246|SLC16A3, ENSCAFG00845011396|EGFR, ENSCAFG00845023478|IDH1, ENSCAFG00845003493|NTRK3, ENSCAFG00845013339|FGFR3, ENSCAFG00845027877|RET	9	749	64	7229	0.1406	0.213907	ns	0.57042	ns	ENSCAFG00845023478|IDH1, ENSCAFG00845027877|RET	2	ENSCAFG00845015278|SLC2A1, ENSCAFG00845012040|FGFR1, ENSCAFG00845016792|HK2, ENSCAFG00845007246|SLC16A3, ENSCAFG00845011396|EGFR, ENSCAFG00845003493|NTRK3, ENSCAFG00845013339|FGFR3	7	64	-0.5
cfa04911	Organismal Systems	Endocrine system	Insulin secretion	ENSCAFG00845015278|SLC2A1, ENSCAFG00845030760|ATP1A4, ENSCAFG00845027587|PLCB2, ENSCAFG00845017224|CREB5, ENSCAFG00845011389|KCNMA1, ENSCAFG00845023075|ADCY2, ENSCAFG00845001335|PRKCB, ENSCAFG00845024364|ATP1B2, ENSCAFG00845002388|RYR2, ENSCAFG00845008955|RIMS2, ENSCAFG00845024602|SNAP25	11	749	82	7229	0.1341	0.225759	ns	0.591253	ns		0	ENSCAFG00845015278|SLC2A1, ENSCAFG00845030760|ATP1A4, ENSCAFG00845027587|PLCB2, ENSCAFG00845017224|CREB5, ENSCAFG00845011389|KCNMA1, ENSCAFG00845023075|ADCY2, ENSCAFG00845001335|PRKCB, ENSCAFG00845024364|ATP1B2, ENSCAFG00845002388|RYR2, ENSCAFG00845008955|RIMS2, ENSCAFG00845024602|SNAP25	11	74	-0.464991
cfa00910	Metabolism	Energy metabolism	Nitrogen metabolism	ENSCAFG00845020844|CA12, ENSCAFG00845008914|CA9, ENSCAFG00845017325|CA2	3	749	16	7229	0.1875	0.226182	ns	0.591253	ns		0	ENSCAFG00845020844|CA12, ENSCAFG00845008914|CA9, ENSCAFG00845017325|CA2	3	12	-2.02073
cfa05132	Human Diseases	Infectious disease: bacterial	Salmonella infection	ENSCAFG00845008825|IL6, ENSCAFG00845011661|IL1B, ENSCAFG00845006275|CXCL8, ENSCAFG00845029842|TUBA4A, ENSCAFG00845029863|ENSCAFG00845029863, ENSCAFG00845021145|TUBA1B, ENSCAFG00845023980|RHOJ, ENSCAFG00845023211|PTPRC, ENSCAFG00845025458|S100A10, ENSCAFG00845016220|NCKAP1L, ENSCAFG00845024667|S100A10, ENSCAFG00845009162|PAK1, ENSCAFG00845014789|ENSCAFG00845014789, ENSCAFG00845001909|CD14, ENSCAFG…	29	749	242	7229	0.1198	0.227405	ns	0.591253	ns	ENSCAFG00845021145|TUBA1B, ENSCAFG00845025458|S100A10, ENSCAFG00845024667|S100A10, ENSCAFG00845009162|PAK1, ENSCAFG00845014789|ENSCAFG00845014789, ENSCAFG00845001017|TCF25, ENSCAFG00845005385|MAP2K6, ENSCAFG00845021057|DYNLRB2	8	ENSCAFG00845008825|IL6, ENSCAFG00845011661|IL1B, ENSCAFG00845006275|CXCL8, ENSCAFG00845029842|TUBA4A, ENSCAFG00845029863|ENSCAFG00845029863, ENSCAFG00845023980|RHOJ, ENSCAFG00845023211|PTPRC, ENSCAFG00845016220|NCKAP1L, ENSCAFG00845001909|CD14, ENSCAFG00845000375|CASP4, ENSCAFG00845001557|IL18, ENSCAFG00845018347|NLRP3, ENSCAFG00845007265|CYTH4, ENSCAFG00845012026|TLR4, ENSCAFG00845026701|PIK3CG,…	21	237	-2.33845
cfa01522	Human Diseases	Drug resistance: antineoplastic	Endocrine resistance	ENSCAFG00845017615|MMP9, ENSCAFG00845000865|MMP2, ENSCAFG00845009606|ENSCAFG00845009606, ENSCAFG00845015348|CCND1, ENSCAFG00845011396|EGFR, ENSCAFG00845024510|CDKN2C, ENSCAFG00845023075|ADCY2, ENSCAFG00845029137|DLL4, ENSCAFG00845002474|ENSCAFG00845002474, ENSCAFG00845020713|ABCB11, ENSCAFG00845016542|ENSCAFG00845016542, ENSCAFG00845000028|ESR1	12	749	91	7229	0.1319	0.229896	ns	0.59279	ns	ENSCAFG00845024510|CDKN2C, ENSCAFG00845029137|DLL4, ENSCAFG00845002474|ENSCAFG00845002474, ENSCAFG00845020713|ABCB11, ENSCAFG00845016542|ENSCAFG00845016542, ENSCAFG00845000028|ESR1	6	ENSCAFG00845017615|MMP9, ENSCAFG00845000865|MMP2, ENSCAFG00845009606|ENSCAFG00845009606, ENSCAFG00845015348|CCND1, ENSCAFG00845011396|EGFR, ENSCAFG00845023075|ADCY2	6	88	-1.49241
cfa00500	Metabolism	Carbohydrate metabolism	Starch and sucrose metabolism	ENSCAFG00845013429|GAA, ENSCAFG00845022687|GYG1, ENSCAFG00845016792|HK2, ENSCAFG00845024416|MGAM, ENSCAFG00845010552|ENSCAFG00845010552	5	749	32	7229	0.1562	0.232672	ns	0.595031	ns	ENSCAFG00845022687|GYG1	1	ENSCAFG00845013429|GAA, ENSCAFG00845016792|HK2, ENSCAFG00845024416|MGAM, ENSCAFG00845010552|ENSCAFG00845010552	4	27	-1.34715
cfa00380	Metabolism	Amino acid metabolism	Tryptophan metabolism	ENSCAFG00845027245|MAOA, ENSCAFG00845017370|CYP1A1, ENSCAFG00845015197|ENSCAFG00845015197, ENSCAFG00845013520|KYNU, ENSCAFG00845025017|ENSCAFG00845025017, ENSCAFG00845004366|KMO	6	749	41	7229	0.1463	0.247175	ns	0.626701	ns	ENSCAFG00845027245|MAOA	1	ENSCAFG00845017370|CYP1A1, ENSCAFG00845015197|ENSCAFG00845015197, ENSCAFG00845013520|KYNU, ENSCAFG00845025017|ENSCAFG00845025017, ENSCAFG00845004366|KMO	5	38	-3.40665
cfa04540	Cellular Processes	Cellular community - eukaryotes	Gap junction	ENSCAFG00845029842|TUBA4A, ENSCAFG00845029863|ENSCAFG00845029863, ENSCAFG00845021145|TUBA1B, ENSCAFG00845011396|EGFR, ENSCAFG00845002973|CDK1, ENSCAFG00845014789|ENSCAFG00845014789, ENSCAFG00845027587|PLCB2, ENSCAFG00845001017|TCF25, ENSCAFG00845023075|ADCY2, ENSCAFG00845022039|PDGFB, ENSCAFG00845001335|PRKCB	11	749	84	7229	0.131	0.25008	ns	0.626701	ns	ENSCAFG00845021145|TUBA1B, ENSCAFG00845002973|CDK1, ENSCAFG00845014789|ENSCAFG00845014789, ENSCAFG00845001017|TCF25	4	ENSCAFG00845029842|TUBA4A, ENSCAFG00845029863|ENSCAFG00845029863, ENSCAFG00845011396|EGFR, ENSCAFG00845027587|PLCB2, ENSCAFG00845023075|ADCY2, ENSCAFG00845022039|PDGFB, ENSCAFG00845001335|PRKCB	7	80	-0.447214
cfa04934	Human Diseases	Endocrine and metabolic disease	Cushing syndrome	ENSCAFG00845008849|WNT2, ENSCAFG00845026417|WNT5A, ENSCAFG00845009606|ENSCAFG00845009606, ENSCAFG00845015348|CCND1, ENSCAFG00845011396|EGFR, ENSCAFG00845025863|NCEH1, ENSCAFG00845006501|FZD4, ENSCAFG00845027587|PLCB2, ENSCAFG00845017224|CREB5, ENSCAFG00845022244|FZD3, ENSCAFG00845024510|CDKN2C, ENSCAFG00845023075|ADCY2, ENSCAFG00845029513|WNT5B, ENSCAFG00845007687|WNT2B, ENSCAFG00845023109|CRHR1,…	18	749	146	7229	0.1233	0.251082	ns	0.626701	ns	ENSCAFG00845006501|FZD4, ENSCAFG00845024510|CDKN2C, ENSCAFG00845007687|WNT2B	3	ENSCAFG00845008849|WNT2, ENSCAFG00845026417|WNT5A, ENSCAFG00845009606|ENSCAFG00845009606, ENSCAFG00845015348|CCND1, ENSCAFG00845011396|EGFR, ENSCAFG00845025863|NCEH1, ENSCAFG00845027587|PLCB2, ENSCAFG00845017224|CREB5, ENSCAFG00845022244|FZD3, ENSCAFG00845023075|ADCY2, ENSCAFG00845029513|WNT5B, ENSCAFG00845023109|CRHR1, ENSCAFG00845020144|CRHR2, ENSCAFG00845023657|WNT7A, ENSCAFG00845014419|CYP21A2	15	134	0.777482
cfa00650	Metabolism	Carbohydrate metabolism	Butanoate metabolism	ENSCAFG00845030658|BDH1, ENSCAFG00845003895|GAD2, ENSCAFG00845002156|OXCT1, ENSCAFG00845006979|HMGCS2	4	749	25	7229	0.16	0.256425	ns	0.634957	ns	ENSCAFG00845030658|BDH1, ENSCAFG00845003895|GAD2, ENSCAFG00845002156|OXCT1	3	ENSCAFG00845006979|HMGCS2	1	22	-1.70561
cfa05170	Human Diseases	Infectious disease: viral	Human immunodeficiency virus 1 infection	ENSCAFG00845010030|DLA-64, ENSCAFG00845009719|DLA88, ENSCAFG00845017245|DLA-12, ENSCAFG00845016275|GNGT1, ENSCAFG00845017366|DLA-79, ENSCAFG00845027704|ENSCAFG00845027704, ENSCAFG00845018353|PSMB8, ENSCAFG00845003424|ENSCAFG00845003424, ENSCAFG00845011909|ENSCAFG00845011909, ENSCAFG00845016098|CCNB2, ENSCAFG00845002973|CDK1, ENSCAFG00845009162|PAK1, ENSCAFG00845026533|CCNB3, ENSCAFG00845007348|RA…	23	749	192	7229	0.1198	0.259814	ns	0.638283	ns	ENSCAFG00845003424|ENSCAFG00845003424, ENSCAFG00845011909|ENSCAFG00845011909, ENSCAFG00845016098|CCNB2, ENSCAFG00845002973|CDK1, ENSCAFG00845009162|PAK1, ENSCAFG00845026533|CCNB3, ENSCAFG00845026966|NFATC2, ENSCAFG00845005385|MAP2K6	8	ENSCAFG00845010030|DLA-64, ENSCAFG00845009719|DLA88, ENSCAFG00845017245|DLA-12, ENSCAFG00845016275|GNGT1, ENSCAFG00845017366|DLA-79, ENSCAFG00845027704|ENSCAFG00845027704, ENSCAFG00845018353|PSMB8, ENSCAFG00845007348|RAC2, ENSCAFG00845012026|TLR4, ENSCAFG00845000875|ECSCR, ENSCAFG00845027739|CD4, ENSCAFG00845010558|TNF, ENSCAFG00845001335|PRKCB, ENSCAFG00845002392|CD3G, ENSCAFG00845012039|CGAS	15	175	-0.52915
cfa00920	Metabolism	Energy metabolism	Sulfur metabolism	ENSCAFG00845023139|SELENBP1, ENSCAFG00845007861|MPST	2	749	10	7229	0.2	0.277895	ns	0.67666	ns	ENSCAFG00845023139|SELENBP1, ENSCAFG00845007861|MPST	2		0	10	0
cfa00780	Metabolism	Metabolism of cofactors and vitamins	Biotin metabolism	ENSCAFG00845027738|HLCS	1	749	3	7229	0.3333	0.279773	ns	0.67666	ns	ENSCAFG00845027738|HLCS	1		0	3	-0.57735
cfa05020	Human Diseases	Neurodegenerative disease	Prion disease	ENSCAFG00845008825|IL6, ENSCAFG00845009083|CCL5, ENSCAFG00845011661|IL1B, ENSCAFG00845010422|NDUFA4L2, ENSCAFG00845029842|TUBA4A, ENSCAFG00845029863|ENSCAFG00845029863, ENSCAFG00845021145|TUBA1B, ENSCAFG00845003520|CYBA, ENSCAFG00845021860|EGR1, ENSCAFG00845002192|HSPA2, ENSCAFG00845011308|IL1A, ENSCAFG00845025226|RYR3, ENSCAFG00845000378|C1QC, ENSCAFG00845000400|C1QA, ENSCAFG00845000482|CASP12, …	28	749	241	7229	0.1162	0.286913	ns	0.688591	ns	ENSCAFG00845021145|TUBA1B, ENSCAFG00845021860|EGR1, ENSCAFG00845010336|ATP5MC1, ENSCAFG00845014789|ENSCAFG00845014789, ENSCAFG00845001017|TCF25	5	ENSCAFG00845008825|IL6, ENSCAFG00845009083|CCL5, ENSCAFG00845011661|IL1B, ENSCAFG00845010422|NDUFA4L2, ENSCAFG00845029842|TUBA4A, ENSCAFG00845029863|ENSCAFG00845029863, ENSCAFG00845003520|CYBA, ENSCAFG00845002192|HSPA2, ENSCAFG00845011308|IL1A, ENSCAFG00845025226|RYR3, ENSCAFG00845000378|C1QC, ENSCAFG00845000400|C1QA, ENSCAFG00845000482|CASP12, ENSCAFG00845000358|C1QB, ENSCAFG00845004665|NCF2, EN…	23	228	-4.83454
cfa04371	Environmental Information Processing	Signal transduction	Apelin signaling pathway	ENSCAFG00845000607|SERPINE1, ENSCAFG00845016275|GNGT1, ENSCAFG00845031008|APLN, ENSCAFG00845021860|EGR1, ENSCAFG00845003424|ENSCAFG00845003424, ENSCAFG00845007708|TGFBR1, ENSCAFG00845015348|CCND1, ENSCAFG00845004492|CCN2, ENSCAFG00845025226|RYR3, ENSCAFG00845016131|SPP1, ENSCAFG00845024998|SLC8A1, ENSCAFG00845027587|PLCB2, ENSCAFG00845023075|ADCY2, ENSCAFG00845026701|PIK3CG, ENSCAFG00845002388|RY…	16	749	132	7229	0.1212	0.290481	ns	0.691831	ns	ENSCAFG00845021860|EGR1, ENSCAFG00845003424|ENSCAFG00845003424, ENSCAFG00845024998|SLC8A1	3	ENSCAFG00845000607|SERPINE1, ENSCAFG00845016275|GNGT1, ENSCAFG00845031008|APLN, ENSCAFG00845007708|TGFBR1, ENSCAFG00845015348|CCND1, ENSCAFG00845004492|CCN2, ENSCAFG00845025226|RYR3, ENSCAFG00845016131|SPP1, ENSCAFG00845027587|PLCB2, ENSCAFG00845023075|ADCY2, ENSCAFG00845026701|PIK3CG, ENSCAFG00845002388|RYR2, ENSCAFG00845004282|SLC8A3	13	124	-2.15526
cfa04977	Organismal Systems	Digestive system	Vitamin digestion and absorption	ENSCAFG00845020756|TCN2, ENSCAFG00845008243|LMBRD1, ENSCAFG00845019530|TCN1, ENSCAFG00845020315|APOB	4	749	27	7229	0.1481	0.304597	ns	0.714542	ns	ENSCAFG00845019530|TCN1	1	ENSCAFG00845020756|TCN2, ENSCAFG00845008243|LMBRD1, ENSCAFG00845020315|APOB	3	20	-0.223607
cfa00020	Metabolism	Carbohydrate metabolism	Citrate cycle (TCA cycle)	ENSCAFG00845012087|OGDH, ENSCAFG00845004360|MDH2, ENSCAFG00845011738|PC, ENSCAFG00845023478|IDH1	4	749	27	7229	0.1481	0.304597	ns	0.714542	ns	ENSCAFG00845012087|OGDH, ENSCAFG00845004360|MDH2, ENSCAFG00845011738|PC, ENSCAFG00845023478|IDH1	4		0	27	0.19245
cfa04550	Cellular Processes	Cellular community - eukaryotes	Signaling pathways regulating pluripotency of stem cells	ENSCAFG00845030902|LIF, ENSCAFG00845018632|INHBA, ENSCAFG00845008849|WNT2, ENSCAFG00845026417|WNT5A, ENSCAFG00845012040|FGFR1, ENSCAFG00845015887|JAK2, ENSCAFG00845024752|TBX3, ENSCAFG00845011624|KLF4, ENSCAFG00845006501|FZD4, ENSCAFG00845022244|FZD3, ENSCAFG00845029513|WNT5B, ENSCAFG00845024918|INSL3, ENSCAFG00845021570|BMPR1B, ENSCAFG00845013339|FGFR3, ENSCAFG00845007687|WNT2B, ENSCAFG008450236…	16	749	134	7229	0.1194	0.31177	ns	0.716074	ns	ENSCAFG00845011624|KLF4, ENSCAFG00845006501|FZD4, ENSCAFG00845021570|BMPR1B, ENSCAFG00845007687|WNT2B	4	ENSCAFG00845030902|LIF, ENSCAFG00845018632|INHBA, ENSCAFG00845008849|WNT2, ENSCAFG00845026417|WNT5A, ENSCAFG00845012040|FGFR1, ENSCAFG00845015887|JAK2, ENSCAFG00845024752|TBX3, ENSCAFG00845022244|FZD3, ENSCAFG00845029513|WNT5B, ENSCAFG00845024918|INSL3, ENSCAFG00845013339|FGFR3, ENSCAFG00845023657|WNT7A	12	120	0.273861
cfa01521	Human Diseases	Drug resistance: antineoplastic	EGFR tyrosine kinase inhibitor resistance	ENSCAFG00845010533|VEGFA, ENSCAFG00845008825|IL6, ENSCAFG00845015887|JAK2, ENSCAFG00845011396|EGFR, ENSCAFG00845014867|NRG1, ENSCAFG00845013339|FGFR3, ENSCAFG00845022039|PDGFB, ENSCAFG00845001335|PRKCB, ENSCAFG00845027844|ENSCAFG00845027844, ENSCAFG00845006158|ERBB3	10	749	80	7229	0.125	0.313941	ns	0.716074	ns	ENSCAFG00845014867|NRG1	1	ENSCAFG00845010533|VEGFA, ENSCAFG00845008825|IL6, ENSCAFG00845015887|JAK2, ENSCAFG00845011396|EGFR, ENSCAFG00845013339|FGFR3, ENSCAFG00845022039|PDGFB, ENSCAFG00845001335|PRKCB, ENSCAFG00845027844|ENSCAFG00845027844, ENSCAFG00845006158|ERBB3	9	78	-1.58519
cfa00531	Metabolism	Glycan biosynthesis and metabolism	Glycosaminoglycan degradation	ENSCAFG00845001153|HEXB, ENSCAFG00845003078|GALNS, ENSCAFG00845021903|HYAL1	3	749	19	7229	0.1579	0.314022	ns	0.716074	ns		0	ENSCAFG00845001153|HEXB, ENSCAFG00845003078|GALNS, ENSCAFG00845021903|HYAL1	3	17	-2.66789
cfa05414	Human Diseases	Cardiovascular disease	Dilated cardiomyopathy	ENSCAFG00845028176|TGFB2, ENSCAFG00845012386|SGCA, ENSCAFG00845019410|ITGA11, ENSCAFG00845024998|SLC8A1, ENSCAFG00845011823|ITGA3, ENSCAFG00845023075|ADCY2, ENSCAFG00845013285|CACNB2, ENSCAFG00845010558|TNF, ENSCAFG00845002388|RYR2, ENSCAFG00845029158|ITGB6, ENSCAFG00845004282|SLC8A3	11	749	89	7229	0.1236	0.31443	ns	0.716074	ns	ENSCAFG00845024998|SLC8A1, ENSCAFG00845029158|ITGB6	2	ENSCAFG00845028176|TGFB2, ENSCAFG00845012386|SGCA, ENSCAFG00845019410|ITGA11, ENSCAFG00845011823|ITGA3, ENSCAFG00845023075|ADCY2, ENSCAFG00845013285|CACNB2, ENSCAFG00845010558|TNF, ENSCAFG00845002388|RYR2, ENSCAFG00845004282|SLC8A3	9	84	-1.85485
cfa05214	Human Diseases	Cancer: specific types	Glioma	ENSCAFG00845009606|ENSCAFG00845009606, ENSCAFG00845003424|ENSCAFG00845003424, ENSCAFG00845000194|CAMK1D, ENSCAFG00845015348|CCND1, ENSCAFG00845011396|EGFR, ENSCAFG00845014040|GADD45A, ENSCAFG00845022039|PDGFB, ENSCAFG00845001335|PRKCB, ENSCAFG00845027844|ENSCAFG00845027844	9	749	72	7229	0.125	0.327773	ns	0.741053	ns	ENSCAFG00845003424|ENSCAFG00845003424, ENSCAFG00845014040|GADD45A	2	ENSCAFG00845009606|ENSCAFG00845009606, ENSCAFG00845000194|CAMK1D, ENSCAFG00845015348|CCND1, ENSCAFG00845011396|EGFR, ENSCAFG00845022039|PDGFB, ENSCAFG00845001335|PRKCB, ENSCAFG00845027844|ENSCAFG00845027844	7	71	-0.356034
cfa05216	Human Diseases	Cancer: specific types	Thyroid cancer	ENSCAFG00845009606|ENSCAFG00845009606, ENSCAFG00845015348|CCND1, ENSCAFG00845014040|GADD45A, ENSCAFG00845027877|RET, ENSCAFG00845012268|PAX8	5	749	37	7229	0.1351	0.336523	ns	0.749858	ns	ENSCAFG00845014040|GADD45A, ENSCAFG00845027877|RET, ENSCAFG00845012268|PAX8	3	ENSCAFG00845009606|ENSCAFG00845009606, ENSCAFG00845015348|CCND1	2	37	-0.821995
cfa00260	Metabolism	Amino acid metabolism	Glycine, serine and threonine metabolism	ENSCAFG00845027245|MAOA, ENSCAFG00845030692|ALAS1, ENSCAFG00845005659|GCAT, ENSCAFG00845012905|ENSCAFG00845012905, ENSCAFG00845017169|CBS	5	749	37	7229	0.1351	0.336523	ns	0.749858	ns	ENSCAFG00845027245|MAOA, ENSCAFG00845005659|GCAT, ENSCAFG00845012905|ENSCAFG00845012905, ENSCAFG00845017169|CBS	4	ENSCAFG00845030692|ALAS1	1	33	-0.870388
cfa00514	Metabolism	Glycan biosynthesis and metabolism	Other types of O-glycan biosynthesis	ENSCAFG00845004992|GALNT10, ENSCAFG00845006270|ENSCAFG00845006270, ENSCAFG00845001050|GALNT17, ENSCAFG00845016747|GALNT3, ENSCAFG00845025607|GALNT5, ENSCAFG00845009185|ST6GAL2	6	749	46	7229	0.1304	0.340395	ns	0.749858	ns	ENSCAFG00845001050|GALNT17, ENSCAFG00845025607|GALNT5, ENSCAFG00845009185|ST6GAL2	3	ENSCAFG00845004992|GALNT10, ENSCAFG00845006270|ENSCAFG00845006270, ENSCAFG00845016747|GALNT3	3	43	-0.304997
cfa04924	Organismal Systems	Endocrine system	Renin secretion	ENSCAFG00845015903|PDE1B, ENSCAFG00845018672|CTSB, ENSCAFG00845003424|ENSCAFG00845003424, ENSCAFG00845003728|PTGER2, ENSCAFG00845027587|PLCB2, ENSCAFG00845011389|KCNMA1, ENSCAFG00845002906|PTGER4, ENSCAFG00845021350|EDN1	8	749	64	7229	0.125	0.342955	ns	0.749858	ns	ENSCAFG00845003424|ENSCAFG00845003424	1	ENSCAFG00845015903|PDE1B, ENSCAFG00845018672|CTSB, ENSCAFG00845003728|PTGER2, ENSCAFG00845027587|PLCB2, ENSCAFG00845011389|KCNMA1, ENSCAFG00845002906|PTGER4, ENSCAFG00845021350|EDN1	7	62	-3.048
cfa00100	Metabolism	Lipid metabolism	Steroid biosynthesis	ENSCAFG00845022156|SOAT2, ENSCAFG00845026528|TM7SF2, ENSCAFG00845022957|CYP2R1	3	749	20	7229	0.15	0.343685	ns	0.749858	ns	ENSCAFG00845022957|CYP2R1	1	ENSCAFG00845022156|SOAT2, ENSCAFG00845026528|TM7SF2	2	19	2.52357
cfa04022	Environmental Information Processing	Signal transduction	cGMP-PKG signaling pathway	ENSCAFG00845003553|BDKRB2, ENSCAFG00845027774|EDNRB, ENSCAFG00845003424|ENSCAFG00845003424, ENSCAFG00845014806|IRAG1, ENSCAFG00845024998|SLC8A1, ENSCAFG00845030760|ATP1A4, ENSCAFG00845027587|PLCB2, ENSCAFG00845017224|CREB5, ENSCAFG00845011389|KCNMA1, ENSCAFG00845001264|ADRA1B, ENSCAFG00845023075|ADCY2, ENSCAFG00845014663|KCNJ8, ENSCAFG00845026966|NFATC2, ENSCAFG00845026701|PIK3CG, ENSCAFG00845024…	18	749	156	7229	0.1154	0.350419	ns	0.759242	ns	ENSCAFG00845003424|ENSCAFG00845003424, ENSCAFG00845014806|IRAG1, ENSCAFG00845024998|SLC8A1, ENSCAFG00845001264|ADRA1B, ENSCAFG00845026966|NFATC2	5	ENSCAFG00845003553|BDKRB2, ENSCAFG00845027774|EDNRB, ENSCAFG00845030760|ATP1A4, ENSCAFG00845027587|PLCB2, ENSCAFG00845017224|CREB5, ENSCAFG00845011389|KCNMA1, ENSCAFG00845023075|ADCY2, ENSCAFG00845014663|KCNJ8, ENSCAFG00845026701|PIK3CG, ENSCAFG00845024364|ATP1B2, ENSCAFG00845004282|SLC8A3, ENSCAFG00845009543|OPRD1, ENSCAFG00845024603|NPPC	13	145	-3.15573
cfa00052	Metabolism	Carbohydrate metabolism	Galactose metabolism	ENSCAFG00845013429|GAA, ENSCAFG00845016792|HK2, ENSCAFG00845014537|AKR1B1, ENSCAFG00845024416|MGAM	4	749	29	7229	0.1379	0.353611	ns	0.759915	ns	ENSCAFG00845014537|AKR1B1	1	ENSCAFG00845013429|GAA, ENSCAFG00845016792|HK2, ENSCAFG00845024416|MGAM	3	25	0.6
cfa05212	Human Diseases	Cancer: specific types	Pancreatic cancer	ENSCAFG00845010533|VEGFA, ENSCAFG00845009606|ENSCAFG00845009606, ENSCAFG00845028176|TGFB2, ENSCAFG00845007708|TGFBR1, ENSCAFG00845015348|CCND1, ENSCAFG00845011396|EGFR, ENSCAFG00845014040|GADD45A, ENSCAFG00845007348|RAC2, ENSCAFG00845027844|ENSCAFG00845027844	9	749	74	7229	0.1216	0.358037	ns	0.759915	ns	ENSCAFG00845014040|GADD45A	1	ENSCAFG00845010533|VEGFA, ENSCAFG00845009606|ENSCAFG00845009606, ENSCAFG00845028176|TGFB2, ENSCAFG00845007708|TGFBR1, ENSCAFG00845015348|CCND1, ENSCAFG00845011396|EGFR, ENSCAFG00845007348|RAC2, ENSCAFG00845027844|ENSCAFG00845027844	8	74	0.697486
cfa05412	Human Diseases	Cardiovascular disease	Arrhythmogenic right ventricular cardiomyopathy	ENSCAFG00845012386|SGCA, ENSCAFG00845019410|ITGA11, ENSCAFG00845024998|SLC8A1, ENSCAFG00845011823|ITGA3, ENSCAFG00845013285|CACNB2, ENSCAFG00845002388|RYR2, ENSCAFG00845029158|ITGB6, ENSCAFG00845004282|SLC8A3, ENSCAFG00845012784|ACTN3	9	749	74	7229	0.1216	0.358037	ns	0.759915	ns	ENSCAFG00845024998|SLC8A1, ENSCAFG00845029158|ITGB6	2	ENSCAFG00845012386|SGCA, ENSCAFG00845019410|ITGA11, ENSCAFG00845011823|ITGA3, ENSCAFG00845013285|CACNB2, ENSCAFG00845002388|RYR2, ENSCAFG00845004282|SLC8A3, ENSCAFG00845012784|ACTN3	7	71	-2.01753
cfa04310	Environmental Information Processing	Signal transduction	Wnt signaling pathway	ENSCAFG00845013723|SERPINF1, ENSCAFG00845008849|WNT2, ENSCAFG00845026417|WNT5A, ENSCAFG00845011687|BAMBI, ENSCAFG00845015348|CCND1, ENSCAFG00845000408|RSPO3, ENSCAFG00845030766|PORCN, ENSCAFG00845006501|FZD4, ENSCAFG00845027587|PLCB2, ENSCAFG00845022244|FZD3, ENSCAFG00845007348|RAC2, ENSCAFG00845029513|WNT5B, ENSCAFG00845007687|WNT2B, ENSCAFG00845026966|NFATC2, ENSCAFG00845023657|WNT7A, ENSCAFG00…	17	749	148	7229	0.1149	0.363717	ns	0.766755	ns	ENSCAFG00845006501|FZD4, ENSCAFG00845007687|WNT2B, ENSCAFG00845026966|NFATC2	3	ENSCAFG00845013723|SERPINF1, ENSCAFG00845008849|WNT2, ENSCAFG00845026417|WNT5A, ENSCAFG00845011687|BAMBI, ENSCAFG00845015348|CCND1, ENSCAFG00845000408|RSPO3, ENSCAFG00845030766|PORCN, ENSCAFG00845027587|PLCB2, ENSCAFG00845022244|FZD3, ENSCAFG00845007348|RAC2, ENSCAFG00845029513|WNT5B, ENSCAFG00845023657|WNT7A, ENSCAFG00845001335|PRKCB, ENSCAFG00845012141|WIF1	14	137	0.512615
cfa05210	Human Diseases	Cancer: specific types	Colorectal cancer	ENSCAFG00845009606|ENSCAFG00845009606, ENSCAFG00845028176|TGFB2, ENSCAFG00845007708|TGFBR1, ENSCAFG00845015348|CCND1, ENSCAFG00845011396|EGFR, ENSCAFG00845014040|GADD45A, ENSCAFG00845007348|RAC2, ENSCAFG00845006658|EREG, ENSCAFG00845027844|ENSCAFG00845027844, ENSCAFG00845006713|AREG	10	749	84	7229	0.119	0.370914	ns	0.770677	ns	ENSCAFG00845014040|GADD45A	1	ENSCAFG00845009606|ENSCAFG00845009606, ENSCAFG00845028176|TGFB2, ENSCAFG00845007708|TGFBR1, ENSCAFG00845015348|CCND1, ENSCAFG00845011396|EGFR, ENSCAFG00845007348|RAC2, ENSCAFG00845006658|EREG, ENSCAFG00845027844|ENSCAFG00845027844, ENSCAFG00845006713|AREG	9	83	-2.08552
cfa00340	Metabolism	Amino acid metabolism	Histidine metabolism	ENSCAFG00845027245|MAOA, ENSCAFG00845008762|ENSCAFG00845008762, ENSCAFG00845024156|AMDHD1	3	749	21	7229	0.1429	0.373233	ns	0.770677	ns	ENSCAFG00845027245|MAOA	1	ENSCAFG00845008762|ENSCAFG00845008762, ENSCAFG00845024156|AMDHD1	2	15	-2.84019
cfa04730	Organismal Systems	Nervous system	Long-term depression	ENSCAFG00845005405|PLA2G4A, ENSCAFG00845028149|CACNA1A, ENSCAFG00845027587|PLCB2, ENSCAFG00845023109|CRHR1, ENSCAFG00845001335|PRKCB, ENSCAFG00845020151|GRID2, ENSCAFG00845005055|GRIA1	7	749	57	7229	0.1228	0.377423	ns	0.770677	ns	ENSCAFG00845020151|GRID2, ENSCAFG00845005055|GRIA1	2	ENSCAFG00845005405|PLA2G4A, ENSCAFG00845028149|CACNA1A, ENSCAFG00845027587|PLCB2, ENSCAFG00845023109|CRHR1, ENSCAFG00845001335|PRKCB	5	53	-1.78569
cfa00983	Metabolism	Xenobiotics biodegradation and metabolism	Drug metabolism - other enzymes	ENSCAFG00845029196|IMPDH2, ENSCAFG00845015140|NME1, ENSCAFG00845025952|RRM2, ENSCAFG00845022513|UPB1, ENSCAFG00845028681|TPMT, ENSCAFG00845010523|CES2	6	749	48	7229	0.125	0.378834	ns	0.770677	ns	ENSCAFG00845029196|IMPDH2, ENSCAFG00845015140|NME1, ENSCAFG00845025952|RRM2, ENSCAFG00845028681|TPMT	4	ENSCAFG00845022513|UPB1, ENSCAFG00845010523|CES2	2	46	-2.65396
cfa04114	Cellular Processes	Cell growth and death	Oocyte meiosis	ENSCAFG00845001570|PLK1, ENSCAFG00845008495|BUB1, ENSCAFG00845003424|ENSCAFG00845003424, ENSCAFG00845011909|ENSCAFG00845011909, ENSCAFG00845019556|CDC20, ENSCAFG00845001057|PTTG1, ENSCAFG00845016098|CCNB2, ENSCAFG00845029207|AURKA, ENSCAFG00845002973|CDK1, ENSCAFG00845020400|SGO1, ENSCAFG00845015739|PGR, ENSCAFG00845023075|ADCY2, ENSCAFG00845010872|SPDYA	13	749	113	7229	0.115	0.388312	ns	0.770677	ns	ENSCAFG00845001570|PLK1, ENSCAFG00845008495|BUB1, ENSCAFG00845003424|ENSCAFG00845003424, ENSCAFG00845011909|ENSCAFG00845011909, ENSCAFG00845019556|CDC20, ENSCAFG00845001057|PTTG1, ENSCAFG00845016098|CCNB2, ENSCAFG00845029207|AURKA, ENSCAFG00845002973|CDK1, ENSCAFG00845020400|SGO1, ENSCAFG00845015739|PGR	11	ENSCAFG00845023075|ADCY2, ENSCAFG00845010872|SPDYA	2	108	-0.481125
cfa03320	Organismal Systems	Endocrine system	PPAR signaling pathway	ENSCAFG00845011557|ME1, ENSCAFG00845015457|GK, ENSCAFG00845009539|PKIB, ENSCAFG00845006010|ANGPTL4, ENSCAFG00845006076|FABP3, ENSCAFG00845024090|NR1H3, ENSCAFG00845006979|HMGCS2, ENSCAFG00845000871|MMP1, ENSCAFG00845010405|PPARA	9	749	76	7229	0.1184	0.38862	ns	0.770677	ns	ENSCAFG00845011557|ME1, ENSCAFG00845015457|GK, ENSCAFG00845006010|ANGPTL4, ENSCAFG00845006076|FABP3	4	ENSCAFG00845009539|PKIB, ENSCAFG00845024090|NR1H3, ENSCAFG00845006979|HMGCS2, ENSCAFG00845000871|MMP1, ENSCAFG00845010405|PPARA	5	67	-1.34386
cfa05215	Human Diseases	Cancer: specific types	Prostate cancer	ENSCAFG00845017615|MMP9, ENSCAFG00845012040|FGFR1, ENSCAFG00845009606|ENSCAFG00845009606, ENSCAFG00845008986|PLAU, ENSCAFG00845015348|CCND1, ENSCAFG00845011396|EGFR, ENSCAFG00845017224|CREB5, ENSCAFG00845029015|SPINT1, ENSCAFG00845000842|MMP3, ENSCAFG00845022039|PDGFB, ENSCAFG00845027844|ENSCAFG00845027844	11	749	95	7229	0.1158	0.395866	ns	0.770677	ns	ENSCAFG00845008986|PLAU	1	ENSCAFG00845017615|MMP9, ENSCAFG00845012040|FGFR1, ENSCAFG00845009606|ENSCAFG00845009606, ENSCAFG00845015348|CCND1, ENSCAFG00845011396|EGFR, ENSCAFG00845017224|CREB5, ENSCAFG00845029015|SPINT1, ENSCAFG00845000842|MMP3, ENSCAFG00845022039|PDGFB, ENSCAFG00845027844|ENSCAFG00845027844	10	93	0.518476
cfa04390	Environmental Information Processing	Signal transduction	Hippo signaling pathway	ENSCAFG00845008849|WNT2, ENSCAFG00845000607|SERPINE1, ENSCAFG00845026417|WNT5A, ENSCAFG00845028176|TGFB2, ENSCAFG00845007708|TGFBR1, ENSCAFG00845015348|CCND1, ENSCAFG00845004492|CCN2, ENSCAFG00845027004|BMP2, ENSCAFG00845006501|FZD4, ENSCAFG00845022244|FZD3, ENSCAFG00845017942|FGF1, ENSCAFG00845029513|WNT5B, ENSCAFG00845021570|BMPR1B, ENSCAFG00845007687|WNT2B, ENSCAFG00845023657|WNT7A, ENSCAFG008…	17	749	151	7229	0.1126	0.396298	ns	0.770677	ns	ENSCAFG00845006501|FZD4, ENSCAFG00845021570|BMPR1B, ENSCAFG00845007687|WNT2B	3	ENSCAFG00845008849|WNT2, ENSCAFG00845000607|SERPINE1, ENSCAFG00845026417|WNT5A, ENSCAFG00845028176|TGFB2, ENSCAFG00845007708|TGFBR1, ENSCAFG00845015348|CCND1, ENSCAFG00845004492|CCN2, ENSCAFG00845027004|BMP2, ENSCAFG00845022244|FZD3, ENSCAFG00845017942|FGF1, ENSCAFG00845029513|WNT5B, ENSCAFG00845023657|WNT7A, ENSCAFG00845021592|ITGB2, ENSCAFG00845006713|AREG	14	139	-2.03565
cfa00120	Metabolism	Lipid metabolism	Primary bile acid biosynthesis	ENSCAFG00845017776|CYP7B1, ENSCAFG00845004031|CYP46A1	2	749	13	7229	0.1538	0.396337	ns	0.770677	ns		0	ENSCAFG00845017776|CYP7B1, ENSCAFG00845004031|CYP46A1	2	12	0
cfa00240	Metabolism	Nucleotide metabolism	Pyrimidine metabolism	ENSCAFG00845017017|ENTPD3, ENSCAFG00845015140|NME1, ENSCAFG00845025952|RRM2, ENSCAFG00845014087|DCTPP1, ENSCAFG00845022277|CMPK2, ENSCAFG00845022513|UPB1	6	749	49	7229	0.1224	0.398101	ns	0.770677	ns	ENSCAFG00845015140|NME1, ENSCAFG00845025952|RRM2, ENSCAFG00845014087|DCTPP1	3	ENSCAFG00845017017|ENTPD3, ENSCAFG00845022277|CMPK2, ENSCAFG00845022513|UPB1	3	47	0.729325
cfa04912	Organismal Systems	Endocrine system	GnRH signaling pathway	ENSCAFG00845000865|MMP2, ENSCAFG00845002121|MMP14, ENSCAFG00845021860|EGR1, ENSCAFG00845005405|PLA2G4A, ENSCAFG00845003424|ENSCAFG00845003424, ENSCAFG00845011396|EGFR, ENSCAFG00845027587|PLCB2, ENSCAFG00845023075|ADCY2, ENSCAFG00845001335|PRKCB, ENSCAFG00845005385|MAP2K6	10	749	86	7229	0.1163	0.399844	ns	0.770677	ns	ENSCAFG00845021860|EGR1, ENSCAFG00845003424|ENSCAFG00845003424, ENSCAFG00845005385|MAP2K6	3	ENSCAFG00845000865|MMP2, ENSCAFG00845002121|MMP14, ENSCAFG00845005405|PLA2G4A, ENSCAFG00845011396|EGFR, ENSCAFG00845027587|PLCB2, ENSCAFG00845023075|ADCY2, ENSCAFG00845001335|PRKCB	7	77	0.341882
cfa04217	Cellular Processes	Cell growth and death	Necroptosis	ENSCAFG00845006723|TNFAIP3, ENSCAFG00845011661|IL1B, ENSCAFG00845015887|JAK2, ENSCAFG00845029893|CFLAR, ENSCAFG00845005405|PLA2G4A, ENSCAFG00845011308|IL1A, ENSCAFG00845018347|NLRP3, ENSCAFG00845024918|INSL3, ENSCAFG00845012026|TLR4, ENSCAFG00845023727|CYBB, ENSCAFG00845000497|H2AX, ENSCAFG00845024013|IL33, ENSCAFG00845012986|ENSCAFG00845012986, ENSCAFG00845010558|TNF, ENSCAFG00845015653|H2AC13, …	16	749	142	7229	0.1127	0.40033	ns	0.770677	ns	ENSCAFG00845000497|H2AX, ENSCAFG00845024013|IL33, ENSCAFG00845015653|H2AC13	3	ENSCAFG00845006723|TNFAIP3, ENSCAFG00845011661|IL1B, ENSCAFG00845015887|JAK2, ENSCAFG00845029893|CFLAR, ENSCAFG00845005405|PLA2G4A, ENSCAFG00845011308|IL1A, ENSCAFG00845018347|NLRP3, ENSCAFG00845024918|INSL3, ENSCAFG00845012026|TLR4, ENSCAFG00845023727|CYBB, ENSCAFG00845012986|ENSCAFG00845012986, ENSCAFG00845010558|TNF, ENSCAFG00845011935|PYCARD	13	128	-3.0052
cfa05160	Human Diseases	Infectious disease: viral	Hepatitis C	ENSCAFG00845009606|ENSCAFG00845009606, ENSCAFG00845028469|IKBKE, ENSCAFG00845029862|CXCL10, ENSCAFG00845010894|ENSCAFG00845010894, ENSCAFG00845030104|MX1, ENSCAFG00845029893|CFLAR, ENSCAFG00845021979|OAS1, ENSCAFG00845015348|CCND1, ENSCAFG00845011396|EGFR, ENSCAFG00845004220|RNASEL, ENSCAFG00845014621|SOCS3, ENSCAFG00845024090|NR1H3, ENSCAFG00845022316|RSAD2, ENSCAFG00845001939|IFIT1, ENSCAFG0084…	16	749	142	7229	0.1127	0.40033	ns	0.770677	ns	ENSCAFG00845014621|SOCS3	1	ENSCAFG00845009606|ENSCAFG00845009606, ENSCAFG00845028469|IKBKE, ENSCAFG00845029862|CXCL10, ENSCAFG00845010894|ENSCAFG00845010894, ENSCAFG00845030104|MX1, ENSCAFG00845029893|CFLAR, ENSCAFG00845021979|OAS1, ENSCAFG00845015348|CCND1, ENSCAFG00845011396|EGFR, ENSCAFG00845004220|RNASEL, ENSCAFG00845024090|NR1H3, ENSCAFG00845022316|RSAD2, ENSCAFG00845001939|IFIT1, ENSCAFG00845010558|TNF, ENSCAFG008450…	15	127	0.266207
cfa00140	Metabolism	Lipid metabolism	Steroid hormone biosynthesis	ENSCAFG00845017776|CYP7B1, ENSCAFG00845002717|HSD11B1, ENSCAFG00845017370|CYP1A1, ENSCAFG00845022726|CYP2C18, ENSCAFG00845014419|CYP21A2	5	749	40	7229	0.125	0.400771	ns	0.770677	ns	ENSCAFG00845022726|CYP2C18	1	ENSCAFG00845017776|CYP7B1, ENSCAFG00845002717|HSD11B1, ENSCAFG00845017370|CYP1A1, ENSCAFG00845014419|CYP21A2	4	30	0.182574
cfa00512	Metabolism	Glycan biosynthesis and metabolism	Mucin type O-glycan biosynthesis	ENSCAFG00845004992|GALNT10, ENSCAFG00845001050|GALNT17, ENSCAFG00845016747|GALNT3, ENSCAFG00845025607|GALNT5	4	749	31	7229	0.129	0.402629	ns	0.770677	ns	ENSCAFG00845001050|GALNT17, ENSCAFG00845025607|GALNT5	2	ENSCAFG00845004992|GALNT10, ENSCAFG00845016747|GALNT3	2	25	-1.4
cfa04931	Human Diseases	Endocrine and metabolic disease	Insulin resistance	ENSCAFG00845008825|IL6, ENSCAFG00845015278|SLC2A1, ENSCAFG00845016825|TRIB3, ENSCAFG00845014621|SOCS3, ENSCAFG00845024090|NR1H3, ENSCAFG00845017224|CREB5, ENSCAFG00845010558|TNF, ENSCAFG00845001335|PRKCB, ENSCAFG00845020724|SLC2A4, ENSCAFG00845003394|MLXIPL, ENSCAFG00845010405|PPARA, ENSCAFG00845015533|PPP1R3D	12	749	105	7229	0.1143	0.405163	ns	0.770798	ns	ENSCAFG00845016825|TRIB3, ENSCAFG00845014621|SOCS3, ENSCAFG00845015533|PPP1R3D	3	ENSCAFG00845008825|IL6, ENSCAFG00845015278|SLC2A1, ENSCAFG00845024090|NR1H3, ENSCAFG00845017224|CREB5, ENSCAFG00845010558|TNF, ENSCAFG00845001335|PRKCB, ENSCAFG00845020724|SLC2A4, ENSCAFG00845003394|MLXIPL, ENSCAFG00845010405|PPARA	9	101	-1.29355
cfa05161	Human Diseases	Infectious disease: viral	Hepatitis B	ENSCAFG00845008825|IL6, ENSCAFG00845017615|MMP9, ENSCAFG00845009606|ENSCAFG00845009606, ENSCAFG00845028469|IKBKE, ENSCAFG00845028176|TGFB2, ENSCAFG00845006275|CXCL8, ENSCAFG00845015887|JAK2, ENSCAFG00845007708|TGFBR1, ENSCAFG00845021203|CCNA2, ENSCAFG00845000482|CASP12, ENSCAFG00845017224|CREB5, ENSCAFG00845024918|INSL3, ENSCAFG00845012026|TLR4, ENSCAFG00845026966|NFATC2, ENSCAFG00845010558|TNF, …	17	749	153	7229	0.1111	0.418188	ns	0.773516	ns	ENSCAFG00845021203|CCNA2, ENSCAFG00845026966|NFATC2, ENSCAFG00845005385|MAP2K6	3	ENSCAFG00845008825|IL6, ENSCAFG00845017615|MMP9, ENSCAFG00845009606|ENSCAFG00845009606, ENSCAFG00845028469|IKBKE, ENSCAFG00845028176|TGFB2, ENSCAFG00845006275|CXCL8, ENSCAFG00845015887|JAK2, ENSCAFG00845007708|TGFBR1, ENSCAFG00845000482|CASP12, ENSCAFG00845017224|CREB5, ENSCAFG00845024918|INSL3, ENSCAFG00845012026|TLR4, ENSCAFG00845010558|TNF, ENSCAFG00845001335|PRKCB	14	142	1.8462
cfa00524	Metabolism	Biosynthesis of other secondary metabolites	Neomycin, kanamycin and gentamicin biosynthesis	ENSCAFG00845016792|HK2	1	749	5	7229	0.2	0.421352	ns	0.773516	ns		0	ENSCAFG00845016792|HK2	1	5	-0.447214
cfa00440	Metabolism	Metabolism of other amino acids	Phosphonate and phosphinate metabolism	ENSCAFG00845008274|CHPT1	1	749	5	7229	0.2	0.421352	ns	0.773516	ns		0	ENSCAFG00845008274|CHPT1	1	5	-0.447214
cfa05204	Human Diseases	Cancer: overview	Chemical carcinogenesis - DNA adducts	ENSCAFG00845005378|PTGS2, ENSCAFG00845002717|HSD11B1, ENSCAFG00845017370|CYP1A1, ENSCAFG00845022726|CYP2C18, ENSCAFG00845008762|ENSCAFG00845008762	5	749	41	7229	0.122	0.422103	ns	0.773516	ns	ENSCAFG00845022726|CYP2C18	1	ENSCAFG00845005378|PTGS2, ENSCAFG00845002717|HSD11B1, ENSCAFG00845017370|CYP1A1, ENSCAFG00845008762|ENSCAFG00845008762	4	32	-2.12132
cfa00051	Metabolism	Carbohydrate metabolism	Fructose and mannose metabolism	ENSCAFG00845016792|HK2, ENSCAFG00845014537|AKR1B1, ENSCAFG00845002065|ENOSF1, ENSCAFG00845001627|PFKFB2	4	749	32	7229	0.125	0.426909	ns	0.773516	ns	ENSCAFG00845014537|AKR1B1, ENSCAFG00845001627|PFKFB2	2	ENSCAFG00845016792|HK2, ENSCAFG00845002065|ENOSF1	2	31	-0.898027
cfa04727	Organismal Systems	Nervous system	GABAergic synapse	ENSCAFG00845016275|GNGT1, ENSCAFG00845000763|GABRA1, ENSCAFG00845028149|CACNA1A, ENSCAFG00845025508|GABRE, ENSCAFG00845003895|GAD2, ENSCAFG00845026822|SLC6A12, ENSCAFG00845023075|ADCY2, ENSCAFG00845001335|PRKCB, ENSCAFG00845011841|HAP1, ENSCAFG00845022782|SLC38A3	10	749	88	7229	0.1136	0.42885	ns	0.773516	ns	ENSCAFG00845025508|GABRE, ENSCAFG00845003895|GAD2	2	ENSCAFG00845016275|GNGT1, ENSCAFG00845000763|GABRA1, ENSCAFG00845028149|CACNA1A, ENSCAFG00845026822|SLC6A12, ENSCAFG00845023075|ADCY2, ENSCAFG00845001335|PRKCB, ENSCAFG00845011841|HAP1, ENSCAFG00845022782|SLC38A3	8	72	0.353553
cfa05032	Human Diseases	Substance dependence	Morphine addiction	ENSCAFG00845016275|GNGT1, ENSCAFG00845015903|PDE1B, ENSCAFG00845028038|GRK3, ENSCAFG00845000763|GABRA1, ENSCAFG00845028149|CACNA1A, ENSCAFG00845005425|PDE7B, ENSCAFG00845025508|GABRE, ENSCAFG00845022978|PDE4C, ENSCAFG00845023075|ADCY2, ENSCAFG00845001335|PRKCB	10	749	88	7229	0.1136	0.42885	ns	0.773516	ns	ENSCAFG00845025508|GABRE	1	ENSCAFG00845016275|GNGT1, ENSCAFG00845015903|PDE1B, ENSCAFG00845028038|GRK3, ENSCAFG00845000763|GABRA1, ENSCAFG00845028149|CACNA1A, ENSCAFG00845005425|PDE7B, ENSCAFG00845022978|PDE4C, ENSCAFG00845023075|ADCY2, ENSCAFG00845001335|PRKCB	9	75	0
cfa05225	Human Diseases	Cancer: specific types	Hepatocellular carcinoma	ENSCAFG00845009778|HMOX1, ENSCAFG00845008849|WNT2, ENSCAFG00845026417|WNT5A, ENSCAFG00845009606|ENSCAFG00845009606, ENSCAFG00845028176|TGFB2, ENSCAFG00845007708|TGFBR1, ENSCAFG00845015348|CCND1, ENSCAFG00845011396|EGFR, ENSCAFG00845006501|FZD4, ENSCAFG00845014040|GADD45A, ENSCAFG00845022244|FZD3, ENSCAFG00845029513|WNT5B, ENSCAFG00845007687|WNT2B, ENSCAFG00845023657|WNT7A, ENSCAFG00845001335|PRKC…	17	749	154	7229	0.1104	0.429158	ns	0.773516	ns	ENSCAFG00845009778|HMOX1, ENSCAFG00845006501|FZD4, ENSCAFG00845014040|GADD45A, ENSCAFG00845007687|WNT2B	4	ENSCAFG00845008849|WNT2, ENSCAFG00845026417|WNT5A, ENSCAFG00845009606|ENSCAFG00845009606, ENSCAFG00845028176|TGFB2, ENSCAFG00845007708|TGFBR1, ENSCAFG00845015348|CCND1, ENSCAFG00845011396|EGFR, ENSCAFG00845022244|FZD3, ENSCAFG00845029513|WNT5B, ENSCAFG00845023657|WNT7A, ENSCAFG00845001335|PRKCB, ENSCAFG00845027844|ENSCAFG00845027844, ENSCAFG00845011017|IGF2	13	147	-1.73205
cfa00534	Metabolism	Glycan biosynthesis and metabolism	Glycosaminoglycan biosynthesis - heparan sulfate / heparin	ENSCAFG00845014539|EXT1, ENSCAFG00845006697|XYLT1, ENSCAFG00845031094|HS6ST2	3	749	23	7229	0.1304	0.431384	ns	0.773516	ns		0	ENSCAFG00845014539|EXT1, ENSCAFG00845006697|XYLT1, ENSCAFG00845031094|HS6ST2	3	23	-0.625543
cfa00601	Metabolism	Glycan biosynthesis and metabolism	Glycosphingolipid biosynthesis - lacto and neolacto series	ENSCAFG00845014498|A4GALT, ENSCAFG00845025345|FUT7, ENSCAFG00845009581|ABO	3	749	23	7229	0.1304	0.431384	ns	0.773516	ns		0	ENSCAFG00845014498|A4GALT, ENSCAFG00845025345|FUT7, ENSCAFG00845009581|ABO	3	19	-0.688247
cfa05223	Human Diseases	Cancer: specific types	Non-small cell lung cancer	ENSCAFG00845009606|ENSCAFG00845009606, ENSCAFG00845015348|CCND1, ENSCAFG00845011396|EGFR, ENSCAFG00845014040|GADD45A, ENSCAFG00845024918|INSL3, ENSCAFG00845001335|PRKCB, ENSCAFG00845027877|RET, ENSCAFG00845027844|ENSCAFG00845027844	8	749	70	7229	0.1143	0.440965	ns	0.786177	ns	ENSCAFG00845014040|GADD45A, ENSCAFG00845027877|RET	2	ENSCAFG00845009606|ENSCAFG00845009606, ENSCAFG00845015348|CCND1, ENSCAFG00845011396|EGFR, ENSCAFG00845024918|INSL3, ENSCAFG00845001335|PRKCB, ENSCAFG00845027844|ENSCAFG00845027844	6	70	-0.239046
cfa04012	Environmental Information Processing	Signal transduction	ErbB signaling pathway	ENSCAFG00845009606|ENSCAFG00845009606, ENSCAFG00845011396|EGFR, ENSCAFG00845014867|NRG1, ENSCAFG00845009162|PAK1, ENSCAFG00845006658|EREG, ENSCAFG00845001335|PRKCB, ENSCAFG00845027844|ENSCAFG00845027844, ENSCAFG00845006158|ERBB3, ENSCAFG00845006713|AREG	9	749	80	7229	0.1125	0.449972	ns	0.797678	ns	ENSCAFG00845014867|NRG1, ENSCAFG00845009162|PAK1	2	ENSCAFG00845009606|ENSCAFG00845009606, ENSCAFG00845011396|EGFR, ENSCAFG00845006658|EREG, ENSCAFG00845001335|PRKCB, ENSCAFG00845027844|ENSCAFG00845027844, ENSCAFG00845006158|ERBB3, ENSCAFG00845006713|AREG	7	77	-1.25357
cfa05222	Human Diseases	Cancer: specific types	Small cell lung cancer	ENSCAFG00845005378|PTGS2, ENSCAFG00845009606|ENSCAFG00845009606, ENSCAFG00845015348|CCND1, ENSCAFG00845014040|GADD45A, ENSCAFG00845011823|ITGA3, ENSCAFG00845002662|LAMB3, ENSCAFG00845013821|LAMA3, ENSCAFG00845015333|COL4A4, ENSCAFG00845020359|LAMC3, ENSCAFG00845015636|COL4A3	10	749	90	7229	0.1111	0.457779	ns	0.806933	ns	ENSCAFG00845014040|GADD45A, ENSCAFG00845013821|LAMA3	2	ENSCAFG00845005378|PTGS2, ENSCAFG00845009606|ENSCAFG00845009606, ENSCAFG00845015348|CCND1, ENSCAFG00845011823|ITGA3, ENSCAFG00845002662|LAMB3, ENSCAFG00845015333|COL4A4, ENSCAFG00845020359|LAMC3, ENSCAFG00845015636|COL4A3	8	89	-0.635999
cfa04261	Organismal Systems	Circulatory system	Adrenergic signaling in cardiomyocytes	ENSCAFG00845003424|ENSCAFG00845003424, ENSCAFG00845024998|SLC8A1, ENSCAFG00845030760|ATP1A4, ENSCAFG00845027587|PLCB2, ENSCAFG00845017224|CREB5, ENSCAFG00845001264|ADRA1B, ENSCAFG00845011629|KCNQ1, ENSCAFG00845023075|ADCY2, ENSCAFG00845018286|SCN7A, ENSCAFG00845030126|SCN5A, ENSCAFG00845013285|CACNB2, ENSCAFG00845026701|PIK3CG, ENSCAFG00845024364|ATP1B2, ENSCAFG00845002388|RYR2, ENSCAFG0084500428…	15	749	138	7229	0.1087	0.463016	ns	0.809174	ns	ENSCAFG00845003424|ENSCAFG00845003424, ENSCAFG00845024998|SLC8A1, ENSCAFG00845001264|ADRA1B	3	ENSCAFG00845030760|ATP1A4, ENSCAFG00845027587|PLCB2, ENSCAFG00845017224|CREB5, ENSCAFG00845011629|KCNQ1, ENSCAFG00845023075|ADCY2, ENSCAFG00845018286|SCN7A, ENSCAFG00845030126|SCN5A, ENSCAFG00845013285|CACNB2, ENSCAFG00845026701|PIK3CG, ENSCAFG00845024364|ATP1B2, ENSCAFG00845002388|RYR2, ENSCAFG00845004282|SLC8A3	12	127	-1.59724
cfa04622	Organismal Systems	Immune system	RIG-I-like receptor signaling pathway	ENSCAFG00845028469|IKBKE, ENSCAFG00845006275|CXCL8, ENSCAFG00845029862|CXCL10, ENSCAFG00845010366|DHX58, ENSCAFG00845020316|ISG15, ENSCAFG00845000875|ECSCR, ENSCAFG00845010558|TNF	7	749	62	7229	0.1129	0.465302	ns	0.809174	ns		0	ENSCAFG00845028469|IKBKE, ENSCAFG00845006275|CXCL8, ENSCAFG00845029862|CXCL10, ENSCAFG00845010366|DHX58, ENSCAFG00845020316|ISG15, ENSCAFG00845000875|ECSCR, ENSCAFG00845010558|TNF	7	50	1.83848
cfa00603	Metabolism	Glycan biosynthesis and metabolism	Glycosphingolipid biosynthesis - globo and isoglobo series	ENSCAFG00845001153|HEXB, ENSCAFG00845014498|A4GALT	2	749	15	7229	0.1333	0.470235	ns	0.809174	ns		0	ENSCAFG00845001153|HEXB, ENSCAFG00845014498|A4GALT	2	11	0.301511
cfa00564	Metabolism	Lipid metabolism	Glycerophospholipid metabolism	ENSCAFG00845000815|LPCAT2, ENSCAFG00845013841|PLPP3, ENSCAFG00845003775|PLD3, ENSCAFG00845005405|PLA2G4A, ENSCAFG00845006522|ENSCAFG00845006522, ENSCAFG00845000697|ACHE, ENSCAFG00845008274|CHPT1, ENSCAFG00845002842|ADPRM, ENSCAFG00845022114|CDS1, ENSCAFG00845022238|ENSCAFG00845022238	10	749	91	7229	0.1099	0.472168	ns	0.809174	ns	ENSCAFG00845002842|ADPRM, ENSCAFG00845022238|ENSCAFG00845022238	2	ENSCAFG00845000815|LPCAT2, ENSCAFG00845013841|PLPP3, ENSCAFG00845003775|PLD3, ENSCAFG00845005405|PLA2G4A, ENSCAFG00845006522|ENSCAFG00845006522, ENSCAFG00845000697|ACHE, ENSCAFG00845008274|CHPT1, ENSCAFG00845022114|CDS1	8	82	0.220863
cfa04925	Organismal Systems	Endocrine system	Aldosterone synthesis and secretion	ENSCAFG00845003424|ENSCAFG00845003424, ENSCAFG00845000194|CAMK1D, ENSCAFG00845025175|NR4A2, ENSCAFG00845030760|ATP1A4, ENSCAFG00845027587|PLCB2, ENSCAFG00845017224|CREB5, ENSCAFG00845023075|ADCY2, ENSCAFG00845001335|PRKCB, ENSCAFG00845024364|ATP1B2, ENSCAFG00845014419|CYP21A2	10	749	91	7229	0.1099	0.472168	ns	0.809174	ns	ENSCAFG00845003424|ENSCAFG00845003424	1	ENSCAFG00845000194|CAMK1D, ENSCAFG00845025175|NR4A2, ENSCAFG00845030760|ATP1A4, ENSCAFG00845027587|PLCB2, ENSCAFG00845017224|CREB5, ENSCAFG00845023075|ADCY2, ENSCAFG00845001335|PRKCB, ENSCAFG00845024364|ATP1B2, ENSCAFG00845014419|CYP21A2	9	83	0.76835
cfa04960	Organismal Systems	Excretory system	Aldosterone-regulated sodium reabsorption	ENSCAFG00845030760|ATP1A4, ENSCAFG00845029331|SCNN1A, ENSCAFG00845001335|PRKCB, ENSCAFG00845024364|ATP1B2	4	749	34	7229	0.1176	0.474611	ns	0.809174	ns	ENSCAFG00845029331|SCNN1A	1	ENSCAFG00845030760|ATP1A4, ENSCAFG00845001335|PRKCB, ENSCAFG00845024364|ATP1B2	3	29	-2.04265
cfa00400	Metabolism	Amino acid metabolism	Phenylalanine, tyrosine and tryptophan biosynthesis	ENSCAFG00845015197|ENSCAFG00845015197	1	749	6	7229	0.1667	0.481348	ns	0.816198	ns		0	ENSCAFG00845015197|ENSCAFG00845015197	1	5	0.447214
cfa00860	Metabolism	Metabolism of cofactors and vitamins	Porphyrin metabolism	ENSCAFG00845009778|HMOX1, ENSCAFG00845030692|ALAS1, ENSCAFG00845023529|CP	3	749	25	7229	0.12	0.487456	ns	0.821079	ns	ENSCAFG00845009778|HMOX1	1	ENSCAFG00845030692|ALAS1, ENSCAFG00845023529|CP	2	24	-0.816497
cfa04918	Organismal Systems	Endocrine system	Thyroid hormone synthesis	ENSCAFG00845030760|ATP1A4, ENSCAFG00845027587|PLCB2, ENSCAFG00845017224|CREB5, ENSCAFG00845023075|ADCY2, ENSCAFG00845005989|GPX3, ENSCAFG00845001335|PRKCB, ENSCAFG00845024364|ATP1B2, ENSCAFG00845012268|PAX8	8	749	73	7229	0.1096	0.489489	ns	0.821079	ns	ENSCAFG00845012268|PAX8	1	ENSCAFG00845030760|ATP1A4, ENSCAFG00845027587|PLCB2, ENSCAFG00845017224|CREB5, ENSCAFG00845023075|ADCY2, ENSCAFG00845005989|GPX3, ENSCAFG00845001335|PRKCB, ENSCAFG00845024364|ATP1B2	7	60	1.0328
cfa04370	Environmental Information Processing	Signal transduction	VEGF signaling pathway	ENSCAFG00845010533|VEGFA, ENSCAFG00845005378|PTGS2, ENSCAFG00845005405|PLA2G4A, ENSCAFG00845007348|RAC2, ENSCAFG00845026966|NFATC2, ENSCAFG00845001335|PRKCB	6	749	54	7229	0.1111	0.493128	ns	0.82276	ns	ENSCAFG00845026966|NFATC2	1	ENSCAFG00845010533|VEGFA, ENSCAFG00845005378|PTGS2, ENSCAFG00845005405|PLA2G4A, ENSCAFG00845007348|RAC2, ENSCAFG00845001335|PRKCB	5	52	-2.08013
cfa05168	Human Diseases	Infectious disease: viral	Herpes simplex virus 1 infection	ENSCAFG00845008825|IL6, ENSCAFG00845010030|DLA-64, ENSCAFG00845011375|CCL2, ENSCAFG00845009719|DLA88, ENSCAFG00845017245|DLA-12, ENSCAFG00845009083|CCL5, ENSCAFG00845006874|CD74, ENSCAFG00845011661|IL1B, ENSCAFG00845017366|DLA-79, ENSCAFG00845028469|IKBKE, ENSCAFG00845017467|DLA-DRA, ENSCAFG00845027704|ENSCAFG00845027704, ENSCAFG00845018353|PSMB8, ENSCAFG00845015887|JAK2, ENSCAFG00845021979|OAS1,…	32	749	305	7229	0.1049	0.498442	ns	0.827201	ns	ENSCAFG00845014621|SOCS3, ENSCAFG00845003507|POU2F1, ENSCAFG00845022808|ZNF275, ENSCAFG00845006115|ENSCAFG00845006115	4	ENSCAFG00845008825|IL6, ENSCAFG00845010030|DLA-64, ENSCAFG00845011375|CCL2, ENSCAFG00845009719|DLA88, ENSCAFG00845017245|DLA-12, ENSCAFG00845009083|CCL5, ENSCAFG00845006874|CD74, ENSCAFG00845011661|IL1B, ENSCAFG00845017366|DLA-79, ENSCAFG00845028469|IKBKE, ENSCAFG00845017467|DLA-DRA, ENSCAFG00845027704|ENSCAFG00845027704, ENSCAFG00845018353|PSMB8, ENSCAFG00845015887|JAK2, ENSCAFG00845021979|OAS1,…	28	289	3.47059
cfa04742	Organismal Systems	Sensory system	Taste transduction	ENSCAFG00845015903|PDE1B, ENSCAFG00845000763|GABRA1, ENSCAFG00845028149|CACNA1A, ENSCAFG00845027587|PLCB2, ENSCAFG00845026792|P2RX2, ENSCAFG00845029331|SCNN1A, ENSCAFG00845015933|SCN3A, ENSCAFG00845000289|HTR3B	8	749	74	7229	0.1081	0.505423	ns	0.830108	ns	ENSCAFG00845029331|SCNN1A, ENSCAFG00845015933|SCN3A	2	ENSCAFG00845015903|PDE1B, ENSCAFG00845000763|GABRA1, ENSCAFG00845028149|CACNA1A, ENSCAFG00845027587|PLCB2, ENSCAFG00845026792|P2RX2, ENSCAFG00845000289|HTR3B	6	50	-0.424264
cfa04930	Human Diseases	Endocrine and metabolic disease	Type II diabetes mellitus	ENSCAFG00845016792|HK2, ENSCAFG00845028149|CACNA1A, ENSCAFG00845014621|SOCS3, ENSCAFG00845010558|TNF, ENSCAFG00845020724|SLC2A4	5	749	45	7229	0.1111	0.505515	ns	0.830108	ns	ENSCAFG00845014621|SOCS3	1	ENSCAFG00845016792|HK2, ENSCAFG00845028149|CACNA1A, ENSCAFG00845010558|TNF, ENSCAFG00845020724|SLC2A4	4	42	-2.16025
cfa04919	Organismal Systems	Endocrine system	Thyroid hormone signaling pathway	ENSCAFG00845025941|RCAN1, ENSCAFG00845015278|SLC2A1, ENSCAFG00845015348|CCND1, ENSCAFG00845030760|ATP1A4, ENSCAFG00845027587|PLCB2, ENSCAFG00845001627|PFKFB2, ENSCAFG00845001335|PRKCB, ENSCAFG00845024364|ATP1B2, ENSCAFG00845016542|ENSCAFG00845016542, ENSCAFG00845015704|DIO1, ENSCAFG00845000028|ESR1, ENSCAFG00845016609|SLC16A10	12	749	113	7229	0.1062	0.509752	ns	0.832684	ns	ENSCAFG00845001627|PFKFB2, ENSCAFG00845016542|ENSCAFG00845016542, ENSCAFG00845015704|DIO1, ENSCAFG00845000028|ESR1	4	ENSCAFG00845025941|RCAN1, ENSCAFG00845015278|SLC2A1, ENSCAFG00845015348|CCND1, ENSCAFG00845030760|ATP1A4, ENSCAFG00845027587|PLCB2, ENSCAFG00845001335|PRKCB, ENSCAFG00845024364|ATP1B2, ENSCAFG00845016609|SLC16A10	8	109	-0.862044
cfa04915	Organismal Systems	Endocrine system	Estrogen signaling pathway	ENSCAFG00845017615|MMP9, ENSCAFG00845000865|MMP2, ENSCAFG00845003424|ENSCAFG00845003424, ENSCAFG00845002192|HSPA2, ENSCAFG00845011396|EGFR, ENSCAFG00845023645|KRT18, ENSCAFG00845027587|PLCB2, ENSCAFG00845017224|CREB5, ENSCAFG00845015739|PGR, ENSCAFG00845023075|ADCY2, ENSCAFG00845027844|ENSCAFG00845027844, ENSCAFG00845000028|ESR1, ENSCAFG00845007445|KRT24	13	749	123	7229	0.1057	0.51372	ns	0.834795	ns	ENSCAFG00845003424|ENSCAFG00845003424, ENSCAFG00845023645|KRT18, ENSCAFG00845015739|PGR, ENSCAFG00845000028|ESR1	4	ENSCAFG00845017615|MMP9, ENSCAFG00845000865|MMP2, ENSCAFG00845002192|HSPA2, ENSCAFG00845011396|EGFR, ENSCAFG00845027587|PLCB2, ENSCAFG00845017224|CREB5, ENSCAFG00845023075|ADCY2, ENSCAFG00845027844|ENSCAFG00845027844, ENSCAFG00845007445|KRT24	9	105	-0.48795
cfa00620	Metabolism	Carbohydrate metabolism	Pyruvate metabolism	ENSCAFG00845004360|MDH2, ENSCAFG00845011557|ME1, ENSCAFG00845011738|PC, ENSCAFG00845024882|LDHD	4	749	36	7229	0.1111	0.520731	ns	0.841803	ns	ENSCAFG00845004360|MDH2, ENSCAFG00845011557|ME1, ENSCAFG00845011738|PC, ENSCAFG00845024882|LDHD	4		0	35	-1.52128
cfa05235	Human Diseases	Cancer: overview	PD-L1 expression and PD-1 checkpoint pathway in cancer	ENSCAFG00845015887|JAK2, ENSCAFG00845011396|EGFR, ENSCAFG00845012026|TLR4, ENSCAFG00845026966|NFATC2, ENSCAFG00845027739|CD4, ENSCAFG00845005385|MAP2K6, ENSCAFG00845002392|CD3G, ENSCAFG00845030683|TLR9, ENSCAFG00845021644|ZAP70	9	749	85	7229	0.1059	0.525192	ns	0.844638	ns	ENSCAFG00845026966|NFATC2, ENSCAFG00845005385|MAP2K6	2	ENSCAFG00845015887|JAK2, ENSCAFG00845011396|EGFR, ENSCAFG00845012026|TLR4, ENSCAFG00845027739|CD4, ENSCAFG00845002392|CD3G, ENSCAFG00845030683|TLR9, ENSCAFG00845021644|ZAP70	7	82	-0.993884
cfa00750	Metabolism	Metabolism of cofactors and vitamins	Vitamin B6 metabolism	ENSCAFG00845018299|PDXK	1	749	7	7229	0.1429	0.53513	ns	0.851429	ns		0	ENSCAFG00845018299|PDXK	1	7	-0.377964
cfa04024	Environmental Information Processing	Signal transduction	cAMP signaling pathway	ENSCAFG00845022393|ADORA2A, ENSCAFG00845003424|ENSCAFG00845003424, ENSCAFG00845003728|PTGER2, ENSCAFG00845003545|FXYD1, ENSCAFG00845009162|PAK1, ENSCAFG00845030760|ATP1A4, ENSCAFG00845017224|CREB5, ENSCAFG00845021350|EDN1, ENSCAFG00845022978|PDE4C, ENSCAFG00845021944|TIAM1, ENSCAFG00845008896|VAV1, ENSCAFG00845023075|ADCY2, ENSCAFG00845007348|RAC2, ENSCAFG00845020385|SOX9, ENSCAFG00845003045|FFAR…	21	749	203	7229	0.1034	0.538027	ns	0.851429	ns	ENSCAFG00845003424|ENSCAFG00845003424, ENSCAFG00845009162|PAK1, ENSCAFG00845021944|TIAM1, ENSCAFG00845020385|SOX9, ENSCAFG00845009278|VAV3, ENSCAFG00845005055|GRIA1	6	ENSCAFG00845022393|ADORA2A, ENSCAFG00845003728|PTGER2, ENSCAFG00845003545|FXYD1, ENSCAFG00845030760|ATP1A4, ENSCAFG00845017224|CREB5, ENSCAFG00845021350|EDN1, ENSCAFG00845022978|PDE4C, ENSCAFG00845008896|VAV1, ENSCAFG00845023075|ADCY2, ENSCAFG00845007348|RAC2, ENSCAFG00845003045|FFAR2, ENSCAFG00845027383|SUCNR1, ENSCAFG00845024364|ATP1B2, ENSCAFG00845002388|RYR2, ENSCAFG00845010405|PPARA	15	183	-2.88296
cfa00230	Metabolism	Nucleotide metabolism	Purine metabolism	ENSCAFG00845017017|ENTPD3, ENSCAFG00845015903|PDE1B, ENSCAFG00845029196|IMPDH2, ENSCAFG00845015140|NME1, ENSCAFG00845027175|GART, ENSCAFG00845025952|RRM2, ENSCAFG00845005425|PDE7B, ENSCAFG00845017825|PRPS1, ENSCAFG00845009636|ADK, ENSCAFG00845022978|PDE4C, ENSCAFG00845023075|ADCY2, ENSCAFG00845002842|ADPRM, ENSCAFG00845020918|PDE6H	13	749	125	7229	0.104	0.538179	ns	0.851429	ns	ENSCAFG00845029196|IMPDH2, ENSCAFG00845015140|NME1, ENSCAFG00845027175|GART, ENSCAFG00845025952|RRM2, ENSCAFG00845017825|PRPS1, ENSCAFG00845009636|ADK, ENSCAFG00845002842|ADPRM, ENSCAFG00845020918|PDE6H	8	ENSCAFG00845017017|ENTPD3, ENSCAFG00845015903|PDE1B, ENSCAFG00845005425|PDE7B, ENSCAFG00845022978|PDE4C, ENSCAFG00845023075|ADCY2	5	116	-1.20702
cfa00591	Metabolism	Lipid metabolism	Linoleic acid metabolism	ENSCAFG00845005405|PLA2G4A, ENSCAFG00845006522|ENSCAFG00845006522, ENSCAFG00845022726|CYP2C18	3	749	27	7229	0.1111	0.540704	ns	0.851429	ns	ENSCAFG00845022726|CYP2C18	1	ENSCAFG00845005405|PLA2G4A, ENSCAFG00845006522|ENSCAFG00845006522	2	17	0.727607
cfa00760	Metabolism	Metabolism of cofactors and vitamins	Nicotinate and nicotinamide metabolism	ENSCAFG00845001372|NNT, ENSCAFG00845001294|CD38, ENSCAFG00845015437|NAPRT, ENSCAFG00845004639|NNMT	4	749	37	7229	0.1081	0.543059	ns	0.851429	ns	ENSCAFG00845001372|NNT, ENSCAFG00845004639|NNMT	2	ENSCAFG00845001294|CD38, ENSCAFG00845015437|NAPRT	2	34	-1.88648
cfa04270	Organismal Systems	Circulatory system	Vascular smooth muscle contraction	ENSCAFG00845000795|MYH10, ENSCAFG00845022393|ADORA2A, ENSCAFG00845005405|PLA2G4A, ENSCAFG00845003424|ENSCAFG00845003424, ENSCAFG00845014806|IRAG1, ENSCAFG00845018739|CALCRL, ENSCAFG00845027587|PLCB2, ENSCAFG00845011389|KCNMA1, ENSCAFG00845001264|ADRA1B, ENSCAFG00845021350|EDN1, ENSCAFG00845023075|ADCY2, ENSCAFG00845001335|PRKCB, ENSCAFG00845024603|NPPC	13	749	126	7229	0.1032	0.550259	ns	0.858404	ns	ENSCAFG00845000795|MYH10, ENSCAFG00845003424|ENSCAFG00845003424, ENSCAFG00845014806|IRAG1, ENSCAFG00845001264|ADRA1B	4	ENSCAFG00845022393|ADORA2A, ENSCAFG00845005405|PLA2G4A, ENSCAFG00845018739|CALCRL, ENSCAFG00845027587|PLCB2, ENSCAFG00845011389|KCNMA1, ENSCAFG00845021350|EDN1, ENSCAFG00845023075|ADCY2, ENSCAFG00845001335|PRKCB, ENSCAFG00845024603|NPPC	9	110	-2.86039
cfa05033	Human Diseases	Substance dependence	Nicotine addiction	ENSCAFG00845000763|GABRA1, ENSCAFG00845028149|CACNA1A, ENSCAFG00845025508|GABRE, ENSCAFG00845005055|GRIA1	4	749	38	7229	0.1053	0.56484	ns	0.870069	ns	ENSCAFG00845025508|GABRE, ENSCAFG00845005055|GRIA1	2	ENSCAFG00845000763|GABRA1, ENSCAFG00845028149|CACNA1A	2	23	0.208514
cfa00630	Metabolism	Carbohydrate metabolism	Glyoxylate and dicarboxylate metabolism	ENSCAFG00845004360|MDH2, ENSCAFG00845020335|PCCB, ENSCAFG00845029887|HOGA1	3	749	28	7229	0.1071	0.566103	ns	0.870069	ns	ENSCAFG00845004360|MDH2, ENSCAFG00845020335|PCCB, ENSCAFG00845029887|HOGA1	3		0	26	-0.392232
cfa04392	Environmental Information Processing	Signal transduction	Hippo signaling pathway - multiple species	ENSCAFG00845009162|PAK1, ENSCAFG00845009547|DCHS2, ENSCAFG00845028911|RASSF2	3	749	28	7229	0.1071	0.566103	ns	0.870069	ns	ENSCAFG00845009162|PAK1, ENSCAFG00845009547|DCHS2, ENSCAFG00845028911|RASSF2	3		0	26	-0.392232
cfa00670	Metabolism	Metabolism of cofactors and vitamins	One carbon pool by folate	ENSCAFG00845006151|ALDH1L2, ENSCAFG00845027175|GART	2	749	18	7229	0.1111	0.570189	ns	0.872054	ns	ENSCAFG00845006151|ALDH1L2, ENSCAFG00845027175|GART	2		0	17	-0.242536
cfa04520	Cellular Processes	Cellular community - eukaryotes	Adherens junction	ENSCAFG00845025227|LMO7, ENSCAFG00845012040|FGFR1, ENSCAFG00845007708|TGFBR1, ENSCAFG00845011396|EGFR, ENSCAFG00845020301|PTPRB, ENSCAFG00845007348|RAC2, ENSCAFG00845025658|WAS	7	749	69	7229	0.1014	0.58226	ns	0.87924	ns	ENSCAFG00845025227|LMO7	1	ENSCAFG00845012040|FGFR1, ENSCAFG00845007708|TGFBR1, ENSCAFG00845011396|EGFR, ENSCAFG00845020301|PTPRB, ENSCAFG00845007348|RAC2, ENSCAFG00845025658|WAS	6	69	-1.80579
cfa04920	Organismal Systems	Endocrine system	Adipocytokine signaling pathway	ENSCAFG00845015278|SLC2A1, ENSCAFG00845029124|LEPR, ENSCAFG00845015887|JAK2, ENSCAFG00845014621|SOCS3, ENSCAFG00845010558|TNF, ENSCAFG00845020724|SLC2A4, ENSCAFG00845010405|PPARA	7	749	69	7229	0.1014	0.58226	ns	0.87924	ns	ENSCAFG00845029124|LEPR, ENSCAFG00845014621|SOCS3	2	ENSCAFG00845015278|SLC2A1, ENSCAFG00845015887|JAK2, ENSCAFG00845010558|TNF, ENSCAFG00845020724|SLC2A4, ENSCAFG00845010405|PPARA	5	64	-0.25
cfa00740	Metabolism	Metabolism of cofactors and vitamins	Riboflavin metabolism	ENSCAFG00845018081|ACP5	1	749	8	7229	0.125	0.583342	ns	0.87924	ns		0	ENSCAFG00845018081|ACP5	1	8	-2.12132
cfa00770	Metabolism	Metabolism of cofactors and vitamins	Pantothenate and CoA biosynthesis	ENSCAFG00845004723|VNN1, ENSCAFG00845022513|UPB1	2	749	19	7229	0.1053	0.600326	ns	0.900489	ns		0	ENSCAFG00845004723|VNN1, ENSCAFG00845022513|UPB1	2	18	-1.41421
cfa00350	Metabolism	Amino acid metabolism	Tyrosine metabolism	ENSCAFG00845027245|MAOA, ENSCAFG00845015197|ENSCAFG00845015197, ENSCAFG00845008762|ENSCAFG00845008762	3	749	30	7229	0.1	0.614227	ns	0.916932	ns	ENSCAFG00845027245|MAOA	1	ENSCAFG00845015197|ENSCAFG00845015197, ENSCAFG00845008762|ENSCAFG00845008762	2	24	-1.22474
cfa05231	Human Diseases	Cancer: overview	Choline metabolism in cancer	ENSCAFG00845013841|PLPP3, ENSCAFG00845005405|PLA2G4A, ENSCAFG00845011396|EGFR, ENSCAFG00845008274|CHPT1, ENSCAFG00845007348|RAC2, ENSCAFG00845022039|PDGFB, ENSCAFG00845001335|PRKCB, ENSCAFG00845002163|SLC22A2, ENSCAFG00845025658|WAS	9	749	93	7229	0.0968	0.636844	ns	0.941764	ns	ENSCAFG00845002163|SLC22A2	1	ENSCAFG00845013841|PLPP3, ENSCAFG00845005405|PLA2G4A, ENSCAFG00845011396|EGFR, ENSCAFG00845008274|CHPT1, ENSCAFG00845007348|RAC2, ENSCAFG00845022039|PDGFB, ENSCAFG00845001335|PRKCB, ENSCAFG00845025658|WAS	8	89	-1.484
cfa00410	Metabolism	Metabolism of other amino acids	beta-Alanine metabolism	ENSCAFG00845003895|GAD2, ENSCAFG00845022513|UPB1, ENSCAFG00845008762|ENSCAFG00845008762	3	749	31	7229	0.0968	0.636898	ns	0.941764	ns	ENSCAFG00845003895|GAD2	1	ENSCAFG00845022513|UPB1, ENSCAFG00845008762|ENSCAFG00845008762	2	26	-3.53009
cfa04260	Organismal Systems	Circulatory system	Cardiac muscle contraction	ENSCAFG00845024998|SLC8A1, ENSCAFG00845030760|ATP1A4, ENSCAFG00845018689|COX4I2, ENSCAFG00845013285|CACNB2, ENSCAFG00845024364|ATP1B2, ENSCAFG00845002388|RYR2, ENSCAFG00845004282|SLC8A3	7	749	73	7229	0.0959	0.643156	ns	0.946532	ns	ENSCAFG00845024998|SLC8A1	1	ENSCAFG00845030760|ATP1A4, ENSCAFG00845018689|COX4I2, ENSCAFG00845013285|CACNB2, ENSCAFG00845024364|ATP1B2, ENSCAFG00845002388|RYR2, ENSCAFG00845004282|SLC8A3	6	64	-2.375
cfa04713	Organismal Systems	Environmental adaptation	Circadian entrainment	ENSCAFG00845016275|GNGT1, ENSCAFG00845003424|ENSCAFG00845003424, ENSCAFG00845025226|RYR3, ENSCAFG00845027808|PER1, ENSCAFG00845027587|PLCB2, ENSCAFG00845023075|ADCY2, ENSCAFG00845001335|PRKCB, ENSCAFG00845002388|RYR2, ENSCAFG00845005055|GRIA1	9	749	94	7229	0.0957	0.649764	ns	0.951767	ns	ENSCAFG00845003424|ENSCAFG00845003424, ENSCAFG00845027808|PER1, ENSCAFG00845005055|GRIA1	3	ENSCAFG00845016275|GNGT1, ENSCAFG00845025226|RYR3, ENSCAFG00845027587|PLCB2, ENSCAFG00845023075|ADCY2, ENSCAFG00845001335|PRKCB, ENSCAFG00845002388|RYR2	6	89	-0.847998
cfa01230	Metabolism	Global and overview maps	Biosynthesis of amino acids	ENSCAFG00845028646|TKT, ENSCAFG00845011738|PC, ENSCAFG00845017825|PRPS1, ENSCAFG00845023478|IDH1, ENSCAFG00845012905|ENSCAFG00845012905, ENSCAFG00845017169|CBS, ENSCAFG00845023815|ENSCAFG00845023815	7	749	74	7229	0.0946	0.657546	ns	0.958666	ns	ENSCAFG00845011738|PC, ENSCAFG00845017825|PRPS1, ENSCAFG00845023478|IDH1, ENSCAFG00845012905|ENSCAFG00845012905, ENSCAFG00845017169|CBS	5	ENSCAFG00845028646|TKT, ENSCAFG00845023815|ENSCAFG00845023815	2	71	0.474713
cfa04530	Cellular Processes	Cellular community - eukaryotes	Tight junction	ENSCAFG00845000795|MYH10, ENSCAFG00845029842|TUBA4A, ENSCAFG00845029863|ENSCAFG00845029863, ENSCAFG00845030294|AMOTL2, ENSCAFG00845021145|TUBA1B, ENSCAFG00845030092|F11R, ENSCAFG00845015348|CCND1, ENSCAFG00845029856|CGNL1, ENSCAFG00845014789|ENSCAFG00845014789, ENSCAFG00845001062|TJP2, ENSCAFG00845021944|TIAM1, ENSCAFG00845017700|CD1A8, ENSCAFG00845020698|HCLS1, ENSCAFG00845017109|CD1B, ENSCAFG00…	15	749	157	7229	0.0955	0.670352	ns	0.972633	ns	ENSCAFG00845000795|MYH10, ENSCAFG00845030294|AMOTL2, ENSCAFG00845021145|TUBA1B, ENSCAFG00845029856|CGNL1, ENSCAFG00845014789|ENSCAFG00845014789, ENSCAFG00845001062|TJP2, ENSCAFG00845021944|TIAM1	7	ENSCAFG00845029842|TUBA4A, ENSCAFG00845029863|ENSCAFG00845029863, ENSCAFG00845030092|F11R, ENSCAFG00845015348|CCND1, ENSCAFG00845017700|CD1A8, ENSCAFG00845020698|HCLS1, ENSCAFG00845017109|CD1B, ENSCAFG00845025658|WAS	8	152	-4.13665
cfa05031	Human Diseases	Substance dependence	Amphetamine addiction	ENSCAFG00845027245|MAOA, ENSCAFG00845003424|ENSCAFG00845003424, ENSCAFG00845005191|FOSB, ENSCAFG00845017224|CREB5, ENSCAFG00845001335|PRKCB, ENSCAFG00845005055|GRIA1	6	749	65	7229	0.0923	0.678275	ns	0.972633	ns	ENSCAFG00845027245|MAOA, ENSCAFG00845003424|ENSCAFG00845003424, ENSCAFG00845005191|FOSB, ENSCAFG00845005055|GRIA1	4	ENSCAFG00845017224|CREB5, ENSCAFG00845001335|PRKCB	2	60	-0.774597
cfa00592	Metabolism	Lipid metabolism	alpha-Linolenic acid metabolism	ENSCAFG00845005405|PLA2G4A, ENSCAFG00845006522|ENSCAFG00845006522	2	749	22	7229	0.0909	0.681072	ns	0.972633	ns		0	ENSCAFG00845005405|PLA2G4A, ENSCAFG00845006522|ENSCAFG00845006522	2	16	1
cfa04913	Organismal Systems	Endocrine system	Ovarian steroidogenesis	ENSCAFG00845005378|PTGS2, ENSCAFG00845005405|PLA2G4A, ENSCAFG00845017370|CYP1A1, ENSCAFG00845023075|ADCY2	4	749	44	7229	0.0909	0.682431	ns	0.972633	ns		0	ENSCAFG00845005378|PTGS2, ENSCAFG00845005405|PLA2G4A, ENSCAFG00845017370|CYP1A1, ENSCAFG00845023075|ADCY2	4	34	0.857493
cfa04726	Organismal Systems	Nervous system	Serotonergic synapse	ENSCAFG00845005378|PTGS2, ENSCAFG00845016275|GNGT1, ENSCAFG00845027245|MAOA, ENSCAFG00845005405|PLA2G4A, ENSCAFG00845028149|CACNA1A, ENSCAFG00845027587|PLCB2, ENSCAFG00845022726|CYP2C18, ENSCAFG00845001335|PRKCB, ENSCAFG00845017004|ALOX12, ENSCAFG00845000289|HTR3B	10	749	107	7229	0.0935	0.682714	ns	0.972633	ns	ENSCAFG00845027245|MAOA, ENSCAFG00845022726|CYP2C18, ENSCAFG00845017004|ALOX12	3	ENSCAFG00845005378|PTGS2, ENSCAFG00845016275|GNGT1, ENSCAFG00845005405|PLA2G4A, ENSCAFG00845028149|CACNA1A, ENSCAFG00845027587|PLCB2, ENSCAFG00845001335|PRKCB, ENSCAFG00845000289|HTR3B	7	95	-0.205196
cfa00830	Metabolism	Metabolism of cofactors and vitamins	Retinol metabolism	ENSCAFG00845017370|CYP1A1, ENSCAFG00845022726|CYP2C18, ENSCAFG00845030136|ALDH1A2, ENSCAFG00845000042|ALDH1A1	4	749	45	7229	0.0889	0.699691	ns	0.99009	ns	ENSCAFG00845022726|CYP2C18, ENSCAFG00845000042|ALDH1A1	2	ENSCAFG00845017370|CYP1A1, ENSCAFG00845030136|ALDH1A2	2	30	0
cfa04150	Environmental Information Processing	Signal transduction	mTOR signaling pathway	ENSCAFG00845008849|WNT2, ENSCAFG00845026417|WNT5A, ENSCAFG00845021503|CLIP1, ENSCAFG00845007215|DEPTOR, ENSCAFG00845006501|FZD4, ENSCAFG00845022244|FZD3, ENSCAFG00845024041|CAB39L, ENSCAFG00845006807|RRAGD, ENSCAFG00845029513|WNT5B, ENSCAFG00845012052|PRR5, ENSCAFG00845007687|WNT2B, ENSCAFG00845023657|WNT7A, ENSCAFG00845010558|TNF, ENSCAFG00845001335|PRKCB	14	749	150	7229	0.0933	0.701314	ns	0.99009	ns	ENSCAFG00845021503|CLIP1, ENSCAFG00845007215|DEPTOR, ENSCAFG00845006501|FZD4, ENSCAFG00845024041|CAB39L, ENSCAFG00845012052|PRR5, ENSCAFG00845007687|WNT2B	6	ENSCAFG00845008849|WNT2, ENSCAFG00845026417|WNT5A, ENSCAFG00845022244|FZD3, ENSCAFG00845006807|RRAGD, ENSCAFG00845029513|WNT5B, ENSCAFG00845023657|WNT7A, ENSCAFG00845010558|TNF, ENSCAFG00845001335|PRKCB	8	139	-2.03565
cfa04724	Organismal Systems	Nervous system	Glutamatergic synapse	ENSCAFG00845016275|GNGT1, ENSCAFG00845028038|GRK3, ENSCAFG00845005405|PLA2G4A, ENSCAFG00845028149|CACNA1A, ENSCAFG00845027587|PLCB2, ENSCAFG00845023075|ADCY2, ENSCAFG00845001335|PRKCB, ENSCAFG00845005055|GRIA1, ENSCAFG00845006184|GRIK2, ENSCAFG00845022782|SLC38A3	10	749	110	7229	0.0909	0.716059	ns	1	ns	ENSCAFG00845005055|GRIA1, ENSCAFG00845006184|GRIK2	2	ENSCAFG00845016275|GNGT1, ENSCAFG00845028038|GRK3, ENSCAFG00845005405|PLA2G4A, ENSCAFG00845028149|CACNA1A, ENSCAFG00845027587|PLCB2, ENSCAFG00845023075|ADCY2, ENSCAFG00845001335|PRKCB, ENSCAFG00845022782|SLC38A3	8	98	0.505076
cfa04725	Organismal Systems	Nervous system	Cholinergic synapse	ENSCAFG00845016275|GNGT1, ENSCAFG00845015887|JAK2, ENSCAFG00845028149|CACNA1A, ENSCAFG00845000697|ACHE, ENSCAFG00845027587|PLCB2, ENSCAFG00845017224|CREB5, ENSCAFG00845011629|KCNQ1, ENSCAFG00845023075|ADCY2, ENSCAFG00845026701|PIK3CG, ENSCAFG00845001335|PRKCB	10	749	111	7229	0.0901	0.726658	ns	1	ns		0	ENSCAFG00845016275|GNGT1, ENSCAFG00845015887|JAK2, ENSCAFG00845028149|CACNA1A, ENSCAFG00845000697|ACHE, ENSCAFG00845027587|PLCB2, ENSCAFG00845017224|CREB5, ENSCAFG00845011629|KCNQ1, ENSCAFG00845023075|ADCY2, ENSCAFG00845026701|PIK3CG, ENSCAFG00845001335|PRKCB	10	104	-0.0980581
cfa04950	Human Diseases	Endocrine and metabolic disease	Maturity onset diabetes of the young	ENSCAFG00845005871|RFX6, ENSCAFG00845030116|HNF1A	2	749	24	7229	0.0833	0.727135	ns	1	ns		0	ENSCAFG00845005871|RFX6, ENSCAFG00845030116|HNF1A	2	15	0.258199
cfa00600	Metabolism	Lipid metabolism	Sphingolipid metabolism	ENSCAFG00845017089|ENSCAFG00845017089, ENSCAFG00845013841|PLPP3, ENSCAFG00845004604|PSAP, ENSCAFG00845019662|CERS1	4	749	47	7229	0.0851	0.732159	ns	1	ns		0	ENSCAFG00845017089|ENSCAFG00845017089, ENSCAFG00845013841|PLPP3, ENSCAFG00845004604|PSAP, ENSCAFG00845019662|CERS1	4	44	-0.904534
cfa03460	Genetic Information Processing	Replication and repair	Fanconi anemia pathway	ENSCAFG00845023093|RAD51C, ENSCAFG00845004921|FANCC, ENSCAFG00845027066|BRIP1, ENSCAFG00845003340|CENPS	4	749	47	7229	0.0851	0.732159	ns	1	ns	ENSCAFG00845023093|RAD51C, ENSCAFG00845004921|FANCC, ENSCAFG00845027066|BRIP1, ENSCAFG00845003340|CENPS	4		0	47	1.89624
cfa00980	Metabolism	Xenobiotics biodegradation and metabolism	Metabolism of xenobiotics by cytochrome P450	ENSCAFG00845002717|HSD11B1, ENSCAFG00845017370|CYP1A1, ENSCAFG00845008762|ENSCAFG00845008762	3	749	36	7229	0.0833	0.736021	ns	1	ns		0	ENSCAFG00845002717|HSD11B1, ENSCAFG00845017370|CYP1A1, ENSCAFG00845008762|ENSCAFG00845008762	3	31	-2.33487
cfa04932	Human Diseases	Endocrine and metabolic disease	Non-alcoholic fatty liver disease	ENSCAFG00845008825|IL6, ENSCAFG00845011661|IL1B, ENSCAFG00845010422|NDUFA4L2, ENSCAFG00845029124|LEPR, ENSCAFG00845006275|CXCL8, ENSCAFG00845011308|IL1A, ENSCAFG00845014621|SOCS3, ENSCAFG00845024090|NR1H3, ENSCAFG00845018689|COX4I2, ENSCAFG00845010558|TNF, ENSCAFG00845003394|MLXIPL, ENSCAFG00845010405|PPARA	12	749	134	7229	0.0896	0.746045	ns	1	ns	ENSCAFG00845029124|LEPR, ENSCAFG00845014621|SOCS3	2	ENSCAFG00845008825|IL6, ENSCAFG00845011661|IL1B, ENSCAFG00845010422|NDUFA4L2, ENSCAFG00845006275|CXCL8, ENSCAFG00845011308|IL1A, ENSCAFG00845024090|NR1H3, ENSCAFG00845018689|COX4I2, ENSCAFG00845010558|TNF, ENSCAFG00845003394|MLXIPL, ENSCAFG00845010405|PPARA	10	130	-4.20988
cfa01200	Metabolism	Global and overview maps	Carbon metabolism	ENSCAFG00845028646|TKT, ENSCAFG00845012087|OGDH, ENSCAFG00845016792|HK2, ENSCAFG00845004360|MDH2, ENSCAFG00845020335|PCCB, ENSCAFG00845011557|ME1, ENSCAFG00845011738|PC, ENSCAFG00845017825|PRPS1, ENSCAFG00845023478|IDH1, ENSCAFG00845023815|ENSCAFG00845023815	10	749	113	7229	0.0885	0.747068	ns	1	ns	ENSCAFG00845012087|OGDH, ENSCAFG00845004360|MDH2, ENSCAFG00845020335|PCCB, ENSCAFG00845011557|ME1, ENSCAFG00845011738|PC, ENSCAFG00845017825|PRPS1, ENSCAFG00845023478|IDH1	7	ENSCAFG00845028646|TKT, ENSCAFG00845016792|HK2, ENSCAFG00845023815|ENSCAFG00845023815	3	110	-0.667424
cfa00280	Metabolism	Amino acid metabolism	Valine, leucine and isoleucine degradation	ENSCAFG00845020335|PCCB, ENSCAFG00845015197|ENSCAFG00845015197, ENSCAFG00845002156|OXCT1, ENSCAFG00845006979|HMGCS2	4	749	48	7229	0.0833	0.747374	ns	1	ns	ENSCAFG00845020335|PCCB, ENSCAFG00845002156|OXCT1	2	ENSCAFG00845015197|ENSCAFG00845015197, ENSCAFG00845006979|HMGCS2	2	46	-1.7693
cfa04966	Organismal Systems	Excretory system	Collecting duct acid secretion	ENSCAFG00845026600|SLC12A7, ENSCAFG00845017325|CA2	2	749	25	7229	0.08	0.747977	ns	1	ns		0	ENSCAFG00845026600|SLC12A7, ENSCAFG00845017325|CA2	2	20	-2.45967
cfa00062	Metabolism	Lipid metabolism	Fatty acid elongation	ENSCAFG00845016235|HACD4, ENSCAFG00845007620|ELOVL7	2	749	25	7229	0.08	0.747977	ns	1	ns		0	ENSCAFG00845016235|HACD4, ENSCAFG00845007620|ELOVL7	2	25	-0.6
cfa01040	Metabolism	Lipid metabolism	Biosynthesis of unsaturated fatty acids	ENSCAFG00845016235|HACD4, ENSCAFG00845007620|ELOVL7	2	749	25	7229	0.08	0.747977	ns	1	ns		0	ENSCAFG00845016235|HACD4, ENSCAFG00845007620|ELOVL7	2	24	0.408248
cfa04927	Organismal Systems	Endocrine system	Cortisol synthesis and secretion	ENSCAFG00845025863|NCEH1, ENSCAFG00845027587|PLCB2, ENSCAFG00845017224|CREB5, ENSCAFG00845023075|ADCY2, ENSCAFG00845014419|CYP21A2	5	749	60	7229	0.0833	0.759029	ns	1	ns		0	ENSCAFG00845025863|NCEH1, ENSCAFG00845027587|PLCB2, ENSCAFG00845017224|CREB5, ENSCAFG00845023075|ADCY2, ENSCAFG00845014419|CYP21A2	5	54	1.49691
cfa04330	Environmental Information Processing	Signal transduction	Notch signaling pathway	ENSCAFG00845006270|ENSCAFG00845006270, ENSCAFG00845017636|DTX4, ENSCAFG00845029137|DLL4, ENSCAFG00845016542|ENSCAFG00845016542	4	749	49	7229	0.0816	0.76192	ns	1	ns	ENSCAFG00845029137|DLL4, ENSCAFG00845016542|ENSCAFG00845016542	2	ENSCAFG00845006270|ENSCAFG00845006270, ENSCAFG00845017636|DTX4	2	49	-1.28571
cfa00030	Metabolism	Carbohydrate metabolism	Pentose phosphate pathway	ENSCAFG00845028646|TKT, ENSCAFG00845017825|PRPS1	2	749	26	7229	0.0769	0.767436	ns	1	ns	ENSCAFG00845017825|PRPS1	1	ENSCAFG00845028646|TKT	1	26	-0.392232
cfa03020	Genetic Information Processing	Transcription	RNA polymerase	ENSCAFG00845016615|POLR3G, ENSCAFG00845013690|POLR1E	2	749	26	7229	0.0769	0.767436	ns	1	ns	ENSCAFG00845016615|POLR3G, ENSCAFG00845013690|POLR1E	2		0	26	0
cfa05220	Human Diseases	Cancer: specific types	Chronic myeloid leukemia	ENSCAFG00845009606|ENSCAFG00845009606, ENSCAFG00845028176|TGFB2, ENSCAFG00845007708|TGFBR1, ENSCAFG00845015348|CCND1, ENSCAFG00845014040|GADD45A, ENSCAFG00845020246|MECOM	6	749	72	7229	0.0833	0.770359	ns	1	ns	ENSCAFG00845014040|GADD45A, ENSCAFG00845020246|MECOM	2	ENSCAFG00845009606|ENSCAFG00845009606, ENSCAFG00845028176|TGFB2, ENSCAFG00845007708|TGFBR1, ENSCAFG00845015348|CCND1	4	72	0.942809
cfa00040	Metabolism	Carbohydrate metabolism	Pentose and glucuronate interconversions	ENSCAFG00845014537|AKR1B1	1	749	14	7229	0.0714	0.784065	ns	1	ns	ENSCAFG00845014537|AKR1B1	1		0	13	-1.38675
cfa04975	Organismal Systems	Digestive system	Fat digestion and absorption	ENSCAFG00845013841|PLPP3, ENSCAFG00845010374|ABCA1, ENSCAFG00845020315|APOB	3	749	39	7229	0.0769	0.784441	ns	1	ns		0	ENSCAFG00845013841|PLPP3, ENSCAFG00845010374|ABCA1, ENSCAFG00845020315|APOB	3	29	-0.557086
cfa04744	Organismal Systems	Sensory system	Phototransduction	ENSCAFG00845016275|GNGT1, ENSCAFG00845003424|ENSCAFG00845003424	2	749	27	7229	0.0741	0.785574	ns	1	ns	ENSCAFG00845003424|ENSCAFG00845003424	1	ENSCAFG00845016275|GNGT1	1	22	-1.066
cfa03440	Genetic Information Processing	Replication and repair	Homologous recombination	ENSCAFG00845021759|ABRAXAS1, ENSCAFG00845023093|RAD51C, ENSCAFG00845027066|BRIP1	3	749	40	7229	0.075	0.798859	ns	1	ns	ENSCAFG00845021759|ABRAXAS1, ENSCAFG00845023093|RAD51C, ENSCAFG00845027066|BRIP1	3		0	39	1.76141
cfa04962	Organismal Systems	Excretory system	Vasopressin-regulated water reabsorption	ENSCAFG00845017224|CREB5, ENSCAFG00845021007|ARHGDIB, ENSCAFG00845021237|DYNC1I1	3	749	42	7229	0.0714	0.825276	ns	1	ns	ENSCAFG00845021007|ARHGDIB	1	ENSCAFG00845017224|CREB5, ENSCAFG00845021237|DYNC1I1	2	40	0.632456
cfa00604	Metabolism	Glycan biosynthesis and metabolism	Glycosphingolipid biosynthesis - ganglio series	ENSCAFG00845001153|HEXB	1	749	16	7229	0.0625	0.826574	ns	1	ns		0	ENSCAFG00845001153|HEXB	1	15	-0.774597
cfa00450	Metabolism	Metabolism of other amino acids	Selenocompound metabolism	ENSCAFG00845012905|ENSCAFG00845012905	1	749	16	7229	0.0625	0.826574	ns	1	ns	ENSCAFG00845012905|ENSCAFG00845012905	1		0	16	-0.5
cfa04072	Environmental Information Processing	Signal transduction	Phospholipase D signaling pathway	ENSCAFG00845013841|PLPP3, ENSCAFG00845006275|CXCL8, ENSCAFG00845005405|PLA2G4A, ENSCAFG00845011396|EGFR, ENSCAFG00845018506|KITLG, ENSCAFG00845029387|FCER1G, ENSCAFG00845027587|PLCB2, ENSCAFG00845018106|SYK, ENSCAFG00845023075|ADCY2, ENSCAFG00845007265|CYTH4, ENSCAFG00845022039|PDGFB, ENSCAFG00845026701|PIK3CG	12	749	145	7229	0.0828	0.833805	ns	1	ns	ENSCAFG00845018506|KITLG	1	ENSCAFG00845013841|PLPP3, ENSCAFG00845006275|CXCL8, ENSCAFG00845005405|PLA2G4A, ENSCAFG00845011396|EGFR, ENSCAFG00845029387|FCER1G, ENSCAFG00845027587|PLCB2, ENSCAFG00845018106|SYK, ENSCAFG00845023075|ADCY2, ENSCAFG00845007265|CYTH4, ENSCAFG00845022039|PDGFB, ENSCAFG00845026701|PIK3CG	11	134	-1.90051
cfa04917	Organismal Systems	Endocrine system	Prolactin signaling pathway	ENSCAFG00845015887|JAK2, ENSCAFG00845015348|CCND1, ENSCAFG00845014621|SOCS3, ENSCAFG00845000028|ESR1, ENSCAFG00845010618|TNFSF11	5	749	67	7229	0.0746	0.837707	ns	1	ns	ENSCAFG00845014621|SOCS3, ENSCAFG00845000028|ESR1	2	ENSCAFG00845015887|JAK2, ENSCAFG00845015348|CCND1, ENSCAFG00845010618|TNFSF11	3	61	-0.640184
cfa00511	Metabolism	Glycan biosynthesis and metabolism	Other glycan degradation	ENSCAFG00845001153|HEXB	1	749	17	7229	0.0588	0.844583	ns	1	ns		0	ENSCAFG00845001153|HEXB	1	16	-2
cfa01210	Metabolism	Global and overview maps	2-Oxocarboxylic acid metabolism	ENSCAFG00845023478|IDH1	1	749	17	7229	0.0588	0.844583	ns	1	ns	ENSCAFG00845023478|IDH1	1		0	17	1.21268
cfa00561	Metabolism	Lipid metabolism	Glycerolipid metabolism	ENSCAFG00845016243|LIPG, ENSCAFG00845013841|PLPP3, ENSCAFG00845014537|AKR1B1, ENSCAFG00845015457|GK	4	749	56	7229	0.0714	0.846087	ns	1	ns	ENSCAFG00845014537|AKR1B1, ENSCAFG00845015457|GK	2	ENSCAFG00845016243|LIPG, ENSCAFG00845013841|PLPP3	2	50	-0.565685
cfa04215	Cellular Processes	Cell growth and death	Apoptosis - multiple species	ENSCAFG00845021290|SEPTIN4, ENSCAFG00845011173|NGFR	2	749	31	7229	0.0645	0.846218	ns	1	ns	ENSCAFG00845021290|SEPTIN4	1	ENSCAFG00845011173|NGFR	1	29	-0.185695
cfa04611	Organismal Systems	Immune system	Platelet activation	ENSCAFG00845005405|PLA2G4A, ENSCAFG00845031075|TBXAS1, ENSCAFG00845029387|FCER1G, ENSCAFG00845027587|PLCB2, ENSCAFG00845018106|SYK, ENSCAFG00845030758|FERMT3, ENSCAFG00845023075|ADCY2, ENSCAFG00845002557|LCP2, ENSCAFG00845026701|PIK3CG	9	749	115	7229	0.0783	0.855608	ns	1	ns		0	ENSCAFG00845005405|PLA2G4A, ENSCAFG00845031075|TBXAS1, ENSCAFG00845029387|FCER1G, ENSCAFG00845027587|PLCB2, ENSCAFG00845018106|SYK, ENSCAFG00845030758|FERMT3, ENSCAFG00845023075|ADCY2, ENSCAFG00845002557|LCP2, ENSCAFG00845026701|PIK3CG	9	106	-3.10811
cfa00640	Metabolism	Carbohydrate metabolism	Propanoate metabolism	ENSCAFG00845009887|ACSS3, ENSCAFG00845020335|PCCB	2	749	32	7229	0.0625	0.858725	ns	1	ns	ENSCAFG00845020335|PCCB	1	ENSCAFG00845009887|ACSS3	1	32	-1.76777
cfa03410	Genetic Information Processing	Replication and repair	Base excision repair	ENSCAFG00845019508|NEIL1, ENSCAFG00845018393|NEIL3	2	749	32	7229	0.0625	0.858725	ns	1	ns	ENSCAFG00845018393|NEIL3	1	ENSCAFG00845019508|NEIL1	1	32	0
cfa04340	Environmental Information Processing	Signal transduction	Hedgehog signaling pathway	ENSCAFG00845028038|GRK3, ENSCAFG00845015348|CCND1, ENSCAFG00845009814|CDON	3	749	45	7229	0.0667	0.859311	ns	1	ns	ENSCAFG00845009814|CDON	1	ENSCAFG00845028038|GRK3, ENSCAFG00845015348|CCND1	2	44	0.603023
cfa05213	Human Diseases	Cancer: specific types	Endometrial cancer	ENSCAFG00845009606|ENSCAFG00845009606, ENSCAFG00845015348|CCND1, ENSCAFG00845011396|EGFR, ENSCAFG00845014040|GADD45A	4	749	58	7229	0.069	0.864963	ns	1	ns	ENSCAFG00845014040|GADD45A	1	ENSCAFG00845009606|ENSCAFG00845009606, ENSCAFG00845015348|CCND1, ENSCAFG00845011396|EGFR	3	58	-0.525226
cfa04213	Organismal Systems	Aging	Longevity regulating pathway - multiple species	ENSCAFG00845001754|SOD2, ENSCAFG00845002192|HSPA2, ENSCAFG00845004263|EIF4EBP2, ENSCAFG00845023075|ADCY2	4	749	59	7229	0.0678	0.873634	ns	1	ns	ENSCAFG00845004263|EIF4EBP2	1	ENSCAFG00845001754|SOD2, ENSCAFG00845002192|HSPA2, ENSCAFG00845023075|ADCY2	3	55	-1.21356
cfa04071	Environmental Information Processing	Signal transduction	Sphingolipid signaling pathway	ENSCAFG00845017089|ENSCAFG00845017089, ENSCAFG00845003553|BDKRB2, ENSCAFG00845029387|FCER1G, ENSCAFG00845027587|PLCB2, ENSCAFG00845007348|RAC2, ENSCAFG00845010558|TNF, ENSCAFG00845001335|PRKCB, ENSCAFG00845019662|CERS1, ENSCAFG00845009543|OPRD1	9	749	118	7229	0.0763	0.875018	ns	1	ns		0	ENSCAFG00845017089|ENSCAFG00845017089, ENSCAFG00845003553|BDKRB2, ENSCAFG00845029387|FCER1G, ENSCAFG00845027587|PLCB2, ENSCAFG00845007348|RAC2, ENSCAFG00845010558|TNF, ENSCAFG00845001335|PRKCB, ENSCAFG00845019662|CERS1, ENSCAFG00845009543|OPRD1	9	114	-2.52878
cfa05030	Human Diseases	Substance dependence	Cocaine addiction	ENSCAFG00845027245|MAOA, ENSCAFG00845005191|FOSB, ENSCAFG00845017224|CREB5	3	749	47	7229	0.0638	0.87864	ns	1	ns	ENSCAFG00845027245|MAOA, ENSCAFG00845005191|FOSB	2	ENSCAFG00845017224|CREB5	1	42	0.308607
cfa05010	Human Diseases	Neurodegenerative disease	Alzheimer disease	ENSCAFG00845008825|IL6, ENSCAFG00845005378|PTGS2, ENSCAFG00845008849|WNT2, ENSCAFG00845011661|IL1B, ENSCAFG00845010422|NDUFA4L2, ENSCAFG00845026417|WNT5A, ENSCAFG00845030032|BACE2, ENSCAFG00845029842|TUBA4A, ENSCAFG00845029863|ENSCAFG00845029863, ENSCAFG00845021145|TUBA1B, ENSCAFG00845003424|ENSCAFG00845003424, ENSCAFG00845020957|MME, ENSCAFG00845011308|IL1A, ENSCAFG00845025226|RYR3, ENSCAFG00845…	29	749	338	7229	0.0858	0.885489	ns	1	ns	ENSCAFG00845021145|TUBA1B, ENSCAFG00845003424|ENSCAFG00845003424, ENSCAFG00845010336|ATP5MC1, ENSCAFG00845006501|FZD4, ENSCAFG00845014789|ENSCAFG00845014789, ENSCAFG00845001017|TCF25, ENSCAFG00845007687|WNT2B	7	ENSCAFG00845008825|IL6, ENSCAFG00845005378|PTGS2, ENSCAFG00845008849|WNT2, ENSCAFG00845011661|IL1B, ENSCAFG00845010422|NDUFA4L2, ENSCAFG00845026417|WNT5A, ENSCAFG00845030032|BACE2, ENSCAFG00845029842|TUBA4A, ENSCAFG00845029863|ENSCAFG00845029863, ENSCAFG00845020957|MME, ENSCAFG00845011308|IL1A, ENSCAFG00845025226|RYR3, ENSCAFG00845000482|CASP12, ENSCAFG00845027587|PLCB2, ENSCAFG00845022244|FZD3, …	22	320	-4.41623
cfa04720	Organismal Systems	Nervous system	Long-term potentiation	ENSCAFG00845003424|ENSCAFG00845003424, ENSCAFG00845027587|PLCB2, ENSCAFG00845001335|PRKCB, ENSCAFG00845005055|GRIA1	4	749	62	7229	0.0645	0.896818	ns	1	ns	ENSCAFG00845003424|ENSCAFG00845003424, ENSCAFG00845005055|GRIA1	2	ENSCAFG00845027587|PLCB2, ENSCAFG00845001335|PRKCB	2	58	-1.57568
cfa00790	Metabolism	Metabolism of cofactors and vitamins	Folate biosynthesis	ENSCAFG00845014537|AKR1B1	1	749	21	7229	0.0476	0.899776	ns	1	ns	ENSCAFG00845014537|AKR1B1	1		0	17	-2.66789
cfa00900	Metabolism	Metabolism of terpenoids and polyketides	Terpenoid backbone biosynthesis	ENSCAFG00845006979|HMGCS2	1	749	21	7229	0.0476	0.899776	ns	1	ns		0	ENSCAFG00845006979|HMGCS2	1	21	1.09109
cfa04723	Organismal Systems	Nervous system	Retrograde endocannabinoid signaling	ENSCAFG00845005378|PTGS2, ENSCAFG00845010422|NDUFA4L2, ENSCAFG00845016275|GNGT1, ENSCAFG00845000763|GABRA1, ENSCAFG00845028149|CACNA1A, ENSCAFG00845025508|GABRE, ENSCAFG00845027587|PLCB2, ENSCAFG00845023075|ADCY2, ENSCAFG00845001335|PRKCB, ENSCAFG00845005055|GRIA1	10	749	134	7229	0.0746	0.899962	ns	1	ns	ENSCAFG00845025508|GABRE, ENSCAFG00845005055|GRIA1	2	ENSCAFG00845005378|PTGS2, ENSCAFG00845010422|NDUFA4L2, ENSCAFG00845016275|GNGT1, ENSCAFG00845000763|GABRA1, ENSCAFG00845028149|CACNA1A, ENSCAFG00845027587|PLCB2, ENSCAFG00845023075|ADCY2, ENSCAFG00845001335|PRKCB	8	118	-3.22201
cfa00982	Metabolism	Xenobiotics biodegradation and metabolism	Drug metabolism - cytochrome P450	ENSCAFG00845027245|MAOA, ENSCAFG00845008762|ENSCAFG00845008762	2	749	36	7229	0.0556	0.899969	ns	1	ns	ENSCAFG00845027245|MAOA	1	ENSCAFG00845008762|ENSCAFG00845008762	1	27	-2.88675
cfa00250	Metabolism	Amino acid metabolism	Alanine, aspartate and glutamate metabolism	ENSCAFG00845003895|GAD2, ENSCAFG00845015197|ENSCAFG00845015197	2	749	36	7229	0.0556	0.899969	ns	1	ns	ENSCAFG00845003895|GAD2	1	ENSCAFG00845015197|ENSCAFG00845015197	1	32	-1.06066
cfa04935	Organismal Systems	Endocrine system	Growth hormone synthesis, secretion and action	ENSCAFG00845015887|JAK2, ENSCAFG00845011212|IGFBP3, ENSCAFG00845014621|SOCS3, ENSCAFG00845027587|PLCB2, ENSCAFG00845017224|CREB5, ENSCAFG00845023075|ADCY2, ENSCAFG00845001335|PRKCB, ENSCAFG00845005385|MAP2K6	8	749	111	7229	0.0721	0.900868	ns	1	ns	ENSCAFG00845014621|SOCS3, ENSCAFG00845005385|MAP2K6	2	ENSCAFG00845015887|JAK2, ENSCAFG00845011212|IGFBP3, ENSCAFG00845027587|PLCB2, ENSCAFG00845017224|CREB5, ENSCAFG00845023075|ADCY2, ENSCAFG00845001335|PRKCB	6	104	-0.686406
cfa05034	Human Diseases	Substance dependence	Alcoholism	ENSCAFG00845022393|ADORA2A, ENSCAFG00845016275|GNGT1, ENSCAFG00845027245|MAOA, ENSCAFG00845003424|ENSCAFG00845003424, ENSCAFG00845005191|FOSB, ENSCAFG00845017224|CREB5, ENSCAFG00845000497|H2AX, ENSCAFG00845015653|H2AC13, ENSCAFG00845005371|NTRK2, ENSCAFG00845015914|H3C8, ENSCAFG00845025460|H3C8, ENSCAFG00845015738|H2BC13	12	749	157	7229	0.0764	0.900994	ns	1	ns	ENSCAFG00845027245|MAOA, ENSCAFG00845003424|ENSCAFG00845003424, ENSCAFG00845005191|FOSB, ENSCAFG00845000497|H2AX, ENSCAFG00845015653|H2AC13, ENSCAFG00845015914|H3C8, ENSCAFG00845025460|H3C8, ENSCAFG00845015738|H2BC13	8	ENSCAFG00845022393|ADORA2A, ENSCAFG00845016275|GNGT1, ENSCAFG00845017224|CREB5, ENSCAFG00845005371|NTRK2	4	148	-1.06859
cfa05203	Human Diseases	Cancer: overview	Viral carcinogenesis	ENSCAFG00845010030|DLA-64, ENSCAFG00845009719|DLA88, ENSCAFG00845017245|DLA-12, ENSCAFG00845009606|ENSCAFG00845009606, ENSCAFG00845017366|DLA-79, ENSCAFG00845023626|NFKB2, ENSCAFG00845015348|CCND1, ENSCAFG00845019556|CDC20, ENSCAFG00845021203|CCNA2, ENSCAFG00845002973|CDK1, ENSCAFG00845018106|SYK, ENSCAFG00845017224|CREB5, ENSCAFG00845024918|INSL3, ENSCAFG00845015738|H2BC13	14	749	180	7229	0.0778	0.903157	ns	1	ns	ENSCAFG00845019556|CDC20, ENSCAFG00845021203|CCNA2, ENSCAFG00845002973|CDK1, ENSCAFG00845015738|H2BC13	4	ENSCAFG00845010030|DLA-64, ENSCAFG00845009719|DLA88, ENSCAFG00845017245|DLA-12, ENSCAFG00845009606|ENSCAFG00845009606, ENSCAFG00845017366|DLA-79, ENSCAFG00845023626|NFKB2, ENSCAFG00845015348|CCND1, ENSCAFG00845018106|SYK, ENSCAFG00845017224|CREB5, ENSCAFG00845024918|INSL3	10	175	-0.151186
cfa04144	Cellular Processes	Transport and catabolism	Endocytosis	ENSCAFG00845010030|DLA-64, ENSCAFG00845009719|DLA88, ENSCAFG00845003005|DAB2, ENSCAFG00845017245|DLA-12, ENSCAFG00845004334|ADAMTSL3, ENSCAFG00845010325|ENSCAFG00845010325, ENSCAFG00845017366|DLA-79, ENSCAFG00845028038|GRK3, ENSCAFG00845002192|HSPA2, ENSCAFG00845007708|TGFBR1, ENSCAFG00845011396|EGFR, ENSCAFG00845013030|ASAP1, ENSCAFG00845017057|IL2RG, ENSCAFG00845015178|ASAP3, ENSCAFG00845002030…	19	749	236	7229	0.0805	0.905627	ns	1	ns	ENSCAFG00845003005|DAB2, ENSCAFG00845004334|ADAMTSL3, ENSCAFG00845013030|ASAP1, ENSCAFG00845015178|ASAP3	4	ENSCAFG00845010030|DLA-64, ENSCAFG00845009719|DLA88, ENSCAFG00845017245|DLA-12, ENSCAFG00845010325|ENSCAFG00845010325, ENSCAFG00845017366|DLA-79, ENSCAFG00845028038|GRK3, ENSCAFG00845002192|HSPA2, ENSCAFG00845007708|TGFBR1, ENSCAFG00845011396|EGFR, ENSCAFG00845017057|IL2RG, ENSCAFG00845002030|IL2RA, ENSCAFG00845023806|PSD, ENSCAFG00845007265|CYTH4, ENSCAFG00845013339|FGFR3, ENSCAFG00845026692|ENS…	15	231	-2.96078
cfa04728	Organismal Systems	Nervous system	Dopaminergic synapse	ENSCAFG00845016275|GNGT1, ENSCAFG00845027245|MAOA, ENSCAFG00845003424|ENSCAFG00845003424, ENSCAFG00845028149|CACNA1A, ENSCAFG00845027587|PLCB2, ENSCAFG00845017224|CREB5, ENSCAFG00845001335|PRKCB, ENSCAFG00845017165|SCN1A, ENSCAFG00845005055|GRIA1	9	749	129	7229	0.0698	0.928792	ns	1	ns	ENSCAFG00845027245|MAOA, ENSCAFG00845003424|ENSCAFG00845003424, ENSCAFG00845005055|GRIA1	3	ENSCAFG00845016275|GNGT1, ENSCAFG00845028149|CACNA1A, ENSCAFG00845027587|PLCB2, ENSCAFG00845017224|CREB5, ENSCAFG00845001335|PRKCB, ENSCAFG00845017165|SCN1A	6	123	-0.90167
cfa04923	Organismal Systems	Endocrine system	Regulation of lipolysis in adipocytes	ENSCAFG00845005378|PTGS2, ENSCAFG00845006522|ENSCAFG00845006522, ENSCAFG00845023075|ADCY2	3	749	54	7229	0.0556	0.928987	ns	1	ns		0	ENSCAFG00845005378|PTGS2, ENSCAFG00845006522|ENSCAFG00845006522, ENSCAFG00845023075|ADCY2	3	48	-1.73205
cfa00513	Metabolism	Glycan biosynthesis and metabolism	Various types of N-glycan biosynthesis	ENSCAFG00845001153|HEXB, ENSCAFG00845000098|CHST8	2	749	40	7229	0.05	0.929758	ns	1	ns	ENSCAFG00845000098|CHST8	1	ENSCAFG00845001153|HEXB	1	38	0.162221
cfa04152	Environmental Information Processing	Signal transduction	AMPK signaling pathway	ENSCAFG00845029124|LEPR, ENSCAFG00845015348|CCND1, ENSCAFG00845002598|EEF2K, ENSCAFG00845021203|CCNA2, ENSCAFG00845017224|CREB5, ENSCAFG00845024041|CAB39L, ENSCAFG00845001627|PFKFB2, ENSCAFG00845020724|SLC2A4	8	749	120	7229	0.0667	0.939622	ns	1	ns	ENSCAFG00845029124|LEPR, ENSCAFG00845002598|EEF2K, ENSCAFG00845021203|CCNA2, ENSCAFG00845024041|CAB39L, ENSCAFG00845001627|PFKFB2	5	ENSCAFG00845015348|CCND1, ENSCAFG00845017224|CREB5, ENSCAFG00845020724|SLC2A4	3	115	-0.839254
cfa04922	Organismal Systems	Endocrine system	Glucagon signaling pathway	ENSCAFG00845015278|SLC2A1, ENSCAFG00845003424|ENSCAFG00845003424, ENSCAFG00845027587|PLCB2, ENSCAFG00845017224|CREB5, ENSCAFG00845023075|ADCY2, ENSCAFG00845010405|PPARA	6	749	96	7229	0.0625	0.94207	ns	1	ns	ENSCAFG00845003424|ENSCAFG00845003424	1	ENSCAFG00845015278|SLC2A1, ENSCAFG00845027587|PLCB2, ENSCAFG00845017224|CREB5, ENSCAFG00845023075|ADCY2, ENSCAFG00845010405|PPARA	5	92	0
cfa01240	Metabolism	Global and overview maps	Biosynthesis of cofactors	ENSCAFG00845018299|PDXK, ENSCAFG00845030692|ALAS1, ENSCAFG00845015140|NME1, ENSCAFG00845015741|GCLM, ENSCAFG00845015437|NAPRT, ENSCAFG00845022277|CMPK2, ENSCAFG00845013520|KYNU, ENSCAFG00845025017|ENSCAFG00845025017, ENSCAFG00845004366|KMO	9	749	133	7229	0.0677	0.942663	ns	1	ns	ENSCAFG00845015140|NME1, ENSCAFG00845015741|GCLM	2	ENSCAFG00845018299|PDXK, ENSCAFG00845030692|ALAS1, ENSCAFG00845015437|NAPRT, ENSCAFG00845022277|CMPK2, ENSCAFG00845013520|KYNU, ENSCAFG00845025017|ENSCAFG00845025017, ENSCAFG00845004366|KMO	7	129	-2.37722
cfa01100	Metabolism	Global and overview maps	Metabolic pathways	ENSCAFG00845023377|PTGES, ENSCAFG00845005378|PTGS2, ENSCAFG00845009778|HMOX1, ENSCAFG00845028646|TKT, ENSCAFG00845016243|LIPG, ENSCAFG00845017089|ENSCAFG00845017089, ENSCAFG00845002717|HSD11B1, ENSCAFG00845020844|CA12, ENSCAFG00845006050|P4HA1, ENSCAFG00845010422|NDUFA4L2, ENSCAFG00845017017|ENTPD3, ENSCAFG00845018299|PDXK, ENSCAFG00845000815|LPCAT2, ENSCAFG00845015903|PDE1B, ENSCAFG00845001153|H…	124	749	1353	7229	0.0916	0.952151	ns	1	ns	ENSCAFG00845009778|HMOX1, ENSCAFG00845027245|MAOA, ENSCAFG00845001372|NNT, ENSCAFG00845029196|IMPDH2, ENSCAFG00845012087|OGDH, ENSCAFG00845022687|GYG1, ENSCAFG00845015140|NME1, ENSCAFG00845026175|ODC1, ENSCAFG00845004360|MDH2, ENSCAFG00845020335|PCCB, ENSCAFG00845027175|GART, ENSCAFG00845011557|ME1, ENSCAFG00845002995|SRM, ENSCAFG00845015741|GCLM, ENSCAFG00845025952|RRM2, ENSCAFG00845014537|AKR1B…	53	ENSCAFG00845023377|PTGES, ENSCAFG00845005378|PTGS2, ENSCAFG00845028646|TKT, ENSCAFG00845016243|LIPG, ENSCAFG00845017089|ENSCAFG00845017089, ENSCAFG00845002717|HSD11B1, ENSCAFG00845020844|CA12, ENSCAFG00845006050|P4HA1, ENSCAFG00845010422|NDUFA4L2, ENSCAFG00845017017|ENTPD3, ENSCAFG00845018299|PDXK, ENSCAFG00845000815|LPCAT2, ENSCAFG00845015903|PDE1B, ENSCAFG00845001153|HEXB, ENSCAFG00845013841|PL…	71	1241	-5.47862
cfa04929	Organismal Systems	Endocrine system	GnRH secretion	ENSCAFG00845016131|SPP1, ENSCAFG00845027587|PLCB2, ENSCAFG00845001335|PRKCB	3	749	59	7229	0.0508	0.952312	ns	1	ns		0	ENSCAFG00845016131|SPP1, ENSCAFG00845027587|PLCB2, ENSCAFG00845001335|PRKCB	3	54	-2.17732
cfa03050	Genetic Information Processing	Folding, sorting and degradation	Proteasome	ENSCAFG00845018353|PSMB8, ENSCAFG00845018485|PSMB9	2	749	45	7229	0.0444	0.955288	ns	1	ns		0	ENSCAFG00845018353|PSMB8, ENSCAFG00845018485|PSMB9	2	44	-2.7136
cfa00310	Metabolism	Amino acid metabolism	Lysine degradation	ENSCAFG00845010797|NSD1, ENSCAFG00845030815|SUV39H1, ENSCAFG00845020246|MECOM	3	749	60	7229	0.05	0.956022	ns	1	ns	ENSCAFG00845010797|NSD1, ENSCAFG00845030815|SUV39H1, ENSCAFG00845020246|MECOM	3		0	58	1.05045
cfa04710	Organismal Systems	Environmental adaptation	Circadian rhythm	ENSCAFG00845027808|PER1	1	749	29	7229	0.0345	0.958353	ns	1	ns	ENSCAFG00845027808|PER1	1		0	29	0.371391
cfa04130	Genetic Information Processing	Folding, sorting and degradation	SNARE interactions in vesicular transport	ENSCAFG00845012845|STX11	1	749	31	7229	0.0323	0.966568	ns	1	ns		0	ENSCAFG00845012845|STX11	1	31	-0.179605
cfa00520	Metabolism	Carbohydrate metabolism	Amino sugar and nucleotide sugar metabolism	ENSCAFG00845001153|HEXB, ENSCAFG00845016792|HK2	2	749	49	7229	0.0408	0.969054	ns	1	ns		0	ENSCAFG00845001153|HEXB, ENSCAFG00845016792|HK2	2	48	-1.73205
cfa05022	Human Diseases	Neurodegenerative disease	Pathways of neurodegeneration - multiple diseases	ENSCAFG00845008825|IL6, ENSCAFG00845005378|PTGS2, ENSCAFG00845008849|WNT2, ENSCAFG00845011661|IL1B, ENSCAFG00845010422|NDUFA4L2, ENSCAFG00845026417|WNT5A, ENSCAFG00845029842|TUBA4A, ENSCAFG00845029863|ENSCAFG00845029863, ENSCAFG00845021145|TUBA1B, ENSCAFG00845003424|ENSCAFG00845003424, ENSCAFG00845011308|IL1A, ENSCAFG00845025226|RYR3, ENSCAFG00845000482|CASP12, ENSCAFG00845010336|ATP5MC1, ENSCAFG…	34	749	432	7229	0.0787	0.970274	ns	1	ns	ENSCAFG00845021145|TUBA1B, ENSCAFG00845003424|ENSCAFG00845003424, ENSCAFG00845010336|ATP5MC1, ENSCAFG00845006501|FZD4, ENSCAFG00845014789|ENSCAFG00845014789, ENSCAFG00845001017|TCF25, ENSCAFG00845007687|WNT2B, ENSCAFG00845005385|MAP2K6, ENSCAFG00845005055|GRIA1	9	ENSCAFG00845008825|IL6, ENSCAFG00845005378|PTGS2, ENSCAFG00845008849|WNT2, ENSCAFG00845011661|IL1B, ENSCAFG00845010422|NDUFA4L2, ENSCAFG00845026417|WNT5A, ENSCAFG00845029842|TUBA4A, ENSCAFG00845029863|ENSCAFG00845029863, ENSCAFG00845011308|IL1A, ENSCAFG00845025226|RYR3, ENSCAFG00845000482|CASP12, ENSCAFG00845027587|PLCB2, ENSCAFG00845030639|NEFH, ENSCAFG00845022244|FZD3, ENSCAFG00845029513|WNT5B,…	25	411	-4.29139
cfa04070	Environmental Information Processing	Signal transduction	Phosphatidylinositol signaling system	ENSCAFG00845003424|ENSCAFG00845003424, ENSCAFG00845027587|PLCB2, ENSCAFG00845020969|INPP5D, ENSCAFG00845001335|PRKCB, ENSCAFG00845022114|CDS1	5	749	94	7229	0.0532	0.972586	ns	1	ns	ENSCAFG00845003424|ENSCAFG00845003424	1	ENSCAFG00845027587|PLCB2, ENSCAFG00845020969|INPP5D, ENSCAFG00845001335|PRKCB, ENSCAFG00845022114|CDS1	4	90	-1.47573
cfa00010	Metabolism	Carbohydrate metabolism	Glycolysis / Gluconeogenesis	ENSCAFG00845016792|HK2, ENSCAFG00845008762|ENSCAFG00845008762, ENSCAFG00845023815|ENSCAFG00845023815	3	749	66	7229	0.0455	0.973179	ns	1	ns		0	ENSCAFG00845016792|HK2, ENSCAFG00845008762|ENSCAFG00845008762, ENSCAFG00845023815|ENSCAFG00845023815	3	60	-0.387298
cfa00562	Metabolism	Carbohydrate metabolism	Inositol phosphate metabolism	ENSCAFG00845027587|PLCB2, ENSCAFG00845020969|INPP5D, ENSCAFG00845026701|PIK3CG	3	749	70	7229	0.0429	0.980853	ns	1	ns		0	ENSCAFG00845027587|PLCB2, ENSCAFG00845020969|INPP5D, ENSCAFG00845026701|PIK3CG	3	67	-0.366508
cfa03008	Genetic Information Processing	Translation	Ribosome biogenesis in eukaryotes	ENSCAFG00845025699|EMG1, ENSCAFG00845018821|RPP25, ENSCAFG00845020638|IMP3	3	749	70	7229	0.0429	0.980853	ns	1	ns	ENSCAFG00845025699|EMG1, ENSCAFG00845018821|RPP25, ENSCAFG00845020638|IMP3	3		0	68	0.242536
cfa04722	Organismal Systems	Nervous system	Neurotrophin signaling pathway	ENSCAFG00845027859|NGF, ENSCAFG00845003424|ENSCAFG00845003424, ENSCAFG00845003493|NTRK3, ENSCAFG00845011173|NGFR, ENSCAFG00845021007|ARHGDIB, ENSCAFG00845005371|NTRK2	6	749	113	7229	0.0531	0.981366	ns	1	ns	ENSCAFG00845003424|ENSCAFG00845003424, ENSCAFG00845021007|ARHGDIB	2	ENSCAFG00845027859|NGF, ENSCAFG00845003493|NTRK3, ENSCAFG00845011173|NGFR, ENSCAFG00845005371|NTRK2	4	111	-0.284747
cfa03022	Genetic Information Processing	Transcription	Basal transcription factors	ENSCAFG00845020868|TAF9B	1	749	39	7229	0.0256	0.986126	ns	1	ns	ENSCAFG00845020868|TAF9B	1		0	37	0.493197
cfa01212	Metabolism	Global and overview maps	Fatty acid metabolism	ENSCAFG00845016235|HACD4, ENSCAFG00845007620|ELOVL7	2	749	58	7229	0.0345	0.986716	ns	1	ns		0	ENSCAFG00845016235|HACD4, ENSCAFG00845007620|ELOVL7	2	58	-1.31306
cfa04721	Organismal Systems	Nervous system	Synaptic vesicle cycle	ENSCAFG00845028149|CACNA1A, ENSCAFG00845026822|SLC6A12, ENSCAFG00845024602|SNAP25	3	749	76	7229	0.0395	0.988564	ns	1	ns		0	ENSCAFG00845028149|CACNA1A, ENSCAFG00845026822|SLC6A12, ENSCAFG00845024602|SNAP25	3	65	-2.60473
cfa04120	Genetic Information Processing	Folding, sorting and degradation	Ubiquitin mediated proteolysis	ENSCAFG00845019556|CDC20, ENSCAFG00845023444|TRIM37, ENSCAFG00845015750|UBE2C, ENSCAFG00845014621|SOCS3, ENSCAFG00845002116|FBXO4, ENSCAFG00845024067|UBE2QL1, ENSCAFG00845004817|UBE2U	7	749	140	7229	0.05	0.992702	ns	1	ns	ENSCAFG00845019556|CDC20, ENSCAFG00845023444|TRIM37, ENSCAFG00845015750|UBE2C, ENSCAFG00845014621|SOCS3, ENSCAFG00845002116|FBXO4, ENSCAFG00845004817|UBE2U	6	ENSCAFG00845024067|UBE2QL1	1	137	-0.256307
cfa05012	Human Diseases	Neurodegenerative disease	Parkinson disease	ENSCAFG00845010422|NDUFA4L2, ENSCAFG00845022393|ADORA2A, ENSCAFG00845027245|MAOA, ENSCAFG00845029842|TUBA4A, ENSCAFG00845029863|ENSCAFG00845029863, ENSCAFG00845021145|TUBA1B, ENSCAFG00845003424|ENSCAFG00845003424, ENSCAFG00845025226|RYR3, ENSCAFG00845010336|ATP5MC1, ENSCAFG00845014789|ENSCAFG00845014789, ENSCAFG00845001017|TCF25, ENSCAFG00845018689|COX4I2, ENSCAFG00845019506|SNCA	13	749	219	7229	0.0594	0.992838	ns	1	ns	ENSCAFG00845027245|MAOA, ENSCAFG00845021145|TUBA1B, ENSCAFG00845003424|ENSCAFG00845003424, ENSCAFG00845010336|ATP5MC1, ENSCAFG00845014789|ENSCAFG00845014789, ENSCAFG00845001017|TCF25	6	ENSCAFG00845010422|NDUFA4L2, ENSCAFG00845022393|ADORA2A, ENSCAFG00845029842|TUBA4A, ENSCAFG00845029863|ENSCAFG00845029863, ENSCAFG00845025226|RYR3, ENSCAFG00845018689|COX4I2, ENSCAFG00845019506|SNCA	7	211	-5.64511
cfa01524	Human Diseases	Drug resistance: antineoplastic	Platinum drug resistance	ENSCAFG00845009606|ENSCAFG00845009606, ENSCAFG00845008263|TOP2A	2	749	66	7229	0.0303	0.99384	ns	1	ns	ENSCAFG00845008263|TOP2A	1	ENSCAFG00845009606|ENSCAFG00845009606	1	66	-1.23091
cfa00510	Metabolism	Glycan biosynthesis and metabolism	N-Glycan biosynthesis	ENSCAFG00845009185|ST6GAL2	1	749	47	7229	0.0213	0.994248	ns	1	ns	ENSCAFG00845009185|ST6GAL2	1		0	45	0.894427
cfa04211	Organismal Systems	Aging	Longevity regulating pathway	ENSCAFG00845001754|SOD2, ENSCAFG00845017224|CREB5, ENSCAFG00845023075|ADCY2	3	749	89	7229	0.0337	0.996382	ns	1	ns		0	ENSCAFG00845001754|SOD2, ENSCAFG00845017224|CREB5, ENSCAFG00845023075|ADCY2	3	85	0.108465
cfa00190	Metabolism	Energy metabolism	Oxidative phosphorylation	ENSCAFG00845010422|NDUFA4L2, ENSCAFG00845010336|ATP5MC1, ENSCAFG00845027670|ENSCAFG00845027670, ENSCAFG00845018689|COX4I2	4	749	108	7229	0.037	0.997144	ns	1	ns	ENSCAFG00845010336|ATP5MC1, ENSCAFG00845027670|ENSCAFG00845027670	2	ENSCAFG00845010422|NDUFA4L2, ENSCAFG00845018689|COX4I2	2	98	-6.76802
cfa05017	Human Diseases	Neurodegenerative disease	Spinocerebellar ataxia	ENSCAFG00845002345|VLDLR, ENSCAFG00845028149|CACNA1A, ENSCAFG00845027587|PLCB2, ENSCAFG00845017868|RELN, ENSCAFG00845001335|PRKCB, ENSCAFG00845005055|GRIA1	6	749	139	7229	0.0432	0.997257	ns	1	ns	ENSCAFG00845005055|GRIA1	1	ENSCAFG00845002345|VLDLR, ENSCAFG00845028149|CACNA1A, ENSCAFG00845027587|PLCB2, ENSCAFG00845017868|RELN, ENSCAFG00845001335|PRKCB	5	132	-2.6982
cfa05016	Human Diseases	Neurodegenerative disease	Huntington disease	ENSCAFG00845028869|TGM2, ENSCAFG00845010422|NDUFA4L2, ENSCAFG00845001754|SOD2, ENSCAFG00845029842|TUBA4A, ENSCAFG00845029863|ENSCAFG00845029863, ENSCAFG00845021145|TUBA1B, ENSCAFG00845010336|ATP5MC1, ENSCAFG00845014789|ENSCAFG00845014789, ENSCAFG00845027587|PLCB2, ENSCAFG00845001017|TCF25, ENSCAFG00845017224|CREB5, ENSCAFG00845018689|COX4I2, ENSCAFG00845021093|DNAH7, ENSCAFG00845005989|GPX3, ENSC…	16	749	274	7229	0.0584	0.997361	ns	1	ns	ENSCAFG00845021145|TUBA1B, ENSCAFG00845010336|ATP5MC1, ENSCAFG00845014789|ENSCAFG00845014789, ENSCAFG00845001017|TCF25, ENSCAFG00845005055|GRIA1	5	ENSCAFG00845028869|TGM2, ENSCAFG00845010422|NDUFA4L2, ENSCAFG00845001754|SOD2, ENSCAFG00845029842|TUBA4A, ENSCAFG00845029863|ENSCAFG00845029863, ENSCAFG00845027587|PLCB2, ENSCAFG00845017224|CREB5, ENSCAFG00845018689|COX4I2, ENSCAFG00845021093|DNAH7, ENSCAFG00845005989|GPX3, ENSCAFG00845011841|HAP1	11	264	-3.38502
cfa04146	Cellular Processes	Transport and catabolism	Peroxisome	ENSCAFG00845001754|SOD2, ENSCAFG00845023478|IDH1	2	749	79	7229	0.0253	0.998278	ns	1	ns	ENSCAFG00845023478|IDH1	1	ENSCAFG00845001754|SOD2	1	74	-2.55745
cfa04140	Cellular Processes	Transport and catabolism	Autophagy - animal	ENSCAFG00845018672|CTSB, ENSCAFG00845029893|CFLAR, ENSCAFG00845005073|DAPK1, ENSCAFG00845007215|DEPTOR, ENSCAFG00845006807|RRAGD	5	749	133	7229	0.0376	0.998682	ns	1	ns	ENSCAFG00845007215|DEPTOR	1	ENSCAFG00845018672|CTSB, ENSCAFG00845029893|CFLAR, ENSCAFG00845005073|DAPK1, ENSCAFG00845006807|RRAGD	4	129	-2.55331
cfa04910	Organismal Systems	Endocrine system	Insulin signaling pathway	ENSCAFG00845016792|HK2, ENSCAFG00845003424|ENSCAFG00845003424, ENSCAFG00845014621|SOCS3, ENSCAFG00845020724|SLC2A4, ENSCAFG00845015533|PPP1R3D	5	749	133	7229	0.0376	0.998682	ns	1	ns	ENSCAFG00845003424|ENSCAFG00845003424, ENSCAFG00845014621|SOCS3, ENSCAFG00845015533|PPP1R3D	3	ENSCAFG00845016792|HK2, ENSCAFG00845020724|SLC2A4	2	126	-1.24722
cfa04137	Cellular Processes	Transport and catabolism	Mitophagy - animal	ENSCAFG00845009666|MITF	1	749	66	7229	0.0152	0.999292	ns	1	ns	ENSCAFG00845009666|MITF	1		0	65	-1.61245
cfa05014	Human Diseases	Neurodegenerative disease	Amyotrophic lateral sclerosis	ENSCAFG00845010422|NDUFA4L2, ENSCAFG00845029842|TUBA4A, ENSCAFG00845029863|ENSCAFG00845029863, ENSCAFG00845021145|TUBA1B, ENSCAFG00845014867|NRG1, ENSCAFG00845000482|CASP12, ENSCAFG00845010336|ATP5MC1, ENSCAFG00845014789|ENSCAFG00845014789, ENSCAFG00845001017|TCF25, ENSCAFG00845030639|NEFH, ENSCAFG00845018689|COX4I2, ENSCAFG00845021093|DNAH7, ENSCAFG00845005989|GPX3, ENSCAFG00845010558|TNF, ENSCA…	17	749	325	7229	0.0523	0.999744	ns	1	ns	ENSCAFG00845021145|TUBA1B, ENSCAFG00845014867|NRG1, ENSCAFG00845010336|ATP5MC1, ENSCAFG00845014789|ENSCAFG00845014789, ENSCAFG00845001017|TCF25, ENSCAFG00845005385|MAP2K6, ENSCAFG00845005055|GRIA1	7	ENSCAFG00845010422|NDUFA4L2, ENSCAFG00845029842|TUBA4A, ENSCAFG00845029863|ENSCAFG00845029863, ENSCAFG00845000482|CASP12, ENSCAFG00845030639|NEFH, ENSCAFG00845018689|COX4I2, ENSCAFG00845021093|DNAH7, ENSCAFG00845005989|GPX3, ENSCAFG00845010558|TNF, ENSCAFG00845011841|HAP1	10	307	-2.7395
cfa05100	Human Diseases	Infectious disease: bacterial	Bacterial invasion of epithelial cells	ENSCAFG00845020698|HCLS1	1	749	76	7229	0.0132	0.999766	ns	1	ns		0	ENSCAFG00845020698|HCLS1	1	73	-4.33052
cfa04141	Genetic Information Processing	Folding, sorting and degradation	Protein processing in endoplasmic reticulum	ENSCAFG00845013454|OS9, ENSCAFG00845002192|HSPA2, ENSCAFG00845003250|SEC23A, ENSCAFG00845000482|CASP12, ENSCAFG00845002967|ERO1B	5	749	159	7229	0.0314	0.999856	ns	1	ns	ENSCAFG00845003250|SEC23A	1	ENSCAFG00845013454|OS9, ENSCAFG00845002192|HSPA2, ENSCAFG00845000482|CASP12, ENSCAFG00845002967|ERO1B	4	156	0
cfa04714	Organismal Systems	Environmental adaptation	Thermogenesis	ENSCAFG00845010422|NDUFA4L2, ENSCAFG00845012040|FGFR1, ENSCAFG00845013222|KDM3A, ENSCAFG00845010336|ATP5MC1, ENSCAFG00845017224|CREB5, ENSCAFG00845023075|ADCY2, ENSCAFG00845018689|COX4I2	7	749	199	7229	0.0352	0.999924	ns	1	ns	ENSCAFG00845010336|ATP5MC1	1	ENSCAFG00845010422|NDUFA4L2, ENSCAFG00845012040|FGFR1, ENSCAFG00845013222|KDM3A, ENSCAFG00845017224|CREB5, ENSCAFG00845023075|ADCY2, ENSCAFG00845018689|COX4I2	6	190	-4.93324
cfa03013	Genetic Information Processing	Translation	Nucleocytoplasmic transport	ENSCAFG00845013476|TACC3, ENSCAFG00845017556|RANGAP1, ENSCAFG00845004263|EIF4EBP2, ENSCAFG00845018821|RPP25	4	749	151	7229	0.0265	0.999938	ns	1	ns	ENSCAFG00845013476|TACC3, ENSCAFG00845017556|RANGAP1, ENSCAFG00845004263|EIF4EBP2, ENSCAFG00845018821|RPP25	4		0	145	0.747409
cfa03040	Genetic Information Processing	Transcription	Spliceosome	ENSCAFG00845002192|HSPA2, ENSCAFG00845003095|SNRPA	2	749	127	7229	0.0157	0.999987	ns	1	ns	ENSCAFG00845003095|SNRPA	1	ENSCAFG00845002192|HSPA2	1	124	-1.97566
cfa03010	Genetic Information Processing	Translation	Ribosome	ENSCAFG00845023141|RPL22L1	1	749	151	7229	0.0066	1	ns	1	ns	ENSCAFG00845023141|RPL22L1	1		0	138	-8.85307
cfa04740	Organismal Systems	Sensory system	Olfactory transduction	ENSCAFG00845015903|PDE1B, ENSCAFG00845030210|ANO2, ENSCAFG00845028038|GRK3, ENSCAFG00845003424|ENSCAFG00845003424, ENSCAFG00845024998|SLC8A1, ENSCAFG00845011280|OR5E1, ENSCAFG00845004282|SLC8A3, ENSCAFG00845015233|OR10J4	8	749	609	7229	0.0131	1	ns	1	ns	ENSCAFG00845003424|ENSCAFG00845003424, ENSCAFG00845024998|SLC8A1, ENSCAFG00845011280|OR5E1	3	ENSCAFG00845015903|PDE1B, ENSCAFG00845030210|ANO2, ENSCAFG00845028038|GRK3, ENSCAFG00845004282|SLC8A3, ENSCAFG00845015233|OR10J4	5	93	0.103695

## Sheet: 表格说明
	标题	说明		KEGG_Level_1		Rich.Factor		p值颜色	p值范围	Sig.Sign
	Pathway_ID	KEGG数据库的通路编号。点击进入官网查看此通路的详细信息。		Cellular Processes		1			[0, 0.0001)	****
	Pathway_Name	KEGG数据库的通路名称，属于KEGG的分类的第三级。		Drug Development		0.8			[0.0001, 0.001)	***
	KEGG_Level_1	KEGG的一级分类。		Environmental Information Processing		0.6			[0.001, 0.01)	**
	KEGG_Level_2	KEGG的二级分类。		Genetic Information Processing		0.4			[0.01, 0.05)	*
	IDs	此通路注释到的ID列表。目标ID来源：输入数据中“significant”标记为“yes”的ID。点击查看这些基因在通路中的标记，注意多个ID可能位于同一个位置。		Human Diseases		0.2			[0.05, 1]	ns
	S	Significant ID Number：富集到此通路的目标ID个数。		Metabolism		0
	TS	Total Significant ID Number：全部目标ID的个数。		Organismal Systems
	B	Background ID Number：此通路中包含的背景ID总数。				ZScore
	TB	Total Background ID Number：全部背景ID个数。				8.85
	Rich.Factor	富集因子：S/B，值越大代表富集程度越高（颜色越深）。颜色对应关系见右表“Rich.Factor”。				7.08
	P.value	此通路的富集显著性，P值越小越显著。颜色对应关系见右表“p值颜色”。				5.31
	Sig.Sign.p	P值显著性标记：含义及颜色对应关系见右表“p值颜色”。				3.54
	Q.value	P值的校正值。颜色对应关系见右表“p值颜色”。				1.77
	Sig.Sign.Q	Q值显著性标记：含义及颜色对应关系见右表“p值颜色”。				0
	S_Up_ID	IDs列中，上调的ID。				-1.77
	S_Up_Num	IDs列中，上调的ID个数				-3.54
	S_Down_ID	IDs列中，下调的ID。				-5.31
	S_Down_Num	IDs列中，下调的ID个数。				-7.08
	MapID_Count	输入数据中，比对到此GO条目的ID总数。&#10;相对于于“S”值，此值包含了输入数据中“significant”值为“no”的数据。				-8.85
	ZScore	比对到此通路的所有基因的上下调情况的归一化值。Value：将比对到这个通路的所有ID的log2FC值转化为-1（下调）,0（无差异）和1（上调）。ZScore=sum(Value)/sqrt(MapID_Count)。
